# Supplementary material for: Locating ligand binding sites in G-protein coupled receptors using combined information from docking and sequence conservation
Source: PeerJ. 2021 Sep 24;9:e12219. doi: 10.7717/peerj.12219 (PMC8475542; doi:10.7717/peerj.12219)
Supplement: Supplemental Information 1 [file peerj-09-12219-s001.zip]

Archive with 15 entries (13 files):
- Cross-docked models/
- Cross-docked models/A2A+adenosine.pdb
- Cross-docked models/A2A+ZM241385.pdb
- Cross-docked models/beta2+carazolol.pdb
- Cross-docked models/beta2+epinephrine.pdb
- Homology models/
- Homology models/model_5ht2b.pdb
- Homology models/model_A2A.pdb
- Homology models/model_beta2.pdb
- Homology models/model_D2+haloperidol.pdb
- Homology models/model_D2+risperidone.pdb
- Homology models/model_ghrelin.pdb
- Homology models/model_H1.pdb
- Homology models/model_M1.pdb
- Homology models/model_mu_opioid.pdb
