# Supplementary material for: Locating ligand binding sites in G-protein coupled receptors using combined information from docking and sequence conservation
Source: PeerJ. 2021 Sep 24;9:e12219. doi: 10.7717/peerj.12219 (PMC8475542; doi:10.7717/peerj.12219)
Supplement: Supplemental Information 1 [file peerj-09-12219-s001.zip › Cross-docked models/A2A+adenosine.pdb]

ATOM      1  C5' LIG     1      -2.986 -18.213  27.175  1.00  0.00      LIG  C  
ATOM      2  O5' LIG     1      -2.967 -19.519  26.612  1.00  0.00      LIG  O  
ATOM      3  C4' LIG     1      -4.052 -17.330  26.537  1.00  0.00      LIG  C  
ATOM      4  O4' LIG     1      -3.846 -17.161  25.126  1.00  0.00      LIG  O  
ATOM      5  C3' LIG     1      -5.445 -17.879  26.694  1.00  0.00      LIG  C  
ATOM      6  O3' LIG     1      -5.965 -17.645  28.002  1.00  0.00      LIG  O  
ATOM      7  C2' LIG     1      -6.183 -17.167  25.589  1.00  0.00      LIG  C  
ATOM      8  O2' LIG     1      -6.473 -15.806  25.922  1.00  0.00      LIG  O  
ATOM      9  C1' LIG     1      -5.136 -17.203  24.480  1.00  0.00      LIG  C  
ATOM     10  N1  LIG     1      -7.234 -18.771  20.106  1.00  0.00      LIG  N  
ATOM     11  C2  LIG     1      -7.485 -17.714  20.947  1.00  0.00      LIG  C  
ATOM     12  N3  LIG     1      -6.926 -17.460  22.166  1.00  0.00      LIG  N  
ATOM     13  C4  LIG     1      -5.997 -18.429  22.500  1.00  0.00      LIG  C  
ATOM     14  C5  LIG     1      -5.641 -19.539  21.760  1.00  0.00      LIG  C  
ATOM     15  C6  LIG     1      -6.301 -19.679  20.535  1.00  0.00      LIG  C  
ATOM     16  N6  LIG     1      -5.974 -20.750  19.704  1.00  0.00      LIG  N  
ATOM     17  N7  LIG     1      -4.673 -20.180  22.466  1.00  0.00      LIG  N  
ATOM     18  C8  LIG     1      -4.407 -19.429  23.557  1.00  0.00      LIG  C  
ATOM     19  N9  LIG     1      -5.353 -18.478  23.669  1.00  0.00      LIG  N  
ATOM     20 HO2' LIG     1      -6.949 -15.821  26.775  1.00  0.00      LIG  H  
ATOM     21 HO3' LIG     1      -6.841 -18.073  28.039  1.00  0.00      LIG  H  
ATOM     22 HO5' LIG     1      -2.274 -20.020  27.074  1.00  0.00      LIG  H  
ATOM     23  H2  LIG     1      -8.222 -16.996  20.604  1.00  0.00      LIG  H  
ATOM     24  H8  LIG     1      -3.584 -19.597  24.233  1.00  0.00      LIG  H  
ATOM     25  H1' LIG     1      -5.203 -16.327  23.826  1.00  0.00      LIG  H  
ATOM     26  H2' LIG     1      -7.128 -17.654  25.331  1.00  0.00      LIG  H  
ATOM     27  H3' LIG     1      -5.448 -18.954  26.503  1.00  0.00      LIG  H  
ATOM     28  H4' LIG     1      -3.994 -16.347  27.009  1.00  0.00      LIG  H  
ATOM     29  H5' LIG     1      -1.994 -17.784  27.049  1.00  0.00      LIG  H  
ATOM     30  H61 LIG     1      -5.605 -21.563  20.197  1.00  0.00      LIG  H  
ATOM     31  H62 LIG     1      -6.659 -20.950  18.972  1.00  0.00      LIG  H  
ATOM     32 H5'' LIG     1      -3.173 -18.309  28.244  1.00  0.00      LIG  H  
ATOM     33  N   SER     6     -19.031 -13.518  18.943  1.00  1.00      1S   N  
ATOM     34  CA  SER     6     -20.477 -13.298  19.249  1.00  1.00      1S   C  
ATOM     35  C   SER     6     -20.643 -12.577  20.557  1.00  1.00      1S   C  
ATOM     36  O   SER     6     -19.715 -12.545  21.357  1.00  1.00      1S   O  
ATOM     37  CB  SER     6     -21.265 -14.641  19.277  1.00  1.00      1S   C  
ATOM     38  OG  SER     6     -20.912 -15.470  20.385  1.00  1.00      1S   O  
ATOM     39  HA  SER     6     -20.861 -12.665  18.461  1.00  1.00      1S   H  
ATOM     40  HB1 SER     6     -21.070 -15.205  18.339  1.00  0.00      1S   H  
ATOM     41  HB2 SER     6     -22.355 -14.429  19.327  1.00  1.00      1S   H  
ATOM     42  HG1 SER     6     -21.506 -16.226  20.361  1.00  0.00      1S   H  
ATOM     43  HT1 SER     6     -18.507 -12.629  19.075  1.00  0.00      1S   H  
ATOM     44  HT2 SER     6     -18.917 -13.847  17.963  1.00  0.00      1S   H  
ATOM     45  HT3 SER     6     -18.654 -14.235  19.596  1.00  0.00      1S   H  
ATOM     46  N   SER     7     -21.843 -12.000  20.801  1.00  1.00      1S   N  
ATOM     47  CA  SER     7     -22.130 -11.120  21.917  1.00  1.00      1S   C  
ATOM     48  C   SER     7     -22.222 -11.832  23.250  1.00  1.00      1S   C  
ATOM     49  O   SER     7     -21.984 -11.222  24.292  1.00  1.00      1S   O  
ATOM     50  CB  SER     7     -23.434 -10.316  21.686  1.00  1.00      1S   C  
ATOM     51  OG  SER     7     -24.546 -11.174  21.445  1.00  1.00      1S   O  
ATOM     52  HN  SER     7     -22.604 -12.102  20.164  1.00  0.00      1S   H  
ATOM     53  HA  SER     7     -21.318 -10.411  21.988  1.00  1.00      1S   H  
ATOM     54  HB1 SER     7     -23.300  -9.666  20.794  1.00  0.00      1S   H  
ATOM     55  HB2 SER     7     -23.651  -9.664  22.560  1.00  1.00      1S   H  
ATOM     56  HG1 SER     7     -25.328 -10.615  21.462  1.00  0.00      1S   H  
ATOM     57  N   VAL     8     -22.551 -13.148  23.245  1.00  1.00      1S   N  
ATOM     58  CA  VAL     8     -22.615 -13.969  24.440  1.00  1.00      1S   C  
ATOM     59  C   VAL     8     -21.219 -14.160  24.981  1.00  1.00      1S   C  
ATOM     60  O   VAL     8     -20.993 -13.979  26.175  1.00  1.00      1S   O  
ATOM     61  CB  VAL     8     -23.297 -15.315  24.204  1.00  1.00      1S   C  
ATOM     62  CG1 VAL     8     -23.182 -16.225  25.449  1.00  1.00      1S   C  
ATOM     63  CG2 VAL     8     -24.780 -15.055  23.864  1.00  1.00      1S   C  
ATOM     64  HN  VAL     8     -22.764 -13.615  22.391  1.00  0.00      1S   H  
ATOM     65  HA  VAL     8     -23.182 -13.426  25.184  1.00  1.00      1S   H  
ATOM     66  HB  VAL     8     -22.822 -15.834  23.342  1.00  1.00      1S   H  
ATOM     67 HG11 VAL     8     -23.511 -15.681  26.359  1.00  1.00      1S   H  
ATOM     68 HG12 VAL     8     -22.137 -16.571  25.597  1.00  1.00      1S   H  
ATOM     69 HG13 VAL     8     -23.823 -17.123  25.324  1.00  1.00      1S   H  
ATOM     70 HG21 VAL     8     -24.882 -14.444  22.944  1.00  1.00      1S   H  
ATOM     71 HG22 VAL     8     -25.277 -14.521  24.702  1.00  1.00      1S   H  
ATOM     72 HG23 VAL     8     -25.307 -16.019  23.705  1.00  1.00      1S   H  
ATOM     73  N   TYR     9     -20.238 -14.472  24.097  1.00  1.00      1S   N  
ATOM     74  CA  TYR     9     -18.834 -14.600  24.439  1.00  1.00      1S   C  
ATOM     75  C   TYR     9     -18.312 -13.332  25.087  1.00  1.00      1S   C  
ATOM     76  O   TYR     9     -17.700 -13.422  26.146  1.00  1.00      1S   O  
ATOM     77  CB  TYR     9     -17.989 -15.022  23.198  1.00  1.00      1S   C  
ATOM     78  CG  TYR     9     -16.497 -14.817  23.349  1.00  1.00      1S   C  
ATOM     79  CD1 TYR     9     -15.721 -15.610  24.213  1.00  1.00      1S   C  
ATOM     80  CD2 TYR     9     -15.877 -13.766  22.651  1.00  1.00      1S   C  
ATOM     81  CE1 TYR     9     -14.351 -15.361  24.367  1.00  1.00      1S   C  
ATOM     82  CE2 TYR     9     -14.512 -13.509  22.808  1.00  1.00      1S   C  
ATOM     83  CZ  TYR     9     -13.748 -14.306  23.668  1.00  1.00      1S   C  
ATOM     84  OH  TYR     9     -12.382 -14.012  23.854  1.00  1.00      1S   O  
ATOM     85  HN  TYR     9     -20.450 -14.609  23.133  1.00  0.00      1S   H  
ATOM     86  HA  TYR     9     -18.757 -15.385  25.180  1.00  1.00      1S   H  
ATOM     87  HB1 TYR     9     -18.328 -14.448  22.311  1.00  0.00      1S   H  
ATOM     88  HB2 TYR     9     -18.167 -16.099  22.991  1.00  1.00      1S   H  
ATOM     89  HD1 TYR     9     -16.182 -16.413  24.769  1.00  1.00      1S   H  
ATOM     90  HD2 TYR     9     -16.466 -13.137  22.000  1.00  1.00      1S   H  
ATOM     91  HE1 TYR     9     -13.767 -15.977  25.036  1.00  1.00      1S   H  
ATOM     92  HE2 TYR     9     -14.055 -12.684  22.281  1.00  1.00      1S   H  
ATOM     93  HH  TYR     9     -12.146 -14.300  24.745  1.00  1.00      1S   H  
ATOM     94  N   ILE    10     -18.572 -12.137  24.491  1.00  1.00      1S   N  
ATOM     95  CA  ILE    10     -18.128 -10.841  24.993  1.00  1.00      1S   C  
ATOM     96  C   ILE    10     -18.572 -10.621  26.419  1.00  1.00      1S   C  
ATOM     97  O   ILE    10     -17.762 -10.302  27.283  1.00  1.00      1S   O  
ATOM     98  CB  ILE    10     -18.652  -9.649  24.183  1.00  1.00      1S   C  
ATOM     99  CG1 ILE    10     -18.479  -9.824  22.663  1.00  1.00      1S   C  
ATOM    100  CG2 ILE    10     -17.993  -8.334  24.658  1.00  1.00      1S   C  
ATOM    101  CD  ILE    10     -17.051 -10.008  22.172  1.00  1.00      1S   C  
ATOM    102  HN  ILE    10     -19.076 -12.107  23.631  1.00  0.00      1S   H  
ATOM    103  HA  ILE    10     -17.047 -10.849  24.971  1.00  1.00      1S   H  
ATOM    104  HB  ILE    10     -19.753  -9.552  24.341  1.00  1.00      1S   H  
ATOM    105 HG11 ILE    10     -18.915  -8.938  22.151  1.00  0.00      1S   H  
ATOM    106 HG12 ILE    10     -19.081 -10.689  22.355  1.00  1.00      1S   H  
ATOM    107 HG21 ILE    10     -16.888  -8.433  24.673  1.00  1.00      1S   H  
ATOM    108 HG22 ILE    10     -18.343  -8.057  25.673  1.00  1.00      1S   H  
ATOM    109 HG23 ILE    10     -18.264  -7.509  23.965  1.00  1.00      1S   H  
ATOM    110  HD1 ILE    10     -16.553 -10.873  22.657  1.00  0.00      1S   H  
ATOM    111  HD2 ILE    10     -16.456  -9.091  22.362  1.00  0.00      1S   H  
ATOM    112  HD3 ILE    10     -17.078 -10.183  21.076  1.00  0.00      1S   H  
ATOM    113  N   THR    11     -19.885 -10.804  26.683  1.00  1.00      1S   N  
ATOM    114  CA  THR    11     -20.526 -10.503  27.946  1.00  1.00      1S   C  
ATOM    115  C   THR    11     -20.038 -11.414  29.048  1.00  1.00      1S   C  
ATOM    116  O   THR    11     -19.723 -10.941  30.137  1.00  1.00      1S   O  
ATOM    117  CB  THR    11     -22.042 -10.579  27.836  1.00  1.00      1S   C  
ATOM    118  CG2 THR    11     -22.717 -10.271  29.190  1.00  1.00      1S   C  
ATOM    119  OG1 THR    11     -22.500  -9.630  26.878  1.00  1.00      1S   O  
ATOM    120  HN  THR    11     -20.498 -11.113  25.959  1.00  0.00      1S   H  
ATOM    121  HA  THR    11     -20.247  -9.492  28.214  1.00  1.00      1S   H  
ATOM    122  HB  THR    11     -22.355 -11.590  27.492  1.00  1.00      1S   H  
ATOM    123  HG1 THR    11     -22.314 -10.005  26.012  1.00  1.00      1S   H  
ATOM    124 HG21 THR    11     -22.330  -9.318  29.609  1.00  1.00      1S   H  
ATOM    125 HG22 THR    11     -22.526 -11.084  29.921  1.00  1.00      1S   H  
ATOM    126 HG23 THR    11     -23.816 -10.181  29.061  1.00  1.00      1S   H  
ATOM    127  N   VAL    12     -19.934 -12.740  28.780  1.00  1.00      1S   N  
ATOM    128  CA  VAL    12     -19.443 -13.738  29.718  1.00  1.00      1S   C  
ATOM    129  C   VAL    12     -18.003 -13.458  30.069  1.00  1.00      1S   C  
ATOM    130  O   VAL    12     -17.611 -13.525  31.232  1.00  1.00      1S   O  
ATOM    131  CB  VAL    12     -19.571 -15.156  29.162  1.00  1.00      1S   C  
ATOM    132  CG1 VAL    12     -18.842 -16.191  30.050  1.00  1.00      1S   C  
ATOM    133  CG2 VAL    12     -21.070 -15.504  29.058  1.00  1.00      1S   C  
ATOM    134  HN  VAL    12     -20.199 -13.098  27.886  1.00  0.00      1S   H  
ATOM    135  HA  VAL    12     -20.025 -13.655  30.625  1.00  1.00      1S   H  
ATOM    136  HB  VAL    12     -19.126 -15.195  28.141  1.00  1.00      1S   H  
ATOM    137 HG11 VAL    12     -19.154 -16.081  31.110  1.00  1.00      1S   H  
ATOM    138 HG12 VAL    12     -17.740 -16.070  29.987  1.00  1.00      1S   H  
ATOM    139 HG13 VAL    12     -19.089 -17.220  29.713  1.00  1.00      1S   H  
ATOM    140 HG21 VAL    12     -21.609 -14.792  28.403  1.00  1.00      1S   H  
ATOM    141 HG22 VAL    12     -21.540 -15.479  30.064  1.00  1.00      1S   H  
ATOM    142 HG23 VAL    12     -21.192 -16.525  28.638  1.00  1.00      1S   H  
ATOM    143  N   GLU    13     -17.192 -13.098  29.056  1.00  1.00      1S   N  
ATOM    144  CA  GLU    13     -15.798 -12.773  29.199  1.00  1.00      1S   C  
ATOM    145  C   GLU    13     -15.593 -11.527  30.050  1.00  1.00      1S   C  
ATOM    146  O   GLU    13     -14.694 -11.480  30.887  1.00  1.00      1S   O  
ATOM    147  CB  GLU    13     -15.171 -12.592  27.801  1.00  1.00      1S   C  
ATOM    148  CG  GLU    13     -13.644 -12.592  27.820  1.00  1.00      1S   C  
ATOM    149  CD  GLU    13     -13.044 -13.974  27.627  1.00  1.00      1S   C  
ATOM    150  OE1 GLU    13     -13.263 -14.847  28.505  1.00  1.00      1S   O  
ATOM    151  OE2 GLU    13     -12.311 -14.159  26.619  1.00  1.00      1S   O1-
ATOM    152  HN  GLU    13     -17.534 -13.061  28.118  1.00  0.00      1S   H  
ATOM    153  HA  GLU    13     -15.321 -13.608  29.693  1.00  1.00      1S   H  
ATOM    154  HB1 GLU    13     -15.536 -11.640  27.356  1.00  0.00      1S   H  
ATOM    155  HB2 GLU    13     -15.513 -13.415  27.135  1.00  1.00      1S   H  
ATOM    156  HG1 GLU    13     -13.314 -12.206  28.799  1.00  0.00      1S   H  
ATOM    157  HG2 GLU    13     -13.256 -11.935  27.024  1.00  1.00      1S   H  
ATOM    158  N   LEU    14     -16.463 -10.499  29.890  1.00  1.00      1S   N  
ATOM    159  CA  LEU    14     -16.446  -9.289  30.688  1.00  1.00      1S   C  
ATOM    160  C   LEU    14     -16.898  -9.547  32.109  1.00  1.00      1S   C  
ATOM    161  O   LEU    14     -16.400  -8.914  33.036  1.00  1.00      1S   O  
ATOM    162  CB  LEU    14     -17.347  -8.171  30.105  1.00  1.00      1S   C  
ATOM    163  CG  LEU    14     -16.819  -7.499  28.814  1.00  1.00      1S   C  
ATOM    164  CD1 LEU    14     -17.854  -6.484  28.292  1.00  1.00      1S   C  
ATOM    165  CD2 LEU    14     -15.443  -6.831  28.998  1.00  1.00      1S   C  
ATOM    166  HN  LEU    14     -17.175 -10.541  29.191  1.00  0.00      1S   H  
ATOM    167  HA  LEU    14     -15.425  -8.941  30.742  1.00  1.00      1S   H  
ATOM    168  HB1 LEU    14     -17.474  -7.361  30.859  1.00  0.00      1S   H  
ATOM    169  HB2 LEU    14     -18.354  -8.596  29.897  1.00  1.00      1S   H  
ATOM    170  HG  LEU    14     -16.698  -8.283  28.034  1.00  1.00      1S   H  
ATOM    171 HD11 LEU    14     -18.031  -5.694  29.052  1.00  1.00      1S   H  
ATOM    172 HD12 LEU    14     -18.818  -6.992  28.078  1.00  1.00      1S   H  
ATOM    173 HD13 LEU    14     -17.491  -6.004  27.359  1.00  1.00      1S   H  
ATOM    174 HD21 LEU    14     -14.669  -7.581  29.264  1.00  1.00      1S   H  
ATOM    175 HD22 LEU    14     -15.490  -6.065  29.800  1.00  1.00      1S   H  
ATOM    176 HD23 LEU    14     -15.130  -6.337  28.054  1.00  1.00      1S   H  
ATOM    177  N   ALA    15     -17.836 -10.497  32.324  1.00  1.00      1S   N  
ATOM    178  CA  ALA    15     -18.313 -10.880  33.636  1.00  1.00      1S   C  
ATOM    179  C   ALA    15     -17.241 -11.606  34.420  1.00  1.00      1S   C  
ATOM    180  O   ALA    15     -17.103 -11.395  35.623  1.00  1.00      1S   O  
ATOM    181  CB  ALA    15     -19.564 -11.774  33.551  1.00  1.00      1S   C  
ATOM    182  HN  ALA    15     -18.262 -10.976  31.558  1.00  0.00      1S   H  
ATOM    183  HA  ALA    15     -18.569  -9.976  34.173  1.00  1.00      1S   H  
ATOM    184  HB1 ALA    15     -19.351 -12.702  32.980  1.00  1.00      1S   H  
ATOM    185  HB2 ALA    15     -20.381 -11.227  33.032  1.00  1.00      1S   H  
ATOM    186  HB3 ALA    15     -19.922 -12.052  34.565  1.00  1.00      1S   H  
ATOM    187  N   ILE    16     -16.425 -12.448  33.736  1.00  1.00      1S   N  
ATOM    188  CA  ILE    16     -15.265 -13.128  34.291  1.00  1.00      1S   C  
ATOM    189  C   ILE    16     -14.232 -12.121  34.731  1.00  1.00      1S   C  
ATOM    190  O   ILE    16     -13.673 -12.251  35.818  1.00  1.00      1S   O  
ATOM    191  CB  ILE    16     -14.663 -14.128  33.304  1.00  1.00      1S   C  
ATOM    192  CG1 ILE    16     -15.558 -15.386  33.255  1.00  1.00      1S   C  
ATOM    193  CG2 ILE    16     -13.207 -14.512  33.666  1.00  1.00      1S   C  
ATOM    194  CD  ILE    16     -15.290 -16.267  32.036  1.00  1.00      1S   C  
ATOM    195  HN  ILE    16     -16.595 -12.629  32.768  1.00  0.00      1S   H  
ATOM    196  HA  ILE    16     -15.587 -13.662  35.173  1.00  1.00      1S   H  
ATOM    197  HB  ILE    16     -14.655 -13.668  32.290  1.00  1.00      1S   H  
ATOM    198 HG11 ILE    16     -16.627 -15.083  33.236  1.00  0.00      1S   H  
ATOM    199 HG12 ILE    16     -15.391 -15.979  34.182  1.00  1.00      1S   H  
ATOM    200 HG21 ILE    16     -13.145 -14.848  34.720  1.00  1.00      1S   H  
ATOM    201 HG22 ILE    16     -12.519 -13.654  33.524  1.00  1.00      1S   H  
ATOM    202 HG23 ILE    16     -12.845 -15.334  33.017  1.00  1.00      1S   H  
ATOM    203  HD1 ILE    16     -14.235 -16.611  32.008  1.00  0.00      1S   H  
ATOM    204  HD2 ILE    16     -15.505 -15.709  31.099  1.00  0.00      1S   H  
ATOM    205  HD3 ILE    16     -15.947 -17.161  32.078  1.00  0.00      1S   H  
ATOM    206  N   ALA    17     -13.981 -11.072  33.913  1.00  1.00      1S   N  
ATOM    207  CA  ALA    17     -13.068  -9.997  34.233  1.00  1.00      1S   C  
ATOM    208  C   ALA    17     -13.475  -9.255  35.489  1.00  1.00      1S   C  
ATOM    209  O   ALA    17     -12.624  -8.915  36.307  1.00  1.00      1S   O  
ATOM    210  CB  ALA    17     -12.953  -8.991  33.074  1.00  1.00      1S   C  
ATOM    211  HN  ALA    17     -14.427 -11.002  33.022  1.00  0.00      1S   H  
ATOM    212  HA  ALA    17     -12.097 -10.438  34.408  1.00  1.00      1S   H  
ATOM    213  HB1 ALA    17     -13.940  -8.549  32.827  1.00  1.00      1S   H  
ATOM    214  HB2 ALA    17     -12.567  -9.503  32.168  1.00  1.00      1S   H  
ATOM    215  HB3 ALA    17     -12.255  -8.167  33.332  1.00  1.00      1S   H  
ATOM    216  N   VAL    18     -14.797  -9.032  35.690  1.00  1.00      1S   N  
ATOM    217  CA  VAL    18     -15.352  -8.386  36.865  1.00  1.00      1S   C  
ATOM    218  C   VAL    18     -15.142  -9.240  38.100  1.00  1.00      1S   C  
ATOM    219  O   VAL    18     -14.688  -8.736  39.125  1.00  1.00      1S   O  
ATOM    220  CB  VAL    18     -16.825  -8.021  36.672  1.00  1.00      1S   C  
ATOM    221  CG1 VAL    18     -17.517  -7.648  38.002  1.00  1.00      1S   C  
ATOM    222  CG2 VAL    18     -16.896  -6.839  35.682  1.00  1.00      1S   C  
ATOM    223  HN  VAL    18     -15.466  -9.320  35.007  1.00  0.00      1S   H  
ATOM    224  HA  VAL    18     -14.798  -7.470  37.021  1.00  1.00      1S   H  
ATOM    225  HB  VAL    18     -17.369  -8.885  36.230  1.00  1.00      1S   H  
ATOM    226 HG11 VAL    18     -16.921  -6.889  38.552  1.00  1.00      1S   H  
ATOM    227 HG12 VAL    18     -17.648  -8.542  38.647  1.00  1.00      1S   H  
ATOM    228 HG13 VAL    18     -18.523  -7.226  37.799  1.00  1.00      1S   H  
ATOM    229 HG21 VAL    18     -16.438  -7.100  34.707  1.00  1.00      1S   H  
ATOM    230 HG22 VAL    18     -16.358  -5.960  36.096  1.00  1.00      1S   H  
ATOM    231 HG23 VAL    18     -17.954  -6.551  35.506  1.00  1.00      1S   H  
ATOM    232  N   LEU    19     -15.428 -10.562  38.027  1.00  1.00      1S   N  
ATOM    233  CA  LEU    19     -15.283 -11.487  39.136  1.00  1.00      1S   C  
ATOM    234  C   LEU    19     -13.835 -11.664  39.543  1.00  1.00      1S   C  
ATOM    235  O   LEU    19     -13.536 -11.794  40.730  1.00  1.00      1S   O  
ATOM    236  CB  LEU    19     -15.857 -12.882  38.790  1.00  1.00      1S   C  
ATOM    237  CG  LEU    19     -17.401 -12.927  38.700  1.00  1.00      1S   C  
ATOM    238  CD1 LEU    19     -17.864 -14.072  37.781  1.00  1.00      1S   C  
ATOM    239  CD2 LEU    19     -18.057 -13.040  40.090  1.00  1.00      1S   C  
ATOM    240  HN  LEU    19     -15.780 -10.961  37.181  1.00  0.00      1S   H  
ATOM    241  HA  LEU    19     -15.816 -11.078  39.983  1.00  1.00      1S   H  
ATOM    242  HB1 LEU    19     -15.544 -13.632  39.551  1.00  0.00      1S   H  
ATOM    243  HB2 LEU    19     -15.433 -13.198  37.812  1.00  1.00      1S   H  
ATOM    244  HG  LEU    19     -17.751 -11.976  38.234  1.00  1.00      1S   H  
ATOM    245 HD11 LEU    19     -17.510 -15.049  38.172  1.00  1.00      1S   H  
ATOM    246 HD12 LEU    19     -17.456 -13.930  36.757  1.00  1.00      1S   H  
ATOM    247 HD13 LEU    19     -18.972 -14.092  37.718  1.00  1.00      1S   H  
ATOM    248 HD21 LEU    19     -17.785 -12.174  40.728  1.00  1.00      1S   H  
ATOM    249 HD22 LEU    19     -17.723 -13.971  40.595  1.00  1.00      1S   H  
ATOM    250 HD23 LEU    19     -19.163 -13.073  39.992  1.00  1.00      1S   H  
ATOM    251  N   ALA    20     -12.901 -11.649  38.561  1.00  1.00      1S   N  
ATOM    252  CA  ALA    20     -11.484 -11.815  38.788  1.00  1.00      1S   C  
ATOM    253  C   ALA    20     -10.896 -10.626  39.505  1.00  1.00      1S   C  
ATOM    254  O   ALA    20     -10.060 -10.788  40.385  1.00  1.00      1S   O  
ATOM    255  CB  ALA    20     -10.689 -12.031  37.484  1.00  1.00      1S   C  
ATOM    256  HN  ALA    20     -13.171 -11.550  37.604  1.00  0.00      1S   H  
ATOM    257  HA  ALA    20     -11.357 -12.685  39.417  1.00  1.00      1S   H  
ATOM    258  HB1 ALA    20     -10.710 -11.123  36.844  1.00  1.00      1S   H  
ATOM    259  HB2 ALA    20     -11.123 -12.866  36.898  1.00  1.00      1S   H  
ATOM    260  HB3 ALA    20      -9.632 -12.289  37.711  1.00  1.00      1S   H  
ATOM    261  N   ILE    21     -11.327  -9.386  39.184  1.00  1.00      1S   N  
ATOM    262  CA  ILE    21     -10.814  -8.206  39.856  1.00  1.00      1S   C  
ATOM    263  C   ILE    21     -11.308  -8.179  41.284  1.00  1.00      1S   C  
ATOM    264  O   ILE    21     -10.502  -8.048  42.199  1.00  1.00      1S   O  
ATOM    265  CB  ILE    21     -11.154  -6.904  39.140  1.00  1.00      1S   C  
ATOM    266  CG1 ILE    21     -10.491  -6.885  37.741  1.00  1.00      1S   C  
ATOM    267  CG2 ILE    21     -10.681  -5.689  39.975  1.00  1.00      1S   C  
ATOM    268  CD  ILE    21     -11.169  -5.911  36.773  1.00  1.00      1S   C  
ATOM    269  HN  ILE    21     -12.006  -9.232  38.469  1.00  0.00      1S   H  
ATOM    270  HA  ILE    21      -9.736  -8.287  39.887  1.00  1.00      1S   H  
ATOM    271  HB  ILE    21     -12.257  -6.843  39.004  1.00  1.00      1S   H  
ATOM    272 HG11 ILE    21     -10.526  -7.896  37.286  1.00  0.00      1S   H  
ATOM    273 HG12 ILE    21      -9.418  -6.617  37.856  1.00  1.00      1S   H  
ATOM    274 HG21 ILE    21      -9.610  -5.806  40.249  1.00  1.00      1S   H  
ATOM    275 HG22 ILE    21     -11.275  -5.581  40.906  1.00  1.00      1S   H  
ATOM    276 HG23 ILE    21     -10.791  -4.750  39.394  1.00  1.00      1S   H  
ATOM    277  HD1 ILE    21     -11.133  -4.873  37.163  1.00  0.00      1S   H  
ATOM    278  HD2 ILE    21     -12.233  -6.198  36.626  1.00  0.00      1S   H  
ATOM    279  HD3 ILE    21     -10.662  -5.936  35.785  1.00  0.00      1S   H  
ATOM    280  N   LEU    22     -12.636  -8.335  41.512  1.00  1.00      1S   N  
ATOM    281  CA  LEU    22     -13.238  -8.211  42.826  1.00  1.00      1S   C  
ATOM    282  C   LEU    22     -12.698  -9.205  43.827  1.00  1.00      1S   C  
ATOM    283  O   LEU    22     -12.281  -8.809  44.913  1.00  1.00      1S   O  
ATOM    284  CB  LEU    22     -14.782  -8.332  42.801  1.00  1.00      1S   C  
ATOM    285  CG  LEU    22     -15.524  -7.202  42.043  1.00  1.00      1S   C  
ATOM    286  CD1 LEU    22     -17.042  -7.314  42.277  1.00  1.00      1S   C  
ATOM    287  CD2 LEU    22     -15.028  -5.785  42.396  1.00  1.00      1S   C  
ATOM    288  HN  LEU    22     -13.274  -8.485  40.759  1.00  0.00      1S   H  
ATOM    289  HA  LEU    22     -12.967  -7.237  43.204  1.00  1.00      1S   H  
ATOM    290  HB1 LEU    22     -15.160  -8.328  43.849  1.00  0.00      1S   H  
ATOM    291  HB2 LEU    22     -15.067  -9.307  42.345  1.00  1.00      1S   H  
ATOM    292  HG  LEU    22     -15.344  -7.340  40.955  1.00  1.00      1S   H  
ATOM    293 HD11 LEU    22     -17.271  -7.200  43.358  1.00  1.00      1S   H  
ATOM    294 HD12 LEU    22     -17.415  -8.303  41.938  1.00  1.00      1S   H  
ATOM    295 HD13 LEU    22     -17.580  -6.520  41.717  1.00  1.00      1S   H  
ATOM    296 HD21 LEU    22     -13.967  -5.650  42.098  1.00  1.00      1S   H  
ATOM    297 HD22 LEU    22     -15.124  -5.601  43.486  1.00  1.00      1S   H  
ATOM    298 HD23 LEU    22     -15.630  -5.026  41.852  1.00  1.00      1S   H  
ATOM    299  N   GLY    23     -12.661 -10.511  43.473  1.00  1.00      1S   N  
ATOM    300  CA  GLY    23     -12.180 -11.560  44.348  1.00  1.00      1S   C  
ATOM    301  C   GLY    23     -10.715 -11.443  44.681  1.00  1.00      1S   C  
ATOM    302  O   GLY    23     -10.312 -11.723  45.804  1.00  1.00      1S   O  
ATOM    303  HN  GLY    23     -13.002 -10.813  42.584  1.00  0.00      1S   H  
ATOM    304  HA1 GLY    23     -12.326 -12.494  43.826  1.00  0.00      1S   H  
ATOM    305  HA2 GLY    23     -12.740 -11.505  45.272  1.00  1.00      1S   H  
ATOM    306  N   ASN    24      -9.868 -11.025  43.715  1.00  1.00      1S   N  
ATOM    307  CA  ASN    24      -8.434 -10.968  43.919  1.00  1.00      1S   C  
ATOM    308  C   ASN    24      -7.994  -9.685  44.580  1.00  1.00      1S   C  
ATOM    309  O   ASN    24      -6.952  -9.664  45.235  1.00  1.00      1S   O  
ATOM    310  CB  ASN    24      -7.653 -11.154  42.608  1.00  1.00      1S   C  
ATOM    311  CG  ASN    24      -7.734 -12.631  42.209  1.00  1.00      1S   C  
ATOM    312  ND2 ASN    24      -8.472 -12.926  41.105  1.00  1.00      1S   N  
ATOM    313  OD1 ASN    24      -7.151 -13.491  42.876  1.00  1.00      1S   O  
ATOM    314  HN  ASN    24     -10.195 -10.780  42.805  1.00  0.00      1S   H  
ATOM    315  HA  ASN    24      -8.152 -11.764  44.597  1.00  1.00      1S   H  
ATOM    316  HB1 ASN    24      -6.580 -10.909  42.757  1.00  0.00      1S   H  
ATOM    317  HB2 ASN    24      -8.055 -10.492  41.816  1.00  1.00      1S   H  
ATOM    318 HD21 ASN    24      -8.466 -13.856  40.734  1.00  1.00      1S   H  
ATOM    319 HD22 ASN    24      -8.966 -12.195  40.630  1.00  1.00      1S   H  
ATOM    320  N   VAL    25      -8.794  -8.594  44.480  1.00  1.00      1S   N  
ATOM    321  CA  VAL    25      -8.609  -7.387  45.269  1.00  1.00      1S   C  
ATOM    322  C   VAL    25      -8.910  -7.724  46.708  1.00  1.00      1S   C  
ATOM    323  O   VAL    25      -8.175  -7.314  47.597  1.00  1.00      1S   O  
ATOM    324  CB  VAL    25      -9.468  -6.210  44.795  1.00  1.00      1S   C  
ATOM    325  CG1 VAL    25      -9.632  -5.118  45.880  1.00  1.00      1S   C  
ATOM    326  CG2 VAL    25      -8.812  -5.604  43.536  1.00  1.00      1S   C  
ATOM    327  HN  VAL    25      -9.599  -8.598  43.889  1.00  0.00      1S   H  
ATOM    328  HA  VAL    25      -7.567  -7.102  45.213  1.00  1.00      1S   H  
ATOM    329  HB  VAL    25     -10.482  -6.581  44.526  1.00  1.00      1S   H  
ATOM    330 HG11 VAL    25      -8.642  -4.821  46.287  1.00  1.00      1S   H  
ATOM    331 HG12 VAL    25     -10.272  -5.476  46.714  1.00  1.00      1S   H  
ATOM    332 HG13 VAL    25     -10.117  -4.220  45.444  1.00  1.00      1S   H  
ATOM    333 HG21 VAL    25      -8.716  -6.359  42.730  1.00  1.00      1S   H  
ATOM    334 HG22 VAL    25      -7.800  -5.217  43.780  1.00  1.00      1S   H  
ATOM    335 HG23 VAL    25      -9.426  -4.760  43.157  1.00  1.00      1S   H  
ATOM    336  N   LEU    26      -9.973  -8.524  46.957  1.00  1.00      1S   N  
ATOM    337  CA  LEU    26     -10.406  -8.974  48.264  1.00  1.00      1S   C  
ATOM    338  C   LEU    26      -9.332  -9.787  48.971  1.00  1.00      1S   C  
ATOM    339  O   LEU    26      -9.112  -9.616  50.169  1.00  1.00      1S   O  
ATOM    340  CB  LEU    26     -11.701  -9.810  48.113  1.00  1.00      1S   C  
ATOM    341  CG  LEU    26     -12.573 -10.006  49.371  1.00  1.00      1S   C  
ATOM    342  CD1 LEU    26     -13.233  -8.696  49.840  1.00  1.00      1S   C  
ATOM    343  CD2 LEU    26     -13.647 -11.074  49.087  1.00  1.00      1S   C  
ATOM    344  HN  LEU    26     -10.548  -8.835  46.202  1.00  0.00      1S   H  
ATOM    345  HA  LEU    26     -10.606  -8.087  48.849  1.00  1.00      1S   H  
ATOM    346  HB1 LEU    26     -11.444 -10.811  47.710  1.00  0.00      1S   H  
ATOM    347  HB2 LEU    26     -12.343  -9.311  47.354  1.00  1.00      1S   H  
ATOM    348  HG  LEU    26     -11.926 -10.386  50.194  1.00  1.00      1S   H  
ATOM    349 HD11 LEU    26     -13.870  -8.279  49.030  1.00  1.00      1S   H  
ATOM    350 HD12 LEU    26     -12.468  -7.941  50.115  1.00  1.00      1S   H  
ATOM    351 HD13 LEU    26     -13.875  -8.887  50.726  1.00  1.00      1S   H  
ATOM    352 HD21 LEU    26     -13.168 -12.040  48.825  1.00  1.00      1S   H  
ATOM    353 HD22 LEU    26     -14.286 -10.756  48.235  1.00  1.00      1S   H  
ATOM    354 HD23 LEU    26     -14.291 -11.229  49.977  1.00  1.00      1S   H  
ATOM    355  N   VAL    27      -8.603 -10.653  48.216  1.00  1.00      1S   N  
ATOM    356  CA  VAL    27      -7.466 -11.435  48.679  1.00  1.00      1S   C  
ATOM    357  C   VAL    27      -6.323 -10.530  49.093  1.00  1.00      1S   C  
ATOM    358  O   VAL    27      -5.779 -10.677  50.187  1.00  1.00      1S   O  
ATOM    359  CB  VAL    27      -6.992 -12.442  47.625  1.00  1.00      1S   C  
ATOM    360  CG1 VAL    27      -5.614 -13.049  47.971  1.00  1.00      1S   C  
ATOM    361  CG2 VAL    27      -8.039 -13.569  47.501  1.00  1.00      1S   C  
ATOM    362  HN  VAL    27      -8.832 -10.782  47.253  1.00  0.00      1S   H  
ATOM    363  HA  VAL    27      -7.777 -11.982  49.557  1.00  1.00      1S   H  
ATOM    364  HB  VAL    27      -6.909 -11.929  46.641  1.00  1.00      1S   H  
ATOM    365 HG11 VAL    27      -5.609 -13.440  49.010  1.00  1.00      1S   H  
ATOM    366 HG12 VAL    27      -4.803 -12.299  47.862  1.00  1.00      1S   H  
ATOM    367 HG13 VAL    27      -5.391 -13.889  47.279  1.00  1.00      1S   H  
ATOM    368 HG21 VAL    27      -9.057 -13.163  47.345  1.00  1.00      1S   H  
ATOM    369 HG22 VAL    27      -8.044 -14.189  48.421  1.00  1.00      1S   H  
ATOM    370 HG23 VAL    27      -7.787 -14.228  46.642  1.00  1.00      1S   H  
ATOM    371  N   CYS    28      -5.942  -9.557  48.230  1.00  1.00      1S   N  
ATOM    372  CA  CYS    28      -4.839  -8.641  48.462  1.00  1.00      1S   C  
ATOM    373  C   CYS    28      -5.104  -7.720  49.630  1.00  1.00      1S   C  
ATOM    374  O   CYS    28      -4.215  -7.469  50.442  1.00  1.00      1S   O  
ATOM    375  CB  CYS    28      -4.552  -7.763  47.218  1.00  1.00      1S   C  
ATOM    376  SG  CYS    28      -3.769  -8.709  45.874  1.00  1.00      1S   S  
ATOM    377  HN  CYS    28      -6.410  -9.446  47.355  1.00  0.00      1S   H  
ATOM    378  HA  CYS    28      -3.963  -9.227  48.703  1.00  1.00      1S   H  
ATOM    379  HB1 CYS    28      -3.876  -6.926  47.499  1.00  0.00      1S   H  
ATOM    380  HB2 CYS    28      -5.506  -7.316  46.863  1.00  1.00      1S   H  
ATOM    381  HG1 CYS    28      -4.821  -9.477  45.631  1.00  0.00      1S   H  
ATOM    382  N   TRP    29      -6.358  -7.221  49.742  1.00  1.00      1S   N  
ATOM    383  CA  TRP    29      -6.833  -6.326  50.774  1.00  1.00      1S   C  
ATOM    384  C   TRP    29      -6.700  -6.967  52.138  1.00  1.00      1S   C  
ATOM    385  O   TRP    29      -6.258  -6.335  53.095  1.00  1.00      1S   O  
ATOM    386  CB  TRP    29      -8.321  -5.930  50.531  1.00  1.00      1S   C  
ATOM    387  CG  TRP    29      -8.810  -4.669  51.230  1.00  1.00      1S   C  
ATOM    388  CD1 TRP    29      -8.158  -3.899  52.153  1.00  1.00      1S   C  
ATOM    389  CD2 TRP    29     -10.071  -4.010  50.981  1.00  1.00      1S   C  
ATOM    390  CE2 TRP    29     -10.109  -2.872  51.818  1.00  1.00      1S   C  
ATOM    391  CE3 TRP    29     -11.130  -4.302  50.121  1.00  1.00      1S   C  
ATOM    392  NE1 TRP    29      -8.931  -2.829  52.522  1.00  1.00      1S   N  
ATOM    393  CZ2 TRP    29     -11.201  -2.015  51.819  1.00  1.00      1S   C  
ATOM    394  CZ3 TRP    29     -12.228  -3.425  50.113  1.00  1.00      1S   C  
ATOM    395  CH2 TRP    29     -12.260  -2.299  50.950  1.00  1.00      1S   C  
ATOM    396  HN  TRP    29      -7.041  -7.442  49.046  1.00  0.00      1S   H  
ATOM    397  HA  TRP    29      -6.207  -5.446  50.735  1.00  1.00      1S   H  
ATOM    398  HB1 TRP    29      -8.993  -6.777  50.788  1.00  0.00      1S   H  
ATOM    399  HB2 TRP    29      -8.456  -5.737  49.446  1.00  1.00      1S   H  
ATOM    400  HD1 TRP    29      -7.164  -4.081  52.530  1.00  1.00      1S   H  
ATOM    401  HE1 TRP    29      -8.690  -2.155  53.185  1.00  1.00      1S   H  
ATOM    402  HE3 TRP    29     -11.121  -5.159  49.466  1.00  1.00      1S   H  
ATOM    403  HZ2 TRP    29     -11.238  -1.144  52.455  1.00  1.00      1S   H  
ATOM    404  HZ3 TRP    29     -13.060  -3.616  49.452  1.00  1.00      1S   H  
ATOM    405  HH2 TRP    29     -13.108  -1.632  50.919  1.00  1.00      1S   H  
ATOM    406  N   ALA    30      -7.053  -8.268  52.231  1.00  1.00      1S   N  
ATOM    407  CA  ALA    30      -7.019  -9.044  53.447  1.00  1.00      1S   C  
ATOM    408  C   ALA    30      -5.632  -9.189  54.018  1.00  1.00      1S   C  
ATOM    409  O   ALA    30      -5.450  -9.056  55.224  1.00  1.00      1S   O  
ATOM    410  CB  ALA    30      -7.598 -10.449  53.215  1.00  1.00      1S   C  
ATOM    411  HN  ALA    30      -7.391  -8.757  51.429  1.00  0.00      1S   H  
ATOM    412  HA  ALA    30      -7.623  -8.528  54.179  1.00  1.00      1S   H  
ATOM    413  HB1 ALA    30      -7.024 -10.990  52.434  1.00  1.00      1S   H  
ATOM    414  HB2 ALA    30      -8.651 -10.360  52.874  1.00  1.00      1S   H  
ATOM    415  HB3 ALA    30      -7.585 -11.050  54.148  1.00  1.00      1S   H  
ATOM    416  N   VAL    31      -4.615  -9.435  53.157  1.00  1.00      1S   N  
ATOM    417  CA  VAL    31      -3.230  -9.585  53.563  1.00  1.00      1S   C  
ATOM    418  C   VAL    31      -2.678  -8.260  54.034  1.00  1.00      1S   C  
ATOM    419  O   VAL    31      -1.915  -8.216  54.993  1.00  1.00      1S   O  
ATOM    420  CB  VAL    31      -2.363 -10.166  52.448  1.00  1.00      1S   C  
ATOM    421  CG1 VAL    31      -0.871 -10.218  52.847  1.00  1.00      1S   C  
ATOM    422  CG2 VAL    31      -2.880 -11.584  52.135  1.00  1.00      1S   C  
ATOM    423  HN  VAL    31      -4.787  -9.529  52.179  1.00  0.00      1S   H  
ATOM    424  HA  VAL    31      -3.206 -10.264  54.404  1.00  1.00      1S   H  
ATOM    425  HB  VAL    31      -2.464  -9.543  51.531  1.00  1.00      1S   H  
ATOM    426 HG11 VAL    31      -0.749 -10.713  53.834  1.00  1.00      1S   H  
ATOM    427 HG12 VAL    31      -0.436  -9.198  52.901  1.00  1.00      1S   H  
ATOM    428 HG13 VAL    31      -0.295 -10.795  52.093  1.00  1.00      1S   H  
ATOM    429 HG21 VAL    31      -3.929 -11.557  51.781  1.00  1.00      1S   H  
ATOM    430 HG22 VAL    31      -2.824 -12.223  53.041  1.00  1.00      1S   H  
ATOM    431 HG23 VAL    31      -2.261 -12.054  51.344  1.00  1.00      1S   H  
ATOM    432  N   TRP    32      -3.085  -7.140  53.392  1.00  1.00      1S   N  
ATOM    433  CA  TRP    32      -2.637  -5.806  53.734  1.00  1.00      1S   C  
ATOM    434  C   TRP    32      -3.105  -5.387  55.114  1.00  1.00      1S   C  
ATOM    435  O   TRP    32      -2.338  -4.814  55.885  1.00  1.00      1S   O  
ATOM    436  CB  TRP    32      -3.124  -4.764  52.691  1.00  1.00      1S   C  
ATOM    437  CG  TRP    32      -2.466  -3.395  52.800  1.00  1.00      1S   C  
ATOM    438  CD1 TRP    32      -1.159  -3.076  52.558  1.00  1.00      1S   C  
ATOM    439  CD2 TRP    32      -3.111  -2.174  53.217  1.00  1.00      1S   C  
ATOM    440  CE2 TRP    32      -2.124  -1.162  53.193  1.00  1.00      1S   C  
ATOM    441  CE3 TRP    32      -4.421  -1.890  53.595  1.00  1.00      1S   C  
ATOM    442  NE1 TRP    32      -0.941  -1.738  52.787  1.00  1.00      1S   N  
ATOM    443  CZ2 TRP    32      -2.433   0.148  53.545  1.00  1.00      1S   C  
ATOM    444  CZ3 TRP    32      -4.731  -0.567  53.950  1.00  1.00      1S   C  
ATOM    445  CH2 TRP    32      -3.751   0.437  53.925  1.00  1.00      1S   C  
ATOM    446  HN  TRP    32      -3.716  -7.195  52.620  1.00  0.00      1S   H  
ATOM    447  HA  TRP    32      -1.555  -5.827  53.737  1.00  1.00      1S   H  
ATOM    448  HB1 TRP    32      -4.229  -4.661  52.743  1.00  0.00      1S   H  
ATOM    449  HB2 TRP    32      -2.874  -5.159  51.682  1.00  1.00      1S   H  
ATOM    450  HD1 TRP    32      -0.404  -3.779  52.236  1.00  1.00      1S   H  
ATOM    451  HE1 TRP    32      -0.089  -1.272  52.688  1.00  1.00      1S   H  
ATOM    452  HE3 TRP    32      -5.189  -2.647  53.620  1.00  1.00      1S   H  
ATOM    453  HZ2 TRP    32      -1.689   0.930  53.531  1.00  1.00      1S   H  
ATOM    454  HZ3 TRP    32      -5.739  -0.317  54.248  1.00  1.00      1S   H  
ATOM    455  HH2 TRP    32      -4.014   1.448  54.202  1.00  1.00      1S   H  
ATOM    456  N   LEU    33      -4.382  -5.677  55.452  1.00  1.00      1S   N  
ATOM    457  CA  LEU    33      -4.980  -5.284  56.709  1.00  1.00      1S   C  
ATOM    458  C   LEU    33      -4.565  -6.207  57.829  1.00  1.00      1S   C  
ATOM    459  O   LEU    33      -4.163  -5.746  58.896  1.00  1.00      1S   O  
ATOM    460  CB  LEU    33      -6.527  -5.292  56.650  1.00  1.00      1S   C  
ATOM    461  CG  LEU    33      -7.156  -4.204  55.750  1.00  1.00      1S   C  
ATOM    462  CD1 LEU    33      -8.671  -4.449  55.630  1.00  1.00      1S   C  
ATOM    463  CD2 LEU    33      -6.878  -2.772  56.246  1.00  1.00      1S   C  
ATOM    464  HN  LEU    33      -4.984  -6.156  54.815  1.00  0.00      1S   H  
ATOM    465  HA  LEU    33      -4.633  -4.292  56.959  1.00  1.00      1S   H  
ATOM    466  HB1 LEU    33      -6.942  -5.152  57.674  1.00  0.00      1S   H  
ATOM    467  HB2 LEU    33      -6.864  -6.287  56.281  1.00  1.00      1S   H  
ATOM    468  HG  LEU    33      -6.715  -4.300  54.733  1.00  1.00      1S   H  
ATOM    469 HD11 LEU    33      -9.145  -4.427  56.634  1.00  1.00      1S   H  
ATOM    470 HD12 LEU    33      -8.862  -5.438  55.166  1.00  1.00      1S   H  
ATOM    471 HD13 LEU    33      -9.148  -3.665  55.008  1.00  1.00      1S   H  
ATOM    472 HD21 LEU    33      -5.789  -2.559  56.259  1.00  1.00      1S   H  
ATOM    473 HD22 LEU    33      -7.281  -2.633  57.271  1.00  1.00      1S   H  
ATOM    474 HD23 LEU    33      -7.366  -2.034  55.574  1.00  1.00      1S   H  
ATOM    475  N   ASN    34      -4.675  -7.539  57.620  1.00  1.00      1S   N  
ATOM    476  CA  ASN    34      -4.464  -8.514  58.664  1.00  1.00      1S   C  
ATOM    477  C   ASN    34      -2.988  -8.818  58.779  1.00  1.00      1S   C  
ATOM    478  O   ASN    34      -2.345  -9.256  57.827  1.00  1.00      1S   O  
ATOM    479  CB  ASN    34      -5.261  -9.814  58.387  1.00  1.00      1S   C  
ATOM    480  CG  ASN    34      -5.356 -10.731  59.615  1.00  1.00      1S   C  
ATOM    481  ND2 ASN    34      -6.387 -11.619  59.605  1.00  1.00      1S   N  
ATOM    482  OD1 ASN    34      -4.552 -10.669  60.548  1.00  1.00      1S   O  
ATOM    483  HN  ASN    34      -4.956  -7.908  56.735  1.00  0.00      1S   H  
ATOM    484  HA  ASN    34      -4.814  -8.087  59.595  1.00  1.00      1S   H  
ATOM    485  HB1 ASN    34      -4.785 -10.368  57.554  1.00  0.00      1S   H  
ATOM    486  HB2 ASN    34      -6.289  -9.532  58.070  1.00  1.00      1S   H  
ATOM    487 HD21 ASN    34      -6.450 -12.309  60.332  1.00  1.00      1S   H  
ATOM    488 HD22 ASN    34      -7.071 -11.595  58.873  1.00  1.00      1S   H  
ATOM    489  N   SER    35      -2.438  -8.594  59.993  1.00  1.00      1S   N  
ATOM    490  CA  SER    35      -1.038  -8.754  60.308  1.00  1.00      1S   C  
ATOM    491  C   SER    35      -0.645 -10.213  60.381  1.00  1.00      1S   C  
ATOM    492  O   SER    35       0.488 -10.571  60.064  1.00  1.00      1S   O  
ATOM    493  CB  SER    35      -0.694  -8.071  61.653  1.00  1.00      1S   C  
ATOM    494  OG  SER    35       0.706  -7.848  61.773  1.00  1.00      1S   O  
ATOM    495  HN  SER    35      -3.004  -8.258  60.742  1.00  0.00      1S   H  
ATOM    496  HA  SER    35      -0.473  -8.284  59.517  1.00  1.00      1S   H  
ATOM    497  HB1 SER    35      -1.059  -8.671  62.515  1.00  0.00      1S   H  
ATOM    498  HB2 SER    35      -1.194  -7.079  61.689  1.00  1.00      1S   H  
ATOM    499  HG1 SER    35       1.123  -8.713  61.732  1.00  0.00      1S   H  
ATOM    500  N   ASN    36      -1.591 -11.094  60.785  1.00  1.00      1S   N  
ATOM    501  CA  ASN    36      -1.378 -12.519  60.951  1.00  1.00      1S   C  
ATOM    502  C   ASN    36      -1.269 -13.237  59.621  1.00  1.00      1S   C  
ATOM    503  O   ASN    36      -0.861 -14.397  59.577  1.00  1.00      1S   O  
ATOM    504  CB  ASN    36      -2.532 -13.181  61.753  1.00  1.00      1S   C  
ATOM    505  CG  ASN    36      -2.516 -12.722  63.218  1.00  1.00      1S   C  
ATOM    506  ND2 ASN    36      -3.664 -12.954  63.920  1.00  1.00      1S   N  
ATOM    507  OD1 ASN    36      -1.518 -12.198  63.724  1.00  1.00      1S   O  
ATOM    508  HN  ASN    36      -2.513 -10.780  61.010  1.00  0.00      1S   H  
ATOM    509  HA  ASN    36      -0.439 -12.663  61.471  1.00  1.00      1S   H  
ATOM    510  HB1 ASN    36      -2.427 -14.287  61.747  1.00  0.00      1S   H  
ATOM    511  HB2 ASN    36      -3.507 -12.918  61.291  1.00  1.00      1S   H  
ATOM    512 HD21 ASN    36      -4.450 -13.374  63.467  1.00  1.00      1S   H  
ATOM    513 HD22 ASN    36      -3.706 -12.706  64.887  1.00  1.00      1S   H  
ATOM    514  N   LEU    37      -1.613 -12.557  58.501  1.00  1.00      1S   N  
ATOM    515  CA  LEU    37      -1.535 -13.111  57.170  1.00  1.00      1S   C  
ATOM    516  C   LEU    37      -0.275 -12.669  56.453  1.00  1.00      1S   C  
ATOM    517  O   LEU    37      -0.073 -13.040  55.303  1.00  1.00      1S   O  
ATOM    518  CB  LEU    37      -2.740 -12.672  56.297  1.00  1.00      1S   C  
ATOM    519  CG  LEU    37      -4.088 -13.344  56.648  1.00  1.00      1S   C  
ATOM    520  CD1 LEU    37      -5.240 -12.683  55.868  1.00  1.00      1S   C  
ATOM    521  CD2 LEU    37      -4.077 -14.858  56.362  1.00  1.00      1S   C  
ATOM    522  HN  LEU    37      -1.934 -11.614  58.557  1.00  0.00      1S   H  
ATOM    523  HA  LEU    37      -1.508 -14.189  57.226  1.00  1.00      1S   H  
ATOM    524  HB1 LEU    37      -2.544 -12.898  55.225  1.00  0.00      1S   H  
ATOM    525  HB2 LEU    37      -2.856 -11.569  56.392  1.00  1.00      1S   H  
ATOM    526  HG  LEU    37      -4.280 -13.193  57.735  1.00  1.00      1S   H  
ATOM    527 HD11 LEU    37      -5.138 -12.897  54.784  1.00  1.00      1S   H  
ATOM    528 HD12 LEU    37      -5.226 -11.584  55.999  1.00  1.00      1S   H  
ATOM    529 HD13 LEU    37      -6.219 -13.071  56.219  1.00  1.00      1S   H  
ATOM    530 HD21 LEU    37      -3.330 -15.383  56.991  1.00  1.00      1S   H  
ATOM    531 HD22 LEU    37      -3.831 -15.036  55.294  1.00  1.00      1S   H  
ATOM    532 HD23 LEU    37      -5.078 -15.294  56.565  1.00  1.00      1S   H  
ATOM    533  N   GLN    38       0.624 -11.876  57.076  1.00  1.00      1S   N  
ATOM    534  CA  GLN    38       1.773 -11.325  56.375  1.00  1.00      1S   C  
ATOM    535  C   GLN    38       2.998 -12.207  56.501  1.00  1.00      1S   C  
ATOM    536  O   GLN    38       4.062 -11.766  56.930  1.00  1.00      1S   O  
ATOM    537  CB  GLN    38       2.063  -9.884  56.852  1.00  1.00      1S   C  
ATOM    538  CG  GLN    38       1.133  -8.884  56.141  1.00  1.00      1S   C  
ATOM    539  CD  GLN    38       1.026  -7.574  56.926  1.00  1.00      1S   C  
ATOM    540  NE2 GLN    38      -0.239  -7.099  57.117  1.00  1.00      1S   N  
ATOM    541  OE1 GLN    38       2.032  -6.994  57.348  1.00  1.00      1S   O  
ATOM    542  HN  GLN    38       0.503 -11.584  58.023  1.00  0.00      1S   H  
ATOM    543  HA  GLN    38       1.552 -11.260  55.318  1.00  1.00      1S   H  
ATOM    544  HB1 GLN    38       3.107  -9.573  56.631  1.00  0.00      1S   H  
ATOM    545  HB2 GLN    38       1.916  -9.843  57.953  1.00  1.00      1S   H  
ATOM    546  HG1 GLN    38       0.127  -9.341  56.027  1.00  0.00      1S   H  
ATOM    547  HG2 GLN    38       1.531  -8.668  55.126  1.00  1.00      1S   H  
ATOM    548 HE21 GLN    38      -1.017  -7.605  56.737  1.00  1.00      1S   H  
ATOM    549 HE22 GLN    38      -0.385  -6.248  57.618  1.00  1.00      1S   H  
ATOM    550  N   ASN    39       2.873 -13.485  56.073  1.00  1.00      1S   N  
ATOM    551  CA  ASN    39       3.966 -14.433  56.020  1.00  1.00      1S   C  
ATOM    552  C   ASN    39       4.392 -14.634  54.579  1.00  1.00      1S   C  
ATOM    553  O   ASN    39       3.802 -14.077  53.654  1.00  1.00      1S   O  
ATOM    554  CB  ASN    39       3.623 -15.782  56.719  1.00  1.00      1S   C  
ATOM    555  CG  ASN    39       2.295 -16.382  56.230  1.00  1.00      1S   C  
ATOM    556  ND2 ASN    39       1.440 -16.820  57.200  1.00  1.00      1S   N  
ATOM    557  OD1 ASN    39       2.036 -16.466  55.027  1.00  1.00      1S   O  
ATOM    558  HN  ASN    39       1.996 -13.822  55.738  1.00  0.00      1S   H  
ATOM    559  HA  ASN    39       4.820 -14.021  56.538  1.00  1.00      1S   H  
ATOM    560  HB1 ASN    39       3.551 -15.582  57.811  1.00  0.00      1S   H  
ATOM    561  HB2 ASN    39       4.433 -16.525  56.571  1.00  1.00      1S   H  
ATOM    562 HD21 ASN    39       0.568 -17.230  56.937  1.00  1.00      1S   H  
ATOM    563 HD22 ASN    39       1.693 -16.742  58.164  1.00  1.00      1S   H  
ATOM    564  N   VAL    40       5.455 -15.453  54.377  1.00  1.00      1S   N  
ATOM    565  CA  VAL    40       6.086 -15.731  53.100  1.00  1.00      1S   C  
ATOM    566  C   VAL    40       5.144 -16.443  52.152  1.00  1.00      1S   C  
ATOM    567  O   VAL    40       5.116 -16.138  50.961  1.00  1.00      1S   O  
ATOM    568  CB  VAL    40       7.365 -16.547  53.274  1.00  1.00      1S   C  
ATOM    569  CG1 VAL    40       7.976 -16.908  51.907  1.00  1.00      1S   C  
ATOM    570  CG2 VAL    40       8.380 -15.730  54.101  1.00  1.00      1S   C  
ATOM    571  HN  VAL    40       5.906 -15.883  55.154  1.00  0.00      1S   H  
ATOM    572  HA  VAL    40       6.340 -14.780  52.652  1.00  1.00      1S   H  
ATOM    573  HB  VAL    40       7.142 -17.491  53.822  1.00  1.00      1S   H  
ATOM    574 HG11 VAL    40       8.044 -16.006  51.265  1.00  1.00      1S   H  
ATOM    575 HG12 VAL    40       7.371 -17.679  51.386  1.00  1.00      1S   H  
ATOM    576 HG13 VAL    40       8.998 -17.313  52.056  1.00  1.00      1S   H  
ATOM    577 HG21 VAL    40       7.993 -15.508  55.117  1.00  1.00      1S   H  
ATOM    578 HG22 VAL    40       8.613 -14.774  53.587  1.00  1.00      1S   H  
ATOM    579 HG23 VAL    40       9.325 -16.305  54.208  1.00  1.00      1S   H  
ATOM    580  N   THR    41       4.323 -17.389  52.669  1.00  1.00      1S   N  
ATOM    581  CA  THR    41       3.338 -18.139  51.906  1.00  1.00      1S   C  
ATOM    582  C   THR    41       2.368 -17.228  51.208  1.00  1.00      1S   C  
ATOM    583  O   THR    41       2.132 -17.362  50.009  1.00  1.00      1S   O  
ATOM    584  CB  THR    41       2.554 -19.097  52.786  1.00  1.00      1S   C  
ATOM    585  CG2 THR    41       1.393 -19.794  52.040  1.00  1.00      1S   C  
ATOM    586  OG1 THR    41       3.442 -20.078  53.288  1.00  1.00      1S   O  
ATOM    587  HN  THR    41       4.370 -17.626  53.636  1.00  0.00      1S   H  
ATOM    588  HA  THR    41       3.871 -18.696  51.148  1.00  1.00      1S   H  
ATOM    589  HB  THR    41       2.135 -18.558  53.663  1.00  1.00      1S   H  
ATOM    590  HG1 THR    41       3.813 -20.512  52.507  1.00  1.00      1S   H  
ATOM    591 HG21 THR    41       1.746 -20.226  51.081  1.00  1.00      1S   H  
ATOM    592 HG22 THR    41       0.575 -19.072  51.829  1.00  1.00      1S   H  
ATOM    593 HG23 THR    41       0.968 -20.608  52.664  1.00  1.00      1S   H  
ATOM    594  N   ASN    42       1.801 -16.256  51.953  1.00  1.00      1S   N  
ATOM    595  CA  ASN    42       0.779 -15.372  51.451  1.00  1.00      1S   C  
ATOM    596  C   ASN    42       1.328 -14.293  50.552  1.00  1.00      1S   C  
ATOM    597  O   ASN    42       0.555 -13.593  49.909  1.00  1.00      1S   O  
ATOM    598  CB  ASN    42      -0.027 -14.717  52.590  1.00  1.00      1S   C  
ATOM    599  CG  ASN    42      -0.826 -15.805  53.320  1.00  1.00      1S   C  
ATOM    600  ND2 ASN    42      -0.949 -15.667  54.669  1.00  1.00      1S   N  
ATOM    601  OD1 ASN    42      -1.331 -16.745  52.699  1.00  1.00      1S   O  
ATOM    602  HN  ASN    42       2.028 -16.149  52.920  1.00  0.00      1S   H  
ATOM    603  HA  ASN    42       0.108 -15.960  50.846  1.00  1.00      1S   H  
ATOM    604  HB1 ASN    42      -0.746 -13.969  52.192  1.00  0.00      1S   H  
ATOM    605  HB2 ASN    42       0.675 -14.211  53.285  1.00  1.00      1S   H  
ATOM    606 HD21 ASN    42      -0.520 -14.882  55.121  1.00  1.00      1S   H  
ATOM    607 HD22 ASN    42      -1.471 -16.339  55.192  1.00  1.00      1S   H  
ATOM    608  N   TYR    43       2.670 -14.160  50.429  1.00  1.00      1S   N  
ATOM    609  CA  TYR    43       3.293 -13.304  49.442  1.00  1.00      1S   C  
ATOM    610  C   TYR    43       3.155 -13.933  48.068  1.00  1.00      1S   C  
ATOM    611  O   TYR    43       2.962 -13.226  47.084  1.00  1.00      1S   O  
ATOM    612  CB  TYR    43       4.787 -13.038  49.770  1.00  1.00      1S   C  
ATOM    613  CG  TYR    43       5.412 -12.060  48.807  1.00  1.00      1S   C  
ATOM    614  CD1 TYR    43       5.111 -10.690  48.884  1.00  1.00      1S   C  
ATOM    615  CD2 TYR    43       6.267 -12.516  47.787  1.00  1.00      1S   C  
ATOM    616  CE1 TYR    43       5.655  -9.790  47.959  1.00  1.00      1S   C  
ATOM    617  CE2 TYR    43       6.801 -11.620  46.853  1.00  1.00      1S   C  
ATOM    618  CZ  TYR    43       6.490 -10.256  46.936  1.00  1.00      1S   C  
ATOM    619  OH  TYR    43       6.995  -9.351  45.978  1.00  1.00      1S   O  
ATOM    620  HN  TYR    43       3.295 -14.703  50.986  1.00  0.00      1S   H  
ATOM    621  HA  TYR    43       2.760 -12.362  49.437  1.00  1.00      1S   H  
ATOM    622  HB1 TYR    43       5.367 -13.984  49.746  1.00  0.00      1S   H  
ATOM    623  HB2 TYR    43       4.865 -12.606  50.791  1.00  1.00      1S   H  
ATOM    624  HD1 TYR    43       4.446 -10.328  49.654  1.00  1.00      1S   H  
ATOM    625  HD2 TYR    43       6.494 -13.569  47.708  1.00  1.00      1S   H  
ATOM    626  HE1 TYR    43       5.410  -8.740  48.024  1.00  1.00      1S   H  
ATOM    627  HE2 TYR    43       7.443 -11.989  46.068  1.00  1.00      1S   H  
ATOM    628  HH  TYR    43       7.312  -9.860  45.229  1.00  1.00      1S   H  
ATOM    629  N   PHE    44       3.213 -15.284  47.976  1.00  1.00      1S   N  
ATOM    630  CA  PHE    44       2.989 -16.011  46.742  1.00  1.00      1S   C  
ATOM    631  C   PHE    44       1.525 -15.952  46.360  1.00  1.00      1S   C  
ATOM    632  O   PHE    44       1.196 -15.864  45.179  1.00  1.00      1S   O  
ATOM    633  CB  PHE    44       3.410 -17.502  46.832  1.00  1.00      1S   C  
ATOM    634  CG  PHE    44       4.875 -17.645  47.153  1.00  1.00      1S   C  
ATOM    635  CD1 PHE    44       5.851 -17.142  46.277  1.00  1.00      1S   C  
ATOM    636  CD2 PHE    44       5.298 -18.313  48.314  1.00  1.00      1S   C  
ATOM    637  CE1 PHE    44       7.215 -17.291  46.549  1.00  1.00      1S   C  
ATOM    638  CE2 PHE    44       6.662 -18.464  48.592  1.00  1.00      1S   C  
ATOM    639  CZ  PHE    44       7.622 -17.958  47.709  1.00  1.00      1S   C  
ATOM    640  HN  PHE    44       3.389 -15.848  48.780  1.00  0.00      1S   H  
ATOM    641  HA  PHE    44       3.554 -15.524  45.959  1.00  1.00      1S   H  
ATOM    642  HB1 PHE    44       3.236 -18.010  45.858  1.00  0.00      1S   H  
ATOM    643  HB2 PHE    44       2.820 -18.025  47.614  1.00  1.00      1S   H  
ATOM    644  HD1 PHE    44       5.543 -16.650  45.374  1.00  1.00      1S   H  
ATOM    645  HD2 PHE    44       4.565 -18.720  48.994  1.00  1.00      1S   H  
ATOM    646  HE1 PHE    44       7.951 -16.896  45.865  1.00  1.00      1S   H  
ATOM    647  HE2 PHE    44       6.981 -18.974  49.486  1.00  1.00      1S   H  
ATOM    648  HZ  PHE    44       8.673 -18.083  47.925  1.00  1.00      1S   H  
ATOM    649  N   VAL    45       0.615 -15.954  47.369  1.00  1.00      1S   N  
ATOM    650  CA  VAL    45      -0.820 -15.796  47.197  1.00  1.00      1S   C  
ATOM    651  C   VAL    45      -1.133 -14.414  46.655  1.00  1.00      1S   C  
ATOM    652  O   VAL    45      -1.921 -14.282  45.723  1.00  1.00      1S   O  
ATOM    653  CB  VAL    45      -1.599 -16.036  48.493  1.00  1.00      1S   C  
ATOM    654  CG1 VAL    45      -3.118 -15.846  48.289  1.00  1.00      1S   C  
ATOM    655  CG2 VAL    45      -1.312 -17.463  49.009  1.00  1.00      1S   C  
ATOM    656  HN  VAL    45       0.918 -16.056  48.314  1.00  0.00      1S   H  
ATOM    657  HA  VAL    45      -1.142 -16.521  46.463  1.00  1.00      1S   H  
ATOM    658  HB  VAL    45      -1.265 -15.309  49.265  1.00  1.00      1S   H  
ATOM    659 HG11 VAL    45      -3.495 -16.539  47.508  1.00  1.00      1S   H  
ATOM    660 HG12 VAL    45      -3.356 -14.805  47.991  1.00  1.00      1S   H  
ATOM    661 HG13 VAL    45      -3.655 -16.058  49.238  1.00  1.00      1S   H  
ATOM    662 HG21 VAL    45      -0.235 -17.610  49.220  1.00  1.00      1S   H  
ATOM    663 HG22 VAL    45      -1.635 -18.218  48.263  1.00  1.00      1S   H  
ATOM    664 HG23 VAL    45      -1.872 -17.638  49.952  1.00  1.00      1S   H  
ATOM    665  N   VAL    46      -0.494 -13.355  47.215  1.00  1.00      1S   N  
ATOM    666  CA  VAL    46      -0.657 -11.966  46.822  1.00  1.00      1S   C  
ATOM    667  C   VAL    46      -0.141 -11.734  45.426  1.00  1.00      1S   C  
ATOM    668  O   VAL    46      -0.799 -11.064  44.636  1.00  1.00      1S   O  
ATOM    669  CB  VAL    46       0.012 -11.007  47.812  1.00  1.00      1S   C  
ATOM    670  CG1 VAL    46       0.326  -9.617  47.210  1.00  1.00      1S   C  
ATOM    671  CG2 VAL    46      -0.926 -10.856  49.023  1.00  1.00      1S   C  
ATOM    672  HN  VAL    46       0.131 -13.499  47.981  1.00  0.00      1S   H  
ATOM    673  HA  VAL    46      -1.718 -11.755  46.803  1.00  1.00      1S   H  
ATOM    674  HB  VAL    46       0.974 -11.452  48.156  1.00  1.00      1S   H  
ATOM    675 HG11 VAL    46      -0.575  -9.190  46.722  1.00  1.00      1S   H  
ATOM    676 HG12 VAL    46       1.148  -9.681  46.466  1.00  1.00      1S   H  
ATOM    677 HG13 VAL    46       0.653  -8.924  48.014  1.00  1.00      1S   H  
ATOM    678 HG21 VAL    46      -1.129 -11.839  49.493  1.00  1.00      1S   H  
ATOM    679 HG22 VAL    46      -1.894 -10.412  48.708  1.00  1.00      1S   H  
ATOM    680 HG23 VAL    46      -0.464 -10.189  49.781  1.00  1.00      1S   H  
ATOM    681  N   SER    47       1.038 -12.293  45.077  1.00  1.00      1S   N  
ATOM    682  CA  SER    47       1.649 -12.144  43.770  1.00  1.00      1S   C  
ATOM    683  C   SER    47       0.799 -12.762  42.688  1.00  1.00      1S   C  
ATOM    684  O   SER    47       0.637 -12.189  41.613  1.00  1.00      1S   O  
ATOM    685  CB  SER    47       3.045 -12.794  43.705  1.00  1.00      1S   C  
ATOM    686  OG  SER    47       3.918 -12.175  44.642  1.00  1.00      1S   O  
ATOM    687  HN  SER    47       1.569 -12.814  45.744  1.00  0.00      1S   H  
ATOM    688  HA  SER    47       1.739 -11.085  43.565  1.00  1.00      1S   H  
ATOM    689  HB1 SER    47       3.483 -12.666  42.691  1.00  0.00      1S   H  
ATOM    690  HB2 SER    47       2.984 -13.880  43.934  1.00  1.00      1S   H  
ATOM    691  HG1 SER    47       3.687 -12.533  45.507  1.00  0.00      1S   H  
ATOM    692  N   ALA    48       0.202 -13.941  42.979  1.00  1.00      1S   N  
ATOM    693  CA  ALA    48      -0.700 -14.636  42.092  1.00  1.00      1S   C  
ATOM    694  C   ALA    48      -2.013 -13.916  41.943  1.00  1.00      1S   C  
ATOM    695  O   ALA    48      -2.559 -13.855  40.846  1.00  1.00      1S   O  
ATOM    696  CB  ALA    48      -0.941 -16.078  42.568  1.00  1.00      1S   C  
ATOM    697  HN  ALA    48       0.369 -14.397  43.852  1.00  0.00      1S   H  
ATOM    698  HA  ALA    48      -0.255 -14.655  41.113  1.00  1.00      1S   H  
ATOM    699  HB1 ALA    48      -1.351 -16.082  43.599  1.00  1.00      1S   H  
ATOM    700  HB2 ALA    48       0.021 -16.632  42.584  1.00  1.00      1S   H  
ATOM    701  HB3 ALA    48      -1.640 -16.614  41.891  1.00  1.00      1S   H  
ATOM    702  N   ALA    49      -2.521 -13.306  43.037  1.00  1.00      1S   N  
ATOM    703  CA  ALA    49      -3.724 -12.507  43.038  1.00  1.00      1S   C  
ATOM    704  C   ALA    49      -3.542 -11.243  42.227  1.00  1.00      1S   C  
ATOM    705  O   ALA    49      -4.430 -10.851  41.480  1.00  1.00      1S   O  
ATOM    706  CB  ALA    49      -4.148 -12.128  44.469  1.00  1.00      1S   C  
ATOM    707  HN  ALA    49      -2.067 -13.388  43.923  1.00  0.00      1S   H  
ATOM    708  HA  ALA    49      -4.509 -13.093  42.581  1.00  1.00      1S   H  
ATOM    709  HB1 ALA    49      -3.349 -11.551  44.979  1.00  1.00      1S   H  
ATOM    710  HB2 ALA    49      -4.338 -13.049  45.060  1.00  1.00      1S   H  
ATOM    711  HB3 ALA    49      -5.079 -11.523  44.464  1.00  1.00      1S   H  
ATOM    712  N   ALA    50      -2.359 -10.595  42.322  1.00  1.00      1S   N  
ATOM    713  CA  ALA    50      -1.994  -9.411  41.574  1.00  1.00      1S   C  
ATOM    714  C   ALA    50      -1.922  -9.687  40.091  1.00  1.00      1S   C  
ATOM    715  O   ALA    50      -2.400  -8.892  39.284  1.00  1.00      1S   O  
ATOM    716  CB  ALA    50      -0.631  -8.858  42.030  1.00  1.00      1S   C  
ATOM    717  HN  ALA    50      -1.661 -10.919  42.960  1.00  0.00      1S   H  
ATOM    718  HA  ALA    50      -2.757  -8.665  41.743  1.00  1.00      1S   H  
ATOM    719  HB1 ALA    50       0.167  -9.621  41.906  1.00  1.00      1S   H  
ATOM    720  HB2 ALA    50      -0.679  -8.580  43.104  1.00  1.00      1S   H  
ATOM    721  HB3 ALA    50      -0.353  -7.954  41.448  1.00  1.00      1S   H  
ATOM    722  N   ALA    51      -1.354 -10.854  39.705  1.00  1.00      1S   N  
ATOM    723  CA  ALA    51      -1.290 -11.312  38.335  1.00  1.00      1S   C  
ATOM    724  C   ALA    51      -2.671 -11.563  37.766  1.00  1.00      1S   C  
ATOM    725  O   ALA    51      -2.909 -11.300  36.591  1.00  1.00      1S   O  
ATOM    726  CB  ALA    51      -0.448 -12.594  38.207  1.00  1.00      1S   C  
ATOM    727  HN  ALA    51      -0.945 -11.470  40.377  1.00  0.00      1S   H  
ATOM    728  HA  ALA    51      -0.824 -10.532  37.749  1.00  1.00      1S   H  
ATOM    729  HB1 ALA    51      -0.870 -13.411  38.829  1.00  1.00      1S   H  
ATOM    730  HB2 ALA    51       0.592 -12.401  38.548  1.00  1.00      1S   H  
ATOM    731  HB3 ALA    51      -0.405 -12.933  37.150  1.00  1.00      1S   H  
ATOM    732  N   ASP    52      -3.626 -12.033  38.603  1.00  1.00      1S   N  
ATOM    733  CA  ASP    52      -5.003 -12.256  38.217  1.00  1.00      1S   C  
ATOM    734  C   ASP    52      -5.778 -10.975  38.023  1.00  1.00      1S   C  
ATOM    735  O   ASP    52      -6.657 -10.918  37.165  1.00  1.00      1S   O  
ATOM    736  CB  ASP    52      -5.788 -13.061  39.265  1.00  1.00      1S   C  
ATOM    737  CG  ASP    52      -5.319 -14.506  39.326  1.00  1.00      1S   C  
ATOM    738  OD1 ASP    52      -5.008 -15.094  38.256  1.00  1.00      1S   O  
ATOM    739  OD2 ASP    52      -5.292 -15.043  40.460  1.00  1.00      1S   O1-
ATOM    740  HN  ASP    52      -3.407 -12.265  39.549  1.00  0.00      1S   H  
ATOM    741  HA  ASP    52      -5.007 -12.783  37.272  1.00  1.00      1S   H  
ATOM    742  HB1 ASP    52      -6.871 -13.076  39.012  1.00  0.00      1S   H  
ATOM    743  HB2 ASP    52      -5.668 -12.600  40.268  1.00  1.00      1S   H  
ATOM    744  N   ILE    53      -5.472  -9.903  38.799  1.00  1.00      1S   N  
ATOM    745  CA  ILE    53      -6.078  -8.590  38.633  1.00  1.00      1S   C  
ATOM    746  C   ILE    53      -5.694  -8.047  37.275  1.00  1.00      1S   C  
ATOM    747  O   ILE    53      -6.538  -7.514  36.563  1.00  1.00      1S   O  
ATOM    748  CB  ILE    53      -5.700  -7.599  39.740  1.00  1.00      1S   C  
ATOM    749  CG1 ILE    53      -6.289  -8.065  41.094  1.00  1.00      1S   C  
ATOM    750  CG2 ILE    53      -6.190  -6.167  39.409  1.00  1.00      1S   C  
ATOM    751  CD  ILE    53      -5.745  -7.297  42.303  1.00  1.00      1S   C  
ATOM    752  HN  ILE    53      -4.794  -9.979  39.528  1.00  0.00      1S   H  
ATOM    753  HA  ILE    53      -7.151  -8.721  38.644  1.00  1.00      1S   H  
ATOM    754  HB  ILE    53      -4.591  -7.575  39.834  1.00  1.00      1S   H  
ATOM    755 HG11 ILE    53      -6.060  -9.139  41.239  1.00  0.00      1S   H  
ATOM    756 HG12 ILE    53      -7.397  -7.968  41.063  1.00  1.00      1S   H  
ATOM    757 HG21 ILE    53      -7.292  -6.160  39.274  1.00  1.00      1S   H  
ATOM    758 HG22 ILE    53      -5.714  -5.773  38.488  1.00  1.00      1S   H  
ATOM    759 HG23 ILE    53      -5.933  -5.469  40.232  1.00  1.00      1S   H  
ATOM    760  HD1 ILE    53      -6.088  -6.242  42.289  1.00  0.00      1S   H  
ATOM    761  HD2 ILE    53      -4.635  -7.310  42.302  1.00  0.00      1S   H  
ATOM    762  HD3 ILE    53      -6.099  -7.765  43.246  1.00  0.00      1S   H  
ATOM    763  N   LEU    54      -4.418  -8.223  36.858  1.00  1.00      1S   N  
ATOM    764  CA  LEU    54      -3.944  -7.786  35.562  1.00  1.00      1S   C  
ATOM    765  C   LEU    54      -4.512  -8.606  34.427  1.00  1.00      1S   C  
ATOM    766  O   LEU    54      -4.657  -8.097  33.318  1.00  1.00      1S   O  
ATOM    767  CB  LEU    54      -2.403  -7.808  35.459  1.00  1.00      1S   C  
ATOM    768  CG  LEU    54      -1.683  -6.788  36.374  1.00  1.00      1S   C  
ATOM    769  CD1 LEU    54      -0.162  -6.873  36.160  1.00  1.00      1S   C  
ATOM    770  CD2 LEU    54      -2.167  -5.338  36.174  1.00  1.00      1S   C  
ATOM    771  HN  LEU    54      -3.743  -8.669  37.442  1.00  0.00      1S   H  
ATOM    772  HA  LEU    54      -4.295  -6.777  35.409  1.00  1.00      1S   H  
ATOM    773  HB1 LEU    54      -2.102  -7.584  34.411  1.00  0.00      1S   H  
ATOM    774  HB2 LEU    54      -2.036  -8.829  35.707  1.00  1.00      1S   H  
ATOM    775  HG  LEU    54      -1.891  -7.065  37.433  1.00  1.00      1S   H  
ATOM    776 HD11 LEU    54       0.089  -6.665  35.098  1.00  1.00      1S   H  
ATOM    777 HD12 LEU    54       0.199  -7.889  36.422  1.00  1.00      1S   H  
ATOM    778 HD13 LEU    54       0.364  -6.134  36.800  1.00  1.00      1S   H  
ATOM    779 HD21 LEU    54      -3.239  -5.232  36.438  1.00  1.00      1S   H  
ATOM    780 HD22 LEU    54      -2.024  -5.028  35.119  1.00  1.00      1S   H  
ATOM    781 HD23 LEU    54      -1.586  -4.649  36.822  1.00  1.00      1S   H  
ATOM    782  N   VAL    55      -4.899  -9.881  34.676  1.00  1.00      1S   N  
ATOM    783  CA  VAL    55      -5.623 -10.691  33.715  1.00  1.00      1S   C  
ATOM    784  C   VAL    55      -7.002 -10.098  33.489  1.00  1.00      1S   C  
ATOM    785  O   VAL    55      -7.452  -9.983  32.353  1.00  1.00      1S   O  
ATOM    786  CB  VAL    55      -5.698 -12.170  34.104  1.00  1.00      1S   C  
ATOM    787  CG1 VAL    55      -6.753 -12.942  33.279  1.00  1.00      1S   C  
ATOM    788  CG2 VAL    55      -4.306 -12.805  33.902  1.00  1.00      1S   C  
ATOM    789  HN  VAL    55      -4.735 -10.306  35.564  1.00  0.00      1S   H  
ATOM    790  HA  VAL    55      -5.084 -10.624  32.785  1.00  1.00      1S   H  
ATOM    791  HB  VAL    55      -5.972 -12.258  35.177  1.00  1.00      1S   H  
ATOM    792 HG11 VAL    55      -6.604 -12.773  32.193  1.00  1.00      1S   H  
ATOM    793 HG12 VAL    55      -7.781 -12.631  33.559  1.00  1.00      1S   H  
ATOM    794 HG13 VAL    55      -6.665 -14.030  33.475  1.00  1.00      1S   H  
ATOM    795 HG21 VAL    55      -3.530 -12.278  34.490  1.00  1.00      1S   H  
ATOM    796 HG22 VAL    55      -4.016 -12.768  32.831  1.00  1.00      1S   H  
ATOM    797 HG23 VAL    55      -4.325 -13.869  34.223  1.00  1.00      1S   H  
ATOM    798  N   GLY    56      -7.687  -9.660  34.569  1.00  1.00      1S   N  
ATOM    799  CA  GLY    56      -9.008  -9.072  34.495  1.00  1.00      1S   C  
ATOM    800  C   GLY    56      -9.029  -7.737  33.797  1.00  1.00      1S   C  
ATOM    801  O   GLY    56      -9.870  -7.496  32.933  1.00  1.00      1S   O  
ATOM    802  HN  GLY    56      -7.299  -9.745  35.485  1.00  0.00      1S   H  
ATOM    803  HA1 GLY    56      -9.338  -8.921  35.512  1.00  0.00      1S   H  
ATOM    804  HA2 GLY    56      -9.644  -9.746  33.945  1.00  1.00      1S   H  
ATOM    805  N   VAL    57      -8.099  -6.831  34.169  1.00  1.00      1S   N  
ATOM    806  CA  VAL    57      -8.069  -5.461  33.699  1.00  1.00      1S   C  
ATOM    807  C   VAL    57      -7.537  -5.384  32.281  1.00  1.00      1S   C  
ATOM    808  O   VAL    57      -8.080  -4.641  31.465  1.00  1.00      1S   O  
ATOM    809  CB  VAL    57      -7.253  -4.554  34.625  1.00  1.00      1S   C  
ATOM    810  CG1 VAL    57      -7.210  -3.100  34.104  1.00  1.00      1S   C  
ATOM    811  CG2 VAL    57      -7.883  -4.562  36.035  1.00  1.00      1S   C  
ATOM    812  HN  VAL    57      -7.419  -7.060  34.865  1.00  0.00      1S   H  
ATOM    813  HA  VAL    57      -9.087  -5.095  33.686  1.00  1.00      1S   H  
ATOM    814  HB  VAL    57      -6.211  -4.940  34.701  1.00  1.00      1S   H  
ATOM    815 HG11 VAL    57      -8.242  -2.702  33.999  1.00  1.00      1S   H  
ATOM    816 HG12 VAL    57      -6.696  -3.029  33.125  1.00  1.00      1S   H  
ATOM    817 HG13 VAL    57      -6.661  -2.459  34.826  1.00  1.00      1S   H  
ATOM    818 HG21 VAL    57      -7.914  -5.578  36.469  1.00  1.00      1S   H  
ATOM    819 HG22 VAL    57      -8.921  -4.170  35.991  1.00  1.00      1S   H  
ATOM    820 HG23 VAL    57      -7.295  -3.913  36.718  1.00  1.00      1S   H  
ATOM    821  N   LEU    58      -6.454  -6.129  31.954  1.00  1.00      1S   N  
ATOM    822  CA  LEU    58      -5.723  -5.943  30.714  1.00  1.00      1S   C  
ATOM    823  C   LEU    58      -5.853  -7.124  29.788  1.00  1.00      1S   C  
ATOM    824  O   LEU    58      -6.161  -6.937  28.612  1.00  1.00      1S   O  
ATOM    825  CB  LEU    58      -4.223  -5.670  30.972  1.00  1.00      1S   C  
ATOM    826  CG  LEU    58      -3.945  -4.258  31.539  1.00  1.00      1S   C  
ATOM    827  CD1 LEU    58      -2.579  -4.205  32.242  1.00  1.00      1S   C  
ATOM    828  CD2 LEU    58      -4.044  -3.174  30.447  1.00  1.00      1S   C  
ATOM    829  HN  LEU    58      -6.054  -6.776  32.600  1.00  0.00      1S   H  
ATOM    830  HA  LEU    58      -6.126  -5.096  30.176  1.00  1.00      1S   H  
ATOM    831  HB1 LEU    58      -3.638  -5.777  30.032  1.00  0.00      1S   H  
ATOM    832  HB2 LEU    58      -3.842  -6.424  31.692  1.00  1.00      1S   H  
ATOM    833  HG  LEU    58      -4.717  -4.036  32.312  1.00  1.00      1S   H  
ATOM    834 HD11 LEU    58      -1.764  -4.443  31.528  1.00  1.00      1S   H  
ATOM    835 HD12 LEU    58      -2.553  -4.944  33.069  1.00  1.00      1S   H  
ATOM    836 HD13 LEU    58      -2.401  -3.192  32.664  1.00  1.00      1S   H  
ATOM    837 HD21 LEU    58      -5.058  -3.158  29.995  1.00  1.00      1S   H  
ATOM    838 HD22 LEU    58      -3.302  -3.372  29.645  1.00  1.00      1S   H  
ATOM    839 HD23 LEU    58      -3.837  -2.173  30.879  1.00  1.00      1S   H  
ATOM    840  N   ALA    59      -5.608  -8.368  30.269  1.00  1.00      1S   N  
ATOM    841  CA  ALA    59      -5.485  -9.528  29.403  1.00  1.00      1S   C  
ATOM    842  C   ALA    59      -6.782  -9.913  28.746  1.00  1.00      1S   C  
ATOM    843  O   ALA    59      -6.803 -10.220  27.561  1.00  1.00      1S   O  
ATOM    844  CB  ALA    59      -4.958 -10.777  30.131  1.00  1.00      1S   C  
ATOM    845  HN  ALA    59      -5.418  -8.523  31.236  1.00  0.00      1S   H  
ATOM    846  HA  ALA    59      -4.780  -9.272  28.624  1.00  1.00      1S   H  
ATOM    847  HB1 ALA    59      -5.709 -11.166  30.848  1.00  1.00      1S   H  
ATOM    848  HB2 ALA    59      -4.034 -10.528  30.691  1.00  1.00      1S   H  
ATOM    849  HB3 ALA    59      -4.722 -11.587  29.407  1.00  1.00      1S   H  
ATOM    850  N   ILE    60      -7.898  -9.897  29.503  1.00  1.00      1S   N  
ATOM    851  CA  ILE    60      -9.212 -10.265  29.028  1.00  1.00      1S   C  
ATOM    852  C   ILE    60      -9.741  -9.285  27.991  1.00  1.00      1S   C  
ATOM    853  O   ILE    60     -10.173  -9.778  26.951  1.00  1.00      1S   O  
ATOM    854  CB  ILE    60     -10.173 -10.542  30.180  1.00  1.00      1S   C  
ATOM    855  CG1 ILE    60      -9.794 -11.893  30.837  1.00  1.00      1S   C  
ATOM    856  CG2 ILE    60     -11.619 -10.547  29.665  1.00  1.00      1S   C  
ATOM    857  CD  ILE    60     -10.508 -12.149  32.165  1.00  1.00      1S   C  
ATOM    858  HN  ILE    60      -7.851  -9.653  30.471  1.00  0.00      1S   H  
ATOM    859  HA  ILE    60      -9.098 -11.206  28.506  1.00  1.00      1S   H  
ATOM    860  HB  ILE    60     -10.075  -9.748  30.953  1.00  1.00      1S   H  
ATOM    861 HG11 ILE    60      -8.699 -11.914  31.022  1.00  0.00      1S   H  
ATOM    862 HG12 ILE    60     -10.027 -12.716  30.129  1.00  1.00      1S   H  
ATOM    863 HG21 ILE    60     -11.646 -11.108  28.708  1.00  1.00      1S   H  
ATOM    864 HG22 ILE    60     -11.994  -9.519  29.482  1.00  1.00      1S   H  
ATOM    865 HG23 ILE    60     -12.298 -11.040  30.388  1.00  1.00      1S   H  
ATOM    866  HD1 ILE    60     -11.593 -12.321  32.005  1.00  0.00      1S   H  
ATOM    867  HD2 ILE    60     -10.388 -11.280  32.840  1.00  0.00      1S   H  
ATOM    868  HD3 ILE    60     -10.080 -13.041  32.669  1.00  0.00      1S   H  
ATOM    869  N   PRO    61      -9.725  -7.952  28.117  1.00  1.00      1S   N  
ATOM    870  CA  PRO    61     -10.180  -7.064  27.052  1.00  1.00      1S   C  
ATOM    871  C   PRO    61      -9.367  -7.183  25.784  1.00  1.00      1S   C  
ATOM    872  O   PRO    61      -9.930  -7.040  24.700  1.00  1.00      1S   O  
ATOM    873  CB  PRO    61     -10.020  -5.660  27.643  1.00  1.00      1S   C  
ATOM    874  CG  PRO    61     -10.262  -5.868  29.138  1.00  1.00      1S   C  
ATOM    875  CD  PRO    61      -9.661  -7.250  29.401  1.00  1.00      1S   C  
ATOM    876  HA  PRO    61     -11.206  -7.315  26.825  1.00  1.00      1S   H  
ATOM    877  HB1 PRO    61     -10.730  -4.935  27.199  1.00  0.00      1S   H  
ATOM    878  HB2 PRO    61      -8.979  -5.287  27.509  1.00  1.00      1S   H  
ATOM    879  HG1 PRO    61      -9.789  -5.077  29.750  1.00  0.00      1S   H  
ATOM    880  HG2 PRO    61     -11.354  -5.893  29.342  1.00  1.00      1S   H  
ATOM    881  HD1 PRO    61      -8.599  -7.167  29.708  1.00  0.00      1S   H  
ATOM    882  HD2 PRO    61     -10.246  -7.774  30.185  1.00  1.00      1S   H  
ATOM    883  N   PHE    62      -8.050  -7.467  25.906  1.00  1.00      1S   N  
ATOM    884  CA  PHE    62      -7.180  -7.687  24.776  1.00  1.00      1S   C  
ATOM    885  C   PHE    62      -7.466  -9.017  24.130  1.00  1.00      1S   C  
ATOM    886  O   PHE    62      -7.405  -9.124  22.910  1.00  1.00      1S   O  
ATOM    887  CB  PHE    62      -5.679  -7.628  25.170  1.00  1.00      1S   C  
ATOM    888  CG  PHE    62      -5.175  -6.211  25.359  1.00  1.00      1S   C  
ATOM    889  CD1 PHE    62      -5.599  -5.134  24.551  1.00  1.00      1S   C  
ATOM    890  CD2 PHE    62      -4.195  -5.961  26.336  1.00  1.00      1S   C  
ATOM    891  CE1 PHE    62      -5.087  -3.846  24.743  1.00  1.00      1S   C  
ATOM    892  CE2 PHE    62      -3.672  -4.675  26.523  1.00  1.00      1S   C  
ATOM    893  CZ  PHE    62      -4.123  -3.615  25.729  1.00  1.00      1S   C  
ATOM    894  HN  PHE    62      -7.618  -7.531  26.803  1.00  0.00      1S   H  
ATOM    895  HA  PHE    62      -7.414  -6.950  24.024  1.00  1.00      1S   H  
ATOM    896  HB1 PHE    62      -5.046  -8.086  24.383  1.00  0.00      1S   H  
ATOM    897  HB2 PHE    62      -5.523  -8.195  26.113  1.00  1.00      1S   H  
ATOM    898  HD1 PHE    62      -6.315  -5.275  23.757  1.00  1.00      1S   H  
ATOM    899  HD2 PHE    62      -3.847  -6.775  26.954  1.00  1.00      1S   H  
ATOM    900  HE1 PHE    62      -5.434  -3.032  24.123  1.00  1.00      1S   H  
ATOM    901  HE2 PHE    62      -2.919  -4.500  27.277  1.00  1.00      1S   H  
ATOM    902  HZ  PHE    62      -3.725  -2.622  25.873  1.00  1.00      1S   H  
ATOM    903  N   ALA    63      -7.827 -10.047  24.927  1.00  1.00      1S   N  
ATOM    904  CA  ALA    63      -8.151 -11.375  24.460  1.00  1.00      1S   C  
ATOM    905  C   ALA    63      -9.428 -11.390  23.662  1.00  1.00      1S   C  
ATOM    906  O   ALA    63      -9.513 -12.107  22.671  1.00  1.00      1S   O  
ATOM    907  CB  ALA    63      -8.290 -12.385  25.613  1.00  1.00      1S   C  
ATOM    908  HN  ALA    63      -7.864  -9.932  25.918  1.00  0.00      1S   H  
ATOM    909  HA  ALA    63      -7.346 -11.699  23.815  1.00  1.00      1S   H  
ATOM    910  HB1 ALA    63      -9.097 -12.082  26.313  1.00  1.00      1S   H  
ATOM    911  HB2 ALA    63      -7.338 -12.441  26.183  1.00  1.00      1S   H  
ATOM    912  HB3 ALA    63      -8.519 -13.401  25.226  1.00  1.00      1S   H  
ATOM    913  N   ILE    64     -10.438 -10.567  24.049  1.00  1.00      1S   N  
ATOM    914  CA  ILE    64     -11.692 -10.401  23.332  1.00  1.00      1S   C  
ATOM    915  C   ILE    64     -11.424  -9.909  21.940  1.00  1.00      1S   C  
ATOM    916  O   ILE    64     -11.865 -10.524  20.975  1.00  1.00      1S   O  
ATOM    917  CB  ILE    64     -12.653  -9.426  24.010  1.00  1.00      1S   C  
ATOM    918  CG1 ILE    64     -13.127 -10.010  25.352  1.00  1.00      1S   C  
ATOM    919  CG2 ILE    64     -13.868  -9.134  23.102  1.00  1.00      1S   C  
ATOM    920  CD  ILE    64     -13.822  -8.997  26.267  1.00  1.00      1S   C  
ATOM    921  HN  ILE    64     -10.349 -10.022  24.881  1.00  0.00      1S   H  
ATOM    922  HA  ILE    64     -12.160 -11.372  23.259  1.00  1.00      1S   H  
ATOM    923  HB  ILE    64     -12.123  -8.469  24.217  1.00  1.00      1S   H  
ATOM    924 HG11 ILE    64     -12.253 -10.421  25.899  1.00  0.00      1S   H  
ATOM    925 HG12 ILE    64     -13.816 -10.860  25.150  1.00  1.00      1S   H  
ATOM    926 HG21 ILE    64     -14.307 -10.091  22.749  1.00  1.00      1S   H  
ATOM    927 HG22 ILE    64     -13.587  -8.523  22.220  1.00  1.00      1S   H  
ATOM    928 HG23 ILE    64     -14.646  -8.572  23.658  1.00  1.00      1S   H  
ATOM    929  HD1 ILE    64     -14.803  -8.690  25.849  1.00  0.00      1S   H  
ATOM    930  HD2 ILE    64     -13.191  -8.093  26.391  1.00  0.00      1S   H  
ATOM    931  HD3 ILE    64     -13.995  -9.444  27.270  1.00  0.00      1S   H  
ATOM    932  N   ALA    65     -10.666  -8.795  21.820  1.00  1.00      1S   N  
ATOM    933  CA  ALA    65     -10.312  -8.154  20.576  1.00  1.00      1S   C  
ATOM    934  C   ALA    65      -9.568  -9.095  19.653  1.00  1.00      1S   C  
ATOM    935  O   ALA    65      -9.872  -9.197  18.468  1.00  1.00      1S   O  
ATOM    936  CB  ALA    65      -9.442  -6.919  20.865  1.00  1.00      1S   C  
ATOM    937  HN  ALA    65     -10.325  -8.334  22.636  1.00  0.00      1S   H  
ATOM    938  HA  ALA    65     -11.229  -7.848  20.091  1.00  1.00      1S   H  
ATOM    939  HB1 ALA    65      -8.448  -7.211  21.266  1.00  1.00      1S   H  
ATOM    940  HB2 ALA    65      -9.942  -6.276  21.620  1.00  1.00      1S   H  
ATOM    941  HB3 ALA    65      -9.299  -6.312  19.951  1.00  1.00      1S   H  
ATOM    942  N   ILE    66      -8.607  -9.850  20.224  1.00  1.00      1S   N  
ATOM    943  CA  ILE    66      -7.823 -10.882  19.586  1.00  1.00      1S   C  
ATOM    944  C   ILE    66      -8.672 -12.032  19.067  1.00  1.00      1S   C  
ATOM    945  O   ILE    66      -8.321 -12.657  18.070  1.00  1.00      1S   O  
ATOM    946  CB  ILE    66      -6.756 -11.353  20.586  1.00  1.00      1S   C  
ATOM    947  CG1 ILE    66      -5.533 -10.407  20.626  1.00  1.00      1S   C  
ATOM    948  CG2 ILE    66      -6.284 -12.796  20.382  1.00  1.00      1S   C  
ATOM    949  CD  ILE    66      -4.832 -10.207  19.283  1.00  1.00      1S   C  
ATOM    950  HN  ILE    66      -8.387  -9.714  21.189  1.00  0.00      1S   H  
ATOM    951  HA  ILE    66      -7.369 -10.444  18.711  1.00  1.00      1S   H  
ATOM    952  HB  ILE    66      -7.218 -11.331  21.601  1.00  1.00      1S   H  
ATOM    953 HG11 ILE    66      -4.796 -10.817  21.353  1.00  0.00      1S   H  
ATOM    954 HG12 ILE    66      -5.855  -9.412  21.001  1.00  1.00      1S   H  
ATOM    955 HG21 ILE    66      -5.847 -12.917  19.370  1.00  1.00      1S   H  
ATOM    956 HG22 ILE    66      -7.114 -13.520  20.519  1.00  1.00      1S   H  
ATOM    957 HG23 ILE    66      -5.507 -13.034  21.138  1.00  1.00      1S   H  
ATOM    958  HD1 ILE    66      -5.494  -9.609  18.628  1.00  0.00      1S   H  
ATOM    959  HD2 ILE    66      -4.610 -11.171  18.781  1.00  0.00      1S   H  
ATOM    960  HD3 ILE    66      -3.882  -9.646  19.413  1.00  0.00      1S   H  
ATOM    961  N   SER    67      -9.811 -12.344  19.719  1.00  1.00      1S   N  
ATOM    962  CA  SER    67     -10.619 -13.498  19.381  1.00  1.00      1S   C  
ATOM    963  C   SER    67     -11.794 -13.136  18.497  1.00  1.00      1S   C  
ATOM    964  O   SER    67     -12.423 -14.024  17.922  1.00  1.00      1S   O  
ATOM    965  CB  SER    67     -11.154 -14.201  20.647  1.00  1.00      1S   C  
ATOM    966  OG  SER    67     -10.074 -14.579  21.493  1.00  1.00      1S   O  
ATOM    967  HN  SER    67     -10.106 -11.822  20.517  1.00  0.00      1S   H  
ATOM    968  HA  SER    67     -10.014 -14.214  18.843  1.00  1.00      1S   H  
ATOM    969  HB1 SER    67     -11.709 -15.123  20.373  1.00  0.00      1S   H  
ATOM    970  HB2 SER    67     -11.829 -13.526  21.214  1.00  1.00      1S   H  
ATOM    971  HG1 SER    67      -9.841 -13.789  21.995  1.00  0.00      1S   H  
ATOM    972  N   THR    68     -12.128 -11.829  18.367  1.00  1.00      1S   N  
ATOM    973  CA  THR    68     -13.280 -11.357  17.613  1.00  1.00      1S   C  
ATOM    974  C   THR    68     -12.843 -10.683  16.338  1.00  1.00      1S   C  
ATOM    975  O   THR    68     -13.477 -10.868  15.301  1.00  1.00      1S   O  
ATOM    976  CB  THR    68     -14.193 -10.437  18.406  1.00  1.00      1S   C  
ATOM    977  CG2 THR    68     -14.903 -11.276  19.485  1.00  1.00      1S   C  
ATOM    978  OG1 THR    68     -13.488  -9.367  19.025  1.00  1.00      1S   O  
ATOM    979  HN  THR    68     -11.604 -11.125  18.843  1.00  0.00      1S   H  
ATOM    980  HA  THR    68     -13.879 -12.206  17.314  1.00  1.00      1S   H  
ATOM    981  HB  THR    68     -14.972  -9.990  17.747  1.00  1.00      1S   H  
ATOM    982  HG1 THR    68     -12.953  -9.771  19.717  1.00  1.00      1S   H  
ATOM    983 HG21 THR    68     -14.196 -11.954  20.005  1.00  1.00      1S   H  
ATOM    984 HG22 THR    68     -15.711 -11.888  19.030  1.00  1.00      1S   H  
ATOM    985 HG23 THR    68     -15.344 -10.604  20.242  1.00  1.00      1S   H  
ATOM    986  N   GLY    69     -11.746  -9.895  16.378  1.00  1.00      1S   N  
ATOM    987  CA  GLY    69     -11.138  -9.337  15.192  1.00  1.00      1S   C  
ATOM    988  C   GLY    69     -11.316  -7.853  15.128  1.00  1.00      1S   C  
ATOM    989  O   GLY    69     -12.434  -7.348  15.045  1.00  1.00      1S   O  
ATOM    990  HN  GLY    69     -11.259  -9.720  17.233  1.00  0.00      1S   H  
ATOM    991  HA1 GLY    69     -11.578  -9.766  14.303  1.00  0.00      1S   H  
ATOM    992  HA2 GLY    69     -10.086  -9.544  15.271  1.00  1.00      1S   H  
ATOM    993  N   PHE    70     -10.181  -7.123  15.126  1.00  1.00      1S   N  
ATOM    994  CA  PHE    70     -10.131  -5.709  14.838  1.00  1.00      1S   C  
ATOM    995  C   PHE    70      -9.019  -5.541  13.831  1.00  1.00      1S   C  
ATOM    996  O   PHE    70      -8.208  -6.441  13.651  1.00  1.00      1S   O  
ATOM    997  CB  PHE    70      -9.920  -4.819  16.099  1.00  1.00      1S   C  
ATOM    998  CG  PHE    70      -8.582  -5.029  16.768  1.00  1.00      1S   C  
ATOM    999  CD1 PHE    70      -8.345  -6.154  17.572  1.00  1.00      1S   C  
ATOM   1000  CD2 PHE    70      -7.545  -4.099  16.582  1.00  1.00      1S   C  
ATOM   1001  CE1 PHE    70      -7.098  -6.357  18.173  1.00  1.00      1S   C  
ATOM   1002  CE2 PHE    70      -6.296  -4.297  17.180  1.00  1.00      1S   C  
ATOM   1003  CZ  PHE    70      -6.071  -5.434  17.961  1.00  1.00      1S   C  
ATOM   1004  HN  PHE    70      -9.292  -7.556  15.251  1.00  0.00      1S   H  
ATOM   1005  HA  PHE    70     -11.053  -5.414  14.355  1.00  1.00      1S   H  
ATOM   1006  HB1 PHE    70     -10.710  -5.054  16.844  1.00  0.00      1S   H  
ATOM   1007  HB2 PHE    70     -10.014  -3.746  15.826  1.00  1.00      1S   H  
ATOM   1008  HD1 PHE    70      -9.136  -6.870  17.728  1.00  1.00      1S   H  
ATOM   1009  HD2 PHE    70      -7.712  -3.228  15.966  1.00  1.00      1S   H  
ATOM   1010  HE1 PHE    70      -6.926  -7.227  18.790  1.00  1.00      1S   H  
ATOM   1011  HE2 PHE    70      -5.507  -3.574  17.040  1.00  1.00      1S   H  
ATOM   1012  HZ  PHE    70      -5.102  -5.612  18.390  1.00  1.00      1S   H  
ATOM   1013  N   CYS    71      -8.945  -4.388  13.134  1.00  1.00      1S   N  
ATOM   1014  CA  CYS    71      -7.924  -4.167  12.132  1.00  1.00      1S   C  
ATOM   1015  C   CYS    71      -6.716  -3.522  12.762  1.00  1.00      1S   C  
ATOM   1016  O   CYS    71      -6.844  -2.624  13.592  1.00  1.00      1S   O  
ATOM   1017  CB  CYS    71      -8.426  -3.264  10.990  1.00  1.00      1S   C  
ATOM   1018  SG  CYS    71      -9.823  -4.016  10.104  1.00  1.00      1S   S  
ATOM   1019  HN  CYS    71      -9.605  -3.652  13.260  1.00  0.00      1S   H  
ATOM   1020  HA  CYS    71      -7.623  -5.115  11.706  1.00  1.00      1S   H  
ATOM   1021  HB1 CYS    71      -7.600  -3.079  10.270  1.00  0.00      1S   H  
ATOM   1022  HB2 CYS    71      -8.741  -2.283  11.407  1.00  1.00      1S   H  
ATOM   1023  N   ALA    72      -5.504  -3.986  12.377  1.00  1.00      1S   N  
ATOM   1024  CA  ALA    72      -4.278  -3.486  12.946  1.00  1.00      1S   C  
ATOM   1025  C   ALA    72      -3.137  -3.978  12.115  1.00  1.00      1S   C  
ATOM   1026  O   ALA    72      -3.264  -4.964  11.397  1.00  1.00      1S   O  
ATOM   1027  CB  ALA    72      -4.036  -4.011  14.375  1.00  1.00      1S   C  
ATOM   1028  HN  ALA    72      -5.407  -4.715  11.701  1.00  0.00      1S   H  
ATOM   1029  HA  ALA    72      -4.288  -2.405  12.921  1.00  1.00      1S   H  
ATOM   1030  HB1 ALA    72      -4.058  -5.122  14.396  1.00  1.00      1S   H  
ATOM   1031  HB2 ALA    72      -4.841  -3.635  15.034  1.00  1.00      1S   H  
ATOM   1032  HB3 ALA    72      -3.064  -3.662  14.783  1.00  1.00      1S   H  
ATOM   1033  N   ALA    73      -1.958  -3.318  12.237  1.00  1.00      1S   N  
ATOM   1034  CA  ALA    73      -0.714  -3.775  11.656  1.00  1.00      1S   C  
ATOM   1035  C   ALA    73      -0.328  -5.084  12.297  1.00  1.00      1S   C  
ATOM   1036  O   ALA    73      -0.653  -5.320  13.458  1.00  1.00      1S   O  
ATOM   1037  CB  ALA    73       0.430  -2.768  11.881  1.00  1.00      1S   C  
ATOM   1038  HN  ALA    73      -1.885  -2.497  12.797  1.00  0.00      1S   H  
ATOM   1039  HA  ALA    73      -0.865  -3.928  10.597  1.00  1.00      1S   H  
ATOM   1040  HB1 ALA    73       0.584  -2.585  12.967  1.00  1.00      1S   H  
ATOM   1041  HB2 ALA    73       0.179  -1.799  11.400  1.00  1.00      1S   H  
ATOM   1042  HB3 ALA    73       1.382  -3.136  11.443  1.00  1.00      1S   H  
ATOM   1043  N   CYS    74       0.344  -5.981  11.537  1.00  1.00      1S   N  
ATOM   1044  CA  CYS    74       0.558  -7.360  11.926  1.00  1.00      1S   C  
ATOM   1045  C   CYS    74       1.343  -7.500  13.207  1.00  1.00      1S   C  
ATOM   1046  O   CYS    74       1.014  -8.334  14.043  1.00  1.00      1S   O  
ATOM   1047  CB  CYS    74       1.260  -8.179  10.815  1.00  1.00      1S   C  
ATOM   1048  SG  CYS    74       1.080  -9.978  11.054  1.00  1.00      1S   S  
ATOM   1049  HN  CYS    74       0.618  -5.755  10.606  1.00  0.00      1S   H  
ATOM   1050  HA  CYS    74      -0.423  -7.785  12.092  1.00  1.00      1S   H  
ATOM   1051  HB1 CYS    74       2.331  -7.890  10.739  1.00  0.00      1S   H  
ATOM   1052  HB2 CYS    74       0.783  -7.913   9.846  1.00  1.00      1S   H  
ATOM   1053  N   HSD    75       2.389  -6.667  13.395  1.00  1.00      1S   N  
ATOM   1054  CA  HSD    75       3.232  -6.712  14.567  1.00  1.00      1S   C  
ATOM   1055  C   HSD    75       2.588  -6.049  15.759  1.00  1.00      1S   C  
ATOM   1056  O   HSD    75       2.935  -6.365  16.894  1.00  1.00      1S   O  
ATOM   1057  CB  HSD    75       4.616  -6.082  14.323  1.00  1.00      1S   C  
ATOM   1058  CG  HSD    75       5.458  -6.939  13.420  1.00  1.00      1S   C  
ATOM   1059  CD2 HSD    75       6.304  -7.958  13.738  1.00  1.00      1S   C  
ATOM   1060  ND1 HSD    75       5.471  -6.857  12.045  1.00  1.00      1S   N  
ATOM   1061  CE1 HSD    75       6.325  -7.815  11.603  1.00  1.00      1S   C  
ATOM   1062  NE2 HSD    75       6.851  -8.509  12.594  1.00  1.00      1S   N  
ATOM   1063  HN  HSD    75       2.633  -5.988  12.708  1.00  0.00      1S   H  
ATOM   1064  HA  HSD    75       3.393  -7.750  14.821  1.00  1.00      1S   H  
ATOM   1065  HB1 HSD    75       5.167  -5.990  15.284  1.00  0.00      1S   H  
ATOM   1066  HB2 HSD    75       4.503  -5.065  13.889  1.00  1.00      1S   H  
ATOM   1067  HD1 HSD    75       4.957  -6.203  11.488  1.00  0.00      1S   H  
ATOM   1068  HD2 HSD    75       6.568  -8.359  14.709  1.00  1.00      1S   H  
ATOM   1069  HE1 HSD    75       6.545  -7.969  10.548  1.00  1.00      1S   H  
ATOM   1070  N   GLY    76       1.604  -5.144  15.538  1.00  1.00      1S   N  
ATOM   1071  CA  GLY    76       0.811  -4.557  16.601  1.00  1.00      1S   C  
ATOM   1072  C   GLY    76      -0.205  -5.549  17.094  1.00  1.00      1S   C  
ATOM   1073  O   GLY    76      -0.484  -5.632  18.288  1.00  1.00      1S   O  
ATOM   1074  HN  GLY    76       1.343  -4.885  14.611  1.00  0.00      1S   H  
ATOM   1075  HA1 GLY    76       0.283  -3.715  16.177  1.00  0.00      1S   H  
ATOM   1076  HA2 GLY    76       1.463  -4.288  17.420  1.00  1.00      1S   H  
ATOM   1077  N   CYS    77      -0.760  -6.355  16.162  1.00  1.00      1S   N  
ATOM   1078  CA  CYS    77      -1.682  -7.431  16.430  1.00  1.00      1S   C  
ATOM   1079  C   CYS    77      -0.983  -8.545  17.183  1.00  1.00      1S   C  
ATOM   1080  O   CYS    77      -1.519  -9.094  18.144  1.00  1.00      1S   O  
ATOM   1081  CB  CYS    77      -2.269  -7.978  15.101  1.00  1.00      1S   C  
ATOM   1082  SG  CYS    77      -3.381  -9.390  15.339  1.00  1.00      1S   S  
ATOM   1083  HN  CYS    77      -0.532  -6.228  15.197  1.00  0.00      1S   H  
ATOM   1084  HA  CYS    77      -2.477  -7.043  17.052  1.00  1.00      1S   H  
ATOM   1085  HB1 CYS    77      -1.445  -8.275  14.422  1.00  0.00      1S   H  
ATOM   1086  HB2 CYS    77      -2.822  -7.154  14.598  1.00  1.00      1S   H  
ATOM   1087  N   LEU    78       0.253  -8.879  16.755  1.00  1.00      1S   N  
ATOM   1088  CA  LEU    78       1.106  -9.882  17.343  1.00  1.00      1S   C  
ATOM   1089  C   LEU    78       1.505  -9.504  18.748  1.00  1.00      1S   C  
ATOM   1090  O   LEU    78       1.549 -10.358  19.629  1.00  1.00      1S   O  
ATOM   1091  CB  LEU    78       2.376 -10.050  16.480  1.00  1.00      1S   C  
ATOM   1092  CG  LEU    78       3.432 -11.053  16.985  1.00  1.00      1S   C  
ATOM   1093  CD1 LEU    78       2.901 -12.496  16.999  1.00  1.00      1S   C  
ATOM   1094  CD2 LEU    78       4.716 -10.918  16.147  1.00  1.00      1S   C  
ATOM   1095  HN  LEU    78       0.638  -8.431  15.949  1.00  0.00      1S   H  
ATOM   1096  HA  LEU    78       0.555 -10.811  17.380  1.00  1.00      1S   H  
ATOM   1097  HB1 LEU    78       2.865  -9.057  16.386  1.00  0.00      1S   H  
ATOM   1098  HB2 LEU    78       2.064 -10.363  15.458  1.00  1.00      1S   H  
ATOM   1099  HG  LEU    78       3.709 -10.787  18.031  1.00  1.00      1S   H  
ATOM   1100 HD11 LEU    78       2.495 -12.771  16.003  1.00  1.00      1S   H  
ATOM   1101 HD12 LEU    78       2.100 -12.612  17.759  1.00  1.00      1S   H  
ATOM   1102 HD13 LEU    78       3.722 -13.197  17.245  1.00  1.00      1S   H  
ATOM   1103 HD21 LEU    78       5.098  -9.876  16.195  1.00  1.00      1S   H  
ATOM   1104 HD22 LEU    78       4.515 -11.171  15.085  1.00  1.00      1S   H  
ATOM   1105 HD23 LEU    78       5.501 -11.597  16.538  1.00  1.00      1S   H  
ATOM   1106  N   PHE    79       1.776  -8.200  18.994  1.00  1.00      1S   N  
ATOM   1107  CA  PHE    79       2.168  -7.666  20.282  1.00  1.00      1S   C  
ATOM   1108  C   PHE    79       1.070  -7.839  21.312  1.00  1.00      1S   C  
ATOM   1109  O   PHE    79       1.352  -8.169  22.461  1.00  1.00      1S   O  
ATOM   1110  CB  PHE    79       2.569  -6.168  20.155  1.00  1.00      1S   C  
ATOM   1111  CG  PHE    79       2.958  -5.545  21.473  1.00  1.00      1S   C  
ATOM   1112  CD1 PHE    79       4.186  -5.852  22.083  1.00  1.00      1S   C  
ATOM   1113  CD2 PHE    79       2.064  -4.683  22.132  1.00  1.00      1S   C  
ATOM   1114  CE1 PHE    79       4.517  -5.300  23.328  1.00  1.00      1S   C  
ATOM   1115  CE2 PHE    79       2.390  -4.133  23.376  1.00  1.00      1S   C  
ATOM   1116  CZ  PHE    79       3.619  -4.439  23.974  1.00  1.00      1S   C  
ATOM   1117  HN  PHE    79       1.736  -7.528  18.257  1.00  0.00      1S   H  
ATOM   1118  HA  PHE    79       3.025  -8.233  20.617  1.00  1.00      1S   H  
ATOM   1119  HB1 PHE    79       1.731  -5.585  19.718  1.00  0.00      1S   H  
ATOM   1120  HB2 PHE    79       3.441  -6.080  19.473  1.00  1.00      1S   H  
ATOM   1121  HD1 PHE    79       4.876  -6.524  21.595  1.00  1.00      1S   H  
ATOM   1122  HD2 PHE    79       1.109  -4.455  21.680  1.00  1.00      1S   H  
ATOM   1123  HE1 PHE    79       5.462  -5.539  23.791  1.00  1.00      1S   H  
ATOM   1124  HE2 PHE    79       1.694  -3.475  23.875  1.00  1.00      1S   H  
ATOM   1125  HZ  PHE    79       3.873  -4.013  24.933  1.00  1.00      1S   H  
ATOM   1126  N   ILE    80      -0.206  -7.632  20.919  1.00  1.00      1S   N  
ATOM   1127  CA  ILE    80      -1.352  -7.731  21.802  1.00  1.00      1S   C  
ATOM   1128  C   ILE    80      -1.588  -9.176  22.187  1.00  1.00      1S   C  
ATOM   1129  O   ILE    80      -1.864  -9.469  23.349  1.00  1.00      1S   O  
ATOM   1130  CB  ILE    80      -2.579  -7.082  21.169  1.00  1.00      1S   C  
ATOM   1131  CG1 ILE    80      -2.366  -5.548  21.144  1.00  1.00      1S   C  
ATOM   1132  CG2 ILE    80      -3.871  -7.426  21.938  1.00  1.00      1S   C  
ATOM   1133  CD  ILE    80      -3.230  -4.829  20.111  1.00  1.00      1S   C  
ATOM   1134  HN  ILE    80      -0.413  -7.368  19.979  1.00  0.00      1S   H  
ATOM   1135  HA  ILE    80      -1.119  -7.192  22.711  1.00  1.00      1S   H  
ATOM   1136  HB  ILE    80      -2.677  -7.452  20.123  1.00  1.00      1S   H  
ATOM   1137 HG11 ILE    80      -1.304  -5.317  20.917  1.00  0.00      1S   H  
ATOM   1138 HG12 ILE    80      -2.585  -5.141  22.156  1.00  1.00      1S   H  
ATOM   1139 HG21 ILE    80      -3.785  -7.066  22.984  1.00  1.00      1S   H  
ATOM   1140 HG22 ILE    80      -4.059  -8.517  21.957  1.00  1.00      1S   H  
ATOM   1141 HG23 ILE    80      -4.750  -6.940  21.466  1.00  1.00      1S   H  
ATOM   1142  HD1 ILE    80      -4.307  -4.925  20.362  1.00  0.00      1S   H  
ATOM   1143  HD2 ILE    80      -3.054  -5.266  19.104  1.00  0.00      1S   H  
ATOM   1144  HD3 ILE    80      -2.971  -3.749  20.071  1.00  0.00      1S   H  
ATOM   1145  N   ALA    81      -1.433 -10.120  21.227  1.00  1.00      1S   N  
ATOM   1146  CA  ALA    81      -1.525 -11.545  21.469  1.00  1.00      1S   C  
ATOM   1147  C   ALA    81      -0.457 -12.022  22.427  1.00  1.00      1S   C  
ATOM   1148  O   ALA    81      -0.737 -12.793  23.343  1.00  1.00      1S   O  
ATOM   1149  CB  ALA    81      -1.391 -12.349  20.163  1.00  1.00      1S   C  
ATOM   1150  HN  ALA    81      -1.232  -9.859  20.284  1.00  0.00      1S   H  
ATOM   1151  HA  ALA    81      -2.491 -11.744  21.912  1.00  1.00      1S   H  
ATOM   1152  HB1 ALA    81      -0.419 -12.142  19.667  1.00  1.00      1S   H  
ATOM   1153  HB2 ALA    81      -2.205 -12.070  19.461  1.00  1.00      1S   H  
ATOM   1154  HB3 ALA    81      -1.464 -13.439  20.362  1.00  1.00      1S   H  
ATOM   1155  N   CYS    82       0.792 -11.529  22.258  1.00  1.00      1S   N  
ATOM   1156  CA  CYS    82       1.911 -11.819  23.127  1.00  1.00      1S   C  
ATOM   1157  C   CYS    82       1.690 -11.285  24.522  1.00  1.00      1S   C  
ATOM   1158  O   CYS    82       2.107 -11.908  25.491  1.00  1.00      1S   O  
ATOM   1159  CB  CYS    82       3.238 -11.231  22.588  1.00  1.00      1S   C  
ATOM   1160  SG  CYS    82       3.846 -12.106  21.114  1.00  1.00      1S   S  
ATOM   1161  HN  CYS    82       0.995 -10.918  21.495  1.00  0.00      1S   H  
ATOM   1162  HA  CYS    82       2.006 -12.893  23.204  1.00  1.00      1S   H  
ATOM   1163  HB1 CYS    82       4.013 -11.316  23.378  1.00  0.00      1S   H  
ATOM   1164  HB2 CYS    82       3.100 -10.152  22.363  1.00  1.00      1S   H  
ATOM   1165  HG1 CYS    82       2.853 -11.727  20.323  1.00  0.00      1S   H  
ATOM   1166  N   PHE    83       0.998 -10.132  24.663  1.00  1.00      1S   N  
ATOM   1167  CA  PHE    83       0.716  -9.502  25.934  1.00  1.00      1S   C  
ATOM   1168  C   PHE    83      -0.270 -10.319  26.747  1.00  1.00      1S   C  
ATOM   1169  O   PHE    83      -0.108 -10.452  27.959  1.00  1.00      1S   O  
ATOM   1170  CB  PHE    83       0.178  -8.063  25.722  1.00  1.00      1S   C  
ATOM   1171  CG  PHE    83       0.407  -7.193  26.929  1.00  1.00      1S   C  
ATOM   1172  CD1 PHE    83       1.713  -6.892  27.355  1.00  1.00      1S   C  
ATOM   1173  CD2 PHE    83      -0.678  -6.643  27.627  1.00  1.00      1S   C  
ATOM   1174  CE1 PHE    83       1.927  -6.064  28.464  1.00  1.00      1S   C  
ATOM   1175  CE2 PHE    83      -0.468  -5.798  28.724  1.00  1.00      1S   C  
ATOM   1176  CZ  PHE    83       0.835  -5.516  29.148  1.00  1.00      1S   C  
ATOM   1177  HN  PHE    83       0.675  -9.633  23.861  1.00  0.00      1S   H  
ATOM   1178  HA  PHE    83       1.653  -9.472  26.474  1.00  1.00      1S   H  
ATOM   1179  HB1 PHE    83      -0.901  -8.070  25.456  1.00  0.00      1S   H  
ATOM   1180  HB2 PHE    83       0.734  -7.587  24.886  1.00  1.00      1S   H  
ATOM   1181  HD1 PHE    83       2.561  -7.297  26.821  1.00  1.00      1S   H  
ATOM   1182  HD2 PHE    83      -1.682  -6.871  27.311  1.00  1.00      1S   H  
ATOM   1183  HE1 PHE    83       2.934  -5.843  28.786  1.00  1.00      1S   H  
ATOM   1184  HE2 PHE    83      -1.312  -5.376  29.249  1.00  1.00      1S   H  
ATOM   1185  HZ  PHE    83       0.998  -4.874  30.001  1.00  1.00      1S   H  
ATOM   1186  N   VAL    84      -1.284 -10.933  26.080  1.00  1.00      1S   N  
ATOM   1187  CA  VAL    84      -2.208 -11.890  26.672  1.00  1.00      1S   C  
ATOM   1188  C   VAL    84      -1.442 -13.071  27.231  1.00  1.00      1S   C  
ATOM   1189  O   VAL    84      -1.687 -13.484  28.363  1.00  1.00      1S   O  
ATOM   1190  CB  VAL    84      -3.276 -12.371  25.682  1.00  1.00      1S   C  
ATOM   1191  CG1 VAL    84      -4.045 -13.610  26.201  1.00  1.00      1S   C  
ATOM   1192  CG2 VAL    84      -4.254 -11.210  25.409  1.00  1.00      1S   C  
ATOM   1193  HN  VAL    84      -1.412 -10.772  25.103  1.00  0.00      1S   H  
ATOM   1194  HA  VAL    84      -2.698 -11.401  27.502  1.00  1.00      1S   H  
ATOM   1195  HB  VAL    84      -2.794 -12.650  24.720  1.00  1.00      1S   H  
ATOM   1196 HG11 VAL    84      -4.419 -13.436  27.232  1.00  1.00      1S   H  
ATOM   1197 HG12 VAL    84      -3.396 -14.511  26.199  1.00  1.00      1S   H  
ATOM   1198 HG13 VAL    84      -4.914 -13.820  25.542  1.00  1.00      1S   H  
ATOM   1199 HG21 VAL    84      -3.732 -10.333  24.979  1.00  1.00      1S   H  
ATOM   1200 HG22 VAL    84      -4.747 -10.902  26.354  1.00  1.00      1S   H  
ATOM   1201 HG23 VAL    84      -5.041 -11.536  24.696  1.00  1.00      1S   H  
ATOM   1202  N   LEU    85      -0.466 -13.610  26.457  1.00  1.00      1S   N  
ATOM   1203  CA  LEU    85       0.346 -14.748  26.839  1.00  1.00      1S   C  
ATOM   1204  C   LEU    85       1.203 -14.474  28.057  1.00  1.00      1S   C  
ATOM   1205  O   LEU    85       1.273 -15.319  28.944  1.00  1.00      1S   O  
ATOM   1206  CB  LEU    85       1.265 -15.234  25.691  1.00  1.00      1S   C  
ATOM   1207  CG  LEU    85       0.518 -15.835  24.477  1.00  1.00      1S   C  
ATOM   1208  CD1 LEU    85       1.490 -16.053  23.303  1.00  1.00      1S   C  
ATOM   1209  CD2 LEU    85      -0.215 -17.144  24.826  1.00  1.00      1S   C  
ATOM   1210  HN  LEU    85      -0.278 -13.239  25.550  1.00  0.00      1S   H  
ATOM   1211  HA  LEU    85      -0.331 -15.545  27.107  1.00  1.00      1S   H  
ATOM   1212  HB1 LEU    85       1.963 -16.013  26.072  1.00  0.00      1S   H  
ATOM   1213  HB2 LEU    85       1.881 -14.380  25.337  1.00  1.00      1S   H  
ATOM   1214  HG  LEU    85      -0.249 -15.103  24.139  1.00  1.00      1S   H  
ATOM   1215 HD11 LEU    85       2.302 -16.744  23.610  1.00  1.00      1S   H  
ATOM   1216 HD12 LEU    85       1.949 -15.091  22.992  1.00  1.00      1S   H  
ATOM   1217 HD13 LEU    85       0.958 -16.491  22.432  1.00  1.00      1S   H  
ATOM   1218 HD21 LEU    85      -0.992 -16.973  25.599  1.00  1.00      1S   H  
ATOM   1219 HD22 LEU    85       0.504 -17.897  25.208  1.00  1.00      1S   H  
ATOM   1220 HD23 LEU    85      -0.709 -17.560  23.924  1.00  1.00      1S   H  
ATOM   1221  N   VAL    86       1.848 -13.282  28.149  1.00  1.00      1S   N  
ATOM   1222  CA  VAL    86       2.679 -12.875  29.275  1.00  1.00      1S   C  
ATOM   1223  C   VAL    86       1.877 -12.842  30.562  1.00  1.00      1S   C  
ATOM   1224  O   VAL    86       2.276 -13.432  31.564  1.00  1.00      1S   O  
ATOM   1225  CB  VAL    86       3.339 -11.508  29.057  1.00  1.00      1S   C  
ATOM   1226  CG1 VAL    86       4.081 -11.021  30.324  1.00  1.00      1S   C  
ATOM   1227  CG2 VAL    86       4.340 -11.591  27.887  1.00  1.00      1S   C  
ATOM   1228  HN  VAL    86       1.788 -12.620  27.404  1.00  0.00      1S   H  
ATOM   1229  HA  VAL    86       3.454 -13.621  29.390  1.00  1.00      1S   H  
ATOM   1230  HB  VAL    86       2.556 -10.761  28.793  1.00  1.00      1S   H  
ATOM   1231 HG11 VAL    86       4.773 -11.807  30.691  1.00  1.00      1S   H  
ATOM   1232 HG12 VAL    86       3.372 -10.756  31.134  1.00  1.00      1S   H  
ATOM   1233 HG13 VAL    86       4.678 -10.116  30.085  1.00  1.00      1S   H  
ATOM   1234 HG21 VAL    86       3.882 -12.021  26.979  1.00  1.00      1S   H  
ATOM   1235 HG22 VAL    86       5.202 -12.229  28.165  1.00  1.00      1S   H  
ATOM   1236 HG23 VAL    86       4.722 -10.578  27.638  1.00  1.00      1S   H  
ATOM   1237  N   LEU    87       0.712 -12.155  30.564  1.00  1.00      1S   N  
ATOM   1238  CA  LEU    87      -0.068 -11.919  31.761  1.00  1.00      1S   C  
ATOM   1239  C   LEU    87      -0.725 -13.179  32.279  1.00  1.00      1S   C  
ATOM   1240  O   LEU    87      -0.765 -13.403  33.488  1.00  1.00      1S   O  
ATOM   1241  CB  LEU    87      -1.164 -10.856  31.533  1.00  1.00      1S   C  
ATOM   1242  CG  LEU    87      -0.630  -9.451  31.163  1.00  1.00      1S   C  
ATOM   1243  CD1 LEU    87      -1.791  -8.554  30.704  1.00  1.00      1S   C  
ATOM   1244  CD2 LEU    87       0.161  -8.784  32.305  1.00  1.00      1S   C  
ATOM   1245  HN  LEU    87       0.374 -11.715  29.733  1.00  0.00      1S   H  
ATOM   1246  HA  LEU    87       0.607 -11.568  32.529  1.00  1.00      1S   H  
ATOM   1247  HB1 LEU    87      -1.787 -10.753  32.450  1.00  0.00      1S   H  
ATOM   1248  HB2 LEU    87      -1.826 -11.204  30.708  1.00  1.00      1S   H  
ATOM   1249  HG  LEU    87       0.066  -9.556  30.299  1.00  1.00      1S   H  
ATOM   1250 HD11 LEU    87      -2.550  -8.463  31.509  1.00  1.00      1S   H  
ATOM   1251 HD12 LEU    87      -2.276  -8.983  29.801  1.00  1.00      1S   H  
ATOM   1252 HD13 LEU    87      -1.418  -7.540  30.458  1.00  1.00      1S   H  
ATOM   1253 HD21 LEU    87       1.055  -9.384  32.573  1.00  1.00      1S   H  
ATOM   1254 HD22 LEU    87      -0.478  -8.675  33.205  1.00  1.00      1S   H  
ATOM   1255 HD23 LEU    87       0.503  -7.775  31.991  1.00  1.00      1S   H  
ATOM   1256  N   THR    88      -1.229 -14.050  31.374  1.00  1.00      1S   N  
ATOM   1257  CA  THR    88      -1.838 -15.315  31.747  1.00  1.00      1S   C  
ATOM   1258  C   THR    88      -0.797 -16.310  32.224  1.00  1.00      1S   C  
ATOM   1259  O   THR    88      -1.085 -17.143  33.078  1.00  1.00      1S   O  
ATOM   1260  CB  THR    88      -2.681 -15.954  30.649  1.00  1.00      1S   C  
ATOM   1261  CG2 THR    88      -3.975 -15.144  30.429  1.00  1.00      1S   C  
ATOM   1262  OG1 THR    88      -1.979 -16.070  29.416  1.00  1.00      1S   O  
ATOM   1263  HN  THR    88      -1.194 -13.854  30.396  1.00  0.00      1S   H  
ATOM   1264  HA  THR    88      -2.497 -15.124  32.582  1.00  1.00      1S   H  
ATOM   1265  HB  THR    88      -2.975 -16.978  30.967  1.00  1.00      1S   H  
ATOM   1266  HG1 THR    88      -1.925 -15.179  29.054  1.00  1.00      1S   H  
ATOM   1267 HG21 THR    88      -3.747 -14.101  30.125  1.00  1.00      1S   H  
ATOM   1268 HG22 THR    88      -4.574 -15.118  31.364  1.00  1.00      1S   H  
ATOM   1269 HG23 THR    88      -4.593 -15.616  29.635  1.00  1.00      1S   H  
ATOM   1270  N   ALA    89       0.449 -16.233  31.705  1.00  1.00      1S   N  
ATOM   1271  CA  ALA    89       1.537 -17.093  32.118  1.00  1.00      1S   C  
ATOM   1272  C   ALA    89       2.050 -16.730  33.489  1.00  1.00      1S   C  
ATOM   1273  O   ALA    89       2.405 -17.615  34.262  1.00  1.00      1S   O  
ATOM   1274  CB  ALA    89       2.718 -17.051  31.134  1.00  1.00      1S   C  
ATOM   1275  HN  ALA    89       0.668 -15.581  30.982  1.00  0.00      1S   H  
ATOM   1276  HA  ALA    89       1.164 -18.107  32.160  1.00  1.00      1S   H  
ATOM   1277  HB1 ALA    89       3.103 -16.015  31.023  1.00  1.00      1S   H  
ATOM   1278  HB2 ALA    89       2.385 -17.408  30.136  1.00  1.00      1S   H  
ATOM   1279  HB3 ALA    89       3.546 -17.708  31.475  1.00  1.00      1S   H  
ATOM   1280  N   SER    90       2.077 -15.420  33.844  1.00  1.00      1S   N  
ATOM   1281  CA  SER    90       2.510 -14.959  35.154  1.00  1.00      1S   C  
ATOM   1282  C   SER    90       1.551 -15.413  36.222  1.00  1.00      1S   C  
ATOM   1283  O   SER    90       1.974 -15.798  37.307  1.00  1.00      1S   O  
ATOM   1284  CB  SER    90       2.741 -13.424  35.228  1.00  1.00      1S   C  
ATOM   1285  OG  SER    90       1.535 -12.669  35.159  1.00  1.00      1S   O  
ATOM   1286  HN  SER    90       1.833 -14.709  33.187  1.00  0.00      1S   H  
ATOM   1287  HA  SER    90       3.458 -15.436  35.358  1.00  1.00      1S   H  
ATOM   1288  HB1 SER    90       3.401 -13.112  34.391  1.00  0.00      1S   H  
ATOM   1289  HB2 SER    90       3.255 -13.171  36.181  1.00  1.00      1S   H  
ATOM   1290  HG1 SER    90       1.113 -12.891  34.324  1.00  0.00      1S   H  
ATOM   1291  N   SER    91       0.239 -15.434  35.881  1.00  1.00      1S   N  
ATOM   1292  CA  SER    91      -0.852 -15.980  36.661  1.00  1.00      1S   C  
ATOM   1293  C   SER    91      -0.618 -17.450  36.964  1.00  1.00      1S   C  
ATOM   1294  O   SER    91      -0.858 -17.895  38.084  1.00  1.00      1S   O  
ATOM   1295  CB  SER    91      -2.201 -15.730  35.918  1.00  1.00      1S   C  
ATOM   1296  OG  SER    91      -3.298 -16.497  36.407  1.00  1.00      1S   O  
ATOM   1297  HN  SER    91      -0.034 -15.073  34.991  1.00  0.00      1S   H  
ATOM   1298  HA  SER    91      -0.876 -15.457  37.606  1.00  1.00      1S   H  
ATOM   1299  HB1 SER    91      -2.079 -15.969  34.846  1.00  0.00      1S   H  
ATOM   1300  HB2 SER    91      -2.457 -14.651  35.987  1.00  1.00      1S   H  
ATOM   1301  HG1 SER    91      -3.641 -16.038  37.184  1.00  0.00      1S   H  
ATOM   1302  N   ILE    92      -0.109 -18.228  35.981  1.00  1.00      1S   N  
ATOM   1303  CA  ILE    92       0.183 -19.637  36.142  1.00  1.00      1S   C  
ATOM   1304  C   ILE    92       1.404 -19.855  37.020  1.00  1.00      1S   C  
ATOM   1305  O   ILE    92       1.360 -20.662  37.947  1.00  1.00      1S   O  
ATOM   1306  CB  ILE    92       0.353 -20.341  34.798  1.00  1.00      1S   C  
ATOM   1307  CG1 ILE    92      -0.995 -20.363  34.025  1.00  1.00      1S   C  
ATOM   1308  CG2 ILE    92       0.908 -21.762  35.032  1.00  1.00      1S   C  
ATOM   1309  CD  ILE    92      -0.860 -20.670  32.529  1.00  1.00      1S   C  
ATOM   1310  HN  ILE    92       0.081 -17.852  35.076  1.00  0.00      1S   H  
ATOM   1311  HA  ILE    92      -0.659 -20.091  36.645  1.00  1.00      1S   H  
ATOM   1312  HB  ILE    92       1.085 -19.779  34.175  1.00  1.00      1S   H  
ATOM   1313 HG11 ILE    92      -1.502 -19.381  34.127  1.00  0.00      1S   H  
ATOM   1314 HG12 ILE    92      -1.665 -21.117  34.481  1.00  1.00      1S   H  
ATOM   1315 HG21 ILE    92       0.420 -22.240  35.907  1.00  1.00      1S   H  
ATOM   1316 HG22 ILE    92       2.006 -21.740  35.198  1.00  1.00      1S   H  
ATOM   1317 HG23 ILE    92       0.703 -22.396  34.158  1.00  1.00      1S   H  
ATOM   1318  HD1 ILE    92      -0.376 -21.653  32.364  1.00  0.00      1S   H  
ATOM   1319  HD2 ILE    92      -0.257 -19.886  32.025  1.00  0.00      1S   H  
ATOM   1320  HD3 ILE    92      -1.862 -20.699  32.052  1.00  0.00      1S   H  
ATOM   1321  N   PHE    93       2.533 -19.159  36.755  1.00  1.00      1S   N  
ATOM   1322  CA  PHE    93       3.796 -19.425  37.417  1.00  1.00      1S   C  
ATOM   1323  C   PHE    93       3.814 -19.020  38.872  1.00  1.00      1S   C  
ATOM   1324  O   PHE    93       4.454 -19.681  39.686  1.00  1.00      1S   O  
ATOM   1325  CB  PHE    93       4.993 -18.734  36.717  1.00  1.00      1S   C  
ATOM   1326  CG  PHE    93       5.259 -19.306  35.348  1.00  1.00      1S   C  
ATOM   1327  CD1 PHE    93       5.298 -20.694  35.115  1.00  1.00      1S   C  
ATOM   1328  CD2 PHE    93       5.530 -18.438  34.278  1.00  1.00      1S   C  
ATOM   1329  CE1 PHE    93       5.560 -21.194  33.835  1.00  1.00      1S   C  
ATOM   1330  CE2 PHE    93       5.793 -18.933  32.996  1.00  1.00      1S   C  
ATOM   1331  CZ  PHE    93       5.801 -20.315  32.774  1.00  1.00      1S   C  
ATOM   1332  HN  PHE    93       2.563 -18.495  36.009  1.00  0.00      1S   H  
ATOM   1333  HA  PHE    93       3.942 -20.496  37.410  1.00  1.00      1S   H  
ATOM   1334  HB1 PHE    93       5.927 -18.879  37.301  1.00  0.00      1S   H  
ATOM   1335  HB2 PHE    93       4.791 -17.645  36.623  1.00  1.00      1S   H  
ATOM   1336  HD1 PHE    93       5.135 -21.395  35.919  1.00  1.00      1S   H  
ATOM   1337  HD2 PHE    93       5.532 -17.376  34.455  1.00  1.00      1S   H  
ATOM   1338  HE1 PHE    93       5.581 -22.261  33.670  1.00  1.00      1S   H  
ATOM   1339  HE2 PHE    93       5.992 -18.250  32.184  1.00  1.00      1S   H  
ATOM   1340  HZ  PHE    93       6.000 -20.708  31.788  1.00  1.00      1S   H  
ATOM   1341  N   SER    94       3.100 -17.941  39.254  1.00  1.00      1S   N  
ATOM   1342  CA  SER    94       3.025 -17.517  40.640  1.00  1.00      1S   C  
ATOM   1343  C   SER    94       2.072 -18.387  41.438  1.00  1.00      1S   C  
ATOM   1344  O   SER    94       2.220 -18.502  42.651  1.00  1.00      1S   O  
ATOM   1345  CB  SER    94       2.664 -16.024  40.798  1.00  1.00      1S   C  
ATOM   1346  OG  SER    94       1.559 -15.671  39.980  1.00  1.00      1S   O  
ATOM   1347  HN  SER    94       2.587 -17.396  38.594  1.00  0.00      1S   H  
ATOM   1348  HA  SER    94       4.005 -17.641  41.082  1.00  1.00      1S   H  
ATOM   1349  HB1 SER    94       3.532 -15.400  40.494  1.00  0.00      1S   H  
ATOM   1350  HB2 SER    94       2.423 -15.787  41.857  1.00  1.00      1S   H  
ATOM   1351  HG1 SER    94       1.884 -15.623  39.073  1.00  0.00      1S   H  
ATOM   1352  N   LEU    95       1.106 -19.063  40.768  1.00  1.00      1S   N  
ATOM   1353  CA  LEU    95       0.254 -20.076  41.364  1.00  1.00      1S   C  
ATOM   1354  C   LEU    95       1.049 -21.341  41.634  1.00  1.00      1S   C  
ATOM   1355  O   LEU    95       0.856 -22.004  42.651  1.00  1.00      1S   O  
ATOM   1356  CB  LEU    95      -0.929 -20.414  40.426  1.00  1.00      1S   C  
ATOM   1357  CG  LEU    95      -1.953 -21.450  40.947  1.00  1.00      1S   C  
ATOM   1358  CD1 LEU    95      -2.844 -20.877  42.061  1.00  1.00      1S   C  
ATOM   1359  CD2 LEU    95      -2.793 -21.991  39.778  1.00  1.00      1S   C  
ATOM   1360  HN  LEU    95       0.964 -18.912  39.793  1.00  0.00      1S   H  
ATOM   1361  HA  LEU    95      -0.121 -19.693  42.302  1.00  1.00      1S   H  
ATOM   1362  HB1 LEU    95      -0.523 -20.791  39.464  1.00  0.00      1S   H  
ATOM   1363  HB2 LEU    95      -1.476 -19.472  40.199  1.00  1.00      1S   H  
ATOM   1364  HG  LEU    95      -1.405 -22.324  41.369  1.00  1.00      1S   H  
ATOM   1365 HD11 LEU    95      -3.297 -19.915  41.739  1.00  1.00      1S   H  
ATOM   1366 HD12 LEU    95      -2.251 -20.697  42.975  1.00  1.00      1S   H  
ATOM   1367 HD13 LEU    95      -3.658 -21.589  42.314  1.00  1.00      1S   H  
ATOM   1368 HD21 LEU    95      -2.131 -22.475  39.029  1.00  1.00      1S   H  
ATOM   1369 HD22 LEU    95      -3.348 -21.166  39.285  1.00  1.00      1S   H  
ATOM   1370 HD23 LEU    95      -3.523 -22.745  40.140  1.00  1.00      1S   H  
ATOM   1371  N   LEU    96       2.000 -21.685  40.732  1.00  1.00      1S   N  
ATOM   1372  CA  LEU    96       2.926 -22.790  40.883  1.00  1.00      1S   C  
ATOM   1373  C   LEU    96       3.873 -22.536  42.039  1.00  1.00      1S   C  
ATOM   1374  O   LEU    96       4.255 -23.465  42.745  1.00  1.00      1S   O  
ATOM   1375  CB  LEU    96       3.727 -23.008  39.572  1.00  1.00      1S   C  
ATOM   1376  CG  LEU    96       4.881 -24.039  39.609  1.00  1.00      1S   C  
ATOM   1377  CD1 LEU    96       4.384 -25.486  39.761  1.00  1.00      1S   C  
ATOM   1378  CD2 LEU    96       5.780 -23.882  38.368  1.00  1.00      1S   C  
ATOM   1379  HN  LEU    96       2.111 -21.153  39.894  1.00  0.00      1S   H  
ATOM   1380  HA  LEU    96       2.353 -23.679  41.107  1.00  1.00      1S   H  
ATOM   1381  HB1 LEU    96       4.162 -22.034  39.266  1.00  0.00      1S   H  
ATOM   1382  HB2 LEU    96       3.013 -23.308  38.773  1.00  1.00      1S   H  
ATOM   1383  HG  LEU    96       5.529 -23.812  40.486  1.00  1.00      1S   H  
ATOM   1384 HD11 LEU    96       3.739 -25.764  38.901  1.00  1.00      1S   H  
ATOM   1385 HD12 LEU    96       3.803 -25.605  40.699  1.00  1.00      1S   H  
ATOM   1386 HD13 LEU    96       5.248 -26.182  39.795  1.00  1.00      1S   H  
ATOM   1387 HD21 LEU    96       6.192 -22.851  38.325  1.00  1.00      1S   H  
ATOM   1388 HD22 LEU    96       5.199 -24.072  37.441  1.00  1.00      1S   H  
ATOM   1389 HD23 LEU    96       6.628 -24.597  38.413  1.00  1.00      1S   H  
ATOM   1390  N   ALA    97       4.237 -21.254  42.288  1.00  1.00      1S   N  
ATOM   1391  CA  ALA    97       5.068 -20.844  43.401  1.00  1.00      1S   C  
ATOM   1392  C   ALA    97       4.410 -21.110  44.741  1.00  1.00      1S   C  
ATOM   1393  O   ALA    97       5.099 -21.409  45.713  1.00  1.00      1S   O  
ATOM   1394  CB  ALA    97       5.443 -19.351  43.322  1.00  1.00      1S   C  
ATOM   1395  HN  ALA    97       3.944 -20.518  41.682  1.00  0.00      1S   H  
ATOM   1396  HA  ALA    97       5.977 -21.427  43.352  1.00  1.00      1S   H  
ATOM   1397  HB1 ALA    97       4.553 -18.705  43.463  1.00  1.00      1S   H  
ATOM   1398  HB2 ALA    97       5.886 -19.123  42.329  1.00  1.00      1S   H  
ATOM   1399  HB3 ALA    97       6.191 -19.094  44.102  1.00  1.00      1S   H  
ATOM   1400  N   ILE    98       3.052 -21.054  44.808  1.00  1.00      1S   N  
ATOM   1401  CA  ILE    98       2.271 -21.407  45.985  1.00  1.00      1S   C  
ATOM   1402  C   ILE    98       2.416 -22.887  46.257  1.00  1.00      1S   C  
ATOM   1403  O   ILE    98       2.657 -23.289  47.390  1.00  1.00      1S   O  
ATOM   1404  CB  ILE    98       0.780 -21.072  45.862  1.00  1.00      1S   C  
ATOM   1405  CG1 ILE    98       0.584 -19.568  45.560  1.00  1.00      1S   C  
ATOM   1406  CG2 ILE    98       0.017 -21.480  47.148  1.00  1.00      1S   C  
ATOM   1407  CD  ILE    98      -0.859 -19.201  45.210  1.00  1.00      1S   C  
ATOM   1408  HN  ILE    98       2.517 -20.790  44.008  1.00  0.00      1S   H  
ATOM   1409  HA  ILE    98       2.683 -20.865  46.825  1.00  1.00      1S   H  
ATOM   1410  HB  ILE    98       0.347 -21.645  45.013  1.00  1.00      1S   H  
ATOM   1411 HG11 ILE    98       1.221 -19.279  44.700  1.00  0.00      1S   H  
ATOM   1412 HG12 ILE    98       0.910 -18.973  46.439  1.00  1.00      1S   H  
ATOM   1413 HG21 ILE    98       0.432 -20.944  48.026  1.00  1.00      1S   H  
ATOM   1414 HG22 ILE    98       0.081 -22.572  47.333  1.00  1.00      1S   H  
ATOM   1415 HG23 ILE    98      -1.060 -21.229  47.059  1.00  1.00      1S   H  
ATOM   1416  HD1 ILE    98      -1.525 -19.297  46.092  1.00  0.00      1S   H  
ATOM   1417  HD2 ILE    98      -1.228 -19.876  44.416  1.00  0.00      1S   H  
ATOM   1418  HD3 ILE    98      -0.915 -18.157  44.836  1.00  0.00      1S   H  
ATOM   1419  N   ALA    99       2.295 -23.737  45.212  1.00  1.00      1S   N  
ATOM   1420  CA  ALA    99       2.394 -25.176  45.331  1.00  1.00      1S   C  
ATOM   1421  C   ALA    99       3.760 -25.626  45.806  1.00  1.00      1S   C  
ATOM   1422  O   ALA    99       3.860 -26.480  46.682  1.00  1.00      1S   O  
ATOM   1423  CB  ALA    99       2.080 -25.870  43.996  1.00  1.00      1S   C  
ATOM   1424  HN  ALA    99       2.110 -23.394  44.293  1.00  0.00      1S   H  
ATOM   1425  HA  ALA    99       1.665 -25.492  46.064  1.00  1.00      1S   H  
ATOM   1426  HB1 ALA    99       2.788 -25.547  43.204  1.00  1.00      1S   H  
ATOM   1427  HB2 ALA    99       1.052 -25.606  43.668  1.00  1.00      1S   H  
ATOM   1428  HB3 ALA    99       2.138 -26.975  44.096  1.00  1.00      1S   H  
ATOM   1429  N   ILE   100       4.849 -25.028  45.267  1.00  1.00      1S   N  
ATOM   1430  CA  ILE   100       6.219 -25.337  45.638  1.00  1.00      1S   C  
ATOM   1431  C   ILE   100       6.492 -24.919  47.070  1.00  1.00      1S   C  
ATOM   1432  O   ILE   100       7.148 -25.649  47.811  1.00  1.00      1S   O  
ATOM   1433  CB  ILE   100       7.224 -24.712  44.673  1.00  1.00      1S   C  
ATOM   1434  CG1 ILE   100       7.077 -25.368  43.276  1.00  1.00      1S   C  
ATOM   1435  CG2 ILE   100       8.671 -24.862  45.205  1.00  1.00      1S   C  
ATOM   1436  CD  ILE   100       7.778 -24.591  42.157  1.00  1.00      1S   C  
ATOM   1437  HN  ILE   100       4.744 -24.338  44.553  1.00  0.00      1S   H  
ATOM   1438  HA  ILE   100       6.332 -26.412  45.592  1.00  1.00      1S   H  
ATOM   1439  HB  ILE   100       6.996 -23.626  44.572  1.00  1.00      1S   H  
ATOM   1440 HG11 ILE   100       6.001 -25.450  43.008  1.00  0.00      1S   H  
ATOM   1441 HG12 ILE   100       7.486 -26.401  43.321  1.00  1.00      1S   H  
ATOM   1442 HG21 ILE   100       8.879 -25.923  45.459  1.00  1.00      1S   H  
ATOM   1443 HG22 ILE   100       8.831 -24.240  46.110  1.00  1.00      1S   H  
ATOM   1444 HG23 ILE   100       9.407 -24.534  44.443  1.00  1.00      1S   H  
ATOM   1445  HD1 ILE   100       8.867 -24.506  42.349  1.00  0.00      1S   H  
ATOM   1446  HD2 ILE   100       7.351 -23.569  42.077  1.00  0.00      1S   H  
ATOM   1447  HD3 ILE   100       7.635 -25.108  41.184  1.00  0.00      1S   H  
ATOM   1448  N   ASP   101       5.947 -23.760  47.514  1.00  1.00      1S   N  
ATOM   1449  CA  ASP   101       6.008 -23.292  48.888  1.00  1.00      1S   C  
ATOM   1450  C   ASP   101       5.402 -24.313  49.833  1.00  1.00      1S   C  
ATOM   1451  O   ASP   101       5.991 -24.634  50.863  1.00  1.00      1S   O  
ATOM   1452  CB  ASP   101       5.276 -21.927  49.031  1.00  1.00      1S   C  
ATOM   1453  CG  ASP   101       5.208 -21.427  50.475  1.00  1.00      1S   C  
ATOM   1454  OD1 ASP   101       6.185 -20.781  50.928  1.00  1.00      1S   O  
ATOM   1455  OD2 ASP   101       4.177 -21.703  51.146  1.00  1.00      1S   O1-
ATOM   1456  HN  ASP   101       5.440 -23.165  46.893  1.00  0.00      1S   H  
ATOM   1457  HA  ASP   101       7.051 -23.170  49.147  1.00  1.00      1S   H  
ATOM   1458  HB1 ASP   101       4.243 -22.006  48.640  1.00  0.00      1S   H  
ATOM   1459  HB2 ASP   101       5.808 -21.173  48.413  1.00  1.00      1S   H  
ATOM   1460  N   ARG   102       4.218 -24.857  49.474  1.00  1.00      1S   N  
ATOM   1461  CA  ARG   102       3.503 -25.849  50.244  1.00  1.00      1S   C  
ATOM   1462  C   ARG   102       4.235 -27.158  50.353  1.00  1.00      1S   C  
ATOM   1463  O   ARG   102       4.155 -27.820  51.386  1.00  1.00      1S   O  
ATOM   1464  CB  ARG   102       2.097 -26.118  49.658  1.00  1.00      1S   C  
ATOM   1465  CG  ARG   102       1.110 -24.947  49.808  1.00  1.00      1S   C  
ATOM   1466  CD  ARG   102       0.721 -24.676  51.265  1.00  1.00      1S   C  
ATOM   1467  NE  ARG   102       1.734 -23.760  51.892  1.00  1.00      1S   N  
ATOM   1468  CZ  ARG   102       1.929 -23.696  53.238  1.00  1.00      1S   C  
ATOM   1469  NH1 ARG   102       1.122 -24.369  54.096  1.00  1.00      1S   N1+
ATOM   1470  NH2 ARG   102       2.950 -22.947  53.724  1.00  1.00      1S   N  
ATOM   1471  HN  ARG   102       3.764 -24.559  48.636  1.00  0.00      1S   H  
ATOM   1472  HA  ARG   102       3.424 -25.479  51.252  1.00  1.00      1S   H  
ATOM   1473  HB1 ARG   102       1.638 -26.998  50.163  1.00  0.00      1S   H  
ATOM   1474  HB2 ARG   102       2.193 -26.363  48.578  1.00  1.00      1S   H  
ATOM   1475  HG1 ARG   102       0.183 -25.222  49.254  1.00  0.00      1S   H  
ATOM   1476  HG2 ARG   102       1.506 -24.024  49.338  1.00  1.00      1S   H  
ATOM   1477  HD1 ARG   102       0.672 -25.637  51.823  1.00  0.00      1S   H  
ATOM   1478  HD2 ARG   102      -0.267 -24.186  51.313  1.00  1.00      1S   H  
ATOM   1479  HE  ARG   102       2.360 -23.247  51.302  1.00  1.00      1S   H  
ATOM   1480 HH11 ARG   102       0.378 -24.925  53.730  1.00  1.00      1S   H  
ATOM   1481 HH12 ARG   102       1.243 -24.251  55.077  1.00  1.00      1S   H  
ATOM   1482 HH21 ARG   102       3.524 -22.428  53.087  1.00  1.00      1S   H  
ATOM   1483 HH22 ARG   102       3.088 -22.851  54.708  1.00  1.00      1S   H  
ATOM   1484  N   TYR   103       5.001 -27.546  49.310  1.00  1.00      1S   N  
ATOM   1485  CA  TYR   103       5.837 -28.725  49.332  1.00  1.00      1S   C  
ATOM   1486  C   TYR   103       6.929 -28.576  50.371  1.00  1.00      1S   C  
ATOM   1487  O   TYR   103       7.097 -29.452  51.215  1.00  1.00      1S   O  
ATOM   1488  CB  TYR   103       6.444 -29.019  47.931  1.00  1.00      1S   C  
ATOM   1489  CG  TYR   103       7.425 -30.164  47.955  1.00  1.00      1S   C  
ATOM   1490  CD1 TYR   103       6.992 -31.486  48.141  1.00  1.00      1S   C  
ATOM   1491  CD2 TYR   103       8.803 -29.898  47.885  1.00  1.00      1S   C  
ATOM   1492  CE1 TYR   103       7.927 -32.523  48.248  1.00  1.00      1S   C  
ATOM   1493  CE2 TYR   103       9.737 -30.932  48.001  1.00  1.00      1S   C  
ATOM   1494  CZ  TYR   103       9.298 -32.249  48.183  1.00  1.00      1S   C  
ATOM   1495  OH  TYR   103      10.232 -33.300  48.302  1.00  1.00      1S   O  
ATOM   1496  HN  TYR   103       5.037 -27.004  48.472  1.00  0.00      1S   H  
ATOM   1497  HA  TYR   103       5.219 -29.561  49.625  1.00  1.00      1S   H  
ATOM   1498  HB1 TYR   103       6.960 -28.119  47.537  1.00  0.00      1S   H  
ATOM   1499  HB2 TYR   103       5.632 -29.281  47.224  1.00  1.00      1S   H  
ATOM   1500  HD1 TYR   103       5.937 -31.703  48.225  1.00  1.00      1S   H  
ATOM   1501  HD2 TYR   103       9.145 -28.880  47.767  1.00  1.00      1S   H  
ATOM   1502  HE1 TYR   103       7.589 -33.533  48.404  1.00  1.00      1S   H  
ATOM   1503  HE2 TYR   103      10.792 -30.706  47.955  1.00  1.00      1S   H  
ATOM   1504  HH  TYR   103      11.107 -32.934  48.149  1.00  1.00      1S   H  
ATOM   1505  N   ILE   104       7.686 -27.455  50.333  1.00  1.00      1S   N  
ATOM   1506  CA  ILE   104       8.831 -27.233  51.196  1.00  1.00      1S   C  
ATOM   1507  C   ILE   104       8.375 -27.056  52.633  1.00  1.00      1S   C  
ATOM   1508  O   ILE   104       9.071 -27.458  53.561  1.00  1.00      1S   O  
ATOM   1509  CB  ILE   104       9.699 -26.065  50.716  1.00  1.00      1S   C  
ATOM   1510  CG1 ILE   104      10.181 -26.331  49.265  1.00  1.00      1S   C  
ATOM   1511  CG2 ILE   104      10.916 -25.871  51.653  1.00  1.00      1S   C  
ATOM   1512  CD  ILE   104      10.943 -25.163  48.626  1.00  1.00      1S   C  
ATOM   1513  HN  ILE   104       7.509 -26.740  49.659  1.00  0.00      1S   H  
ATOM   1514  HA  ILE   104       9.437 -28.128  51.159  1.00  1.00      1S   H  
ATOM   1515  HB  ILE   104       9.089 -25.133  50.717  1.00  1.00      1S   H  
ATOM   1516 HG11 ILE   104       9.313 -26.559  48.612  1.00  0.00      1S   H  
ATOM   1517 HG12 ILE   104      10.835 -27.230  49.270  1.00  1.00      1S   H  
ATOM   1518 HG21 ILE   104      11.546 -26.785  51.657  1.00  1.00      1S   H  
ATOM   1519 HG22 ILE   104      10.606 -25.663  52.695  1.00  1.00      1S   H  
ATOM   1520 HG23 ILE   104      11.538 -25.015  51.319  1.00  1.00      1S   H  
ATOM   1521  HD1 ILE   104      11.867 -24.926  49.194  1.00  0.00      1S   H  
ATOM   1522  HD2 ILE   104      10.302 -24.257  48.592  1.00  0.00      1S   H  
ATOM   1523  HD3 ILE   104      11.237 -25.425  47.587  1.00  0.00      1S   H  
ATOM   1524  N   ALA   105       7.164 -26.496  52.856  1.00  1.00      1S   N  
ATOM   1525  CA  ALA   105       6.612 -26.279  54.173  1.00  1.00      1S   C  
ATOM   1526  C   ALA   105       6.271 -27.568  54.889  1.00  1.00      1S   C  
ATOM   1527  O   ALA   105       6.660 -27.750  56.041  1.00  1.00      1S   O  
ATOM   1528  CB  ALA   105       5.356 -25.392  54.115  1.00  1.00      1S   C  
ATOM   1529  HN  ALA   105       6.600 -26.177  52.096  1.00  0.00      1S   H  
ATOM   1530  HA  ALA   105       7.362 -25.768  54.760  1.00  1.00      1S   H  
ATOM   1531  HB1 ALA   105       4.566 -25.860  53.490  1.00  1.00      1S   H  
ATOM   1532  HB2 ALA   105       5.614 -24.410  53.664  1.00  1.00      1S   H  
ATOM   1533  HB3 ALA   105       4.951 -25.209  55.133  1.00  1.00      1S   H  
ATOM   1534  N   ILE   106       5.537 -28.494  54.225  1.00  1.00      1S   N  
ATOM   1535  CA  ILE   106       5.074 -29.731  54.830  1.00  1.00      1S   C  
ATOM   1536  C   ILE   106       6.190 -30.755  54.893  1.00  1.00      1S   C  
ATOM   1537  O   ILE   106       6.373 -31.408  55.919  1.00  1.00      1S   O  
ATOM   1538  CB  ILE   106       3.818 -30.291  54.139  1.00  1.00      1S   C  
ATOM   1539  CG1 ILE   106       2.543 -29.570  54.654  1.00  1.00      1S   C  
ATOM   1540  CG2 ILE   106       3.657 -31.817  54.354  1.00  1.00      1S   C  
ATOM   1541  CD  ILE   106       2.156 -28.307  53.881  1.00  1.00      1S   C  
ATOM   1542  HN  ILE   106       5.243 -28.338  53.283  1.00  0.00      1S   H  
ATOM   1543  HA  ILE   106       4.811 -29.519  55.857  1.00  1.00      1S   H  
ATOM   1544  HB  ILE   106       3.898 -30.128  53.041  1.00  1.00      1S   H  
ATOM   1545 HG11 ILE   106       2.667 -29.329  55.732  1.00  0.00      1S   H  
ATOM   1546 HG12 ILE   106       1.687 -30.279  54.579  1.00  1.00      1S   H  
ATOM   1547 HG21 ILE   106       3.708 -32.067  55.435  1.00  1.00      1S   H  
ATOM   1548 HG22 ILE   106       4.442 -32.382  53.814  1.00  1.00      1S   H  
ATOM   1549 HG23 ILE   106       2.674 -32.154  53.961  1.00  1.00      1S   H  
ATOM   1550  HD1 ILE   106       1.958 -28.559  52.817  1.00  0.00      1S   H  
ATOM   1551  HD2 ILE   106       2.964 -27.548  53.923  1.00  0.00      1S   H  
ATOM   1552  HD3 ILE   106       1.232 -27.865  54.311  1.00  0.00      1S   H  
ATOM   1553  N   ARG   107       6.951 -30.943  53.792  1.00  1.00      1S   N  
ATOM   1554  CA  ARG   107       7.839 -32.076  53.652  1.00  1.00      1S   C  
ATOM   1555  C   ARG   107       9.216 -31.796  54.173  1.00  1.00      1S   C  
ATOM   1556  O   ARG   107       9.908 -32.729  54.581  1.00  1.00      1S   O  
ATOM   1557  CB  ARG   107       7.964 -32.518  52.183  1.00  1.00      1S   C  
ATOM   1558  CG  ARG   107       6.645 -33.054  51.601  1.00  1.00      1S   C  
ATOM   1559  CD  ARG   107       6.403 -34.551  51.851  1.00  1.00      1S   C  
ATOM   1560  NE  ARG   107       5.735 -34.770  53.174  1.00  1.00      1S   N  
ATOM   1561  CZ  ARG   107       6.260 -35.504  54.196  1.00  1.00      1S   C  
ATOM   1562  NH1 ARG   107       7.506 -36.040  54.123  1.00  1.00      1S   N1+
ATOM   1563  NH2 ARG   107       5.515 -35.694  55.317  1.00  1.00      1S   N  
ATOM   1564  HN  ARG   107       6.855 -30.365  52.983  1.00  0.00      1S   H  
ATOM   1565  HA  ARG   107       7.447 -32.902  54.227  1.00  1.00      1S   H  
ATOM   1566  HB1 ARG   107       8.740 -33.308  52.073  1.00  0.00      1S   H  
ATOM   1567  HB2 ARG   107       8.291 -31.645  51.575  1.00  1.00      1S   H  
ATOM   1568  HG1 ARG   107       6.702 -32.927  50.500  1.00  0.00      1S   H  
ATOM   1569  HG2 ARG   107       5.781 -32.446  51.941  1.00  1.00      1S   H  
ATOM   1570  HD1 ARG   107       7.347 -35.129  51.757  1.00  0.00      1S   H  
ATOM   1571  HD2 ARG   107       5.680 -34.916  51.098  1.00  1.00      1S   H  
ATOM   1572  HE  ARG   107       4.812 -34.411  53.294  1.00  1.00      1S   H  
ATOM   1573 HH11 ARG   107       8.068 -35.873  53.316  1.00  1.00      1S   H  
ATOM   1574 HH12 ARG   107       7.875 -36.542  54.902  1.00  1.00      1S   H  
ATOM   1575 HH21 ARG   107       4.603 -35.289  55.394  1.00  1.00      1S   H  
ATOM   1576 HH22 ARG   107       5.886 -36.212  56.085  1.00  1.00      1S   H  
ATOM   1577  N   ILE   108       9.656 -30.514  54.179  1.00  1.00      1S   N  
ATOM   1578  CA  ILE   108      10.977 -30.171  54.664  1.00  1.00      1S   C  
ATOM   1579  C   ILE   108      10.834 -29.015  55.654  1.00  1.00      1S   C  
ATOM   1580  O   ILE   108      11.311 -27.920  55.351  1.00  1.00      1S   O  
ATOM   1581  CB  ILE   108      11.937 -29.814  53.514  1.00  1.00      1S   C  
ATOM   1582  CG1 ILE   108      11.760 -30.717  52.259  1.00  1.00      1S   C  
ATOM   1583  CG2 ILE   108      13.386 -29.918  54.043  1.00  1.00      1S   C  
ATOM   1584  CD  ILE   108      12.277 -30.071  50.970  1.00  1.00      1S   C  
ATOM   1585  HN  ILE   108       9.094 -29.756  53.853  1.00  0.00      1S   H  
ATOM   1586  HA  ILE   108      11.398 -31.006  55.207  1.00  1.00      1S   H  
ATOM   1587  HB  ILE   108      11.738 -28.774  53.171  1.00  1.00      1S   H  
ATOM   1588 HG11 ILE   108      10.692 -30.939  52.062  1.00  0.00      1S   H  
ATOM   1589 HG12 ILE   108      12.274 -31.687  52.433  1.00  1.00      1S   H  
ATOM   1590 HG21 ILE   108      13.599 -30.958  54.368  1.00  1.00      1S   H  
ATOM   1591 HG22 ILE   108      13.541 -29.243  54.908  1.00  1.00      1S   H  
ATOM   1592 HG23 ILE   108      14.111 -29.645  53.248  1.00  1.00      1S   H  
ATOM   1593  HD1 ILE   108      13.362 -29.853  51.036  1.00  0.00      1S   H  
ATOM   1594  HD2 ILE   108      11.731 -29.123  50.777  1.00  0.00      1S   H  
ATOM   1595  HD3 ILE   108      12.101 -30.752  50.109  1.00  0.00      1S   H  
ATOM   1596  N   PRO   109      10.216 -29.144  56.846  1.00  1.00      1S   N  
ATOM   1597  CA  PRO   109       9.945 -28.001  57.712  1.00  1.00      1S   C  
ATOM   1598  C   PRO   109      11.199 -27.463  58.349  1.00  1.00      1S   C  
ATOM   1599  O   PRO   109      11.241 -26.276  58.668  1.00  1.00      1S   O  
ATOM   1600  CB  PRO   109       9.025 -28.545  58.822  1.00  1.00      1S   C  
ATOM   1601  CG  PRO   109       8.426 -29.821  58.236  1.00  1.00      1S   C  
ATOM   1602  CD  PRO   109       9.554 -30.349  57.355  1.00  1.00      1S   C  
ATOM   1603  HA  PRO   109       9.483 -27.224  57.118  1.00  1.00      1S   H  
ATOM   1604  HB1 PRO   109       8.245 -27.810  59.104  1.00  0.00      1S   H  
ATOM   1605  HB2 PRO   109       9.601 -28.830  59.732  1.00  1.00      1S   H  
ATOM   1606  HG1 PRO   109       8.115 -30.548  59.011  1.00  0.00      1S   H  
ATOM   1607  HG2 PRO   109       7.551 -29.563  57.599  1.00  1.00      1S   H  
ATOM   1608  HD1 PRO   109      10.290 -30.931  57.948  1.00  0.00      1S   H  
ATOM   1609  HD2 PRO   109       9.118 -30.984  56.565  1.00  1.00      1S   H  
ATOM   1610  N   LEU   110      12.224 -28.327  58.547  1.00  1.00      1S   N  
ATOM   1611  CA  LEU   110      13.459 -27.971  59.209  1.00  1.00      1S   C  
ATOM   1612  C   LEU   110      14.315 -27.076  58.340  1.00  1.00      1S   C  
ATOM   1613  O   LEU   110      15.252 -26.456  58.840  1.00  1.00      1S   O  
ATOM   1614  CB  LEU   110      14.313 -29.207  59.598  1.00  1.00      1S   C  
ATOM   1615  CG  LEU   110      13.683 -30.170  60.638  1.00  1.00      1S   C  
ATOM   1616  CD1 LEU   110      14.610 -31.380  60.863  1.00  1.00      1S   C  
ATOM   1617  CD2 LEU   110      13.364 -29.490  61.985  1.00  1.00      1S   C  
ATOM   1618  HN  LEU   110      12.138 -29.284  58.284  1.00  0.00      1S   H  
ATOM   1619  HA  LEU   110      13.211 -27.413  60.101  1.00  1.00      1S   H  
ATOM   1620  HB1 LEU   110      15.283 -28.862  60.022  1.00  0.00      1S   H  
ATOM   1621  HB2 LEU   110      14.537 -29.791  58.678  1.00  1.00      1S   H  
ATOM   1622  HG  LEU   110      12.724 -30.554  60.219  1.00  1.00      1S   H  
ATOM   1623 HD11 LEU   110      15.594 -31.040  61.252  1.00  1.00      1S   H  
ATOM   1624 HD12 LEU   110      14.775 -31.925  59.910  1.00  1.00      1S   H  
ATOM   1625 HD13 LEU   110      14.163 -32.081  61.600  1.00  1.00      1S   H  
ATOM   1626 HD21 LEU   110      12.619 -28.679  61.857  1.00  1.00      1S   H  
ATOM   1627 HD22 LEU   110      14.288 -29.063  62.429  1.00  1.00      1S   H  
ATOM   1628 HD23 LEU   110      12.947 -30.234  62.697  1.00  1.00      1S   H  
ATOM   1629  N   ARG   111      14.011 -26.977  57.022  1.00  1.00      1S   N  
ATOM   1630  CA  ARG   111      14.742 -26.114  56.125  1.00  1.00      1S   C  
ATOM   1631  C   ARG   111      13.855 -25.056  55.519  1.00  1.00      1S   C  
ATOM   1632  O   ARG   111      14.340 -24.262  54.723  1.00  1.00      1S   O  
ATOM   1633  CB  ARG   111      15.423 -26.888  54.976  1.00  1.00      1S   C  
ATOM   1634  CG  ARG   111      16.395 -27.979  55.460  1.00  1.00      1S   C  
ATOM   1635  CD  ARG   111      17.638 -28.075  54.563  1.00  1.00      1S   C  
ATOM   1636  NE  ARG   111      18.267 -29.431  54.691  1.00  1.00      1S   N  
ATOM   1637  CZ  ARG   111      19.185 -29.771  55.641  1.00  1.00      1S   C  
ATOM   1638  NH1 ARG   111      19.568 -28.898  56.608  1.00  1.00      1S   N1+
ATOM   1639  NH2 ARG   111      19.728 -31.017  55.613  1.00  1.00      1S   N  
ATOM   1640  HN  ARG   111      13.249 -27.485  56.624  1.00  0.00      1S   H  
ATOM   1641  HA  ARG   111      15.520 -25.593  56.665  1.00  1.00      1S   H  
ATOM   1642  HB1 ARG   111      16.003 -26.167  54.356  1.00  0.00      1S   H  
ATOM   1643  HB2 ARG   111      14.658 -27.354  54.318  1.00  1.00      1S   H  
ATOM   1644  HG1 ARG   111      15.847 -28.947  55.485  1.00  0.00      1S   H  
ATOM   1645  HG2 ARG   111      16.729 -27.754  56.497  1.00  1.00      1S   H  
ATOM   1646  HD1 ARG   111      18.375 -27.282  54.816  1.00  0.00      1S   H  
ATOM   1647  HD2 ARG   111      17.342 -27.957  53.498  1.00  1.00      1S   H  
ATOM   1648  HE  ARG   111      18.028 -30.120  54.010  1.00  1.00      1S   H  
ATOM   1649 HH11 ARG   111      19.166 -27.986  56.640  1.00  1.00      1S   H  
ATOM   1650 HH12 ARG   111      20.242 -29.177  57.290  1.00  1.00      1S   H  
ATOM   1651 HH21 ARG   111      19.456 -31.661  54.900  1.00  1.00      1S   H  
ATOM   1652 HH22 ARG   111      20.405 -31.282  56.297  1.00  1.00      1S   H  
ATOM   1653  N   TYR   112      12.548 -24.986  55.876  1.00  1.00      1S   N  
ATOM   1654  CA  TYR   112      11.591 -24.083  55.257  1.00  1.00      1S   C  
ATOM   1655  C   TYR   112      11.932 -22.624  55.486  1.00  1.00      1S   C  
ATOM   1656  O   TYR   112      12.026 -21.861  54.528  1.00  1.00      1S   O  
ATOM   1657  CB  TYR   112      10.137 -24.384  55.730  1.00  1.00      1S   C  
ATOM   1658  CG  TYR   112       9.111 -23.422  55.168  1.00  1.00      1S   C  
ATOM   1659  CD1 TYR   112       8.802 -23.397  53.797  1.00  1.00      1S   C  
ATOM   1660  CD2 TYR   112       8.493 -22.488  56.016  1.00  1.00      1S   C  
ATOM   1661  CE1 TYR   112       7.895 -22.464  53.284  1.00  1.00      1S   C  
ATOM   1662  CE2 TYR   112       7.595 -21.544  55.508  1.00  1.00      1S   C  
ATOM   1663  CZ  TYR   112       7.297 -21.531  54.141  1.00  1.00      1S   C  
ATOM   1664  OH  TYR   112       6.406 -20.562  53.640  1.00  1.00      1S   O  
ATOM   1665  HN  TYR   112      12.167 -25.608  56.556  1.00  0.00      1S   H  
ATOM   1666  HA  TYR   112      11.642 -24.255  54.190  1.00  1.00      1S   H  
ATOM   1667  HB1 TYR   112      10.091 -24.348  56.840  1.00  0.00      1S   H  
ATOM   1668  HB2 TYR   112       9.853 -25.408  55.405  1.00  1.00      1S   H  
ATOM   1669  HD1 TYR   112       9.269 -24.096  53.126  1.00  1.00      1S   H  
ATOM   1670  HD2 TYR   112       8.731 -22.486  57.069  1.00  1.00      1S   H  
ATOM   1671  HE1 TYR   112       7.672 -22.464  52.227  1.00  1.00      1S   H  
ATOM   1672  HE2 TYR   112       7.139 -20.823  56.170  1.00  1.00      1S   H  
ATOM   1673  HH  TYR   112       6.347 -20.677  52.681  1.00  1.00      1S   H  
ATOM   1674  N   ASN   113      12.124 -22.199  56.755  1.00  1.00      1S   N  
ATOM   1675  CA  ASN   113      12.365 -20.808  57.092  1.00  1.00      1S   C  
ATOM   1676  C   ASN   113      13.715 -20.333  56.603  1.00  1.00      1S   C  
ATOM   1677  O   ASN   113      13.881 -19.160  56.273  1.00  1.00      1S   O  
ATOM   1678  CB  ASN   113      12.293 -20.549  58.620  1.00  1.00      1S   C  
ATOM   1679  CG  ASN   113      10.915 -20.919  59.186  1.00  1.00      1S   C  
ATOM   1680  ND2 ASN   113       9.830 -20.382  58.556  1.00  1.00      1S   N  
ATOM   1681  OD1 ASN   113      10.822 -21.661  60.169  1.00  1.00      1S   O  
ATOM   1682  HN  ASN   113      12.048 -22.827  57.526  1.00  0.00      1S   H  
ATOM   1683  HA  ASN   113      11.618 -20.210  56.587  1.00  1.00      1S   H  
ATOM   1684  HB1 ASN   113      12.488 -19.478  58.842  1.00  0.00      1S   H  
ATOM   1685  HB2 ASN   113      13.058 -21.162  59.143  1.00  1.00      1S   H  
ATOM   1686 HD21 ASN   113       8.914 -20.593  58.895  1.00  1.00      1S   H  
ATOM   1687 HD22 ASN   113       9.953 -19.809  57.747  1.00  1.00      1S   H  
ATOM   1688  N   GLY   114      14.704 -21.253  56.523  1.00  1.00      1S   N  
ATOM   1689  CA  GLY   114      16.040 -20.947  56.068  1.00  1.00      1S   C  
ATOM   1690  C   GLY   114      16.125 -20.827  54.570  1.00  1.00      1S   C  
ATOM   1691  O   GLY   114      16.920 -20.042  54.059  1.00  1.00      1S   O  
ATOM   1692  HN  GLY   114      14.540 -22.199  56.790  1.00  0.00      1S   H  
ATOM   1693  HA1 GLY   114      16.666 -21.774  56.369  1.00  0.00      1S   H  
ATOM   1694  HA2 GLY   114      16.347 -20.006  56.505  1.00  1.00      1S   H  
ATOM   1695  N   LEU   115      15.322 -21.624  53.830  1.00  1.00      1S   N  
ATOM   1696  CA  LEU   115      15.403 -21.743  52.390  1.00  1.00      1S   C  
ATOM   1697  C   LEU   115      14.462 -20.771  51.720  1.00  1.00      1S   C  
ATOM   1698  O   LEU   115      14.848 -20.096  50.767  1.00  1.00      1S   O  
ATOM   1699  CB  LEU   115      15.092 -23.198  51.961  1.00  1.00      1S   C  
ATOM   1700  CG  LEU   115      15.283 -23.573  50.474  1.00  1.00      1S   C  
ATOM   1701  CD1 LEU   115      16.670 -23.196  49.919  1.00  1.00      1S   C  
ATOM   1702  CD2 LEU   115      15.027 -25.084  50.297  1.00  1.00      1S   C  
ATOM   1703  HN  LEU   115      14.676 -22.245  54.270  1.00  0.00      1S   H  
ATOM   1704  HA  LEU   115      16.410 -21.498  52.085  1.00  1.00      1S   H  
ATOM   1705  HB1 LEU   115      14.051 -23.452  52.258  1.00  0.00      1S   H  
ATOM   1706  HB2 LEU   115      15.768 -23.858  52.551  1.00  1.00      1S   H  
ATOM   1707  HG  LEU   115      14.518 -23.026  49.877  1.00  1.00      1S   H  
ATOM   1708 HD11 LEU   115      17.470 -23.698  50.503  1.00  1.00      1S   H  
ATOM   1709 HD12 LEU   115      16.830 -22.099  49.961  1.00  1.00      1S   H  
ATOM   1710 HD13 LEU   115      16.754 -23.517  48.858  1.00  1.00      1S   H  
ATOM   1711 HD21 LEU   115      14.004 -25.347  50.641  1.00  1.00      1S   H  
ATOM   1712 HD22 LEU   115      15.759 -25.666  50.897  1.00  1.00      1S   H  
ATOM   1713 HD23 LEU   115      15.131 -25.377  49.232  1.00  1.00      1S   H  
ATOM   1714  N   VAL   116      13.202 -20.664  52.207  1.00  1.00      1S   N  
ATOM   1715  CA  VAL   116      12.189 -19.807  51.626  1.00  1.00      1S   C  
ATOM   1716  C   VAL   116      12.123 -18.543  52.458  1.00  1.00      1S   C  
ATOM   1717  O   VAL   116      11.163 -18.289  53.185  1.00  1.00      1S   O  
ATOM   1718  CB  VAL   116      10.814 -20.470  51.520  1.00  1.00      1S   C  
ATOM   1719  CG1 VAL   116       9.943 -19.685  50.516  1.00  1.00      1S   C  
ATOM   1720  CG2 VAL   116      10.972 -21.933  51.054  1.00  1.00      1S   C  
ATOM   1721  HN  VAL   116      12.904 -21.189  53.004  1.00  0.00      1S   H  
ATOM   1722  HA  VAL   116      12.493 -19.535  50.624  1.00  1.00      1S   H  
ATOM   1723  HB  VAL   116      10.307 -20.489  52.512  1.00  1.00      1S   H  
ATOM   1724 HG11 VAL   116      10.341 -19.802  49.487  1.00  1.00      1S   H  
ATOM   1725 HG12 VAL   116       9.926 -18.606  50.758  1.00  1.00      1S   H  
ATOM   1726 HG13 VAL   116       8.900 -20.070  50.536  1.00  1.00      1S   H  
ATOM   1727 HG21 VAL   116      11.443 -22.555  51.843  1.00  1.00      1S   H  
ATOM   1728 HG22 VAL   116      11.592 -21.982  50.134  1.00  1.00      1S   H  
ATOM   1729 HG23 VAL   116       9.974 -22.366  50.828  1.00  1.00      1S   H  
ATOM   1730  N   THR   117      13.181 -17.704  52.354  1.00  1.00      1S   N  
ATOM   1731  CA  THR   117      13.288 -16.433  53.041  1.00  1.00      1S   C  
ATOM   1732  C   THR   117      12.510 -15.389  52.271  1.00  1.00      1S   C  
ATOM   1733  O   THR   117      12.059 -15.636  51.155  1.00  1.00      1S   O  
ATOM   1734  CB  THR   117      14.737 -15.976  53.217  1.00  1.00      1S   C  
ATOM   1735  CG2 THR   117      15.450 -16.949  54.175  1.00  1.00      1S   C  
ATOM   1736  OG1 THR   117      15.442 -15.956  51.978  1.00  1.00      1S   O  
ATOM   1737  HN  THR   117      13.962 -17.940  51.782  1.00  0.00      1S   H  
ATOM   1738  HA  THR   117      12.837 -16.531  54.019  1.00  1.00      1S   H  
ATOM   1739  HB  THR   117      14.777 -14.958  53.665  1.00  1.00      1S   H  
ATOM   1740  HG1 THR   117      16.308 -15.591  52.177  1.00  1.00      1S   H  
ATOM   1741 HG21 THR   117      15.444 -17.981  53.766  1.00  1.00      1S   H  
ATOM   1742 HG22 THR   117      14.940 -16.961  55.162  1.00  1.00      1S   H  
ATOM   1743 HG23 THR   117      16.504 -16.639  54.332  1.00  1.00      1S   H  
ATOM   1744  N   GLY   118      12.344 -14.179  52.859  1.00  1.00      1S   N  
ATOM   1745  CA  GLY   118      11.618 -13.080  52.252  1.00  1.00      1S   C  
ATOM   1746  C   GLY   118      12.295 -12.550  51.016  1.00  1.00      1S   C  
ATOM   1747  O   GLY   118      11.630 -12.161  50.059  1.00  1.00      1S   O  
ATOM   1748  HN  GLY   118      12.694 -14.004  53.776  1.00  0.00      1S   H  
ATOM   1749  HA1 GLY   118      11.589 -12.283  52.981  1.00  0.00      1S   H  
ATOM   1750  HA2 GLY   118      10.636 -13.438  51.977  1.00  1.00      1S   H  
ATOM   1751  N   THR   119      13.651 -12.546  51.008  1.00  1.00      1S   N  
ATOM   1752  CA  THR   119      14.467 -12.104  49.893  1.00  1.00      1S   C  
ATOM   1753  C   THR   119      14.298 -13.043  48.724  1.00  1.00      1S   C  
ATOM   1754  O   THR   119      14.047 -12.609  47.602  1.00  1.00      1S   O  
ATOM   1755  CB  THR   119      15.948 -12.019  50.243  1.00  1.00      1S   C  
ATOM   1756  CG2 THR   119      16.751 -11.390  49.084  1.00  1.00      1S   C  
ATOM   1757  OG1 THR   119      16.126 -11.212  51.400  1.00  1.00      1S   O  
ATOM   1758  HN  THR   119      14.162 -12.843  51.811  1.00  0.00      1S   H  
ATOM   1759  HA  THR   119      14.114 -11.125  49.598  1.00  1.00      1S   H  
ATOM   1760  HB  THR   119      16.354 -13.030  50.471  1.00  1.00      1S   H  
ATOM   1761  HG1 THR   119      17.071 -11.196  51.570  1.00  1.00      1S   H  
ATOM   1762 HG21 THR   119      16.370 -10.372  48.857  1.00  1.00      1S   H  
ATOM   1763 HG22 THR   119      16.681 -12.006  48.164  1.00  1.00      1S   H  
ATOM   1764 HG23 THR   119      17.825 -11.311  49.357  1.00  1.00      1S   H  
ATOM   1765  N   ARG   120      14.414 -14.369  48.972  1.00  1.00      1S   N  
ATOM   1766  CA  ARG   120      14.327 -15.372  47.937  1.00  1.00      1S   C  
ATOM   1767  C   ARG   120      12.922 -15.574  47.437  1.00  1.00      1S   C  
ATOM   1768  O   ARG   120      12.749 -15.977  46.293  1.00  1.00      1S   O  
ATOM   1769  CB  ARG   120      14.933 -16.724  48.370  1.00  1.00      1S   C  
ATOM   1770  CG  ARG   120      16.455 -16.730  48.158  1.00  1.00      1S   C  
ATOM   1771  CD  ARG   120      17.108 -18.102  48.347  1.00  1.00      1S   C  
ATOM   1772  NE  ARG   120      17.287 -18.360  49.813  1.00  1.00      1S   N  
ATOM   1773  CZ  ARG   120      18.323 -19.093  50.312  1.00  1.00      1S   C  
ATOM   1774  NH1 ARG   120      19.251 -19.652  49.491  1.00  1.00      1S   N1+
ATOM   1775  NH2 ARG   120      18.435 -19.269  51.653  1.00  1.00      1S   N  
ATOM   1776  HN  ARG   120      14.590 -14.712  49.892  1.00  0.00      1S   H  
ATOM   1777  HA  ARG   120      14.899 -15.018  47.090  1.00  1.00      1S   H  
ATOM   1778  HB1 ARG   120      14.518 -17.549  47.747  1.00  0.00      1S   H  
ATOM   1779  HB2 ARG   120      14.678 -16.935  49.430  1.00  1.00      1S   H  
ATOM   1780  HG1 ARG   120      16.940 -15.968  48.805  1.00  0.00      1S   H  
ATOM   1781  HG2 ARG   120      16.638 -16.428  47.100  1.00  1.00      1S   H  
ATOM   1782  HD1 ARG   120      18.098 -18.096  47.841  1.00  0.00      1S   H  
ATOM   1783  HD2 ARG   120      16.475 -18.909  47.916  1.00  1.00      1S   H  
ATOM   1784  HE  ARG   120      16.615 -17.987  50.451  1.00  1.00      1S   H  
ATOM   1785 HH11 ARG   120      19.173 -19.531  48.504  1.00  1.00      1S   H  
ATOM   1786 HH12 ARG   120      20.001 -20.185  49.878  1.00  1.00      1S   H  
ATOM   1787 HH21 ARG   120      17.726 -18.928  52.270  1.00  1.00      1S   H  
ATOM   1788 HH22 ARG   120      19.200 -19.793  52.024  1.00  1.00      1S   H  
ATOM   1789  N   ALA   121      11.885 -15.256  48.243  1.00  1.00      1S   N  
ATOM   1790  CA  ALA   121      10.501 -15.285  47.818  1.00  1.00      1S   C  
ATOM   1791  C   ALA   121      10.228 -14.227  46.775  1.00  1.00      1S   C  
ATOM   1792  O   ALA   121       9.557 -14.488  45.780  1.00  1.00      1S   O  
ATOM   1793  CB  ALA   121       9.543 -15.069  49.000  1.00  1.00      1S   C  
ATOM   1794  HN  ALA   121      12.036 -14.978  49.190  1.00  0.00      1S   H  
ATOM   1795  HA  ALA   121      10.305 -16.252  47.379  1.00  1.00      1S   H  
ATOM   1796  HB1 ALA   121       9.737 -14.096  49.499  1.00  1.00      1S   H  
ATOM   1797  HB2 ALA   121       9.694 -15.878  49.747  1.00  1.00      1S   H  
ATOM   1798  HB3 ALA   121       8.483 -15.098  48.666  1.00  1.00      1S   H  
ATOM   1799  N   LYS   122      10.795 -13.012  46.962  1.00  1.00      1S   N  
ATOM   1800  CA  LYS   122      10.736 -11.934  45.997  1.00  1.00      1S   C  
ATOM   1801  C   LYS   122      11.525 -12.263  44.750  1.00  1.00      1S   C  
ATOM   1802  O   LYS   122      11.137 -11.874  43.651  1.00  1.00      1S   O  
ATOM   1803  CB  LYS   122      11.266 -10.609  46.583  1.00  1.00      1S   C  
ATOM   1804  CG  LYS   122      10.308  -9.998  47.616  1.00  1.00      1S   C  
ATOM   1805  CD  LYS   122      10.803  -8.650  48.155  1.00  1.00      1S   C  
ATOM   1806  CE  LYS   122       9.880  -8.075  49.235  1.00  1.00      1S   C  
ATOM   1807  NZ  LYS   122      10.515  -6.917  49.905  1.00  1.00      1S   N1+
ATOM   1808  HN  LYS   122      11.316 -12.816  47.790  1.00  0.00      1S   H  
ATOM   1809  HA  LYS   122       9.704 -11.799  45.705  1.00  1.00      1S   H  
ATOM   1810  HB1 LYS   122      11.403  -9.861  45.770  1.00  0.00      1S   H  
ATOM   1811  HB2 LYS   122      12.255 -10.782  47.061  1.00  1.00      1S   H  
ATOM   1812  HG1 LYS   122      10.180 -10.705  48.464  1.00  0.00      1S   H  
ATOM   1813  HG2 LYS   122       9.315  -9.853  47.141  1.00  1.00      1S   H  
ATOM   1814  HD1 LYS   122      10.881  -7.928  47.311  1.00  0.00      1S   H  
ATOM   1815  HD2 LYS   122      11.823  -8.802  48.574  1.00  1.00      1S   H  
ATOM   1816  HE1 LYS   122       9.675  -8.841  50.013  1.00  0.00      1S   H  
ATOM   1817  HE2 LYS   122       8.920  -7.736  48.792  1.00  1.00      1S   H  
ATOM   1818  HZ1 LYS   122      10.713  -6.173  49.207  1.00  1.00      1S   H  
ATOM   1819  HZ2 LYS   122      11.407  -7.225  50.345  1.00  1.00      1S   H  
ATOM   1820  HZ3 LYS   122       9.879  -6.546  50.640  1.00  1.00      1S   H  
ATOM   1821  N   GLY   123      12.634 -13.026  44.898  1.00  1.00      1S   N  
ATOM   1822  CA  GLY   123      13.450 -13.500  43.800  1.00  1.00      1S   C  
ATOM   1823  C   GLY   123      12.731 -14.511  42.944  1.00  1.00      1S   C  
ATOM   1824  O   GLY   123      12.869 -14.496  41.724  1.00  1.00      1S   O  
ATOM   1825  HN  GLY   123      12.941 -13.296  45.809  1.00  0.00      1S   H  
ATOM   1826  HA1 GLY   123      14.310 -13.985  44.237  1.00  0.00      1S   H  
ATOM   1827  HA2 GLY   123      13.710 -12.650  43.184  1.00  1.00      1S   H  
ATOM   1828  N   ILE   124      11.926 -15.406  43.567  1.00  1.00      1S   N  
ATOM   1829  CA  ILE   124      11.131 -16.429  42.909  1.00  1.00      1S   C  
ATOM   1830  C   ILE   124      10.073 -15.787  42.042  1.00  1.00      1S   C  
ATOM   1831  O   ILE   124       9.868 -16.202  40.904  1.00  1.00      1S   O  
ATOM   1832  CB  ILE   124      10.495 -17.394  43.917  1.00  1.00      1S   C  
ATOM   1833  CG1 ILE   124      11.574 -18.345  44.492  1.00  1.00      1S   C  
ATOM   1834  CG2 ILE   124       9.333 -18.207  43.294  1.00  1.00      1S   C  
ATOM   1835  CD  ILE   124      11.167 -18.997  45.820  1.00  1.00      1S   C  
ATOM   1836  HN  ILE   124      11.865 -15.407  44.564  1.00  0.00      1S   H  
ATOM   1837  HA  ILE   124      11.787 -16.988  42.257  1.00  1.00      1S   H  
ATOM   1838  HB  ILE   124      10.082 -16.795  44.760  1.00  1.00      1S   H  
ATOM   1839 HG11 ILE   124      12.518 -17.784  44.655  1.00  0.00      1S   H  
ATOM   1840 HG12 ILE   124      11.790 -19.136  43.742  1.00  1.00      1S   H  
ATOM   1841 HG21 ILE   124       9.668 -18.701  42.358  1.00  1.00      1S   H  
ATOM   1842 HG22 ILE   124       8.463 -17.557  43.068  1.00  1.00      1S   H  
ATOM   1843 HG23 ILE   124       8.985 -18.991  43.998  1.00  1.00      1S   H  
ATOM   1844  HD1 ILE   124      10.238 -19.592  45.705  1.00  0.00      1S   H  
ATOM   1845  HD2 ILE   124      10.993 -18.218  46.593  1.00  0.00      1S   H  
ATOM   1846  HD3 ILE   124      11.973 -19.670  46.180  1.00  0.00      1S   H  
ATOM   1847  N   ILE   125       9.390 -14.737  42.554  1.00  1.00      1S   N  
ATOM   1848  CA  ILE   125       8.345 -14.033  41.838  1.00  1.00      1S   C  
ATOM   1849  C   ILE   125       8.926 -13.236  40.694  1.00  1.00      1S   C  
ATOM   1850  O   ILE   125       8.319 -13.145  39.629  1.00  1.00      1S   O  
ATOM   1851  CB  ILE   125       7.516 -13.166  42.780  1.00  1.00      1S   C  
ATOM   1852  CG1 ILE   125       6.760 -14.058  43.798  1.00  1.00      1S   C  
ATOM   1853  CG2 ILE   125       6.530 -12.253  42.012  1.00  1.00      1S   C  
ATOM   1854  CD  ILE   125       5.851 -15.121  43.166  1.00  1.00      1S   C  
ATOM   1855  HN  ILE   125       9.572 -14.413  43.480  1.00  0.00      1S   H  
ATOM   1856  HA  ILE   125       7.705 -14.775  41.384  1.00  1.00      1S   H  
ATOM   1857  HB  ILE   125       8.202 -12.503  43.358  1.00  1.00      1S   H  
ATOM   1858 HG11 ILE   125       6.144 -13.392  44.439  1.00  0.00      1S   H  
ATOM   1859 HG12 ILE   125       7.484 -14.565  44.470  1.00  1.00      1S   H  
ATOM   1860 HG21 ILE   125       5.917 -12.844  41.300  1.00  1.00      1S   H  
ATOM   1861 HG22 ILE   125       7.072 -11.467  41.447  1.00  1.00      1S   H  
ATOM   1862 HG23 ILE   125       5.850 -11.746  42.728  1.00  1.00      1S   H  
ATOM   1863  HD1 ILE   125       6.427 -16.050  42.966  1.00  0.00      1S   H  
ATOM   1864  HD2 ILE   125       5.412 -14.768  42.211  1.00  0.00      1S   H  
ATOM   1865  HD3 ILE   125       5.012 -15.364  43.849  1.00  0.00      1S   H  
ATOM   1866  N   ALA   126      10.153 -12.692  40.855  1.00  1.00      1S   N  
ATOM   1867  CA  ALA   126      10.869 -12.029  39.789  1.00  1.00      1S   C  
ATOM   1868  C   ALA   126      11.199 -12.987  38.661  1.00  1.00      1S   C  
ATOM   1869  O   ALA   126      11.040 -12.638  37.496  1.00  1.00      1S   O  
ATOM   1870  CB  ALA   126      12.163 -11.368  40.295  1.00  1.00      1S   C  
ATOM   1871  HN  ALA   126      10.632 -12.744  41.730  1.00  0.00      1S   H  
ATOM   1872  HA  ALA   126      10.223 -11.258  39.391  1.00  1.00      1S   H  
ATOM   1873  HB1 ALA   126      12.849 -12.121  40.737  1.00  1.00      1S   H  
ATOM   1874  HB2 ALA   126      11.918 -10.620  41.080  1.00  1.00      1S   H  
ATOM   1875  HB3 ALA   126      12.690 -10.844  39.470  1.00  1.00      1S   H  
ATOM   1876  N   ILE   127      11.605 -14.242  38.985  1.00  1.00      1S   N  
ATOM   1877  CA  ILE   127      11.864 -15.308  38.028  1.00  1.00      1S   C  
ATOM   1878  C   ILE   127      10.603 -15.675  37.271  1.00  1.00      1S   C  
ATOM   1879  O   ILE   127      10.663 -15.919  36.068  1.00  1.00      1S   O  
ATOM   1880  CB  ILE   127      12.492 -16.540  38.691  1.00  1.00      1S   C  
ATOM   1881  CG1 ILE   127      13.962 -16.232  39.071  1.00  1.00      1S   C  
ATOM   1882  CG2 ILE   127      12.410 -17.795  37.785  1.00  1.00      1S   C  
ATOM   1883  CD  ILE   127      14.567 -17.239  40.056  1.00  1.00      1S   C  
ATOM   1884  HN  ILE   127      11.738 -14.494  39.943  1.00  0.00      1S   H  
ATOM   1885  HA  ILE   127      12.567 -14.923  37.302  1.00  1.00      1S   H  
ATOM   1886  HB  ILE   127      11.936 -16.762  39.629  1.00  1.00      1S   H  
ATOM   1887 HG11 ILE   127      14.022 -15.222  39.531  1.00  0.00      1S   H  
ATOM   1888 HG12 ILE   127      14.573 -16.212  38.142  1.00  1.00      1S   H  
ATOM   1889 HG21 ILE   127      12.826 -17.574  36.780  1.00  1.00      1S   H  
ATOM   1890 HG22 ILE   127      11.360 -18.138  37.672  1.00  1.00      1S   H  
ATOM   1891 HG23 ILE   127      12.983 -18.637  38.224  1.00  1.00      1S   H  
ATOM   1892  HD1 ILE   127      14.554 -18.267  39.637  1.00  0.00      1S   H  
ATOM   1893  HD2 ILE   127      13.993 -17.237  41.008  1.00  0.00      1S   H  
ATOM   1894  HD3 ILE   127      15.621 -16.970  40.280  1.00  0.00      1S   H  
ATOM   1895  N   CYS   128       9.426 -15.688  37.945  1.00  1.00      1S   N  
ATOM   1896  CA  CYS   128       8.142 -15.993  37.342  1.00  1.00      1S   C  
ATOM   1897  C   CYS   128       7.788 -15.002  36.262  1.00  1.00      1S   C  
ATOM   1898  O   CYS   128       7.407 -15.399  35.164  1.00  1.00      1S   O  
ATOM   1899  CB  CYS   128       6.980 -16.006  38.369  1.00  1.00      1S   C  
ATOM   1900  SG  CYS   128       7.116 -17.370  39.565  1.00  1.00      1S   S  
ATOM   1901  HN  CYS   128       9.404 -15.487  38.923  1.00  0.00      1S   H  
ATOM   1902  HA  CYS   128       8.220 -16.967  36.878  1.00  1.00      1S   H  
ATOM   1903  HB1 CYS   128       6.012 -16.099  37.829  1.00  0.00      1S   H  
ATOM   1904  HB2 CYS   128       6.955 -15.037  38.909  1.00  1.00      1S   H  
ATOM   1905  HG1 CYS   128       8.306 -17.014  40.028  1.00  0.00      1S   H  
ATOM   1906  N   TRP   129       7.939 -13.685  36.539  1.00  1.00      1S   N  
ATOM   1907  CA  TRP   129       7.664 -12.634  35.584  1.00  1.00      1S   C  
ATOM   1908  C   TRP   129       8.654 -12.650  34.443  1.00  1.00      1S   C  
ATOM   1909  O   TRP   129       8.253 -12.486  33.299  1.00  1.00      1S   O  
ATOM   1910  CB  TRP   129       7.622 -11.229  36.235  1.00  1.00      1S   C  
ATOM   1911  CG  TRP   129       6.308 -10.948  36.950  1.00  1.00      1S   C  
ATOM   1912  CD1 TRP   129       6.002 -11.097  38.274  1.00  1.00      1S   C  
ATOM   1913  CD2 TRP   129       5.104 -10.471  36.312  1.00  1.00      1S   C  
ATOM   1914  CE2 TRP   129       4.120 -10.354  37.320  1.00  1.00      1S   C  
ATOM   1915  CE3 TRP   129       4.814 -10.146  34.989  1.00  1.00      1S   C  
ATOM   1916  NE1 TRP   129       4.691 -10.750  38.509  1.00  1.00      1S   N  
ATOM   1917  CZ2 TRP   129       2.837  -9.906  37.023  1.00  1.00      1S   C  
ATOM   1918  CZ3 TRP   129       3.523  -9.683  34.690  1.00  1.00      1S   C  
ATOM   1919  CH2 TRP   129       2.550  -9.567  35.693  1.00  1.00      1S   C  
ATOM   1920  HN  TRP   129       8.252 -13.383  37.438  1.00  0.00      1S   H  
ATOM   1921  HA  TRP   129       6.694 -12.833  35.149  1.00  1.00      1S   H  
ATOM   1922  HB1 TRP   129       7.741 -10.443  35.457  1.00  0.00      1S   H  
ATOM   1923  HB2 TRP   129       8.466 -11.137  36.953  1.00  1.00      1S   H  
ATOM   1924  HD1 TRP   129       6.694 -11.420  39.033  1.00  1.00      1S   H  
ATOM   1925  HE1 TRP   129       4.237 -10.780  39.372  1.00  1.00      1S   H  
ATOM   1926  HE3 TRP   129       5.543 -10.250  34.202  1.00  1.00      1S   H  
ATOM   1927  HZ2 TRP   129       2.074  -9.819  37.781  1.00  1.00      1S   H  
ATOM   1928  HZ3 TRP   129       3.273  -9.418  33.673  1.00  1.00      1S   H  
ATOM   1929  HH2 TRP   129       1.559  -9.231  35.429  1.00  1.00      1S   H  
ATOM   1930  N   VAL   130       9.960 -12.900  34.699  1.00  1.00      1S   N  
ATOM   1931  CA  VAL   130      10.983 -12.966  33.665  1.00  1.00      1S   C  
ATOM   1932  C   VAL   130      10.719 -14.117  32.713  1.00  1.00      1S   C  
ATOM   1933  O   VAL   130      10.800 -13.934  31.501  1.00  1.00      1S   O  
ATOM   1934  CB  VAL   130      12.392 -13.044  34.246  1.00  1.00      1S   C  
ATOM   1935  CG1 VAL   130      13.449 -13.330  33.156  1.00  1.00      1S   C  
ATOM   1936  CG2 VAL   130      12.708 -11.699  34.934  1.00  1.00      1S   C  
ATOM   1937  HN  VAL   130      10.284 -13.042  35.634  1.00  0.00      1S   H  
ATOM   1938  HA  VAL   130      10.912 -12.056  33.086  1.00  1.00      1S   H  
ATOM   1939  HB  VAL   130      12.433 -13.856  35.006  1.00  1.00      1S   H  
ATOM   1940 HG11 VAL   130      13.341 -12.612  32.316  1.00  1.00      1S   H  
ATOM   1941 HG12 VAL   130      13.352 -14.363  32.760  1.00  1.00      1S   H  
ATOM   1942 HG13 VAL   130      14.470 -13.221  33.580  1.00  1.00      1S   H  
ATOM   1943 HG21 VAL   130      11.912 -11.402  35.643  1.00  1.00      1S   H  
ATOM   1944 HG22 VAL   130      12.807 -10.895  34.174  1.00  1.00      1S   H  
ATOM   1945 HG23 VAL   130      13.665 -11.775  35.493  1.00  1.00      1S   H  
ATOM   1946  N   LEU   131      10.340 -15.310  33.235  1.00  1.00      1S   N  
ATOM   1947  CA  LEU   131       9.915 -16.455  32.447  1.00  1.00      1S   C  
ATOM   1948  C   LEU   131       8.695 -16.139  31.615  1.00  1.00      1S   C  
ATOM   1949  O   LEU   131       8.602 -16.562  30.468  1.00  1.00      1S   O  
ATOM   1950  CB  LEU   131       9.551 -17.682  33.324  1.00  1.00      1S   C  
ATOM   1951  CG  LEU   131      10.732 -18.590  33.736  1.00  1.00      1S   C  
ATOM   1952  CD1 LEU   131      10.226 -19.685  34.694  1.00  1.00      1S   C  
ATOM   1953  CD2 LEU   131      11.435 -19.229  32.521  1.00  1.00      1S   C  
ATOM   1954  HN  LEU   131      10.318 -15.447  34.225  1.00  0.00      1S   H  
ATOM   1955  HA  LEU   131      10.713 -16.698  31.762  1.00  1.00      1S   H  
ATOM   1956  HB1 LEU   131       8.829 -18.342  32.790  1.00  0.00      1S   H  
ATOM   1957  HB2 LEU   131       9.042 -17.318  34.244  1.00  1.00      1S   H  
ATOM   1958  HG  LEU   131      11.479 -17.972  34.284  1.00  1.00      1S   H  
ATOM   1959 HD11 LEU   131       9.445 -20.296  34.192  1.00  1.00      1S   H  
ATOM   1960 HD12 LEU   131       9.786 -19.228  35.605  1.00  1.00      1S   H  
ATOM   1961 HD13 LEU   131      11.058 -20.355  34.995  1.00  1.00      1S   H  
ATOM   1962 HD21 LEU   131      11.894 -18.457  31.870  1.00  1.00      1S   H  
ATOM   1963 HD22 LEU   131      10.706 -19.813  31.920  1.00  1.00      1S   H  
ATOM   1964 HD23 LEU   131      12.239 -19.916  32.861  1.00  1.00      1S   H  
ATOM   1965  N   SER   132       7.737 -15.369  32.171  1.00  1.00      1S   N  
ATOM   1966  CA  SER   132       6.513 -14.985  31.500  1.00  1.00      1S   C  
ATOM   1967  C   SER   132       6.767 -14.085  30.322  1.00  1.00      1S   C  
ATOM   1968  O   SER   132       6.179 -14.283  29.263  1.00  1.00      1S   O  
ATOM   1969  CB  SER   132       5.544 -14.250  32.436  1.00  1.00      1S   C  
ATOM   1970  OG  SER   132       5.189 -15.101  33.509  1.00  1.00      1S   O  
ATOM   1971  HN  SER   132       7.837 -15.041  33.109  1.00  0.00      1S   H  
ATOM   1972  HA  SER   132       6.039 -15.887  31.137  1.00  1.00      1S   H  
ATOM   1973  HB1 SER   132       4.617 -13.977  31.893  1.00  0.00      1S   H  
ATOM   1974  HB2 SER   132       5.996 -13.326  32.850  1.00  1.00      1S   H  
ATOM   1975  HG1 SER   132       5.973 -15.191  34.062  1.00  0.00      1S   H  
ATOM   1976  N   PHE   133       7.671 -13.088  30.473  1.00  1.00      1S   N  
ATOM   1977  CA  PHE   133       8.079 -12.193  29.411  1.00  1.00      1S   C  
ATOM   1978  C   PHE   133       8.885 -12.940  28.371  1.00  1.00      1S   C  
ATOM   1979  O   PHE   133       8.675 -12.746  27.177  1.00  1.00      1S   O  
ATOM   1980  CB  PHE   133       8.909 -10.986  29.935  1.00  1.00      1S   C  
ATOM   1981  CG  PHE   133       8.004  -9.869  30.412  1.00  1.00      1S   C  
ATOM   1982  CD1 PHE   133       7.512  -8.933  29.489  1.00  1.00      1S   C  
ATOM   1983  CD2 PHE   133       7.666  -9.697  31.764  1.00  1.00      1S   C  
ATOM   1984  CE1 PHE   133       6.695  -7.870  29.890  1.00  1.00      1S   C  
ATOM   1985  CE2 PHE   133       6.835  -8.648  32.176  1.00  1.00      1S   C  
ATOM   1986  CZ  PHE   133       6.346  -7.734  31.238  1.00  1.00      1S   C  
ATOM   1987  HN  PHE   133       8.115 -12.936  31.355  1.00  0.00      1S   H  
ATOM   1988  HA  PHE   133       7.190 -11.832  28.914  1.00  1.00      1S   H  
ATOM   1989  HB1 PHE   133       9.540 -10.561  29.124  1.00  0.00      1S   H  
ATOM   1990  HB2 PHE   133       9.573 -11.304  30.766  1.00  1.00      1S   H  
ATOM   1991  HD1 PHE   133       7.783  -9.030  28.457  1.00  1.00      1S   H  
ATOM   1992  HD2 PHE   133       8.068 -10.355  32.507  1.00  1.00      1S   H  
ATOM   1993  HE1 PHE   133       6.339  -7.155  29.163  1.00  1.00      1S   H  
ATOM   1994  HE2 PHE   133       6.588  -8.531  33.220  1.00  1.00      1S   H  
ATOM   1995  HZ  PHE   133       5.714  -6.919  31.556  1.00  1.00      1S   H  
ATOM   1996  N   ALA   134       9.805 -13.839  28.796  1.00  1.00      1S   N  
ATOM   1997  CA  ALA   134      10.649 -14.625  27.921  1.00  1.00      1S   C  
ATOM   1998  C   ALA   134       9.849 -15.532  27.017  1.00  1.00      1S   C  
ATOM   1999  O   ALA   134      10.050 -15.524  25.806  1.00  1.00      1S   O  
ATOM   2000  CB  ALA   134      11.658 -15.481  28.712  1.00  1.00      1S   C  
ATOM   2001  HN  ALA   134       9.968 -13.977  29.773  1.00  0.00      1S   H  
ATOM   2002  HA  ALA   134      11.198 -13.935  27.295  1.00  1.00      1S   H  
ATOM   2003  HB1 ALA   134      11.136 -16.176  29.403  1.00  1.00      1S   H  
ATOM   2004  HB2 ALA   134      12.316 -14.822  29.318  1.00  1.00      1S   H  
ATOM   2005  HB3 ALA   134      12.301 -16.074  28.027  1.00  1.00      1S   H  
ATOM   2006  N   ILE   135       8.897 -16.310  27.582  1.00  1.00      1S   N  
ATOM   2007  CA  ILE   135       8.062 -17.238  26.844  1.00  1.00      1S   C  
ATOM   2008  C   ILE   135       7.066 -16.460  26.015  1.00  1.00      1S   C  
ATOM   2009  O   ILE   135       6.947 -16.696  24.815  1.00  1.00      1S   O  
ATOM   2010  CB  ILE   135       7.354 -18.245  27.754  1.00  1.00      1S   C  
ATOM   2011  CG1 ILE   135       8.401 -19.116  28.497  1.00  1.00      1S   C  
ATOM   2012  CG2 ILE   135       6.391 -19.136  26.932  1.00  1.00      1S   C  
ATOM   2013  CD  ILE   135       7.829 -19.867  29.703  1.00  1.00      1S   C  
ATOM   2014  HN  ILE   135       8.742 -16.291  28.570  1.00  0.00      1S   H  
ATOM   2015  HA  ILE   135       8.698 -17.788  26.164  1.00  1.00      1S   H  
ATOM   2016  HB  ILE   135       6.764 -17.693  28.520  1.00  1.00      1S   H  
ATOM   2017 HG11 ILE   135       9.233 -18.479  28.866  1.00  0.00      1S   H  
ATOM   2018 HG12 ILE   135       8.835 -19.844  27.779  1.00  1.00      1S   H  
ATOM   2019 HG21 ILE   135       6.924 -19.581  26.065  1.00  1.00      1S   H  
ATOM   2020 HG22 ILE   135       5.523 -18.553  26.560  1.00  1.00      1S   H  
ATOM   2021 HG23 ILE   135       5.996 -19.964  27.555  1.00  1.00      1S   H  
ATOM   2022  HD1 ILE   135       7.007 -20.546  29.398  1.00  0.00      1S   H  
ATOM   2023  HD2 ILE   135       7.432 -19.145  30.448  1.00  0.00      1S   H  
ATOM   2024  HD3 ILE   135       8.622 -20.472  30.192  1.00  0.00      1S   H  
ATOM   2025  N   GLY   136       6.352 -15.494  26.637  1.00  1.00      1S   N  
ATOM   2026  CA  GLY   136       5.255 -14.764  26.038  1.00  1.00      1S   C  
ATOM   2027  C   GLY   136       5.627 -13.924  24.846  1.00  1.00      1S   C  
ATOM   2028  O   GLY   136       4.853 -13.841  23.897  1.00  1.00      1S   O  
ATOM   2029  HN  GLY   136       6.516 -15.279  27.599  1.00  0.00      1S   H  
ATOM   2030  HA1 GLY   136       4.882 -14.101  26.802  1.00  0.00      1S   H  
ATOM   2031  HA2 GLY   136       4.515 -15.487  25.723  1.00  1.00      1S   H  
ATOM   2032  N   LEU   137       6.816 -13.276  24.867  1.00  1.00      1S   N  
ATOM   2033  CA  LEU   137       7.246 -12.373  23.819  1.00  1.00      1S   C  
ATOM   2034  C   LEU   137       8.119 -13.052  22.792  1.00  1.00      1S   C  
ATOM   2035  O   LEU   137       8.603 -12.386  21.881  1.00  1.00      1S   O  
ATOM   2036  CB  LEU   137       8.078 -11.187  24.356  1.00  1.00      1S   C  
ATOM   2037  CG  LEU   137       7.340 -10.232  25.317  1.00  1.00      1S   C  
ATOM   2038  CD1 LEU   137       8.362  -9.255  25.917  1.00  1.00      1S   C  
ATOM   2039  CD2 LEU   137       6.196  -9.457  24.639  1.00  1.00      1S   C  
ATOM   2040  HN  LEU   137       7.439 -13.360  25.644  1.00  0.00      1S   H  
ATOM   2041  HA  LEU   137       6.378 -11.985  23.304  1.00  1.00      1S   H  
ATOM   2042  HB1 LEU   137       8.444 -10.562  23.509  1.00  0.00      1S   H  
ATOM   2043  HB2 LEU   137       8.971 -11.590  24.883  1.00  1.00      1S   H  
ATOM   2044  HG  LEU   137       6.902 -10.829  26.150  1.00  1.00      1S   H  
ATOM   2045 HD11 LEU   137       8.966  -8.785  25.114  1.00  1.00      1S   H  
ATOM   2046 HD12 LEU   137       9.045  -9.795  26.607  1.00  1.00      1S   H  
ATOM   2047 HD13 LEU   137       7.841  -8.450  26.474  1.00  1.00      1S   H  
ATOM   2048 HD21 LEU   137       5.430 -10.152  24.249  1.00  1.00      1S   H  
ATOM   2049 HD22 LEU   137       6.588  -8.847  23.798  1.00  1.00      1S   H  
ATOM   2050 HD23 LEU   137       5.707  -8.779  25.370  1.00  1.00      1S   H  
ATOM   2051  N   THR   138       8.333 -14.389  22.878  1.00  1.00      1S   N  
ATOM   2052  CA  THR   138       9.094 -15.149  21.889  1.00  1.00      1S   C  
ATOM   2053  C   THR   138       8.603 -14.951  20.460  1.00  1.00      1S   C  
ATOM   2054  O   THR   138       9.468 -14.807  19.596  1.00  1.00      1S   O  
ATOM   2055  CB  THR   138       9.212 -16.632  22.230  1.00  1.00      1S   C  
ATOM   2056  CG2 THR   138       9.801 -17.473  21.075  1.00  1.00      1S   C  
ATOM   2057  OG1 THR   138      10.072 -16.792  23.348  1.00  1.00      1S   O  
ATOM   2058  HN  THR   138       7.940 -14.919  23.626  1.00  0.00      1S   H  
ATOM   2059  HA  THR   138      10.094 -14.736  21.908  1.00  1.00      1S   H  
ATOM   2060  HB  THR   138       8.216 -17.042  22.498  1.00  1.00      1S   H  
ATOM   2061  HG1 THR   138       9.692 -16.288  24.075  1.00  1.00      1S   H  
ATOM   2062 HG21 THR   138      10.759 -17.032  20.724  1.00  1.00      1S   H  
ATOM   2063 HG22 THR   138       9.096 -17.528  20.220  1.00  1.00      1S   H  
ATOM   2064 HG23 THR   138       9.998 -18.512  21.416  1.00  1.00      1S   H  
ATOM   2065  N   PRO   139       7.312 -14.875  20.110  1.00  1.00      1S   N  
ATOM   2066  CA  PRO   139       6.908 -14.653  18.733  1.00  1.00      1S   C  
ATOM   2067  C   PRO   139       7.348 -13.329  18.154  1.00  1.00      1S   C  
ATOM   2068  O   PRO   139       7.472 -13.258  16.939  1.00  1.00      1S   O  
ATOM   2069  CB  PRO   139       5.379 -14.726  18.772  1.00  1.00      1S   C  
ATOM   2070  CG  PRO   139       5.084 -15.698  19.911  1.00  1.00      1S   C  
ATOM   2071  CD  PRO   139       6.190 -15.375  20.913  1.00  1.00      1S   C  
ATOM   2072  HA  PRO   139       7.354 -15.439  18.141  1.00  1.00      1S   H  
ATOM   2073  HB1 PRO   139       4.953 -15.067  17.807  1.00  0.00      1S   H  
ATOM   2074  HB2 PRO   139       4.949 -13.735  19.034  1.00  1.00      1S   H  
ATOM   2075  HG1 PRO   139       4.072 -15.554  20.341  1.00  0.00      1S   H  
ATOM   2076  HG2 PRO   139       5.195 -16.743  19.551  1.00  1.00      1S   H  
ATOM   2077  HD1 PRO   139       5.864 -14.561  21.594  1.00  0.00      1S   H  
ATOM   2078  HD2 PRO   139       6.470 -16.276  21.497  1.00  1.00      1S   H  
ATOM   2079  N   MET   140       7.628 -12.291  18.980  1.00  1.00      1S   N  
ATOM   2080  CA  MET   140       8.119 -11.001  18.527  1.00  1.00      1S   C  
ATOM   2081  C   MET   140       9.508 -11.090  17.924  1.00  1.00      1S   C  
ATOM   2082  O   MET   140       9.920 -10.199  17.183  1.00  1.00      1S   O  
ATOM   2083  CB  MET   140       8.184  -9.957  19.673  1.00  1.00      1S   C  
ATOM   2084  CG  MET   140       6.816  -9.582  20.279  1.00  1.00      1S   C  
ATOM   2085  SD  MET   140       5.613  -8.864  19.110  1.00  1.00      1S   S  
ATOM   2086  CE  MET   140       6.512  -7.360  18.626  1.00  1.00      1S   C  
ATOM   2087  HN  MET   140       7.513 -12.377  19.968  1.00  0.00      1S   H  
ATOM   2088  HA  MET   140       7.451 -10.643  17.757  1.00  1.00      1S   H  
ATOM   2089  HB1 MET   140       8.665  -9.024  19.307  1.00  0.00      1S   H  
ATOM   2090  HB2 MET   140       8.827 -10.354  20.489  1.00  1.00      1S   H  
ATOM   2091  HG1 MET   140       6.997  -8.861  21.106  1.00  0.00      1S   H  
ATOM   2092  HG2 MET   140       6.381 -10.495  20.741  1.00  1.00      1S   H  
ATOM   2093  HE1 MET   140       7.426  -7.605  18.042  1.00  1.00      1S   H  
ATOM   2094  HE2 MET   140       6.819  -6.774  19.518  1.00  1.00      1S   H  
ATOM   2095  HE3 MET   140       5.874  -6.708  17.992  1.00  1.00      1S   H  
ATOM   2096  N   LEU   141      10.253 -12.182  18.218  1.00  1.00      1S   N  
ATOM   2097  CA  LEU   141      11.605 -12.396  17.755  1.00  1.00      1S   C  
ATOM   2098  C   LEU   141      11.652 -12.960  16.351  1.00  1.00      1S   C  
ATOM   2099  O   LEU   141      12.726 -13.006  15.754  1.00  1.00      1S   O  
ATOM   2100  CB  LEU   141      12.371 -13.393  18.657  1.00  1.00      1S   C  
ATOM   2101  CG  LEU   141      12.465 -12.998  20.150  1.00  1.00      1S   C  
ATOM   2102  CD1 LEU   141      13.058 -14.167  20.958  1.00  1.00      1S   C  
ATOM   2103  CD2 LEU   141      13.274 -11.706  20.375  1.00  1.00      1S   C  
ATOM   2104  HN  LEU   141       9.889 -12.901  18.807  1.00  0.00      1S   H  
ATOM   2105  HA  LEU   141      12.120 -11.446  17.749  1.00  1.00      1S   H  
ATOM   2106  HB1 LEU   141      13.409 -13.518  18.274  1.00  0.00      1S   H  
ATOM   2107  HB2 LEU   141      11.870 -14.385  18.599  1.00  1.00      1S   H  
ATOM   2108  HG  LEU   141      11.433 -12.823  20.533  1.00  1.00      1S   H  
ATOM   2109 HD11 LEU   141      14.077 -14.409  20.589  1.00  1.00      1S   H  
ATOM   2110 HD12 LEU   141      12.419 -15.069  20.850  1.00  1.00      1S   H  
ATOM   2111 HD13 LEU   141      13.121 -13.904  22.035  1.00  1.00      1S   H  
ATOM   2112 HD21 LEU   141      12.796 -10.844  19.866  1.00  1.00      1S   H  
ATOM   2113 HD22 LEU   141      14.306 -11.825  19.981  1.00  1.00      1S   H  
ATOM   2114 HD23 LEU   141      13.336 -11.479  21.461  1.00  1.00      1S   H  
ATOM   2115  N   GLY   142      10.503 -13.405  15.787  1.00  1.00      1S   N  
ATOM   2116  CA  GLY   142      10.467 -13.902  14.428  1.00  1.00      1S   C  
ATOM   2117  C   GLY   142       9.698 -15.180  14.318  1.00  1.00      1S   C  
ATOM   2118  O   GLY   142       9.422 -15.625  13.205  1.00  1.00      1S   O  
ATOM   2119  HN  GLY   142       9.629 -13.339  16.263  1.00  0.00      1S   H  
ATOM   2120  HA1 GLY   142      11.466 -14.107  14.069  1.00  0.00      1S   H  
ATOM   2121  HA2 GLY   142       9.955 -13.158  13.836  1.00  1.00      1S   H  
ATOM   2122  N   TRP   143       9.321 -15.814  15.459  1.00  1.00      1S   N  
ATOM   2123  CA  TRP   143       8.540 -17.034  15.447  1.00  1.00      1S   C  
ATOM   2124  C   TRP   143       7.070 -16.661  15.365  1.00  1.00      1S   C  
ATOM   2125  O   TRP   143       6.320 -16.817  16.326  1.00  1.00      1S   O  
ATOM   2126  CB  TRP   143       8.825 -17.956  16.679  1.00  1.00      1S   C  
ATOM   2127  CG  TRP   143       8.316 -19.394  16.559  1.00  1.00      1S   C  
ATOM   2128  CD1 TRP   143       7.571 -19.933  15.545  1.00  1.00      1S   C  
ATOM   2129  CD2 TRP   143       8.549 -20.474  17.494  1.00  1.00      1S   C  
ATOM   2130  CE2 TRP   143       7.902 -21.617  16.971  1.00  1.00      1S   C  
ATOM   2131  CE3 TRP   143       9.245 -20.543  18.700  1.00  1.00      1S   C  
ATOM   2132  NE1 TRP   143       7.310 -21.254  15.790  1.00  1.00      1S   N  
ATOM   2133  CZ2 TRP   143       7.932 -22.835  17.639  1.00  1.00      1S   C  
ATOM   2134  CZ3 TRP   143       9.267 -21.773  19.380  1.00  1.00      1S   C  
ATOM   2135  CH2 TRP   143       8.617 -22.902  18.858  1.00  1.00      1S   C  
ATOM   2136  HN  TRP   143       9.572 -15.461  16.357  1.00  0.00      1S   H  
ATOM   2137  HA  TRP   143       8.802 -17.589  14.556  1.00  1.00      1S   H  
ATOM   2138  HB1 TRP   143       8.420 -17.497  17.606  1.00  0.00      1S   H  
ATOM   2139  HB2 TRP   143       9.926 -18.020  16.811  1.00  1.00      1S   H  
ATOM   2140  HD1 TRP   143       7.232 -19.406  14.667  1.00  1.00      1S   H  
ATOM   2141  HE1 TRP   143       6.712 -21.825  15.266  1.00  1.00      1S   H  
ATOM   2142  HE3 TRP   143       9.756 -19.690  19.117  1.00  1.00      1S   H  
ATOM   2143  HZ2 TRP   143       7.434 -23.709  17.247  1.00  1.00      1S   H  
ATOM   2144  HZ3 TRP   143       9.793 -21.855  20.320  1.00  1.00      1S   H  
ATOM   2145  HH2 TRP   143       8.643 -23.836  19.401  1.00  1.00      1S   H  
ATOM   2146  N   ASN   144       6.636 -16.152  14.187  1.00  1.00      1S   N  
ATOM   2147  CA  ASN   144       5.299 -15.654  13.982  1.00  1.00      1S   C  
ATOM   2148  C   ASN   144       4.903 -15.874  12.538  1.00  1.00      1S   C  
ATOM   2149  O   ASN   144       5.699 -16.357  11.735  1.00  1.00      1S   O  
ATOM   2150  CB  ASN   144       5.136 -14.173  14.422  1.00  1.00      1S   C  
ATOM   2151  CG  ASN   144       6.047 -13.236  13.617  1.00  1.00      1S   C  
ATOM   2152  ND2 ASN   144       7.098 -12.671  14.269  1.00  1.00      1S   N  
ATOM   2153  OD1 ASN   144       5.822 -13.019  12.425  1.00  1.00      1S   O  
ATOM   2154  HN  ASN   144       7.253 -16.060  13.408  1.00  0.00      1S   H  
ATOM   2155  HA  ASN   144       4.628 -16.242  14.578  1.00  1.00      1S   H  
ATOM   2156  HB1 ASN   144       5.379 -14.101  15.504  1.00  0.00      1S   H  
ATOM   2157  HB2 ASN   144       4.082 -13.848  14.298  1.00  1.00      1S   H  
ATOM   2158 HD21 ASN   144       7.260 -12.889  15.234  1.00  1.00      1S   H  
ATOM   2159 HD22 ASN   144       7.702 -12.044  13.779  1.00  1.00      1S   H  
ATOM   2160  N   ASN   145       3.643 -15.518  12.185  1.00  1.00      1S   N  
ATOM   2161  CA  ASN   145       3.085 -15.718  10.861  1.00  1.00      1S   C  
ATOM   2162  C   ASN   145       2.956 -14.410  10.107  1.00  1.00      1S   C  
ATOM   2163  O   ASN   145       2.255 -14.347   9.098  1.00  1.00      1S   O  
ATOM   2164  CB  ASN   145       1.660 -16.323  10.937  1.00  1.00      1S   C  
ATOM   2165  CG  ASN   145       1.686 -17.744  11.511  1.00  1.00      1S   C  
ATOM   2166  ND2 ASN   145       0.621 -18.088  12.293  1.00  1.00      1S   N  
ATOM   2167  OD1 ASN   145       2.606 -18.524  11.248  1.00  1.00      1S   O  
ATOM   2168  HN  ASN   145       3.012 -15.144  12.862  1.00  0.00      1S   H  
ATOM   2169  HA  ASN   145       3.726 -16.368  10.281  1.00  1.00      1S   H  
ATOM   2170  HB1 ASN   145       1.194 -16.383   9.929  1.00  0.00      1S   H  
ATOM   2171  HB2 ASN   145       1.033 -15.672  11.579  1.00  1.00      1S   H  
ATOM   2172 HD21 ASN   145      -0.108 -17.427  12.467  1.00  1.00      1S   H  
ATOM   2173 HD22 ASN   145       0.566 -19.012  12.669  1.00  1.00      1S   H  
ATOM   2174  N   CYS   146       3.634 -13.322  10.548  1.00  1.00      1S   N  
ATOM   2175  CA  CYS   146       3.477 -12.004   9.957  1.00  1.00      1S   C  
ATOM   2176  C   CYS   146       4.171 -11.848   8.630  1.00  1.00      1S   C  
ATOM   2177  O   CYS   146       3.913 -10.881   7.915  1.00  1.00      1S   O  
ATOM   2178  CB  CYS   146       3.936 -10.856  10.893  1.00  1.00      1S   C  
ATOM   2179  SG  CYS   146       2.692 -10.529  12.171  1.00  1.00      1S   S  
ATOM   2180  HN  CYS   146       4.247 -13.374  11.336  1.00  0.00      1S   H  
ATOM   2181  HA  CYS   146       2.427 -11.878   9.741  1.00  1.00      1S   H  
ATOM   2182  HB1 CYS   146       4.080  -9.915  10.320  1.00  0.00      1S   H  
ATOM   2183  HB2 CYS   146       4.914 -11.106  11.350  1.00  1.00      1S   H  
ATOM   2184  N   GLY   147       5.031 -12.816   8.241  1.00  1.00      1S   N  
ATOM   2185  CA  GLY   147       5.671 -12.824   6.946  1.00  1.00      1S   C  
ATOM   2186  C   GLY   147       4.726 -13.208   5.838  1.00  1.00      1S   C  
ATOM   2187  O   GLY   147       5.015 -12.935   4.674  1.00  1.00      1S   O  
ATOM   2188  HN  GLY   147       5.244 -13.583   8.842  1.00  0.00      1S   H  
ATOM   2189  HA1 GLY   147       6.454 -13.566   6.985  1.00  0.00      1S   H  
ATOM   2190  HA2 GLY   147       6.043 -11.829   6.742  1.00  1.00      1S   H  
ATOM   2191  N   GLN   148       3.571 -13.845   6.167  1.00  1.00      1S   N  
ATOM   2192  CA  GLN   148       2.570 -14.203   5.181  1.00  1.00      1S   C  
ATOM   2193  C   GLN   148       1.222 -13.647   5.613  1.00  1.00      1S   C  
ATOM   2194  O   GLN   148       0.414 -14.400   6.158  1.00  1.00      1S   O  
ATOM   2195  CB  GLN   148       2.459 -15.738   4.949  1.00  1.00      1S   C  
ATOM   2196  CG  GLN   148       3.815 -16.481   4.920  1.00  1.00      1S   C  
ATOM   2197  CD  GLN   148       4.188 -17.049   6.302  1.00  1.00      1S   C  
ATOM   2198  NE2 GLN   148       5.504 -17.366   6.477  1.00  1.00      1S   N  
ATOM   2199  OE1 GLN   148       3.345 -17.227   7.187  1.00  1.00      1S   O  
ATOM   2200  HN  GLN   148       3.347 -14.067   7.114  1.00  0.00      1S   H  
ATOM   2201  HA  GLN   148       2.823 -13.760   4.228  1.00  1.00      1S   H  
ATOM   2202  HB1 GLN   148       1.970 -15.883   3.959  1.00  0.00      1S   H  
ATOM   2203  HB2 GLN   148       1.799 -16.223   5.697  1.00  1.00      1S   H  
ATOM   2204  HG1 GLN   148       4.613 -15.802   4.554  1.00  0.00      1S   H  
ATOM   2205  HG2 GLN   148       3.741 -17.336   4.214  1.00  1.00      1S   H  
ATOM   2206 HE21 GLN   148       5.795 -17.776   7.341  1.00  1.00      1S   H  
ATOM   2207 HE22 GLN   148       6.161 -17.207   5.742  1.00  1.00      1S   H  
ATOM   2208  N   PRO   149       0.895 -12.366   5.416  1.00  1.00      1S   N  
ATOM   2209  CA  PRO   149      -0.369 -11.803   5.871  1.00  1.00      1S   C  
ATOM   2210  C   PRO   149      -1.523 -12.308   5.033  1.00  1.00      1S   C  
ATOM   2211  O   PRO   149      -1.349 -12.505   3.831  1.00  1.00      1S   O  
ATOM   2212  CB  PRO   149      -0.207 -10.284   5.674  1.00  1.00      1S   C  
ATOM   2213  CG  PRO   149       1.297 -10.045   5.535  1.00  1.00      1S   C  
ATOM   2214  CD  PRO   149       1.782 -11.332   4.880  1.00  1.00      1S   C  
ATOM   2215  HA  PRO   149      -0.523 -12.078   6.906  1.00  1.00      1S   H  
ATOM   2216  HB1 PRO   149      -0.608  -9.718   6.532  1.00  0.00      1S   H  
ATOM   2217  HB2 PRO   149      -0.708  -9.937   4.746  1.00  1.00      1S   H  
ATOM   2218  HG1 PRO   149       1.527  -9.144   4.933  1.00  0.00      1S   H  
ATOM   2219  HG2 PRO   149       1.753  -9.948   6.545  1.00  1.00      1S   H  
ATOM   2220  HD1 PRO   149       1.644 -11.292   3.778  1.00  0.00      1S   H  
ATOM   2221  HD2 PRO   149       2.847 -11.502   5.129  1.00  1.00      1S   H  
ATOM   2222  N   LYS   150      -2.709 -12.515   5.650  1.00  1.00      1S   N  
ATOM   2223  CA  LYS   150      -3.889 -12.988   4.963  1.00  1.00      1S   C  
ATOM   2224  C   LYS   150      -4.653 -11.797   4.445  1.00  1.00      1S   C  
ATOM   2225  O   LYS   150      -5.534 -11.256   5.111  1.00  1.00      1S   O  
ATOM   2226  CB  LYS   150      -4.776 -13.856   5.885  1.00  1.00      1S   C  
ATOM   2227  CG  LYS   150      -4.163 -15.249   6.099  1.00  1.00      1S   C  
ATOM   2228  CD  LYS   150      -4.839 -16.074   7.203  1.00  1.00      1S   C  
ATOM   2229  CE  LYS   150      -4.281 -17.501   7.268  1.00  1.00      1S   C  
ATOM   2230  NZ  LYS   150      -4.954 -18.301   8.317  1.00  1.00      1S   N1+
ATOM   2231  HN  LYS   150      -2.815 -12.362   6.629  1.00  0.00      1S   H  
ATOM   2232  HA  LYS   150      -3.594 -13.594   4.116  1.00  1.00      1S   H  
ATOM   2233  HB1 LYS   150      -5.786 -13.992   5.440  1.00  0.00      1S   H  
ATOM   2234  HB2 LYS   150      -4.894 -13.344   6.865  1.00  1.00      1S   H  
ATOM   2235  HG1 LYS   150      -3.084 -15.144   6.352  1.00  0.00      1S   H  
ATOM   2236  HG2 LYS   150      -4.231 -15.807   5.139  1.00  1.00      1S   H  
ATOM   2237  HD1 LYS   150      -5.933 -16.112   7.008  1.00  0.00      1S   H  
ATOM   2238  HD2 LYS   150      -4.676 -15.564   8.178  1.00  1.00      1S   H  
ATOM   2239  HE1 LYS   150      -3.195 -17.477   7.502  1.00  0.00      1S   H  
ATOM   2240  HE2 LYS   150      -4.432 -18.019   6.297  1.00  1.00      1S   H  
ATOM   2241  HZ1 LYS   150      -5.901 -18.576   7.988  1.00  1.00      1S   H  
ATOM   2242  HZ2 LYS   150      -5.042 -17.740   9.191  1.00  1.00      1S   H  
ATOM   2243  HZ3 LYS   150      -4.394 -19.156   8.509  1.00  1.00      1S   H  
ATOM   2244  N   GLU   151      -4.300 -11.366   3.210  1.00  1.00      1S   N  
ATOM   2245  CA  GLU   151      -4.768 -10.147   2.586  1.00  1.00      1S   C  
ATOM   2246  C   GLU   151      -6.218 -10.234   2.167  1.00  1.00      1S   C  
ATOM   2247  O   GLU   151      -6.923  -9.226   2.156  1.00  1.00      1S   O  
ATOM   2248  CB  GLU   151      -3.917  -9.791   1.341  1.00  1.00      1S   C  
ATOM   2249  CG  GLU   151      -2.432  -9.487   1.651  1.00  1.00      1S   C  
ATOM   2250  CD  GLU   151      -2.254  -8.189   2.446  1.00  1.00      1S   C  
ATOM   2251  OE1 GLU   151      -3.088  -7.259   2.284  1.00  1.00      1S   O  
ATOM   2252  OE2 GLU   151      -1.259  -8.106   3.213  1.00  1.00      1S   O1-
ATOM   2253  HN  GLU   151      -3.586 -11.841   2.701  1.00  0.00      1S   H  
ATOM   2254  HA  GLU   151      -4.681  -9.350   3.311  1.00  1.00      1S   H  
ATOM   2255  HB1 GLU   151      -4.354  -8.909   0.821  1.00  0.00      1S   H  
ATOM   2256  HB2 GLU   151      -3.948 -10.646   0.630  1.00  1.00      1S   H  
ATOM   2257  HG1 GLU   151      -1.877  -9.378   0.695  1.00  0.00      1S   H  
ATOM   2258  HG2 GLU   151      -1.978 -10.327   2.217  1.00  1.00      1S   H  
ATOM   2259  N   GLY   152      -6.707 -11.453   1.835  1.00  1.00      1S   N  
ATOM   2260  CA  GLY   152      -8.085 -11.684   1.447  1.00  1.00      1S   C  
ATOM   2261  C   GLY   152      -9.026 -11.547   2.614  1.00  1.00      1S   C  
ATOM   2262  O   GLY   152     -10.127 -11.020   2.470  1.00  1.00      1S   O  
ATOM   2263  HN  GLY   152      -6.116 -12.256   1.838  1.00  0.00      1S   H  
ATOM   2264  HA1 GLY   152      -8.147 -12.698   1.084  1.00  0.00      1S   H  
ATOM   2265  HA2 GLY   152      -8.355 -10.948   0.702  1.00  1.00      1S   H  
ATOM   2266  N   LYS   153      -8.596 -12.006   3.814  1.00  1.00      1S   N  
ATOM   2267  CA  LYS   153      -9.354 -11.889   5.043  1.00  1.00      1S   C  
ATOM   2268  C   LYS   153      -9.443 -10.460   5.502  1.00  1.00      1S   C  
ATOM   2269  O   LYS   153     -10.486 -10.032   5.991  1.00  1.00      1S   O  
ATOM   2270  CB  LYS   153      -8.726 -12.690   6.202  1.00  1.00      1S   C  
ATOM   2271  CG  LYS   153      -9.172 -14.157   6.222  1.00  1.00      1S   C  
ATOM   2272  CD  LYS   153      -8.711 -14.900   7.486  1.00  1.00      1S   C  
ATOM   2273  CE  LYS   153      -9.402 -14.402   8.766  1.00  1.00      1S   C  
ATOM   2274  NZ  LYS   153      -9.050 -15.251   9.923  1.00  1.00      1S   N1+
ATOM   2275  HN  LYS   153      -7.702 -12.435   3.902  1.00  0.00      1S   H  
ATOM   2276  HA  LYS   153     -10.360 -12.240   4.861  1.00  1.00      1S   H  
ATOM   2277  HB1 LYS   153      -9.024 -12.239   7.175  1.00  0.00      1S   H  
ATOM   2278  HB2 LYS   153      -7.617 -12.634   6.137  1.00  1.00      1S   H  
ATOM   2279  HG1 LYS   153      -8.776 -14.672   5.320  1.00  0.00      1S   H  
ATOM   2280  HG2 LYS   153     -10.284 -14.197   6.177  1.00  1.00      1S   H  
ATOM   2281  HD1 LYS   153      -7.610 -14.784   7.591  1.00  0.00      1S   H  
ATOM   2282  HD2 LYS   153      -8.936 -15.981   7.348  1.00  1.00      1S   H  
ATOM   2283  HE1 LYS   153     -10.506 -14.433   8.645  1.00  0.00      1S   H  
ATOM   2284  HE2 LYS   153      -9.090 -13.364   9.009  1.00  1.00      1S   H  
ATOM   2285  HZ1 LYS   153      -8.031 -15.122  10.134  1.00  1.00      1S   H  
ATOM   2286  HZ2 LYS   153      -9.231 -16.249   9.699  1.00  1.00      1S   H  
ATOM   2287  HZ3 LYS   153      -9.609 -14.969  10.752  1.00  1.00      1S   H  
ATOM   2288  N   ALA   154      -8.341  -9.690   5.342  1.00  1.00      1S   N  
ATOM   2289  CA  ALA   154      -8.260  -8.294   5.704  1.00  1.00      1S   C  
ATOM   2290  C   ALA   154      -9.269  -7.472   4.936  1.00  1.00      1S   C  
ATOM   2291  O   ALA   154      -9.923  -6.605   5.504  1.00  1.00      1S   O  
ATOM   2292  CB  ALA   154      -6.850  -7.737   5.440  1.00  1.00      1S   C  
ATOM   2293  HN  ALA   154      -7.505 -10.074   4.958  1.00  0.00      1S   H  
ATOM   2294  HA  ALA   154      -8.487  -8.211   6.758  1.00  1.00      1S   H  
ATOM   2295  HB1 ALA   154      -6.581  -7.829   4.367  1.00  1.00      1S   H  
ATOM   2296  HB2 ALA   154      -6.104  -8.309   6.032  1.00  1.00      1S   H  
ATOM   2297  HB3 ALA   154      -6.776  -6.668   5.731  1.00  1.00      1S   H  
ATOM   2298  N   HSD   155      -9.453  -7.780   3.631  1.00  1.00      1S   N  
ATOM   2299  CA  HSD   155     -10.409  -7.131   2.762  1.00  1.00      1S   C  
ATOM   2300  C   HSD   155     -11.836  -7.360   3.208  1.00  1.00      1S   C  
ATOM   2301  O   HSD   155     -12.624  -6.419   3.275  1.00  1.00      1S   O  
ATOM   2302  CB  HSD   155     -10.271  -7.639   1.310  1.00  1.00      1S   C  
ATOM   2303  CG  HSD   155     -11.174  -6.930   0.340  1.00  1.00      1S   C  
ATOM   2304  CD2 HSD   155     -12.350  -7.328  -0.218  1.00  1.00      1S   C  
ATOM   2305  ND1 HSD   155     -10.956  -5.649  -0.116  1.00  1.00      1S   N  
ATOM   2306  CE1 HSD   155     -11.996  -5.341  -0.930  1.00  1.00      1S   C  
ATOM   2307  NE2 HSD   155     -12.867  -6.328  -1.022  1.00  1.00      1S   N  
ATOM   2308  HN  HSD   155      -8.907  -8.497   3.202  1.00  0.00      1S   H  
ATOM   2309  HA  HSD   155     -10.210  -6.069   2.793  1.00  1.00      1S   H  
ATOM   2310  HB1 HSD   155     -10.487  -8.728   1.268  1.00  0.00      1S   H  
ATOM   2311  HB2 HSD   155      -9.219  -7.495   0.979  1.00  1.00      1S   H  
ATOM   2312  HD1 HSD   155     -10.178  -5.065   0.122  1.00  0.00      1S   H  
ATOM   2313  HD2 HSD   155     -12.889  -8.259  -0.101  1.00  1.00      1S   H  
ATOM   2314  HE1 HSD   155     -12.082  -4.383  -1.441  1.00  1.00      1S   H  
ATOM   2315  N   SER   156     -12.186  -8.624   3.547  1.00  1.00      1S   N  
ATOM   2316  CA  SER   156     -13.503  -9.025   4.009  1.00  1.00      1S   C  
ATOM   2317  C   SER   156     -13.887  -8.363   5.317  1.00  1.00      1S   C  
ATOM   2318  O   SER   156     -15.066  -8.136   5.580  1.00  1.00      1S   O  
ATOM   2319  CB  SER   156     -13.588 -10.556   4.218  1.00  1.00      1S   C  
ATOM   2320  OG  SER   156     -13.323 -11.242   3.002  1.00  1.00      1S   O  
ATOM   2321  HN  SER   156     -11.530  -9.372   3.460  1.00  0.00      1S   H  
ATOM   2322  HA  SER   156     -14.221  -8.726   3.258  1.00  1.00      1S   H  
ATOM   2323  HB1 SER   156     -14.597 -10.851   4.578  1.00  0.00      1S   H  
ATOM   2324  HB2 SER   156     -12.834 -10.879   4.968  1.00  1.00      1S   H  
ATOM   2325  HG1 SER   156     -14.097 -11.120   2.446  1.00  0.00      1S   H  
ATOM   2326  N   GLN   157     -12.881  -8.025   6.154  1.00  1.00      1S   N  
ATOM   2327  CA  GLN   157     -13.051  -7.373   7.433  1.00  1.00      1S   C  
ATOM   2328  C   GLN   157     -13.014  -5.867   7.303  1.00  1.00      1S   C  
ATOM   2329  O   GLN   157     -13.248  -5.160   8.282  1.00  1.00      1S   O  
ATOM   2330  CB  GLN   157     -11.935  -7.825   8.402  1.00  1.00      1S   C  
ATOM   2331  CG  GLN   157     -12.192  -9.233   8.975  1.00  1.00      1S   C  
ATOM   2332  CD  GLN   157     -13.017  -9.135  10.264  1.00  1.00      1S   C  
ATOM   2333  NE2 GLN   157     -14.312  -9.557  10.199  1.00  1.00      1S   N  
ATOM   2334  OE1 GLN   157     -12.502  -8.696  11.299  1.00  1.00      1S   O  
ATOM   2335  HN  GLN   157     -11.935  -8.231   5.909  1.00  0.00      1S   H  
ATOM   2336  HA  GLN   157     -14.014  -7.640   7.847  1.00  1.00      1S   H  
ATOM   2337  HB1 GLN   157     -11.806  -7.105   9.240  1.00  0.00      1S   H  
ATOM   2338  HB2 GLN   157     -10.976  -7.841   7.837  1.00  1.00      1S   H  
ATOM   2339  HG1 GLN   157     -11.225  -9.707   9.235  1.00  0.00      1S   H  
ATOM   2340  HG2 GLN   157     -12.694  -9.875   8.223  1.00  1.00      1S   H  
ATOM   2341 HE21 GLN   157     -14.880  -9.513  11.020  1.00  1.00      1S   H  
ATOM   2342 HE22 GLN   157     -14.686  -9.902   9.340  1.00  1.00      1S   H  
ATOM   2343  N   GLY   158     -12.733  -5.333   6.091  1.00  1.00      1S   N  
ATOM   2344  CA  GLY   158     -12.741  -3.911   5.821  1.00  1.00      1S   C  
ATOM   2345  C   GLY   158     -11.521  -3.221   6.358  1.00  1.00      1S   C  
ATOM   2346  O   GLY   158     -11.560  -2.031   6.666  1.00  1.00      1S   O  
ATOM   2347  HN  GLY   158     -12.560  -5.918   5.301  1.00  0.00      1S   H  
ATOM   2348  HA1 GLY   158     -13.612  -3.476   6.290  1.00  0.00      1S   H  
ATOM   2349  HA2 GLY   158     -12.739  -3.797   4.747  1.00  1.00      1S   H  
ATOM   2350  N   CYS   159     -10.395  -3.957   6.478  1.00  1.00      1S   N  
ATOM   2351  CA  CYS   159      -9.160  -3.433   7.000  1.00  1.00      1S   C  
ATOM   2352  C   CYS   159      -8.438  -2.716   5.900  1.00  1.00      1S   C  
ATOM   2353  O   CYS   159      -8.485  -3.117   4.738  1.00  1.00      1S   O  
ATOM   2354  CB  CYS   159      -8.224  -4.529   7.572  1.00  1.00      1S   C  
ATOM   2355  SG  CYS   159      -8.951  -5.453   8.962  1.00  1.00      1S   S  
ATOM   2356  HN  CYS   159     -10.375  -4.919   6.206  1.00  0.00      1S   H  
ATOM   2357  HA  CYS   159      -9.384  -2.711   7.772  1.00  1.00      1S   H  
ATOM   2358  HB1 CYS   159      -7.274  -4.065   7.911  1.00  0.00      1S   H  
ATOM   2359  HB2 CYS   159      -7.974  -5.246   6.762  1.00  1.00      1S   H  
ATOM   2360  N   GLY   160      -7.744  -1.614   6.266  1.00  1.00      1S   N  
ATOM   2361  CA  GLY   160      -6.995  -0.807   5.334  1.00  1.00      1S   C  
ATOM   2362  C   GLY   160      -5.751  -1.530   4.917  1.00  1.00      1S   C  
ATOM   2363  O   GLY   160      -5.388  -2.560   5.481  1.00  1.00      1S   O  
ATOM   2364  HN  GLY   160      -7.721  -1.310   7.217  1.00  0.00      1S   H  
ATOM   2365  HA1 GLY   160      -6.701   0.089   5.861  1.00  0.00      1S   H  
ATOM   2366  HA2 GLY   160      -7.608  -0.615   4.464  1.00  1.00      1S   H  
ATOM   2367  N   GLU   161      -5.041  -0.994   3.903  1.00  1.00      1S   N  
ATOM   2368  CA  GLU   161      -3.771  -1.541   3.490  1.00  1.00      1S   C  
ATOM   2369  C   GLU   161      -2.740  -1.222   4.549  1.00  1.00      1S   C  
ATOM   2370  O   GLU   161      -2.798  -0.182   5.204  1.00  1.00      1S   O  
ATOM   2371  CB  GLU   161      -3.310  -1.022   2.109  1.00  1.00      1S   C  
ATOM   2372  CG  GLU   161      -3.325   0.514   1.981  1.00  1.00      1S   C  
ATOM   2373  CD  GLU   161      -2.732   0.937   0.639  1.00  1.00      1S   C  
ATOM   2374  OE1 GLU   161      -1.537   0.622   0.396  1.00  1.00      1S   O  
ATOM   2375  OE2 GLU   161      -3.463   1.587  -0.154  1.00  1.00      1S   O1-
ATOM   2376  HN  GLU   161      -5.342  -0.177   3.417  1.00  0.00      1S   H  
ATOM   2377  HA  GLU   161      -3.870  -2.616   3.427  1.00  1.00      1S   H  
ATOM   2378  HB1 GLU   161      -3.994  -1.441   1.336  1.00  0.00      1S   H  
ATOM   2379  HB2 GLU   161      -2.291  -1.412   1.896  1.00  1.00      1S   H  
ATOM   2380  HG1 GLU   161      -2.724   0.975   2.792  1.00  0.00      1S   H  
ATOM   2381  HG2 GLU   161      -4.367   0.891   2.055  1.00  1.00      1S   H  
ATOM   2382  N   GLY   162      -1.810  -2.173   4.788  1.00  1.00      1S   N  
ATOM   2383  CA  GLY   162      -0.873  -2.092   5.887  1.00  1.00      1S   C  
ATOM   2384  C   GLY   162      -1.471  -2.618   7.168  1.00  1.00      1S   C  
ATOM   2385  O   GLY   162      -0.881  -2.454   8.234  1.00  1.00      1S   O  
ATOM   2386  HN  GLY   162      -1.755  -2.995   4.227  1.00  0.00      1S   H  
ATOM   2387  HA1 GLY   162      -0.590  -1.059   6.038  1.00  0.00      1S   H  
ATOM   2388  HA2 GLY   162      -0.034  -2.721   5.629  1.00  1.00      1S   H  
ATOM   2389  N   GLN   163      -2.664  -3.259   7.094  1.00  1.00      1S   N  
ATOM   2390  CA  GLN   163      -3.340  -3.824   8.238  1.00  1.00      1S   C  
ATOM   2391  C   GLN   163      -3.827  -5.199   7.871  1.00  1.00      1S   C  
ATOM   2392  O   GLN   163      -4.110  -5.489   6.711  1.00  1.00      1S   O  
ATOM   2393  CB  GLN   163      -4.573  -3.008   8.703  1.00  1.00      1S   C  
ATOM   2394  CG  GLN   163      -4.214  -1.647   9.325  1.00  1.00      1S   C  
ATOM   2395  CD  GLN   163      -5.489  -0.977   9.851  1.00  1.00      1S   C  
ATOM   2396  NE2 GLN   163      -5.383  -0.348  11.058  1.00  1.00      1S   N  
ATOM   2397  OE1 GLN   163      -6.543  -1.017   9.207  1.00  1.00      1S   O  
ATOM   2398  HN  GLN   163      -3.135  -3.374   6.222  1.00  0.00      1S   H  
ATOM   2399  HA  GLN   163      -2.645  -3.928   9.058  1.00  1.00      1S   H  
ATOM   2400  HB1 GLN   163      -5.139  -3.595   9.462  1.00  0.00      1S   H  
ATOM   2401  HB2 GLN   163      -5.248  -2.842   7.839  1.00  1.00      1S   H  
ATOM   2402  HG1 GLN   163      -3.742  -0.988   8.568  1.00  0.00      1S   H  
ATOM   2403  HG2 GLN   163      -3.495  -1.809  10.156  1.00  1.00      1S   H  
ATOM   2404 HE21 GLN   163      -6.187   0.094  11.454  1.00  1.00      1S   H  
ATOM   2405 HE22 GLN   163      -4.504  -0.321  11.533  1.00  1.00      1S   H  
ATOM   2406  N   VAL   164      -3.938  -6.076   8.894  1.00  1.00      1S   N  
ATOM   2407  CA  VAL   164      -4.504  -7.397   8.789  1.00  1.00      1S   C  
ATOM   2408  C   VAL   164      -5.642  -7.479   9.768  1.00  1.00      1S   C  
ATOM   2409  O   VAL   164      -5.755  -6.670  10.689  1.00  1.00      1S   O  
ATOM   2410  CB  VAL   164      -3.515  -8.527   9.072  1.00  1.00      1S   C  
ATOM   2411  CG1 VAL   164      -2.406  -8.478   8.010  1.00  1.00      1S   C  
ATOM   2412  CG2 VAL   164      -2.916  -8.451  10.495  1.00  1.00      1S   C  
ATOM   2413  HN  VAL   164      -3.670  -5.811   9.820  1.00  0.00      1S   H  
ATOM   2414  HA  VAL   164      -4.915  -7.533   7.799  1.00  1.00      1S   H  
ATOM   2415  HB  VAL   164      -4.033  -9.509   8.968  1.00  1.00      1S   H  
ATOM   2416 HG11 VAL   164      -1.843  -7.523   8.059  1.00  1.00      1S   H  
ATOM   2417 HG12 VAL   164      -2.832  -8.590   6.990  1.00  1.00      1S   H  
ATOM   2418 HG13 VAL   164      -1.694  -9.309   8.197  1.00  1.00      1S   H  
ATOM   2419 HG21 VAL   164      -3.701  -8.562  11.272  1.00  1.00      1S   H  
ATOM   2420 HG22 VAL   164      -2.388  -7.488  10.650  1.00  1.00      1S   H  
ATOM   2421 HG23 VAL   164      -2.182  -9.274  10.633  1.00  1.00      1S   H  
ATOM   2422  N   ALA   165      -6.510  -8.501   9.590  1.00  1.00      1S   N  
ATOM   2423  CA  ALA   165      -7.552  -8.840  10.527  1.00  1.00      1S   C  
ATOM   2424  C   ALA   165      -6.918  -9.537  11.701  1.00  1.00      1S   C  
ATOM   2425  O   ALA   165      -6.241 -10.552  11.541  1.00  1.00      1S   O  
ATOM   2426  CB  ALA   165      -8.587  -9.791   9.905  1.00  1.00      1S   C  
ATOM   2427  HN  ALA   165      -6.429  -9.114   8.809  1.00  0.00      1S   H  
ATOM   2428  HA  ALA   165      -8.038  -7.933  10.860  1.00  1.00      1S   H  
ATOM   2429  HB1 ALA   165      -8.108 -10.733   9.564  1.00  1.00      1S   H  
ATOM   2430  HB2 ALA   165      -9.057  -9.305   9.024  1.00  1.00      1S   H  
ATOM   2431  HB3 ALA   165      -9.385 -10.039  10.638  1.00  1.00      1S   H  
ATOM   2432  N   CYS   166      -7.090  -8.966  12.914  1.00  1.00      1S   N  
ATOM   2433  CA  CYS   166      -6.341  -9.372  14.073  1.00  1.00      1S   C  
ATOM   2434  C   CYS   166      -7.007 -10.529  14.773  1.00  1.00      1S   C  
ATOM   2435  O   CYS   166      -7.890 -10.350  15.608  1.00  1.00      1S   O  
ATOM   2436  CB  CYS   166      -6.132  -8.194  15.058  1.00  1.00      1S   C  
ATOM   2437  SG  CYS   166      -4.912  -8.543  16.346  1.00  1.00      1S   S  
ATOM   2438  HN  CYS   166      -7.648  -8.146  13.032  1.00  0.00      1S   H  
ATOM   2439  HA  CYS   166      -5.379  -9.704  13.717  1.00  1.00      1S   H  
ATOM   2440  HB1 CYS   166      -7.101  -7.915  15.526  1.00  0.00      1S   H  
ATOM   2441  HB2 CYS   166      -5.786  -7.312  14.477  1.00  1.00      1S   H  
ATOM   2442  N   LEU   167      -6.568 -11.758  14.426  1.00  1.00      1S   N  
ATOM   2443  CA  LEU   167      -7.061 -12.986  14.995  1.00  1.00      1S   C  
ATOM   2444  C   LEU   167      -5.834 -13.695  15.519  1.00  1.00      1S   C  
ATOM   2445  O   LEU   167      -4.810 -13.732  14.841  1.00  1.00      1S   O  
ATOM   2446  CB  LEU   167      -7.779 -13.903  13.963  1.00  1.00      1S   C  
ATOM   2447  CG  LEU   167      -9.242 -13.535  13.570  1.00  1.00      1S   C  
ATOM   2448  CD1 LEU   167     -10.215 -13.529  14.766  1.00  1.00      1S   C  
ATOM   2449  CD2 LEU   167      -9.382 -12.248  12.733  1.00  1.00      1S   C  
ATOM   2450  HN  LEU   167      -5.846 -11.868  13.748  1.00  0.00      1S   H  
ATOM   2451  HA  LEU   167      -7.717 -12.781  15.822  1.00  1.00      1S   H  
ATOM   2452  HB1 LEU   167      -7.817 -14.938  14.371  1.00  0.00      1S   H  
ATOM   2453  HB2 LEU   167      -7.167 -13.934  13.035  1.00  1.00      1S   H  
ATOM   2454  HG  LEU   167      -9.579 -14.364  12.900  1.00  1.00      1S   H  
ATOM   2455 HD11 LEU   167      -9.959 -12.720  15.482  1.00  1.00      1S   H  
ATOM   2456 HD12 LEU   167     -10.180 -14.503  15.299  1.00  1.00      1S   H  
ATOM   2457 HD13 LEU   167     -11.254 -13.361  14.411  1.00  1.00      1S   H  
ATOM   2458 HD21 LEU   167      -8.655 -12.247  11.895  1.00  1.00      1S   H  
ATOM   2459 HD22 LEU   167      -9.210 -11.350  13.360  1.00  1.00      1S   H  
ATOM   2460 HD23 LEU   167     -10.408 -12.177  12.312  1.00  1.00      1S   H  
ATOM   2461  N   PHE   168      -5.919 -14.273  16.749  1.00  1.00      1S   N  
ATOM   2462  CA  PHE   168      -4.849 -14.964  17.462  1.00  1.00      1S   C  
ATOM   2463  C   PHE   168      -4.108 -15.961  16.602  1.00  1.00      1S   C  
ATOM   2464  O   PHE   168      -2.892 -15.879  16.454  1.00  1.00      1S   O  
ATOM   2465  CB  PHE   168      -5.400 -15.730  18.704  1.00  1.00      1S   C  
ATOM   2466  CG  PHE   168      -4.319 -16.293  19.602  1.00  1.00      1S   C  
ATOM   2467  CD1 PHE   168      -3.876 -17.611  19.401  1.00  1.00      1S   C  
ATOM   2468  CD2 PHE   168      -3.748 -15.541  20.646  1.00  1.00      1S   C  
ATOM   2469  CE1 PHE   168      -2.889 -18.168  20.217  1.00  1.00      1S   C  
ATOM   2470  CE2 PHE   168      -2.770 -16.101  21.478  1.00  1.00      1S   C  
ATOM   2471  CZ  PHE   168      -2.341 -17.414  21.260  1.00  1.00      1S   C  
ATOM   2472  HN  PHE   168      -6.761 -14.178  17.275  1.00  0.00      1S   H  
ATOM   2473  HA  PHE   168      -4.146 -14.206  17.781  1.00  1.00      1S   H  
ATOM   2474  HB1 PHE   168      -6.066 -16.562  18.387  1.00  0.00      1S   H  
ATOM   2475  HB2 PHE   168      -6.020 -15.057  19.318  1.00  1.00      1S   H  
ATOM   2476  HD1 PHE   168      -4.301 -18.202  18.604  1.00  1.00      1S   H  
ATOM   2477  HD2 PHE   168      -4.060 -14.526  20.820  1.00  1.00      1S   H  
ATOM   2478  HE1 PHE   168      -2.557 -19.180  20.042  1.00  1.00      1S   H  
ATOM   2479  HE2 PHE   168      -2.344 -15.522  22.285  1.00  1.00      1S   H  
ATOM   2480  HZ  PHE   168      -1.584 -17.840  21.897  1.00  1.00      1S   H  
ATOM   2481  N   GLU   169      -4.844 -16.934  16.020  1.00  1.00      1S   N  
ATOM   2482  CA  GLU   169      -4.274 -18.055  15.311  1.00  1.00      1S   C  
ATOM   2483  C   GLU   169      -3.705 -17.667  13.966  1.00  1.00      1S   C  
ATOM   2484  O   GLU   169      -2.936 -18.424  13.374  1.00  1.00      1S   O  
ATOM   2485  CB  GLU   169      -5.311 -19.180  15.113  1.00  1.00      1S   C  
ATOM   2486  CG  GLU   169      -5.835 -19.739  16.454  1.00  1.00      1S   C  
ATOM   2487  CD  GLU   169      -6.625 -21.032  16.258  1.00  1.00      1S   C  
ATOM   2488  OE1 GLU   169      -6.672 -21.544  15.109  1.00  1.00      1S   O  
ATOM   2489  OE2 GLU   169      -7.186 -21.538  17.265  1.00  1.00      1S   O1-
ATOM   2490  HN  GLU   169      -5.834 -16.959  16.128  1.00  0.00      1S   H  
ATOM   2491  HA  GLU   169      -3.462 -18.447  15.909  1.00  1.00      1S   H  
ATOM   2492  HB1 GLU   169      -4.829 -20.007  14.543  1.00  0.00      1S   H  
ATOM   2493  HB2 GLU   169      -6.171 -18.803  14.516  1.00  1.00      1S   H  
ATOM   2494  HG1 GLU   169      -6.485 -18.988  16.950  1.00  0.00      1S   H  
ATOM   2495  HG2 GLU   169      -4.975 -19.959  17.122  1.00  1.00      1S   H  
ATOM   2496  N   ASP   170      -4.043 -16.457  13.464  1.00  1.00      1S   N  
ATOM   2497  CA  ASP   170      -3.518 -15.943  12.222  1.00  1.00      1S   C  
ATOM   2498  C   ASP   170      -2.121 -15.388  12.398  1.00  1.00      1S   C  
ATOM   2499  O   ASP   170      -1.388 -15.325  11.414  1.00  1.00      1S   O  
ATOM   2500  CB  ASP   170      -4.409 -14.829  11.607  1.00  1.00      1S   C  
ATOM   2501  CG  ASP   170      -5.661 -15.388  10.927  1.00  1.00      1S   C  
ATOM   2502  OD1 ASP   170      -5.930 -16.616  11.000  1.00  1.00      1S   O  
ATOM   2503  OD2 ASP   170      -6.364 -14.565  10.283  1.00  1.00      1S   O1-
ATOM   2504  HN  ASP   170      -4.666 -15.851  13.953  1.00  0.00      1S   H  
ATOM   2505  HA  ASP   170      -3.441 -16.760  11.517  1.00  1.00      1S   H  
ATOM   2506  HB1 ASP   170      -3.842 -14.273  10.827  1.00  0.00      1S   H  
ATOM   2507  HB2 ASP   170      -4.714 -14.105  12.389  1.00  1.00      1S   H  
ATOM   2508  N   VAL   171      -1.713 -14.975  13.629  1.00  1.00      1S   N  
ATOM   2509  CA  VAL   171      -0.405 -14.382  13.866  1.00  1.00      1S   C  
ATOM   2510  C   VAL   171       0.470 -15.264  14.731  1.00  1.00      1S   C  
ATOM   2511  O   VAL   171       1.671 -15.352  14.480  1.00  1.00      1S   O  
ATOM   2512  CB  VAL   171      -0.436 -12.950  14.399  1.00  1.00      1S   C  
ATOM   2513  CG1 VAL   171      -1.105 -12.051  13.338  1.00  1.00      1S   C  
ATOM   2514  CG2 VAL   171      -1.146 -12.837  15.763  1.00  1.00      1S   C  
ATOM   2515  HN  VAL   171      -2.314 -15.046  14.423  1.00  0.00      1S   H  
ATOM   2516  HA  VAL   171       0.116 -14.309  12.922  1.00  1.00      1S   H  
ATOM   2517  HB  VAL   171       0.613 -12.590  14.520  1.00  1.00      1S   H  
ATOM   2518 HG11 VAL   171      -2.185 -12.292  13.246  1.00  1.00      1S   H  
ATOM   2519 HG12 VAL   171      -0.622 -12.194  12.348  1.00  1.00      1S   H  
ATOM   2520 HG13 VAL   171      -1.006 -10.983  13.627  1.00  1.00      1S   H  
ATOM   2521 HG21 VAL   171      -0.598 -13.404  16.543  1.00  1.00      1S   H  
ATOM   2522 HG22 VAL   171      -2.186 -13.218  15.701  1.00  1.00      1S   H  
ATOM   2523 HG23 VAL   171      -1.182 -11.773  16.079  1.00  1.00      1S   H  
ATOM   2524  N   VAL   172      -0.091 -15.944  15.762  1.00  1.00      1S   N  
ATOM   2525  CA  VAL   172       0.660 -16.807  16.652  1.00  1.00      1S   C  
ATOM   2526  C   VAL   172       0.693 -18.185  16.014  1.00  1.00      1S   C  
ATOM   2527  O   VAL   172      -0.382 -18.723  15.748  1.00  1.00      1S   O  
ATOM   2528  CB  VAL   172       0.068 -16.924  18.056  1.00  1.00      1S   C  
ATOM   2529  CG1 VAL   172       1.056 -17.663  18.982  1.00  1.00      1S   C  
ATOM   2530  CG2 VAL   172      -0.225 -15.517  18.611  1.00  1.00      1S   C  
ATOM   2531  HN  VAL   172      -1.068 -15.875  15.964  1.00  0.00      1S   H  
ATOM   2532  HA  VAL   172       1.646 -16.387  16.768  1.00  1.00      1S   H  
ATOM   2533  HB  VAL   172      -0.892 -17.488  18.029  1.00  1.00      1S   H  
ATOM   2534 HG11 VAL   172       2.024 -17.121  19.031  1.00  1.00      1S   H  
ATOM   2535 HG12 VAL   172       1.244 -18.697  18.626  1.00  1.00      1S   H  
ATOM   2536 HG13 VAL   172       0.638 -17.721  20.010  1.00  1.00      1S   H  
ATOM   2537 HG21 VAL   172      -1.068 -15.042  18.068  1.00  1.00      1S   H  
ATOM   2538 HG22 VAL   172       0.671 -14.868  18.527  1.00  1.00      1S   H  
ATOM   2539 HG23 VAL   172      -0.509 -15.587  19.683  1.00  1.00      1S   H  
ATOM   2540  N   PRO   173       1.840 -18.812  15.730  1.00  1.00      1S   N  
ATOM   2541  CA  PRO   173       1.884 -20.119  15.098  1.00  1.00      1S   C  
ATOM   2542  C   PRO   173       1.456 -21.186  16.067  1.00  1.00      1S   C  
ATOM   2543  O   PRO   173       1.650 -21.021  17.271  1.00  1.00      1S   O  
ATOM   2544  CB  PRO   173       3.362 -20.331  14.738  1.00  1.00      1S   C  
ATOM   2545  CG  PRO   173       3.975 -18.935  14.740  1.00  1.00      1S   C  
ATOM   2546  CD  PRO   173       3.166 -18.211  15.810  1.00  1.00      1S   C  
ATOM   2547  HA  PRO   173       1.229 -20.121  14.238  1.00  1.00      1S   H  
ATOM   2548  HB1 PRO   173       3.484 -20.840  13.760  1.00  0.00      1S   H  
ATOM   2549  HB2 PRO   173       3.887 -20.912  15.527  1.00  1.00      1S   H  
ATOM   2550  HG1 PRO   173       5.056 -18.951  14.977  1.00  0.00      1S   H  
ATOM   2551  HG2 PRO   173       3.817 -18.452  13.751  1.00  1.00      1S   H  
ATOM   2552  HD1 PRO   173       3.579 -18.405  16.823  1.00  0.00      1S   H  
ATOM   2553  HD2 PRO   173       3.138 -17.123  15.608  1.00  1.00      1S   H  
ATOM   2554  N   MET   174       0.893 -22.298  15.554  1.00  1.00      1S   N  
ATOM   2555  CA  MET   174       0.411 -23.372  16.382  1.00  1.00      1S   C  
ATOM   2556  C   MET   174       1.528 -24.253  16.869  1.00  1.00      1S   C  
ATOM   2557  O   MET   174       1.404 -24.860  17.927  1.00  1.00      1S   O  
ATOM   2558  CB  MET   174      -0.639 -24.247  15.662  1.00  1.00      1S   C  
ATOM   2559  CG  MET   174      -1.991 -23.542  15.422  1.00  1.00      1S   C  
ATOM   2560  SD  MET   174      -2.727 -22.717  16.874  1.00  1.00      1S   S  
ATOM   2561  CE  MET   174      -2.555 -24.055  18.083  1.00  1.00      1S   C  
ATOM   2562  HN  MET   174       0.735 -22.398  14.576  1.00  0.00      1S   H  
ATOM   2563  HA  MET   174      -0.035 -22.936  17.263  1.00  1.00      1S   H  
ATOM   2564  HB1 MET   174      -0.843 -25.153  16.271  1.00  0.00      1S   H  
ATOM   2565  HB2 MET   174      -0.231 -24.588  14.686  1.00  1.00      1S   H  
ATOM   2566  HG1 MET   174      -2.701 -24.303  15.026  1.00  0.00      1S   H  
ATOM   2567  HG2 MET   174      -1.847 -22.783  14.623  1.00  1.00      1S   H  
ATOM   2568  HE1 MET   174      -1.510 -24.414  18.200  1.00  1.00      1S   H  
ATOM   2569  HE2 MET   174      -3.190 -24.920  17.806  1.00  1.00      1S   H  
ATOM   2570  HE3 MET   174      -2.867 -23.687  19.077  1.00  1.00      1S   H  
ATOM   2571  N   ASN   175       2.666 -24.323  16.139  1.00  1.00      1S   N  
ATOM   2572  CA  ASN   175       3.840 -25.055  16.577  1.00  1.00      1S   C  
ATOM   2573  C   ASN   175       4.479 -24.422  17.798  1.00  1.00      1S   C  
ATOM   2574  O   ASN   175       5.002 -25.129  18.651  1.00  1.00      1S   O  
ATOM   2575  CB  ASN   175       4.891 -25.300  15.454  1.00  1.00      1S   C  
ATOM   2576  CG  ASN   175       5.364 -24.029  14.736  1.00  1.00      1S   C  
ATOM   2577  ND2 ASN   175       6.088 -24.224  13.597  1.00  1.00      1S   N  
ATOM   2578  OD1 ASN   175       5.103 -22.902  15.154  1.00  1.00      1S   O  
ATOM   2579  HN  ASN   175       2.753 -23.839  15.272  1.00  0.00      1S   H  
ATOM   2580  HA  ASN   175       3.496 -26.033  16.886  1.00  1.00      1S   H  
ATOM   2581  HB1 ASN   175       4.429 -25.960  14.692  1.00  0.00      1S   H  
ATOM   2582  HB2 ASN   175       5.771 -25.832  15.873  1.00  1.00      1S   H  
ATOM   2583 HD21 ASN   175       6.429 -23.429  13.095  1.00  1.00      1S   H  
ATOM   2584 HD22 ASN   175       6.252 -25.148  13.257  1.00  1.00      1S   H  
ATOM   2585  N   TYR   176       4.402 -23.076  17.936  1.00  1.00      1S   N  
ATOM   2586  CA  TYR   176       4.815 -22.348  19.116  1.00  1.00      1S   C  
ATOM   2587  C   TYR   176       3.884 -22.694  20.255  1.00  1.00      1S   C  
ATOM   2588  O   TYR   176       4.338 -22.954  21.365  1.00  1.00      1S   O  
ATOM   2589  CB  TYR   176       4.848 -20.809  18.844  1.00  1.00      1S   C  
ATOM   2590  CG  TYR   176       4.876 -19.974  20.104  1.00  1.00      1S   C  
ATOM   2591  CD1 TYR   176       6.060 -19.735  20.820  1.00  1.00      1S   C  
ATOM   2592  CD2 TYR   176       3.658 -19.516  20.632  1.00  1.00      1S   C  
ATOM   2593  CE1 TYR   176       6.022 -19.048  22.043  1.00  1.00      1S   C  
ATOM   2594  CE2 TYR   176       3.615 -18.846  21.855  1.00  1.00      1S   C  
ATOM   2595  CZ  TYR   176       4.795 -18.606  22.560  1.00  1.00      1S   C  
ATOM   2596  OH  TYR   176       4.720 -17.922  23.788  1.00  1.00      1S   O  
ATOM   2597  HN  TYR   176       4.020 -22.518  17.204  1.00  0.00      1S   H  
ATOM   2598  HA  TYR   176       5.804 -22.678  19.396  1.00  1.00      1S   H  
ATOM   2599  HB1 TYR   176       3.950 -20.517  18.261  1.00  0.00      1S   H  
ATOM   2600  HB2 TYR   176       5.743 -20.557  18.239  1.00  1.00      1S   H  
ATOM   2601  HD1 TYR   176       7.000 -20.104  20.440  1.00  1.00      1S   H  
ATOM   2602  HD2 TYR   176       2.739 -19.727  20.107  1.00  1.00      1S   H  
ATOM   2603  HE1 TYR   176       6.934 -18.873  22.591  1.00  1.00      1S   H  
ATOM   2604  HE2 TYR   176       2.666 -18.520  22.253  1.00  1.00      1S   H  
ATOM   2605  HH  TYR   176       5.610 -17.652  24.040  1.00  1.00      1S   H  
ATOM   2606  N   MET   177       2.557 -22.696  20.003  1.00  1.00      1S   N  
ATOM   2607  CA  MET   177       1.567 -22.904  21.032  1.00  1.00      1S   C  
ATOM   2608  C   MET   177       1.598 -24.305  21.579  1.00  1.00      1S   C  
ATOM   2609  O   MET   177       1.355 -24.505  22.765  1.00  1.00      1S   O  
ATOM   2610  CB  MET   177       0.131 -22.602  20.545  1.00  1.00      1S   C  
ATOM   2611  CG  MET   177      -0.145 -21.100  20.350  1.00  1.00      1S   C  
ATOM   2612  SD  MET   177       0.167 -20.068  21.823  1.00  1.00      1S   S  
ATOM   2613  CE  MET   177      -1.132 -20.685  22.933  1.00  1.00      1S   C  
ATOM   2614  HN  MET   177       2.205 -22.500  19.091  1.00  0.00      1S   H  
ATOM   2615  HA  MET   177       1.811 -22.244  21.848  1.00  1.00      1S   H  
ATOM   2616  HB1 MET   177      -0.611 -22.988  21.278  1.00  0.00      1S   H  
ATOM   2617  HB2 MET   177      -0.043 -23.130  19.583  1.00  1.00      1S   H  
ATOM   2618  HG1 MET   177      -1.201 -20.985  20.022  1.00  0.00      1S   H  
ATOM   2619  HG2 MET   177       0.493 -20.740  19.514  1.00  1.00      1S   H  
ATOM   2620  HE1 MET   177      -1.002 -21.766  23.149  1.00  1.00      1S   H  
ATOM   2621  HE2 MET   177      -2.138 -20.535  22.488  1.00  1.00      1S   H  
ATOM   2622  HE3 MET   177      -1.104 -20.143  23.903  1.00  1.00      1S   H  
ATOM   2623  N   VAL   178       1.909 -25.304  20.729  1.00  1.00      1S   N  
ATOM   2624  CA  VAL   178       1.941 -26.694  21.110  1.00  1.00      1S   C  
ATOM   2625  C   VAL   178       3.287 -27.051  21.670  1.00  1.00      1S   C  
ATOM   2626  O   VAL   178       3.335 -27.607  22.755  1.00  1.00      1S   O  
ATOM   2627  CB  VAL   178       1.554 -27.628  19.973  1.00  1.00      1S   C  
ATOM   2628  CG1 VAL   178       1.783 -29.109  20.353  1.00  1.00      1S   C  
ATOM   2629  CG2 VAL   178       0.064 -27.379  19.668  1.00  1.00      1S   C  
ATOM   2630  HN  VAL   178       2.089 -25.116  19.764  1.00  0.00      1S   H  
ATOM   2631  HA  VAL   178       1.223 -26.845  21.905  1.00  1.00      1S   H  
ATOM   2632  HB  VAL   178       2.154 -27.394  19.066  1.00  1.00      1S   H  
ATOM   2633 HG11 VAL   178       1.310 -29.335  21.332  1.00  1.00      1S   H  
ATOM   2634 HG12 VAL   178       2.867 -29.344  20.416  1.00  1.00      1S   H  
ATOM   2635 HG13 VAL   178       1.335 -29.772  19.583  1.00  1.00      1S   H  
ATOM   2636 HG21 VAL   178      -0.119 -26.333  19.349  1.00  1.00      1S   H  
ATOM   2637 HG22 VAL   178      -0.554 -27.587  20.567  1.00  1.00      1S   H  
ATOM   2638 HG23 VAL   178      -0.269 -28.056  18.856  1.00  1.00      1S   H  
ATOM   2639  N   TYR   179       4.412 -26.772  20.970  1.00  1.00      1S   N  
ATOM   2640  CA  TYR   179       5.716 -27.261  21.383  1.00  1.00      1S   C  
ATOM   2641  C   TYR   179       6.322 -26.455  22.497  1.00  1.00      1S   C  
ATOM   2642  O   TYR   179       7.074 -27.008  23.298  1.00  1.00      1S   O  
ATOM   2643  CB  TYR   179       6.756 -27.309  20.227  1.00  1.00      1S   C  
ATOM   2644  CG  TYR   179       6.418 -28.339  19.173  1.00  1.00      1S   C  
ATOM   2645  CD1 TYR   179       5.856 -29.590  19.502  1.00  1.00      1S   C  
ATOM   2646  CD2 TYR   179       6.745 -28.086  17.827  1.00  1.00      1S   C  
ATOM   2647  CE1 TYR   179       5.615 -30.551  18.515  1.00  1.00      1S   C  
ATOM   2648  CE2 TYR   179       6.516 -29.052  16.839  1.00  1.00      1S   C  
ATOM   2649  CZ  TYR   179       5.954 -30.287  17.185  1.00  1.00      1S   C  
ATOM   2650  OH  TYR   179       5.742 -31.276  16.201  1.00  1.00      1S   O  
ATOM   2651  HN  TYR   179       4.389 -26.283  20.100  1.00  0.00      1S   H  
ATOM   2652  HA  TYR   179       5.589 -28.252  21.790  1.00  1.00      1S   H  
ATOM   2653  HB1 TYR   179       7.760 -27.583  20.616  1.00  0.00      1S   H  
ATOM   2654  HB2 TYR   179       6.833 -26.311  19.746  1.00  1.00      1S   H  
ATOM   2655  HD1 TYR   179       5.619 -29.849  20.521  1.00  1.00      1S   H  
ATOM   2656  HD2 TYR   179       7.197 -27.144  17.555  1.00  1.00      1S   H  
ATOM   2657  HE1 TYR   179       5.183 -31.501  18.794  1.00  1.00      1S   H  
ATOM   2658  HE2 TYR   179       6.783 -28.846  15.812  1.00  1.00      1S   H  
ATOM   2659  HH  TYR   179       5.392 -32.056  16.639  1.00  1.00      1S   H  
ATOM   2660  N   PHE   180       6.026 -25.139  22.577  1.00  1.00      1S   N  
ATOM   2661  CA  PHE   180       6.653 -24.281  23.554  1.00  1.00      1S   C  
ATOM   2662  C   PHE   180       5.659 -23.906  24.628  1.00  1.00      1S   C  
ATOM   2663  O   PHE   180       5.850 -24.268  25.786  1.00  1.00      1S   O  
ATOM   2664  CB  PHE   180       7.303 -23.029  22.902  1.00  1.00      1S   C  
ATOM   2665  CG  PHE   180       8.270 -22.280  23.799  1.00  1.00      1S   C  
ATOM   2666  CD1 PHE   180       8.729 -22.760  25.047  1.00  1.00      1S   C  
ATOM   2667  CD2 PHE   180       8.760 -21.044  23.345  1.00  1.00      1S   C  
ATOM   2668  CE1 PHE   180       9.619 -22.012  25.823  1.00  1.00      1S   C  
ATOM   2669  CE2 PHE   180       9.653 -20.295  24.119  1.00  1.00      1S   C  
ATOM   2670  CZ  PHE   180      10.079 -20.776  25.361  1.00  1.00      1S   C  
ATOM   2671  HN  PHE   180       5.393 -24.700  21.942  1.00  0.00      1S   H  
ATOM   2672  HA  PHE   180       7.443 -24.841  24.032  1.00  1.00      1S   H  
ATOM   2673  HB1 PHE   180       6.527 -22.318  22.547  1.00  0.00      1S   H  
ATOM   2674  HB2 PHE   180       7.891 -23.363  22.019  1.00  1.00      1S   H  
ATOM   2675  HD1 PHE   180       8.418 -23.711  25.448  1.00  1.00      1S   H  
ATOM   2676  HD2 PHE   180       8.449 -20.668  22.382  1.00  1.00      1S   H  
ATOM   2677  HE1 PHE   180       9.951 -22.393  26.777  1.00  1.00      1S   H  
ATOM   2678  HE2 PHE   180      10.021 -19.349  23.756  1.00  1.00      1S   H  
ATOM   2679  HZ  PHE   180      10.767 -20.198  25.960  1.00  1.00      1S   H  
ATOM   2680  N   ASN   181       4.581 -23.163  24.279  1.00  1.00      1S   N  
ATOM   2681  CA  ASN   181       3.671 -22.558  25.233  1.00  1.00      1S   C  
ATOM   2682  C   ASN   181       2.927 -23.581  26.067  1.00  1.00      1S   C  
ATOM   2683  O   ASN   181       2.842 -23.436  27.282  1.00  1.00      1S   O  
ATOM   2684  CB  ASN   181       2.660 -21.609  24.536  1.00  1.00      1S   C  
ATOM   2685  CG  ASN   181       1.949 -20.704  25.552  1.00  1.00      1S   C  
ATOM   2686  ND2 ASN   181       2.564 -19.521  25.839  1.00  1.00      1S   N  
ATOM   2687  OD1 ASN   181       0.886 -21.057  26.072  1.00  1.00      1S   O  
ATOM   2688  HN  ASN   181       4.422 -22.919  23.323  1.00  0.00      1S   H  
ATOM   2689  HA  ASN   181       4.286 -21.973  25.905  1.00  1.00      1S   H  
ATOM   2690  HB1 ASN   181       1.897 -22.195  23.985  1.00  0.00      1S   H  
ATOM   2691  HB2 ASN   181       3.203 -20.977  23.801  1.00  1.00      1S   H  
ATOM   2692 HD21 ASN   181       2.168 -18.922  26.535  1.00  1.00      1S   H  
ATOM   2693 HD22 ASN   181       3.387 -19.248  25.342  1.00  1.00      1S   H  
ATOM   2694  N   PHE   182       2.388 -24.656  25.449  1.00  1.00      1S   N  
ATOM   2695  CA  PHE   182       1.662 -25.701  26.144  1.00  1.00      1S   C  
ATOM   2696  C   PHE   182       2.563 -26.425  27.117  1.00  1.00      1S   C  
ATOM   2697  O   PHE   182       2.163 -26.684  28.247  1.00  1.00      1S   O  
ATOM   2698  CB  PHE   182       1.036 -26.714  25.144  1.00  1.00      1S   C  
ATOM   2699  CG  PHE   182       0.414 -27.926  25.797  1.00  1.00      1S   C  
ATOM   2700  CD1 PHE   182      -0.609 -27.791  26.747  1.00  1.00      1S   C  
ATOM   2701  CD2 PHE   182       0.902 -29.211  25.507  1.00  1.00      1S   C  
ATOM   2702  CE1 PHE   182      -1.188 -28.915  27.345  1.00  1.00      1S   C  
ATOM   2703  CE2 PHE   182       0.348 -30.338  26.125  1.00  1.00      1S   C  
ATOM   2704  CZ  PHE   182      -0.712 -30.191  27.029  1.00  1.00      1S   C  
ATOM   2705  HN  PHE   182       2.443 -24.760  24.458  1.00  0.00      1S   H  
ATOM   2706  HA  PHE   182       0.875 -25.227  26.714  1.00  1.00      1S   H  
ATOM   2707  HB1 PHE   182       1.820 -27.062  24.446  1.00  0.00      1S   H  
ATOM   2708  HB2 PHE   182       0.249 -26.211  24.543  1.00  1.00      1S   H  
ATOM   2709  HD1 PHE   182      -0.963 -26.812  27.022  1.00  1.00      1S   H  
ATOM   2710  HD2 PHE   182       1.718 -29.330  24.809  1.00  1.00      1S   H  
ATOM   2711  HE1 PHE   182      -1.996 -28.795  28.052  1.00  1.00      1S   H  
ATOM   2712  HE2 PHE   182       0.736 -31.321  25.902  1.00  1.00      1S   H  
ATOM   2713  HZ  PHE   182      -1.155 -31.059  27.492  1.00  1.00      1S   H  
ATOM   2714  N   PHE   183       3.803 -26.756  26.701  1.00  1.00      1S   N  
ATOM   2715  CA  PHE   183       4.747 -27.490  27.515  1.00  1.00      1S   C  
ATOM   2716  C   PHE   183       5.169 -26.674  28.710  1.00  1.00      1S   C  
ATOM   2717  O   PHE   183       5.032 -27.122  29.844  1.00  1.00      1S   O  
ATOM   2718  CB  PHE   183       6.020 -27.894  26.724  1.00  1.00      1S   C  
ATOM   2719  CG  PHE   183       5.788 -29.170  25.959  1.00  1.00      1S   C  
ATOM   2720  CD1 PHE   183       4.978 -29.160  24.821  1.00  1.00      1S   C  
ATOM   2721  CD2 PHE   183       6.378 -30.383  26.352  1.00  1.00      1S   C  
ATOM   2722  CE1 PHE   183       4.755 -30.320  24.070  1.00  1.00      1S   C  
ATOM   2723  CE2 PHE   183       6.164 -31.553  25.610  1.00  1.00      1S   C  
ATOM   2724  CZ  PHE   183       5.353 -31.522  24.467  1.00  1.00      1S   C  
ATOM   2725  HN  PHE   183       4.116 -26.514  25.786  1.00  0.00      1S   H  
ATOM   2726  HA  PHE   183       4.251 -28.374  27.891  1.00  1.00      1S   H  
ATOM   2727  HB1 PHE   183       6.883 -28.066  27.402  1.00  0.00      1S   H  
ATOM   2728  HB2 PHE   183       6.292 -27.093  26.002  1.00  1.00      1S   H  
ATOM   2729  HD1 PHE   183       4.540 -28.223  24.543  1.00  1.00      1S   H  
ATOM   2730  HD2 PHE   183       7.007 -30.412  27.229  1.00  1.00      1S   H  
ATOM   2731  HE1 PHE   183       4.128 -30.287  23.190  1.00  1.00      1S   H  
ATOM   2732  HE2 PHE   183       6.627 -32.479  25.918  1.00  1.00      1S   H  
ATOM   2733  HZ  PHE   183       5.192 -32.422  23.892  1.00  1.00      1S   H  
ATOM   2734  N   ALA   184       5.678 -25.447  28.475  1.00  1.00      1S   N  
ATOM   2735  CA  ALA   184       6.267 -24.619  29.498  1.00  1.00      1S   C  
ATOM   2736  C   ALA   184       5.251 -24.038  30.452  1.00  1.00      1S   C  
ATOM   2737  O   ALA   184       5.543 -23.893  31.637  1.00  1.00      1S   O  
ATOM   2738  CB  ALA   184       7.068 -23.461  28.874  1.00  1.00      1S   C  
ATOM   2739  HN  ALA   184       5.730 -25.080  27.547  1.00  0.00      1S   H  
ATOM   2740  HA  ALA   184       6.946 -25.236  30.071  1.00  1.00      1S   H  
ATOM   2741  HB1 ALA   184       6.413 -22.818  28.248  1.00  1.00      1S   H  
ATOM   2742  HB2 ALA   184       7.875 -23.867  28.228  1.00  1.00      1S   H  
ATOM   2743  HB3 ALA   184       7.539 -22.836  29.662  1.00  1.00      1S   H  
ATOM   2744  N   CYS   185       4.043 -23.676  29.960  1.00  1.00      1S   N  
ATOM   2745  CA  CYS   185       3.087 -22.912  30.734  1.00  1.00      1S   C  
ATOM   2746  C   CYS   185       1.956 -23.753  31.263  1.00  1.00      1S   C  
ATOM   2747  O   CYS   185       1.394 -23.397  32.288  1.00  1.00      1S   O  
ATOM   2748  CB  CYS   185       2.474 -21.728  29.945  1.00  1.00      1S   C  
ATOM   2749  SG  CYS   185       3.748 -20.564  29.364  1.00  1.00      1S   S  
ATOM   2750  HN  CYS   185       3.799 -23.834  29.004  1.00  0.00      1S   H  
ATOM   2751  HA  CYS   185       3.587 -22.488  31.594  1.00  1.00      1S   H  
ATOM   2752  HB1 CYS   185       1.757 -21.183  30.597  1.00  0.00      1S   H  
ATOM   2753  HB2 CYS   185       1.896 -22.117  29.080  1.00  1.00      1S   H  
ATOM   2754  HG1 CYS   185       4.091 -20.152  30.577  1.00  0.00      1S   H  
ATOM   2755  N   VAL   186       1.556 -24.868  30.611  1.00  1.00      1S   N  
ATOM   2756  CA  VAL   186       0.384 -25.615  31.046  1.00  1.00      1S   C  
ATOM   2757  C   VAL   186       0.804 -26.955  31.593  1.00  1.00      1S   C  
ATOM   2758  O   VAL   186       0.526 -27.259  32.750  1.00  1.00      1S   O  
ATOM   2759  CB  VAL   186      -0.662 -25.759  29.946  1.00  1.00      1S   C  
ATOM   2760  CG1 VAL   186      -1.822 -26.684  30.380  1.00  1.00      1S   C  
ATOM   2761  CG2 VAL   186      -1.198 -24.351  29.611  1.00  1.00      1S   C  
ATOM   2762  HN  VAL   186       2.012 -25.195  29.786  1.00  0.00      1S   H  
ATOM   2763  HA  VAL   186      -0.108 -25.104  31.862  1.00  1.00      1S   H  
ATOM   2764  HB  VAL   186      -0.193 -26.182  29.033  1.00  1.00      1S   H  
ATOM   2765 HG11 VAL   186      -2.226 -26.365  31.364  1.00  1.00      1S   H  
ATOM   2766 HG12 VAL   186      -1.486 -27.739  30.453  1.00  1.00      1S   H  
ATOM   2767 HG13 VAL   186      -2.641 -26.638  29.632  1.00  1.00      1S   H  
ATOM   2768 HG21 VAL   186      -0.391 -23.691  29.232  1.00  1.00      1S   H  
ATOM   2769 HG22 VAL   186      -1.647 -23.883  30.514  1.00  1.00      1S   H  
ATOM   2770 HG23 VAL   186      -1.983 -24.425  28.832  1.00  1.00      1S   H  
ATOM   2771  N   LEU   187       1.474 -27.794  30.773  1.00  1.00      1S   N  
ATOM   2772  CA  LEU   187       1.710 -29.195  31.046  1.00  1.00      1S   C  
ATOM   2773  C   LEU   187       2.698 -29.405  32.168  1.00  1.00      1S   C  
ATOM   2774  O   LEU   187       2.422 -30.156  33.099  1.00  1.00      1S   O  
ATOM   2775  CB  LEU   187       2.218 -29.913  29.775  1.00  1.00      1S   C  
ATOM   2776  CG  LEU   187       2.262 -31.458  29.840  1.00  1.00      1S   C  
ATOM   2777  CD1 LEU   187       0.860 -32.092  29.929  1.00  1.00      1S   C  
ATOM   2778  CD2 LEU   187       3.033 -32.009  28.626  1.00  1.00      1S   C  
ATOM   2779  HN  LEU   187       1.753 -27.493  29.861  1.00  0.00      1S   H  
ATOM   2780  HA  LEU   187       0.763 -29.622  31.346  1.00  1.00      1S   H  
ATOM   2781  HB1 LEU   187       3.235 -29.537  29.530  1.00  0.00      1S   H  
ATOM   2782  HB2 LEU   187       1.555 -29.628  28.928  1.00  1.00      1S   H  
ATOM   2783  HG  LEU   187       2.827 -31.757  30.753  1.00  1.00      1S   H  
ATOM   2784 HD11 LEU   187       0.261 -31.820  29.037  1.00  1.00      1S   H  
ATOM   2785 HD12 LEU   187       0.322 -31.750  30.837  1.00  1.00      1S   H  
ATOM   2786 HD13 LEU   187       0.941 -33.199  29.967  1.00  1.00      1S   H  
ATOM   2787 HD21 LEU   187       4.068 -31.607  28.616  1.00  1.00      1S   H  
ATOM   2788 HD22 LEU   187       2.529 -31.708  27.684  1.00  1.00      1S   H  
ATOM   2789 HD23 LEU   187       3.082 -33.117  28.667  1.00  1.00      1S   H  
ATOM   2790  N   VAL   188       3.869 -28.727  32.118  1.00  1.00      1S   N  
ATOM   2791  CA  VAL   188       4.893 -28.800  33.147  1.00  1.00      1S   C  
ATOM   2792  C   VAL   188       4.388 -28.251  34.470  1.00  1.00      1S   C  
ATOM   2793  O   VAL   188       4.548 -28.971  35.455  1.00  1.00      1S   O  
ATOM   2794  CB  VAL   188       6.229 -28.193  32.712  1.00  1.00      1S   C  
ATOM   2795  CG1 VAL   188       7.165 -27.903  33.908  1.00  1.00      1S   C  
ATOM   2796  CG2 VAL   188       6.891 -29.162  31.711  1.00  1.00      1S   C  
ATOM   2797  HN  VAL   188       4.080 -28.122  31.352  1.00  0.00      1S   H  
ATOM   2798  HA  VAL   188       5.077 -29.852  33.319  1.00  1.00      1S   H  
ATOM   2799  HB  VAL   188       6.047 -27.231  32.184  1.00  1.00      1S   H  
ATOM   2800 HG11 VAL   188       7.276 -28.804  34.547  1.00  1.00      1S   H  
ATOM   2801 HG12 VAL   188       6.770 -27.069  34.526  1.00  1.00      1S   H  
ATOM   2802 HG13 VAL   188       8.168 -27.604  33.539  1.00  1.00      1S   H  
ATOM   2803 HG21 VAL   188       6.236 -29.332  30.831  1.00  1.00      1S   H  
ATOM   2804 HG22 VAL   188       7.094 -30.139  32.198  1.00  1.00      1S   H  
ATOM   2805 HG23 VAL   188       7.855 -28.740  31.355  1.00  1.00      1S   H  
ATOM   2806  N   PRO   189       3.751 -27.078  34.609  1.00  1.00      1S   N  
ATOM   2807  CA  PRO   189       3.219 -26.630  35.887  1.00  1.00      1S   C  
ATOM   2808  C   PRO   189       2.153 -27.543  36.431  1.00  1.00      1S   C  
ATOM   2809  O   PRO   189       2.134 -27.750  37.638  1.00  1.00      1S   O  
ATOM   2810  CB  PRO   189       2.637 -25.244  35.595  1.00  1.00      1S   C  
ATOM   2811  CG  PRO   189       3.553 -24.714  34.496  1.00  1.00      1S   C  
ATOM   2812  CD  PRO   189       3.831 -25.964  33.661  1.00  1.00      1S   C  
ATOM   2813  HA  PRO   189       4.038 -26.599  36.593  1.00  1.00      1S   H  
ATOM   2814  HB1 PRO   189       2.631 -24.593  36.492  1.00  0.00      1S   H  
ATOM   2815  HB2 PRO   189       1.604 -25.320  35.186  1.00  1.00      1S   H  
ATOM   2816  HG1 PRO   189       3.091 -23.898  33.912  1.00  0.00      1S   H  
ATOM   2817  HG2 PRO   189       4.503 -24.348  34.942  1.00  1.00      1S   H  
ATOM   2818  HD1 PRO   189       3.050 -26.105  32.887  1.00  0.00      1S   H  
ATOM   2819  HD2 PRO   189       4.831 -25.890  33.188  1.00  1.00      1S   H  
ATOM   2820  N   LEU   190       1.285 -28.119  35.569  1.00  1.00      1S   N  
ATOM   2821  CA  LEU   190       0.242 -29.046  35.956  1.00  1.00      1S   C  
ATOM   2822  C   LEU   190       0.823 -30.294  36.574  1.00  1.00      1S   C  
ATOM   2823  O   LEU   190       0.420 -30.684  37.665  1.00  1.00      1S   O  
ATOM   2824  CB  LEU   190      -0.637 -29.433  34.740  1.00  1.00      1S   C  
ATOM   2825  CG  LEU   190      -1.669 -30.567  34.952  1.00  1.00      1S   C  
ATOM   2826  CD1 LEU   190      -2.660 -30.273  36.091  1.00  1.00      1S   C  
ATOM   2827  CD2 LEU   190      -2.414 -30.860  33.637  1.00  1.00      1S   C  
ATOM   2828  HN  LEU   190       1.319 -27.905  34.594  1.00  0.00      1S   H  
ATOM   2829  HA  LEU   190      -0.371 -28.558  36.701  1.00  1.00      1S   H  
ATOM   2830  HB1 LEU   190       0.030 -29.732  33.902  1.00  0.00      1S   H  
ATOM   2831  HB2 LEU   190      -1.183 -28.522  34.412  1.00  1.00      1S   H  
ATOM   2832  HG  LEU   190      -1.114 -31.496  35.219  1.00  1.00      1S   H  
ATOM   2833 HD11 LEU   190      -3.245 -29.356  35.874  1.00  1.00      1S   H  
ATOM   2834 HD12 LEU   190      -2.122 -30.133  37.051  1.00  1.00      1S   H  
ATOM   2835 HD13 LEU   190      -3.365 -31.123  36.211  1.00  1.00      1S   H  
ATOM   2836 HD21 LEU   190      -1.692 -31.134  32.839  1.00  1.00      1S   H  
ATOM   2837 HD22 LEU   190      -2.982 -29.964  33.310  1.00  1.00      1S   H  
ATOM   2838 HD23 LEU   190      -3.125 -31.701  33.777  1.00  1.00      1S   H  
ATOM   2839  N   LEU   191       1.802 -30.937  35.897  1.00  1.00      1S   N  
ATOM   2840  CA  LEU   191       2.412 -32.168  36.349  1.00  1.00      1S   C  
ATOM   2841  C   LEU   191       3.264 -31.962  37.581  1.00  1.00      1S   C  
ATOM   2842  O   LEU   191       3.323 -32.842  38.438  1.00  1.00      1S   O  
ATOM   2843  CB  LEU   191       3.260 -32.841  35.243  1.00  1.00      1S   C  
ATOM   2844  CG  LEU   191       2.442 -33.388  34.045  1.00  1.00      1S   C  
ATOM   2845  CD1 LEU   191       3.384 -33.942  32.960  1.00  1.00      1S   C  
ATOM   2846  CD2 LEU   191       1.405 -34.454  34.453  1.00  1.00      1S   C  
ATOM   2847  HN  LEU   191       2.122 -30.597  35.013  1.00  0.00      1S   H  
ATOM   2848  HA  LEU   191       1.614 -32.838  36.636  1.00  1.00      1S   H  
ATOM   2849  HB1 LEU   191       3.828 -33.694  35.677  1.00  0.00      1S   H  
ATOM   2850  HB2 LEU   191       3.998 -32.101  34.860  1.00  1.00      1S   H  
ATOM   2851  HG  LEU   191       1.879 -32.540  33.593  1.00  1.00      1S   H  
ATOM   2852 HD11 LEU   191       3.992 -34.776  33.371  1.00  1.00      1S   H  
ATOM   2853 HD12 LEU   191       4.069 -33.146  32.600  1.00  1.00      1S   H  
ATOM   2854 HD13 LEU   191       2.799 -34.323  32.097  1.00  1.00      1S   H  
ATOM   2855 HD21 LEU   191       0.646 -34.030  35.142  1.00  1.00      1S   H  
ATOM   2856 HD22 LEU   191       1.907 -35.308  34.955  1.00  1.00      1S   H  
ATOM   2857 HD23 LEU   191       0.876 -34.834  33.554  1.00  1.00      1S   H  
ATOM   2858  N   LEU   192       3.906 -30.777  37.730  1.00  1.00      1S   N  
ATOM   2859  CA  LEU   192       4.618 -30.392  38.934  1.00  1.00      1S   C  
ATOM   2860  C   LEU   192       3.675 -30.257  40.107  1.00  1.00      1S   C  
ATOM   2861  O   LEU   192       3.955 -30.775  41.184  1.00  1.00      1S   O  
ATOM   2862  CB  LEU   192       5.364 -29.041  38.789  1.00  1.00      1S   C  
ATOM   2863  CG  LEU   192       6.789 -29.127  38.196  1.00  1.00      1S   C  
ATOM   2864  CD1 LEU   192       7.338 -27.706  37.964  1.00  1.00      1S   C  
ATOM   2865  CD2 LEU   192       7.751 -29.927  39.097  1.00  1.00      1S   C  
ATOM   2866  HN  LEU   192       3.891 -30.092  37.002  1.00  0.00      1S   H  
ATOM   2867  HA  LEU   192       5.312 -31.183  39.175  1.00  1.00      1S   H  
ATOM   2868  HB1 LEU   192       5.473 -28.549  39.782  1.00  0.00      1S   H  
ATOM   2869  HB2 LEU   192       4.749 -28.367  38.154  1.00  1.00      1S   H  
ATOM   2870  HG  LEU   192       6.730 -29.638  37.208  1.00  1.00      1S   H  
ATOM   2871 HD11 LEU   192       7.373 -27.151  38.926  1.00  1.00      1S   H  
ATOM   2872 HD12 LEU   192       6.686 -27.150  37.258  1.00  1.00      1S   H  
ATOM   2873 HD13 LEU   192       8.365 -27.750  37.544  1.00  1.00      1S   H  
ATOM   2874 HD21 LEU   192       7.423 -30.982  39.198  1.00  1.00      1S   H  
ATOM   2875 HD22 LEU   192       7.795 -29.472  40.109  1.00  1.00      1S   H  
ATOM   2876 HD23 LEU   192       8.774 -29.924  38.665  1.00  1.00      1S   H  
ATOM   2877  N   MET   193       2.525 -29.568  39.919  1.00  1.00      1S   N  
ATOM   2878  CA  MET   193       1.542 -29.351  40.960  1.00  1.00      1S   C  
ATOM   2879  C   MET   193       0.861 -30.642  41.359  1.00  1.00      1S   C  
ATOM   2880  O   MET   193       0.517 -30.826  42.525  1.00  1.00      1S   O  
ATOM   2881  CB  MET   193       0.476 -28.303  40.557  1.00  1.00      1S   C  
ATOM   2882  CG  MET   193       1.027 -26.865  40.532  1.00  1.00      1S   C  
ATOM   2883  SD  MET   193      -0.214 -25.550  40.305  1.00  1.00      1S   S  
ATOM   2884  CE  MET   193      -0.764 -25.961  38.623  1.00  1.00      1S   C  
ATOM   2885  HN  MET   193       2.312 -29.154  39.035  1.00  0.00      1S   H  
ATOM   2886  HA  MET   193       2.063 -28.980  41.832  1.00  1.00      1S   H  
ATOM   2887  HB1 MET   193      -0.346 -28.311  41.306  1.00  0.00      1S   H  
ATOM   2888  HB2 MET   193       0.052 -28.568  39.564  1.00  1.00      1S   H  
ATOM   2889  HG1 MET   193       1.807 -26.782  39.751  1.00  0.00      1S   H  
ATOM   2890  HG2 MET   193       1.542 -26.701  41.501  1.00  1.00      1S   H  
ATOM   2891  HE1 MET   193      -1.346 -26.907  38.605  1.00  1.00      1S   H  
ATOM   2892  HE2 MET   193       0.097 -26.068  37.931  1.00  1.00      1S   H  
ATOM   2893  HE3 MET   193      -1.416 -25.156  38.225  1.00  1.00      1S   H  
ATOM   2894  N   LEU   194       0.698 -31.588  40.404  1.00  1.00      1S   N  
ATOM   2895  CA  LEU   194       0.165 -32.911  40.642  1.00  1.00      1S   C  
ATOM   2896  C   LEU   194       1.113 -33.735  41.485  1.00  1.00      1S   C  
ATOM   2897  O   LEU   194       0.683 -34.440  42.394  1.00  1.00      1S   O  
ATOM   2898  CB  LEU   194      -0.095 -33.664  39.313  1.00  1.00      1S   C  
ATOM   2899  CG  LEU   194      -0.921 -34.965  39.448  1.00  1.00      1S   C  
ATOM   2900  CD1 LEU   194      -2.373 -34.686  39.879  1.00  1.00      1S   C  
ATOM   2901  CD2 LEU   194      -0.888 -35.772  38.138  1.00  1.00      1S   C  
ATOM   2902  HN  LEU   194       0.944 -31.395  39.455  1.00  0.00      1S   H  
ATOM   2903  HA  LEU   194      -0.761 -32.789  41.184  1.00  1.00      1S   H  
ATOM   2904  HB1 LEU   194       0.877 -33.901  38.829  1.00  0.00      1S   H  
ATOM   2905  HB2 LEU   194      -0.643 -32.983  38.625  1.00  1.00      1S   H  
ATOM   2906  HG  LEU   194      -0.450 -35.601  40.233  1.00  1.00      1S   H  
ATOM   2907 HD11 LEU   194      -2.877 -34.049  39.121  1.00  1.00      1S   H  
ATOM   2908 HD12 LEU   194      -2.406 -34.164  40.857  1.00  1.00      1S   H  
ATOM   2909 HD13 LEU   194      -2.938 -35.636  39.971  1.00  1.00      1S   H  
ATOM   2910 HD21 LEU   194       0.158 -36.034  37.872  1.00  1.00      1S   H  
ATOM   2911 HD22 LEU   194      -1.328 -35.179  37.309  1.00  1.00      1S   H  
ATOM   2912 HD23 LEU   194      -1.469 -36.712  38.250  1.00  1.00      1S   H  
ATOM   2913  N   GLY   195       2.437 -33.642  41.210  1.00  1.00      1S   N  
ATOM   2914  CA  GLY   195       3.472 -34.376  41.911  1.00  1.00      1S   C  
ATOM   2915  C   GLY   195       3.659 -33.900  43.327  1.00  1.00      1S   C  
ATOM   2916  O   GLY   195       3.958 -34.692  44.219  1.00  1.00      1S   O  
ATOM   2917  HN  GLY   195       2.758 -33.066  40.459  1.00  0.00      1S   H  
ATOM   2918  HA1 GLY   195       4.394 -34.201  41.377  1.00  0.00      1S   H  
ATOM   2919  HA2 GLY   195       3.186 -35.418  41.936  1.00  1.00      1S   H  
ATOM   2920  N   VAL   196       3.463 -32.581  43.565  1.00  1.00      1S   N  
ATOM   2921  CA  VAL   196       3.512 -31.962  44.874  1.00  1.00      1S   C  
ATOM   2922  C   VAL   196       2.329 -32.428  45.696  1.00  1.00      1S   C  
ATOM   2923  O   VAL   196       2.484 -32.785  46.864  1.00  1.00      1S   O  
ATOM   2924  CB  VAL   196       3.551 -30.438  44.768  1.00  1.00      1S   C  
ATOM   2925  CG1 VAL   196       3.144 -29.757  46.090  1.00  1.00      1S   C  
ATOM   2926  CG2 VAL   196       4.977 -30.013  44.355  1.00  1.00      1S   C  
ATOM   2927  HN  VAL   196       3.258 -31.961  42.810  1.00  0.00      1S   H  
ATOM   2928  HA  VAL   196       4.408 -32.302  45.376  1.00  1.00      1S   H  
ATOM   2929  HB  VAL   196       2.841 -30.102  43.978  1.00  1.00      1S   H  
ATOM   2930 HG11 VAL   196       3.700 -30.190  46.947  1.00  1.00      1S   H  
ATOM   2931 HG12 VAL   196       2.058 -29.869  46.270  1.00  1.00      1S   H  
ATOM   2932 HG13 VAL   196       3.363 -28.675  46.030  1.00  1.00      1S   H  
ATOM   2933 HG21 VAL   196       5.256 -30.449  43.375  1.00  1.00      1S   H  
ATOM   2934 HG22 VAL   196       5.714 -30.350  45.114  1.00  1.00      1S   H  
ATOM   2935 HG23 VAL   196       5.037 -28.906  44.277  1.00  1.00      1S   H  
ATOM   2936  N   TYR   197       1.123 -32.466  45.078  1.00  1.00      1S   N  
ATOM   2937  CA  TYR   197      -0.106 -32.925  45.689  1.00  1.00      1S   C  
ATOM   2938  C   TYR   197       0.007 -34.378  46.108  1.00  1.00      1S   C  
ATOM   2939  O   TYR   197      -0.252 -34.684  47.267  1.00  1.00      1S   O  
ATOM   2940  CB  TYR   197      -1.322 -32.673  44.743  1.00  1.00      1S   C  
ATOM   2941  CG  TYR   197      -2.551 -33.487  45.077  1.00  1.00      1S   C  
ATOM   2942  CD1 TYR   197      -3.167 -33.395  46.336  1.00  1.00      1S   C  
ATOM   2943  CD2 TYR   197      -3.018 -34.441  44.157  1.00  1.00      1S   C  
ATOM   2944  CE1 TYR   197      -4.230 -34.244  46.668  1.00  1.00      1S   C  
ATOM   2945  CE2 TYR   197      -4.091 -35.278  44.480  1.00  1.00      1S   C  
ATOM   2946  CZ  TYR   197      -4.702 -35.176  45.736  1.00  1.00      1S   C  
ATOM   2947  OH  TYR   197      -5.791 -36.010  46.064  1.00  1.00      1S   O  
ATOM   2948  HN  TYR   197       1.033 -32.167  44.130  1.00  0.00      1S   H  
ATOM   2949  HA  TYR   197      -0.252 -32.347  46.592  1.00  1.00      1S   H  
ATOM   2950  HB1 TYR   197      -1.024 -32.906  43.699  1.00  0.00      1S   H  
ATOM   2951  HB2 TYR   197      -1.602 -31.600  44.783  1.00  1.00      1S   H  
ATOM   2952  HD1 TYR   197      -2.800 -32.689  47.065  1.00  1.00      1S   H  
ATOM   2953  HD2 TYR   197      -2.528 -34.546  43.201  1.00  1.00      1S   H  
ATOM   2954  HE1 TYR   197      -4.694 -34.172  47.640  1.00  1.00      1S   H  
ATOM   2955  HE2 TYR   197      -4.436 -36.005  43.759  1.00  1.00      1S   H  
ATOM   2956  HH  TYR   197      -5.978 -36.564  45.303  1.00  1.00      1S   H  
ATOM   2957  N   LEU   198       0.401 -35.288  45.182  1.00  1.00      1S   N  
ATOM   2958  CA  LEU   198       0.534 -36.720  45.401  1.00  1.00      1S   C  
ATOM   2959  C   LEU   198       1.391 -37.043  46.597  1.00  1.00      1S   C  
ATOM   2960  O   LEU   198       1.038 -37.891  47.410  1.00  1.00      1S   O  
ATOM   2961  CB  LEU   198       1.172 -37.433  44.177  1.00  1.00      1S   C  
ATOM   2962  CG  LEU   198       0.222 -38.342  43.366  1.00  1.00      1S   C  
ATOM   2963  CD1 LEU   198       0.942 -38.822  42.092  1.00  1.00      1S   C  
ATOM   2964  CD2 LEU   198      -0.285 -39.549  44.180  1.00  1.00      1S   C  
ATOM   2965  HN  LEU   198       0.594 -34.993  44.246  1.00  0.00      1S   H  
ATOM   2966  HA  LEU   198      -0.458 -37.106  45.589  1.00  1.00      1S   H  
ATOM   2967  HB1 LEU   198       2.039 -38.067  44.472  1.00  0.00      1S   H  
ATOM   2968  HB2 LEU   198       1.577 -36.652  43.497  1.00  1.00      1S   H  
ATOM   2969  HG  LEU   198      -0.661 -37.737  43.055  1.00  1.00      1S   H  
ATOM   2970 HD11 LEU   198       1.850 -39.401  42.365  1.00  1.00      1S   H  
ATOM   2971 HD12 LEU   198       1.250 -37.954  41.473  1.00  1.00      1S   H  
ATOM   2972 HD13 LEU   198       0.276 -39.474  41.488  1.00  1.00      1S   H  
ATOM   2973 HD21 LEU   198      -0.872 -39.223  45.062  1.00  1.00      1S   H  
ATOM   2974 HD22 LEU   198       0.576 -40.156  44.530  1.00  1.00      1S   H  
ATOM   2975 HD23 LEU   198      -0.932 -40.193  43.548  1.00  1.00      1S   H  
ATOM   2976  N   ARG   199       2.545 -36.354  46.724  1.00  1.00      1S   N  
ATOM   2977  CA  ARG   199       3.514 -36.602  47.760  1.00  1.00      1S   C  
ATOM   2978  C   ARG   199       2.981 -36.248  49.134  1.00  1.00      1S   C  
ATOM   2979  O   ARG   199       3.133 -37.031  50.071  1.00  1.00      1S   O  
ATOM   2980  CB  ARG   199       4.819 -35.827  47.473  1.00  1.00      1S   C  
ATOM   2981  CG  ARG   199       5.967 -36.144  48.443  1.00  1.00      1S   C  
ATOM   2982  CD  ARG   199       6.490 -37.582  48.366  1.00  1.00      1S   C  
ATOM   2983  NE  ARG   199       7.567 -37.741  49.403  1.00  1.00      1S   N  
ATOM   2984  CZ  ARG   199       7.396 -38.402  50.586  1.00  1.00      1S   C  
ATOM   2985  NH1 ARG   199       6.199 -38.941  50.930  1.00  1.00      1S   N1+
ATOM   2986  NH2 ARG   199       8.448 -38.528  51.435  1.00  1.00      1S   N  
ATOM   2987  HN  ARG   199       2.800 -35.660  46.053  1.00  0.00      1S   H  
ATOM   2988  HA  ARG   199       3.719 -37.662  47.747  1.00  1.00      1S   H  
ATOM   2989  HB1 ARG   199       4.609 -34.734  47.499  1.00  0.00      1S   H  
ATOM   2990  HB2 ARG   199       5.157 -36.072  46.442  1.00  1.00      1S   H  
ATOM   2991  HG1 ARG   199       5.608 -35.955  49.472  1.00  0.00      1S   H  
ATOM   2992  HG2 ARG   199       6.808 -35.450  48.234  1.00  1.00      1S   H  
ATOM   2993  HD1 ARG   199       6.943 -37.772  47.369  1.00  0.00      1S   H  
ATOM   2994  HD2 ARG   199       5.677 -38.320  48.533  1.00  1.00      1S   H  
ATOM   2995  HE  ARG   199       8.469 -37.361  49.206  1.00  1.00      1S   H  
ATOM   2996 HH11 ARG   199       6.107 -39.444  51.787  1.00  1.00      1S   H  
ATOM   2997 HH12 ARG   199       5.409 -38.813  50.334  1.00  1.00      1S   H  
ATOM   2998 HH21 ARG   199       9.342 -38.162  51.180  1.00  1.00      1S   H  
ATOM   2999 HH22 ARG   199       8.339 -39.036  52.289  1.00  1.00      1S   H  
ATOM   3000  N   ILE   200       2.314 -35.076  49.273  1.00  1.00      1S   N  
ATOM   3001  CA  ILE   200       1.688 -34.623  50.504  1.00  1.00      1S   C  
ATOM   3002  C   ILE   200       0.522 -35.523  50.863  1.00  1.00      1S   C  
ATOM   3003  O   ILE   200       0.383 -35.921  52.018  1.00  1.00      1S   O  
ATOM   3004  CB  ILE   200       1.266 -33.153  50.407  1.00  1.00      1S   C  
ATOM   3005  CG1 ILE   200       2.531 -32.260  50.483  1.00  1.00      1S   C  
ATOM   3006  CG2 ILE   200       0.249 -32.764  51.509  1.00  1.00      1S   C  
ATOM   3007  CD  ILE   200       2.312 -30.833  49.974  1.00  1.00      1S   C  
ATOM   3008  HN  ILE   200       2.211 -34.458  48.495  1.00  0.00      1S   H  
ATOM   3009  HA  ILE   200       2.416 -34.714  51.299  1.00  1.00      1S   H  
ATOM   3010  HB  ILE   200       0.782 -32.989  49.417  1.00  1.00      1S   H  
ATOM   3011 HG11 ILE   200       3.347 -32.717  49.882  1.00  0.00      1S   H  
ATOM   3012 HG12 ILE   200       2.874 -32.224  51.539  1.00  1.00      1S   H  
ATOM   3013 HG21 ILE   200       0.631 -33.050  52.511  1.00  1.00      1S   H  
ATOM   3014 HG22 ILE   200      -0.726 -33.265  51.343  1.00  1.00      1S   H  
ATOM   3015 HG23 ILE   200       0.062 -31.670  51.503  1.00  1.00      1S   H  
ATOM   3016  HD1 ILE   200       1.495 -30.327  50.529  1.00  0.00      1S   H  
ATOM   3017  HD2 ILE   200       2.053 -30.853  48.894  1.00  0.00      1S   H  
ATOM   3018  HD3 ILE   200       3.238 -30.234  50.101  1.00  0.00      1S   H  
ATOM   3019  N   PHE   201      -0.318 -35.888  49.867  1.00  1.00      1S   N  
ATOM   3020  CA  PHE   201      -1.491 -36.725  50.009  1.00  1.00      1S   C  
ATOM   3021  C   PHE   201      -1.141 -38.099  50.539  1.00  1.00      1S   C  
ATOM   3022  O   PHE   201      -1.694 -38.534  51.547  1.00  1.00      1S   O  
ATOM   3023  CB  PHE   201      -2.223 -36.848  48.642  1.00  1.00      1S   C  
ATOM   3024  CG  PHE   201      -3.446 -37.729  48.686  1.00  1.00      1S   C  
ATOM   3025  CD1 PHE   201      -4.616 -37.308  49.339  1.00  1.00      1S   C  
ATOM   3026  CD2 PHE   201      -3.416 -39.001  48.090  1.00  1.00      1S   C  
ATOM   3027  CE1 PHE   201      -5.740 -38.143  49.389  1.00  1.00      1S   C  
ATOM   3028  CE2 PHE   201      -4.537 -39.836  48.137  1.00  1.00      1S   C  
ATOM   3029  CZ  PHE   201      -5.701 -39.407  48.786  1.00  1.00      1S   C  
ATOM   3030  HN  PHE   201      -0.165 -35.550  48.939  1.00  0.00      1S   H  
ATOM   3031  HA  PHE   201      -2.143 -36.246  50.727  1.00  1.00      1S   H  
ATOM   3032  HB1 PHE   201      -1.527 -37.244  47.872  1.00  0.00      1S   H  
ATOM   3033  HB2 PHE   201      -2.549 -35.838  48.314  1.00  1.00      1S   H  
ATOM   3034  HD1 PHE   201      -4.652 -36.336  49.806  1.00  1.00      1S   H  
ATOM   3035  HD2 PHE   201      -2.517 -39.339  47.595  1.00  1.00      1S   H  
ATOM   3036  HE1 PHE   201      -6.637 -37.811  49.891  1.00  1.00      1S   H  
ATOM   3037  HE2 PHE   201      -4.501 -40.810  47.672  1.00  1.00      1S   H  
ATOM   3038  HZ  PHE   201      -6.568 -40.049  48.824  1.00  1.00      1S   H  
ATOM   3039  N   LEU   202      -0.212 -38.814  49.862  1.00  1.00      1S   N  
ATOM   3040  CA  LEU   202       0.154 -40.169  50.205  1.00  1.00      1S   C  
ATOM   3041  C   LEU   202       0.853 -40.228  51.537  1.00  1.00      1S   C  
ATOM   3042  O   LEU   202       0.564 -41.120  52.326  1.00  1.00      1S   O  
ATOM   3043  CB  LEU   202       1.049 -40.852  49.143  1.00  1.00      1S   C  
ATOM   3044  CG  LEU   202       0.350 -41.161  47.796  1.00  1.00      1S   C  
ATOM   3045  CD1 LEU   202       1.357 -41.789  46.815  1.00  1.00      1S   C  
ATOM   3046  CD2 LEU   202      -0.891 -42.065  47.944  1.00  1.00      1S   C  
ATOM   3047  HN  LEU   202       0.237 -38.438  49.051  1.00  0.00      1S   H  
ATOM   3048  HA  LEU   202      -0.761 -40.733  50.313  1.00  1.00      1S   H  
ATOM   3049  HB1 LEU   202       1.428 -41.818  49.544  1.00  0.00      1S   H  
ATOM   3050  HB2 LEU   202       1.929 -40.201  48.943  1.00  1.00      1S   H  
ATOM   3051  HG  LEU   202       0.006 -40.198  47.353  1.00  1.00      1S   H  
ATOM   3052 HD11 LEU   202       1.759 -42.737  47.232  1.00  1.00      1S   H  
ATOM   3053 HD12 LEU   202       2.204 -41.093  46.633  1.00  1.00      1S   H  
ATOM   3054 HD13 LEU   202       0.867 -42.012  45.844  1.00  1.00      1S   H  
ATOM   3055 HD21 LEU   202      -1.672 -41.574  48.560  1.00  1.00      1S   H  
ATOM   3056 HD22 LEU   202      -0.612 -43.029  48.418  1.00  1.00      1S   H  
ATOM   3057 HD23 LEU   202      -1.328 -42.275  46.944  1.00  1.00      1S   H  
ATOM   3058  N   ALA   203       1.749 -39.257  51.842  1.00  1.00      1S   N  
ATOM   3059  CA  ALA   203       2.458 -39.191  53.105  1.00  1.00      1S   C  
ATOM   3060  C   ALA   203       1.527 -38.980  54.280  1.00  1.00      1S   C  
ATOM   3061  O   ALA   203       1.740 -39.539  55.355  1.00  1.00      1S   O  
ATOM   3062  CB  ALA   203       3.495 -38.053  53.115  1.00  1.00      1S   C  
ATOM   3063  HN  ALA   203       1.962 -38.529  51.193  1.00  0.00      1S   H  
ATOM   3064  HA  ALA   203       2.968 -40.135  53.241  1.00  1.00      1S   H  
ATOM   3065  HB1 ALA   203       3.001 -37.060  53.063  1.00  1.00      1S   H  
ATOM   3066  HB2 ALA   203       4.159 -38.146  52.235  1.00  1.00      1S   H  
ATOM   3067  HB3 ALA   203       4.122 -38.098  54.031  1.00  1.00      1S   H  
ATOM   3068  N   ALA   204       0.449 -38.188  54.074  1.00  1.00      1S   N  
ATOM   3069  CA  ALA   204      -0.555 -37.900  55.073  1.00  1.00      1S   C  
ATOM   3070  C   ALA   204      -1.413 -39.112  55.356  1.00  1.00      1S   C  
ATOM   3071  O   ALA   204      -1.773 -39.366  56.503  1.00  1.00      1S   O  
ATOM   3072  CB  ALA   204      -1.462 -36.735  54.635  1.00  1.00      1S   C  
ATOM   3073  HN  ALA   204       0.304 -37.743  53.192  1.00  0.00      1S   H  
ATOM   3074  HA  ALA   204      -0.046 -37.623  55.987  1.00  1.00      1S   H  
ATOM   3075  HB1 ALA   204      -1.985 -36.969  53.684  1.00  1.00      1S   H  
ATOM   3076  HB2 ALA   204      -0.843 -35.828  54.469  1.00  1.00      1S   H  
ATOM   3077  HB3 ALA   204      -2.217 -36.500  55.415  1.00  1.00      1S   H  
ATOM   3078  N   ARG   205      -1.731 -39.911  54.310  1.00  1.00      1S   N  
ATOM   3079  CA  ARG   205      -2.502 -41.132  54.420  1.00  1.00      1S   C  
ATOM   3080  C   ARG   205      -1.782 -42.221  55.181  1.00  1.00      1S   C  
ATOM   3081  O   ARG   205      -2.424 -43.032  55.844  1.00  1.00      1S   O  
ATOM   3082  CB  ARG   205      -2.890 -41.692  53.031  1.00  1.00      1S   C  
ATOM   3083  CG  ARG   205      -4.369 -41.460  52.675  1.00  1.00      1S   C  
ATOM   3084  CD  ARG   205      -4.742 -41.942  51.265  1.00  1.00      1S   C  
ATOM   3085  NE  ARG   205      -4.286 -43.362  51.106  1.00  1.00      1S   N  
ATOM   3086  CZ  ARG   205      -4.354 -44.039  49.925  1.00  1.00      1S   C  
ATOM   3087  NH1 ARG   205      -4.942 -43.484  48.834  1.00  1.00      1S   N1+
ATOM   3088  NH2 ARG   205      -3.831 -45.290  49.843  1.00  1.00      1S   N  
ATOM   3089  HN  ARG   205      -1.440 -39.672  53.386  1.00  0.00      1S   H  
ATOM   3090  HA  ARG   205      -3.405 -40.905  54.966  1.00  1.00      1S   H  
ATOM   3091  HB1 ARG   205      -2.703 -42.788  52.986  1.00  0.00      1S   H  
ATOM   3092  HB2 ARG   205      -2.247 -41.221  52.256  1.00  1.00      1S   H  
ATOM   3093  HG1 ARG   205      -4.594 -40.372  52.748  1.00  0.00      1S   H  
ATOM   3094  HG2 ARG   205      -5.003 -41.988  53.422  1.00  1.00      1S   H  
ATOM   3095  HD1 ARG   205      -4.226 -41.315  50.506  1.00  0.00      1S   H  
ATOM   3096  HD2 ARG   205      -5.842 -41.896  51.114  1.00  1.00      1S   H  
ATOM   3097  HE  ARG   205      -3.863 -43.811  51.890  1.00  1.00      1S   H  
ATOM   3098 HH11 ARG   205      -5.349 -42.576  48.904  1.00  1.00      1S   H  
ATOM   3099 HH12 ARG   205      -5.013 -44.006  47.986  1.00  1.00      1S   H  
ATOM   3100 HH21 ARG   205      -3.463 -45.733  50.659  1.00  1.00      1S   H  
ATOM   3101 HH22 ARG   205      -3.886 -45.795  48.982  1.00  1.00      1S   H  
ATOM   3102  N   ARG   206      -0.433 -42.278  55.092  1.00  1.00      1S   N  
ATOM   3103  CA  ARG   206       0.358 -43.316  55.721  1.00  1.00      1S   C  
ATOM   3104  C   ARG   206       0.383 -43.185  57.221  1.00  1.00      1S   C  
ATOM   3105  O   ARG   206       0.328 -44.190  57.928  1.00  1.00      1S   O  
ATOM   3106  CB  ARG   206       1.821 -43.329  55.215  1.00  1.00      1S   C  
ATOM   3107  CG  ARG   206       1.964 -43.777  53.749  1.00  1.00      1S   C  
ATOM   3108  CD  ARG   206       1.520 -45.224  53.493  1.00  1.00      1S   C  
ATOM   3109  NE  ARG   206       1.579 -45.501  52.019  1.00  1.00      1S   N  
ATOM   3110  CZ  ARG   206       0.539 -45.270  51.164  1.00  1.00      1S   C  
ATOM   3111  NH1 ARG   206      -0.627 -44.719  51.593  1.00  1.00      1S   N1+
ATOM   3112  NH2 ARG   206       0.675 -45.602  49.854  1.00  1.00      1S   N  
ATOM   3113  HN  ARG   206       0.072 -41.613  54.546  1.00  0.00      1S   H  
ATOM   3114  HA  ARG   206      -0.113 -44.264  55.506  1.00  1.00      1S   H  
ATOM   3115  HB1 ARG   206       2.434 -44.019  55.837  1.00  0.00      1S   H  
ATOM   3116  HB2 ARG   206       2.247 -42.306  55.321  1.00  1.00      1S   H  
ATOM   3117  HG1 ARG   206       3.028 -43.661  53.444  1.00  0.00      1S   H  
ATOM   3118  HG2 ARG   206       1.357 -43.106  53.113  1.00  1.00      1S   H  
ATOM   3119  HD1 ARG   206       0.489 -45.414  53.856  1.00  0.00      1S   H  
ATOM   3120  HD2 ARG   206       2.209 -45.930  54.006  1.00  1.00      1S   H  
ATOM   3121  HE  ARG   206       2.417 -45.893  51.645  1.00  1.00      1S   H  
ATOM   3122 HH11 ARG   206      -0.722 -44.459  52.552  1.00  1.00      1S   H  
ATOM   3123 HH12 ARG   206      -1.359 -44.542  50.939  1.00  1.00      1S   H  
ATOM   3124 HH21 ARG   206       1.526 -46.014  49.532  1.00  1.00      1S   H  
ATOM   3125 HH22 ARG   206      -0.082 -45.455  49.219  1.00  1.00      1S   H  
ATOM   3126  N   GLN   207       0.453 -41.939  57.738  1.00  1.00      1S   N  
ATOM   3127  CA  GLN   207       0.460 -41.662  59.157  1.00  1.00      1S   C  
ATOM   3128  C   GLN   207      -0.908 -41.858  59.771  1.00  1.00      1S   C  
ATOM   3129  O   GLN   207      -1.011 -42.170  60.957  1.00  1.00      1S   O  
ATOM   3130  CB  GLN   207       0.942 -40.225  59.439  1.00  1.00      1S   C  
ATOM   3131  CG  GLN   207       2.422 -40.031  59.061  1.00  1.00      1S   C  
ATOM   3132  CD  GLN   207       2.829 -38.570  59.274  1.00  1.00      1S   C  
ATOM   3133  NE2 GLN   207       3.931 -38.353  60.051  1.00  1.00      1S   N  
ATOM   3134  OE1 GLN   207       2.184 -37.655  58.755  1.00  1.00      1S   O  
ATOM   3135  HN  GLN   207       0.514 -41.139  57.145  1.00  0.00      1S   H  
ATOM   3136  HA  GLN   207       1.139 -42.356  59.635  1.00  1.00      1S   H  
ATOM   3137  HB1 GLN   207       0.819 -39.989  60.520  1.00  0.00      1S   H  
ATOM   3138  HB2 GLN   207       0.313 -39.520  58.852  1.00  1.00      1S   H  
ATOM   3139  HG1 GLN   207       2.581 -40.285  57.991  1.00  0.00      1S   H  
ATOM   3140  HG2 GLN   207       3.049 -40.707  59.680  1.00  1.00      1S   H  
ATOM   3141 HE21 GLN   207       4.244 -37.416  60.199  1.00  1.00      1S   H  
ATOM   3142 HE22 GLN   207       4.416 -39.125  60.457  1.00  1.00      1S   H  
ATOM   3143  N   LEU   208      -1.987 -41.714  58.963  1.00  1.00      1S   N  
ATOM   3144  CA  LEU   208      -3.333 -42.071  59.365  1.00  1.00      1S   C  
ATOM   3145  C   LEU   208      -3.474 -43.604  59.523  1.00  1.00      1S   C  
ATOM   3146  CB  LEU   208      -4.405 -41.606  58.341  1.00  1.00      1S   C  
ATOM   3147  CG  LEU   208      -4.638 -40.078  58.275  1.00  1.00      1S   C  
ATOM   3148  CD1 LEU   208      -5.421 -39.682  57.008  1.00  1.00      1S   C  
ATOM   3149  CD2 LEU   208      -5.351 -39.534  59.528  1.00  1.00      1S   C  
ATOM   3150  OT1 LEU   208      -4.478 -44.027  60.158  1.00  1.00      1S   O  
ATOM   3151  OT2 LEU   208      -2.596 -44.363  59.035  1.00  0.00      1S   O  
ATOM   3152  HN  LEU   208      -1.884 -41.435  58.012  1.00  0.00      1S   H  
ATOM   3153  HA  LEU   208      -3.522 -41.620  60.329  1.00  1.00      1S   H  
ATOM   3154  HB1 LEU   208      -5.381 -42.086  58.574  1.00  0.00      1S   H  
ATOM   3155  HB2 LEU   208      -4.093 -41.957  57.335  1.00  1.00      1S   H  
ATOM   3156  HG  LEU   208      -3.642 -39.592  58.207  1.00  1.00      1S   H  
ATOM   3157 HD11 LEU   208      -6.412 -40.182  56.997  1.00  1.00      1S   H  
ATOM   3158 HD12 LEU   208      -4.864 -39.982  56.099  1.00  1.00      1S   H  
ATOM   3159 HD13 LEU   208      -5.574 -38.583  56.978  1.00  1.00      1S   H  
ATOM   3160 HD21 LEU   208      -4.828 -39.850  60.453  1.00  1.00      1S   H  
ATOM   3161 HD22 LEU   208      -6.394 -39.915  59.569  1.00  1.00      1S   H  
ATOM   3162 HD23 LEU   208      -5.379 -38.424  59.500  1.00  1.00      1S   H  
ATOM   3163  N   ALA   221       0.994 -34.061  67.458  1.00  1.00      2S   N  
ATOM   3164  CA  ALA   221       1.135 -35.037  66.342  1.00  1.00      2S   C  
ATOM   3165  C   ALA   221      -0.059 -35.023  65.431  1.00  1.00      2S   C  
ATOM   3166  O   ALA   221       0.090 -34.992  64.211  1.00  1.00      2S   O  
ATOM   3167  CB  ALA   221       1.345 -36.458  66.902  1.00  1.00      2S   C  
ATOM   3168  HA  ALA   221       1.999 -34.735  65.767  1.00  1.00      2S   H  
ATOM   3169  HB1 ALA   221       0.482 -36.784  67.521  1.00  1.00      2S   H  
ATOM   3170  HB2 ALA   221       2.260 -36.492  67.531  1.00  1.00      2S   H  
ATOM   3171  HB3 ALA   221       1.477 -37.187  66.073  1.00  1.00      2S   H  
ATOM   3172  HT1 ALA   221       0.818 -33.110  67.077  1.00  0.00      2S   H  
ATOM   3173  HT2 ALA   221       1.869 -34.051  68.021  1.00  0.00      2S   H  
ATOM   3174  HT3 ALA   221       0.202 -34.343  68.069  1.00  0.00      2S   H  
ATOM   3175  N   ARG   222      -1.287 -35.016  66.010  1.00  1.00      2S   N  
ATOM   3176  CA  ARG   222      -2.517 -34.995  65.257  1.00  1.00      2S   C  
ATOM   3177  C   ARG   222      -2.730 -33.660  64.584  1.00  1.00      2S   C  
ATOM   3178  O   ARG   222      -3.357 -33.590  63.534  1.00  1.00      2S   O  
ATOM   3179  CB  ARG   222      -3.747 -35.327  66.142  1.00  1.00      2S   C  
ATOM   3180  CG  ARG   222      -5.076 -35.459  65.372  1.00  1.00      2S   C  
ATOM   3181  CD  ARG   222      -5.036 -36.589  64.332  1.00  1.00      2S   C  
ATOM   3182  NE  ARG   222      -6.278 -36.562  63.491  1.00  1.00      2S   N  
ATOM   3183  CZ  ARG   222      -6.374 -35.822  62.350  1.00  1.00      2S   C  
ATOM   3184  NH1 ARG   222      -5.354 -35.026  61.952  1.00  1.00      2S   N1+
ATOM   3185  NH2 ARG   222      -7.500 -35.876  61.595  1.00  1.00      2S   N  
ATOM   3186  HN  ARG   222      -1.405 -35.058  66.998  1.00  0.00      2S   H  
ATOM   3187  HA  ARG   222      -2.413 -35.744  64.486  1.00  1.00      2S   H  
ATOM   3188  HB1 ARG   222      -3.858 -34.551  66.930  1.00  0.00      2S   H  
ATOM   3189  HB2 ARG   222      -3.554 -36.297  66.653  1.00  1.00      2S   H  
ATOM   3190  HG1 ARG   222      -5.307 -34.491  64.875  1.00  0.00      2S   H  
ATOM   3191  HG2 ARG   222      -5.897 -35.661  66.094  1.00  1.00      2S   H  
ATOM   3192  HD1 ARG   222      -4.975 -37.578  64.834  1.00  0.00      2S   H  
ATOM   3193  HD2 ARG   222      -4.154 -36.481  63.670  1.00  1.00      2S   H  
ATOM   3194  HE  ARG   222      -7.040 -37.157  63.737  1.00  1.00      2S   H  
ATOM   3195 HH11 ARG   222      -5.441 -34.479  61.123  1.00  1.00      2S   H  
ATOM   3196 HH12 ARG   222      -4.584 -34.862  62.569  1.00  1.00      2S   H  
ATOM   3197 HH21 ARG   222      -8.258 -36.465  61.870  1.00  1.00      2S   H  
ATOM   3198 HH22 ARG   222      -7.572 -35.314  60.772  1.00  1.00      2S   H  
ATOM   3199  N   SER   223      -2.177 -32.567  65.154  1.00  1.00      2S   N  
ATOM   3200  CA  SER   223      -2.298 -31.227  64.620  1.00  1.00      2S   C  
ATOM   3201  C   SER   223      -1.526 -31.069  63.331  1.00  1.00      2S   C  
ATOM   3202  O   SER   223      -2.020 -30.470  62.377  1.00  1.00      2S   O  
ATOM   3203  CB  SER   223      -1.785 -30.172  65.623  1.00  1.00      2S   C  
ATOM   3204  OG  SER   223      -2.563 -30.207  66.813  1.00  1.00      2S   O  
ATOM   3205  HN  SER   223      -1.670 -32.637  66.008  1.00  0.00      2S   H  
ATOM   3206  HA  SER   223      -3.343 -31.043  64.408  1.00  1.00      2S   H  
ATOM   3207  HB1 SER   223      -1.845 -29.151  65.189  1.00  0.00      2S   H  
ATOM   3208  HB2 SER   223      -0.728 -30.385  65.893  1.00  1.00      2S   H  
ATOM   3209  HG1 SER   223      -3.181 -29.473  66.756  1.00  0.00      2S   H  
ATOM   3210  N   THR   224      -0.298 -31.640  63.269  1.00  1.00      2S   N  
ATOM   3211  CA  THR   224       0.568 -31.605  62.103  1.00  1.00      2S   C  
ATOM   3212  C   THR   224      -0.034 -32.440  60.995  1.00  1.00      2S   C  
ATOM   3213  O   THR   224      -0.033 -32.041  59.836  1.00  1.00      2S   O  
ATOM   3214  CB  THR   224       1.979 -32.098  62.407  1.00  1.00      2S   C  
ATOM   3215  CG2 THR   224       2.938 -31.731  61.256  1.00  1.00      2S   C  
ATOM   3216  OG1 THR   224       2.460 -31.481  63.595  1.00  1.00      2S   O  
ATOM   3217  HN  THR   224       0.090 -32.106  64.059  1.00  0.00      2S   H  
ATOM   3218  HA  THR   224       0.620 -30.578  61.769  1.00  1.00      2S   H  
ATOM   3219  HB  THR   224       1.986 -33.198  62.568  1.00  1.00      2S   H  
ATOM   3220  HG1 THR   224       3.394 -31.700  63.645  1.00  1.00      2S   H  
ATOM   3221 HG21 THR   224       2.973 -30.630  61.116  1.00  1.00      2S   H  
ATOM   3222 HG22 THR   224       2.619 -32.199  60.301  1.00  1.00      2S   H  
ATOM   3223 HG23 THR   224       3.966 -32.088  61.484  1.00  1.00      2S   H  
ATOM   3224  N   LEU   225      -0.615 -33.606  61.353  1.00  1.00      2S   N  
ATOM   3225  CA  LEU   225      -1.305 -34.515  60.464  1.00  1.00      2S   C  
ATOM   3226  C   LEU   225      -2.541 -33.877  59.864  1.00  1.00      2S   C  
ATOM   3227  O   LEU   225      -2.825 -34.070  58.687  1.00  1.00      2S   O  
ATOM   3228  CB  LEU   225      -1.673 -35.788  61.264  1.00  1.00      2S   C  
ATOM   3229  CG  LEU   225      -2.470 -36.910  60.561  1.00  1.00      2S   C  
ATOM   3230  CD1 LEU   225      -1.740 -37.489  59.338  1.00  1.00      2S   C  
ATOM   3231  CD2 LEU   225      -2.783 -38.020  61.585  1.00  1.00      2S   C  
ATOM   3232  HN  LEU   225      -0.589 -33.903  62.305  1.00  0.00      2S   H  
ATOM   3233  HA  LEU   225      -0.630 -34.770  59.657  1.00  1.00      2S   H  
ATOM   3234  HB1 LEU   225      -2.237 -35.483  62.170  1.00  0.00      2S   H  
ATOM   3235  HB2 LEU   225      -0.715 -36.236  61.616  1.00  1.00      2S   H  
ATOM   3236  HG  LEU   225      -3.446 -36.505  60.207  1.00  1.00      2S   H  
ATOM   3237 HD11 LEU   225      -0.669 -37.658  59.568  1.00  1.00      2S   H  
ATOM   3238 HD12 LEU   225      -1.820 -36.804  58.468  1.00  1.00      2S   H  
ATOM   3239 HD13 LEU   225      -2.188 -38.463  59.055  1.00  1.00      2S   H  
ATOM   3240 HD21 LEU   225      -3.700 -37.767  62.151  1.00  1.00      2S   H  
ATOM   3241 HD22 LEU   225      -1.941 -38.141  62.299  1.00  1.00      2S   H  
ATOM   3242 HD23 LEU   225      -2.952 -38.991  61.078  1.00  1.00      2S   H  
ATOM   3243  N   GLN   226      -3.293 -33.065  60.648  1.00  1.00      2S   N  
ATOM   3244  CA  GLN   226      -4.526 -32.427  60.219  1.00  1.00      2S   C  
ATOM   3245  C   GLN   226      -4.261 -31.333  59.226  1.00  1.00      2S   C  
ATOM   3246  O   GLN   226      -5.004 -31.164  58.260  1.00  1.00      2S   O  
ATOM   3247  CB  GLN   226      -5.331 -31.852  61.412  1.00  1.00      2S   C  
ATOM   3248  CG  GLN   226      -6.856 -31.961  61.213  1.00  1.00      2S   C  
ATOM   3249  CD  GLN   226      -7.594 -31.826  62.553  1.00  1.00      2S   C  
ATOM   3250  NE2 GLN   226      -8.878 -31.370  62.479  1.00  1.00      2S   N  
ATOM   3251  OE1 GLN   226      -7.060 -32.144  63.621  1.00  1.00      2S   O  
ATOM   3252  HN  GLN   226      -3.042 -32.910  61.602  1.00  0.00      2S   H  
ATOM   3253  HA  GLN   226      -5.119 -33.188  59.729  1.00  1.00      2S   H  
ATOM   3254  HB1 GLN   226      -5.038 -30.806  61.641  1.00  0.00      2S   H  
ATOM   3255  HB2 GLN   226      -5.057 -32.452  62.304  1.00  1.00      2S   H  
ATOM   3256  HG1 GLN   226      -7.102 -32.960  60.794  1.00  0.00      2S   H  
ATOM   3257  HG2 GLN   226      -7.197 -31.185  60.497  1.00  1.00      2S   H  
ATOM   3258 HE21 GLN   226      -9.411 -31.272  63.318  1.00  1.00      2S   H  
ATOM   3259 HE22 GLN   226      -9.278 -31.140  61.593  1.00  1.00      2S   H  
ATOM   3260  N   LYS   227      -3.145 -30.598  59.434  1.00  1.00      2S   N  
ATOM   3261  CA  LYS   227      -2.608 -29.614  58.522  1.00  1.00      2S   C  
ATOM   3262  C   LYS   227      -2.269 -30.242  57.191  1.00  1.00      2S   C  
ATOM   3263  O   LYS   227      -2.576 -29.674  56.146  1.00  1.00      2S   O  
ATOM   3264  CB  LYS   227      -1.332 -28.964  59.117  1.00  1.00      2S   C  
ATOM   3265  CG  LYS   227      -0.390 -28.261  58.120  1.00  1.00      2S   C  
ATOM   3266  CD  LYS   227       0.957 -27.883  58.754  1.00  1.00      2S   C  
ATOM   3267  CE  LYS   227       1.160 -26.375  58.907  1.00  1.00      2S   C  
ATOM   3268  NZ  LYS   227       1.445 -25.754  57.592  1.00  1.00      2S   N1+
ATOM   3269  HN  LYS   227      -2.597 -30.749  60.255  1.00  0.00      2S   H  
ATOM   3270  HA  LYS   227      -3.362 -28.857  58.357  1.00  1.00      2S   H  
ATOM   3271  HB1 LYS   227      -0.744 -29.758  59.623  1.00  0.00      2S   H  
ATOM   3272  HB2 LYS   227      -1.638 -28.241  59.905  1.00  1.00      2S   H  
ATOM   3273  HG1 LYS   227      -0.899 -27.371  57.693  1.00  0.00      2S   H  
ATOM   3274  HG2 LYS   227      -0.143 -28.944  57.277  1.00  1.00      2S   H  
ATOM   3275  HD1 LYS   227       1.780 -28.311  58.137  1.00  0.00      2S   H  
ATOM   3276  HD2 LYS   227       1.023 -28.362  59.756  1.00  1.00      2S   H  
ATOM   3277  HE1 LYS   227       2.025 -26.167  59.571  1.00  0.00      2S   H  
ATOM   3278  HE2 LYS   227       0.248 -25.899  59.326  1.00  1.00      2S   H  
ATOM   3279  HZ1 LYS   227       0.659 -25.954  56.941  1.00  1.00      2S   H  
ATOM   3280  HZ2 LYS   227       2.324 -26.158  57.210  1.00  1.00      2S   H  
ATOM   3281  HZ3 LYS   227       1.555 -24.727  57.713  1.00  1.00      2S   H  
ATOM   3282  N   GLU   228      -1.630 -31.436  57.199  1.00  1.00      2S   N  
ATOM   3283  CA  GLU   228      -1.212 -32.137  56.003  1.00  1.00      2S   C  
ATOM   3284  C   GLU   228      -2.385 -32.570  55.150  1.00  1.00      2S   C  
ATOM   3285  O   GLU   228      -2.313 -32.501  53.924  1.00  1.00      2S   O  
ATOM   3286  CB  GLU   228      -0.347 -33.377  56.323  1.00  1.00      2S   C  
ATOM   3287  CG  GLU   228       1.067 -33.012  56.816  1.00  1.00      2S   C  
ATOM   3288  CD  GLU   228       1.938 -34.255  57.014  1.00  1.00      2S   C  
ATOM   3289  OE1 GLU   228       1.467 -35.382  56.709  1.00  1.00      2S   O  
ATOM   3290  OE2 GLU   228       3.104 -34.082  57.459  1.00  1.00      2S   O1-
ATOM   3291  HN  GLU   228      -1.380 -31.876  58.060  1.00  0.00      2S   H  
ATOM   3292  HA  GLU   228      -0.618 -31.452  55.414  1.00  1.00      2S   H  
ATOM   3293  HB1 GLU   228      -0.229 -33.985  55.399  1.00  0.00      2S   H  
ATOM   3294  HB2 GLU   228      -0.858 -34.003  57.086  1.00  1.00      2S   H  
ATOM   3295  HG1 GLU   228       1.018 -32.453  57.769  1.00  0.00      2S   H  
ATOM   3296  HG2 GLU   228       1.551 -32.358  56.063  1.00  1.00      2S   H  
ATOM   3297  N   VAL   229      -3.509 -32.989  55.783  1.00  1.00      2S   N  
ATOM   3298  CA  VAL   229      -4.742 -33.354  55.108  1.00  1.00      2S   C  
ATOM   3299  C   VAL   229      -5.364 -32.131  54.460  1.00  1.00      2S   C  
ATOM   3300  O   VAL   229      -5.808 -32.185  53.314  1.00  1.00      2S   O  
ATOM   3301  CB  VAL   229      -5.751 -34.007  56.054  1.00  1.00      2S   C  
ATOM   3302  CG1 VAL   229      -7.083 -34.305  55.331  1.00  1.00      2S   C  
ATOM   3303  CG2 VAL   229      -5.153 -35.318  56.607  1.00  1.00      2S   C  
ATOM   3304  HN  VAL   229      -3.528 -33.060  56.779  1.00  0.00      2S   H  
ATOM   3305  HA  VAL   229      -4.492 -34.056  54.325  1.00  1.00      2S   H  
ATOM   3306  HB  VAL   229      -5.956 -33.326  56.911  1.00  1.00      2S   H  
ATOM   3307 HG11 VAL   229      -6.893 -34.877  54.398  1.00  1.00      2S   H  
ATOM   3308 HG12 VAL   229      -7.622 -33.369  55.075  1.00  1.00      2S   H  
ATOM   3309 HG13 VAL   229      -7.743 -34.910  55.988  1.00  1.00      2S   H  
ATOM   3310 HG21 VAL   229      -4.212 -35.138  57.155  1.00  1.00      2S   H  
ATOM   3311 HG22 VAL   229      -4.940 -36.025  55.778  1.00  1.00      2S   H  
ATOM   3312 HG23 VAL   229      -5.872 -35.798  57.304  1.00  1.00      2S   H  
ATOM   3313  N   HSE   230      -5.379 -30.985  55.182  1.00  1.00      2S   N  
ATOM   3314  CA  HSE   230      -5.916 -29.720  54.718  1.00  1.00      2S   C  
ATOM   3315  C   HSE   230      -5.164 -29.199  53.514  1.00  1.00      2S   C  
ATOM   3316  O   HSE   230      -5.778 -28.717  52.564  1.00  1.00      2S   O  
ATOM   3317  CB  HSE   230      -5.890 -28.654  55.843  1.00  1.00      2S   C  
ATOM   3318  CG  HSE   230      -6.356 -27.278  55.428  1.00  1.00      2S   C  
ATOM   3319  CD2 HSE   230      -7.614 -26.822  55.180  1.00  1.00      2S   C  
ATOM   3320  ND1 HSE   230      -5.432 -26.264  55.238  1.00  1.00      2S   N  
ATOM   3321  CE1 HSE   230      -6.150 -25.216  54.884  1.00  1.00      2S   C  
ATOM   3322  NE2 HSE   230      -7.476 -25.497  54.831  1.00  1.00      2S   N  
ATOM   3323  HN  HSE   230      -5.011 -30.973  56.111  1.00  0.00      2S   H  
ATOM   3324  HA  HSE   230      -6.941 -29.891  54.420  1.00  1.00      2S   H  
ATOM   3325  HB1 HSE   230      -4.862 -28.576  56.257  1.00  0.00      2S   H  
ATOM   3326  HB2 HSE   230      -6.548 -29.002  56.667  1.00  1.00      2S   H  
ATOM   3327  HD2 HSE   230      -8.563 -27.337  55.227  1.00  1.00      2S   H  
ATOM   3328  HE1 HSE   230      -5.745 -24.229  54.667  1.00  1.00      2S   H  
ATOM   3329  HE2 HSE   230      -8.220 -24.862  54.613  1.00  1.00      2S   H  
ATOM   3330  N   ALA   231      -3.816 -29.323  53.524  1.00  1.00      2S   N  
ATOM   3331  CA  ALA   231      -2.946 -28.913  52.446  1.00  1.00      2S   C  
ATOM   3332  C   ALA   231      -3.188 -29.740  51.213  1.00  1.00      2S   C  
ATOM   3333  O   ALA   231      -3.257 -29.199  50.114  1.00  1.00      2S   O  
ATOM   3334  CB  ALA   231      -1.458 -29.037  52.825  1.00  1.00      2S   C  
ATOM   3335  HN  ALA   231      -3.350 -29.709  54.319  1.00  0.00      2S   H  
ATOM   3336  HA  ALA   231      -3.171 -27.881  52.214  1.00  1.00      2S   H  
ATOM   3337  HB1 ALA   231      -1.201 -30.085  53.089  1.00  1.00      2S   H  
ATOM   3338  HB2 ALA   231      -1.239 -28.395  53.705  1.00  1.00      2S   H  
ATOM   3339  HB3 ALA   231      -0.807 -28.709  51.986  1.00  1.00      2S   H  
ATOM   3340  N   ALA   232      -3.367 -31.073  51.378  1.00  1.00      2S   N  
ATOM   3341  CA  ALA   232      -3.639 -32.002  50.304  1.00  1.00      2S   C  
ATOM   3342  C   ALA   232      -4.906 -31.657  49.562  1.00  1.00      2S   C  
ATOM   3343  O   ALA   232      -4.917 -31.630  48.336  1.00  1.00      2S   O  
ATOM   3344  CB  ALA   232      -3.760 -33.450  50.815  1.00  1.00      2S   C  
ATOM   3345  HN  ALA   232      -3.301 -31.485  52.285  1.00  0.00      2S   H  
ATOM   3346  HA  ALA   232      -2.812 -31.942  49.610  1.00  1.00      2S   H  
ATOM   3347  HB1 ALA   232      -4.646 -33.573  51.473  1.00  1.00      2S   H  
ATOM   3348  HB2 ALA   232      -2.859 -33.724  51.403  1.00  1.00      2S   H  
ATOM   3349  HB3 ALA   232      -3.847 -34.158  49.964  1.00  1.00      2S   H  
ATOM   3350  N   LYS   233      -6.005 -31.352  50.287  1.00  1.00      2S   N  
ATOM   3351  CA  LYS   233      -7.285 -31.070  49.678  1.00  1.00      2S   C  
ATOM   3352  C   LYS   233      -7.295 -29.719  48.986  1.00  1.00      2S   C  
ATOM   3353  O   LYS   233      -7.941 -29.549  47.956  1.00  1.00      2S   O  
ATOM   3354  CB  LYS   233      -8.434 -31.134  50.705  1.00  1.00      2S   C  
ATOM   3355  CG  LYS   233      -9.785 -31.489  50.068  1.00  1.00      2S   C  
ATOM   3356  CD  LYS   233     -10.982 -31.157  50.967  1.00  1.00      2S   C  
ATOM   3357  CE  LYS   233     -12.314 -31.604  50.354  1.00  1.00      2S   C  
ATOM   3358  NZ  LYS   233     -13.462 -31.021  51.088  1.00  1.00      2S   N1+
ATOM   3359  HN  LYS   233      -5.984 -31.357  51.286  1.00  0.00      2S   H  
ATOM   3360  HA  LYS   233      -7.460 -31.834  48.932  1.00  1.00      2S   H  
ATOM   3361  HB1 LYS   233      -8.509 -30.171  51.244  1.00  0.00      2S   H  
ATOM   3362  HB2 LYS   233      -8.199 -31.912  51.465  1.00  1.00      2S   H  
ATOM   3363  HG1 LYS   233      -9.787 -32.575  49.826  1.00  0.00      2S   H  
ATOM   3364  HG2 LYS   233      -9.905 -30.928  49.114  1.00  1.00      2S   H  
ATOM   3365  HD1 LYS   233     -10.990 -30.056  51.115  1.00  0.00      2S   H  
ATOM   3366  HD2 LYS   233     -10.847 -31.639  51.961  1.00  1.00      2S   H  
ATOM   3367  HE1 LYS   233     -12.405 -32.710  50.395  1.00  0.00      2S   H  
ATOM   3368  HE2 LYS   233     -12.388 -31.269  49.298  1.00  1.00      2S   H  
ATOM   3369  HZ1 LYS   233     -13.492 -29.995  50.920  1.00  1.00      2S   H  
ATOM   3370  HZ2 LYS   233     -13.357 -31.205  52.106  1.00  1.00      2S   H  
ATOM   3371  HZ3 LYS   233     -14.346 -31.451  50.747  1.00  1.00      2S   H  
ATOM   3372  N   SER   234      -6.535 -28.734  49.524  1.00  1.00      2S   N  
ATOM   3373  CA  SER   234      -6.365 -27.421  48.930  1.00  1.00      2S   C  
ATOM   3374  C   SER   234      -5.582 -27.505  47.641  1.00  1.00      2S   C  
ATOM   3375  O   SER   234      -5.926 -26.845  46.664  1.00  1.00      2S   O  
ATOM   3376  CB  SER   234      -5.636 -26.441  49.879  1.00  1.00      2S   C  
ATOM   3377  OG  SER   234      -6.484 -26.057  50.954  1.00  1.00      2S   O  
ATOM   3378  HN  SER   234      -6.027 -28.887  50.369  1.00  0.00      2S   H  
ATOM   3379  HA  SER   234      -7.344 -27.028  48.691  1.00  1.00      2S   H  
ATOM   3380  HB1 SER   234      -5.342 -25.519  49.337  1.00  0.00      2S   H  
ATOM   3381  HB2 SER   234      -4.722 -26.919  50.294  1.00  1.00      2S   H  
ATOM   3382  HG1 SER   234      -5.974 -25.445  51.492  1.00  0.00      2S   H  
ATOM   3383  N   LEU   235      -4.528 -28.353  47.600  1.00  1.00      2S   N  
ATOM   3384  CA  LEU   235      -3.726 -28.582  46.418  1.00  1.00      2S   C  
ATOM   3385  C   LEU   235      -4.488 -29.379  45.386  1.00  1.00      2S   C  
ATOM   3386  O   LEU   235      -4.300 -29.166  44.193  1.00  1.00      2S   O  
ATOM   3387  CB  LEU   235      -2.407 -29.324  46.733  1.00  1.00      2S   C  
ATOM   3388  CG  LEU   235      -1.371 -28.490  47.524  1.00  1.00      2S   C  
ATOM   3389  CD1 LEU   235      -0.222 -29.398  47.991  1.00  1.00      2S   C  
ATOM   3390  CD2 LEU   235      -0.831 -27.289  46.724  1.00  1.00      2S   C  
ATOM   3391  HN  LEU   235      -4.252 -28.870  48.409  1.00  0.00      2S   H  
ATOM   3392  HA  LEU   235      -3.500 -27.623  45.975  1.00  1.00      2S   H  
ATOM   3393  HB1 LEU   235      -1.917 -29.639  45.785  1.00  0.00      2S   H  
ATOM   3394  HB2 LEU   235      -2.644 -30.243  47.314  1.00  1.00      2S   H  
ATOM   3395  HG  LEU   235      -1.863 -28.082  48.435  1.00  1.00      2S   H  
ATOM   3396 HD11 LEU   235       0.189 -29.959  47.127  1.00  1.00      2S   H  
ATOM   3397 HD12 LEU   235      -0.587 -30.133  48.740  1.00  1.00      2S   H  
ATOM   3398 HD13 LEU   235       0.591 -28.796  48.449  1.00  1.00      2S   H  
ATOM   3399 HD21 LEU   235      -1.648 -26.585  46.467  1.00  1.00      2S   H  
ATOM   3400 HD22 LEU   235      -0.347 -27.635  45.786  1.00  1.00      2S   H  
ATOM   3401 HD23 LEU   235      -0.078 -26.738  47.326  1.00  1.00      2S   H  
ATOM   3402  N   ALA   236      -5.397 -30.289  45.808  1.00  1.00      2S   N  
ATOM   3403  CA  ALA   236      -6.223 -31.076  44.917  1.00  1.00      2S   C  
ATOM   3404  C   ALA   236      -7.201 -30.214  44.153  1.00  1.00      2S   C  
ATOM   3405  O   ALA   236      -7.489 -30.480  42.989  1.00  1.00      2S   O  
ATOM   3406  CB  ALA   236      -7.040 -32.140  45.676  1.00  1.00      2S   C  
ATOM   3407  HN  ALA   236      -5.521 -30.475  46.782  1.00  0.00      2S   H  
ATOM   3408  HA  ALA   236      -5.569 -31.569  44.211  1.00  1.00      2S   H  
ATOM   3409  HB1 ALA   236      -7.794 -31.670  46.342  1.00  1.00      2S   H  
ATOM   3410  HB2 ALA   236      -6.369 -32.756  46.307  1.00  1.00      2S   H  
ATOM   3411  HB3 ALA   236      -7.562 -32.815  44.965  1.00  1.00      2S   H  
ATOM   3412  N   ILE   237      -7.715 -29.141  44.801  1.00  1.00      2S   N  
ATOM   3413  CA  ILE   237      -8.662 -28.210  44.225  1.00  1.00      2S   C  
ATOM   3414  C   ILE   237      -7.965 -27.321  43.223  1.00  1.00      2S   C  
ATOM   3415  O   ILE   237      -8.495 -27.100  42.135  1.00  1.00      2S   O  
ATOM   3416  CB  ILE   237      -9.386 -27.405  45.301  1.00  1.00      2S   C  
ATOM   3417  CG1 ILE   237     -10.367 -28.342  46.049  1.00  1.00      2S   C  
ATOM   3418  CG2 ILE   237     -10.134 -26.196  44.691  1.00  1.00      2S   C  
ATOM   3419  CD  ILE   237     -10.876 -27.774  47.376  1.00  1.00      2S   C  
ATOM   3420  HN  ILE   237      -7.459 -28.956  45.747  1.00  0.00      2S   H  
ATOM   3421  HA  ILE   237      -9.401 -28.782  43.680  1.00  1.00      2S   H  
ATOM   3422  HB  ILE   237      -8.637 -27.023  46.031  1.00  1.00      2S   H  
ATOM   3423 HG11 ILE   237      -9.867 -29.312  46.262  1.00  0.00      2S   H  
ATOM   3424 HG12 ILE   237     -11.232 -28.557  45.382  1.00  1.00      2S   H  
ATOM   3425 HG21 ILE   237     -10.775 -26.528  43.848  1.00  1.00      2S   H  
ATOM   3426 HG22 ILE   237      -9.422 -25.428  44.323  1.00  1.00      2S   H  
ATOM   3427 HG23 ILE   237     -10.780 -25.717  45.452  1.00  1.00      2S   H  
ATOM   3428  HD1 ILE   237     -11.415 -26.817  47.219  1.00  0.00      2S   H  
ATOM   3429  HD2 ILE   237     -10.021 -27.594  48.063  1.00  0.00      2S   H  
ATOM   3430  HD3 ILE   237     -11.570 -28.493  47.860  1.00  0.00      2S   H  
ATOM   3431  N   ILE   238      -6.743 -26.823  43.546  1.00  1.00      2S   N  
ATOM   3432  CA  ILE   238      -5.924 -26.026  42.647  1.00  1.00      2S   C  
ATOM   3433  C   ILE   238      -5.628 -26.795  41.380  1.00  1.00      2S   C  
ATOM   3434  O   ILE   238      -5.870 -26.285  40.292  1.00  1.00      2S   O  
ATOM   3435  CB  ILE   238      -4.621 -25.547  43.292  1.00  1.00      2S   C  
ATOM   3436  CG1 ILE   238      -4.932 -24.521  44.408  1.00  1.00      2S   C  
ATOM   3437  CG2 ILE   238      -3.670 -24.935  42.231  1.00  1.00      2S   C  
ATOM   3438  CD  ILE   238      -3.710 -24.166  45.262  1.00  1.00      2S   C  
ATOM   3439  HN  ILE   238      -6.344 -26.996  44.444  1.00  0.00      2S   H  
ATOM   3440  HA  ILE   238      -6.506 -25.159  42.367  1.00  1.00      2S   H  
ATOM   3441  HB  ILE   238      -4.108 -26.419  43.758  1.00  1.00      2S   H  
ATOM   3442 HG11 ILE   238      -5.722 -24.924  45.077  1.00  0.00      2S   H  
ATOM   3443 HG12 ILE   238      -5.334 -23.594  43.944  1.00  1.00      2S   H  
ATOM   3444 HG21 ILE   238      -4.206 -24.155  41.651  1.00  1.00      2S   H  
ATOM   3445 HG22 ILE   238      -3.291 -25.708  41.532  1.00  1.00      2S   H  
ATOM   3446 HG23 ILE   238      -2.784 -24.469  42.707  1.00  1.00      2S   H  
ATOM   3447  HD1 ILE   238      -2.907 -23.710  44.649  1.00  0.00      2S   H  
ATOM   3448  HD2 ILE   238      -3.310 -25.075  45.759  1.00  0.00      2S   H  
ATOM   3449  HD3 ILE   238      -3.989 -23.433  46.043  1.00  0.00      2S   H  
ATOM   3450  N   VAL   239      -5.131 -28.051  41.499  1.00  1.00      2S   N  
ATOM   3451  CA  VAL   239      -4.764 -28.900  40.380  1.00  1.00      2S   C  
ATOM   3452  C   VAL   239      -5.974 -29.253  39.546  1.00  1.00      2S   C  
ATOM   3453  O   VAL   239      -5.929 -29.162  38.320  1.00  1.00      2S   O  
ATOM   3454  CB  VAL   239      -4.063 -30.178  40.834  1.00  1.00      2S   C  
ATOM   3455  CG1 VAL   239      -3.755 -31.099  39.635  1.00  1.00      2S   C  
ATOM   3456  CG2 VAL   239      -2.737 -29.800  41.517  1.00  1.00      2S   C  
ATOM   3457  HN  VAL   239      -4.962 -28.444  42.401  1.00  0.00      2S   H  
ATOM   3458  HA  VAL   239      -4.086 -28.336  39.754  1.00  1.00      2S   H  
ATOM   3459  HB  VAL   239      -4.703 -30.723  41.564  1.00  1.00      2S   H  
ATOM   3460 HG11 VAL   239      -3.238 -30.519  38.844  1.00  1.00      2S   H  
ATOM   3461 HG12 VAL   239      -4.678 -31.544  39.211  1.00  1.00      2S   H  
ATOM   3462 HG13 VAL   239      -3.085 -31.922  39.956  1.00  1.00      2S   H  
ATOM   3463 HG21 VAL   239      -2.866 -29.035  42.305  1.00  1.00      2S   H  
ATOM   3464 HG22 VAL   239      -2.046 -29.396  40.751  1.00  1.00      2S   H  
ATOM   3465 HG23 VAL   239      -2.272 -30.700  41.973  1.00  1.00      2S   H  
ATOM   3466  N   GLY   240      -7.093 -29.640  40.202  1.00  1.00      2S   N  
ATOM   3467  CA  GLY   240      -8.325 -30.038  39.553  1.00  1.00      2S   C  
ATOM   3468  C   GLY   240      -8.915 -28.942  38.711  1.00  1.00      2S   C  
ATOM   3469  O   GLY   240      -9.317 -29.176  37.573  1.00  1.00      2S   O  
ATOM   3470  HN  GLY   240      -7.102 -29.703  41.200  1.00  0.00      2S   H  
ATOM   3471  HA1 GLY   240      -9.029 -30.270  40.339  1.00  0.00      2S   H  
ATOM   3472  HA2 GLY   240      -8.106 -30.882  38.915  1.00  1.00      2S   H  
ATOM   3473  N   LEU   241      -8.961 -27.705  39.255  1.00  1.00      2S   N  
ATOM   3474  CA  LEU   241      -9.508 -26.559  38.568  1.00  1.00      2S   C  
ATOM   3475  C   LEU   241      -8.572 -26.023  37.522  1.00  1.00      2S   C  
ATOM   3476  O   LEU   241      -9.036 -25.604  36.468  1.00  1.00      2S   O  
ATOM   3477  CB  LEU   241      -9.919 -25.429  39.537  1.00  1.00      2S   C  
ATOM   3478  CG  LEU   241     -11.245 -25.739  40.271  1.00  1.00      2S   C  
ATOM   3479  CD1 LEU   241     -11.484 -24.765  41.434  1.00  1.00      2S   C  
ATOM   3480  CD2 LEU   241     -12.450 -25.730  39.309  1.00  1.00      2S   C  
ATOM   3481  HN  LEU   241      -8.636 -27.538  40.185  1.00  0.00      2S   H  
ATOM   3482  HA  LEU   241     -10.384 -26.892  38.033  1.00  1.00      2S   H  
ATOM   3483  HB1 LEU   241     -10.055 -24.472  38.987  1.00  0.00      2S   H  
ATOM   3484  HB2 LEU   241      -9.108 -25.280  40.282  1.00  1.00      2S   H  
ATOM   3485  HG  LEU   241     -11.164 -26.762  40.708  1.00  1.00      2S   H  
ATOM   3486 HD11 LEU   241     -11.561 -23.727  41.052  1.00  1.00      2S   H  
ATOM   3487 HD12 LEU   241     -10.646 -24.816  42.160  1.00  1.00      2S   H  
ATOM   3488 HD13 LEU   241     -12.429 -25.019  41.960  1.00  1.00      2S   H  
ATOM   3489 HD21 LEU   241     -12.345 -26.508  38.526  1.00  1.00      2S   H  
ATOM   3490 HD22 LEU   241     -12.538 -24.740  38.814  1.00  1.00      2S   H  
ATOM   3491 HD23 LEU   241     -13.389 -25.932  39.865  1.00  1.00      2S   H  
ATOM   3492  N   PHE   242      -7.238 -26.062  37.749  1.00  1.00      2S   N  
ATOM   3493  CA  PHE   242      -6.226 -25.679  36.779  1.00  1.00      2S   C  
ATOM   3494  C   PHE   242      -6.361 -26.496  35.513  1.00  1.00      2S   C  
ATOM   3495  O   PHE   242      -6.382 -25.947  34.415  1.00  1.00      2S   O  
ATOM   3496  CB  PHE   242      -4.799 -25.870  37.361  1.00  1.00      2S   C  
ATOM   3497  CG  PHE   242      -3.722 -25.315  36.470  1.00  1.00      2S   C  
ATOM   3498  CD1 PHE   242      -3.105 -26.117  35.492  1.00  1.00      2S   C  
ATOM   3499  CD2 PHE   242      -3.307 -23.985  36.624  1.00  1.00      2S   C  
ATOM   3500  CE1 PHE   242      -2.097 -25.592  34.676  1.00  1.00      2S   C  
ATOM   3501  CE2 PHE   242      -2.278 -23.470  35.832  1.00  1.00      2S   C  
ATOM   3502  CZ  PHE   242      -1.680 -24.268  34.847  1.00  1.00      2S   C  
ATOM   3503  HN  PHE   242      -6.878 -26.372  38.629  1.00  0.00      2S   H  
ATOM   3504  HA  PHE   242      -6.389 -24.638  36.536  1.00  1.00      2S   H  
ATOM   3505  HB1 PHE   242      -4.587 -26.943  37.553  1.00  0.00      2S   H  
ATOM   3506  HB2 PHE   242      -4.730 -25.330  38.330  1.00  1.00      2S   H  
ATOM   3507  HD1 PHE   242      -3.416 -27.142  35.363  1.00  1.00      2S   H  
ATOM   3508  HD2 PHE   242      -3.774 -23.360  37.370  1.00  1.00      2S   H  
ATOM   3509  HE1 PHE   242      -1.636 -26.210  33.920  1.00  1.00      2S   H  
ATOM   3510  HE2 PHE   242      -1.950 -22.457  35.997  1.00  1.00      2S   H  
ATOM   3511  HZ  PHE   242      -0.901 -23.870  34.217  1.00  1.00      2S   H  
ATOM   3512  N   ALA   243      -6.484 -27.834  35.658  1.00  1.00      2S   N  
ATOM   3513  CA  ALA   243      -6.642 -28.760  34.564  1.00  1.00      2S   C  
ATOM   3514  C   ALA   243      -7.943 -28.537  33.828  1.00  1.00      2S   C  
ATOM   3515  O   ALA   243      -7.963 -28.507  32.602  1.00  1.00      2S   O  
ATOM   3516  CB  ALA   243      -6.583 -30.216  35.060  1.00  1.00      2S   C  
ATOM   3517  HN  ALA   243      -6.457 -28.251  36.566  1.00  0.00      2S   H  
ATOM   3518  HA  ALA   243      -5.829 -28.590  33.872  1.00  1.00      2S   H  
ATOM   3519  HB1 ALA   243      -7.374 -30.410  35.815  1.00  1.00      2S   H  
ATOM   3520  HB2 ALA   243      -5.598 -30.409  35.535  1.00  1.00      2S   H  
ATOM   3521  HB3 ALA   243      -6.706 -30.930  34.219  1.00  1.00      2S   H  
ATOM   3522  N   LEU   244      -9.061 -28.328  34.561  1.00  1.00      2S   N  
ATOM   3523  CA  LEU   244     -10.372 -28.070  33.997  1.00  1.00      2S   C  
ATOM   3524  C   LEU   244     -10.407 -26.788  33.187  1.00  1.00      2S   C  
ATOM   3525  O   LEU   244     -11.060 -26.718  32.148  1.00  1.00      2S   O  
ATOM   3526  CB  LEU   244     -11.431 -27.994  35.126  1.00  1.00      2S   C  
ATOM   3527  CG  LEU   244     -12.889 -27.693  34.697  1.00  1.00      2S   C  
ATOM   3528  CD1 LEU   244     -13.483 -28.790  33.794  1.00  1.00      2S   C  
ATOM   3529  CD2 LEU   244     -13.776 -27.459  35.934  1.00  1.00      2S   C  
ATOM   3530  HN  LEU   244      -9.027 -28.357  35.558  1.00  0.00      2S   H  
ATOM   3531  HA  LEU   244     -10.608 -28.890  33.334  1.00  1.00      2S   H  
ATOM   3532  HB1 LEU   244     -11.116 -27.215  35.853  1.00  0.00      2S   H  
ATOM   3533  HB2 LEU   244     -11.425 -28.967  35.667  1.00  1.00      2S   H  
ATOM   3534  HG  LEU   244     -12.895 -26.740  34.119  1.00  1.00      2S   H  
ATOM   3535 HD11 LEU   244     -13.493 -29.764  34.326  1.00  1.00      2S   H  
ATOM   3536 HD12 LEU   244     -12.891 -28.897  32.861  1.00  1.00      2S   H  
ATOM   3537 HD13 LEU   244     -14.526 -28.529  33.515  1.00  1.00      2S   H  
ATOM   3538 HD21 LEU   244     -13.380 -26.611  36.531  1.00  1.00      2S   H  
ATOM   3539 HD22 LEU   244     -13.797 -28.367  36.573  1.00  1.00      2S   H  
ATOM   3540 HD23 LEU   244     -14.814 -27.216  35.625  1.00  1.00      2S   H  
ATOM   3541  N   CYS   245      -9.687 -25.743  33.643  1.00  1.00      2S   N  
ATOM   3542  CA  CYS   245      -9.681 -24.447  33.013  1.00  1.00      2S   C  
ATOM   3543  C   CYS   245      -8.756 -24.398  31.811  1.00  1.00      2S   C  
ATOM   3544  O   CYS   245      -9.126 -23.846  30.777  1.00  1.00      2S   O  
ATOM   3545  CB  CYS   245      -9.290 -23.341  34.021  1.00  1.00      2S   C  
ATOM   3546  SG  CYS   245     -10.575 -23.088  35.296  1.00  1.00      2S   S  
ATOM   3547  HN  CYS   245      -9.163 -25.813  34.491  1.00  0.00      2S   H  
ATOM   3548  HA  CYS   245     -10.680 -24.235  32.657  1.00  1.00      2S   H  
ATOM   3549  HB1 CYS   245      -9.141 -22.387  33.474  1.00  0.00      2S   H  
ATOM   3550  HB2 CYS   245      -8.322 -23.602  34.503  1.00  1.00      2S   H  
ATOM   3551  HG1 CYS   245     -10.368 -24.246  35.908  1.00  0.00      2S   H  
ATOM   3552  N   TRP   246      -7.527 -24.960  31.910  1.00  1.00      2S   N  
ATOM   3553  CA  TRP   246      -6.482 -24.749  30.924  1.00  1.00      2S   C  
ATOM   3554  C   TRP   246      -6.373 -25.839  29.892  1.00  1.00      2S   C  
ATOM   3555  O   TRP   246      -6.060 -25.545  28.738  1.00  1.00      2S   O  
ATOM   3556  CB  TRP   246      -5.091 -24.573  31.576  1.00  1.00      2S   C  
ATOM   3557  CG  TRP   246      -4.899 -23.193  32.168  1.00  1.00      2S   C  
ATOM   3558  CD1 TRP   246      -4.876 -22.811  33.479  1.00  1.00      2S   C  
ATOM   3559  CD2 TRP   246      -4.728 -21.991  31.391  1.00  1.00      2S   C  
ATOM   3560  CE2 TRP   246      -4.609 -20.924  32.306  1.00  1.00      2S   C  
ATOM   3561  CE3 TRP   246      -4.673 -21.769  30.015  1.00  1.00      2S   C  
ATOM   3562  NE1 TRP   246      -4.688 -21.452  33.576  1.00  1.00      2S   N  
ATOM   3563  CZ2 TRP   246      -4.445 -19.615  31.864  1.00  1.00      2S   C  
ATOM   3564  CZ3 TRP   246      -4.500 -20.450  29.569  1.00  1.00      2S   C  
ATOM   3565  CH2 TRP   246      -4.402 -19.389  30.480  1.00  1.00      2S   C  
ATOM   3566  HN  TRP   246      -7.254 -25.462  32.730  1.00  0.00      2S   H  
ATOM   3567  HA  TRP   246      -6.706 -23.845  30.373  1.00  1.00      2S   H  
ATOM   3568  HB1 TRP   246      -4.287 -24.697  30.819  1.00  0.00      2S   H  
ATOM   3569  HB2 TRP   246      -4.948 -25.346  32.362  1.00  1.00      2S   H  
ATOM   3570  HD1 TRP   246      -4.995 -23.482  34.316  1.00  1.00      2S   H  
ATOM   3571  HE1 TRP   246      -4.616 -20.945  34.407  1.00  1.00      2S   H  
ATOM   3572  HE3 TRP   246      -4.771 -22.569  29.298  1.00  1.00      2S   H  
ATOM   3573  HZ2 TRP   246      -4.355 -18.788  32.552  1.00  1.00      2S   H  
ATOM   3574  HZ3 TRP   246      -4.473 -20.245  28.509  1.00  1.00      2S   H  
ATOM   3575  HH2 TRP   246      -4.305 -18.384  30.101  1.00  1.00      2S   H  
ATOM   3576  N   LEU   247      -6.612 -27.122  30.260  1.00  1.00      2S   N  
ATOM   3577  CA  LEU   247      -6.489 -28.231  29.330  1.00  1.00      2S   C  
ATOM   3578  C   LEU   247      -7.428 -28.173  28.144  1.00  1.00      2S   C  
ATOM   3579  O   LEU   247      -6.924 -28.502  27.076  1.00  1.00      2S   O  
ATOM   3580  CB  LEU   247      -6.618 -29.643  29.959  1.00  1.00      2S   C  
ATOM   3581  CG  LEU   247      -5.448 -30.075  30.872  1.00  1.00      2S   C  
ATOM   3582  CD1 LEU   247      -5.741 -31.466  31.463  1.00  1.00      2S   C  
ATOM   3583  CD2 LEU   247      -4.092 -30.082  30.139  1.00  1.00      2S   C  
ATOM   3584  HN  LEU   247      -6.897 -27.362  31.186  1.00  0.00      2S   H  
ATOM   3585  HA  LEU   247      -5.498 -28.154  28.909  1.00  1.00      2S   H  
ATOM   3586  HB1 LEU   247      -6.679 -30.404  29.151  1.00  0.00      2S   H  
ATOM   3587  HB2 LEU   247      -7.567 -29.705  30.530  1.00  1.00      2S   H  
ATOM   3588  HG  LEU   247      -5.378 -29.351  31.715  1.00  1.00      2S   H  
ATOM   3589 HD11 LEU   247      -5.845 -32.213  30.647  1.00  1.00      2S   H  
ATOM   3590 HD12 LEU   247      -6.688 -31.447  32.043  1.00  1.00      2S   H  
ATOM   3591 HD13 LEU   247      -4.917 -31.787  32.133  1.00  1.00      2S   H  
ATOM   3592 HD21 LEU   247      -3.813 -29.062  29.805  1.00  1.00      2S   H  
ATOM   3593 HD22 LEU   247      -4.139 -30.749  29.252  1.00  1.00      2S   H  
ATOM   3594 HD23 LEU   247      -3.293 -30.452  30.815  1.00  1.00      2S   H  
ATOM   3595  N   PRO   248      -8.712 -27.784  28.167  1.00  1.00      2S   N  
ATOM   3596  CA  PRO   248      -9.570 -27.855  26.993  1.00  1.00      2S   C  
ATOM   3597  C   PRO   248      -9.056 -27.033  25.840  1.00  1.00      2S   C  
ATOM   3598  O   PRO   248      -8.989 -27.564  24.739  1.00  1.00      2S   O  
ATOM   3599  CB  PRO   248     -10.934 -27.341  27.471  1.00  1.00      2S   C  
ATOM   3600  CG  PRO   248     -10.966 -27.726  28.950  1.00  1.00      2S   C  
ATOM   3601  CD  PRO   248      -9.506 -27.578  29.381  1.00  1.00      2S   C  
ATOM   3602  HA  PRO   248      -9.610 -28.889  26.677  1.00  1.00      2S   H  
ATOM   3603  HB1 PRO   248     -11.772 -27.795  26.903  1.00  0.00      2S   H  
ATOM   3604  HB2 PRO   248     -10.997 -26.233  27.397  1.00  1.00      2S   H  
ATOM   3605  HG1 PRO   248     -11.642 -27.076  29.541  1.00  0.00      2S   H  
ATOM   3606  HG2 PRO   248     -11.280 -28.787  29.058  1.00  1.00      2S   H  
ATOM   3607  HD1 PRO   248      -9.317 -26.546  29.748  1.00  0.00      2S   H  
ATOM   3608  HD2 PRO   248      -9.251 -28.317  30.170  1.00  1.00      2S   H  
ATOM   3609  N   LEU   249      -8.643 -25.769  26.081  1.00  1.00      2S   N  
ATOM   3610  CA  LEU   249      -8.131 -24.871  25.068  1.00  1.00      2S   C  
ATOM   3611  C   LEU   249      -6.853 -25.379  24.449  1.00  1.00      2S   C  
ATOM   3612  O   LEU   249      -6.690 -25.349  23.231  1.00  1.00      2S   O  
ATOM   3613  CB  LEU   249      -7.889 -23.465  25.670  1.00  1.00      2S   C  
ATOM   3614  CG  LEU   249      -7.313 -22.398  24.707  1.00  1.00      2S   C  
ATOM   3615  CD1 LEU   249      -8.210 -22.146  23.479  1.00  1.00      2S   C  
ATOM   3616  CD2 LEU   249      -7.037 -21.089  25.470  1.00  1.00      2S   C  
ATOM   3617  HN  LEU   249      -8.704 -25.385  26.999  1.00  0.00      2S   H  
ATOM   3618  HA  LEU   249      -8.872 -24.807  24.284  1.00  1.00      2S   H  
ATOM   3619  HB1 LEU   249      -7.205 -23.561  26.542  1.00  0.00      2S   H  
ATOM   3620  HB2 LEU   249      -8.859 -23.086  26.059  1.00  1.00      2S   H  
ATOM   3621  HG  LEU   249      -6.328 -22.763  24.333  1.00  1.00      2S   H  
ATOM   3622 HD11 LEU   249      -9.213 -21.794  23.798  1.00  1.00      2S   H  
ATOM   3623 HD12 LEU   249      -8.330 -23.072  22.878  1.00  1.00      2S   H  
ATOM   3624 HD13 LEU   249      -7.753 -21.371  22.827  1.00  1.00      2S   H  
ATOM   3625 HD21 LEU   249      -6.332 -21.273  26.308  1.00  1.00      2S   H  
ATOM   3626 HD22 LEU   249      -7.982 -20.680  25.886  1.00  1.00      2S   H  
ATOM   3627 HD23 LEU   249      -6.590 -20.333  24.791  1.00  1.00      2S   H  
ATOM   3628  N   HSD   250      -5.915 -25.873  25.280  1.00  1.00      2S   N  
ATOM   3629  CA  HSD   250      -4.620 -26.310  24.821  1.00  1.00      2S   C  
ATOM   3630  C   HSD   250      -4.656 -27.668  24.154  1.00  1.00      2S   C  
ATOM   3631  O   HSD   250      -3.854 -27.935  23.262  1.00  1.00      2S   O  
ATOM   3632  CB  HSD   250      -3.602 -26.315  25.967  1.00  1.00      2S   C  
ATOM   3633  CG  HSD   250      -2.989 -24.954  26.173  1.00  1.00      2S   C  
ATOM   3634  CD2 HSD   250      -3.497 -23.818  26.726  1.00  1.00      2S   C  
ATOM   3635  ND1 HSD   250      -1.715 -24.628  25.758  1.00  1.00      2S   N  
ATOM   3636  CE1 HSD   250      -1.508 -23.332  26.093  1.00  1.00      2S   C  
ATOM   3637  NE2 HSD   250      -2.563 -22.796  26.677  1.00  1.00      2S   N  
ATOM   3638  HN  HSD   250      -6.070 -25.919  26.265  1.00  0.00      2S   H  
ATOM   3639  HA  HSD   250      -4.272 -25.606  24.078  1.00  1.00      2S   H  
ATOM   3640  HB1 HSD   250      -2.781 -27.019  25.726  1.00  0.00      2S   H  
ATOM   3641  HB2 HSD   250      -4.086 -26.661  26.907  1.00  1.00      2S   H  
ATOM   3642  HD1 HSD   250      -1.066 -25.250  25.319  1.00  0.00      2S   H  
ATOM   3643  HD2 HSD   250      -4.473 -23.635  27.154  1.00  1.00      2S   H  
ATOM   3644  HE1 HSD   250      -0.563 -22.823  25.909  1.00  1.00      2S   H  
ATOM   3645  N   ILE   251      -5.611 -28.549  24.533  1.00  1.00      2S   N  
ATOM   3646  CA  ILE   251      -5.878 -29.797  23.841  1.00  1.00      2S   C  
ATOM   3647  C   ILE   251      -6.422 -29.485  22.468  1.00  1.00      2S   C  
ATOM   3648  O   ILE   251      -5.943 -30.053  21.495  1.00  1.00      2S   O  
ATOM   3649  CB  ILE   251      -6.805 -30.727  24.625  1.00  1.00      2S   C  
ATOM   3650  CG1 ILE   251      -6.010 -31.383  25.781  1.00  1.00      2S   C  
ATOM   3651  CG2 ILE   251      -7.444 -31.807  23.719  1.00  1.00      2S   C  
ATOM   3652  CD  ILE   251      -6.908 -31.987  26.865  1.00  1.00      2S   C  
ATOM   3653  HN  ILE   251      -6.211 -28.356  25.309  1.00  0.00      2S   H  
ATOM   3654  HA  ILE   251      -4.934 -30.306  23.700  1.00  1.00      2S   H  
ATOM   3655  HB  ILE   251      -7.626 -30.117  25.065  1.00  1.00      2S   H  
ATOM   3656 HG11 ILE   251      -5.356 -30.620  26.257  1.00  0.00      2S   H  
ATOM   3657 HG12 ILE   251      -5.350 -32.176  25.363  1.00  1.00      2S   H  
ATOM   3658 HG21 ILE   251      -6.659 -32.343  23.146  1.00  1.00      2S   H  
ATOM   3659 HG22 ILE   251      -8.166 -31.356  23.006  1.00  1.00      2S   H  
ATOM   3660 HG23 ILE   251      -8.001 -32.549  24.328  1.00  1.00      2S   H  
ATOM   3661  HD1 ILE   251      -7.495 -32.842  26.469  1.00  0.00      2S   H  
ATOM   3662  HD2 ILE   251      -7.616 -31.218  27.242  1.00  0.00      2S   H  
ATOM   3663  HD3 ILE   251      -6.293 -32.347  27.717  1.00  0.00      2S   H  
ATOM   3664  N   ILE   252      -7.383 -28.533  22.337  1.00  1.00      2S   N  
ATOM   3665  CA  ILE   252      -7.922 -28.089  21.055  1.00  1.00      2S   C  
ATOM   3666  C   ILE   252      -6.812 -27.580  20.154  1.00  1.00      2S   C  
ATOM   3667  O   ILE   252      -6.777 -27.907  18.971  1.00  1.00      2S   O  
ATOM   3668  CB  ILE   252      -9.002 -27.014  21.198  1.00  1.00      2S   C  
ATOM   3669  CG1 ILE   252     -10.261 -27.578  21.898  1.00  1.00      2S   C  
ATOM   3670  CG2 ILE   252      -9.396 -26.437  19.818  1.00  1.00      2S   C  
ATOM   3671  CD  ILE   252     -11.166 -26.474  22.459  1.00  1.00      2S   C  
ATOM   3672  HN  ILE   252      -7.767 -28.081  23.141  1.00  0.00      2S   H  
ATOM   3673  HA  ILE   252      -8.359 -28.954  20.577  1.00  1.00      2S   H  
ATOM   3674  HB  ILE   252      -8.602 -26.186  21.824  1.00  1.00      2S   H  
ATOM   3675 HG11 ILE   252      -9.966 -28.249  22.729  1.00  0.00      2S   H  
ATOM   3676 HG12 ILE   252     -10.833 -28.198  21.175  1.00  1.00      2S   H  
ATOM   3677 HG21 ILE   252      -9.662 -27.261  19.122  1.00  1.00      2S   H  
ATOM   3678 HG22 ILE   252      -8.572 -25.841  19.374  1.00  1.00      2S   H  
ATOM   3679 HG23 ILE   252     -10.274 -25.770  19.916  1.00  1.00      2S   H  
ATOM   3680  HD1 ILE   252     -11.551 -25.822  21.648  1.00  0.00      2S   H  
ATOM   3681  HD2 ILE   252     -10.597 -25.842  23.174  1.00  0.00      2S   H  
ATOM   3682  HD3 ILE   252     -12.032 -26.916  22.995  1.00  0.00      2S   H  
ATOM   3683  N   ASN   253      -5.851 -26.812  20.718  1.00  1.00      2S   N  
ATOM   3684  CA  ASN   253      -4.679 -26.311  20.028  1.00  1.00      2S   C  
ATOM   3685  C   ASN   253      -3.823 -27.420  19.448  1.00  1.00      2S   C  
ATOM   3686  O   ASN   253      -3.308 -27.286  18.339  1.00  1.00      2S   O  
ATOM   3687  CB  ASN   253      -3.802 -25.441  20.969  1.00  1.00      2S   C  
ATOM   3688  CG  ASN   253      -4.398 -24.033  21.120  1.00  1.00      2S   C  
ATOM   3689  ND2 ASN   253      -3.818 -23.247  22.073  1.00  1.00      2S   N  
ATOM   3690  OD1 ASN   253      -5.311 -23.632  20.392  1.00  1.00      2S   O  
ATOM   3691  HN  ASN   253      -5.924 -26.544  21.677  1.00  0.00      2S   H  
ATOM   3692  HA  ASN   253      -5.025 -25.730  19.184  1.00  1.00      2S   H  
ATOM   3693  HB1 ASN   253      -2.774 -25.335  20.563  1.00  0.00      2S   H  
ATOM   3694  HB2 ASN   253      -3.727 -25.918  21.963  1.00  1.00      2S   H  
ATOM   3695 HD21 ASN   253      -4.132 -22.305  22.184  1.00  1.00      2S   H  
ATOM   3696 HD22 ASN   253      -3.081 -23.607  22.643  1.00  1.00      2S   H  
ATOM   3697  N   CYS   254      -3.688 -28.564  20.157  1.00  1.00      2S   N  
ATOM   3698  CA  CYS   254      -2.995 -29.737  19.659  1.00  1.00      2S   C  
ATOM   3699  C   CYS   254      -3.693 -30.326  18.453  1.00  1.00      2S   C  
ATOM   3700  O   CYS   254      -3.038 -30.641  17.466  1.00  1.00      2S   O  
ATOM   3701  CB  CYS   254      -2.829 -30.841  20.732  1.00  1.00      2S   C  
ATOM   3702  SG  CYS   254      -1.755 -30.302  22.101  1.00  1.00      2S   S  
ATOM   3703  HN  CYS   254      -4.101 -28.659  21.060  1.00  0.00      2S   H  
ATOM   3704  HA  CYS   254      -2.012 -29.425  19.338  1.00  1.00      2S   H  
ATOM   3705  HB1 CYS   254      -2.386 -31.747  20.263  1.00  0.00      2S   H  
ATOM   3706  HB2 CYS   254      -3.823 -31.134  21.125  1.00  1.00      2S   H  
ATOM   3707  HG1 CYS   254      -2.517 -29.278  22.461  1.00  0.00      2S   H  
ATOM   3708  N   PHE   255      -5.042 -30.450  18.479  1.00  1.00      2S   N  
ATOM   3709  CA  PHE   255      -5.835 -30.978  17.379  1.00  1.00      2S   C  
ATOM   3710  C   PHE   255      -5.713 -30.134  16.124  1.00  1.00      2S   C  
ATOM   3711  O   PHE   255      -5.577 -30.680  15.030  1.00  1.00      2S   O  
ATOM   3712  CB  PHE   255      -7.340 -31.109  17.744  1.00  1.00      2S   C  
ATOM   3713  CG  PHE   255      -7.614 -32.418  18.445  1.00  1.00      2S   C  
ATOM   3714  CD1 PHE   255      -7.354 -32.582  19.814  1.00  1.00      2S   C  
ATOM   3715  CD2 PHE   255      -8.152 -33.505  17.733  1.00  1.00      2S   C  
ATOM   3716  CE1 PHE   255      -7.615 -33.794  20.463  1.00  1.00      2S   C  
ATOM   3717  CE2 PHE   255      -8.423 -34.720  18.377  1.00  1.00      2S   C  
ATOM   3718  CZ  PHE   255      -8.153 -34.865  19.743  1.00  1.00      2S   C  
ATOM   3719  HN  PHE   255      -5.561 -30.171  19.285  1.00  0.00      2S   H  
ATOM   3720  HA  PHE   255      -5.435 -31.952  17.131  1.00  1.00      2S   H  
ATOM   3721  HB1 PHE   255      -7.978 -31.085  16.835  1.00  0.00      2S   H  
ATOM   3722  HB2 PHE   255      -7.651 -30.275  18.408  1.00  1.00      2S   H  
ATOM   3723  HD1 PHE   255      -6.954 -31.765  20.377  1.00  1.00      2S   H  
ATOM   3724  HD2 PHE   255      -8.363 -33.401  16.679  1.00  1.00      2S   H  
ATOM   3725  HE1 PHE   255      -7.404 -33.902  21.517  1.00  1.00      2S   H  
ATOM   3726  HE2 PHE   255      -8.841 -35.545  17.819  1.00  1.00      2S   H  
ATOM   3727  HZ  PHE   255      -8.361 -35.800  20.241  1.00  1.00      2S   H  
ATOM   3728  N   THR   256      -5.721 -28.784  16.258  1.00  1.00      2S   N  
ATOM   3729  CA  THR   256      -5.567 -27.842  15.158  1.00  1.00      2S   C  
ATOM   3730  C   THR   256      -4.207 -27.996  14.505  1.00  1.00      2S   C  
ATOM   3731  O   THR   256      -4.088 -27.989  13.281  1.00  1.00      2S   O  
ATOM   3732  CB  THR   256      -5.733 -26.390  15.604  1.00  1.00      2S   C  
ATOM   3733  CG2 THR   256      -5.858 -25.458  14.380  1.00  1.00      2S   C  
ATOM   3734  OG1 THR   256      -6.909 -26.245  16.391  1.00  1.00      2S   O  
ATOM   3735  HN  THR   256      -5.870 -28.365  17.152  1.00  0.00      2S   H  
ATOM   3736  HA  THR   256      -6.327 -28.078  14.426  1.00  1.00      2S   H  
ATOM   3737  HB  THR   256      -4.870 -26.075  16.231  1.00  1.00      2S   H  
ATOM   3738  HG1 THR   256      -6.819 -25.406  16.851  1.00  1.00      2S   H  
ATOM   3739 HG21 THR   256      -6.733 -25.750  13.762  1.00  1.00      2S   H  
ATOM   3740 HG22 THR   256      -4.949 -25.501  13.747  1.00  1.00      2S   H  
ATOM   3741 HG23 THR   256      -5.995 -24.406  14.710  1.00  1.00      2S   H  
ATOM   3742  N   PHE   257      -3.148 -28.165  15.328  1.00  1.00      2S   N  
ATOM   3743  CA  PHE   257      -1.778 -28.321  14.893  1.00  1.00      2S   C  
ATOM   3744  C   PHE   257      -1.553 -29.646  14.187  1.00  1.00      2S   C  
ATOM   3745  O   PHE   257      -0.905 -29.683  13.142  1.00  1.00      2S   O  
ATOM   3746  CB  PHE   257      -0.825 -28.194  16.114  1.00  1.00      2S   C  
ATOM   3747  CG  PHE   257       0.625 -28.447  15.785  1.00  1.00      2S   C  
ATOM   3748  CD1 PHE   257       1.311 -27.651  14.852  1.00  1.00      2S   C  
ATOM   3749  CD2 PHE   257       1.282 -29.547  16.360  1.00  1.00      2S   C  
ATOM   3750  CE1 PHE   257       2.627 -27.963  14.490  1.00  1.00      2S   C  
ATOM   3751  CE2 PHE   257       2.601 -29.848  16.013  1.00  1.00      2S   C  
ATOM   3752  CZ  PHE   257       3.277 -29.054  15.078  1.00  1.00      2S   C  
ATOM   3753  HN  PHE   257      -3.276 -28.175  16.318  1.00  0.00      2S   H  
ATOM   3754  HA  PHE   257      -1.565 -27.529  14.187  1.00  1.00      2S   H  
ATOM   3755  HB1 PHE   257      -1.139 -28.909  16.904  1.00  0.00      2S   H  
ATOM   3756  HB2 PHE   257      -0.899 -27.174  16.540  1.00  1.00      2S   H  
ATOM   3757  HD1 PHE   257       0.816 -26.813  14.386  1.00  1.00      2S   H  
ATOM   3758  HD2 PHE   257       0.755 -30.181  17.058  1.00  1.00      2S   H  
ATOM   3759  HE1 PHE   257       3.137 -27.368  13.748  1.00  1.00      2S   H  
ATOM   3760  HE2 PHE   257       3.089 -30.702  16.458  1.00  1.00      2S   H  
ATOM   3761  HZ  PHE   257       4.293 -29.290  14.800  1.00  1.00      2S   H  
ATOM   3762  N   PHE   258      -2.058 -30.766  14.754  1.00  1.00      2S   N  
ATOM   3763  CA  PHE   258      -1.769 -32.096  14.263  1.00  1.00      2S   C  
ATOM   3764  C   PHE   258      -2.566 -32.424  13.020  1.00  1.00      2S   C  
ATOM   3765  O   PHE   258      -2.111 -33.226  12.206  1.00  1.00      2S   O  
ATOM   3766  CB  PHE   258      -1.983 -33.199  15.339  1.00  1.00      2S   C  
ATOM   3767  CG  PHE   258      -0.850 -33.205  16.346  1.00  1.00      2S   C  
ATOM   3768  CD1 PHE   258       0.472 -33.455  15.930  1.00  1.00      2S   C  
ATOM   3769  CD2 PHE   258      -1.092 -33.011  17.718  1.00  1.00      2S   C  
ATOM   3770  CE1 PHE   258       1.525 -33.479  16.855  1.00  1.00      2S   C  
ATOM   3771  CE2 PHE   258      -0.041 -33.017  18.644  1.00  1.00      2S   C  
ATOM   3772  CZ  PHE   258       1.269 -33.251  18.212  1.00  1.00      2S   C  
ATOM   3773  HN  PHE   258      -2.600 -30.720  15.593  1.00  0.00      2S   H  
ATOM   3774  HA  PHE   258      -0.732 -32.110  13.953  1.00  1.00      2S   H  
ATOM   3775  HB1 PHE   258      -1.993 -34.207  14.873  1.00  0.00      2S   H  
ATOM   3776  HB2 PHE   258      -2.948 -33.037  15.866  1.00  1.00      2S   H  
ATOM   3777  HD1 PHE   258       0.684 -33.641  14.888  1.00  1.00      2S   H  
ATOM   3778  HD2 PHE   258      -2.101 -32.860  18.068  1.00  1.00      2S   H  
ATOM   3779  HE1 PHE   258       2.533 -33.674  16.521  1.00  1.00      2S   H  
ATOM   3780  HE2 PHE   258      -0.242 -32.851  19.692  1.00  1.00      2S   H  
ATOM   3781  HZ  PHE   258       2.080 -33.267  18.926  1.00  1.00      2S   H  
ATOM   3782  N   CYS   259      -3.750 -31.794  12.817  1.00  1.00      2S   N  
ATOM   3783  CA  CYS   259      -4.463 -31.903  11.562  1.00  1.00      2S   C  
ATOM   3784  C   CYS   259      -4.890 -30.511  11.130  1.00  1.00      2S   C  
ATOM   3785  O   CYS   259      -5.995 -30.092  11.475  1.00  1.00      2S   O  
ATOM   3786  CB  CYS   259      -5.702 -32.831  11.656  1.00  1.00      2S   C  
ATOM   3787  SG  CYS   259      -6.425 -33.195  10.021  1.00  1.00      2S   S  
ATOM   3788  HN  CYS   259      -4.144 -31.180  13.499  1.00  0.00      2S   H  
ATOM   3789  HA  CYS   259      -3.816 -32.321  10.805  1.00  1.00      2S   H  
ATOM   3790  HB1 CYS   259      -6.458 -32.388  12.341  1.00  0.00      2S   H  
ATOM   3791  HB2 CYS   259      -5.377 -33.791  12.112  1.00  1.00      2S   H  
ATOM   3792  N   PRO   260      -4.087 -29.751  10.380  1.00  1.00      2S   N  
ATOM   3793  CA  PRO   260      -4.461 -28.420   9.923  1.00  1.00      2S   C  
ATOM   3794  C   PRO   260      -5.322 -28.490   8.679  1.00  1.00      2S   C  
ATOM   3795  O   PRO   260      -5.854 -27.456   8.280  1.00  1.00      2S   O  
ATOM   3796  CB  PRO   260      -3.112 -27.751   9.619  1.00  1.00      2S   C  
ATOM   3797  CG  PRO   260      -2.178 -28.900   9.223  1.00  1.00      2S   C  
ATOM   3798  CD  PRO   260      -2.709 -30.095  10.020  1.00  1.00      2S   C  
ATOM   3799  HA  PRO   260      -5.016 -27.907  10.696  1.00  1.00      2S   H  
ATOM   3800  HB1 PRO   260      -2.729 -27.285  10.555  1.00  0.00      2S   H  
ATOM   3801  HB2 PRO   260      -3.175 -26.971   8.833  1.00  1.00      2S   H  
ATOM   3802  HG1 PRO   260      -2.277 -29.103   8.135  1.00  0.00      2S   H  
ATOM   3803  HG2 PRO   260      -1.119 -28.676   9.464  1.00  1.00      2S   H  
ATOM   3804  HD1 PRO   260      -2.693 -31.017   9.399  1.00  0.00      2S   H  
ATOM   3805  HD2 PRO   260      -2.115 -30.243  10.946  1.00  1.00      2S   H  
ATOM   3806  N   ASP   261      -5.467 -29.685   8.058  1.00  1.00      2S   N  
ATOM   3807  CA  ASP   261      -6.276 -29.896   6.875  1.00  1.00      2S   C  
ATOM   3808  C   ASP   261      -7.690 -30.216   7.274  1.00  1.00      2S   C  
ATOM   3809  O   ASP   261      -8.622 -29.980   6.506  1.00  1.00      2S   O  
ATOM   3810  CB  ASP   261      -5.747 -31.072   6.013  1.00  1.00      2S   C  
ATOM   3811  CG  ASP   261      -4.551 -30.652   5.155  1.00  1.00      2S   C  
ATOM   3812  OD1 ASP   261      -4.218 -29.439   5.112  1.00  1.00      2S   O  
ATOM   3813  OD2 ASP   261      -3.964 -31.561   4.510  1.00  1.00      2S   O1-
ATOM   3814  HN  ASP   261      -4.983 -30.488   8.392  1.00  0.00      2S   H  
ATOM   3815  HA  ASP   261      -6.313 -28.983   6.294  1.00  1.00      2S   H  
ATOM   3816  HB1 ASP   261      -6.534 -31.439   5.319  1.00  0.00      2S   H  
ATOM   3817  HB2 ASP   261      -5.444 -31.910   6.676  1.00  1.00      2S   H  
ATOM   3818  N   CYS   262      -7.886 -30.740   8.507  1.00  1.00      2S   N  
ATOM   3819  CA  CYS   262      -9.181 -31.029   9.077  1.00  1.00      2S   C  
ATOM   3820  C   CYS   262      -9.935 -29.739   9.282  1.00  1.00      2S   C  
ATOM   3821  O   CYS   262      -9.343 -28.663   9.369  1.00  1.00      2S   O  
ATOM   3822  CB  CYS   262      -9.082 -31.734  10.458  1.00  1.00      2S   C  
ATOM   3823  SG  CYS   262      -8.408 -33.426  10.387  1.00  1.00      2S   S  
ATOM   3824  HN  CYS   262      -7.111 -30.931   9.103  1.00  0.00      2S   H  
ATOM   3825  HA  CYS   262      -9.732 -31.648   8.382  1.00  1.00      2S   H  
ATOM   3826  HB1 CYS   262     -10.094 -31.797  10.914  1.00  0.00      2S   H  
ATOM   3827  HB2 CYS   262      -8.454 -31.114  11.136  1.00  1.00      2S   H  
ATOM   3828  N   SER   263     -11.284 -29.821   9.367  1.00  1.00      2S   N  
ATOM   3829  CA  SER   263     -12.111 -28.661   9.602  1.00  1.00      2S   C  
ATOM   3830  C   SER   263     -11.893 -28.203  11.019  1.00  1.00      2S   C  
ATOM   3831  O   SER   263     -11.842 -29.014  11.943  1.00  1.00      2S   O  
ATOM   3832  CB  SER   263     -13.621 -28.910   9.356  1.00  1.00      2S   C  
ATOM   3833  OG  SER   263     -14.116 -29.997  10.132  1.00  1.00      2S   O  
ATOM   3834  HN  SER   263     -11.768 -30.689   9.294  1.00  0.00      2S   H  
ATOM   3835  HA  SER   263     -11.785 -27.877   8.932  1.00  1.00      2S   H  
ATOM   3836  HB1 SER   263     -13.773 -29.160   8.284  1.00  0.00      2S   H  
ATOM   3837  HB2 SER   263     -14.209 -27.994   9.584  1.00  1.00      2S   H  
ATOM   3838  HG1 SER   263     -14.003 -29.741  11.052  1.00  0.00      2S   H  
ATOM   3839  N   HSP   264     -11.726 -26.874  11.201  1.00  1.00      2S   N  
ATOM   3840  CA  HSP   264     -11.361 -26.284  12.464  1.00  1.00      2S   C  
ATOM   3841  C   HSP   264     -12.450 -26.510  13.475  1.00  1.00      2S   C  
ATOM   3842  O   HSP   264     -13.630 -26.550  13.129  1.00  1.00      2S   O  
ATOM   3843  CB  HSP   264     -11.111 -24.759  12.326  1.00  1.00      2S   C  
ATOM   3844  CG  HSP   264     -10.317 -24.141  13.448  1.00  1.00      2S   C  
ATOM   3845  CD2 HSP   264      -8.995 -23.866  13.517  1.00  1.00      2S   C  
ATOM   3846  ND1 HSP   264     -10.865 -23.755  14.640  1.00  1.00      2S   N  
ATOM   3847  CE1 HSP   264      -9.908 -23.264  15.410  1.00  1.00      2S   C  
ATOM   3848  NE2 HSP   264      -8.765 -23.319  14.749  1.00  1.00      2S   N  
ATOM   3849  HN  HSP   264     -11.782 -26.242  10.433  1.00  0.00      2S   H  
ATOM   3850  HA  HSP   264     -10.454 -26.769  12.799  1.00  1.00      2S   H  
ATOM   3851  HB1 HSP   264     -12.075 -24.218  12.201  1.00  0.00      2S   H  
ATOM   3852  HB2 HSP   264     -10.523 -24.594  11.397  1.00  1.00      2S   H  
ATOM   3853  HD1 HSP   264     -11.829 -23.861  14.909  1.00  1.00      2S   H  
ATOM   3854  HD2 HSP   264      -8.216 -23.991  12.773  1.00  1.00      2S   H  
ATOM   3855  HE1 HSP   264     -10.034 -22.887  16.407  1.00  1.00      2S   H  
ATOM   3856  HE2 HSP   264      -7.894 -22.916  15.062  1.00  1.00      2S   H  
ATOM   3857  N   ALA   265     -12.058 -26.653  14.764  1.00  1.00      2S   N  
ATOM   3858  CA  ALA   265     -12.969 -26.742  15.879  1.00  1.00      2S   C  
ATOM   3859  C   ALA   265     -13.873 -25.522  15.896  1.00  1.00      2S   C  
ATOM   3860  O   ALA   265     -13.370 -24.423  15.668  1.00  1.00      2S   O  
ATOM   3861  CB  ALA   265     -12.206 -26.786  17.216  1.00  1.00      2S   C  
ATOM   3862  HN  ALA   265     -11.093 -26.678  15.007  1.00  0.00      2S   H  
ATOM   3863  HA  ALA   265     -13.533 -27.653  15.747  1.00  1.00      2S   H  
ATOM   3864  HB1 ALA   265     -11.549 -25.896  17.321  1.00  1.00      2S   H  
ATOM   3865  HB2 ALA   265     -11.569 -27.695  17.262  1.00  1.00      2S   H  
ATOM   3866  HB3 ALA   265     -12.907 -26.805  18.074  1.00  1.00      2S   H  
ATOM   3867  N   PRO   266     -15.181 -25.628  16.103  1.00  1.00      2S   N  
ATOM   3868  CA  PRO   266     -16.109 -24.550  15.795  1.00  1.00      2S   C  
ATOM   3869  C   PRO   266     -15.912 -23.378  16.722  1.00  1.00      2S   C  
ATOM   3870  O   PRO   266     -15.291 -23.525  17.772  1.00  1.00      2S   O  
ATOM   3871  CB  PRO   266     -17.501 -25.172  15.996  1.00  1.00      2S   C  
ATOM   3872  CG  PRO   266     -17.258 -26.430  16.838  1.00  1.00      2S   C  
ATOM   3873  CD  PRO   266     -15.875 -26.879  16.388  1.00  1.00      2S   C  
ATOM   3874  HA  PRO   266     -15.941 -24.217  14.779  1.00  1.00      2S   H  
ATOM   3875  HB1 PRO   266     -17.912 -25.471  15.007  1.00  0.00      2S   H  
ATOM   3876  HB2 PRO   266     -18.220 -24.485  16.483  1.00  1.00      2S   H  
ATOM   3877  HG1 PRO   266     -17.223 -26.152  17.914  1.00  0.00      2S   H  
ATOM   3878  HG2 PRO   266     -18.035 -27.204  16.681  1.00  1.00      2S   H  
ATOM   3879  HD1 PRO   266     -15.356 -27.458  17.180  1.00  0.00      2S   H  
ATOM   3880  HD2 PRO   266     -15.941 -27.470  15.448  1.00  1.00      2S   H  
ATOM   3881  N   LEU   267     -16.436 -22.202  16.322  1.00  1.00      2S   N  
ATOM   3882  CA  LEU   267     -16.233 -20.933  16.977  1.00  1.00      2S   C  
ATOM   3883  C   LEU   267     -16.761 -20.916  18.393  1.00  1.00      2S   C  
ATOM   3884  O   LEU   267     -16.142 -20.331  19.279  1.00  1.00      2S   O  
ATOM   3885  CB  LEU   267     -16.909 -19.820  16.145  1.00  1.00      2S   C  
ATOM   3886  CG  LEU   267     -16.571 -18.366  16.540  1.00  1.00      2S   C  
ATOM   3887  CD1 LEU   267     -15.055 -18.086  16.575  1.00  1.00      2S   C  
ATOM   3888  CD2 LEU   267     -17.285 -17.384  15.592  1.00  1.00      2S   C  
ATOM   3889  HN  LEU   267     -16.935 -22.145  15.461  1.00  0.00      2S   H  
ATOM   3890  HA  LEU   267     -15.165 -20.770  17.012  1.00  1.00      2S   H  
ATOM   3891  HB1 LEU   267     -18.013 -19.955  16.179  1.00  0.00      2S   H  
ATOM   3892  HB2 LEU   267     -16.597 -19.956  15.085  1.00  1.00      2S   H  
ATOM   3893  HG  LEU   267     -16.970 -18.191  17.564  1.00  1.00      2S   H  
ATOM   3894 HD11 LEU   267     -14.581 -18.405  15.624  1.00  1.00      2S   H  
ATOM   3895 HD12 LEU   267     -14.575 -18.628  17.417  1.00  1.00      2S   H  
ATOM   3896 HD13 LEU   267     -14.869 -17.001  16.714  1.00  1.00      2S   H  
ATOM   3897 HD21 LEU   267     -18.383 -17.544  15.626  1.00  1.00      2S   H  
ATOM   3898 HD22 LEU   267     -16.937 -17.541  14.548  1.00  1.00      2S   H  
ATOM   3899 HD23 LEU   267     -17.068 -16.335  15.884  1.00  1.00      2S   H  
ATOM   3900  N   TRP   268     -17.903 -21.602  18.649  1.00  1.00      2S   N  
ATOM   3901  CA  TRP   268     -18.506 -21.697  19.964  1.00  1.00      2S   C  
ATOM   3902  C   TRP   268     -17.641 -22.476  20.931  1.00  1.00      2S   C  
ATOM   3903  O   TRP   268     -17.611 -22.174  22.123  1.00  1.00      2S   O  
ATOM   3904  CB  TRP   268     -19.934 -22.318  19.932  1.00  1.00      2S   C  
ATOM   3905  CG  TRP   268     -20.045 -23.762  19.450  1.00  1.00      2S   C  
ATOM   3906  CD1 TRP   268     -20.303 -24.208  18.185  1.00  1.00      2S   C  
ATOM   3907  CD2 TRP   268     -19.874 -24.941  20.267  1.00  1.00      2S   C  
ATOM   3908  CE2 TRP   268     -20.017 -26.056  19.413  1.00  1.00      2S   C  
ATOM   3909  CE3 TRP   268     -19.606 -25.111  21.626  1.00  1.00      2S   C  
ATOM   3910  NE1 TRP   268     -20.290 -25.583  18.149  1.00  1.00      2S   N  
ATOM   3911  CZ2 TRP   268     -19.882 -27.353  19.896  1.00  1.00      2S   C  
ATOM   3912  CZ3 TRP   268     -19.462 -26.420  22.111  1.00  1.00      2S   C  
ATOM   3913  CH2 TRP   268     -19.598 -27.525  21.259  1.00  1.00      2S   C  
ATOM   3914  HN  TRP   268     -18.386 -22.078  17.920  1.00  0.00      2S   H  
ATOM   3915  HA  TRP   268     -18.593 -20.688  20.345  1.00  1.00      2S   H  
ATOM   3916  HB1 TRP   268     -20.556 -21.690  19.258  1.00  0.00      2S   H  
ATOM   3917  HB2 TRP   268     -20.377 -22.254  20.950  1.00  1.00      2S   H  
ATOM   3918  HD1 TRP   268     -20.474 -23.571  17.330  1.00  1.00      2S   H  
ATOM   3919  HE1 TRP   268     -20.433 -26.137  17.358  1.00  1.00      2S   H  
ATOM   3920  HE3 TRP   268     -19.497 -24.277  22.301  1.00  1.00      2S   H  
ATOM   3921  HZ2 TRP   268     -19.987 -28.213  19.253  1.00  1.00      2S   H  
ATOM   3922  HZ3 TRP   268     -19.244 -26.579  23.158  1.00  1.00      2S   H  
ATOM   3923  HH2 TRP   268     -19.487 -28.523  21.657  1.00  1.00      2S   H  
ATOM   3924  N   LEU   269     -16.907 -23.496  20.425  1.00  1.00      2S   N  
ATOM   3925  CA  LEU   269     -16.054 -24.349  21.219  1.00  1.00      2S   C  
ATOM   3926  C   LEU   269     -14.773 -23.624  21.541  1.00  1.00      2S   C  
ATOM   3927  O   LEU   269     -14.261 -23.738  22.653  1.00  1.00      2S   O  
ATOM   3928  CB  LEU   269     -15.750 -25.682  20.494  1.00  1.00      2S   C  
ATOM   3929  CG  LEU   269     -14.872 -26.686  21.280  1.00  1.00      2S   C  
ATOM   3930  CD1 LEU   269     -15.480 -27.087  22.638  1.00  1.00      2S   C  
ATOM   3931  CD2 LEU   269     -14.578 -27.936  20.431  1.00  1.00      2S   C  
ATOM   3932  HN  LEU   269     -16.934 -23.710  19.451  1.00  0.00      2S   H  
ATOM   3933  HA  LEU   269     -16.568 -24.557  22.147  1.00  1.00      2S   H  
ATOM   3934  HB1 LEU   269     -15.255 -25.463  19.523  1.00  0.00      2S   H  
ATOM   3935  HB2 LEU   269     -16.720 -26.177  20.267  1.00  1.00      2S   H  
ATOM   3936  HG  LEU   269     -13.893 -26.193  21.480  1.00  1.00      2S   H  
ATOM   3937 HD11 LEU   269     -16.475 -27.556  22.488  1.00  1.00      2S   H  
ATOM   3938 HD12 LEU   269     -15.598 -26.204  23.299  1.00  1.00      2S   H  
ATOM   3939 HD13 LEU   269     -14.818 -27.817  23.150  1.00  1.00      2S   H  
ATOM   3940 HD21 LEU   269     -14.187 -27.643  19.437  1.00  1.00      2S   H  
ATOM   3941 HD22 LEU   269     -15.506 -28.527  20.282  1.00  1.00      2S   H  
ATOM   3942 HD23 LEU   269     -13.823 -28.575  20.936  1.00  1.00      2S   H  
ATOM   3943  N   MET   270     -14.256 -22.811  20.584  1.00  1.00      2S   N  
ATOM   3944  CA  MET   270     -13.116 -21.941  20.793  1.00  1.00      2S   C  
ATOM   3945  C   MET   270     -13.399 -20.947  21.892  1.00  1.00      2S   C  
ATOM   3946  O   MET   270     -12.586 -20.778  22.795  1.00  1.00      2S   O  
ATOM   3947  CB  MET   270     -12.706 -21.150  19.522  1.00  1.00      2S   C  
ATOM   3948  CG  MET   270     -12.092 -22.004  18.391  1.00  1.00      2S   C  
ATOM   3949  SD  MET   270     -10.767 -23.151  18.895  1.00  1.00      2S   S  
ATOM   3950  CE  MET   270      -9.560 -21.976  19.580  1.00  1.00      2S   C  
ATOM   3951  HN  MET   270     -14.672 -22.762  19.677  1.00  0.00      2S   H  
ATOM   3952  HA  MET   270     -12.292 -22.556  21.125  1.00  1.00      2S   H  
ATOM   3953  HB1 MET   270     -11.957 -20.372  19.794  1.00  0.00      2S   H  
ATOM   3954  HB2 MET   270     -13.595 -20.623  19.113  1.00  1.00      2S   H  
ATOM   3955  HG1 MET   270     -11.705 -21.308  17.614  1.00  0.00      2S   H  
ATOM   3956  HG2 MET   270     -12.910 -22.589  17.919  1.00  1.00      2S   H  
ATOM   3957  HE1 MET   270      -9.979 -21.409  20.438  1.00  1.00      2S   H  
ATOM   3958  HE2 MET   270      -9.236 -21.244  18.809  1.00  1.00      2S   H  
ATOM   3959  HE3 MET   270      -8.655 -22.510  19.942  1.00  1.00      2S   H  
ATOM   3960  N   TYR   271     -14.584 -20.301  21.858  1.00  1.00      2S   N  
ATOM   3961  CA  TYR   271     -15.002 -19.301  22.815  1.00  1.00      2S   C  
ATOM   3962  C   TYR   271     -15.185 -19.835  24.204  1.00  1.00      2S   C  
ATOM   3963  O   TYR   271     -14.738 -19.203  25.156  1.00  1.00      2S   O  
ATOM   3964  CB  TYR   271     -16.324 -18.623  22.380  1.00  1.00      2S   C  
ATOM   3965  CG  TYR   271     -16.142 -17.645  21.242  1.00  1.00      2S   C  
ATOM   3966  CD1 TYR   271     -14.921 -16.992  20.960  1.00  1.00      2S   C  
ATOM   3967  CD2 TYR   271     -17.268 -17.314  20.467  1.00  1.00      2S   C  
ATOM   3968  CE1 TYR   271     -14.832 -16.050  19.932  1.00  1.00      2S   C  
ATOM   3969  CE2 TYR   271     -17.183 -16.361  19.447  1.00  1.00      2S   C  
ATOM   3970  CZ  TYR   271     -15.961 -15.731  19.176  1.00  1.00      2S   C  
ATOM   3971  OH  TYR   271     -15.854 -14.781  18.139  1.00  1.00      2S   O  
ATOM   3972  HN  TYR   271     -15.230 -20.470  21.114  1.00  0.00      2S   H  
ATOM   3973  HA  TYR   271     -14.204 -18.583  22.909  1.00  1.00      2S   H  
ATOM   3974  HB1 TYR   271     -16.770 -18.046  23.218  1.00  0.00      2S   H  
ATOM   3975  HB2 TYR   271     -17.053 -19.403  22.064  1.00  1.00      2S   H  
ATOM   3976  HD1 TYR   271     -14.026 -17.170  21.532  1.00  1.00      2S   H  
ATOM   3977  HD2 TYR   271     -18.215 -17.791  20.672  1.00  1.00      2S   H  
ATOM   3978  HE1 TYR   271     -13.886 -15.569  19.734  1.00  1.00      2S   H  
ATOM   3979  HE2 TYR   271     -18.056 -16.136  18.855  1.00  1.00      2S   H  
ATOM   3980  HH  TYR   271     -14.922 -14.561  18.043  1.00  1.00      2S   H  
ATOM   3981  N   LEU   272     -15.820 -21.017  24.356  1.00  1.00      2S   N  
ATOM   3982  CA  LEU   272     -16.029 -21.670  25.630  1.00  1.00      2S   C  
ATOM   3983  C   LEU   272     -14.712 -22.045  26.273  1.00  1.00      2S   C  
ATOM   3984  O   LEU   272     -14.537 -21.883  27.477  1.00  1.00      2S   O  
ATOM   3985  CB  LEU   272     -16.893 -22.936  25.432  1.00  1.00      2S   C  
ATOM   3986  CG  LEU   272     -17.227 -23.765  26.695  1.00  1.00      2S   C  
ATOM   3987  CD1 LEU   272     -18.081 -22.992  27.719  1.00  1.00      2S   C  
ATOM   3988  CD2 LEU   272     -17.919 -25.075  26.275  1.00  1.00      2S   C  
ATOM   3989  HN  LEU   272     -16.196 -21.499  23.566  1.00  0.00      2S   H  
ATOM   3990  HA  LEU   272     -16.539 -20.974  26.281  1.00  1.00      2S   H  
ATOM   3991  HB1 LEU   272     -16.378 -23.602  24.703  1.00  0.00      2S   H  
ATOM   3992  HB2 LEU   272     -17.853 -22.624  24.964  1.00  1.00      2S   H  
ATOM   3993  HG  LEU   272     -16.273 -24.046  27.197  1.00  1.00      2S   H  
ATOM   3994 HD11 LEU   272     -19.044 -22.681  27.261  1.00  1.00      2S   H  
ATOM   3995 HD12 LEU   272     -17.548 -22.088  28.079  1.00  1.00      2S   H  
ATOM   3996 HD13 LEU   272     -18.301 -23.638  28.596  1.00  1.00      2S   H  
ATOM   3997 HD21 LEU   272     -17.258 -25.654  25.596  1.00  1.00      2S   H  
ATOM   3998 HD22 LEU   272     -18.866 -24.852  25.739  1.00  1.00      2S   H  
ATOM   3999 HD23 LEU   272     -18.149 -25.697  27.164  1.00  1.00      2S   H  
ATOM   4000  N   ALA   273     -13.740 -22.521  25.463  1.00  1.00      2S   N  
ATOM   4001  CA  ALA   273     -12.430 -22.922  25.917  1.00  1.00      2S   C  
ATOM   4002  C   ALA   273     -11.587 -21.747  26.374  1.00  1.00      2S   C  
ATOM   4003  O   ALA   273     -10.882 -21.841  27.378  1.00  1.00      2S   O  
ATOM   4004  CB  ALA   273     -11.688 -23.679  24.807  1.00  1.00      2S   C  
ATOM   4005  HN  ALA   273     -13.905 -22.645  24.486  1.00  0.00      2S   H  
ATOM   4006  HA  ALA   273     -12.565 -23.588  26.758  1.00  1.00      2S   H  
ATOM   4007  HB1 ALA   273     -11.449 -23.014  23.950  1.00  1.00      2S   H  
ATOM   4008  HB2 ALA   273     -12.321 -24.512  24.434  1.00  1.00      2S   H  
ATOM   4009  HB3 ALA   273     -10.751 -24.115  25.202  1.00  1.00      2S   H  
ATOM   4010  N   ILE   274     -11.675 -20.593  25.663  1.00  1.00      2S   N  
ATOM   4011  CA  ILE   274     -11.031 -19.339  26.027  1.00  1.00      2S   C  
ATOM   4012  C   ILE   274     -11.621 -18.822  27.324  1.00  1.00      2S   C  
ATOM   4013  O   ILE   274     -10.890 -18.423  28.229  1.00  1.00      2S   O  
ATOM   4014  CB  ILE   274     -11.150 -18.288  24.920  1.00  1.00      2S   C  
ATOM   4015  CG1 ILE   274     -10.315 -18.709  23.685  1.00  1.00      2S   C  
ATOM   4016  CG2 ILE   274     -10.702 -16.895  25.422  1.00  1.00      2S   C  
ATOM   4017  CD  ILE   274     -10.730 -17.984  22.400  1.00  1.00      2S   C  
ATOM   4018  HN  ILE   274     -12.221 -20.558  24.828  1.00  0.00      2S   H  
ATOM   4019  HA  ILE   274      -9.983 -19.542  26.198  1.00  1.00      2S   H  
ATOM   4020  HB  ILE   274     -12.218 -18.222  24.607  1.00  1.00      2S   H  
ATOM   4021 HG11 ILE   274     -10.420 -19.801  23.512  1.00  0.00      2S   H  
ATOM   4022 HG12 ILE   274      -9.241 -18.512  23.893  1.00  1.00      2S   H  
ATOM   4023 HG21 ILE   274      -9.692 -16.955  25.878  1.00  1.00      2S   H  
ATOM   4024 HG22 ILE   274     -11.411 -16.496  26.177  1.00  1.00      2S   H  
ATOM   4025 HG23 ILE   274     -10.666 -16.169  24.584  1.00  1.00      2S   H  
ATOM   4026  HD1 ILE   274     -10.619 -16.887  22.514  1.00  0.00      2S   H  
ATOM   4027  HD2 ILE   274     -11.792 -18.205  22.158  1.00  0.00      2S   H  
ATOM   4028  HD3 ILE   274     -10.100 -18.315  21.548  1.00  0.00      2S   H  
ATOM   4029  N   VAL   275     -12.966 -18.859  27.461  1.00  1.00      2S   N  
ATOM   4030  CA  VAL   275     -13.693 -18.471  28.655  1.00  1.00      2S   C  
ATOM   4031  C   VAL   275     -13.268 -19.293  29.855  1.00  1.00      2S   C  
ATOM   4032  O   VAL   275     -13.018 -18.732  30.919  1.00  1.00      2S   O  
ATOM   4033  CB  VAL   275     -15.206 -18.499  28.408  1.00  1.00      2S   C  
ATOM   4034  CG1 VAL   275     -16.040 -19.027  29.598  1.00  1.00      2S   C  
ATOM   4035  CG2 VAL   275     -15.640 -17.077  27.993  1.00  1.00      2S   C  
ATOM   4036  HN  VAL   275     -13.540 -19.162  26.701  1.00  0.00      2S   H  
ATOM   4037  HA  VAL   275     -13.404 -17.453  28.876  1.00  1.00      2S   H  
ATOM   4038  HB  VAL   275     -15.414 -19.181  27.554  1.00  1.00      2S   H  
ATOM   4039 HG11 VAL   275     -15.773 -18.503  30.534  1.00  1.00      2S   H  
ATOM   4040 HG12 VAL   275     -15.873 -20.116  29.737  1.00  1.00      2S   H  
ATOM   4041 HG13 VAL   275     -17.121 -18.869  29.403  1.00  1.00      2S   H  
ATOM   4042 HG21 VAL   275     -15.086 -16.748  27.089  1.00  1.00      2S   H  
ATOM   4043 HG22 VAL   275     -15.433 -16.356  28.813  1.00  1.00      2S   H  
ATOM   4044 HG23 VAL   275     -16.727 -17.052  27.772  1.00  1.00      2S   H  
ATOM   4045  N   LEU   276     -13.128 -20.634  29.703  1.00  1.00      2S   N  
ATOM   4046  CA  LEU   276     -12.710 -21.536  30.757  1.00  1.00      2S   C  
ATOM   4047  C   LEU   276     -11.325 -21.207  31.254  1.00  1.00      2S   C  
ATOM   4048  O   LEU   276     -11.093 -21.208  32.459  1.00  1.00      2S   O  
ATOM   4049  CB  LEU   276     -12.734 -23.021  30.313  1.00  1.00      2S   C  
ATOM   4050  CG  LEU   276     -14.139 -23.667  30.335  1.00  1.00      2S   C  
ATOM   4051  CD1 LEU   276     -14.138 -24.999  29.563  1.00  1.00      2S   C  
ATOM   4052  CD2 LEU   276     -14.656 -23.877  31.772  1.00  1.00      2S   C  
ATOM   4053  HN  LEU   276     -13.338 -21.069  28.828  1.00  0.00      2S   H  
ATOM   4054  HA  LEU   276     -13.384 -21.397  31.589  1.00  1.00      2S   H  
ATOM   4055  HB1 LEU   276     -12.084 -23.638  30.974  1.00  0.00      2S   H  
ATOM   4056  HB2 LEU   276     -12.319 -23.087  29.284  1.00  1.00      2S   H  
ATOM   4057  HG  LEU   276     -14.846 -22.980  29.815  1.00  1.00      2S   H  
ATOM   4058 HD11 LEU   276     -13.423 -25.709  30.028  1.00  1.00      2S   H  
ATOM   4059 HD12 LEU   276     -13.841 -24.833  28.506  1.00  1.00      2S   H  
ATOM   4060 HD13 LEU   276     -15.151 -25.454  29.579  1.00  1.00      2S   H  
ATOM   4061 HD21 LEU   276     -14.748 -22.910  32.309  1.00  1.00      2S   H  
ATOM   4062 HD22 LEU   276     -13.958 -24.531  32.338  1.00  1.00      2S   H  
ATOM   4063 HD23 LEU   276     -15.655 -24.360  31.754  1.00  1.00      2S   H  
ATOM   4064  N   SER   277     -10.385 -20.875  30.339  1.00  1.00      2S   N  
ATOM   4065  CA  SER   277      -9.015 -20.551  30.679  1.00  1.00      2S   C  
ATOM   4066  C   SER   277      -8.892 -19.299  31.524  1.00  1.00      2S   C  
ATOM   4067  O   SER   277      -8.038 -19.221  32.404  1.00  1.00      2S   O  
ATOM   4068  CB  SER   277      -8.103 -20.470  29.426  1.00  1.00      2S   C  
ATOM   4069  OG  SER   277      -8.321 -19.314  28.623  1.00  1.00      2S   O  
ATOM   4070  HN  SER   277     -10.601 -20.883  29.364  1.00  0.00      2S   H  
ATOM   4071  HA  SER   277      -8.645 -21.370  31.279  1.00  1.00      2S   H  
ATOM   4072  HB1 SER   277      -8.251 -21.377  28.802  1.00  0.00      2S   H  
ATOM   4073  HB2 SER   277      -7.049 -20.447  29.760  1.00  1.00      2S   H  
ATOM   4074  HG1 SER   277      -9.265 -19.272  28.436  1.00  0.00      2S   H  
ATOM   4075  N   HSD   278      -9.775 -18.301  31.290  1.00  1.00      2S   N  
ATOM   4076  CA  HSD   278      -9.792 -17.060  32.028  1.00  1.00      2S   C  
ATOM   4077  C   HSD   278     -10.501 -17.201  33.351  1.00  1.00      2S   C  
ATOM   4078  O   HSD   278     -10.238 -16.434  34.275  1.00  1.00      2S   O  
ATOM   4079  CB  HSD   278     -10.488 -15.945  31.232  1.00  1.00      2S   C  
ATOM   4080  CG  HSD   278      -9.773 -15.624  29.951  1.00  1.00      2S   C  
ATOM   4081  CD2 HSD   278      -8.463 -15.730  29.594  1.00  1.00      2S   C  
ATOM   4082  ND1 HSD   278     -10.407 -15.064  28.871  1.00  1.00      2S   N  
ATOM   4083  CE1 HSD   278      -9.467 -14.861  27.917  1.00  1.00      2S   C  
ATOM   4084  NE2 HSD   278      -8.270 -15.249  28.309  1.00  1.00      2S   N  
ATOM   4085  HN  HSD   278     -10.453 -18.379  30.561  1.00  0.00      2S   H  
ATOM   4086  HA  HSD   278      -8.771 -16.761  32.226  1.00  1.00      2S   H  
ATOM   4087  HB1 HSD   278     -10.536 -15.014  31.834  1.00  0.00      2S   H  
ATOM   4088  HB2 HSD   278     -11.530 -16.256  30.992  1.00  1.00      2S   H  
ATOM   4089  HD1 HSD   278     -11.393 -14.882  28.793  1.00  1.00      2S   H  
ATOM   4090  HD2 HSD   278      -7.618 -16.113  30.152  1.00  1.00      2S   H  
ATOM   4091  HE1 HSD   278      -9.709 -14.433  26.945  1.00  1.00      2S   H  
ATOM   4092  N   THR   279     -11.397 -18.213  33.488  1.00  1.00      2S   N  
ATOM   4093  CA  THR   279     -12.119 -18.523  34.715  1.00  1.00      2S   C  
ATOM   4094  C   THR   279     -11.153 -18.991  35.785  1.00  1.00      2S   C  
ATOM   4095  O   THR   279     -11.413 -18.831  36.974  1.00  1.00      2S   O  
ATOM   4096  CB  THR   279     -13.210 -19.575  34.526  1.00  1.00      2S   C  
ATOM   4097  CG2 THR   279     -14.087 -19.719  35.788  1.00  1.00      2S   C  
ATOM   4098  OG1 THR   279     -14.073 -19.199  33.462  1.00  1.00      2S   O  
ATOM   4099  HN  THR   279     -11.598 -18.807  32.713  1.00  0.00      2S   H  
ATOM   4100  HA  THR   279     -12.579 -17.605  35.055  1.00  1.00      2S   H  
ATOM   4101  HB  THR   279     -12.761 -20.561  34.276  1.00  1.00      2S   H  
ATOM   4102  HG1 THR   279     -13.545 -19.197  32.657  1.00  1.00      2S   H  
ATOM   4103 HG21 THR   279     -14.551 -18.744  36.049  1.00  1.00      2S   H  
ATOM   4104 HG22 THR   279     -13.499 -20.076  36.657  1.00  1.00      2S   H  
ATOM   4105 HG23 THR   279     -14.898 -20.456  35.606  1.00  1.00      2S   H  
ATOM   4106  N   ASN   280      -9.969 -19.521  35.380  1.00  1.00      2S   N  
ATOM   4107  CA  ASN   280      -8.870 -19.875  36.259  1.00  1.00      2S   C  
ATOM   4108  C   ASN   280      -8.462 -18.719  37.147  1.00  1.00      2S   C  
ATOM   4109  O   ASN   280      -8.147 -18.916  38.313  1.00  1.00      2S   O  
ATOM   4110  CB  ASN   280      -7.621 -20.329  35.460  1.00  1.00      2S   C  
ATOM   4111  CG  ASN   280      -6.568 -20.974  36.373  1.00  1.00      2S   C  
ATOM   4112  ND2 ASN   280      -5.411 -20.272  36.556  1.00  1.00      2S   N  
ATOM   4113  OD1 ASN   280      -6.787 -22.065  36.905  1.00  1.00      2S   O  
ATOM   4114  HN  ASN   280      -9.791 -19.662  34.409  1.00  0.00      2S   H  
ATOM   4115  HA  ASN   280      -9.217 -20.686  36.884  1.00  1.00      2S   H  
ATOM   4116  HB1 ASN   280      -7.188 -19.478  34.896  1.00  0.00      2S   H  
ATOM   4117  HB2 ASN   280      -7.928 -21.093  34.719  1.00  1.00      2S   H  
ATOM   4118 HD21 ASN   280      -5.292 -19.382  36.116  1.00  1.00      2S   H  
ATOM   4119 HD22 ASN   280      -4.702 -20.637  37.158  1.00  1.00      2S   H  
ATOM   4120  N   SER   281      -8.485 -17.481  36.612  1.00  1.00      2S   N  
ATOM   4121  CA  SER   281      -8.094 -16.298  37.339  1.00  1.00      2S   C  
ATOM   4122  C   SER   281      -9.102 -15.877  38.383  1.00  1.00      2S   C  
ATOM   4123  O   SER   281      -8.745 -15.131  39.288  1.00  1.00      2S   O  
ATOM   4124  CB  SER   281      -7.805 -15.115  36.392  1.00  1.00      2S   C  
ATOM   4125  OG  SER   281      -6.578 -15.352  35.714  1.00  1.00      2S   O  
ATOM   4126  HN  SER   281      -8.766 -17.331  35.666  1.00  0.00      2S   H  
ATOM   4127  HA  SER   281      -7.183 -16.530  37.876  1.00  1.00      2S   H  
ATOM   4128  HB1 SER   281      -7.708 -14.160  36.949  1.00  0.00      2S   H  
ATOM   4129  HB2 SER   281      -8.620 -15.011  35.644  1.00  1.00      2S   H  
ATOM   4130  HG1 SER   281      -5.894 -15.295  36.393  1.00  0.00      2S   H  
ATOM   4131  N   VAL   282     -10.371 -16.360  38.326  1.00  1.00      2S   N  
ATOM   4132  CA  VAL   282     -11.344 -16.084  39.369  1.00  1.00      2S   C  
ATOM   4133  C   VAL   282     -11.205 -17.094  40.495  1.00  1.00      2S   C  
ATOM   4134  O   VAL   282     -11.437 -16.751  41.652  1.00  1.00      2S   O  
ATOM   4135  CB  VAL   282     -12.808 -15.937  38.904  1.00  1.00      2S   C  
ATOM   4136  CG1 VAL   282     -12.861 -15.346  37.483  1.00  1.00      2S   C  
ATOM   4137  CG2 VAL   282     -13.649 -17.228  38.979  1.00  1.00      2S   C  
ATOM   4138  HN  VAL   282     -10.674 -16.959  37.587  1.00  0.00      2S   H  
ATOM   4139  HA  VAL   282     -11.096 -15.118  39.786  1.00  1.00      2S   H  
ATOM   4140  HB  VAL   282     -13.298 -15.204  39.590  1.00  1.00      2S   H  
ATOM   4141 HG11 VAL   282     -12.393 -16.029  36.745  1.00  1.00      2S   H  
ATOM   4142 HG12 VAL   282     -12.345 -14.369  37.450  1.00  1.00      2S   H  
ATOM   4143 HG13 VAL   282     -13.918 -15.188  37.178  1.00  1.00      2S   H  
ATOM   4144 HG21 VAL   282     -13.738 -17.593  40.023  1.00  1.00      2S   H  
ATOM   4145 HG22 VAL   282     -13.205 -18.023  38.351  1.00  1.00      2S   H  
ATOM   4146 HG23 VAL   282     -14.676 -17.027  38.605  1.00  1.00      2S   H  
ATOM   4147  N   VAL   283     -10.835 -18.367  40.186  1.00  1.00      2S   N  
ATOM   4148  CA  VAL   283     -10.866 -19.455  41.151  1.00  1.00      2S   C  
ATOM   4149  C   VAL   283      -9.525 -19.701  41.795  1.00  1.00      2S   C  
ATOM   4150  O   VAL   283      -9.474 -20.123  42.949  1.00  1.00      2S   O  
ATOM   4151  CB  VAL   283     -11.405 -20.775  40.599  1.00  1.00      2S   C  
ATOM   4152  CG1 VAL   283     -12.892 -20.589  40.237  1.00  1.00      2S   C  
ATOM   4153  CG2 VAL   283     -10.596 -21.296  39.395  1.00  1.00      2S   C  
ATOM   4154  HN  VAL   283     -10.605 -18.623  39.249  1.00  0.00      2S   H  
ATOM   4155  HA  VAL   283     -11.533 -19.173  41.953  1.00  1.00      2S   H  
ATOM   4156  HB  VAL   283     -11.359 -21.543  41.405  1.00  1.00      2S   H  
ATOM   4157 HG11 VAL   283     -12.994 -19.930  39.352  1.00  1.00      2S   H  
ATOM   4158 HG12 VAL   283     -13.448 -20.142  41.087  1.00  1.00      2S   H  
ATOM   4159 HG13 VAL   283     -13.349 -21.571  39.991  1.00  1.00      2S   H  
ATOM   4160 HG21 VAL   283      -9.544 -21.509  39.675  1.00  1.00      2S   H  
ATOM   4161 HG22 VAL   283     -10.605 -20.556  38.572  1.00  1.00      2S   H  
ATOM   4162 HG23 VAL   283     -11.048 -22.237  39.015  1.00  1.00      2S   H  
ATOM   4163  N   ASN   284      -8.409 -19.460  41.075  1.00  1.00      2S   N  
ATOM   4164  CA  ASN   284      -7.077 -19.718  41.562  1.00  1.00      2S   C  
ATOM   4165  C   ASN   284      -6.394 -18.383  41.734  1.00  1.00      2S   C  
ATOM   4166  O   ASN   284      -6.305 -17.661  40.744  1.00  1.00      2S   O  
ATOM   4167  CB  ASN   284      -6.247 -20.584  40.575  1.00  1.00      2S   C  
ATOM   4168  CG  ASN   284      -6.586 -22.064  40.790  1.00  1.00      2S   C  
ATOM   4169  ND2 ASN   284      -6.909 -22.800  39.690  1.00  1.00      2S   N  
ATOM   4170  OD1 ASN   284      -6.543 -22.548  41.926  1.00  1.00      2S   O  
ATOM   4171  HN  ASN   284      -8.456 -19.103  40.141  1.00  0.00      2S   H  
ATOM   4172  HA  ASN   284      -7.138 -20.218  42.512  1.00  1.00      2S   H  
ATOM   4173  HB1 ASN   284      -5.163 -20.461  40.764  1.00  0.00      2S   H  
ATOM   4174  HB2 ASN   284      -6.446 -20.277  39.529  1.00  1.00      2S   H  
ATOM   4175 HD21 ASN   284      -6.914 -22.378  38.781  1.00  1.00      2S   H  
ATOM   4176 HD22 ASN   284      -7.116 -23.772  39.794  1.00  1.00      2S   H  
ATOM   4177  N   PRO   285      -5.883 -17.998  42.913  1.00  1.00      2S   N  
ATOM   4178  CA  PRO   285      -5.817 -18.776  44.140  1.00  1.00      2S   C  
ATOM   4179  C   PRO   285      -6.927 -18.394  45.097  1.00  1.00      2S   C  
ATOM   4180  O   PRO   285      -6.723 -18.550  46.299  1.00  1.00      2S   O  
ATOM   4181  CB  PRO   285      -4.464 -18.351  44.720  1.00  1.00      2S   C  
ATOM   4182  CG  PRO   285      -4.328 -16.872  44.345  1.00  1.00      2S   C  
ATOM   4183  CD  PRO   285      -5.124 -16.751  43.040  1.00  1.00      2S   C  
ATOM   4184  HA  PRO   285      -5.849 -19.838  43.958  1.00  1.00      2S   H  
ATOM   4185  HB1 PRO   285      -3.667 -18.926  44.199  1.00  0.00      2S   H  
ATOM   4186  HB2 PRO   285      -4.360 -18.525  45.809  1.00  1.00      2S   H  
ATOM   4187  HG1 PRO   285      -4.780 -16.231  45.131  1.00  0.00      2S   H  
ATOM   4188  HG2 PRO   285      -3.267 -16.591  44.210  1.00  1.00      2S   H  
ATOM   4189  HD1 PRO   285      -5.830 -15.893  43.088  1.00  0.00      2S   H  
ATOM   4190  HD2 PRO   285      -4.434 -16.630  42.177  1.00  1.00      2S   H  
ATOM   4191  N   PHE   286      -8.105 -17.903  44.633  1.00  1.00      2S   N  
ATOM   4192  CA  PHE   286      -9.164 -17.437  45.515  1.00  1.00      2S   C  
ATOM   4193  C   PHE   286      -9.659 -18.527  46.448  1.00  1.00      2S   C  
ATOM   4194  O   PHE   286      -9.742 -18.303  47.652  1.00  1.00      2S   O  
ATOM   4195  CB  PHE   286     -10.367 -16.830  44.737  1.00  1.00      2S   C  
ATOM   4196  CG  PHE   286     -11.415 -16.243  45.662  1.00  1.00      2S   C  
ATOM   4197  CD1 PHE   286     -12.486 -17.034  46.123  1.00  1.00      2S   C  
ATOM   4198  CD2 PHE   286     -11.312 -14.919  46.114  1.00  1.00      2S   C  
ATOM   4199  CE1 PHE   286     -13.424 -16.514  47.022  1.00  1.00      2S   C  
ATOM   4200  CE2 PHE   286     -12.257 -14.390  47.002  1.00  1.00      2S   C  
ATOM   4201  CZ  PHE   286     -13.313 -15.188  47.459  1.00  1.00      2S   C  
ATOM   4202  HN  PHE   286      -8.273 -17.793  43.656  1.00  0.00      2S   H  
ATOM   4203  HA  PHE   286      -8.730 -16.657  46.128  1.00  1.00      2S   H  
ATOM   4204  HB1 PHE   286     -10.847 -17.602  44.100  1.00  0.00      2S   H  
ATOM   4205  HB2 PHE   286     -10.001 -16.014  44.076  1.00  1.00      2S   H  
ATOM   4206  HD1 PHE   286     -12.571 -18.060  45.798  1.00  1.00      2S   H  
ATOM   4207  HD2 PHE   286     -10.491 -14.306  45.775  1.00  1.00      2S   H  
ATOM   4208  HE1 PHE   286     -14.232 -17.136  47.379  1.00  1.00      2S   H  
ATOM   4209  HE2 PHE   286     -12.167 -13.367  47.336  1.00  1.00      2S   H  
ATOM   4210  HZ  PHE   286     -14.041 -14.784  48.147  1.00  1.00      2S   H  
ATOM   4211  N   ILE   287      -9.994 -19.726  45.912  1.00  1.00      2S   N  
ATOM   4212  CA  ILE   287     -10.547 -20.830  46.678  1.00  1.00      2S   C  
ATOM   4213  C   ILE   287      -9.534 -21.375  47.657  1.00  1.00      2S   C  
ATOM   4214  O   ILE   287      -9.903 -21.763  48.764  1.00  1.00      2S   O  
ATOM   4215  CB  ILE   287     -11.116 -21.932  45.789  1.00  1.00      2S   C  
ATOM   4216  CG1 ILE   287     -12.380 -21.390  45.076  1.00  1.00      2S   C  
ATOM   4217  CG2 ILE   287     -11.441 -23.205  46.609  1.00  1.00      2S   C  
ATOM   4218  CD  ILE   287     -12.897 -22.310  43.967  1.00  1.00      2S   C  
ATOM   4219  HN  ILE   287      -9.904 -19.886  44.930  1.00  0.00      2S   H  
ATOM   4220  HA  ILE   287     -11.365 -20.432  47.262  1.00  1.00      2S   H  
ATOM   4221  HB  ILE   287     -10.362 -22.197  45.014  1.00  1.00      2S   H  
ATOM   4222 HG11 ILE   287     -12.154 -20.400  44.624  1.00  0.00      2S   H  
ATOM   4223 HG12 ILE   287     -13.182 -21.239  45.832  1.00  1.00      2S   H  
ATOM   4224 HG21 ILE   287     -12.064 -22.948  47.492  1.00  1.00      2S   H  
ATOM   4225 HG22 ILE   287     -10.511 -23.700  46.959  1.00  1.00      2S   H  
ATOM   4226 HG23 ILE   287     -11.995 -23.942  45.995  1.00  1.00      2S   H  
ATOM   4227  HD1 ILE   287     -13.278 -23.265  44.384  1.00  0.00      2S   H  
ATOM   4228  HD2 ILE   287     -12.079 -22.537  43.252  1.00  0.00      2S   H  
ATOM   4229  HD3 ILE   287     -13.724 -21.816  43.413  1.00  0.00      2S   H  
ATOM   4230  N   TYR   288      -8.223 -21.360  47.300  1.00  1.00      2S   N  
ATOM   4231  CA  TYR   288      -7.135 -21.707  48.196  1.00  1.00      2S   C  
ATOM   4232  C   TYR   288      -7.213 -20.856  49.445  1.00  1.00      2S   C  
ATOM   4233  O   TYR   288      -7.296 -21.398  50.543  1.00  1.00      2S   O  
ATOM   4234  CB  TYR   288      -5.745 -21.552  47.508  1.00  1.00      2S   C  
ATOM   4235  CG  TYR   288      -4.579 -21.744  48.453  1.00  1.00      2S   C  
ATOM   4236  CD1 TYR   288      -4.063 -23.019  48.737  1.00  1.00      2S   C  
ATOM   4237  CD2 TYR   288      -4.024 -20.626  49.102  1.00  1.00      2S   C  
ATOM   4238  CE1 TYR   288      -3.019 -23.176  49.660  1.00  1.00      2S   C  
ATOM   4239  CE2 TYR   288      -2.994 -20.777  50.032  1.00  1.00      2S   C  
ATOM   4240  CZ  TYR   288      -2.491 -22.050  50.310  1.00  1.00      2S   C  
ATOM   4241  OH  TYR   288      -1.454 -22.163  51.253  1.00  1.00      2S   O  
ATOM   4242  HN  TYR   288      -7.947 -21.044  46.396  1.00  0.00      2S   H  
ATOM   4243  HA  TYR   288      -7.272 -22.739  48.488  1.00  1.00      2S   H  
ATOM   4244  HB1 TYR   288      -5.648 -20.544  47.060  1.00  0.00      2S   H  
ATOM   4245  HB2 TYR   288      -5.663 -22.295  46.687  1.00  1.00      2S   H  
ATOM   4246  HD1 TYR   288      -4.477 -23.883  48.241  1.00  1.00      2S   H  
ATOM   4247  HD2 TYR   288      -4.415 -19.639  48.904  1.00  1.00      2S   H  
ATOM   4248  HE1 TYR   288      -2.629 -24.161  49.869  1.00  1.00      2S   H  
ATOM   4249  HE2 TYR   288      -2.600 -19.909  50.540  1.00  1.00      2S   H  
ATOM   4250  HH  TYR   288      -1.138 -21.278  51.450  1.00  1.00      2S   H  
ATOM   4251  N   ALA   289      -7.228 -19.512  49.275  1.00  1.00      2S   N  
ATOM   4252  CA  ALA   289      -7.262 -18.543  50.346  1.00  1.00      2S   C  
ATOM   4253  C   ALA   289      -8.530 -18.646  51.154  1.00  1.00      2S   C  
ATOM   4254  O   ALA   289      -8.476 -18.661  52.377  1.00  1.00      2S   O  
ATOM   4255  CB  ALA   289      -7.120 -17.105  49.815  1.00  1.00      2S   C  
ATOM   4256  HN  ALA   289      -7.191 -19.121  48.357  1.00  0.00      2S   H  
ATOM   4257  HA  ALA   289      -6.430 -18.752  51.002  1.00  1.00      2S   H  
ATOM   4258  HB1 ALA   289      -7.934 -16.863  49.099  1.00  1.00      2S   H  
ATOM   4259  HB2 ALA   289      -6.148 -16.996  49.288  1.00  1.00      2S   H  
ATOM   4260  HB3 ALA   289      -7.145 -16.371  50.647  1.00  1.00      2S   H  
ATOM   4261  N   TYR   290      -9.699 -18.779  50.488  1.00  1.00      2S   N  
ATOM   4262  CA  TYR   290     -11.008 -18.928  51.095  1.00  1.00      2S   C  
ATOM   4263  C   TYR   290     -11.081 -20.131  52.026  1.00  1.00      2S   C  
ATOM   4264  O   TYR   290     -11.851 -20.127  52.983  1.00  1.00      2S   O  
ATOM   4265  CB  TYR   290     -12.090 -19.021  49.977  1.00  1.00      2S   C  
ATOM   4266  CG  TYR   290     -13.495 -19.204  50.493  1.00  1.00      2S   C  
ATOM   4267  CD1 TYR   290     -14.231 -18.121  51.000  1.00  1.00      2S   C  
ATOM   4268  CD2 TYR   290     -14.079 -20.484  50.490  1.00  1.00      2S   C  
ATOM   4269  CE1 TYR   290     -15.531 -18.311  51.488  1.00  1.00      2S   C  
ATOM   4270  CE2 TYR   290     -15.377 -20.678  50.973  1.00  1.00      2S   C  
ATOM   4271  CZ  TYR   290     -16.108 -19.588  51.466  1.00  1.00      2S   C  
ATOM   4272  OH  TYR   290     -17.431 -19.770  51.920  1.00  1.00      2S   O  
ATOM   4273  HN  TYR   290      -9.704 -18.771  49.488  1.00  0.00      2S   H  
ATOM   4274  HA  TYR   290     -11.188 -18.043  51.688  1.00  1.00      2S   H  
ATOM   4275  HB1 TYR   290     -11.853 -19.868  49.300  1.00  0.00      2S   H  
ATOM   4276  HB2 TYR   290     -12.071 -18.087  49.374  1.00  1.00      2S   H  
ATOM   4277  HD1 TYR   290     -13.794 -17.133  51.010  1.00  1.00      2S   H  
ATOM   4278  HD2 TYR   290     -13.516 -21.327  50.114  1.00  1.00      2S   H  
ATOM   4279  HE1 TYR   290     -16.091 -17.469  51.866  1.00  1.00      2S   H  
ATOM   4280  HE2 TYR   290     -15.810 -21.667  50.960  1.00  1.00      2S   H  
ATOM   4281  HH  TYR   290     -17.748 -20.609  51.578  1.00  1.00      2S   H  
ATOM   4282  N   ARG   291     -10.262 -21.177  51.781  1.00  1.00      2S   N  
ATOM   4283  CA  ARG   291     -10.222 -22.370  52.591  1.00  1.00      2S   C  
ATOM   4284  C   ARG   291      -9.381 -22.218  53.840  1.00  1.00      2S   C  
ATOM   4285  O   ARG   291      -9.518 -23.018  54.764  1.00  1.00      2S   O  
ATOM   4286  CB  ARG   291      -9.732 -23.578  51.774  1.00  1.00      2S   C  
ATOM   4287  CG  ARG   291     -10.881 -24.208  50.966  1.00  1.00      2S   C  
ATOM   4288  CD  ARG   291     -10.448 -25.327  50.008  1.00  1.00      2S   C  
ATOM   4289  NE  ARG   291      -9.485 -26.247  50.698  1.00  1.00      2S   N  
ATOM   4290  CZ  ARG   291      -9.846 -27.225  51.574  1.00  1.00      2S   C  
ATOM   4291  NH1 ARG   291     -11.149 -27.514  51.821  1.00  1.00      2S   N1+
ATOM   4292  NH2 ARG   291      -8.870 -27.914  52.221  1.00  1.00      2S   N  
ATOM   4293  HN  ARG   291      -9.634 -21.163  51.004  1.00  0.00      2S   H  
ATOM   4294  HA  ARG   291     -11.228 -22.589  52.923  1.00  1.00      2S   H  
ATOM   4295  HB1 ARG   291      -9.322 -24.360  52.451  1.00  0.00      2S   H  
ATOM   4296  HB2 ARG   291      -8.919 -23.260  51.087  1.00  1.00      2S   H  
ATOM   4297  HG1 ARG   291     -11.389 -23.417  50.371  1.00  0.00      2S   H  
ATOM   4298  HG2 ARG   291     -11.624 -24.613  51.688  1.00  1.00      2S   H  
ATOM   4299  HD1 ARG   291      -9.917 -24.891  49.134  1.00  0.00      2S   H  
ATOM   4300  HD2 ARG   291     -11.326 -25.902  49.642  1.00  1.00      2S   H  
ATOM   4301  HE  ARG   291      -8.505 -26.067  50.594  1.00  1.00      2S   H  
ATOM   4302 HH11 ARG   291     -11.863 -26.985  51.367  1.00  1.00      2S   H  
ATOM   4303 HH12 ARG   291     -11.382 -28.223  52.484  1.00  1.00      2S   H  
ATOM   4304 HH21 ARG   291      -7.908 -27.705  52.033  1.00  1.00      2S   H  
ATOM   4305 HH22 ARG   291      -9.108 -28.656  52.844  1.00  1.00      2S   H  
ATOM   4306  N   ILE   292      -8.528 -21.169  53.934  1.00  1.00      2S   N  
ATOM   4307  CA  ILE   292      -7.864 -20.808  55.172  1.00  1.00      2S   C  
ATOM   4308  C   ILE   292      -8.854 -19.978  55.947  1.00  1.00      2S   C  
ATOM   4309  O   ILE   292      -9.420 -19.017  55.431  1.00  1.00      2S   O  
ATOM   4310  CB  ILE   292      -6.555 -20.044  54.970  1.00  1.00      2S   C  
ATOM   4311  CG1 ILE   292      -5.476 -20.968  54.359  1.00  1.00      2S   C  
ATOM   4312  CG2 ILE   292      -6.036 -19.422  56.285  1.00  1.00      2S   C  
ATOM   4313  CD  ILE   292      -5.240 -20.699  52.876  1.00  1.00      2S   C  
ATOM   4314  HN  ILE   292      -8.409 -20.526  53.178  1.00  0.00      2S   H  
ATOM   4315  HA  ILE   292      -7.650 -21.704  55.738  1.00  1.00      2S   H  
ATOM   4316  HB  ILE   292      -6.742 -19.212  54.256  1.00  1.00      2S   H  
ATOM   4317 HG11 ILE   292      -5.776 -22.028  54.507  1.00  0.00      2S   H  
ATOM   4318 HG12 ILE   292      -4.513 -20.818  54.895  1.00  1.00      2S   H  
ATOM   4319 HG21 ILE   292      -5.968 -20.191  57.083  1.00  1.00      2S   H  
ATOM   4320 HG22 ILE   292      -6.701 -18.603  56.621  1.00  1.00      2S   H  
ATOM   4321 HG23 ILE   292      -5.027 -18.985  56.126  1.00  1.00      2S   H  
ATOM   4322  HD1 ILE   292      -4.637 -19.778  52.732  1.00  0.00      2S   H  
ATOM   4323  HD2 ILE   292      -6.215 -20.548  52.377  1.00  0.00      2S   H  
ATOM   4324  HD3 ILE   292      -4.716 -21.553  52.397  1.00  0.00      2S   H  
ATOM   4325  N   ARG   293      -9.106 -20.363  57.222  1.00  1.00      2S   N  
ATOM   4326  CA  ARG   293     -10.140 -19.763  58.031  1.00  1.00      2S   C  
ATOM   4327  C   ARG   293      -9.832 -18.345  58.425  1.00  1.00      2S   C  
ATOM   4328  O   ARG   293     -10.739 -17.542  58.633  1.00  1.00      2S   O  
ATOM   4329  CB  ARG   293     -10.517 -20.610  59.270  1.00  1.00      2S   C  
ATOM   4330  CG  ARG   293      -9.816 -20.291  60.613  1.00  1.00      2S   C  
ATOM   4331  CD  ARG   293     -10.568 -20.777  61.867  1.00  1.00      2S   C  
ATOM   4332  NE  ARG   293     -12.012 -20.343  61.784  1.00  1.00      2S   N  
ATOM   4333  CZ  ARG   293     -13.042 -21.199  61.515  1.00  1.00      2S   C  
ATOM   4334  NH1 ARG   293     -12.837 -22.539  61.414  1.00  1.00      2S   N1+
ATOM   4335  NH2 ARG   293     -14.292 -20.704  61.317  1.00  1.00      2S   N  
ATOM   4336  HN  ARG   293      -8.639 -21.145  57.627  1.00  0.00      2S   H  
ATOM   4337  HA  ARG   293     -11.021 -19.724  57.409  1.00  1.00      2S   H  
ATOM   4338  HB1 ARG   293     -10.380 -21.688  59.035  1.00  0.00      2S   H  
ATOM   4339  HB2 ARG   293     -11.609 -20.448  59.388  1.00  1.00      2S   H  
ATOM   4340  HG1 ARG   293      -9.704 -19.195  60.750  1.00  0.00      2S   H  
ATOM   4341  HG2 ARG   293      -8.794 -20.729  60.604  1.00  1.00      2S   H  
ATOM   4342  HD1 ARG   293     -10.127 -20.299  62.769  1.00  0.00      2S   H  
ATOM   4343  HD2 ARG   293     -10.487 -21.877  61.978  1.00  1.00      2S   H  
ATOM   4344  HE  ARG   293     -12.207 -19.362  61.808  1.00  1.00      2S   H  
ATOM   4345 HH11 ARG   293     -11.919 -22.905  61.556  1.00  1.00      2S   H  
ATOM   4346 HH12 ARG   293     -13.603 -23.154  61.243  1.00  1.00      2S   H  
ATOM   4347 HH21 ARG   293     -14.454 -19.721  61.380  1.00  1.00      2S   H  
ATOM   4348 HH22 ARG   293     -15.051 -21.330  61.146  1.00  1.00      2S   H  
ATOM   4349  N   GLU   294      -8.524 -18.015  58.511  1.00  1.00      2S   N  
ATOM   4350  CA  GLU   294      -8.021 -16.704  58.831  1.00  1.00      2S   C  
ATOM   4351  C   GLU   294      -8.392 -15.725  57.744  1.00  1.00      2S   C  
ATOM   4352  O   GLU   294      -8.882 -14.638  58.034  1.00  1.00      2S   O  
ATOM   4353  CB  GLU   294      -6.486 -16.738  59.029  1.00  1.00      2S   C  
ATOM   4354  CG  GLU   294      -5.863 -15.419  59.536  1.00  1.00      2S   C  
ATOM   4355  CD  GLU   294      -6.300 -15.067  60.961  1.00  1.00      2S   C  
ATOM   4356  OE1 GLU   294      -6.842 -15.950  61.676  1.00  1.00      2S   O  
ATOM   4357  OE2 GLU   294      -6.073 -13.894  61.360  1.00  1.00      2S   O1-
ATOM   4358  HN  GLU   294      -7.824 -18.706  58.355  1.00  0.00      2S   H  
ATOM   4359  HA  GLU   294      -8.499 -16.391  59.749  1.00  1.00      2S   H  
ATOM   4360  HB1 GLU   294      -5.999 -17.008  58.066  1.00  0.00      2S   H  
ATOM   4361  HB2 GLU   294      -6.241 -17.547  59.752  1.00  1.00      2S   H  
ATOM   4362  HG1 GLU   294      -6.142 -14.588  58.855  1.00  0.00      2S   H  
ATOM   4363  HG2 GLU   294      -4.756 -15.512  59.528  1.00  1.00      2S   H  
ATOM   4364  N   PHE   295      -8.232 -16.123  56.458  1.00  1.00      2S   N  
ATOM   4365  CA  PHE   295      -8.667 -15.361  55.305  1.00  1.00      2S   C  
ATOM   4366  C   PHE   295     -10.166 -15.221  55.277  1.00  1.00      2S   C  
ATOM   4367  O   PHE   295     -10.676 -14.136  55.025  1.00  1.00      2S   O  
ATOM   4368  CB  PHE   295      -8.289 -16.064  53.983  1.00  1.00      2S   C  
ATOM   4369  CG  PHE   295      -6.980 -15.588  53.435  1.00  1.00      2S   C  
ATOM   4370  CD1 PHE   295      -6.902 -14.337  52.802  1.00  1.00      2S   C  
ATOM   4371  CD2 PHE   295      -5.843 -16.408  53.463  1.00  1.00      2S   C  
ATOM   4372  CE1 PHE   295      -5.711 -13.918  52.199  1.00  1.00      2S   C  
ATOM   4373  CE2 PHE   295      -4.652 -15.993  52.861  1.00  1.00      2S   C  
ATOM   4374  CZ  PHE   295      -4.582 -14.746  52.231  1.00  1.00      2S   C  
ATOM   4375  HN  PHE   295      -7.841 -17.015  56.249  1.00  0.00      2S   H  
ATOM   4376  HA  PHE   295      -8.243 -14.367  55.363  1.00  1.00      2S   H  
ATOM   4377  HB1 PHE   295      -9.035 -15.892  53.175  1.00  0.00      2S   H  
ATOM   4378  HB2 PHE   295      -8.227 -17.156  54.167  1.00  1.00      2S   H  
ATOM   4379  HD1 PHE   295      -7.773 -13.702  52.765  1.00  1.00      2S   H  
ATOM   4380  HD2 PHE   295      -5.885 -17.372  53.937  1.00  1.00      2S   H  
ATOM   4381  HE1 PHE   295      -5.669 -12.958  51.707  1.00  1.00      2S   H  
ATOM   4382  HE2 PHE   295      -3.793 -16.643  52.886  1.00  1.00      2S   H  
ATOM   4383  HZ  PHE   295      -3.660 -14.427  51.769  1.00  1.00      2S   H  
ATOM   4384  N   ARG   296     -10.900 -16.327  55.538  1.00  1.00      2S   N  
ATOM   4385  CA  ARG   296     -12.342 -16.403  55.470  1.00  1.00      2S   C  
ATOM   4386  C   ARG   296     -13.019 -15.435  56.413  1.00  1.00      2S   C  
ATOM   4387  O   ARG   296     -13.997 -14.789  56.048  1.00  1.00      2S   O  
ATOM   4388  CB  ARG   296     -12.809 -17.849  55.753  1.00  1.00      2S   C  
ATOM   4389  CG  ARG   296     -14.277 -18.140  55.400  1.00  1.00      2S   C  
ATOM   4390  CD  ARG   296     -14.564 -19.623  55.098  1.00  1.00      2S   C  
ATOM   4391  NE  ARG   296     -14.337 -20.465  56.325  1.00  1.00      2S   N  
ATOM   4392  CZ  ARG   296     -13.245 -21.262  56.524  1.00  1.00      2S   C  
ATOM   4393  NH1 ARG   296     -12.217 -21.306  55.638  1.00  1.00      2S   N1+
ATOM   4394  NH2 ARG   296     -13.183 -22.027  57.645  1.00  1.00      2S   N  
ATOM   4395  HN  ARG   296     -10.443 -17.192  55.740  1.00  0.00      2S   H  
ATOM   4396  HA  ARG   296     -12.623 -16.140  54.460  1.00  1.00      2S   H  
ATOM   4397  HB1 ARG   296     -12.619 -18.118  56.814  1.00  0.00      2S   H  
ATOM   4398  HB2 ARG   296     -12.178 -18.517  55.125  1.00  1.00      2S   H  
ATOM   4399  HG1 ARG   296     -14.534 -17.564  54.482  1.00  0.00      2S   H  
ATOM   4400  HG2 ARG   296     -14.936 -17.778  56.218  1.00  1.00      2S   H  
ATOM   4401  HD1 ARG   296     -13.935 -19.980  54.258  1.00  0.00      2S   H  
ATOM   4402  HD2 ARG   296     -15.629 -19.745  54.801  1.00  1.00      2S   H  
ATOM   4403  HE  ARG   296     -15.064 -20.503  57.006  1.00  1.00      2S   H  
ATOM   4404 HH11 ARG   296     -12.240 -20.741  54.811  1.00  1.00      2S   H  
ATOM   4405 HH12 ARG   296     -11.420 -21.880  55.821  1.00  1.00      2S   H  
ATOM   4406 HH21 ARG   296     -13.934 -22.013  58.301  1.00  1.00      2S   H  
ATOM   4407 HH22 ARG   296     -12.385 -22.607  57.803  1.00  1.00      2S   H  
ATOM   4408  N   GLN   297     -12.477 -15.281  57.642  1.00  1.00      2S   N  
ATOM   4409  CA  GLN   297     -12.982 -14.361  58.637  1.00  1.00      2S   C  
ATOM   4410  C   GLN   297     -12.560 -12.937  58.355  1.00  1.00      2S   C  
ATOM   4411  O   GLN   297     -13.310 -12.013  58.660  1.00  1.00      2S   O  
ATOM   4412  CB  GLN   297     -12.551 -14.787  60.057  1.00  1.00      2S   C  
ATOM   4413  CG  GLN   297     -13.432 -15.947  60.564  1.00  1.00      2S   C  
ATOM   4414  CD  GLN   297     -12.882 -16.560  61.856  1.00  1.00      2S   C  
ATOM   4415  NE2 GLN   297     -13.802 -17.185  62.650  1.00  1.00      2S   N  
ATOM   4416  OE1 GLN   297     -11.681 -16.515  62.136  1.00  1.00      2S   O  
ATOM   4417  HN  GLN   297     -11.682 -15.818  57.920  1.00  0.00      2S   H  
ATOM   4418  HA  GLN   297     -14.062 -14.380  58.599  1.00  1.00      2S   H  
ATOM   4419  HB1 GLN   297     -12.653 -13.939  60.771  1.00  0.00      2S   H  
ATOM   4420  HB2 GLN   297     -11.481 -15.088  60.028  1.00  1.00      2S   H  
ATOM   4421  HG1 GLN   297     -13.482 -16.745  59.793  1.00  0.00      2S   H  
ATOM   4422  HG2 GLN   297     -14.460 -15.559  60.738  1.00  1.00      2S   H  
ATOM   4423 HE21 GLN   297     -13.506 -17.594  63.513  1.00  1.00      2S   H  
ATOM   4424 HE22 GLN   297     -14.768 -17.178  62.397  1.00  1.00      2S   H  
ATOM   4425  N   THR   298     -11.377 -12.719  57.727  1.00  1.00      2S   N  
ATOM   4426  CA  THR   298     -10.909 -11.403  57.310  1.00  1.00      2S   C  
ATOM   4427  C   THR   298     -11.769 -10.863  56.189  1.00  1.00      2S   C  
ATOM   4428  O   THR   298     -12.049  -9.669  56.140  1.00  1.00      2S   O  
ATOM   4429  CB  THR   298      -9.459 -11.393  56.846  1.00  1.00      2S   C  
ATOM   4430  CG2 THR   298      -8.958  -9.957  56.587  1.00  1.00      2S   C  
ATOM   4431  OG1 THR   298      -8.634 -11.941  57.857  1.00  1.00      2S   O  
ATOM   4432  HN  THR   298     -10.768 -13.481  57.515  1.00  0.00      2S   H  
ATOM   4433  HA  THR   298     -11.005 -10.740  58.159  1.00  1.00      2S   H  
ATOM   4434  HB  THR   298      -9.331 -12.006  55.927  1.00  1.00      2S   H  
ATOM   4435  HG1 THR   298      -8.784 -12.894  57.853  1.00  1.00      2S   H  
ATOM   4436 HG21 THR   298      -9.078  -9.332  57.496  1.00  1.00      2S   H  
ATOM   4437 HG22 THR   298      -9.509  -9.481  55.751  1.00  1.00      2S   H  
ATOM   4438 HG23 THR   298      -7.880  -9.974  56.315  1.00  1.00      2S   H  
ATOM   4439  N   PHE   299     -12.241 -11.741  55.275  1.00  1.00      2S   N  
ATOM   4440  CA  PHE   299     -13.121 -11.386  54.179  1.00  1.00      2S   C  
ATOM   4441  C   PHE   299     -14.446 -10.909  54.696  1.00  1.00      2S   C  
ATOM   4442  O   PHE   299     -14.937  -9.866  54.268  1.00  1.00      2S   O  
ATOM   4443  CB  PHE   299     -13.393 -12.570  53.215  1.00  1.00      2S   C  
ATOM   4444  CG  PHE   299     -12.179 -13.012  52.433  1.00  1.00      2S   C  
ATOM   4445  CD1 PHE   299     -11.051 -12.193  52.218  1.00  1.00      2S   C  
ATOM   4446  CD2 PHE   299     -12.194 -14.295  51.855  1.00  1.00      2S   C  
ATOM   4447  CE1 PHE   299      -9.971 -12.654  51.461  1.00  1.00      2S   C  
ATOM   4448  CE2 PHE   299     -11.113 -14.755  51.094  1.00  1.00      2S   C  
ATOM   4449  CZ  PHE   299      -9.998 -13.933  50.901  1.00  1.00      2S   C  
ATOM   4450  HN  PHE   299     -11.974 -12.703  55.311  1.00  0.00      2S   H  
ATOM   4451  HA  PHE   299     -12.681 -10.554  53.647  1.00  1.00      2S   H  
ATOM   4452  HB1 PHE   299     -14.165 -12.288  52.466  1.00  0.00      2S   H  
ATOM   4453  HB2 PHE   299     -13.763 -13.444  53.796  1.00  1.00      2S   H  
ATOM   4454  HD1 PHE   299     -10.986 -11.193  52.618  1.00  1.00      2S   H  
ATOM   4455  HD2 PHE   299     -13.053 -14.934  51.997  1.00  1.00      2S   H  
ATOM   4456  HE1 PHE   299      -9.112 -12.019  51.313  1.00  1.00      2S   H  
ATOM   4457  HE2 PHE   299     -11.137 -15.741  50.654  1.00  1.00      2S   H  
ATOM   4458  HZ  PHE   299      -9.157 -14.287  50.325  1.00  1.00      2S   H  
ATOM   4459  N   ARG   300     -15.029 -11.640  55.675  1.00  1.00      2S   N  
ATOM   4460  CA  ARG   300     -16.249 -11.245  56.342  1.00  1.00      2S   C  
ATOM   4461  C   ARG   300     -16.086  -9.928  57.052  1.00  1.00      2S   C  
ATOM   4462  O   ARG   300     -16.994  -9.112  57.027  1.00  1.00      2S   O  
ATOM   4463  CB  ARG   300     -16.729 -12.263  57.394  1.00  1.00      2S   C  
ATOM   4464  CG  ARG   300     -17.139 -13.620  56.806  1.00  1.00      2S   C  
ATOM   4465  CD  ARG   300     -17.842 -14.487  57.859  1.00  1.00      2S   C  
ATOM   4466  NE  ARG   300     -17.356 -15.903  57.753  1.00  1.00      2S   N  
ATOM   4467  CZ  ARG   300     -18.101 -16.939  57.271  1.00  1.00      2S   C  
ATOM   4468  NH1 ARG   300     -19.357 -16.752  56.792  1.00  1.00      2S   N1+
ATOM   4469  NH2 ARG   300     -17.569 -18.190  57.278  1.00  1.00      2S   N  
ATOM   4470  HN  ARG   300     -14.620 -12.494  55.990  1.00  0.00      2S   H  
ATOM   4471  HA  ARG   300     -17.015 -11.127  55.588  1.00  1.00      2S   H  
ATOM   4472  HB1 ARG   300     -17.616 -11.850  57.927  1.00  0.00      2S   H  
ATOM   4473  HB2 ARG   300     -15.926 -12.432  58.146  1.00  1.00      2S   H  
ATOM   4474  HG1 ARG   300     -16.229 -14.117  56.415  1.00  0.00      2S   H  
ATOM   4475  HG2 ARG   300     -17.827 -13.466  55.946  1.00  1.00      2S   H  
ATOM   4476  HD1 ARG   300     -18.946 -14.423  57.750  1.00  0.00      2S   H  
ATOM   4477  HD2 ARG   300     -17.571 -14.134  58.878  1.00  1.00      2S   H  
ATOM   4478  HE  ARG   300     -16.433 -16.102  58.077  1.00  1.00      2S   H  
ATOM   4479 HH11 ARG   300     -19.751 -15.836  56.782  1.00  1.00      2S   H  
ATOM   4480 HH12 ARG   300     -19.880 -17.530  56.447  1.00  1.00      2S   H  
ATOM   4481 HH21 ARG   300     -16.652 -18.334  57.642  1.00  1.00      2S   H  
ATOM   4482 HH22 ARG   300     -18.107 -18.958  56.934  1.00  1.00      2S   H  
ATOM   4483  N   LYS   301     -14.912  -9.676  57.669  1.00  1.00      2S   N  
ATOM   4484  CA  LYS   301     -14.603  -8.448  58.366  1.00  1.00      2S   C  
ATOM   4485  C   LYS   301     -14.556  -7.262  57.426  1.00  1.00      2S   C  
ATOM   4486  O   LYS   301     -15.027  -6.178  57.756  1.00  1.00      2S   O  
ATOM   4487  CB  LYS   301     -13.251  -8.581  59.095  1.00  1.00      2S   C  
ATOM   4488  CG  LYS   301     -12.986  -7.505  60.152  1.00  1.00      2S   C  
ATOM   4489  CD  LYS   301     -11.764  -7.854  61.012  1.00  1.00      2S   C  
ATOM   4490  CE  LYS   301     -11.569  -6.886  62.182  1.00  1.00      2S   C  
ATOM   4491  NZ  LYS   301     -10.421  -7.301  63.019  1.00  1.00      2S   N1+
ATOM   4492  HN  LYS   301     -14.188 -10.363  57.682  1.00  0.00      2S   H  
ATOM   4493  HA  LYS   301     -15.384  -8.282  59.094  1.00  1.00      2S   H  
ATOM   4494  HB1 LYS   301     -12.413  -8.595  58.365  1.00  0.00      2S   H  
ATOM   4495  HB2 LYS   301     -13.247  -9.566  59.617  1.00  1.00      2S   H  
ATOM   4496  HG1 LYS   301     -13.878  -7.430  60.814  1.00  0.00      2S   H  
ATOM   4497  HG2 LYS   301     -12.835  -6.518  59.663  1.00  1.00      2S   H  
ATOM   4498  HD1 LYS   301     -10.858  -7.859  60.365  1.00  0.00      2S   H  
ATOM   4499  HD2 LYS   301     -11.905  -8.884  61.411  1.00  1.00      2S   H  
ATOM   4500  HE1 LYS   301     -12.473  -6.875  62.827  1.00  0.00      2S   H  
ATOM   4501  HE2 LYS   301     -11.371  -5.859  61.810  1.00  1.00      2S   H  
ATOM   4502  HZ1 LYS   301      -9.555  -7.309  62.444  1.00  1.00      2S   H  
ATOM   4503  HZ2 LYS   301     -10.594  -8.256  63.395  1.00  1.00      2S   H  
ATOM   4504  HZ3 LYS   301     -10.308  -6.634  63.809  1.00  1.00      2S   H  
ATOM   4505  N   ILE   302     -14.014  -7.452  56.203  1.00  1.00      2S   N  
ATOM   4506  CA  ILE   302     -13.926  -6.429  55.182  1.00  1.00      2S   C  
ATOM   4507  C   ILE   302     -15.307  -6.034  54.692  1.00  1.00      2S   C  
ATOM   4508  O   ILE   302     -15.611  -4.851  54.554  1.00  1.00      2S   O  
ATOM   4509  CB  ILE   302     -13.009  -6.855  54.036  1.00  1.00      2S   C  
ATOM   4510  CG1 ILE   302     -11.539  -6.775  54.513  1.00  1.00      2S   C  
ATOM   4511  CG2 ILE   302     -13.220  -5.993  52.768  1.00  1.00      2S   C  
ATOM   4512  CD  ILE   302     -10.570  -7.591  53.654  1.00  1.00      2S   C  
ATOM   4513  HN  ILE   302     -13.623  -8.337  55.955  1.00  0.00      2S   H  
ATOM   4514  HA  ILE   302     -13.482  -5.565  55.648  1.00  1.00      2S   H  
ATOM   4515  HB  ILE   302     -13.235  -7.914  53.776  1.00  1.00      2S   H  
ATOM   4516 HG11 ILE   302     -11.463  -7.141  55.560  1.00  0.00      2S   H  
ATOM   4517 HG12 ILE   302     -11.224  -5.707  54.512  1.00  1.00      2S   H  
ATOM   4518 HG21 ILE   302     -13.146  -4.913  53.015  1.00  1.00      2S   H  
ATOM   4519 HG22 ILE   302     -14.212  -6.191  52.310  1.00  1.00      2S   H  
ATOM   4520 HG23 ILE   302     -12.450  -6.230  52.006  1.00  1.00      2S   H  
ATOM   4521  HD1 ILE   302     -10.596  -7.262  52.595  1.00  0.00      2S   H  
ATOM   4522  HD2 ILE   302     -10.834  -8.670  53.697  1.00  0.00      2S   H  
ATOM   4523  HD3 ILE   302      -9.534  -7.467  54.033  1.00  0.00      2S   H  
ATOM   4524  N   ILE   303     -16.194  -7.017  54.436  1.00  1.00      2S   N  
ATOM   4525  CA  ILE   303     -17.514  -6.766  53.896  1.00  1.00      2S   C  
ATOM   4526  C   ILE   303     -18.417  -6.206  54.977  1.00  1.00      2S   C  
ATOM   4527  O   ILE   303     -19.115  -5.218  54.774  1.00  1.00      2S   O  
ATOM   4528  CB  ILE   303     -18.113  -8.017  53.263  1.00  1.00      2S   C  
ATOM   4529  CG1 ILE   303     -17.204  -8.487  52.096  1.00  1.00      2S   C  
ATOM   4530  CG2 ILE   303     -19.552  -7.736  52.765  1.00  1.00      2S   C  
ATOM   4531  CD  ILE   303     -17.540  -9.887  51.574  1.00  1.00      2S   C  
ATOM   4532  HN  ILE   303     -15.950  -7.977  54.563  1.00  0.00      2S   H  
ATOM   4533  HA  ILE   303     -17.420  -6.024  53.118  1.00  1.00      2S   H  
ATOM   4534  HB  ILE   303     -18.149  -8.828  54.025  1.00  1.00      2S   H  
ATOM   4535 HG11 ILE   303     -16.141  -8.502  52.421  1.00  0.00      2S   H  
ATOM   4536 HG12 ILE   303     -17.283  -7.753  51.265  1.00  1.00      2S   H  
ATOM   4537 HG21 ILE   303     -19.547  -6.905  52.029  1.00  1.00      2S   H  
ATOM   4538 HG22 ILE   303     -20.229  -7.465  53.602  1.00  1.00      2S   H  
ATOM   4539 HG23 ILE   303     -19.977  -8.636  52.275  1.00  1.00      2S   H  
ATOM   4540  HD1 ILE   303     -18.575  -9.927  51.177  1.00  0.00      2S   H  
ATOM   4541  HD2 ILE   303     -17.440 -10.634  52.390  1.00  0.00      2S   H  
ATOM   4542  HD3 ILE   303     -16.841 -10.165  50.755  1.00  0.00      2S   H  
ATOM   4543  N   ARG   304     -18.414  -6.829  56.169  1.00  1.00      2S   N  
ATOM   4544  CA  ARG   304     -19.329  -6.538  57.244  1.00  1.00      2S   C  
ATOM   4545  C   ARG   304     -19.001  -5.237  57.935  1.00  1.00      2S   C  
ATOM   4546  O   ARG   304     -19.912  -4.507  58.307  1.00  1.00      2S   O  
ATOM   4547  CB  ARG   304     -19.289  -7.690  58.268  1.00  1.00      2S   C  
ATOM   4548  CG  ARG   304     -20.388  -7.732  59.336  1.00  1.00      2S   C  
ATOM   4549  CD  ARG   304     -20.221  -9.001  60.183  1.00  1.00      2S   C  
ATOM   4550  NE  ARG   304     -20.999  -8.871  61.453  1.00  1.00      2S   N  
ATOM   4551  CZ  ARG   304     -20.844  -9.744  62.490  1.00  1.00      2S   C  
ATOM   4552  NH1 ARG   304     -20.006 -10.811  62.391  1.00  1.00      2S   N1+
ATOM   4553  NH2 ARG   304     -21.535  -9.543  63.642  1.00  1.00      2S   N  
ATOM   4554  HN  ARG   304     -17.803  -7.602  56.337  1.00  0.00      2S   H  
ATOM   4555  HA  ARG   304     -20.325  -6.469  56.826  1.00  1.00      2S   H  
ATOM   4556  HB1 ARG   304     -18.299  -7.692  58.778  1.00  0.00      2S   H  
ATOM   4557  HB2 ARG   304     -19.365  -8.644  57.696  1.00  1.00      2S   H  
ATOM   4558  HG1 ARG   304     -21.388  -7.736  58.849  1.00  0.00      2S   H  
ATOM   4559  HG2 ARG   304     -20.309  -6.824  59.972  1.00  1.00      2S   H  
ATOM   4560  HD1 ARG   304     -19.147  -9.132  60.440  1.00  0.00      2S   H  
ATOM   4561  HD2 ARG   304     -20.581  -9.894  59.626  1.00  1.00      2S   H  
ATOM   4562  HE  ARG   304     -21.619  -8.097  61.564  1.00  1.00      2S   H  
ATOM   4563 HH11 ARG   304     -19.496 -10.962  61.548  1.00  1.00      2S   H  
ATOM   4564 HH12 ARG   304     -19.906 -11.438  63.161  1.00  1.00      2S   H  
ATOM   4565 HH21 ARG   304     -22.148  -8.760  63.725  1.00  1.00      2S   H  
ATOM   4566 HH22 ARG   304     -21.424 -10.178  64.405  1.00  1.00      2S   H  
ATOM   4567  N   SER   305     -17.698  -4.925  58.131  1.00  1.00      2S   N  
ATOM   4568  CA  SER   305     -17.252  -3.799  58.929  1.00  1.00      2S   C  
ATOM   4569  C   SER   305     -16.658  -2.704  58.070  1.00  1.00      2S   C  
ATOM   4570  O   SER   305     -17.018  -1.546  58.259  1.00  1.00      2S   O  
ATOM   4571  CB  SER   305     -16.294  -4.252  60.076  1.00  1.00      2S   C  
ATOM   4572  OG  SER   305     -15.442  -3.227  60.584  1.00  1.00      2S   O  
ATOM   4573  HN  SER   305     -16.972  -5.510  57.774  1.00  0.00      2S   H  
ATOM   4574  HA  SER   305     -18.105  -3.356  59.419  1.00  1.00      2S   H  
ATOM   4575  HB1 SER   305     -15.647  -5.078  59.729  1.00  0.00      2S   H  
ATOM   4576  HB2 SER   305     -16.913  -4.645  60.911  1.00  1.00      2S   H  
ATOM   4577  HG1 SER   305     -15.863  -2.389  60.374  1.00  0.00      2S   H  
ATOM   4578  N   HSD   306     -15.712  -3.016  57.152  1.00  1.00      2S   N  
ATOM   4579  CA  HSD   306     -14.929  -2.000  56.465  1.00  1.00      2S   C  
ATOM   4580  C   HSD   306     -15.700  -1.252  55.406  1.00  1.00      2S   C  
ATOM   4581  O   HSD   306     -15.559  -0.036  55.305  1.00  1.00      2S   O  
ATOM   4582  CB  HSD   306     -13.644  -2.560  55.805  1.00  1.00      2S   C  
ATOM   4583  CG  HSD   306     -12.422  -2.445  56.664  1.00  1.00      2S   C  
ATOM   4584  CD2 HSD   306     -11.356  -1.610  56.526  1.00  1.00      2S   C  
ATOM   4585  ND1 HSD   306     -12.173  -3.190  57.796  1.00  1.00      2S   N  
ATOM   4586  CE1 HSD   306     -10.976  -2.773  58.280  1.00  1.00      2S   C  
ATOM   4587  NE2 HSD   306     -10.443  -1.817  57.543  1.00  1.00      2S   N  
ATOM   4588  HN  HSD   306     -15.453  -3.962  56.974  1.00  0.00      2S   H  
ATOM   4589  HA  HSD   306     -14.627  -1.264  57.200  1.00  1.00      2S   H  
ATOM   4590  HB1 HSD   306     -13.403  -2.029  54.860  1.00  0.00      2S   H  
ATOM   4591  HB2 HSD   306     -13.798  -3.621  55.549  1.00  1.00      2S   H  
ATOM   4592  HD1 HSD   306     -12.774  -3.892  58.182  1.00  0.00      2S   H  
ATOM   4593  HD2 HSD   306     -11.164  -0.859  55.770  1.00  1.00      2S   H  
ATOM   4594  HE1 HSD   306     -10.522  -3.189  59.178  1.00  1.00      2S   H  
ATOM   4595  N   VAL   307     -16.500  -1.945  54.563  1.00  1.00      2S   N  
ATOM   4596  CA  VAL   307     -17.211  -1.291  53.478  1.00  1.00      2S   C  
ATOM   4597  C   VAL   307     -18.596  -0.877  53.924  1.00  1.00      2S   C  
ATOM   4598  O   VAL   307     -19.093   0.165  53.500  1.00  1.00      2S   O  
ATOM   4599  CB  VAL   307     -17.264  -2.092  52.176  1.00  1.00      2S   C  
ATOM   4600  CG1 VAL   307     -15.827  -2.402  51.716  1.00  1.00      2S   C  
ATOM   4601  CG2 VAL   307     -18.081  -3.383  52.319  1.00  1.00      2S   C  
ATOM   4602  HN  VAL   307     -16.587  -2.938  54.622  1.00  0.00      2S   H  
ATOM   4603  HA  VAL   307     -16.685  -0.379  53.227  1.00  1.00      2S   H  
ATOM   4604  HB  VAL   307     -17.743  -1.468  51.386  1.00  1.00      2S   H  
ATOM   4605 HG11 VAL   307     -15.295  -3.031  52.460  1.00  1.00      2S   H  
ATOM   4606 HG12 VAL   307     -15.261  -1.459  51.569  1.00  1.00      2S   H  
ATOM   4607 HG13 VAL   307     -15.850  -2.954  50.752  1.00  1.00      2S   H  
ATOM   4608 HG21 VAL   307     -19.155  -3.146  52.444  1.00  1.00      2S   H  
ATOM   4609 HG22 VAL   307     -17.728  -3.953  53.199  1.00  1.00      2S   H  
ATOM   4610 HG23 VAL   307     -17.971  -4.018  51.415  1.00  1.00      2S   H  
ATOM   4611  N   LEU   308     -19.253  -1.675  54.803  1.00  1.00      2S   N  
ATOM   4612  CA  LEU   308     -20.619  -1.444  55.235  1.00  1.00      2S   C  
ATOM   4613  C   LEU   308     -20.698  -0.356  56.278  1.00  1.00      2S   C  
ATOM   4614  O   LEU   308     -21.777   0.191  56.503  1.00  1.00      2S   O  
ATOM   4615  CB  LEU   308     -21.275  -2.744  55.777  1.00  1.00      2S   C  
ATOM   4616  CG  LEU   308     -22.230  -3.480  54.797  1.00  1.00      2S   C  
ATOM   4617  CD1 LEU   308     -23.640  -2.862  54.807  1.00  1.00      2S   C  
ATOM   4618  CD2 LEU   308     -21.706  -3.609  53.355  1.00  1.00      2S   C  
ATOM   4619  HN  LEU   308     -18.830  -2.508  55.151  1.00  0.00      2S   H  
ATOM   4620  HA  LEU   308     -21.189  -1.089  54.388  1.00  1.00      2S   H  
ATOM   4621  HB1 LEU   308     -21.863  -2.542  56.698  1.00  0.00      2S   H  
ATOM   4622  HB2 LEU   308     -20.458  -3.439  56.065  1.00  1.00      2S   H  
ATOM   4623  HG  LEU   308     -22.339  -4.519  55.191  1.00  1.00      2S   H  
ATOM   4624 HD11 LEU   308     -23.607  -1.808  54.462  1.00  1.00      2S   H  
ATOM   4625 HD12 LEU   308     -24.065  -2.890  55.833  1.00  1.00      2S   H  
ATOM   4626 HD13 LEU   308     -24.311  -3.436  54.133  1.00  1.00      2S   H  
ATOM   4627 HD21 LEU   308     -20.738  -4.146  53.342  1.00  1.00      2S   H  
ATOM   4628 HD22 LEU   308     -21.569  -2.612  52.886  1.00  1.00      2S   H  
ATOM   4629 HD23 LEU   308     -22.425  -4.184  52.735  1.00  1.00      2S   H  
ATOM   4630  N   ARG   309     -19.564  -0.005  56.925  1.00  1.00      2S   N  
ATOM   4631  CA  ARG   309     -19.482   1.152  57.785  1.00  1.00      2S   C  
ATOM   4632  C   ARG   309     -18.192   1.876  57.369  1.00  1.00      2S   C  
ATOM   4633  CB  ARG   309     -19.479   0.831  59.305  1.00  1.00      2S   C  
ATOM   4634  CG  ARG   309     -20.664  -0.055  59.742  1.00  1.00      2S   C  
ATOM   4635  CD  ARG   309     -20.294  -1.544  59.777  1.00  1.00      2S   C  
ATOM   4636  NE  ARG   309     -21.510  -2.376  59.493  1.00  1.00      2S   N  
ATOM   4637  CZ  ARG   309     -22.076  -3.247  60.375  1.00  1.00      2S   C  
ATOM   4638  NH1 ARG   309     -21.675  -3.305  61.670  1.00  1.00      2S   N1+
ATOM   4639  NH2 ARG   309     -23.062  -4.076  59.940  1.00  1.00      2S   N  
ATOM   4640  OT1 ARG   309     -18.264   3.091  57.049  1.00  1.00      2S   O  
ATOM   4641  OT2 ARG   309     -17.124   1.216  57.316  1.00  0.00      2S   O  
ATOM   4642  HN  ARG   309     -18.694  -0.464  56.760  1.00  0.00      2S   H  
ATOM   4643  HA  ARG   309     -20.313   1.814  57.579  1.00  1.00      2S   H  
ATOM   4644  HB1 ARG   309     -19.538   1.795  59.857  1.00  0.00      2S   H  
ATOM   4645  HB2 ARG   309     -18.529   0.332  59.592  1.00  1.00      2S   H  
ATOM   4646  HG1 ARG   309     -21.506   0.131  59.040  1.00  0.00      2S   H  
ATOM   4647  HG2 ARG   309     -21.011   0.245  60.755  1.00  1.00      2S   H  
ATOM   4648  HD1 ARG   309     -19.825  -1.814  60.747  1.00  0.00      2S   H  
ATOM   4649  HD2 ARG   309     -19.570  -1.767  58.967  1.00  1.00      2S   H  
ATOM   4650  HE  ARG   309     -21.824  -2.411  58.546  1.00  1.00      2S   H  
ATOM   4651 HH11 ARG   309     -20.951  -2.697  61.986  1.00  1.00      2S   H  
ATOM   4652 HH12 ARG   309     -22.116  -3.941  62.300  1.00  1.00      2S   H  
ATOM   4653 HH21 ARG   309     -23.330  -4.065  58.978  1.00  1.00      2S   H  
ATOM   4654 HH22 ARG   309     -23.514  -4.693  60.581  1.00  1.00      2S   H  
TER   
END
