# Supplementary material for: Locating ligand binding sites in G-protein coupled receptors using combined information from docking and sequence conservation
Source: PeerJ. 2021 Sep 24;9:e12219. doi: 10.7717/peerj.12219 (PMC8475542; doi:10.7717/peerj.12219)
Supplement: Supplemental Information 1 [file peerj-09-12219-s001.zip › Cross-docked models/A2A+ZM241385.pdb]

ATOM      1  N   GLY    -1     -20.886  24.549   1.390  1.00  1.00      1S   N  
ATOM      2  CA  GLY    -1     -21.548  23.559   2.275  1.00  1.00      1S   C  
ATOM      3  C   GLY    -1     -22.771  23.040   1.603  1.00  1.00      1S   C  
ATOM      4  O   GLY    -1     -23.816  23.687   1.630  1.00  1.00      1S   O  
ATOM      5  HA1 GLY    -1     -21.844  24.079   3.175  1.00  0.00      1S   H  
ATOM      6  HA2 GLY    -1     -20.854  22.748   2.440  1.00  1.00      1S   H  
ATOM      7  HT1 GLY    -1     -20.037  24.927   1.857  1.00  0.00      1S   H  
ATOM      8  HT2 GLY    -1     -21.547  25.328   1.190  1.00  0.00      1S   H  
ATOM      9  HT3 GLY    -1     -20.615  24.092   0.496  1.00  0.00      1S   H  
ATOM     10  N   ALA     0     -22.666  21.838   0.980  1.00  1.00      1S   N  
ATOM     11  CA  ALA     0     -23.747  21.201   0.261  1.00  1.00      1S   C  
ATOM     12  C   ALA     0     -24.894  20.883   1.200  1.00  1.00      1S   C  
ATOM     13  O   ALA     0     -24.643  20.748   2.399  1.00  1.00      1S   O  
ATOM     14  CB  ALA     0     -23.289  19.884  -0.399  1.00  1.00      1S   C  
ATOM     15  HN  ALA     0     -21.808  21.332   0.971  1.00  0.00      1S   H  
ATOM     16  HA  ALA     0     -24.061  21.898  -0.500  1.00  1.00      1S   H  
ATOM     17  HB1 ALA     0     -22.903  19.177   0.367  1.00  1.00      1S   H  
ATOM     18  HB2 ALA     0     -22.475  20.087  -1.126  1.00  1.00      1S   H  
ATOM     19  HB3 ALA     0     -24.124  19.393  -0.942  1.00  1.00      1S   H  
ATOM     20  N   PRO     1     -26.147  20.755   0.742  1.00  1.00      1S   N  
ATOM     21  CA  PRO     1     -27.291  20.607   1.625  1.00  1.00      1S   C  
ATOM     22  C   PRO     1     -27.168  19.353   2.467  1.00  1.00      1S   C  
ATOM     23  O   PRO     1     -26.780  18.344   1.875  1.00  1.00      1S   O  
ATOM     24  CB  PRO     1     -28.494  20.502   0.681  1.00  1.00      1S   C  
ATOM     25  CG  PRO     1     -28.083  21.344  -0.528  1.00  1.00      1S   C  
ATOM     26  CD  PRO     1     -26.566  21.140  -0.608  1.00  1.00      1S   C  
ATOM     27  HA  PRO     1     -27.332  21.496   2.231  1.00  1.00      1S   H  
ATOM     28  HB1 PRO     1     -29.426  20.871   1.153  1.00  0.00      1S   H  
ATOM     29  HB2 PRO     1     -28.646  19.454   0.343  1.00  1.00      1S   H  
ATOM     30  HG1 PRO     1     -28.600  21.028  -1.456  1.00  0.00      1S   H  
ATOM     31  HG2 PRO     1     -28.302  22.415  -0.324  1.00  1.00      1S   H  
ATOM     32  HD1 PRO     1     -26.311  20.312  -1.300  1.00  0.00      1S   H  
ATOM     33  HD2 PRO     1     -26.079  22.082  -0.938  1.00  1.00      1S   H  
ATOM     34  N   PRO     2     -27.440  19.328   3.775  1.00  1.00      1S   N  
ATOM     35  CA  PRO     2     -27.089  18.193   4.615  1.00  1.00      1S   C  
ATOM     36  C   PRO     2     -27.946  17.000   4.304  1.00  1.00      1S   C  
ATOM     37  O   PRO     2     -27.527  15.884   4.595  1.00  1.00      1S   O  
ATOM     38  CB  PRO     2     -27.365  18.661   6.052  1.00  1.00      1S   C  
ATOM     39  CG  PRO     2     -27.276  20.187   5.985  1.00  1.00      1S   C  
ATOM     40  CD  PRO     2     -27.770  20.510   4.575  1.00  1.00      1S   C  
ATOM     41  HA  PRO     2     -26.052  17.944   4.434  1.00  1.00      1S   H  
ATOM     42  HB1 PRO     2     -26.632  18.235   6.767  1.00  0.00      1S   H  
ATOM     43  HB2 PRO     2     -28.393  18.388   6.379  1.00  1.00      1S   H  
ATOM     44  HG1 PRO     2     -27.887  20.680   6.768  1.00  0.00      1S   H  
ATOM     45  HG2 PRO     2     -26.215  20.503   6.085  1.00  1.00      1S   H  
ATOM     46  HD1 PRO     2     -28.873  20.641   4.558  1.00  0.00      1S   H  
ATOM     47  HD2 PRO     2     -27.262  21.429   4.212  1.00  1.00      1S   H  
ATOM     48  N   ILE     3     -29.140  17.225   3.705  1.00  1.00      1S   N  
ATOM     49  CA  ILE     3     -30.084  16.195   3.345  1.00  1.00      1S   C  
ATOM     50  C   ILE     3     -29.526  15.305   2.256  1.00  1.00      1S   C  
ATOM     51  O   ILE     3     -29.896  14.143   2.166  1.00  1.00      1S   O  
ATOM     52  CB  ILE     3     -31.451  16.761   2.955  1.00  1.00      1S   C  
ATOM     53  CG1 ILE     3     -32.535  15.652   2.879  1.00  1.00      1S   C  
ATOM     54  CG2 ILE     3     -31.346  17.599   1.660  1.00  1.00      1S   C  
ATOM     55  CD  ILE     3     -33.904  16.150   2.407  1.00  1.00      1S   C  
ATOM     56  HN  ILE     3     -29.433  18.156   3.505  1.00  0.00      1S   H  
ATOM     57  HA  ILE     3     -30.228  15.587   4.227  1.00  1.00      1S   H  
ATOM     58  HB  ILE     3     -31.763  17.456   3.770  1.00  1.00      1S   H  
ATOM     59 HG11 ILE     3     -32.642  15.192   3.886  1.00  0.00      1S   H  
ATOM     60 HG12 ILE     3     -32.213  14.852   2.179  1.00  1.00      1S   H  
ATOM     61 HG21 ILE     3     -31.182  16.941   0.781  1.00  1.00      1S   H  
ATOM     62 HG22 ILE     3     -30.514  18.328   1.722  1.00  1.00      1S   H  
ATOM     63 HG23 ILE     3     -32.285  18.169   1.495  1.00  1.00      1S   H  
ATOM     64  HD1 ILE     3     -33.859  16.450   1.337  1.00  0.00      1S   H  
ATOM     65  HD2 ILE     3     -34.233  17.023   3.009  1.00  0.00      1S   H  
ATOM     66  HD3 ILE     3     -34.661  15.343   2.504  1.00  0.00      1S   H  
ATOM     67  N   MET     4     -28.588  15.803   1.416  1.00  1.00      1S   N  
ATOM     68  CA  MET     4     -28.027  15.044   0.321  1.00  1.00      1S   C  
ATOM     69  C   MET     4     -27.085  13.976   0.816  1.00  1.00      1S   C  
ATOM     70  O   MET     4     -27.250  12.801   0.491  1.00  1.00      1S   O  
ATOM     71  CB  MET     4     -27.278  15.945  -0.678  1.00  1.00      1S   C  
ATOM     72  CG  MET     4     -28.221  16.933  -1.387  1.00  1.00      1S   C  
ATOM     73  SD  MET     4     -27.399  18.028  -2.586  1.00  1.00      1S   S  
ATOM     74  CE  MET     4     -26.767  16.760  -3.723  1.00  1.00      1S   C  
ATOM     75  HN  MET     4     -28.251  16.737   1.514  1.00  0.00      1S   H  
ATOM     76  HA  MET     4     -28.839  14.555  -0.200  1.00  1.00      1S   H  
ATOM     77  HB1 MET     4     -26.793  15.301  -1.444  1.00  0.00      1S   H  
ATOM     78  HB2 MET     4     -26.484  16.517  -0.150  1.00  1.00      1S   H  
ATOM     79  HG1 MET     4     -28.721  17.554  -0.613  1.00  0.00      1S   H  
ATOM     80  HG2 MET     4     -29.019  16.351  -1.898  1.00  1.00      1S   H  
ATOM     81  HE1 MET     4     -27.574  16.062  -4.030  1.00  1.00      1S   H  
ATOM     82  HE2 MET     4     -25.954  16.166  -3.253  1.00  1.00      1S   H  
ATOM     83  HE3 MET     4     -26.350  17.228  -4.640  1.00  1.00      1S   H  
ATOM     84  N   GLY     5     -26.088  14.355   1.652  1.00  1.00      1S   N  
ATOM     85  CA  GLY     5     -25.176  13.415   2.276  1.00  1.00      1S   C  
ATOM     86  C   GLY     5     -25.881  12.503   3.247  1.00  1.00      1S   C  
ATOM     87  O   GLY     5     -25.501  11.344   3.409  1.00  1.00      1S   O  
ATOM     88  HN  GLY     5     -25.941  15.317   1.871  1.00  0.00      1S   H  
ATOM     89  HA1 GLY     5     -24.450  13.995   2.827  1.00  0.00      1S   H  
ATOM     90  HA2 GLY     5     -24.734  12.808   1.498  1.00  1.00      1S   H  
ATOM     91  N   SER     6     -26.961  13.007   3.891  1.00  1.00      1S   N  
ATOM     92  CA  SER     6     -27.813  12.241   4.773  1.00  1.00      1S   C  
ATOM     93  C   SER     6     -28.586  11.204   3.996  1.00  1.00      1S   C  
ATOM     94  O   SER     6     -28.793  10.108   4.498  1.00  1.00      1S   O  
ATOM     95  CB  SER     6     -28.799  13.142   5.563  1.00  1.00      1S   C  
ATOM     96  OG  SER     6     -29.641  12.410   6.449  1.00  1.00      1S   O  
ATOM     97  HN  SER     6     -27.226  13.962   3.766  1.00  0.00      1S   H  
ATOM     98  HA  SER     6     -27.175  11.724   5.477  1.00  1.00      1S   H  
ATOM     99  HB1 SER     6     -29.441  13.702   4.853  1.00  0.00      1S   H  
ATOM    100  HB2 SER     6     -28.220  13.876   6.164  1.00  1.00      1S   H  
ATOM    101  HG1 SER     6     -29.073  12.034   7.125  1.00  0.00      1S   H  
ATOM    102  N   SER     7     -29.008  11.499   2.745  1.00  1.00      1S   N  
ATOM    103  CA  SER     7     -29.779  10.586   1.924  1.00  1.00      1S   C  
ATOM    104  C   SER     7     -28.974   9.365   1.578  1.00  1.00      1S   C  
ATOM    105  O   SER     7     -29.504   8.262   1.621  1.00  1.00      1S   O  
ATOM    106  CB  SER     7     -30.293  11.207   0.604  1.00  1.00      1S   C  
ATOM    107  OG  SER     7     -31.281  12.192   0.868  1.00  1.00      1S   O  
ATOM    108  HN  SER     7     -28.823  12.392   2.338  1.00  0.00      1S   H  
ATOM    109  HA  SER     7     -30.629  10.260   2.508  1.00  1.00      1S   H  
ATOM    110  HB1 SER     7     -30.770  10.428  -0.030  1.00  0.00      1S   H  
ATOM    111  HB2 SER     7     -29.460  11.667   0.033  1.00  1.00      1S   H  
ATOM    112  HG1 SER     7     -30.821  12.927   1.293  1.00  0.00      1S   H  
ATOM    113  N   VAL     8     -27.663   9.521   1.275  1.00  1.00      1S   N  
ATOM    114  CA  VAL     8     -26.774   8.409   0.998  1.00  1.00      1S   C  
ATOM    115  C   VAL     8     -26.596   7.558   2.233  1.00  1.00      1S   C  
ATOM    116  O   VAL     8     -26.762   6.343   2.169  1.00  1.00      1S   O  
ATOM    117  CB  VAL     8     -25.421   8.864   0.463  1.00  1.00      1S   C  
ATOM    118  CG1 VAL     8     -24.416   7.691   0.397  1.00  1.00      1S   C  
ATOM    119  CG2 VAL     8     -25.646   9.469  -0.938  1.00  1.00      1S   C  
ATOM    120  HN  VAL     8     -27.246  10.427   1.246  1.00  0.00      1S   H  
ATOM    121  HA  VAL     8     -27.247   7.789   0.248  1.00  1.00      1S   H  
ATOM    122  HB  VAL     8     -25.000   9.653   1.127  1.00  1.00      1S   H  
ATOM    123 HG11 VAL     8     -24.868   6.820  -0.121  1.00  1.00      1S   H  
ATOM    124 HG12 VAL     8     -24.100   7.378   1.415  1.00  1.00      1S   H  
ATOM    125 HG13 VAL     8     -23.506   8.000  -0.159  1.00  1.00      1S   H  
ATOM    126 HG21 VAL     8     -26.335  10.338  -0.895  1.00  1.00      1S   H  
ATOM    127 HG22 VAL     8     -26.078   8.705  -1.619  1.00  1.00      1S   H  
ATOM    128 HG23 VAL     8     -24.679   9.809  -1.364  1.00  1.00      1S   H  
ATOM    129  N   TYR     9     -26.293   8.181   3.396  1.00  1.00      1S   N  
ATOM    130  CA  TYR     9     -26.095   7.492   4.655  1.00  1.00      1S   C  
ATOM    131  C   TYR     9     -27.337   6.720   5.065  1.00  1.00      1S   C  
ATOM    132  O   TYR     9     -27.236   5.550   5.419  1.00  1.00      1S   O  
ATOM    133  CB  TYR     9     -25.641   8.493   5.757  1.00  1.00      1S   C  
ATOM    134  CG  TYR     9     -25.687   7.916   7.152  1.00  1.00      1S   C  
ATOM    135  CD1 TYR     9     -24.872   6.832   7.521  1.00  1.00      1S   C  
ATOM    136  CD2 TYR     9     -26.632   8.406   8.069  1.00  1.00      1S   C  
ATOM    137  CE1 TYR     9     -24.997   6.253   8.791  1.00  1.00      1S   C  
ATOM    138  CE2 TYR     9     -26.742   7.846   9.344  1.00  1.00      1S   C  
ATOM    139  CZ  TYR     9     -25.917   6.780   9.711  1.00  1.00      1S   C  
ATOM    140  OH  TYR     9     -26.033   6.241  11.007  1.00  1.00      1S   O  
ATOM    141  HN  TYR     9     -26.182   9.172   3.431  1.00  0.00      1S   H  
ATOM    142  HA  TYR     9     -25.307   6.767   4.504  1.00  1.00      1S   H  
ATOM    143  HB1 TYR     9     -26.290   9.395   5.726  1.00  0.00      1S   H  
ATOM    144  HB2 TYR     9     -24.596   8.813   5.555  1.00  1.00      1S   H  
ATOM    145  HD1 TYR     9     -24.156   6.429   6.820  1.00  1.00      1S   H  
ATOM    146  HD2 TYR     9     -27.291   9.212   7.782  1.00  1.00      1S   H  
ATOM    147  HE1 TYR     9     -24.359   5.426   9.070  1.00  1.00      1S   H  
ATOM    148  HE2 TYR     9     -27.472   8.230  10.040  1.00  1.00      1S   H  
ATOM    149  HH  TYR     9     -25.924   5.284  10.932  1.00  1.00      1S   H  
ATOM    150  N   ILE    10     -28.532   7.348   5.002  1.00  1.00      1S   N  
ATOM    151  CA  ILE    10     -29.794   6.748   5.382  1.00  1.00      1S   C  
ATOM    152  C   ILE    10     -30.117   5.587   4.473  1.00  1.00      1S   C  
ATOM    153  O   ILE    10     -30.527   4.535   4.950  1.00  1.00      1S   O  
ATOM    154  CB  ILE    10     -30.932   7.771   5.408  1.00  1.00      1S   C  
ATOM    155  CG1 ILE    10     -30.723   8.722   6.613  1.00  1.00      1S   C  
ATOM    156  CG2 ILE    10     -32.318   7.086   5.475  1.00  1.00      1S   C  
ATOM    157  CD  ILE    10     -31.762   9.845   6.702  1.00  1.00      1S   C  
ATOM    158  HN  ILE    10     -28.590   8.298   4.694  1.00  0.00      1S   H  
ATOM    159  HA  ILE    10     -29.675   6.349   6.380  1.00  1.00      1S   H  
ATOM    160  HB  ILE    10     -30.893   8.375   4.473  1.00  1.00      1S   H  
ATOM    161 HG11 ILE    10     -29.714   9.182   6.557  1.00  0.00      1S   H  
ATOM    162 HG12 ILE    10     -30.751   8.120   7.546  1.00  1.00      1S   H  
ATOM    163 HG21 ILE    10     -32.383   6.440   6.375  1.00  1.00      1S   H  
ATOM    164 HG22 ILE    10     -32.512   6.469   4.574  1.00  1.00      1S   H  
ATOM    165 HG23 ILE    10     -33.128   7.841   5.523  1.00  1.00      1S   H  
ATOM    166  HD1 ILE    10     -32.767   9.439   6.945  1.00  0.00      1S   H  
ATOM    167  HD2 ILE    10     -31.821  10.391   5.736  1.00  0.00      1S   H  
ATOM    168  HD3 ILE    10     -31.482  10.567   7.498  1.00  0.00      1S   H  
ATOM    169  N   THR    11     -29.904   5.731   3.144  1.00  1.00      1S   N  
ATOM    170  CA  THR    11     -30.195   4.697   2.165  1.00  1.00      1S   C  
ATOM    171  C   THR    11     -29.343   3.470   2.399  1.00  1.00      1S   C  
ATOM    172  O   THR    11     -29.851   2.350   2.376  1.00  1.00      1S   O  
ATOM    173  CB  THR    11     -30.015   5.178   0.732  1.00  1.00      1S   C  
ATOM    174  CG2 THR    11     -30.330   4.059  -0.280  1.00  1.00      1S   C  
ATOM    175  OG1 THR    11     -30.911   6.251   0.473  1.00  1.00      1S   O  
ATOM    176  HN  THR    11     -29.548   6.589   2.776  1.00  0.00      1S   H  
ATOM    177  HA  THR    11     -31.228   4.408   2.306  1.00  1.00      1S   H  
ATOM    178  HB  THR    11     -28.976   5.543   0.571  1.00  1.00      1S   H  
ATOM    179  HG1 THR    11     -30.517   7.029   0.885  1.00  1.00      1S   H  
ATOM    180 HG21 THR    11     -31.327   3.618  -0.066  1.00  1.00      1S   H  
ATOM    181 HG22 THR    11     -29.566   3.255  -0.238  1.00  1.00      1S   H  
ATOM    182 HG23 THR    11     -30.338   4.468  -1.312  1.00  1.00      1S   H  
ATOM    183  N   VAL    12     -28.030   3.660   2.674  1.00  1.00      1S   N  
ATOM    184  CA  VAL    12     -27.099   2.588   2.963  1.00  1.00      1S   C  
ATOM    185  C   VAL    12     -27.485   1.887   4.244  1.00  1.00      1S   C  
ATOM    186  O   VAL    12     -27.499   0.662   4.292  1.00  1.00      1S   O  
ATOM    187  CB  VAL    12     -25.653   3.074   3.028  1.00  1.00      1S   C  
ATOM    188  CG1 VAL    12     -24.708   1.969   3.553  1.00  1.00      1S   C  
ATOM    189  CG2 VAL    12     -25.226   3.508   1.611  1.00  1.00      1S   C  
ATOM    190  HN  VAL    12     -27.638   4.579   2.691  1.00  0.00      1S   H  
ATOM    191  HA  VAL    12     -27.181   1.863   2.165  1.00  1.00      1S   H  
ATOM    192  HB  VAL    12     -25.583   3.952   3.709  1.00  1.00      1S   H  
ATOM    193 HG11 VAL    12     -24.870   1.024   2.993  1.00  1.00      1S   H  
ATOM    194 HG12 VAL    12     -24.879   1.781   4.634  1.00  1.00      1S   H  
ATOM    195 HG13 VAL    12     -23.650   2.280   3.425  1.00  1.00      1S   H  
ATOM    196 HG21 VAL    12     -25.875   4.315   1.218  1.00  1.00      1S   H  
ATOM    197 HG22 VAL    12     -25.283   2.647   0.912  1.00  1.00      1S   H  
ATOM    198 HG23 VAL    12     -24.180   3.879   1.628  1.00  1.00      1S   H  
ATOM    199  N   GLU    13     -27.853   2.644   5.300  1.00  1.00      1S   N  
ATOM    200  CA  GLU    13     -28.257   2.104   6.579  1.00  1.00      1S   C  
ATOM    201  C   GLU    13     -29.487   1.245   6.481  1.00  1.00      1S   C  
ATOM    202  O   GLU    13     -29.533   0.163   7.056  1.00  1.00      1S   O  
ATOM    203  CB  GLU    13     -28.534   3.235   7.587  1.00  1.00      1S   C  
ATOM    204  CG  GLU    13     -27.258   3.914   8.101  1.00  1.00      1S   C  
ATOM    205  CD  GLU    13     -26.623   3.100   9.220  1.00  1.00      1S   C  
ATOM    206  OE1 GLU    13     -26.586   3.609  10.372  1.00  1.00      1S   O  
ATOM    207  OE2 GLU    13     -26.162   1.961   8.942  1.00  1.00      1S   O1-
ATOM    208  HN  GLU    13     -27.842   3.641   5.247  1.00  0.00      1S   H  
ATOM    209  HA  GLU    13     -27.456   1.475   6.937  1.00  1.00      1S   H  
ATOM    210  HB1 GLU    13     -29.105   2.861   8.458  1.00  0.00      1S   H  
ATOM    211  HB2 GLU    13     -29.167   4.004   7.092  1.00  1.00      1S   H  
ATOM    212  HG1 GLU    13     -27.525   4.920   8.488  1.00  0.00      1S   H  
ATOM    213  HG2 GLU    13     -26.519   4.037   7.281  1.00  1.00      1S   H  
ATOM    214  N   LEU    14     -30.504   1.685   5.712  1.00  1.00      1S   N  
ATOM    215  CA  LEU    14     -31.713   0.928   5.488  1.00  1.00      1S   C  
ATOM    216  C   LEU    14     -31.444  -0.334   4.710  1.00  1.00      1S   C  
ATOM    217  O   LEU    14     -32.036  -1.369   5.000  1.00  1.00      1S   O  
ATOM    218  CB  LEU    14     -32.783   1.757   4.747  1.00  1.00      1S   C  
ATOM    219  CG  LEU    14     -33.339   2.934   5.581  1.00  1.00      1S   C  
ATOM    220  CD1 LEU    14     -34.273   3.810   4.727  1.00  1.00      1S   C  
ATOM    221  CD2 LEU    14     -34.035   2.462   6.872  1.00  1.00      1S   C  
ATOM    222  HN  LEU    14     -30.460   2.577   5.263  1.00  0.00      1S   H  
ATOM    223  HA  LEU    14     -32.094   0.625   6.453  1.00  1.00      1S   H  
ATOM    224  HB1 LEU    14     -33.640   1.104   4.469  1.00  0.00      1S   H  
ATOM    225  HB2 LEU    14     -32.341   2.158   3.808  1.00  1.00      1S   H  
ATOM    226  HG  LEU    14     -32.488   3.578   5.894  1.00  1.00      1S   H  
ATOM    227 HD11 LEU    14     -35.144   3.216   4.378  1.00  1.00      1S   H  
ATOM    228 HD12 LEU    14     -33.728   4.199   3.840  1.00  1.00      1S   H  
ATOM    229 HD13 LEU    14     -34.642   4.672   5.321  1.00  1.00      1S   H  
ATOM    230 HD21 LEU    14     -33.295   2.035   7.582  1.00  1.00      1S   H  
ATOM    231 HD22 LEU    14     -34.795   1.688   6.639  1.00  1.00      1S   H  
ATOM    232 HD23 LEU    14     -34.536   3.318   7.372  1.00  1.00      1S   H  
ATOM    233  N   ALA    15     -30.506  -0.300   3.736  1.00  1.00      1S   N  
ATOM    234  CA  ALA    15     -30.096  -1.467   2.985  1.00  1.00      1S   C  
ATOM    235  C   ALA    15     -29.418  -2.492   3.871  1.00  1.00      1S   C  
ATOM    236  O   ALA    15     -29.664  -3.689   3.736  1.00  1.00      1S   O  
ATOM    237  CB  ALA    15     -29.150  -1.096   1.828  1.00  1.00      1S   C  
ATOM    238  HN  ALA    15     -30.041   0.551   3.498  1.00  0.00      1S   H  
ATOM    239  HA  ALA    15     -30.987  -1.920   2.572  1.00  1.00      1S   H  
ATOM    240  HB1 ALA    15     -28.232  -0.601   2.206  1.00  1.00      1S   H  
ATOM    241  HB2 ALA    15     -29.663  -0.392   1.137  1.00  1.00      1S   H  
ATOM    242  HB3 ALA    15     -28.857  -1.998   1.250  1.00  1.00      1S   H  
ATOM    243  N   ILE    16     -28.586  -2.036   4.838  1.00  1.00      1S   N  
ATOM    244  CA  ILE    16     -27.931  -2.874   5.825  1.00  1.00      1S   C  
ATOM    245  C   ILE    16     -28.959  -3.484   6.749  1.00  1.00      1S   C  
ATOM    246  O   ILE    16     -28.864  -4.664   7.076  1.00  1.00      1S   O  
ATOM    247  CB  ILE    16     -26.882  -2.108   6.630  1.00  1.00      1S   C  
ATOM    248  CG1 ILE    16     -25.718  -1.678   5.705  1.00  1.00      1S   C  
ATOM    249  CG2 ILE    16     -26.342  -2.954   7.807  1.00  1.00      1S   C  
ATOM    250  CD  ILE    16     -24.778  -0.658   6.356  1.00  1.00      1S   C  
ATOM    251  HN  ILE    16     -28.390  -1.059   4.915  1.00  0.00      1S   H  
ATOM    252  HA  ILE    16     -27.442  -3.682   5.299  1.00  1.00      1S   H  
ATOM    253  HB  ILE    16     -27.351  -1.189   7.048  1.00  1.00      1S   H  
ATOM    254 HG11 ILE    16     -26.124  -1.230   4.775  1.00  0.00      1S   H  
ATOM    255 HG12 ILE    16     -25.141  -2.579   5.406  1.00  1.00      1S   H  
ATOM    256 HG21 ILE    16     -25.894  -3.896   7.430  1.00  1.00      1S   H  
ATOM    257 HG22 ILE    16     -27.138  -3.204   8.538  1.00  1.00      1S   H  
ATOM    258 HG23 ILE    16     -25.562  -2.391   8.355  1.00  1.00      1S   H  
ATOM    259  HD1 ILE    16     -24.207  -1.118   7.189  1.00  0.00      1S   H  
ATOM    260  HD2 ILE    16     -25.361   0.199   6.758  1.00  0.00      1S   H  
ATOM    261  HD3 ILE    16     -24.055  -0.271   5.608  1.00  0.00      1S   H  
ATOM    262  N   ALA    17     -29.981  -2.703   7.173  1.00  1.00      1S   N  
ATOM    263  CA  ALA    17     -31.013  -3.144   8.084  1.00  1.00      1S   C  
ATOM    264  C   ALA    17     -31.828  -4.267   7.510  1.00  1.00      1S   C  
ATOM    265  O   ALA    17     -32.057  -5.262   8.188  1.00  1.00      1S   O  
ATOM    266  CB  ALA    17     -31.969  -2.005   8.487  1.00  1.00      1S   C  
ATOM    267  HN  ALA    17     -30.041  -1.746   6.893  1.00  0.00      1S   H  
ATOM    268  HA  ALA    17     -30.521  -3.518   8.971  1.00  1.00      1S   H  
ATOM    269  HB1 ALA    17     -32.478  -1.574   7.601  1.00  1.00      1S   H  
ATOM    270  HB2 ALA    17     -31.399  -1.197   8.989  1.00  1.00      1S   H  
ATOM    271  HB3 ALA    17     -32.740  -2.372   9.197  1.00  1.00      1S   H  
ATOM    272  N   VAL    18     -32.241  -4.160   6.226  1.00  1.00      1S   N  
ATOM    273  CA  VAL    18     -32.989  -5.184   5.522  1.00  1.00      1S   C  
ATOM    274  C   VAL    18     -32.204  -6.478   5.464  1.00  1.00      1S   C  
ATOM    275  O   VAL    18     -32.732  -7.542   5.779  1.00  1.00      1S   O  
ATOM    276  CB  VAL    18     -33.382  -4.735   4.117  1.00  1.00      1S   C  
ATOM    277  CG1 VAL    18     -34.010  -5.894   3.311  1.00  1.00      1S   C  
ATOM    278  CG2 VAL    18     -34.385  -3.568   4.234  1.00  1.00      1S   C  
ATOM    279  HN  VAL    18     -32.041  -3.336   5.698  1.00  0.00      1S   H  
ATOM    280  HA  VAL    18     -33.889  -5.375   6.090  1.00  1.00      1S   H  
ATOM    281  HB  VAL    18     -32.479  -4.373   3.574  1.00  1.00      1S   H  
ATOM    282 HG11 VAL    18     -34.820  -6.376   3.897  1.00  1.00      1S   H  
ATOM    283 HG12 VAL    18     -33.250  -6.659   3.050  1.00  1.00      1S   H  
ATOM    284 HG13 VAL    18     -34.442  -5.506   2.364  1.00  1.00      1S   H  
ATOM    285 HG21 VAL    18     -33.957  -2.714   4.791  1.00  1.00      1S   H  
ATOM    286 HG22 VAL    18     -35.302  -3.900   4.765  1.00  1.00      1S   H  
ATOM    287 HG23 VAL    18     -34.672  -3.212   3.222  1.00  1.00      1S   H  
ATOM    288  N   LEU    19     -30.904  -6.408   5.097  1.00  1.00      1S   N  
ATOM    289  CA  LEU    19     -30.053  -7.570   4.964  1.00  1.00      1S   C  
ATOM    290  C   LEU    19     -29.747  -8.221   6.294  1.00  1.00      1S   C  
ATOM    291  O   LEU    19     -29.609  -9.441   6.368  1.00  1.00      1S   O  
ATOM    292  CB  LEU    19     -28.719  -7.217   4.272  1.00  1.00      1S   C  
ATOM    293  CG  LEU    19     -28.866  -6.793   2.792  1.00  1.00      1S   C  
ATOM    294  CD1 LEU    19     -27.530  -6.241   2.261  1.00  1.00      1S   C  
ATOM    295  CD2 LEU    19     -29.382  -7.939   1.902  1.00  1.00      1S   C  
ATOM    296  HN  LEU    19     -30.479  -5.533   4.872  1.00  0.00      1S   H  
ATOM    297  HA  LEU    19     -30.585  -8.300   4.371  1.00  1.00      1S   H  
ATOM    298  HB1 LEU    19     -28.039  -8.097   4.298  1.00  0.00      1S   H  
ATOM    299  HB2 LEU    19     -28.231  -6.390   4.834  1.00  1.00      1S   H  
ATOM    300  HG  LEU    19     -29.611  -5.967   2.736  1.00  1.00      1S   H  
ATOM    301 HD11 LEU    19     -26.744  -7.024   2.316  1.00  1.00      1S   H  
ATOM    302 HD12 LEU    19     -27.207  -5.369   2.867  1.00  1.00      1S   H  
ATOM    303 HD13 LEU    19     -27.639  -5.919   1.204  1.00  1.00      1S   H  
ATOM    304 HD21 LEU    19     -30.389  -8.274   2.228  1.00  1.00      1S   H  
ATOM    305 HD22 LEU    19     -28.687  -8.804   1.949  1.00  1.00      1S   H  
ATOM    306 HD23 LEU    19     -29.457  -7.601   0.847  1.00  1.00      1S   H  
ATOM    307  N   ALA    20     -29.663  -7.424   7.383  1.00  1.00      1S   N  
ATOM    308  CA  ALA    20     -29.414  -7.909   8.720  1.00  1.00      1S   C  
ATOM    309  C   ALA    20     -30.607  -8.661   9.258  1.00  1.00      1S   C  
ATOM    310  O   ALA    20     -30.452  -9.673   9.936  1.00  1.00      1S   O  
ATOM    311  CB  ALA    20     -29.074  -6.765   9.694  1.00  1.00      1S   C  
ATOM    312  HN  ALA    20     -29.758  -6.432   7.300  1.00  0.00      1S   H  
ATOM    313  HA  ALA    20     -28.575  -8.590   8.676  1.00  1.00      1S   H  
ATOM    314  HB1 ALA    20     -29.902  -6.028   9.749  1.00  1.00      1S   H  
ATOM    315  HB2 ALA    20     -28.160  -6.237   9.348  1.00  1.00      1S   H  
ATOM    316  HB3 ALA    20     -28.878  -7.161  10.714  1.00  1.00      1S   H  
ATOM    317  N   ILE    21     -31.841  -8.204   8.944  1.00  1.00      1S   N  
ATOM    318  CA  ILE    21     -33.058  -8.843   9.400  1.00  1.00      1S   C  
ATOM    319  C   ILE    21     -33.238 -10.157   8.680  1.00  1.00      1S   C  
ATOM    320  O   ILE    21     -33.403 -11.186   9.327  1.00  1.00      1S   O  
ATOM    321  CB  ILE    21     -34.288  -7.952   9.242  1.00  1.00      1S   C  
ATOM    322  CG1 ILE    21     -34.143  -6.715  10.163  1.00  1.00      1S   C  
ATOM    323  CG2 ILE    21     -35.584  -8.729   9.581  1.00  1.00      1S   C  
ATOM    324  CD  ILE    21     -35.234  -5.662   9.951  1.00  1.00      1S   C  
ATOM    325  HN  ILE    21     -31.961  -7.384   8.387  1.00  0.00      1S   H  
ATOM    326  HA  ILE    21     -32.942  -9.064  10.452  1.00  1.00      1S   H  
ATOM    327  HB  ILE    21     -34.350  -7.602   8.187  1.00  1.00      1S   H  
ATOM    328 HG11 ILE    21     -33.160  -6.235   9.990  1.00  0.00      1S   H  
ATOM    329 HG12 ILE    21     -34.150  -7.048  11.223  1.00  1.00      1S   H  
ATOM    330 HG21 ILE    21     -35.539  -9.107  10.624  1.00  1.00      1S   H  
ATOM    331 HG22 ILE    21     -35.741  -9.587   8.895  1.00  1.00      1S   H  
ATOM    332 HG23 ILE    21     -36.469  -8.068   9.484  1.00  1.00      1S   H  
ATOM    333  HD1 ILE    21     -36.212  -6.032  10.326  1.00  0.00      1S   H  
ATOM    334  HD2 ILE    21     -35.335  -5.418   8.872  1.00  0.00      1S   H  
ATOM    335  HD3 ILE    21     -34.982  -4.730  10.501  1.00  0.00      1S   H  
ATOM    336  N   LEU    22     -33.188 -10.165   7.328  1.00  1.00      1S   N  
ATOM    337  CA  LEU    22     -33.475 -11.339   6.527  1.00  1.00      1S   C  
ATOM    338  C   LEU    22     -32.502 -12.463   6.767  1.00  1.00      1S   C  
ATOM    339  O   LEU    22     -32.913 -13.611   6.928  1.00  1.00      1S   O  
ATOM    340  CB  LEU    22     -33.471 -11.026   5.014  1.00  1.00      1S   C  
ATOM    341  CG  LEU    22     -34.610 -10.085   4.561  1.00  1.00      1S   C  
ATOM    342  CD1 LEU    22     -34.428  -9.701   3.082  1.00  1.00      1S   C  
ATOM    343  CD2 LEU    22     -36.006 -10.691   4.804  1.00  1.00      1S   C  
ATOM    344  HN  LEU    22     -33.004  -9.329   6.813  1.00  0.00      1S   H  
ATOM    345  HA  LEU    22     -34.448 -11.703   6.823  1.00  1.00      1S   H  
ATOM    346  HB1 LEU    22     -33.567 -11.971   4.433  1.00  0.00      1S   H  
ATOM    347  HB2 LEU    22     -32.497 -10.559   4.745  1.00  1.00      1S   H  
ATOM    348  HG  LEU    22     -34.546  -9.148   5.158  1.00  1.00      1S   H  
ATOM    349 HD11 LEU    22     -34.466 -10.609   2.444  1.00  1.00      1S   H  
ATOM    350 HD12 LEU    22     -33.446  -9.203   2.932  1.00  1.00      1S   H  
ATOM    351 HD13 LEU    22     -35.232  -9.006   2.761  1.00  1.00      1S   H  
ATOM    352 HD21 LEU    22     -36.178 -10.876   5.885  1.00  1.00      1S   H  
ATOM    353 HD22 LEU    22     -36.107 -11.653   4.258  1.00  1.00      1S   H  
ATOM    354 HD23 LEU    22     -36.793  -9.995   4.446  1.00  1.00      1S   H  
ATOM    355  N   GLY    23     -31.188 -12.152   6.820  1.00  1.00      1S   N  
ATOM    356  CA  GLY    23     -30.157 -13.147   6.990  1.00  1.00      1S   C  
ATOM    357  C   GLY    23     -30.215 -13.822   8.334  1.00  1.00      1S   C  
ATOM    358  O   GLY    23     -30.050 -15.034   8.425  1.00  1.00      1S   O  
ATOM    359  HN  GLY    23     -30.872 -11.211   6.702  1.00  0.00      1S   H  
ATOM    360  HA1 GLY    23     -29.212 -12.630   6.913  1.00  0.00      1S   H  
ATOM    361  HA2 GLY    23     -30.289 -13.900   6.225  1.00  1.00      1S   H  
ATOM    362  N   ASN    24     -30.441 -13.057   9.423  1.00  1.00      1S   N  
ATOM    363  CA  ASN    24     -30.389 -13.596  10.767  1.00  1.00      1S   C  
ATOM    364  C   ASN    24     -31.698 -14.210  11.184  1.00  1.00      1S   C  
ATOM    365  O   ASN    24     -31.713 -15.091  12.041  1.00  1.00      1S   O  
ATOM    366  CB  ASN    24     -29.987 -12.538  11.805  1.00  1.00      1S   C  
ATOM    367  CG  ASN    24     -28.497 -12.245  11.640  1.00  1.00      1S   C  
ATOM    368  ND2 ASN    24     -28.200 -11.127  10.932  1.00  1.00      1S   N  
ATOM    369  OD1 ASN    24     -27.636 -12.995  12.113  1.00  1.00      1S   O  
ATOM    370  HN  ASN    24     -30.597 -12.074   9.346  1.00  0.00      1S   H  
ATOM    371  HA  ASN    24     -29.656 -14.393  10.792  1.00  1.00      1S   H  
ATOM    372  HB1 ASN    24     -30.146 -12.910  12.838  1.00  0.00      1S   H  
ATOM    373  HB2 ASN    24     -30.590 -11.616  11.667  1.00  1.00      1S   H  
ATOM    374 HD21 ASN    24     -27.249 -10.835  10.822  1.00  1.00      1S   H  
ATOM    375 HD22 ASN    24     -28.939 -10.556  10.568  1.00  1.00      1S   H  
ATOM    376  N   VAL    25     -32.834 -13.810  10.562  1.00  1.00      1S   N  
ATOM    377  CA  VAL    25     -34.102 -14.507  10.704  1.00  1.00      1S   C  
ATOM    378  C   VAL    25     -33.973 -15.885  10.098  1.00  1.00      1S   C  
ATOM    379  O   VAL    25     -34.478 -16.852  10.658  1.00  1.00      1S   O  
ATOM    380  CB  VAL    25     -35.274 -13.742  10.088  1.00  1.00      1S   C  
ATOM    381  CG1 VAL    25     -36.493 -14.650   9.803  1.00  1.00      1S   C  
ATOM    382  CG2 VAL    25     -35.669 -12.611  11.060  1.00  1.00      1S   C  
ATOM    383  HN  VAL    25     -32.836 -13.037   9.929  1.00  0.00      1S   H  
ATOM    384  HA  VAL    25     -34.294 -14.640  11.760  1.00  1.00      1S   H  
ATOM    385  HB  VAL    25     -34.952 -13.291   9.122  1.00  1.00      1S   H  
ATOM    386 HG11 VAL    25     -36.755 -15.243  10.705  1.00  1.00      1S   H  
ATOM    387 HG12 VAL    25     -36.283 -15.346   8.963  1.00  1.00      1S   H  
ATOM    388 HG13 VAL    25     -37.370 -14.032   9.520  1.00  1.00      1S   H  
ATOM    389 HG21 VAL    25     -34.816 -11.930  11.253  1.00  1.00      1S   H  
ATOM    390 HG22 VAL    25     -36.003 -13.039  12.029  1.00  1.00      1S   H  
ATOM    391 HG23 VAL    25     -36.505 -12.016  10.633  1.00  1.00      1S   H  
ATOM    392  N   LEU    26     -33.243 -16.012   8.965  1.00  1.00      1S   N  
ATOM    393  CA  LEU    26     -32.976 -17.273   8.311  1.00  1.00      1S   C  
ATOM    394  C   LEU    26     -32.144 -18.195   9.182  1.00  1.00      1S   C  
ATOM    395  O   LEU    26     -32.368 -19.404   9.192  1.00  1.00      1S   O  
ATOM    396  CB  LEU    26     -32.260 -17.040   6.961  1.00  1.00      1S   C  
ATOM    397  CG  LEU    26     -32.094 -18.280   6.059  1.00  1.00      1S   C  
ATOM    398  CD1 LEU    26     -33.443 -18.858   5.600  1.00  1.00      1S   C  
ATOM    399  CD2 LEU    26     -31.192 -17.945   4.857  1.00  1.00      1S   C  
ATOM    400  HN  LEU    26     -32.849 -15.210   8.519  1.00  0.00      1S   H  
ATOM    401  HA  LEU    26     -33.933 -17.744   8.136  1.00  1.00      1S   H  
ATOM    402  HB1 LEU    26     -31.251 -16.620   7.151  1.00  0.00      1S   H  
ATOM    403  HB2 LEU    26     -32.831 -16.275   6.390  1.00  1.00      1S   H  
ATOM    404  HG  LEU    26     -31.575 -19.066   6.650  1.00  1.00      1S   H  
ATOM    405 HD11 LEU    26     -34.013 -18.094   5.030  1.00  1.00      1S   H  
ATOM    406 HD12 LEU    26     -34.050 -19.177   6.473  1.00  1.00      1S   H  
ATOM    407 HD13 LEU    26     -33.280 -19.741   4.948  1.00  1.00      1S   H  
ATOM    408 HD21 LEU    26     -30.197 -17.599   5.209  1.00  1.00      1S   H  
ATOM    409 HD22 LEU    26     -31.652 -17.140   4.246  1.00  1.00      1S   H  
ATOM    410 HD23 LEU    26     -31.050 -18.841   4.217  1.00  1.00      1S   H  
ATOM    411  N   VAL    27     -31.194 -17.632   9.973  1.00  1.00      1S   N  
ATOM    412  CA  VAL    27     -30.382 -18.359  10.934  1.00  1.00      1S   C  
ATOM    413  C   VAL    27     -31.250 -18.930  12.032  1.00  1.00      1S   C  
ATOM    414  O   VAL    27     -31.166 -20.119  12.331  1.00  1.00      1S   O  
ATOM    415  CB  VAL    27     -29.272 -17.496  11.535  1.00  1.00      1S   C  
ATOM    416  CG1 VAL    27     -28.580 -18.197  12.726  1.00  1.00      1S   C  
ATOM    417  CG2 VAL    27     -28.241 -17.183  10.434  1.00  1.00      1S   C  
ATOM    418  HN  VAL    27     -31.025 -16.650   9.931  1.00  0.00      1S   H  
ATOM    419  HA  VAL    27     -29.926 -19.191  10.418  1.00  1.00      1S   H  
ATOM    420  HB  VAL    27     -29.700 -16.536  11.897  1.00  1.00      1S   H  
ATOM    421 HG11 VAL    27     -28.279 -19.229  12.447  1.00  1.00      1S   H  
ATOM    422 HG12 VAL    27     -29.252 -18.244  13.609  1.00  1.00      1S   H  
ATOM    423 HG13 VAL    27     -27.671 -17.632  13.022  1.00  1.00      1S   H  
ATOM    424 HG21 VAL    27     -28.725 -16.776   9.525  1.00  1.00      1S   H  
ATOM    425 HG22 VAL    27     -27.691 -18.105  10.157  1.00  1.00      1S   H  
ATOM    426 HG23 VAL    27     -27.505 -16.438  10.803  1.00  1.00      1S   H  
ATOM    427  N   CYS    28     -32.128 -18.098  12.642  1.00  1.00      1S   N  
ATOM    428  CA  CYS    28     -32.999 -18.507  13.726  1.00  1.00      1S   C  
ATOM    429  C   CYS    28     -34.008 -19.532  13.267  1.00  1.00      1S   C  
ATOM    430  O   CYS    28     -34.306 -20.481  13.989  1.00  1.00      1S   O  
ATOM    431  CB  CYS    28     -33.768 -17.318  14.351  1.00  1.00      1S   C  
ATOM    432  SG  CYS    28     -32.648 -16.067  15.057  1.00  1.00      1S   S  
ATOM    433  HN  CYS    28     -32.192 -17.137  12.376  1.00  0.00      1S   H  
ATOM    434  HA  CYS    28     -32.382 -18.968  14.486  1.00  1.00      1S   H  
ATOM    435  HB1 CYS    28     -34.434 -17.701  15.156  1.00  0.00      1S   H  
ATOM    436  HB2 CYS    28     -34.413 -16.848  13.577  1.00  1.00      1S   H  
ATOM    437  HG1 CYS    28     -32.175 -15.658  13.887  1.00  0.00      1S   H  
ATOM    438  N   TRP    29     -34.524 -19.376  12.025  1.00  1.00      1S   N  
ATOM    439  CA  TRP    29     -35.463 -20.284  11.411  1.00  1.00      1S   C  
ATOM    440  C   TRP    29     -34.833 -21.648  11.194  1.00  1.00      1S   C  
ATOM    441  O   TRP    29     -35.467 -22.675  11.417  1.00  1.00      1S   O  
ATOM    442  CB  TRP    29     -36.012 -19.723  10.066  1.00  1.00      1S   C  
ATOM    443  CG  TRP    29     -37.313 -20.344   9.577  1.00  1.00      1S   C  
ATOM    444  CD1 TRP    29     -38.027 -21.370  10.132  1.00  1.00      1S   C  
ATOM    445  CD2 TRP    29     -38.076 -19.901   8.436  1.00  1.00      1S   C  
ATOM    446  CE2 TRP    29     -39.204 -20.747   8.346  1.00  1.00      1S   C  
ATOM    447  CE3 TRP    29     -37.881 -18.868   7.522  1.00  1.00      1S   C  
ATOM    448  NE1 TRP    29     -39.148 -21.634   9.391  1.00  1.00      1S   N  
ATOM    449  CZ2 TRP    29     -40.142 -20.590   7.335  1.00  1.00      1S   C  
ATOM    450  CZ3 TRP    29     -38.839 -18.701   6.509  1.00  1.00      1S   C  
ATOM    451  CH2 TRP    29     -39.950 -19.553   6.414  1.00  1.00      1S   C  
ATOM    452  HN  TRP    29     -34.284 -18.579  11.472  1.00  0.00      1S   H  
ATOM    453  HA  TRP    29     -36.283 -20.392  12.107  1.00  1.00      1S   H  
ATOM    454  HB1 TRP    29     -35.239 -19.801   9.272  1.00  0.00      1S   H  
ATOM    455  HB2 TRP    29     -36.222 -18.641  10.200  1.00  1.00      1S   H  
ATOM    456  HD1 TRP    29     -37.776 -21.887  11.044  1.00  1.00      1S   H  
ATOM    457  HE1 TRP    29     -39.785 -22.353   9.561  1.00  1.00      1S   H  
ATOM    458  HE3 TRP    29     -37.032 -18.204   7.575  1.00  1.00      1S   H  
ATOM    459  HZ2 TRP    29     -41.003 -21.235   7.257  1.00  1.00      1S   H  
ATOM    460  HZ3 TRP    29     -38.720 -17.907   5.786  1.00  1.00      1S   H  
ATOM    461  HH2 TRP    29     -40.671 -19.408   5.623  1.00  1.00      1S   H  
ATOM    462  N   ALA    30     -33.543 -21.692  10.795  1.00  1.00      1S   N  
ATOM    463  CA  ALA    30     -32.830 -22.926  10.551  1.00  1.00      1S   C  
ATOM    464  C   ALA    30     -32.612 -23.728  11.808  1.00  1.00      1S   C  
ATOM    465  O   ALA    30     -32.810 -24.941  11.808  1.00  1.00      1S   O  
ATOM    466  CB  ALA    30     -31.471 -22.669   9.882  1.00  1.00      1S   C  
ATOM    467  HN  ALA    30     -33.025 -20.854  10.629  1.00  0.00      1S   H  
ATOM    468  HA  ALA    30     -33.434 -23.527   9.888  1.00  1.00      1S   H  
ATOM    469  HB1 ALA    30     -30.829 -22.025  10.518  1.00  1.00      1S   H  
ATOM    470  HB2 ALA    30     -31.635 -22.151   8.913  1.00  1.00      1S   H  
ATOM    471  HB3 ALA    30     -30.937 -23.620   9.679  1.00  1.00      1S   H  
ATOM    472  N   VAL    31     -32.231 -23.060  12.922  1.00  1.00      1S   N  
ATOM    473  CA  VAL    31     -32.001 -23.697  14.204  1.00  1.00      1S   C  
ATOM    474  C   VAL    31     -33.297 -24.230  14.775  1.00  1.00      1S   C  
ATOM    475  O   VAL    31     -33.323 -25.313  15.356  1.00  1.00      1S   O  
ATOM    476  CB  VAL    31     -31.317 -22.761  15.196  1.00  1.00      1S   C  
ATOM    477  CG1 VAL    31     -31.178 -23.425  16.585  1.00  1.00      1S   C  
ATOM    478  CG2 VAL    31     -29.927 -22.393  14.636  1.00  1.00      1S   C  
ATOM    479  HN  VAL    31     -32.077 -22.073  12.896  1.00  0.00      1S   H  
ATOM    480  HA  VAL    31     -31.352 -24.544  14.034  1.00  1.00      1S   H  
ATOM    481  HB  VAL    31     -31.913 -21.826  15.304  1.00  1.00      1S   H  
ATOM    482 HG11 VAL    31     -30.733 -24.437  16.484  1.00  1.00      1S   H  
ATOM    483 HG12 VAL    31     -32.165 -23.515  17.083  1.00  1.00      1S   H  
ATOM    484 HG13 VAL    31     -30.519 -22.814  17.237  1.00  1.00      1S   H  
ATOM    485 HG21 VAL    31     -30.009 -21.871  13.662  1.00  1.00      1S   H  
ATOM    486 HG22 VAL    31     -29.314 -23.308  14.496  1.00  1.00      1S   H  
ATOM    487 HG23 VAL    31     -29.396 -21.722  15.342  1.00  1.00      1S   H  
ATOM    488  N   TRP    32     -34.421 -23.501  14.584  1.00  1.00      1S   N  
ATOM    489  CA  TRP    32     -35.730 -23.915  15.042  1.00  1.00      1S   C  
ATOM    490  C   TRP    32     -36.181 -25.188  14.345  1.00  1.00      1S   C  
ATOM    491  O   TRP    32     -36.741 -26.078  14.983  1.00  1.00      1S   O  
ATOM    492  CB  TRP    32     -36.780 -22.782  14.839  1.00  1.00      1S   C  
ATOM    493  CG  TRP    32     -38.216 -23.132  15.208  1.00  1.00      1S   C  
ATOM    494  CD1 TRP    32     -39.110 -23.834  14.450  1.00  1.00      1S   C  
ATOM    495  CD2 TRP    32     -38.888 -22.829  16.444  1.00  1.00      1S   C  
ATOM    496  CE2 TRP    32     -40.180 -23.397  16.356  1.00  1.00      1S   C  
ATOM    497  CE3 TRP    32     -38.485 -22.135  17.581  1.00  1.00      1S   C  
ATOM    498  NE1 TRP    32     -40.287 -24.013  15.131  1.00  1.00      1S   N  
ATOM    499  CZ2 TRP    32     -41.088 -23.276  17.401  1.00  1.00      1S   C  
ATOM    500  CZ3 TRP    32     -39.407 -22.005  18.631  1.00  1.00      1S   C  
ATOM    501  CH2 TRP    32     -40.689 -22.567  18.542  1.00  1.00      1S   C  
ATOM    502  HN  TRP    32     -34.391 -22.624  14.106  1.00  0.00      1S   H  
ATOM    503  HA  TRP    32     -35.653 -24.128  16.100  1.00  1.00      1S   H  
ATOM    504  HB1 TRP    32     -36.768 -22.478  13.769  1.00  0.00      1S   H  
ATOM    505  HB2 TRP    32     -36.461 -21.903  15.440  1.00  1.00      1S   H  
ATOM    506  HD1 TRP    32     -38.899 -24.211  13.464  1.00  1.00      1S   H  
ATOM    507  HE1 TRP    32     -41.062 -24.513  14.811  1.00  1.00      1S   H  
ATOM    508  HE3 TRP    32     -37.503 -21.695  17.668  1.00  1.00      1S   H  
ATOM    509  HZ2 TRP    32     -42.077 -23.705  17.346  1.00  1.00      1S   H  
ATOM    510  HZ3 TRP    32     -39.127 -21.463  19.523  1.00  1.00      1S   H  
ATOM    511  HH2 TRP    32     -41.382 -22.452  19.364  1.00  1.00      1S   H  
ATOM    512  N   LEU    33     -35.956 -25.297  13.017  1.00  1.00      1S   N  
ATOM    513  CA  LEU    33     -36.485 -26.387  12.227  1.00  1.00      1S   C  
ATOM    514  C   LEU    33     -35.657 -27.638  12.324  1.00  1.00      1S   C  
ATOM    515  O   LEU    33     -36.210 -28.736  12.338  1.00  1.00      1S   O  
ATOM    516  CB  LEU    33     -36.611 -26.016  10.731  1.00  1.00      1S   C  
ATOM    517  CG  LEU    33     -37.728 -24.993  10.417  1.00  1.00      1S   C  
ATOM    518  CD1 LEU    33     -37.765 -24.712   8.905  1.00  1.00      1S   C  
ATOM    519  CD2 LEU    33     -39.124 -25.422  10.909  1.00  1.00      1S   C  
ATOM    520  HN  LEU    33     -35.468 -24.587  12.513  1.00  0.00      1S   H  
ATOM    521  HA  LEU    33     -37.456 -26.648  12.617  1.00  1.00      1S   H  
ATOM    522  HB1 LEU    33     -36.827 -26.929  10.133  1.00  0.00      1S   H  
ATOM    523  HB2 LEU    33     -35.640 -25.601  10.378  1.00  1.00      1S   H  
ATOM    524  HG  LEU    33     -37.475 -24.046  10.943  1.00  1.00      1S   H  
ATOM    525 HD11 LEU    33     -37.848 -25.665   8.342  1.00  1.00      1S   H  
ATOM    526 HD12 LEU    33     -36.840 -24.187   8.588  1.00  1.00      1S   H  
ATOM    527 HD13 LEU    33     -38.641 -24.084   8.645  1.00  1.00      1S   H  
ATOM    528 HD21 LEU    33     -39.121 -25.674  11.987  1.00  1.00      1S   H  
ATOM    529 HD22 LEU    33     -39.477 -26.310  10.346  1.00  1.00      1S   H  
ATOM    530 HD23 LEU    33     -39.847 -24.592  10.761  1.00  1.00      1S   H  
ATOM    531  N   ASN    34     -34.316 -27.512  12.366  1.00  1.00      1S   N  
ATOM    532  CA  ASN    34     -33.443 -28.653  12.262  1.00  1.00      1S   C  
ATOM    533  C   ASN    34     -32.956 -29.019  13.636  1.00  1.00      1S   C  
ATOM    534  O   ASN    34     -32.302 -28.219  14.297  1.00  1.00      1S   O  
ATOM    535  CB  ASN    34     -32.242 -28.323  11.348  1.00  1.00      1S   C  
ATOM    536  CG  ASN    34     -31.476 -29.579  10.923  1.00  1.00      1S   C  
ATOM    537  ND2 ASN    34     -30.619 -29.394   9.886  1.00  1.00      1S   N  
ATOM    538  OD1 ASN    34     -31.628 -30.673  11.475  1.00  1.00      1S   O  
ATOM    539  HN  ASN    34     -33.870 -26.619  12.408  1.00  0.00      1S   H  
ATOM    540  HA  ASN    34     -33.985 -29.490  11.840  1.00  1.00      1S   H  
ATOM    541  HB1 ASN    34     -31.552 -27.619  11.856  1.00  0.00      1S   H  
ATOM    542  HB2 ASN    34     -32.627 -27.819  10.434  1.00  1.00      1S   H  
ATOM    543 HD21 ASN    34     -30.008 -30.140   9.604  1.00  1.00      1S   H  
ATOM    544 HD22 ASN    34     -30.595 -28.517   9.403  1.00  1.00      1S   H  
ATOM    545  N   SER    35     -33.238 -30.271  14.069  1.00  1.00      1S   N  
ATOM    546  CA  SER    35     -32.815 -30.818  15.341  1.00  1.00      1S   C  
ATOM    547  C   SER    35     -31.323 -31.048  15.411  1.00  1.00      1S   C  
ATOM    548  O   SER    35     -30.741 -31.042  16.493  1.00  1.00      1S   O  
ATOM    549  CB  SER    35     -33.547 -32.140  15.684  1.00  1.00      1S   C  
ATOM    550  OG  SER    35     -33.340 -33.139  14.689  1.00  1.00      1S   O  
ATOM    551  HN  SER    35     -33.775 -30.896  13.507  1.00  0.00      1S   H  
ATOM    552  HA  SER    35     -33.066 -30.096  16.100  1.00  1.00      1S   H  
ATOM    553  HB1 SER    35     -34.638 -31.936  15.743  1.00  0.00      1S   H  
ATOM    554  HB2 SER    35     -33.215 -32.524  16.673  1.00  1.00      1S   H  
ATOM    555  HG1 SER    35     -32.427 -33.427  14.781  1.00  0.00      1S   H  
ATOM    556  N   ASN    36     -30.659 -31.232  14.245  1.00  1.00      1S   N  
ATOM    557  CA  ASN    36     -29.227 -31.432  14.157  1.00  1.00      1S   C  
ATOM    558  C   ASN    36     -28.487 -30.137  14.413  1.00  1.00      1S   C  
ATOM    559  O   ASN    36     -27.312 -30.153  14.776  1.00  1.00      1S   O  
ATOM    560  CB  ASN    36     -28.795 -31.976  12.772  1.00  1.00      1S   C  
ATOM    561  CG  ASN    36     -29.402 -33.364  12.528  1.00  1.00      1S   C  
ATOM    562  ND2 ASN    36     -29.514 -33.739  11.221  1.00  1.00      1S   N  
ATOM    563  OD1 ASN    36     -29.752 -34.092  13.465  1.00  1.00      1S   O  
ATOM    564  HN  ASN    36     -31.147 -31.239  13.373  1.00  0.00      1S   H  
ATOM    565  HA  ASN    36     -28.934 -32.133  14.928  1.00  1.00      1S   H  
ATOM    566  HB1 ASN    36     -27.689 -32.070  12.722  1.00  0.00      1S   H  
ATOM    567  HB2 ASN    36     -29.126 -31.279  11.973  1.00  1.00      1S   H  
ATOM    568 HD21 ASN    36     -29.219 -33.116  10.495  1.00  1.00      1S   H  
ATOM    569 HD22 ASN    36     -29.889 -34.639  10.999  1.00  1.00      1S   H  
ATOM    570  N   LEU    37     -29.177 -28.980  14.261  1.00  1.00      1S   N  
ATOM    571  CA  LEU    37     -28.636 -27.678  14.572  1.00  1.00      1S   C  
ATOM    572  C   LEU    37     -29.023 -27.241  15.967  1.00  1.00      1S   C  
ATOM    573  O   LEU    37     -28.694 -26.131  16.373  1.00  1.00      1S   O  
ATOM    574  CB  LEU    37     -29.147 -26.595  13.590  1.00  1.00      1S   C  
ATOM    575  CG  LEU    37     -28.592 -26.724  12.155  1.00  1.00      1S   C  
ATOM    576  CD1 LEU    37     -29.294 -25.731  11.211  1.00  1.00      1S   C  
ATOM    577  CD2 LEU    37     -27.068 -26.515  12.113  1.00  1.00      1S   C  
ATOM    578  HN  LEU    37     -30.127 -28.987  13.958  1.00  0.00      1S   H  
ATOM    579  HA  LEU    37     -27.557 -27.719  14.535  1.00  1.00      1S   H  
ATOM    580  HB1 LEU    37     -28.865 -25.582  13.953  1.00  0.00      1S   H  
ATOM    581  HB2 LEU    37     -30.257 -26.642  13.552  1.00  1.00      1S   H  
ATOM    582  HG  LEU    37     -28.813 -27.750  11.783  1.00  1.00      1S   H  
ATOM    583 HD11 LEU    37     -29.121 -24.689  11.554  1.00  1.00      1S   H  
ATOM    584 HD12 LEU    37     -30.387 -25.917  11.193  1.00  1.00      1S   H  
ATOM    585 HD13 LEU    37     -28.901 -25.838  10.179  1.00  1.00      1S   H  
ATOM    586 HD21 LEU    37     -26.537 -27.357  12.606  1.00  1.00      1S   H  
ATOM    587 HD22 LEU    37     -26.799 -25.571  12.630  1.00  1.00      1S   H  
ATOM    588 HD23 LEU    37     -26.718 -26.447  11.062  1.00  1.00      1S   H  
ATOM    589  N   GLN    38     -29.721 -28.081  16.759  1.00  1.00      1S   N  
ATOM    590  CA  GLN    38     -30.136 -27.705  18.093  1.00  1.00      1S   C  
ATOM    591  C   GLN    38     -29.132 -28.228  19.083  1.00  1.00      1S   C  
ATOM    592  O   GLN    38     -29.194 -29.380  19.510  1.00  1.00      1S   O  
ATOM    593  CB  GLN    38     -31.543 -28.237  18.434  1.00  1.00      1S   C  
ATOM    594  CG  GLN    38     -32.618 -27.548  17.579  1.00  1.00      1S   C  
ATOM    595  CD  GLN    38     -33.978 -28.232  17.736  1.00  1.00      1S   C  
ATOM    596  NE2 GLN    38     -34.973 -27.746  16.937  1.00  1.00      1S   N  
ATOM    597  OE1 GLN    38     -34.144 -29.173  18.518  1.00  1.00      1S   O  
ATOM    598  HN  GLN    38     -29.992 -28.992  16.454  1.00  0.00      1S   H  
ATOM    599  HA  GLN    38     -30.169 -26.627  18.183  1.00  1.00      1S   H  
ATOM    600  HB1 GLN    38     -31.775 -28.054  19.505  1.00  0.00      1S   H  
ATOM    601  HB2 GLN    38     -31.562 -29.335  18.257  1.00  1.00      1S   H  
ATOM    602  HG1 GLN    38     -32.319 -27.598  16.515  1.00  0.00      1S   H  
ATOM    603  HG2 GLN    38     -32.702 -26.477  17.859  1.00  1.00      1S   H  
ATOM    604 HE21 GLN    38     -34.785 -26.996  16.303  1.00  1.00      1S   H  
ATOM    605 HE22 GLN    38     -35.886 -28.151  16.982  1.00  1.00      1S   H  
ATOM    606  N   ASN    39     -28.169 -27.364  19.464  1.00  1.00      1S   N  
ATOM    607  CA  ASN    39     -27.158 -27.684  20.439  1.00  1.00      1S   C  
ATOM    608  C   ASN    39     -26.811 -26.393  21.125  1.00  1.00      1S   C  
ATOM    609  O   ASN    39     -27.266 -25.329  20.712  1.00  1.00      1S   O  
ATOM    610  CB  ASN    39     -25.895 -28.356  19.825  1.00  1.00      1S   C  
ATOM    611  CG  ASN    39     -25.398 -27.608  18.578  1.00  1.00      1S   C  
ATOM    612  ND2 ASN    39     -25.603 -28.223  17.377  1.00  1.00      1S   N  
ATOM    613  OD1 ASN    39     -24.850 -26.506  18.679  1.00  1.00      1S   O  
ATOM    614  HN  ASN    39     -28.123 -26.439  19.092  1.00  0.00      1S   H  
ATOM    615  HA  ASN    39     -27.587 -28.336  21.188  1.00  1.00      1S   H  
ATOM    616  HB1 ASN    39     -26.156 -29.400  19.548  1.00  0.00      1S   H  
ATOM    617  HB2 ASN    39     -25.072 -28.406  20.568  1.00  1.00      1S   H  
ATOM    618 HD21 ASN    39     -26.060 -29.112  17.342  1.00  1.00      1S   H  
ATOM    619 HD22 ASN    39     -25.293 -27.778  16.539  1.00  1.00      1S   H  
ATOM    620  N   VAL    40     -25.983 -26.465  22.198  1.00  1.00      1S   N  
ATOM    621  CA  VAL    40     -25.600 -25.337  23.026  1.00  1.00      1S   C  
ATOM    622  C   VAL    40     -24.883 -24.280  22.232  1.00  1.00      1S   C  
ATOM    623  O   VAL    40     -25.160 -23.091  22.388  1.00  1.00      1S   O  
ATOM    624  CB  VAL    40     -24.766 -25.750  24.230  1.00  1.00      1S   C  
ATOM    625  CG1 VAL    40     -24.160 -24.510  24.924  1.00  1.00      1S   C  
ATOM    626  CG2 VAL    40     -25.685 -26.527  25.192  1.00  1.00      1S   C  
ATOM    627  HN  VAL    40     -25.616 -27.342  22.496  1.00  0.00      1S   H  
ATOM    628  HA  VAL    40     -26.505 -24.886  23.395  1.00  1.00      1S   H  
ATOM    629  HB  VAL    40     -23.934 -26.418  23.912  1.00  1.00      1S   H  
ATOM    630 HG11 VAL    40     -24.905 -23.690  24.976  1.00  1.00      1S   H  
ATOM    631 HG12 VAL    40     -23.271 -24.146  24.366  1.00  1.00      1S   H  
ATOM    632 HG13 VAL    40     -23.844 -24.746  25.957  1.00  1.00      1S   H  
ATOM    633 HG21 VAL    40     -26.102 -27.435  24.712  1.00  1.00      1S   H  
ATOM    634 HG22 VAL    40     -26.523 -25.877  25.523  1.00  1.00      1S   H  
ATOM    635 HG23 VAL    40     -25.122 -26.841  26.095  1.00  1.00      1S   H  
ATOM    636  N   THR    41     -23.969 -24.700  21.330  1.00  1.00      1S   N  
ATOM    637  CA  THR    41     -23.175 -23.820  20.499  1.00  1.00      1S   C  
ATOM    638  C   THR    41     -24.064 -22.925  19.670  1.00  1.00      1S   C  
ATOM    639  O   THR    41     -23.865 -21.714  19.621  1.00  1.00      1S   O  
ATOM    640  CB  THR    41     -22.243 -24.580  19.567  1.00  1.00      1S   C  
ATOM    641  CG2 THR    41     -21.080 -23.672  19.125  1.00  1.00      1S   C  
ATOM    642  OG1 THR    41     -21.723 -25.737  20.207  1.00  1.00      1S   O  
ATOM    643  HN  THR    41     -23.775 -25.671  21.211  1.00  0.00      1S   H  
ATOM    644  HA  THR    41     -22.592 -23.204  21.169  1.00  1.00      1S   H  
ATOM    645  HB  THR    41     -22.786 -24.947  18.669  1.00  1.00      1S   H  
ATOM    646  HG1 THR    41     -21.222 -25.425  20.972  1.00  1.00      1S   H  
ATOM    647 HG21 THR    41     -20.519 -23.299  20.009  1.00  1.00      1S   H  
ATOM    648 HG22 THR    41     -21.463 -22.799  18.556  1.00  1.00      1S   H  
ATOM    649 HG23 THR    41     -20.379 -24.234  18.473  1.00  1.00      1S   H  
ATOM    650  N   ASN    42     -25.108 -23.520  19.046  1.00  1.00      1S   N  
ATOM    651  CA  ASN    42     -26.029 -22.822  18.186  1.00  1.00      1S   C  
ATOM    652  C   ASN    42     -27.072 -22.037  18.941  1.00  1.00      1S   C  
ATOM    653  O   ASN    42     -27.743 -21.201  18.348  1.00  1.00      1S   O  
ATOM    654  CB  ASN    42     -26.748 -23.763  17.197  1.00  1.00      1S   C  
ATOM    655  CG  ASN    42     -25.765 -24.230  16.115  1.00  1.00      1S   C  
ATOM    656  ND2 ASN    42     -26.162 -25.311  15.388  1.00  1.00      1S   N  
ATOM    657  OD1 ASN    42     -24.697 -23.647  15.902  1.00  1.00      1S   O  
ATOM    658  HN  ASN    42     -25.258 -24.504  19.128  1.00  0.00      1S   H  
ATOM    659  HA  ASN    42     -25.454 -22.108  17.626  1.00  1.00      1S   H  
ATOM    660  HB1 ASN    42     -27.585 -23.239  16.685  1.00  0.00      1S   H  
ATOM    661  HB2 ASN    42     -27.158 -24.635  17.749  1.00  1.00      1S   H  
ATOM    662 HD21 ASN    42     -27.047 -25.736  15.591  1.00  1.00      1S   H  
ATOM    663 HD22 ASN    42     -25.582 -25.656  14.652  1.00  1.00      1S   H  
ATOM    664  N   TYR    43     -27.227 -22.232  20.268  1.00  1.00      1S   N  
ATOM    665  CA  TYR    43     -28.110 -21.410  21.076  1.00  1.00      1S   C  
ATOM    666  C   TYR    43     -27.501 -20.050  21.294  1.00  1.00      1S   C  
ATOM    667  O   TYR    43     -28.206 -19.042  21.290  1.00  1.00      1S   O  
ATOM    668  CB  TYR    43     -28.447 -22.052  22.446  1.00  1.00      1S   C  
ATOM    669  CG  TYR    43     -29.170 -23.372  22.293  1.00  1.00      1S   C  
ATOM    670  CD1 TYR    43     -29.980 -23.681  21.177  1.00  1.00      1S   C  
ATOM    671  CD2 TYR    43     -29.036 -24.339  23.305  1.00  1.00      1S   C  
ATOM    672  CE1 TYR    43     -30.596 -24.931  21.061  1.00  1.00      1S   C  
ATOM    673  CE2 TYR    43     -29.645 -25.594  23.188  1.00  1.00      1S   C  
ATOM    674  CZ  TYR    43     -30.428 -25.888  22.066  1.00  1.00      1S   C  
ATOM    675  OH  TYR    43     -31.062 -27.140  21.951  1.00  1.00      1S   O  
ATOM    676  HN  TYR    43     -26.730 -22.951  20.752  1.00  0.00      1S   H  
ATOM    677  HA  TYR    43     -29.025 -21.242  20.526  1.00  1.00      1S   H  
ATOM    678  HB1 TYR    43     -29.106 -21.383  23.039  1.00  0.00      1S   H  
ATOM    679  HB2 TYR    43     -27.509 -22.229  23.017  1.00  1.00      1S   H  
ATOM    680  HD1 TYR    43     -30.139 -22.975  20.378  1.00  1.00      1S   H  
ATOM    681  HD2 TYR    43     -28.433 -24.122  24.175  1.00  1.00      1S   H  
ATOM    682  HE1 TYR    43     -31.198 -25.147  20.190  1.00  1.00      1S   H  
ATOM    683  HE2 TYR    43     -29.510 -26.333  23.964  1.00  1.00      1S   H  
ATOM    684  HH  TYR    43     -31.624 -27.113  21.173  1.00  1.00      1S   H  
ATOM    685  N   PHE    44     -26.158 -19.985  21.429  1.00  1.00      1S   N  
ATOM    686  CA  PHE    44     -25.433 -18.735  21.466  1.00  1.00      1S   C  
ATOM    687  C   PHE    44     -25.373 -18.102  20.092  1.00  1.00      1S   C  
ATOM    688  O   PHE    44     -25.346 -16.881  19.986  1.00  1.00      1S   O  
ATOM    689  CB  PHE    44     -23.988 -18.906  21.977  1.00  1.00      1S   C  
ATOM    690  CG  PHE    44     -23.982 -19.297  23.427  1.00  1.00      1S   C  
ATOM    691  CD1 PHE    44     -23.593 -20.588  23.819  1.00  1.00      1S   C  
ATOM    692  CD2 PHE    44     -24.339 -18.363  24.415  1.00  1.00      1S   C  
ATOM    693  CE1 PHE    44     -23.570 -20.943  25.173  1.00  1.00      1S   C  
ATOM    694  CE2 PHE    44     -24.317 -18.717  25.770  1.00  1.00      1S   C  
ATOM    695  CZ  PHE    44     -23.939 -20.010  26.150  1.00  1.00      1S   C  
ATOM    696  HN  PHE    44     -25.602 -20.813  21.474  1.00  0.00      1S   H  
ATOM    697  HA  PHE    44     -25.966 -18.053  22.115  1.00  1.00      1S   H  
ATOM    698  HB1 PHE    44     -23.423 -17.953  21.894  1.00  0.00      1S   H  
ATOM    699  HB2 PHE    44     -23.465 -19.689  21.388  1.00  1.00      1S   H  
ATOM    700  HD1 PHE    44     -23.304 -21.312  23.071  1.00  1.00      1S   H  
ATOM    701  HD2 PHE    44     -24.626 -17.361  24.130  1.00  1.00      1S   H  
ATOM    702  HE1 PHE    44     -23.255 -21.931  25.468  1.00  1.00      1S   H  
ATOM    703  HE2 PHE    44     -24.589 -17.991  26.520  1.00  1.00      1S   H  
ATOM    704  HZ  PHE    44     -23.917 -20.284  27.194  1.00  1.00      1S   H  
ATOM    705  N   VAL    45     -25.394 -18.911  19.001  1.00  1.00      1S   N  
ATOM    706  CA  VAL    45     -25.493 -18.429  17.631  1.00  1.00      1S   C  
ATOM    707  C   VAL    45     -26.833 -17.756  17.409  1.00  1.00      1S   C  
ATOM    708  O   VAL    45     -26.905 -16.729  16.741  1.00  1.00      1S   O  
ATOM    709  CB  VAL    45     -25.302 -19.540  16.599  1.00  1.00      1S   C  
ATOM    710  CG1 VAL    45     -25.639 -19.083  15.165  1.00  1.00      1S   C  
ATOM    711  CG2 VAL    45     -23.852 -20.060  16.679  1.00  1.00      1S   C  
ATOM    712  HN  VAL    45     -25.361 -19.903  19.106  1.00  0.00      1S   H  
ATOM    713  HA  VAL    45     -24.720 -17.687  17.485  1.00  1.00      1S   H  
ATOM    714  HB  VAL    45     -25.997 -20.371  16.836  1.00  1.00      1S   H  
ATOM    715 HG11 VAL    45     -25.125 -18.128  14.940  1.00  1.00      1S   H  
ATOM    716 HG12 VAL    45     -26.732 -18.935  15.040  1.00  1.00      1S   H  
ATOM    717 HG13 VAL    45     -25.311 -19.851  14.433  1.00  1.00      1S   H  
ATOM    718 HG21 VAL    45     -23.567 -20.312  17.718  1.00  1.00      1S   H  
ATOM    719 HG22 VAL    45     -23.143 -19.294  16.301  1.00  1.00      1S   H  
ATOM    720 HG23 VAL    45     -23.744 -20.977  16.060  1.00  1.00      1S   H  
ATOM    721  N   VAL    46     -27.928 -18.301  17.991  1.00  1.00      1S   N  
ATOM    722  CA  VAL    46     -29.259 -17.729  17.918  1.00  1.00      1S   C  
ATOM    723  C   VAL    46     -29.319 -16.431  18.688  1.00  1.00      1S   C  
ATOM    724  O   VAL    46     -29.895 -15.465  18.203  1.00  1.00      1S   O  
ATOM    725  CB  VAL    46     -30.338 -18.687  18.414  1.00  1.00      1S   C  
ATOM    726  CG1 VAL    46     -31.689 -17.971  18.636  1.00  1.00      1S   C  
ATOM    727  CG2 VAL    46     -30.509 -19.805  17.369  1.00  1.00      1S   C  
ATOM    728  HN  VAL    46     -27.858 -19.159  18.497  1.00  0.00      1S   H  
ATOM    729  HA  VAL    46     -29.460 -17.497  16.881  1.00  1.00      1S   H  
ATOM    730  HB  VAL    46     -30.014 -19.140  19.377  1.00  1.00      1S   H  
ATOM    731 HG11 VAL    46     -31.963 -17.380  17.736  1.00  1.00      1S   H  
ATOM    732 HG12 VAL    46     -31.644 -17.289  19.512  1.00  1.00      1S   H  
ATOM    733 HG13 VAL    46     -32.489 -18.716  18.826  1.00  1.00      1S   H  
ATOM    734 HG21 VAL    46     -29.538 -20.265  17.101  1.00  1.00      1S   H  
ATOM    735 HG22 VAL    46     -30.965 -19.399  16.442  1.00  1.00      1S   H  
ATOM    736 HG23 VAL    46     -31.175 -20.597  17.772  1.00  1.00      1S   H  
ATOM    737  N   SER    47     -28.707 -16.360  19.893  1.00  1.00      1S   N  
ATOM    738  CA  SER    47     -28.629 -15.148  20.692  1.00  1.00      1S   C  
ATOM    739  C   SER    47     -27.860 -14.059  19.966  1.00  1.00      1S   C  
ATOM    740  O   SER    47     -28.241 -12.890  19.999  1.00  1.00      1S   O  
ATOM    741  CB  SER    47     -27.980 -15.442  22.070  1.00  1.00      1S   C  
ATOM    742  OG  SER    47     -27.789 -14.274  22.861  1.00  1.00      1S   O  
ATOM    743  HN  SER    47     -28.281 -17.170  20.294  1.00  0.00      1S   H  
ATOM    744  HA  SER    47     -29.639 -14.792  20.847  1.00  1.00      1S   H  
ATOM    745  HB1 SER    47     -27.001 -15.947  21.934  1.00  0.00      1S   H  
ATOM    746  HB2 SER    47     -28.649 -16.129  22.633  1.00  1.00      1S   H  
ATOM    747  HG1 SER    47     -26.946 -13.901  22.581  1.00  0.00      1S   H  
ATOM    748  N   LEU    48     -26.775 -14.442  19.260  1.00  1.00      1S   N  
ATOM    749  CA  LEU    48     -25.972 -13.571  18.434  1.00  1.00      1S   C  
ATOM    750  C   LEU    48     -26.774 -13.056  17.260  1.00  1.00      1S   C  
ATOM    751  O   LEU    48     -26.720 -11.873  16.932  1.00  1.00      1S   O  
ATOM    752  CB  LEU    48     -24.726 -14.339  17.933  1.00  1.00      1S   C  
ATOM    753  CG  LEU    48     -23.709 -13.546  17.086  1.00  1.00      1S   C  
ATOM    754  CD1 LEU    48     -23.166 -12.336  17.839  1.00  1.00      1S   C  
ATOM    755  CD2 LEU    48     -22.544 -14.467  16.683  1.00  1.00      1S   C  
ATOM    756  HN  LEU    48     -26.469 -15.393  19.284  1.00  0.00      1S   H  
ATOM    757  HA  LEU    48     -25.676 -12.729  19.044  1.00  1.00      1S   H  
ATOM    758  HB1 LEU    48     -25.051 -15.220  17.342  1.00  0.00      1S   H  
ATOM    759  HB2 LEU    48     -24.193 -14.731  18.829  1.00  1.00      1S   H  
ATOM    760  HG  LEU    48     -24.210 -13.178  16.164  1.00  1.00      1S   H  
ATOM    761 HD11 LEU    48     -22.662 -12.731  18.734  1.00  1.00      1S   H  
ATOM    762 HD12 LEU    48     -23.980 -11.647  18.142  1.00  1.00      1S   H  
ATOM    763 HD13 LEU    48     -22.419 -11.774  17.242  1.00  1.00      1S   H  
ATOM    764 HD21 LEU    48     -22.917 -15.306  16.060  1.00  1.00      1S   H  
ATOM    765 HD22 LEU    48     -22.052 -14.886  17.587  1.00  1.00      1S   H  
ATOM    766 HD23 LEU    48     -21.784 -13.899  16.108  1.00  1.00      1S   H  
ATOM    767  N   ALA    49     -27.582 -13.941  16.631  1.00  1.00      1S   N  
ATOM    768  CA  ALA    49     -28.452 -13.614  15.528  1.00  1.00      1S   C  
ATOM    769  C   ALA    49     -29.571 -12.699  15.960  1.00  1.00      1S   C  
ATOM    770  O   ALA    49     -29.941 -11.800  15.216  1.00  1.00      1S   O  
ATOM    771  CB  ALA    49     -29.050 -14.876  14.873  1.00  1.00      1S   C  
ATOM    772  HN  ALA    49     -27.602 -14.899  16.911  1.00  0.00      1S   H  
ATOM    773  HA  ALA    49     -27.860 -13.089  14.791  1.00  1.00      1S   H  
ATOM    774  HB1 ALA    49     -29.639 -15.465  15.606  1.00  1.00      1S   H  
ATOM    775  HB2 ALA    49     -28.233 -15.519  14.484  1.00  1.00      1S   H  
ATOM    776  HB3 ALA    49     -29.711 -14.613  14.022  1.00  1.00      1S   H  
ATOM    777  N   ALA    50     -30.111 -12.870  17.189  1.00  1.00      1S   N  
ATOM    778  CA  ALA    50     -31.172 -12.058  17.743  1.00  1.00      1S   C  
ATOM    779  C   ALA    50     -30.723 -10.639  17.959  1.00  1.00      1S   C  
ATOM    780  O   ALA    50     -31.468  -9.702  17.688  1.00  1.00      1S   O  
ATOM    781  CB  ALA    50     -31.687 -12.605  19.089  1.00  1.00      1S   C  
ATOM    782  HN  ALA    50     -29.801 -13.617  17.777  1.00  0.00      1S   H  
ATOM    783  HA  ALA    50     -31.985 -12.048  17.032  1.00  1.00      1S   H  
ATOM    784  HB1 ALA    50     -30.872 -12.648  19.841  1.00  1.00      1S   H  
ATOM    785  HB2 ALA    50     -32.087 -13.632  18.949  1.00  1.00      1S   H  
ATOM    786  HB3 ALA    50     -32.504 -11.966  19.488  1.00  1.00      1S   H  
ATOM    787  N   ALA    51     -29.468 -10.440  18.416  1.00  1.00      1S   N  
ATOM    788  CA  ALA    51     -28.898  -9.129  18.595  1.00  1.00      1S   C  
ATOM    789  C   ALA    51     -28.707  -8.417  17.276  1.00  1.00      1S   C  
ATOM    790  O   ALA    51     -28.969  -7.223  17.185  1.00  1.00      1S   O  
ATOM    791  CB  ALA    51     -27.554  -9.216  19.317  1.00  1.00      1S   C  
ATOM    792  HN  ALA    51     -28.871 -11.208  18.646  1.00  0.00      1S   H  
ATOM    793  HA  ALA    51     -29.577  -8.543  19.198  1.00  1.00      1S   H  
ATOM    794  HB1 ALA    51     -26.864  -9.861  18.733  1.00  1.00      1S   H  
ATOM    795  HB2 ALA    51     -27.670  -9.670  20.323  1.00  1.00      1S   H  
ATOM    796  HB3 ALA    51     -27.099  -8.209  19.440  1.00  1.00      1S   H  
ATOM    797  N   ASP    52     -28.291  -9.144  16.212  1.00  1.00      1S   N  
ATOM    798  CA  ASP    52     -28.133  -8.608  14.874  1.00  1.00      1S   C  
ATOM    799  C   ASP    52     -29.461  -8.275  14.220  1.00  1.00      1S   C  
ATOM    800  O   ASP    52     -29.547  -7.335  13.433  1.00  1.00      1S   O  
ATOM    801  CB  ASP    52     -27.364  -9.595  13.963  1.00  1.00      1S   C  
ATOM    802  CG  ASP    52     -25.890  -9.686  14.366  1.00  1.00      1S   C  
ATOM    803  OD1 ASP    52     -25.332  -8.664  14.850  1.00  1.00      1S   O  
ATOM    804  OD2 ASP    52     -25.292 -10.773  14.151  1.00  1.00      1S   O1-
ATOM    805  HN  ASP    52     -28.053 -10.108  16.311  1.00  0.00      1S   H  
ATOM    806  HA  ASP    52     -27.586  -7.677  14.952  1.00  1.00      1S   H  
ATOM    807  HB1 ASP    52     -27.406  -9.263  12.905  1.00  0.00      1S   H  
ATOM    808  HB2 ASP    52     -27.825 -10.602  14.025  1.00  1.00      1S   H  
ATOM    809  N   ILE    53     -30.551  -9.005  14.563  1.00  1.00      1S   N  
ATOM    810  CA  ILE    53     -31.910  -8.678  14.160  1.00  1.00      1S   C  
ATOM    811  C   ILE    53     -32.313  -7.359  14.782  1.00  1.00      1S   C  
ATOM    812  O   ILE    53     -32.893  -6.507  14.114  1.00  1.00      1S   O  
ATOM    813  CB  ILE    53     -32.914  -9.777  14.524  1.00  1.00      1S   C  
ATOM    814  CG1 ILE    53     -32.664 -11.016  13.634  1.00  1.00      1S   C  
ATOM    815  CG2 ILE    53     -34.378  -9.296  14.382  1.00  1.00      1S   C  
ATOM    816  CD  ILE    53     -33.463 -12.254  14.051  1.00  1.00      1S   C  
ATOM    817  HN  ILE    53     -30.456  -9.812  15.144  1.00  0.00      1S   H  
ATOM    818  HA  ILE    53     -31.915  -8.547  13.086  1.00  1.00      1S   H  
ATOM    819  HB  ILE    53     -32.751 -10.073  15.584  1.00  1.00      1S   H  
ATOM    820 HG11 ILE    53     -31.589 -11.271  13.674  1.00  0.00      1S   H  
ATOM    821 HG12 ILE    53     -32.897 -10.762  12.577  1.00  1.00      1S   H  
ATOM    822 HG21 ILE    53     -34.571  -8.961  13.341  1.00  1.00      1S   H  
ATOM    823 HG22 ILE    53     -34.605  -8.465  15.079  1.00  1.00      1S   H  
ATOM    824 HG23 ILE    53     -35.080 -10.121  14.624  1.00  1.00      1S   H  
ATOM    825  HD1 ILE    53     -34.544 -12.113  13.840  1.00  0.00      1S   H  
ATOM    826  HD2 ILE    53     -33.335 -12.453  15.136  1.00  0.00      1S   H  
ATOM    827  HD3 ILE    53     -33.114 -13.145  13.489  1.00  0.00      1S   H  
ATOM    828  N   LEU    54     -31.973  -7.143  16.074  1.00  1.00      1S   N  
ATOM    829  CA  LEU    54     -32.282  -5.921  16.783  1.00  1.00      1S   C  
ATOM    830  C   LEU    54     -31.452  -4.756  16.308  1.00  1.00      1S   C  
ATOM    831  O   LEU    54     -31.849  -3.610  16.494  1.00  1.00      1S   O  
ATOM    832  CB  LEU    54     -32.090  -6.065  18.308  1.00  1.00      1S   C  
ATOM    833  CG  LEU    54     -33.100  -7.022  18.977  1.00  1.00      1S   C  
ATOM    834  CD1 LEU    54     -32.759  -7.214  20.465  1.00  1.00      1S   C  
ATOM    835  CD2 LEU    54     -34.554  -6.549  18.791  1.00  1.00      1S   C  
ATOM    836  HN  LEU    54     -31.493  -7.840  16.605  1.00  0.00      1S   H  
ATOM    837  HA  LEU    54     -33.311  -5.670  16.574  1.00  1.00      1S   H  
ATOM    838  HB1 LEU    54     -32.196  -5.071  18.798  1.00  0.00      1S   H  
ATOM    839  HB2 LEU    54     -31.060  -6.432  18.510  1.00  1.00      1S   H  
ATOM    840  HG  LEU    54     -33.014  -8.018  18.490  1.00  1.00      1S   H  
ATOM    841 HD11 LEU    54     -32.815  -6.243  21.001  1.00  1.00      1S   H  
ATOM    842 HD12 LEU    54     -31.733  -7.623  20.574  1.00  1.00      1S   H  
ATOM    843 HD13 LEU    54     -33.474  -7.922  20.935  1.00  1.00      1S   H  
ATOM    844 HD21 LEU    54     -34.861  -6.631  17.728  1.00  1.00      1S   H  
ATOM    845 HD22 LEU    54     -34.656  -5.491  19.111  1.00  1.00      1S   H  
ATOM    846 HD23 LEU    54     -35.242  -7.173  19.398  1.00  1.00      1S   H  
ATOM    847  N   VAL    55     -30.298  -5.006  15.643  1.00  1.00      1S   N  
ATOM    848  CA  VAL    55     -29.519  -3.970  14.999  1.00  1.00      1S   C  
ATOM    849  C   VAL    55     -30.320  -3.391  13.855  1.00  1.00      1S   C  
ATOM    850  O   VAL    55     -30.429  -2.178  13.729  1.00  1.00      1S   O  
ATOM    851  CB  VAL    55     -28.137  -4.438  14.542  1.00  1.00      1S   C  
ATOM    852  CG1 VAL    55     -27.478  -3.445  13.558  1.00  1.00      1S   C  
ATOM    853  CG2 VAL    55     -27.243  -4.628  15.785  1.00  1.00      1S   C  
ATOM    854  HN  VAL    55     -29.948  -5.936  15.550  1.00  0.00      1S   H  
ATOM    855  HA  VAL    55     -29.379  -3.189  15.726  1.00  1.00      1S   H  
ATOM    856  HB  VAL    55     -28.228  -5.415  14.024  1.00  1.00      1S   H  
ATOM    857 HG11 VAL    55     -27.483  -2.416  13.975  1.00  1.00      1S   H  
ATOM    858 HG12 VAL    55     -28.006  -3.445  12.581  1.00  1.00      1S   H  
ATOM    859 HG13 VAL    55     -26.425  -3.743  13.370  1.00  1.00      1S   H  
ATOM    860 HG21 VAL    55     -27.682  -5.359  16.488  1.00  1.00      1S   H  
ATOM    861 HG22 VAL    55     -27.109  -3.664  16.318  1.00  1.00      1S   H  
ATOM    862 HG23 VAL    55     -26.242  -5.002  15.481  1.00  1.00      1S   H  
ATOM    863  N   GLY    56     -30.952  -4.242  13.018  1.00  1.00      1S   N  
ATOM    864  CA  GLY    56     -31.730  -3.779  11.889  1.00  1.00      1S   C  
ATOM    865  C   GLY    56     -33.045  -3.159  12.282  1.00  1.00      1S   C  
ATOM    866  O   GLY    56     -33.488  -2.197  11.658  1.00  1.00      1S   O  
ATOM    867  HN  GLY    56     -30.892  -5.231  13.143  1.00  0.00      1S   H  
ATOM    868  HA1 GLY    56     -31.937  -4.644  11.277  1.00  0.00      1S   H  
ATOM    869  HA2 GLY    56     -31.152  -3.029  11.370  1.00  1.00      1S   H  
ATOM    870  N   VAL    57     -33.711  -3.702  13.325  1.00  1.00      1S   N  
ATOM    871  CA  VAL    57     -35.031  -3.271  13.743  1.00  1.00      1S   C  
ATOM    872  C   VAL    57     -34.952  -2.003  14.563  1.00  1.00      1S   C  
ATOM    873  O   VAL    57     -35.840  -1.160  14.461  1.00  1.00      1S   O  
ATOM    874  CB  VAL    57     -35.769  -4.369  14.514  1.00  1.00      1S   C  
ATOM    875  CG1 VAL    57     -37.085  -3.867  15.153  1.00  1.00      1S   C  
ATOM    876  CG2 VAL    57     -36.088  -5.518  13.534  1.00  1.00      1S   C  
ATOM    877  HN  VAL    57     -33.333  -4.482  13.821  1.00  0.00      1S   H  
ATOM    878  HA  VAL    57     -35.607  -3.043  12.856  1.00  1.00      1S   H  
ATOM    879  HB  VAL    57     -35.110  -4.758  15.322  1.00  1.00      1S   H  
ATOM    880 HG11 VAL    57     -37.757  -3.449  14.374  1.00  1.00      1S   H  
ATOM    881 HG12 VAL    57     -36.902  -3.086  15.915  1.00  1.00      1S   H  
ATOM    882 HG13 VAL    57     -37.606  -4.709  15.655  1.00  1.00      1S   H  
ATOM    883 HG21 VAL    57     -35.166  -5.937  13.084  1.00  1.00      1S   H  
ATOM    884 HG22 VAL    57     -36.744  -5.149  12.718  1.00  1.00      1S   H  
ATOM    885 HG23 VAL    57     -36.621  -6.334  14.066  1.00  1.00      1S   H  
ATOM    886  N   LEU    58     -33.909  -1.840  15.412  1.00  1.00      1S   N  
ATOM    887  CA  LEU    58     -33.876  -0.779  16.397  1.00  1.00      1S   C  
ATOM    888  C   LEU    58     -32.641   0.063  16.290  1.00  1.00      1S   C  
ATOM    889  O   LEU    58     -32.761   1.280  16.208  1.00  1.00      1S   O  
ATOM    890  CB  LEU    58     -33.975  -1.317  17.839  1.00  1.00      1S   C  
ATOM    891  CG  LEU    58     -35.364  -1.892  18.192  1.00  1.00      1S   C  
ATOM    892  CD1 LEU    58     -35.357  -2.500  19.603  1.00  1.00      1S   C  
ATOM    893  CD2 LEU    58     -36.480  -0.838  18.050  1.00  1.00      1S   C  
ATOM    894  HN  LEU    58     -33.165  -2.504  15.459  1.00  0.00      1S   H  
ATOM    895  HA  LEU    58     -34.691  -0.092  16.222  1.00  1.00      1S   H  
ATOM    896  HB1 LEU    58     -33.754  -0.504  18.566  1.00  0.00      1S   H  
ATOM    897  HB2 LEU    58     -33.215  -2.115  17.979  1.00  1.00      1S   H  
ATOM    898  HG  LEU    58     -35.581  -2.722  17.483  1.00  1.00      1S   H  
ATOM    899 HD11 LEU    58     -35.114  -1.720  20.355  1.00  1.00      1S   H  
ATOM    900 HD12 LEU    58     -34.596  -3.306  19.669  1.00  1.00      1S   H  
ATOM    901 HD13 LEU    58     -36.353  -2.930  19.841  1.00  1.00      1S   H  
ATOM    902 HD21 LEU    58     -36.634  -0.562  16.986  1.00  1.00      1S   H  
ATOM    903 HD22 LEU    58     -36.214   0.079  18.618  1.00  1.00      1S   H  
ATOM    904 HD23 LEU    58     -37.440  -1.234  18.443  1.00  1.00      1S   H  
ATOM    905  N   ALA    59     -31.424  -0.527  16.291  1.00  1.00      1S   N  
ATOM    906  CA  ALA    59     -30.194   0.238  16.383  1.00  1.00      1S   C  
ATOM    907  C   ALA    59     -29.926   1.104  15.176  1.00  1.00      1S   C  
ATOM    908  O   ALA    59     -29.450   2.225  15.313  1.00  1.00      1S   O  
ATOM    909  CB  ALA    59     -28.961  -0.652  16.579  1.00  1.00      1S   C  
ATOM    910  HN  ALA    59     -31.326  -1.520  16.309  1.00  0.00      1S   H  
ATOM    911  HA  ALA    59     -30.283   0.883  17.246  1.00  1.00      1S   H  
ATOM    912  HB1 ALA    59     -28.747  -1.244  15.666  1.00  1.00      1S   H  
ATOM    913  HB2 ALA    59     -29.135  -1.345  17.426  1.00  1.00      1S   H  
ATOM    914  HB3 ALA    59     -28.066  -0.037  16.807  1.00  1.00      1S   H  
ATOM    915  N   ILE    60     -30.242   0.603  13.964  1.00  1.00      1S   N  
ATOM    916  CA  ILE    60     -30.117   1.322  12.717  1.00  1.00      1S   C  
ATOM    917  C   ILE    60     -31.151   2.426  12.639  1.00  1.00      1S   C  
ATOM    918  O   ILE    60     -30.741   3.539  12.317  1.00  1.00      1S   O  
ATOM    919  CB  ILE    60     -30.122   0.406  11.497  1.00  1.00      1S   C  
ATOM    920  CG1 ILE    60     -28.780  -0.364  11.448  1.00  1.00      1S   C  
ATOM    921  CG2 ILE    60     -30.364   1.232  10.218  1.00  1.00      1S   C  
ATOM    922  CD  ILE    60     -28.683  -1.360  10.292  1.00  1.00      1S   C  
ATOM    923  HN  ILE    60     -30.593  -0.330  13.880  1.00  0.00      1S   H  
ATOM    924  HA  ILE    60     -29.153   1.814  12.731  1.00  1.00      1S   H  
ATOM    925  HB  ILE    60     -30.938  -0.344  11.589  1.00  1.00      1S   H  
ATOM    926 HG11 ILE    60     -28.651  -0.921  12.401  1.00  0.00      1S   H  
ATOM    927 HG12 ILE    60     -27.946   0.365  11.370  1.00  1.00      1S   H  
ATOM    928 HG21 ILE    60     -29.645   2.076  10.192  1.00  1.00      1S   H  
ATOM    929 HG22 ILE    60     -31.397   1.637  10.182  1.00  1.00      1S   H  
ATOM    930 HG23 ILE    60     -30.227   0.614   9.313  1.00  1.00      1S   H  
ATOM    931  HD1 ILE    60     -28.607  -0.830   9.319  1.00  0.00      1S   H  
ATOM    932  HD2 ILE    60     -29.581  -2.008  10.275  1.00  0.00      1S   H  
ATOM    933  HD3 ILE    60     -27.788  -2.005  10.408  1.00  0.00      1S   H  
ATOM    934  N   PRO    61     -32.445   2.269  12.945  1.00  1.00      1S   N  
ATOM    935  CA  PRO    61     -33.359   3.400  13.001  1.00  1.00      1S   C  
ATOM    936  C   PRO    61     -32.969   4.412  14.048  1.00  1.00      1S   C  
ATOM    937  O   PRO    61     -33.239   5.590  13.846  1.00  1.00      1S   O  
ATOM    938  CB  PRO    61     -34.713   2.772  13.343  1.00  1.00      1S   C  
ATOM    939  CG  PRO    61     -34.645   1.404  12.668  1.00  1.00      1S   C  
ATOM    940  CD  PRO    61     -33.180   1.004  12.841  1.00  1.00      1S   C  
ATOM    941  HA  PRO    61     -33.349   3.884  12.035  1.00  1.00      1S   H  
ATOM    942  HB1 PRO    61     -35.564   3.379  12.972  1.00  0.00      1S   H  
ATOM    943  HB2 PRO    61     -34.818   2.619  14.441  1.00  1.00      1S   H  
ATOM    944  HG1 PRO    61     -35.346   0.685  13.125  1.00  0.00      1S   H  
ATOM    945  HG2 PRO    61     -34.875   1.501  11.585  1.00  1.00      1S   H  
ATOM    946  HD1 PRO    61     -33.037   0.431  13.775  1.00  0.00      1S   H  
ATOM    947  HD2 PRO    61     -32.844   0.399  11.975  1.00  1.00      1S   H  
ATOM    948  N   PHE    62     -32.313   3.983  15.148  1.00  1.00      1S   N  
ATOM    949  CA  PHE    62     -31.841   4.850  16.204  1.00  1.00      1S   C  
ATOM    950  C   PHE    62     -30.652   5.654  15.744  1.00  1.00      1S   C  
ATOM    951  O   PHE    62     -30.544   6.835  16.065  1.00  1.00      1S   O  
ATOM    952  CB  PHE    62     -31.466   4.049  17.480  1.00  1.00      1S   C  
ATOM    953  CG  PHE    62     -32.668   3.526  18.244  1.00  1.00      1S   C  
ATOM    954  CD1 PHE    62     -34.011   3.749  17.865  1.00  1.00      1S   C  
ATOM    955  CD2 PHE    62     -32.425   2.770  19.405  1.00  1.00      1S   C  
ATOM    956  CE1 PHE    62     -35.067   3.230  18.621  1.00  1.00      1S   C  
ATOM    957  CE2 PHE    62     -33.481   2.253  20.166  1.00  1.00      1S   C  
ATOM    958  CZ  PHE    62     -34.803   2.485  19.773  1.00  1.00      1S   C  
ATOM    959  HN  PHE    62     -32.163   3.007  15.301  1.00  0.00      1S   H  
ATOM    960  HA  PHE    62     -32.617   5.565  16.438  1.00  1.00      1S   H  
ATOM    961  HB1 PHE    62     -30.892   4.685  18.183  1.00  0.00      1S   H  
ATOM    962  HB2 PHE    62     -30.831   3.180  17.210  1.00  1.00      1S   H  
ATOM    963  HD1 PHE    62     -34.274   4.322  16.991  1.00  1.00      1S   H  
ATOM    964  HD2 PHE    62     -31.407   2.590  19.714  1.00  1.00      1S   H  
ATOM    965  HE1 PHE    62     -36.086   3.415  18.313  1.00  1.00      1S   H  
ATOM    966  HE2 PHE    62     -33.278   1.677  21.057  1.00  1.00      1S   H  
ATOM    967  HZ  PHE    62     -35.622   2.090  20.356  1.00  1.00      1S   H  
ATOM    968  N   ALA    63     -29.750   5.044  14.945  1.00  1.00      1S   N  
ATOM    969  CA  ALA    63     -28.579   5.689  14.396  1.00  1.00      1S   C  
ATOM    970  C   ALA    63     -28.950   6.712  13.344  1.00  1.00      1S   C  
ATOM    971  O   ALA    63     -28.344   7.779  13.262  1.00  1.00      1S   O  
ATOM    972  CB  ALA    63     -27.606   4.671  13.781  1.00  1.00      1S   C  
ATOM    973  HN  ALA    63     -29.844   4.076  14.718  1.00  0.00      1S   H  
ATOM    974  HA  ALA    63     -28.077   6.195  15.207  1.00  1.00      1S   H  
ATOM    975  HB1 ALA    63     -28.086   4.110  12.951  1.00  1.00      1S   H  
ATOM    976  HB2 ALA    63     -27.286   3.942  14.556  1.00  1.00      1S   H  
ATOM    977  HB3 ALA    63     -26.698   5.180  13.393  1.00  1.00      1S   H  
ATOM    978  N   ILE    64     -29.999   6.428  12.537  1.00  1.00      1S   N  
ATOM    979  CA  ILE    64     -30.561   7.361  11.580  1.00  1.00      1S   C  
ATOM    980  C   ILE    64     -31.170   8.539  12.310  1.00  1.00      1S   C  
ATOM    981  O   ILE    64     -30.986   9.685  11.909  1.00  1.00      1S   O  
ATOM    982  CB  ILE    64     -31.596   6.695  10.674  1.00  1.00      1S   C  
ATOM    983  CG1 ILE    64     -30.888   5.685   9.735  1.00  1.00      1S   C  
ATOM    984  CG2 ILE    64     -32.391   7.759   9.877  1.00  1.00      1S   C  
ATOM    985  CD  ILE    64     -31.859   4.792   8.955  1.00  1.00      1S   C  
ATOM    986  HN  ILE    64     -30.444   5.535  12.579  1.00  0.00      1S   H  
ATOM    987  HA  ILE    64     -29.753   7.735  10.967  1.00  1.00      1S   H  
ATOM    988  HB  ILE    64     -32.317   6.128  11.305  1.00  1.00      1S   H  
ATOM    989 HG11 ILE    64     -30.221   5.026  10.332  1.00  0.00      1S   H  
ATOM    990 HG12 ILE    64     -30.244   6.244   9.021  1.00  1.00      1S   H  
ATOM    991 HG21 ILE    64     -31.692   8.474   9.396  1.00  1.00      1S   H  
ATOM    992 HG22 ILE    64     -33.071   8.331  10.542  1.00  1.00      1S   H  
ATOM    993 HG23 ILE    64     -33.016   7.291   9.091  1.00  1.00      1S   H  
ATOM    994  HD1 ILE    64     -32.516   5.395   8.296  1.00  0.00      1S   H  
ATOM    995  HD2 ILE    64     -32.498   4.214   9.657  1.00  0.00      1S   H  
ATOM    996  HD3 ILE    64     -31.300   4.074   8.319  1.00  0.00      1S   H  
ATOM    997  N   THR    65     -31.886   8.287  13.426  1.00  1.00      1S   N  
ATOM    998  CA  THR    65     -32.556   9.313  14.200  1.00  1.00      1S   C  
ATOM    999  C   THR    65     -31.554  10.262  14.831  1.00  1.00      1S   C  
ATOM   1000  O   THR    65     -31.728  11.477  14.768  1.00  1.00      1S   O  
ATOM   1001  CB  THR    65     -33.467   8.714  15.264  1.00  1.00      1S   C  
ATOM   1002  CG2 THR    65     -34.217   9.810  16.035  1.00  1.00      1S   C  
ATOM   1003  OG1 THR    65     -34.450   7.888  14.657  1.00  1.00      1S   O  
ATOM   1004  HN  THR    65     -32.012   7.351  13.747  1.00  0.00      1S   H  
ATOM   1005  HA  THR    65     -33.164   9.889  13.514  1.00  1.00      1S   H  
ATOM   1006  HB  THR    65     -32.877   8.097  15.977  1.00  1.00      1S   H  
ATOM   1007  HG1 THR    65     -33.991   7.100  14.345  1.00  1.00      1S   H  
ATOM   1008 HG21 THR    65     -34.827  10.431  15.345  1.00  1.00      1S   H  
ATOM   1009 HG22 THR    65     -33.497  10.463  16.558  1.00  1.00      1S   H  
ATOM   1010 HG23 THR    65     -34.887   9.359  16.798  1.00  1.00      1S   H  
ATOM   1011  N   ILE    66     -30.459   9.738  15.431  1.00  1.00      1S   N  
ATOM   1012  CA  ILE    66     -29.488  10.544  16.147  1.00  1.00      1S   C  
ATOM   1013  C   ILE    66     -28.603  11.350  15.215  1.00  1.00      1S   C  
ATOM   1014  O   ILE    66     -28.029  12.363  15.611  1.00  1.00      1S   O  
ATOM   1015  CB  ILE    66     -28.653   9.715  17.120  1.00  1.00      1S   C  
ATOM   1016  CG1 ILE    66     -28.020  10.609  18.206  1.00  1.00      1S   C  
ATOM   1017  CG2 ILE    66     -27.600   8.858  16.390  1.00  1.00      1S   C  
ATOM   1018  CD  ILE    66     -27.350   9.822  19.329  1.00  1.00      1S   C  
ATOM   1019  HN  ILE    66     -30.305   8.751  15.455  1.00  0.00      1S   H  
ATOM   1020  HA  ILE    66     -30.053  11.251  16.739  1.00  1.00      1S   H  
ATOM   1021  HB  ILE    66     -29.355   9.019  17.638  1.00  1.00      1S   H  
ATOM   1022 HG11 ILE    66     -28.823  11.239  18.639  1.00  0.00      1S   H  
ATOM   1023 HG12 ILE    66     -27.274  11.292  17.747  1.00  1.00      1S   H  
ATOM   1024 HG21 ILE    66     -26.792   9.493  15.970  1.00  1.00      1S   H  
ATOM   1025 HG22 ILE    66     -28.078   8.297  15.569  1.00  1.00      1S   H  
ATOM   1026 HG23 ILE    66     -27.141   8.126  17.087  1.00  1.00      1S   H  
ATOM   1027  HD1 ILE    66     -26.438   9.309  18.957  1.00  0.00      1S   H  
ATOM   1028  HD2 ILE    66     -28.049   9.058  19.731  1.00  0.00      1S   H  
ATOM   1029  HD3 ILE    66     -27.057  10.506  20.154  1.00  0.00      1S   H  
ATOM   1030  N   SER    67     -28.498  10.944  13.926  1.00  1.00      1S   N  
ATOM   1031  CA  SER    67     -27.692  11.637  12.941  1.00  1.00      1S   C  
ATOM   1032  C   SER    67     -28.281  12.979  12.552  1.00  1.00      1S   C  
ATOM   1033  O   SER    67     -27.591  13.820  11.979  1.00  1.00      1S   O  
ATOM   1034  CB  SER    67     -27.444  10.782  11.668  1.00  1.00      1S   C  
ATOM   1035  OG  SER    67     -28.608  10.604  10.868  1.00  1.00      1S   O  
ATOM   1036  HN  SER    67     -28.962  10.119  13.610  1.00  0.00      1S   H  
ATOM   1037  HA  SER    67     -26.730  11.825  13.397  1.00  1.00      1S   H  
ATOM   1038  HB1 SER    67     -27.059   9.783  11.968  1.00  0.00      1S   H  
ATOM   1039  HB2 SER    67     -26.676  11.271  11.033  1.00  1.00      1S   H  
ATOM   1040  HG1 SER    67     -29.260  10.149  11.414  1.00  0.00      1S   H  
ATOM   1041  N   THR    68     -29.579  13.202  12.870  1.00  1.00      1S   N  
ATOM   1042  CA  THR    68     -30.297  14.406  12.518  1.00  1.00      1S   C  
ATOM   1043  C   THR    68     -30.050  15.518  13.514  1.00  1.00      1S   C  
ATOM   1044  O   THR    68     -30.245  16.688  13.192  1.00  1.00      1S   O  
ATOM   1045  CB  THR    68     -31.799  14.179  12.352  1.00  1.00      1S   C  
ATOM   1046  CG2 THR    68     -32.038  13.018  11.369  1.00  1.00      1S   C  
ATOM   1047  OG1 THR    68     -32.467  13.884  13.575  1.00  1.00      1S   O  
ATOM   1048  HN  THR    68     -30.110  12.505  13.347  1.00  0.00      1S   H  
ATOM   1049  HA  THR    68     -29.921  14.744  11.563  1.00  1.00      1S   H  
ATOM   1050  HB  THR    68     -32.259  15.102  11.931  1.00  1.00      1S   H  
ATOM   1051  HG1 THR    68     -32.179  13.004  13.841  1.00  1.00      1S   H  
ATOM   1052 HG21 THR    68     -31.730  12.052  11.820  1.00  1.00      1S   H  
ATOM   1053 HG22 THR    68     -31.459  13.173  10.435  1.00  1.00      1S   H  
ATOM   1054 HG23 THR    68     -33.116  12.948  11.111  1.00  1.00      1S   H  
ATOM   1055  N   GLY    69     -29.633  15.179  14.761  1.00  1.00      1S   N  
ATOM   1056  CA  GLY    69     -29.406  16.158  15.803  1.00  1.00      1S   C  
ATOM   1057  C   GLY    69     -30.684  16.756  16.315  1.00  1.00      1S   C  
ATOM   1058  O   GLY    69     -30.702  17.906  16.749  1.00  1.00      1S   O  
ATOM   1059  HN  GLY    69     -29.427  14.231  14.999  1.00  0.00      1S   H  
ATOM   1060  HA1 GLY    69     -28.795  16.952  15.400  1.00  0.00      1S   H  
ATOM   1061  HA2 GLY    69     -28.933  15.644  16.622  1.00  1.00      1S   H  
ATOM   1062  N   PHE    70     -31.790  15.976  16.274  1.00  1.00      1S   N  
ATOM   1063  CA  PHE    70     -33.117  16.417  16.638  1.00  1.00      1S   C  
ATOM   1064  C   PHE    70     -33.192  16.763  18.106  1.00  1.00      1S   C  
ATOM   1065  O   PHE    70     -32.439  16.236  18.920  1.00  1.00      1S   O  
ATOM   1066  CB  PHE    70     -34.227  15.379  16.276  1.00  1.00      1S   C  
ATOM   1067  CG  PHE    70     -34.256  14.168  17.189  1.00  1.00      1S   C  
ATOM   1068  CD1 PHE    70     -33.160  13.291  17.293  1.00  1.00      1S   C  
ATOM   1069  CD2 PHE    70     -35.373  13.949  18.015  1.00  1.00      1S   C  
ATOM   1070  CE1 PHE    70     -33.165  12.251  18.229  1.00  1.00      1S   C  
ATOM   1071  CE2 PHE    70     -35.397  12.882  18.921  1.00  1.00      1S   C  
ATOM   1072  CZ  PHE    70     -34.287  12.037  19.035  1.00  1.00      1S   C  
ATOM   1073  HN  PHE    70     -31.739  15.048  15.915  1.00  0.00      1S   H  
ATOM   1074  HA  PHE    70     -33.307  17.318  16.070  1.00  1.00      1S   H  
ATOM   1075  HB1 PHE    70     -34.076  15.020  15.238  1.00  0.00      1S   H  
ATOM   1076  HB2 PHE    70     -35.220  15.876  16.320  1.00  1.00      1S   H  
ATOM   1077  HD1 PHE    70     -32.290  13.426  16.670  1.00  1.00      1S   H  
ATOM   1078  HD2 PHE    70     -36.215  14.623  17.967  1.00  1.00      1S   H  
ATOM   1079  HE1 PHE    70     -32.311  11.594  18.305  1.00  1.00      1S   H  
ATOM   1080  HE2 PHE    70     -36.258  12.732  19.554  1.00  1.00      1S   H  
ATOM   1081  HZ  PHE    70     -34.296  11.222  19.743  1.00  1.00      1S   H  
ATOM   1082  N   CYS    71     -34.127  17.656  18.481  1.00  1.00      1S   N  
ATOM   1083  CA  CYS    71     -34.303  18.052  19.855  1.00  1.00      1S   C  
ATOM   1084  C   CYS    71     -34.960  16.942  20.633  1.00  1.00      1S   C  
ATOM   1085  O   CYS    71     -35.934  16.343  20.180  1.00  1.00      1S   O  
ATOM   1086  CB  CYS    71     -35.177  19.311  19.979  1.00  1.00      1S   C  
ATOM   1087  SG  CYS    71     -34.406  20.742  19.171  1.00  1.00      1S   S  
ATOM   1088  HN  CYS    71     -34.730  18.093  17.820  1.00  0.00      1S   H  
ATOM   1089  HA  CYS    71     -33.330  18.254  20.277  1.00  1.00      1S   H  
ATOM   1090  HB1 CYS    71     -35.346  19.545  21.052  1.00  0.00      1S   H  
ATOM   1091  HB2 CYS    71     -36.167  19.116  19.512  1.00  1.00      1S   H  
ATOM   1092  N   ALA    72     -34.412  16.630  21.824  1.00  1.00      1S   N  
ATOM   1093  CA  ALA    72     -34.925  15.559  22.629  1.00  1.00      1S   C  
ATOM   1094  C   ALA    72     -34.481  15.795  24.033  1.00  1.00      1S   C  
ATOM   1095  O   ALA    72     -33.462  16.436  24.275  1.00  1.00      1S   O  
ATOM   1096  CB  ALA    72     -34.375  14.184  22.195  1.00  1.00      1S   C  
ATOM   1097  HN  ALA    72     -33.605  17.103  22.178  1.00  0.00      1S   H  
ATOM   1098  HA  ALA    72     -36.006  15.572  22.602  1.00  1.00      1S   H  
ATOM   1099  HB1 ALA    72     -33.265  14.169  22.239  1.00  1.00      1S   H  
ATOM   1100  HB2 ALA    72     -34.676  13.987  21.148  1.00  1.00      1S   H  
ATOM   1101  HB3 ALA    72     -34.772  13.367  22.833  1.00  1.00      1S   H  
ATOM   1102  N   ALA    73     -35.231  15.225  25.007  1.00  1.00      1S   N  
ATOM   1103  CA  ALA    73     -34.817  15.145  26.389  1.00  1.00      1S   C  
ATOM   1104  C   ALA    73     -33.579  14.287  26.455  1.00  1.00      1S   C  
ATOM   1105  O   ALA    73     -33.480  13.283  25.752  1.00  1.00      1S   O  
ATOM   1106  CB  ALA    73     -35.906  14.519  27.282  1.00  1.00      1S   C  
ATOM   1107  HN  ALA    73     -36.086  14.761  24.792  1.00  0.00      1S   H  
ATOM   1108  HA  ALA    73     -34.585  16.142  26.736  1.00  1.00      1S   H  
ATOM   1109  HB1 ALA    73     -36.166  13.499  26.926  1.00  1.00      1S   H  
ATOM   1110  HB2 ALA    73     -36.825  15.142  27.248  1.00  1.00      1S   H  
ATOM   1111  HB3 ALA    73     -35.568  14.455  28.338  1.00  1.00      1S   H  
ATOM   1112  N   CYS    74     -32.578  14.709  27.260  1.00  1.00      1S   N  
ATOM   1113  CA  CYS    74     -31.221  14.214  27.166  1.00  1.00      1S   C  
ATOM   1114  C   CYS    74     -31.103  12.753  27.530  1.00  1.00      1S   C  
ATOM   1115  O   CYS    74     -30.305  12.027  26.945  1.00  1.00      1S   O  
ATOM   1116  CB  CYS    74     -30.264  15.056  28.045  1.00  1.00      1S   C  
ATOM   1117  SG  CYS    74     -28.497  14.667  27.812  1.00  1.00      1S   S  
ATOM   1118  HN  CYS    74     -32.704  15.493  27.862  1.00  0.00      1S   H  
ATOM   1119  HA  CYS    74     -30.917  14.324  26.134  1.00  1.00      1S   H  
ATOM   1120  HB1 CYS    74     -30.550  14.943  29.114  1.00  0.00      1S   H  
ATOM   1121  HB2 CYS    74     -30.416  16.125  27.781  1.00  1.00      1S   H  
ATOM   1122  N   HSD    75     -31.915  12.275  28.494  1.00  1.00      1S   N  
ATOM   1123  CA  HSD    75     -31.884  10.895  28.923  1.00  1.00      1S   C  
ATOM   1124  C   HSD    75     -32.555   9.985  27.920  1.00  1.00      1S   C  
ATOM   1125  O   HSD    75     -32.134   8.845  27.741  1.00  1.00      1S   O  
ATOM   1126  CB  HSD    75     -32.517  10.705  30.313  1.00  1.00      1S   C  
ATOM   1127  CG  HSD    75     -31.702  11.375  31.387  1.00  1.00      1S   C  
ATOM   1128  CD2 HSD    75     -30.742  10.854  32.200  1.00  1.00      1S   C  
ATOM   1129  ND1 HSD    75     -31.768  12.717  31.700  1.00  1.00      1S   N  
ATOM   1130  CE1 HSD    75     -30.861  12.935  32.684  1.00  1.00      1S   C  
ATOM   1131  NE2 HSD    75     -30.212  11.836  33.017  1.00  1.00      1S   N  
ATOM   1132  HN  HSD    75     -32.561  12.869  28.965  1.00  0.00      1S   H  
ATOM   1133  HA  HSD    75     -30.850  10.591  28.988  1.00  1.00      1S   H  
ATOM   1134  HB1 HSD    75     -32.566   9.622  30.559  1.00  0.00      1S   H  
ATOM   1135  HB2 HSD    75     -33.551  11.112  30.322  1.00  1.00      1S   H  
ATOM   1136  HD1 HSD    75     -32.376  13.391  31.279  1.00  0.00      1S   H  
ATOM   1137  HD2 HSD    75     -30.370   9.839  32.268  1.00  1.00      1S   H  
ATOM   1138  HE1 HSD    75     -30.707  13.913  33.139  1.00  1.00      1S   H  
ATOM   1139  N   GLY    76     -33.587  10.478  27.195  1.00  1.00      1S   N  
ATOM   1140  CA  GLY    76     -34.186   9.752  26.091  1.00  1.00      1S   C  
ATOM   1141  C   GLY    76     -33.245   9.670  24.916  1.00  1.00      1S   C  
ATOM   1142  O   GLY    76     -33.203   8.661  24.215  1.00  1.00      1S   O  
ATOM   1143  HN  GLY    76     -33.952  11.391  27.366  1.00  0.00      1S   H  
ATOM   1144  HA1 GLY    76     -35.063  10.302  25.784  1.00  0.00      1S   H  
ATOM   1145  HA2 GLY    76     -34.408   8.747  26.423  1.00  1.00      1S   H  
ATOM   1146  N   CYS    77     -32.432  10.733  24.702  1.00  1.00      1S   N  
ATOM   1147  CA  CYS    77     -31.387  10.789  23.704  1.00  1.00      1S   C  
ATOM   1148  C   CYS    77     -30.300   9.778  24.007  1.00  1.00      1S   C  
ATOM   1149  O   CYS    77     -29.770   9.148  23.095  1.00  1.00      1S   O  
ATOM   1150  CB  CYS    77     -30.766  12.211  23.608  1.00  1.00      1S   C  
ATOM   1151  SG  CYS    77     -29.398  12.350  22.418  1.00  1.00      1S   S  
ATOM   1152  HN  CYS    77     -32.526  11.555  25.263  1.00  0.00      1S   H  
ATOM   1153  HA  CYS    77     -31.830  10.529  22.752  1.00  1.00      1S   H  
ATOM   1154  HB1 CYS    77     -30.395  12.521  24.603  1.00  0.00      1S   H  
ATOM   1155  HB2 CYS    77     -31.571  12.923  23.326  1.00  1.00      1S   H  
ATOM   1156  N   LEU    78     -29.961   9.582  25.304  1.00  1.00      1S   N  
ATOM   1157  CA  LEU    78     -28.976   8.618  25.741  1.00  1.00      1S   C  
ATOM   1158  C   LEU    78     -29.388   7.208  25.418  1.00  1.00      1S   C  
ATOM   1159  O   LEU    78     -28.542   6.409  25.040  1.00  1.00      1S   O  
ATOM   1160  CB  LEU    78     -28.721   8.664  27.263  1.00  1.00      1S   C  
ATOM   1161  CG  LEU    78     -27.749   9.760  27.731  1.00  1.00      1S   C  
ATOM   1162  CD1 LEU    78     -27.823   9.857  29.262  1.00  1.00      1S   C  
ATOM   1163  CD2 LEU    78     -26.306   9.485  27.264  1.00  1.00      1S   C  
ATOM   1164  HN  LEU    78     -30.387  10.121  26.029  1.00  0.00      1S   H  
ATOM   1165  HA  LEU    78     -28.060   8.818  25.204  1.00  1.00      1S   H  
ATOM   1166  HB1 LEU    78     -28.299   7.698  27.623  1.00  0.00      1S   H  
ATOM   1167  HB2 LEU    78     -29.694   8.809  27.779  1.00  1.00      1S   H  
ATOM   1168  HG  LEU    78     -28.077  10.736  27.308  1.00  1.00      1S   H  
ATOM   1169 HD11 LEU    78     -27.390   8.945  29.726  1.00  1.00      1S   H  
ATOM   1170 HD12 LEU    78     -28.874   9.960  29.601  1.00  1.00      1S   H  
ATOM   1171 HD13 LEU    78     -27.263  10.743  29.613  1.00  1.00      1S   H  
ATOM   1172 HD21 LEU    78     -26.238   9.484  26.157  1.00  1.00      1S   H  
ATOM   1173 HD22 LEU    78     -25.970   8.495  27.634  1.00  1.00      1S   H  
ATOM   1174 HD23 LEU    78     -25.616  10.260  27.656  1.00  1.00      1S   H  
ATOM   1175  N   PHE    79     -30.691   6.864  25.538  1.00  1.00      1S   N  
ATOM   1176  CA  PHE    79     -31.184   5.531  25.250  1.00  1.00      1S   C  
ATOM   1177  C   PHE    79     -31.032   5.205  23.779  1.00  1.00      1S   C  
ATOM   1178  O   PHE    79     -30.560   4.125  23.432  1.00  1.00      1S   O  
ATOM   1179  CB  PHE    79     -32.664   5.369  25.683  1.00  1.00      1S   C  
ATOM   1180  CG  PHE    79     -33.172   3.967  25.440  1.00  1.00      1S   C  
ATOM   1181  CD1 PHE    79     -32.833   2.909  26.300  1.00  1.00      1S   C  
ATOM   1182  CD2 PHE    79     -33.950   3.694  24.302  1.00  1.00      1S   C  
ATOM   1183  CE1 PHE    79     -33.278   1.607  26.041  1.00  1.00      1S   C  
ATOM   1184  CE2 PHE    79     -34.391   2.393  24.036  1.00  1.00      1S   C  
ATOM   1185  CZ  PHE    79     -34.060   1.350  24.909  1.00  1.00      1S   C  
ATOM   1186  HN  PHE    79     -31.372   7.525  25.844  1.00  0.00      1S   H  
ATOM   1187  HA  PHE    79     -30.573   4.836  25.810  1.00  1.00      1S   H  
ATOM   1188  HB1 PHE    79     -33.310   6.091  25.139  1.00  0.00      1S   H  
ATOM   1189  HB2 PHE    79     -32.754   5.580  26.769  1.00  1.00      1S   H  
ATOM   1190  HD1 PHE    79     -32.219   3.089  27.165  1.00  1.00      1S   H  
ATOM   1191  HD2 PHE    79     -34.194   4.494  23.618  1.00  1.00      1S   H  
ATOM   1192  HE1 PHE    79     -33.018   0.804  26.714  1.00  1.00      1S   H  
ATOM   1193  HE2 PHE    79     -34.986   2.196  23.157  1.00  1.00      1S   H  
ATOM   1194  HZ  PHE    79     -34.406   0.347  24.708  1.00  1.00      1S   H  
ATOM   1195  N   ILE    80     -31.402   6.155  22.886  1.00  1.00      1S   N  
ATOM   1196  CA  ILE    80     -31.248   6.052  21.445  1.00  1.00      1S   C  
ATOM   1197  C   ILE    80     -29.791   5.832  21.091  1.00  1.00      1S   C  
ATOM   1198  O   ILE    80     -29.463   4.991  20.256  1.00  1.00      1S   O  
ATOM   1199  CB  ILE    80     -31.785   7.309  20.750  1.00  1.00      1S   C  
ATOM   1200  CG1 ILE    80     -33.323   7.421  20.927  1.00  1.00      1S   C  
ATOM   1201  CG2 ILE    80     -31.391   7.372  19.256  1.00  1.00      1S   C  
ATOM   1202  CD  ILE    80     -34.133   6.489  20.019  1.00  1.00      1S   C  
ATOM   1203  HN  ILE    80     -31.807   7.010  23.204  1.00  0.00      1S   H  
ATOM   1204  HA  ILE    80     -31.798   5.183  21.116  1.00  1.00      1S   H  
ATOM   1205  HB  ILE    80     -31.331   8.196  21.249  1.00  1.00      1S   H  
ATOM   1206 HG11 ILE    80     -33.626   8.469  20.708  1.00  0.00      1S   H  
ATOM   1207 HG12 ILE    80     -33.593   7.216  21.985  1.00  1.00      1S   H  
ATOM   1208 HG21 ILE    80     -31.777   6.484  18.721  1.00  1.00      1S   H  
ATOM   1209 HG22 ILE    80     -30.292   7.415  19.118  1.00  1.00      1S   H  
ATOM   1210 HG23 ILE    80     -31.829   8.275  18.782  1.00  1.00      1S   H  
ATOM   1211  HD1 ILE    80     -33.768   5.445  20.107  1.00  0.00      1S   H  
ATOM   1212  HD2 ILE    80     -34.051   6.803  18.956  1.00  0.00      1S   H  
ATOM   1213  HD3 ILE    80     -35.207   6.507  20.299  1.00  0.00      1S   H  
ATOM   1214  N   ALA    81     -28.880   6.573  21.758  1.00  1.00      1S   N  
ATOM   1215  CA  ALA    81     -27.468   6.542  21.479  1.00  1.00      1S   C  
ATOM   1216  C   ALA    81     -26.818   5.255  21.941  1.00  1.00      1S   C  
ATOM   1217  O   ALA    81     -25.923   4.735  21.280  1.00  1.00      1S   O  
ATOM   1218  CB  ALA    81     -26.758   7.733  22.154  1.00  1.00      1S   C  
ATOM   1219  HN  ALA    81     -29.164   7.222  22.462  1.00  0.00      1S   H  
ATOM   1220  HA  ALA    81     -27.343   6.622  20.407  1.00  1.00      1S   H  
ATOM   1221  HB1 ALA    81     -26.766   7.637  23.260  1.00  1.00      1S   H  
ATOM   1222  HB2 ALA    81     -27.281   8.678  21.894  1.00  1.00      1S   H  
ATOM   1223  HB3 ALA    81     -25.707   7.815  21.809  1.00  1.00      1S   H  
ATOM   1224  N   CYS    82     -27.253   4.717  23.102  1.00  1.00      1S   N  
ATOM   1225  CA  CYS    82     -26.538   3.687  23.819  1.00  1.00      1S   C  
ATOM   1226  C   CYS    82     -27.130   2.310  23.658  1.00  1.00      1S   C  
ATOM   1227  O   CYS    82     -26.531   1.341  24.116  1.00  1.00      1S   O  
ATOM   1228  CB  CYS    82     -26.500   3.988  25.333  1.00  1.00      1S   C  
ATOM   1229  SG  CYS    82     -25.542   5.487  25.711  1.00  1.00      1S   S  
ATOM   1230  HN  CYS    82     -28.029   5.116  23.589  1.00  0.00      1S   H  
ATOM   1231  HA  CYS    82     -25.519   3.641  23.458  1.00  1.00      1S   H  
ATOM   1232  HB1 CYS    82     -26.038   3.134  25.861  1.00  0.00      1S   H  
ATOM   1233  HB2 CYS    82     -27.539   4.089  25.717  1.00  1.00      1S   H  
ATOM   1234  HG1 CYS    82     -26.440   6.320  25.203  1.00  0.00      1S   H  
ATOM   1235  N   PHE    83     -28.305   2.153  23.004  1.00  1.00      1S   N  
ATOM   1236  CA  PHE    83     -28.939   0.856  22.840  1.00  1.00      1S   C  
ATOM   1237  C   PHE    83     -28.112  -0.060  21.958  1.00  1.00      1S   C  
ATOM   1238  O   PHE    83     -28.086  -1.269  22.168  1.00  1.00      1S   O  
ATOM   1239  CB  PHE    83     -30.373   0.983  22.259  1.00  1.00      1S   C  
ATOM   1240  CG  PHE    83     -31.064  -0.354  22.129  1.00  1.00      1S   C  
ATOM   1241  CD1 PHE    83     -31.464  -1.072  23.270  1.00  1.00      1S   C  
ATOM   1242  CD2 PHE    83     -31.257  -0.927  20.860  1.00  1.00      1S   C  
ATOM   1243  CE1 PHE    83     -32.061  -2.333  23.142  1.00  1.00      1S   C  
ATOM   1244  CE2 PHE    83     -31.855  -2.185  20.733  1.00  1.00      1S   C  
ATOM   1245  CZ  PHE    83     -32.260  -2.887  21.872  1.00  1.00      1S   C  
ATOM   1246  HN  PHE    83     -28.817   2.937  22.657  1.00  0.00      1S   H  
ATOM   1247  HA  PHE    83     -29.001   0.404  23.821  1.00  1.00      1S   H  
ATOM   1248  HB1 PHE    83     -30.332   1.471  21.263  1.00  0.00      1S   H  
ATOM   1249  HB2 PHE    83     -30.991   1.613  22.933  1.00  1.00      1S   H  
ATOM   1250  HD1 PHE    83     -31.303  -0.655  24.253  1.00  1.00      1S   H  
ATOM   1251  HD2 PHE    83     -30.927  -0.400  19.976  1.00  1.00      1S   H  
ATOM   1252  HE1 PHE    83     -32.367  -2.879  24.021  1.00  1.00      1S   H  
ATOM   1253  HE2 PHE    83     -32.002  -2.618  19.756  1.00  1.00      1S   H  
ATOM   1254  HZ  PHE    83     -32.721  -3.859  21.770  1.00  1.00      1S   H  
ATOM   1255  N   VAL    84     -27.384   0.499  20.966  1.00  1.00      1S   N  
ATOM   1256  CA  VAL    84     -26.501  -0.258  20.103  1.00  1.00      1S   C  
ATOM   1257  C   VAL    84     -25.347  -0.863  20.884  1.00  1.00      1S   C  
ATOM   1258  O   VAL    84     -24.828  -1.914  20.520  1.00  1.00      1S   O  
ATOM   1259  CB  VAL    84     -26.001   0.584  18.934  1.00  1.00      1S   C  
ATOM   1260  CG1 VAL    84     -25.082   1.730  19.412  1.00  1.00      1S   C  
ATOM   1261  CG2 VAL    84     -25.327  -0.315  17.877  1.00  1.00      1S   C  
ATOM   1262  HN  VAL    84     -27.421   1.480  20.792  1.00  0.00      1S   H  
ATOM   1263  HA  VAL    84     -27.083  -1.075  19.699  1.00  1.00      1S   H  
ATOM   1264  HB  VAL    84     -26.893   1.050  18.453  1.00  1.00      1S   H  
ATOM   1265 HG11 VAL    84     -24.118   1.330  19.790  1.00  1.00      1S   H  
ATOM   1266 HG12 VAL    84     -25.565   2.317  20.220  1.00  1.00      1S   H  
ATOM   1267 HG13 VAL    84     -24.863   2.415  18.566  1.00  1.00      1S   H  
ATOM   1268 HG21 VAL    84     -26.031  -1.096  17.521  1.00  1.00      1S   H  
ATOM   1269 HG22 VAL    84     -24.433  -0.816  18.301  1.00  1.00      1S   H  
ATOM   1270 HG23 VAL    84     -25.003   0.293  17.007  1.00  1.00      1S   H  
ATOM   1271  N   LEU    85     -24.954  -0.236  22.019  1.00  1.00      1S   N  
ATOM   1272  CA  LEU    85     -23.912  -0.727  22.890  1.00  1.00      1S   C  
ATOM   1273  C   LEU    85     -24.371  -1.932  23.662  1.00  1.00      1S   C  
ATOM   1274  O   LEU    85     -23.558  -2.786  23.995  1.00  1.00      1S   O  
ATOM   1275  CB  LEU    85     -23.440   0.332  23.907  1.00  1.00      1S   C  
ATOM   1276  CG  LEU    85     -22.984   1.658  23.264  1.00  1.00      1S   C  
ATOM   1277  CD1 LEU    85     -22.616   2.665  24.362  1.00  1.00      1S   C  
ATOM   1278  CD2 LEU    85     -21.816   1.460  22.281  1.00  1.00      1S   C  
ATOM   1279  HN  LEU    85     -25.391   0.610  22.315  1.00  0.00      1S   H  
ATOM   1280  HA  LEU    85     -23.076  -1.027  22.275  1.00  1.00      1S   H  
ATOM   1281  HB1 LEU    85     -22.594  -0.080  24.501  1.00  0.00      1S   H  
ATOM   1282  HB2 LEU    85     -24.263   0.559  24.620  1.00  1.00      1S   H  
ATOM   1283  HG  LEU    85     -23.841   2.087  22.695  1.00  1.00      1S   H  
ATOM   1284 HD11 LEU    85     -21.780   2.255  24.968  1.00  1.00      1S   H  
ATOM   1285 HD12 LEU    85     -23.482   2.847  25.033  1.00  1.00      1S   H  
ATOM   1286 HD13 LEU    85     -22.298   3.631  23.917  1.00  1.00      1S   H  
ATOM   1287 HD21 LEU    85     -22.111   0.799  21.439  1.00  1.00      1S   H  
ATOM   1288 HD22 LEU    85     -20.947   1.005  22.802  1.00  1.00      1S   H  
ATOM   1289 HD23 LEU    85     -21.506   2.437  21.857  1.00  1.00      1S   H  
ATOM   1290  N   VAL    86     -25.693  -2.051  23.932  1.00  1.00      1S   N  
ATOM   1291  CA  VAL    86     -26.294  -3.219  24.545  1.00  1.00      1S   C  
ATOM   1292  C   VAL    86     -26.210  -4.381  23.592  1.00  1.00      1S   C  
ATOM   1293  O   VAL    86     -25.856  -5.487  23.985  1.00  1.00      1S   O  
ATOM   1294  CB  VAL    86     -27.754  -3.002  24.927  1.00  1.00      1S   C  
ATOM   1295  CG1 VAL    86     -28.352  -4.282  25.550  1.00  1.00      1S   C  
ATOM   1296  CG2 VAL    86     -27.835  -1.806  25.895  1.00  1.00      1S   C  
ATOM   1297  HN  VAL    86     -26.333  -1.331  23.675  1.00  0.00      1S   H  
ATOM   1298  HA  VAL    86     -25.723  -3.463  25.430  1.00  1.00      1S   H  
ATOM   1299  HB  VAL    86     -28.359  -2.756  24.027  1.00  1.00      1S   H  
ATOM   1300 HG11 VAL    86     -27.691  -4.668  26.348  1.00  1.00      1S   H  
ATOM   1301 HG12 VAL    86     -28.484  -5.080  24.789  1.00  1.00      1S   H  
ATOM   1302 HG13 VAL    86     -29.346  -4.060  25.988  1.00  1.00      1S   H  
ATOM   1303 HG21 VAL    86     -27.478  -0.872  25.415  1.00  1.00      1S   H  
ATOM   1304 HG22 VAL    86     -27.220  -1.998  26.799  1.00  1.00      1S   H  
ATOM   1305 HG23 VAL    86     -28.888  -1.649  26.212  1.00  1.00      1S   H  
ATOM   1306  N   LEU    87     -26.509  -4.152  22.297  1.00  1.00      1S   N  
ATOM   1307  CA  LEU    87     -26.482  -5.190  21.295  1.00  1.00      1S   C  
ATOM   1308  C   LEU    87     -25.078  -5.625  21.001  1.00  1.00      1S   C  
ATOM   1309  O   LEU    87     -24.824  -6.816  20.888  1.00  1.00      1S   O  
ATOM   1310  CB  LEU    87     -27.151  -4.751  19.983  1.00  1.00      1S   C  
ATOM   1311  CG  LEU    87     -28.603  -4.267  20.176  1.00  1.00      1S   C  
ATOM   1312  CD1 LEU    87     -29.186  -3.874  18.817  1.00  1.00      1S   C  
ATOM   1313  CD2 LEU    87     -29.488  -5.308  20.889  1.00  1.00      1S   C  
ATOM   1314  HN  LEU    87     -26.793  -3.249  21.983  1.00  0.00      1S   H  
ATOM   1315  HA  LEU    87     -27.008  -6.049  21.690  1.00  1.00      1S   H  
ATOM   1316  HB1 LEU    87     -27.160  -5.606  19.270  1.00  0.00      1S   H  
ATOM   1317  HB2 LEU    87     -26.567  -3.926  19.519  1.00  1.00      1S   H  
ATOM   1318  HG  LEU    87     -28.591  -3.350  20.808  1.00  1.00      1S   H  
ATOM   1319 HD11 LEU    87     -29.212  -4.761  18.151  1.00  1.00      1S   H  
ATOM   1320 HD12 LEU    87     -28.551  -3.097  18.344  1.00  1.00      1S   H  
ATOM   1321 HD13 LEU    87     -30.216  -3.482  18.923  1.00  1.00      1S   H  
ATOM   1322 HD21 LEU    87     -29.178  -5.429  21.948  1.00  1.00      1S   H  
ATOM   1323 HD22 LEU    87     -29.414  -6.291  20.379  1.00  1.00      1S   H  
ATOM   1324 HD23 LEU    87     -30.549  -4.982  20.878  1.00  1.00      1S   H  
ATOM   1325  N   ALA    88     -24.121  -4.674  20.923  1.00  1.00      1S   N  
ATOM   1326  CA  ALA    88     -22.721  -4.958  20.721  1.00  1.00      1S   C  
ATOM   1327  C   ALA    88     -22.104  -5.644  21.916  1.00  1.00      1S   C  
ATOM   1328  O   ALA    88     -21.132  -6.366  21.759  1.00  1.00      1S   O  
ATOM   1329  CB  ALA    88     -21.905  -3.681  20.450  1.00  1.00      1S   C  
ATOM   1330  HN  ALA    88     -24.354  -3.705  20.995  1.00  0.00      1S   H  
ATOM   1331  HA  ALA    88     -22.634  -5.617  19.868  1.00  1.00      1S   H  
ATOM   1332  HB1 ALA    88     -21.971  -2.981  21.310  1.00  1.00      1S   H  
ATOM   1333  HB2 ALA    88     -22.297  -3.164  19.548  1.00  1.00      1S   H  
ATOM   1334  HB3 ALA    88     -20.836  -3.925  20.270  1.00  1.00      1S   H  
ATOM   1335  N   GLN    89     -22.638  -5.440  23.140  1.00  1.00      1S   N  
ATOM   1336  CA  GLN    89     -22.147  -6.095  24.333  1.00  1.00      1S   C  
ATOM   1337  C   GLN    89     -22.771  -7.453  24.535  1.00  1.00      1S   C  
ATOM   1338  O   GLN    89     -22.148  -8.343  25.110  1.00  1.00      1S   O  
ATOM   1339  CB  GLN    89     -22.439  -5.277  25.609  1.00  1.00      1S   C  
ATOM   1340  CG  GLN    89     -21.650  -5.749  26.840  1.00  1.00      1S   C  
ATOM   1341  CD  GLN    89     -20.154  -5.549  26.586  1.00  1.00      1S   C  
ATOM   1342  NE2 GLN    89     -19.323  -6.516  27.071  1.00  1.00      1S   N  
ATOM   1343  OE1 GLN    89     -19.747  -4.555  25.971  1.00  1.00      1S   O  
ATOM   1344  HN  GLN    89     -23.368  -4.774  23.280  1.00  0.00      1S   H  
ATOM   1345  HA  GLN    89     -21.078  -6.223  24.228  1.00  1.00      1S   H  
ATOM   1346  HB1 GLN    89     -23.527  -5.306  25.833  1.00  0.00      1S   H  
ATOM   1347  HB2 GLN    89     -22.181  -4.213  25.419  1.00  1.00      1S   H  
ATOM   1348  HG1 GLN    89     -21.867  -6.814  27.061  1.00  0.00      1S   H  
ATOM   1349  HG2 GLN    89     -21.949  -5.149  27.720  1.00  1.00      1S   H  
ATOM   1350 HE21 GLN    89     -18.336  -6.422  26.923  1.00  1.00      1S   H  
ATOM   1351 HE22 GLN    89     -19.697  -7.310  27.546  1.00  1.00      1S   H  
ATOM   1352  N   SER    90     -24.021  -7.657  24.061  1.00  1.00      1S   N  
ATOM   1353  CA  SER    90     -24.740  -8.916  24.160  1.00  1.00      1S   C  
ATOM   1354  C   SER    90     -24.192  -9.869  23.193  1.00  1.00      1S   C  
ATOM   1355  O   SER    90     -24.044 -11.058  23.486  1.00  1.00      1S   O  
ATOM   1356  CB  SER    90     -26.243  -8.793  23.813  1.00  1.00      1S   C  
ATOM   1357  OG  SER    90     -26.891 -10.065  23.846  1.00  1.00      1S   O  
ATOM   1358  HN  SER    90     -24.529  -6.905  23.645  1.00  0.00      1S   H  
ATOM   1359  HA  SER    90     -24.604  -9.348  25.138  1.00  1.00      1S   H  
ATOM   1360  HB1 SER    90     -26.375  -8.348  22.803  1.00  0.00      1S   H  
ATOM   1361  HB2 SER    90     -26.746  -8.130  24.549  1.00  1.00      1S   H  
ATOM   1362  HG1 SER    90     -27.772  -9.936  23.486  1.00  0.00      1S   H  
ATOM   1363  N   SER    91     -23.909  -9.340  21.987  1.00  1.00      1S   N  
ATOM   1364  CA  SER    91     -23.544 -10.121  20.860  1.00  1.00      1S   C  
ATOM   1365  C   SER    91     -22.322 -10.980  21.219  1.00  1.00      1S   C  
ATOM   1366  O   SER    91     -22.095 -12.041  20.685  1.00  1.00      1S   O  
ATOM   1367  CB  SER    91     -23.451  -9.252  19.554  1.00  1.00      1S   C  
ATOM   1368  OG  SER    91     -24.642  -8.971  18.882  1.00  1.00      1S   O  
ATOM   1369  HN  SER    91     -24.026  -8.360  21.829  1.00  0.00      1S   H  
ATOM   1370  HA  SER    91     -24.360 -10.815  20.701  1.00  1.00      1S   H  
ATOM   1371  HB1 SER    91     -22.850  -9.777  18.791  1.00  0.00      1S   H  
ATOM   1372  HB2 SER    91     -23.011  -8.264  19.804  1.00  1.00      1S   H  
ATOM   1373  HG1 SER    91     -24.381  -8.559  18.045  1.00  0.00      1S   H  
ATOM   1374  N   ILE    92     -21.452 -10.725  22.207  1.00  1.00      1S   N  
ATOM   1375  CA  ILE    92     -20.710  -9.613  22.627  1.00  0.00      1S   C  
ATOM   1376  C   ILE    92     -20.076 -10.417  23.838  1.00  1.00      1S   C  
ATOM   1377  O   ILE    92     -18.888 -10.599  24.120  1.00  1.00      1S   O  
ATOM   1378  CB  ILE    92     -20.013  -9.103  21.326  1.00  0.00      1S   C  
ATOM   1379  CG1 ILE    92     -19.375 -10.275  20.581  1.00  0.00      1S   C  
ATOM   1380  CG2 ILE    92     -20.576  -8.745  19.910  1.00  0.00      1S   C  
ATOM   1381  CD  ILE    92     -18.559 -11.131  21.434  1.00  0.00      1S   C  
ATOM   1382  HN  ILE    92     -20.999 -11.531  22.556  1.00  0.00      1S   H  
ATOM   1383  HA  ILE    92     -21.327  -8.848  23.054  1.00  0.00      1S   H  
ATOM   1384  HB  ILE    92     -20.989  -8.557  21.286  1.00  0.00      1S   H  
ATOM   1385 HG11 ILE    92     -18.641  -9.854  19.843  1.00  0.00      1S   H  
ATOM   1386 HG12 ILE    92     -20.034 -10.960  20.000  1.00  0.00      1S   H  
ATOM   1387 HG21 ILE    92     -21.157  -9.613  19.581  1.00  0.00      1S   H  
ATOM   1388 HG22 ILE    92     -19.654  -8.261  19.616  1.00  0.00      1S   H  
ATOM   1389 HG23 ILE    92     -20.241  -9.175  18.941  1.00  0.00      1S   H  
ATOM   1390  HD1 ILE    92     -19.155 -11.956  21.886  1.00  0.00      1S   H  
ATOM   1391  HD2 ILE    92     -18.058 -10.474  22.161  1.00  0.00      1S   H  
ATOM   1392  HD3 ILE    92     -17.716 -11.521  20.861  1.00  0.00      1S   H  
ATOM   1393  N   PHE    93     -21.002 -11.037  24.575  1.00  1.00      1S   N  
ATOM   1394  CA  PHE    93     -20.852 -12.192  25.414  1.00  1.00      1S   C  
ATOM   1395  C   PHE    93     -21.074 -13.505  24.681  1.00  1.00      1S   C  
ATOM   1396  O   PHE    93     -20.506 -14.522  25.075  1.00  1.00      1S   O  
ATOM   1397  CB  PHE    93     -21.943 -12.068  26.482  1.00  1.00      1S   C  
ATOM   1398  CG  PHE    93     -21.544 -11.051  27.517  1.00  1.00      1S   C  
ATOM   1399  CD1 PHE    93     -22.426 -10.018  27.866  1.00  1.00      1S   C  
ATOM   1400  CD2 PHE    93     -20.300 -11.126  28.167  1.00  1.00      1S   C  
ATOM   1401  CE1 PHE    93     -22.079  -9.074  28.838  1.00  1.00      1S   C  
ATOM   1402  CE2 PHE    93     -19.942 -10.179  29.132  1.00  1.00      1S   C  
ATOM   1403  CZ  PHE    93     -20.833  -9.154  29.471  1.00  1.00      1S   C  
ATOM   1404  HN  PHE    93     -21.930 -10.672  24.557  1.00  0.00      1S   H  
ATOM   1405  HA  PHE    93     -19.854 -12.224  25.829  1.00  1.00      1S   H  
ATOM   1406  HB1 PHE    93     -22.130 -13.027  27.000  1.00  0.00      1S   H  
ATOM   1407  HB2 PHE    93     -22.887 -11.730  25.993  1.00  1.00      1S   H  
ATOM   1408  HD1 PHE    93     -23.383  -9.964  27.374  1.00  1.00      1S   H  
ATOM   1409  HD2 PHE    93     -19.607 -11.920  27.933  1.00  1.00      1S   H  
ATOM   1410  HE1 PHE    93     -22.769  -8.285  29.098  1.00  1.00      1S   H  
ATOM   1411  HE2 PHE    93     -18.980 -10.246  29.618  1.00  1.00      1S   H  
ATOM   1412  HZ  PHE    93     -20.560  -8.432  30.225  1.00  1.00      1S   H  
ATOM   1413  N   SER    94     -21.904 -13.537  23.605  1.00  1.00      1S   N  
ATOM   1414  CA  SER    94     -22.210 -14.758  22.871  1.00  1.00      1S   C  
ATOM   1415  C   SER    94     -21.010 -15.320  22.139  1.00  1.00      1S   C  
ATOM   1416  O   SER    94     -20.840 -16.534  22.134  1.00  1.00      1S   O  
ATOM   1417  CB  SER    94     -23.394 -14.657  21.873  1.00  1.00      1S   C  
ATOM   1418  OG  SER    94     -24.588 -14.246  22.529  1.00  1.00      1S   O  
ATOM   1419  HN  SER    94     -22.392 -12.719  23.308  1.00  0.00      1S   H  
ATOM   1420  HA  SER    94     -22.499 -15.498  23.606  1.00  1.00      1S   H  
ATOM   1421  HB1 SER    94     -23.581 -15.651  21.412  1.00  0.00      1S   H  
ATOM   1422  HB2 SER    94     -23.189 -13.959  21.046  1.00  1.00      1S   H  
ATOM   1423  HG1 SER    94     -24.482 -13.312  22.732  1.00  0.00      1S   H  
ATOM   1424  N   LEU    95     -20.115 -14.488  21.536  1.00  1.00      1S   N  
ATOM   1425  CA  LEU    95     -18.919 -15.014  20.876  1.00  1.00      1S   C  
ATOM   1426  C   LEU    95     -17.944 -15.587  21.873  1.00  1.00      1S   C  
ATOM   1427  O   LEU    95     -17.257 -16.558  21.565  1.00  1.00      1S   O  
ATOM   1428  CB  LEU    95     -18.059 -14.013  20.067  1.00  1.00      1S   C  
ATOM   1429  CG  LEU    95     -18.773 -13.296  18.897  1.00  1.00      1S   C  
ATOM   1430  CD1 LEU    95     -17.998 -12.105  18.296  1.00  1.00      1S   C  
ATOM   1431  CD2 LEU    95     -18.968 -14.292  17.756  1.00  1.00      1S   C  
ATOM   1432  HN  LEU    95     -20.246 -13.500  21.520  1.00  0.00      1S   H  
ATOM   1433  HA  LEU    95     -19.232 -15.806  20.212  1.00  1.00      1S   H  
ATOM   1434  HB1 LEU    95     -17.170 -14.528  19.640  1.00  0.00      1S   H  
ATOM   1435  HB2 LEU    95     -17.631 -13.317  20.796  1.00  1.00      1S   H  
ATOM   1436  HG  LEU    95     -19.767 -12.938  19.242  1.00  1.00      1S   H  
ATOM   1437 HD11 LEU    95     -17.060 -12.487  17.887  1.00  1.00      1S   H  
ATOM   1438 HD12 LEU    95     -17.657 -11.338  18.998  1.00  1.00      1S   H  
ATOM   1439 HD13 LEU    95     -18.589 -11.604  17.502  1.00  1.00      1S   H  
ATOM   1440 HD21 LEU    95     -19.523 -15.192  18.084  1.00  1.00      1S   H  
ATOM   1441 HD22 LEU    95     -17.971 -14.607  17.369  1.00  1.00      1S   H  
ATOM   1442 HD23 LEU    95     -19.527 -13.798  16.937  1.00  1.00      1S   H  
ATOM   1443  N   LEU    96     -17.861 -15.003  23.096  1.00  1.00      1S   N  
ATOM   1444  CA  LEU    96     -16.994 -15.508  24.138  1.00  1.00      1S   C  
ATOM   1445  C   LEU    96     -17.480 -16.857  24.599  1.00  1.00      1S   C  
ATOM   1446  O   LEU    96     -16.685 -17.770  24.791  1.00  1.00      1S   O  
ATOM   1447  CB  LEU    96     -16.881 -14.553  25.353  1.00  1.00      1S   C  
ATOM   1448  CG  LEU    96     -15.907 -15.013  26.469  1.00  1.00      1S   C  
ATOM   1449  CD1 LEU    96     -14.485 -15.310  25.950  1.00  1.00      1S   C  
ATOM   1450  CD2 LEU    96     -15.859 -13.973  27.603  1.00  1.00      1S   C  
ATOM   1451  HN  LEU    96     -18.407 -14.203  23.334  1.00  0.00      1S   H  
ATOM   1452  HA  LEU    96     -16.018 -15.639  23.698  1.00  1.00      1S   H  
ATOM   1453  HB1 LEU    96     -17.888 -14.398  25.797  1.00  0.00      1S   H  
ATOM   1454  HB2 LEU    96     -16.527 -13.565  24.991  1.00  1.00      1S   H  
ATOM   1455  HG  LEU    96     -16.308 -15.958  26.905  1.00  1.00      1S   H  
ATOM   1456 HD11 LEU    96     -14.046 -14.398  25.494  1.00  1.00      1S   H  
ATOM   1457 HD12 LEU    96     -14.496 -16.121  25.193  1.00  1.00      1S   H  
ATOM   1458 HD13 LEU    96     -13.832 -15.635  26.787  1.00  1.00      1S   H  
ATOM   1459 HD21 LEU    96     -16.875 -13.811  28.021  1.00  1.00      1S   H  
ATOM   1460 HD22 LEU    96     -15.473 -13.006  27.218  1.00  1.00      1S   H  
ATOM   1461 HD23 LEU    96     -15.191 -14.323  28.418  1.00  1.00      1S   H  
ATOM   1462  N   ALA    97     -18.814 -17.028  24.730  1.00  1.00      1S   N  
ATOM   1463  CA  ALA    97     -19.417 -18.273  25.132  1.00  1.00      1S   C  
ATOM   1464  C   ALA    97     -19.252 -19.355  24.093  1.00  1.00      1S   C  
ATOM   1465  O   ALA    97     -19.043 -20.508  24.450  1.00  1.00      1S   O  
ATOM   1466  CB  ALA    97     -20.914 -18.109  25.421  1.00  1.00      1S   C  
ATOM   1467  HN  ALA    97     -19.449 -16.277  24.558  1.00  0.00      1S   H  
ATOM   1468  HA  ALA    97     -18.922 -18.600  26.037  1.00  1.00      1S   H  
ATOM   1469  HB1 ALA    97     -21.457 -17.762  24.517  1.00  1.00      1S   H  
ATOM   1470  HB2 ALA    97     -21.067 -17.363  26.230  1.00  1.00      1S   H  
ATOM   1471  HB3 ALA    97     -21.351 -19.075  25.754  1.00  1.00      1S   H  
ATOM   1472  N   ILE    98     -19.306 -19.005  22.782  1.00  1.00      1S   N  
ATOM   1473  CA  ILE    98     -19.082 -19.922  21.676  1.00  1.00      1S   C  
ATOM   1474  C   ILE    98     -17.666 -20.445  21.715  1.00  1.00      1S   C  
ATOM   1475  O   ILE    98     -17.449 -21.645  21.572  1.00  1.00      1S   O  
ATOM   1476  CB  ILE    98     -19.398 -19.287  20.320  1.00  1.00      1S   C  
ATOM   1477  CG1 ILE    98     -20.929 -19.130  20.178  1.00  1.00      1S   C  
ATOM   1478  CG2 ILE    98     -18.820 -20.118  19.150  1.00  1.00      1S   C  
ATOM   1479  CD  ILE    98     -21.363 -18.290  18.972  1.00  1.00      1S   C  
ATOM   1480  HN  ILE    98     -19.512 -18.064  22.519  1.00  0.00      1S   H  
ATOM   1481  HA  ILE    98     -19.739 -20.769  21.817  1.00  1.00      1S   H  
ATOM   1482  HB  ILE    98     -18.939 -18.273  20.283  1.00  1.00      1S   H  
ATOM   1483 HG11 ILE    98     -21.323 -18.646  21.095  1.00  0.00      1S   H  
ATOM   1484 HG12 ILE    98     -21.396 -20.137  20.114  1.00  1.00      1S   H  
ATOM   1485 HG21 ILE    98     -19.132 -21.180  19.237  1.00  1.00      1S   H  
ATOM   1486 HG22 ILE    98     -17.711 -20.068  19.141  1.00  1.00      1S   H  
ATOM   1487 HG23 ILE    98     -19.173 -19.726  18.175  1.00  1.00      1S   H  
ATOM   1488  HD1 ILE    98     -21.156 -18.828  18.023  1.00  0.00      1S   H  
ATOM   1489  HD2 ILE    98     -20.821 -17.321  18.960  1.00  0.00      1S   H  
ATOM   1490  HD3 ILE    98     -22.454 -18.083  19.022  1.00  0.00      1S   H  
ATOM   1491  N   ALA    99     -16.667 -19.564  21.952  1.00  1.00      1S   N  
ATOM   1492  CA  ALA    99     -15.277 -19.949  22.052  1.00  1.00      1S   C  
ATOM   1493  C   ALA    99     -15.035 -20.864  23.232  1.00  1.00      1S   C  
ATOM   1494  O   ALA    99     -14.347 -21.872  23.103  1.00  1.00      1S   O  
ATOM   1495  CB  ALA    99     -14.357 -18.721  22.177  1.00  1.00      1S   C  
ATOM   1496  HN  ALA    99     -16.854 -18.589  22.062  1.00  0.00      1S   H  
ATOM   1497  HA  ALA    99     -15.020 -20.488  21.150  1.00  1.00      1S   H  
ATOM   1498  HB1 ALA    99     -14.598 -18.133  23.087  1.00  1.00      1S   H  
ATOM   1499  HB2 ALA    99     -14.493 -18.063  21.294  1.00  1.00      1S   H  
ATOM   1500  HB3 ALA    99     -13.291 -19.029  22.216  1.00  1.00      1S   H  
ATOM   1501  N   ILE   100     -15.633 -20.558  24.408  1.00  1.00      1S   N  
ATOM   1502  CA  ILE   100     -15.515 -21.361  25.611  1.00  1.00      1S   C  
ATOM   1503  C   ILE   100     -16.154 -22.715  25.410  1.00  1.00      1S   C  
ATOM   1504  O   ILE   100     -15.577 -23.728  25.790  1.00  1.00      1S   O  
ATOM   1505  CB  ILE   100     -16.089 -20.654  26.837  1.00  1.00      1S   C  
ATOM   1506  CG1 ILE   100     -15.198 -19.432  27.172  1.00  1.00      1S   C  
ATOM   1507  CG2 ILE   100     -16.192 -21.614  28.049  1.00  1.00      1S   C  
ATOM   1508  CD  ILE   100     -15.717 -18.594  28.344  1.00  1.00      1S   C  
ATOM   1509  HN  ILE   100     -16.189 -19.733  24.495  1.00  0.00      1S   H  
ATOM   1510  HA  ILE   100     -14.461 -21.531  25.784  1.00  1.00      1S   H  
ATOM   1511  HB  ILE   100     -17.113 -20.289  26.596  1.00  1.00      1S   H  
ATOM   1512 HG11 ILE   100     -15.118 -18.775  26.281  1.00  0.00      1S   H  
ATOM   1513 HG12 ILE   100     -14.170 -19.787  27.405  1.00  1.00      1S   H  
ATOM   1514 HG21 ILE   100     -15.192 -22.024  28.299  1.00  1.00      1S   H  
ATOM   1515 HG22 ILE   100     -16.886 -22.456  27.846  1.00  1.00      1S   H  
ATOM   1516 HG23 ILE   100     -16.589 -21.081  28.937  1.00  1.00      1S   H  
ATOM   1517  HD1 ILE   100     -15.611 -19.149  29.300  1.00  0.00      1S   H  
ATOM   1518  HD2 ILE   100     -16.788 -18.341  28.194  1.00  0.00      1S   H  
ATOM   1519  HD3 ILE   100     -15.138 -17.649  28.428  1.00  0.00      1S   H  
ATOM   1520  N   ASP   101     -17.338 -22.776  24.764  1.00  1.00      1S   N  
ATOM   1521  CA  ASP   101     -18.047 -23.997  24.451  1.00  1.00      1S   C  
ATOM   1522  C   ASP   101     -17.202 -24.916  23.585  1.00  1.00      1S   C  
ATOM   1523  O   ASP   101     -17.144 -26.122  23.818  1.00  1.00      1S   O  
ATOM   1524  CB  ASP   101     -19.391 -23.649  23.756  1.00  1.00      1S   C  
ATOM   1525  CG  ASP   101     -20.166 -24.894  23.355  1.00  1.00      1S   C  
ATOM   1526  OD1 ASP   101     -20.941 -25.408  24.196  1.00  1.00      1S   O  
ATOM   1527  OD2 ASP   101     -19.970 -25.360  22.203  1.00  1.00      1S   O1-
ATOM   1528  HN  ASP   101     -17.799 -21.940  24.466  1.00  0.00      1S   H  
ATOM   1529  HA  ASP   101     -18.246 -24.508  25.384  1.00  1.00      1S   H  
ATOM   1530  HB1 ASP   101     -19.208 -23.028  22.855  1.00  0.00      1S   H  
ATOM   1531  HB2 ASP   101     -20.014 -23.054  24.459  1.00  1.00      1S   H  
ATOM   1532  N   ARG   102     -16.501 -24.348  22.580  1.00  1.00      1S   N  
ATOM   1533  CA  ARG   102     -15.643 -25.096  21.693  1.00  1.00      1S   C  
ATOM   1534  C   ARG   102     -14.398 -25.593  22.379  1.00  1.00      1S   C  
ATOM   1535  O   ARG   102     -13.881 -26.646  22.016  1.00  1.00      1S   O  
ATOM   1536  CB  ARG   102     -15.262 -24.275  20.442  1.00  1.00      1S   C  
ATOM   1537  CG  ARG   102     -16.434 -24.001  19.475  1.00  1.00      1S   C  
ATOM   1538  CD  ARG   102     -17.019 -25.263  18.820  1.00  1.00      1S   C  
ATOM   1539  NE  ARG   102     -18.041 -25.887  19.733  1.00  1.00      1S   N  
ATOM   1540  CZ  ARG   102     -18.251 -27.232  19.818  1.00  1.00      1S   C  
ATOM   1541  NH1 ARG   102     -17.551 -28.104  19.049  1.00  1.00      1S   N1+
ATOM   1542  NH2 ARG   102     -19.171 -27.706  20.700  1.00  1.00      1S   N  
ATOM   1543  HN  ARG   102     -16.563 -23.367  22.401  1.00  0.00      1S   H  
ATOM   1544  HA  ARG   102     -16.174 -25.985  21.395  1.00  1.00      1S   H  
ATOM   1545  HB1 ARG   102     -14.476 -24.811  19.865  1.00  0.00      1S   H  
ATOM   1546  HB2 ARG   102     -14.838 -23.299  20.768  1.00  1.00      1S   H  
ATOM   1547  HG1 ARG   102     -16.035 -23.352  18.661  1.00  0.00      1S   H  
ATOM   1548  HG2 ARG   102     -17.238 -23.430  19.981  1.00  1.00      1S   H  
ATOM   1549  HD1 ARG   102     -16.191 -25.976  18.609  1.00  0.00      1S   H  
ATOM   1550  HD2 ARG   102     -17.535 -25.003  17.872  1.00  1.00      1S   H  
ATOM   1551  HE  ARG   102     -18.555 -25.299  20.361  1.00  1.00      1S   H  
ATOM   1552 HH11 ARG   102     -16.854 -27.758  18.424  1.00  1.00      1S   H  
ATOM   1553 HH12 ARG   102     -17.707 -29.086  19.138  1.00  1.00      1S   H  
ATOM   1554 HH21 ARG   102     -19.666 -27.056  21.284  1.00  1.00      1S   H  
ATOM   1555 HH22 ARG   102     -19.347 -28.685  20.769  1.00  1.00      1S   H  
ATOM   1556  N   TYR   103     -13.915 -24.873  23.417  1.00  1.00      1S   N  
ATOM   1557  CA  TYR   103     -12.784 -25.282  24.218  1.00  1.00      1S   C  
ATOM   1558  C   TYR   103     -13.135 -26.473  25.075  1.00  1.00      1S   C  
ATOM   1559  O   TYR   103     -12.339 -27.398  25.192  1.00  1.00      1S   O  
ATOM   1560  CB  TYR   103     -12.243 -24.114  25.086  1.00  1.00      1S   C  
ATOM   1561  CG  TYR   103     -11.079 -24.532  25.950  1.00  1.00      1S   C  
ATOM   1562  CD1 TYR   103      -9.806 -24.757  25.399  1.00  1.00      1S   C  
ATOM   1563  CD2 TYR   103     -11.284 -24.780  27.318  1.00  1.00      1S   C  
ATOM   1564  CE1 TYR   103      -8.754 -25.206  26.207  1.00  1.00      1S   C  
ATOM   1565  CE2 TYR   103     -10.234 -25.226  28.128  1.00  1.00      1S   C  
ATOM   1566  CZ  TYR   103      -8.965 -25.432  27.573  1.00  1.00      1S   C  
ATOM   1567  OH  TYR   103      -7.904 -25.890  28.382  1.00  1.00      1S   O  
ATOM   1568  HN  TYR   103     -14.342 -24.011  23.684  1.00  0.00      1S   H  
ATOM   1569  HA  TYR   103     -12.005 -25.599  23.544  1.00  1.00      1S   H  
ATOM   1570  HB1 TYR   103     -13.047 -23.714  25.738  1.00  0.00      1S   H  
ATOM   1571  HB2 TYR   103     -11.898 -23.294  24.421  1.00  1.00      1S   H  
ATOM   1572  HD1 TYR   103      -9.636 -24.600  24.346  1.00  1.00      1S   H  
ATOM   1573  HD2 TYR   103     -12.268 -24.644  27.744  1.00  1.00      1S   H  
ATOM   1574  HE1 TYR   103      -7.785 -25.393  25.771  1.00  1.00      1S   H  
ATOM   1575  HE2 TYR   103     -10.412 -25.413  29.177  1.00  1.00      1S   H  
ATOM   1576  HH  TYR   103      -8.268 -26.125  29.238  1.00  1.00      1S   H  
ATOM   1577  N   ILE   104     -14.335 -26.494  25.689  1.00  1.00      1S   N  
ATOM   1578  CA  ILE   104     -14.763 -27.580  26.548  1.00  1.00      1S   C  
ATOM   1579  C   ILE   104     -14.927 -28.843  25.729  1.00  1.00      1S   C  
ATOM   1580  O   ILE   104     -14.537 -29.924  26.158  1.00  1.00      1S   O  
ATOM   1581  CB  ILE   104     -16.053 -27.242  27.287  1.00  1.00      1S   C  
ATOM   1582  CG1 ILE   104     -15.841 -25.996  28.180  1.00  1.00      1S   C  
ATOM   1583  CG2 ILE   104     -16.511 -28.425  28.168  1.00  1.00      1S   C  
ATOM   1584  CD  ILE   104     -17.136 -25.463  28.801  1.00  1.00      1S   C  
ATOM   1585  HN  ILE   104     -14.974 -25.732  25.596  1.00  0.00      1S   H  
ATOM   1586  HA  ILE   104     -13.982 -27.754  27.275  1.00  1.00      1S   H  
ATOM   1587  HB  ILE   104     -16.846 -27.015  26.539  1.00  1.00      1S   H  
ATOM   1588 HG11 ILE   104     -15.379 -25.177  27.597  1.00  0.00      1S   H  
ATOM   1589 HG12 ILE   104     -15.125 -26.256  28.990  1.00  1.00      1S   H  
ATOM   1590 HG21 ILE   104     -15.819 -28.541  29.023  1.00  1.00      1S   H  
ATOM   1591 HG22 ILE   104     -16.548 -29.389  27.627  1.00  1.00      1S   H  
ATOM   1592 HG23 ILE   104     -17.528 -28.233  28.566  1.00  1.00      1S   H  
ATOM   1593  HD1 ILE   104     -17.600 -26.221  29.465  1.00  0.00      1S   H  
ATOM   1594  HD2 ILE   104     -17.863 -25.195  28.005  1.00  0.00      1S   H  
ATOM   1595  HD3 ILE   104     -16.924 -24.556  29.406  1.00  0.00      1S   H  
ATOM   1596  N   ALA   105     -15.474 -28.730  24.498  1.00  1.00      1S   N  
ATOM   1597  CA  ALA   105     -15.729 -29.870  23.651  1.00  1.00      1S   C  
ATOM   1598  C   ALA   105     -14.465 -30.520  23.153  1.00  1.00      1S   C  
ATOM   1599  O   ALA   105     -14.458 -31.718  22.896  1.00  1.00      1S   O  
ATOM   1600  CB  ALA   105     -16.585 -29.490  22.432  1.00  1.00      1S   C  
ATOM   1601  HN  ALA   105     -15.760 -27.845  24.134  1.00  0.00      1S   H  
ATOM   1602  HA  ALA   105     -16.266 -30.604  24.237  1.00  1.00      1S   H  
ATOM   1603  HB1 ALA   105     -16.071 -28.727  21.809  1.00  1.00      1S   H  
ATOM   1604  HB2 ALA   105     -17.554 -29.069  22.771  1.00  1.00      1S   H  
ATOM   1605  HB3 ALA   105     -16.797 -30.383  21.804  1.00  1.00      1S   H  
ATOM   1606  N   ILE   106     -13.362 -29.753  23.013  1.00  1.00      1S   N  
ATOM   1607  CA  ILE   106     -12.133 -30.272  22.464  1.00  1.00      1S   C  
ATOM   1608  C   ILE   106     -11.197 -30.696  23.569  1.00  1.00      1S   C  
ATOM   1609  O   ILE   106     -10.463 -31.665  23.411  1.00  1.00      1S   O  
ATOM   1610  CB  ILE   106     -11.493 -29.296  21.485  1.00  1.00      1S   C  
ATOM   1611  CG1 ILE   106     -10.472 -30.007  20.575  1.00  1.00      1S   C  
ATOM   1612  CG2 ILE   106     -10.897 -28.063  22.193  1.00  1.00      1S   C  
ATOM   1613  CD  ILE   106     -10.001 -29.112  19.432  1.00  1.00      1S   C  
ATOM   1614  HN  ILE   106     -13.366 -28.784  23.249  1.00  0.00      1S   H  
ATOM   1615  HA  ILE   106     -12.361 -31.161  21.891  1.00  1.00      1S   H  
ATOM   1616  HB  ILE   106     -12.315 -28.935  20.820  1.00  1.00      1S   H  
ATOM   1617 HG11 ILE   106     -10.949 -30.914  20.140  1.00  0.00      1S   H  
ATOM   1618 HG12 ILE   106      -9.595 -30.336  21.175  1.00  1.00      1S   H  
ATOM   1619 HG21 ILE   106      -9.983 -28.333  22.763  1.00  1.00      1S   H  
ATOM   1620 HG22 ILE   106     -11.638 -27.628  22.887  1.00  1.00      1S   H  
ATOM   1621 HG23 ILE   106     -10.629 -27.282  21.455  1.00  1.00      1S   H  
ATOM   1622  HD1 ILE   106      -9.361 -28.289  19.816  1.00  0.00      1S   H  
ATOM   1623  HD2 ILE   106     -10.868 -28.669  18.898  1.00  0.00      1S   H  
ATOM   1624  HD3 ILE   106      -9.414 -29.714  18.708  1.00  0.00      1S   H  
ATOM   1625  N   ALA   107     -11.205 -30.003  24.731  1.00  1.00      1S   N  
ATOM   1626  CA  ALA   107     -10.249 -30.225  25.791  1.00  1.00      1S   C  
ATOM   1627  C   ALA   107     -10.716 -31.318  26.713  1.00  1.00      1S   C  
ATOM   1628  O   ALA   107      -9.909 -32.126  27.172  1.00  1.00      1S   O  
ATOM   1629  CB  ALA   107      -9.996 -28.946  26.611  1.00  1.00      1S   C  
ATOM   1630  HN  ALA   107     -11.841 -29.247  24.879  1.00  0.00      1S   H  
ATOM   1631  HA  ALA   107      -9.310 -30.536  25.355  1.00  1.00      1S   H  
ATOM   1632  HB1 ALA   107     -10.936 -28.569  27.066  1.00  1.00      1S   H  
ATOM   1633  HB2 ALA   107      -9.593 -28.153  25.944  1.00  1.00      1S   H  
ATOM   1634  HB3 ALA   107      -9.254 -29.127  27.418  1.00  1.00      1S   H  
ATOM   1635  N   ILE   108     -12.035 -31.372  27.004  1.00  1.00      1S   N  
ATOM   1636  CA  ILE   108     -12.606 -32.386  27.862  1.00  1.00      1S   C  
ATOM   1637  C   ILE   108     -13.878 -32.929  27.219  1.00  1.00      1S   C  
ATOM   1638  O   ILE   108     -14.967 -32.694  27.746  1.00  1.00      1S   O  
ATOM   1639  CB  ILE   108     -12.884 -31.850  29.270  1.00  1.00      1S   C  
ATOM   1640  CG1 ILE   108     -13.527 -30.439  29.256  1.00  1.00      1S   C  
ATOM   1641  CG2 ILE   108     -11.561 -31.845  30.067  1.00  1.00      1S   C  
ATOM   1642  CD  ILE   108     -14.045 -29.965  30.616  1.00  1.00      1S   C  
ATOM   1643  HN  ILE   108     -12.684 -30.716  26.622  1.00  0.00      1S   H  
ATOM   1644  HA  ILE   108     -11.927 -33.223  27.952  1.00  1.00      1S   H  
ATOM   1645  HB  ILE   108     -13.567 -32.552  29.791  1.00  1.00      1S   H  
ATOM   1646 HG11 ILE   108     -14.384 -30.436  28.550  1.00  0.00      1S   H  
ATOM   1647 HG12 ILE   108     -12.781 -29.704  28.881  1.00  1.00      1S   H  
ATOM   1648 HG21 ILE   108     -10.867 -31.080  29.660  1.00  1.00      1S   H  
ATOM   1649 HG22 ILE   108     -11.068 -32.839  30.015  1.00  1.00      1S   H  
ATOM   1650 HG23 ILE   108     -11.752 -31.605  31.133  1.00  1.00      1S   H  
ATOM   1651  HD1 ILE   108     -13.267 -30.055  31.401  1.00  0.00      1S   H  
ATOM   1652  HD2 ILE   108     -14.933 -30.558  30.919  1.00  0.00      1S   H  
ATOM   1653  HD3 ILE   108     -14.350 -28.898  30.554  1.00  0.00      1S   H  
ATOM   1654  N   PRO   109     -13.841 -33.684  26.111  1.00  1.00      1S   N  
ATOM   1655  CA  PRO   109     -15.046 -34.121  25.413  1.00  1.00      1S   C  
ATOM   1656  C   PRO   109     -15.810 -35.167  26.184  1.00  1.00      1S   C  
ATOM   1657  O   PRO   109     -16.990 -35.360  25.894  1.00  1.00      1S   O  
ATOM   1658  CB  PRO   109     -14.540 -34.746  24.100  1.00  1.00      1S   C  
ATOM   1659  CG  PRO   109     -13.073 -35.101  24.366  1.00  1.00      1S   C  
ATOM   1660  CD  PRO   109     -12.628 -34.042  25.374  1.00  1.00      1S   C  
ATOM   1661  HA  PRO   109     -15.694 -33.268  25.262  1.00  1.00      1S   H  
ATOM   1662  HB1 PRO   109     -14.585 -33.992  23.290  1.00  0.00      1S   H  
ATOM   1663  HB2 PRO   109     -15.126 -35.627  23.769  1.00  1.00      1S   H  
ATOM   1664  HG1 PRO   109     -13.016 -36.108  24.834  1.00  0.00      1S   H  
ATOM   1665  HG2 PRO   109     -12.465 -35.084  23.439  1.00  1.00      1S   H  
ATOM   1666  HD1 PRO   109     -11.844 -34.437  26.055  1.00  0.00      1S   H  
ATOM   1667  HD2 PRO   109     -12.260 -33.139  24.840  1.00  1.00      1S   H  
ATOM   1668  N   LEU   110     -15.171 -35.857  27.155  1.00  1.00      1S   N  
ATOM   1669  CA  LEU   110     -15.795 -36.927  27.897  1.00  1.00      1S   C  
ATOM   1670  C   LEU   110     -16.829 -36.400  28.862  1.00  1.00      1S   C  
ATOM   1671  O   LEU   110     -17.836 -37.060  29.109  1.00  1.00      1S   O  
ATOM   1672  CB  LEU   110     -14.762 -37.775  28.679  1.00  1.00      1S   C  
ATOM   1673  CG  LEU   110     -13.772 -38.563  27.786  1.00  1.00      1S   C  
ATOM   1674  CD1 LEU   110     -12.818 -39.407  28.653  1.00  1.00      1S   C  
ATOM   1675  CD2 LEU   110     -14.489 -39.453  26.752  1.00  1.00      1S   C  
ATOM   1676  HN  LEU   110     -14.209 -35.688  27.355  1.00  0.00      1S   H  
ATOM   1677  HA  LEU   110     -16.319 -37.558  27.195  1.00  1.00      1S   H  
ATOM   1678  HB1 LEU   110     -15.302 -38.516  29.310  1.00  0.00      1S   H  
ATOM   1679  HB2 LEU   110     -14.179 -37.114  29.357  1.00  1.00      1S   H  
ATOM   1680  HG  LEU   110     -13.149 -37.831  27.222  1.00  1.00      1S   H  
ATOM   1681 HD11 LEU   110     -13.396 -40.144  29.250  1.00  1.00      1S   H  
ATOM   1682 HD12 LEU   110     -12.246 -38.757  29.347  1.00  1.00      1S   H  
ATOM   1683 HD13 LEU   110     -12.100 -39.960  28.011  1.00  1.00      1S   H  
ATOM   1684 HD21 LEU   110     -14.996 -38.834  25.982  1.00  1.00      1S   H  
ATOM   1685 HD22 LEU   110     -15.248 -40.090  27.254  1.00  1.00      1S   H  
ATOM   1686 HD23 LEU   110     -13.760 -40.113  26.237  1.00  1.00      1S   H  
ATOM   1687  N   ARG   111     -16.608 -35.187  29.413  1.00  1.00      1S   N  
ATOM   1688  CA  ARG   111     -17.492 -34.585  30.384  1.00  1.00      1S   C  
ATOM   1689  C   ARG   111     -18.144 -33.347  29.828  1.00  1.00      1S   C  
ATOM   1690  O   ARG   111     -18.728 -32.577  30.586  1.00  1.00      1S   O  
ATOM   1691  CB  ARG   111     -16.744 -34.227  31.686  1.00  1.00      1S   C  
ATOM   1692  CG  ARG   111     -15.377 -33.570  31.461  1.00  1.00      1S   C  
ATOM   1693  CD  ARG   111     -14.674 -33.260  32.786  1.00  1.00      1S   C  
ATOM   1694  NE  ARG   111     -13.198 -33.444  32.615  1.00  1.00      1S   N  
ATOM   1695  CZ  ARG   111     -12.331 -33.360  33.663  1.00  1.00      1S   C  
ATOM   1696  NH1 ARG   111     -12.777 -33.055  34.909  1.00  1.00      1S   N1+
ATOM   1697  NH2 ARG   111     -11.007 -33.586  33.460  1.00  1.00      1S   N  
ATOM   1698  HN  ARG   111     -15.798 -34.656  29.177  1.00  0.00      1S   H  
ATOM   1699  HA  ARG   111     -18.289 -35.269  30.640  1.00  1.00      1S   H  
ATOM   1700  HB1 ARG   111     -16.562 -35.175  32.242  1.00  0.00      1S   H  
ATOM   1701  HB2 ARG   111     -17.367 -33.583  32.343  1.00  1.00      1S   H  
ATOM   1702  HG1 ARG   111     -15.501 -32.634  30.875  1.00  0.00      1S   H  
ATOM   1703  HG2 ARG   111     -14.751 -34.267  30.859  1.00  1.00      1S   H  
ATOM   1704  HD1 ARG   111     -15.020 -33.971  33.568  1.00  0.00      1S   H  
ATOM   1705  HD2 ARG   111     -14.880 -32.215  33.106  1.00  1.00      1S   H  
ATOM   1706  HE  ARG   111     -12.839 -33.682  31.714  1.00  1.00      1S   H  
ATOM   1707 HH11 ARG   111     -13.751 -32.895  35.056  1.00  1.00      1S   H  
ATOM   1708 HH12 ARG   111     -12.135 -32.994  35.670  1.00  1.00      1S   H  
ATOM   1709 HH21 ARG   111     -10.675 -33.820  32.548  1.00  1.00      1S   H  
ATOM   1710 HH22 ARG   111     -10.370 -33.525  34.226  1.00  1.00      1S   H  
ATOM   1711  N   TYR   112     -18.110 -33.137  28.489  1.00  1.00      1S   N  
ATOM   1712  CA  TYR   112     -18.726 -31.996  27.842  1.00  1.00      1S   C  
ATOM   1713  C   TYR   112     -20.227 -32.031  28.011  1.00  1.00      1S   C  
ATOM   1714  O   TYR   112     -20.808 -31.038  28.425  1.00  1.00      1S   O  
ATOM   1715  CB  TYR   112     -18.352 -31.909  26.330  1.00  1.00      1S   C  
ATOM   1716  CG  TYR   112     -19.122 -30.846  25.565  1.00  1.00      1S   C  
ATOM   1717  CD1 TYR   112     -18.703 -29.509  25.515  1.00  1.00      1S   C  
ATOM   1718  CD2 TYR   112     -20.318 -31.192  24.915  1.00  1.00      1S   C  
ATOM   1719  CE1 TYR   112     -19.451 -28.539  24.835  1.00  1.00      1S   C  
ATOM   1720  CE2 TYR   112     -21.078 -30.233  24.242  1.00  1.00      1S   C  
ATOM   1721  CZ  TYR   112     -20.640 -28.907  24.193  1.00  1.00      1S   C  
ATOM   1722  OH  TYR   112     -21.415 -27.965  23.489  1.00  1.00      1S   O  
ATOM   1723  HN  TYR   112     -17.634 -33.770  27.882  1.00  0.00      1S   H  
ATOM   1724  HA  TYR   112     -18.365 -31.105  28.339  1.00  1.00      1S   H  
ATOM   1725  HB1 TYR   112     -18.545 -32.890  25.845  1.00  0.00      1S   H  
ATOM   1726  HB2 TYR   112     -17.268 -31.685  26.238  1.00  1.00      1S   H  
ATOM   1727  HD1 TYR   112     -17.786 -29.224  25.989  1.00  1.00      1S   H  
ATOM   1728  HD2 TYR   112     -20.658 -32.213  24.953  1.00  1.00      1S   H  
ATOM   1729  HE1 TYR   112     -19.104 -27.517  24.808  1.00  1.00      1S   H  
ATOM   1730  HE2 TYR   112     -22.002 -30.520  23.761  1.00  1.00      1S   H  
ATOM   1731  HH  TYR   112     -21.093 -27.080  23.712  1.00  1.00      1S   H  
ATOM   1732  N   ASN   113     -20.894 -33.161  27.685  1.00  1.00      1S   N  
ATOM   1733  CA  ASN   113     -22.343 -33.236  27.647  1.00  1.00      1S   C  
ATOM   1734  C   ASN   113     -22.966 -33.069  29.015  1.00  1.00      1S   C  
ATOM   1735  O   ASN   113     -24.049 -32.500  29.137  1.00  1.00      1S   O  
ATOM   1736  CB  ASN   113     -22.841 -34.573  27.045  1.00  1.00      1S   C  
ATOM   1737  CG  ASN   113     -22.552 -34.618  25.538  1.00  1.00      1S   C  
ATOM   1738  ND2 ASN   113     -22.200 -35.833  25.028  1.00  1.00      1S   N  
ATOM   1739  OD1 ASN   113     -22.667 -33.609  24.835  1.00  1.00      1S   O  
ATOM   1740  HN  ASN   113     -20.407 -33.972  27.372  1.00  0.00      1S   H  
ATOM   1741  HA  ASN   113     -22.698 -32.408  27.046  1.00  1.00      1S   H  
ATOM   1742  HB1 ASN   113     -23.940 -34.673  27.176  1.00  0.00      1S   H  
ATOM   1743  HB2 ASN   113     -22.341 -35.421  27.560  1.00  1.00      1S   H  
ATOM   1744 HD21 ASN   113     -22.019 -35.917  24.049  1.00  1.00      1S   H  
ATOM   1745 HD22 ASN   113     -22.161 -36.635  25.623  1.00  1.00      1S   H  
ATOM   1746  N   GLY   114     -22.276 -33.532  30.083  1.00  1.00      1S   N  
ATOM   1747  CA  GLY   114     -22.746 -33.378  31.442  1.00  1.00      1S   C  
ATOM   1748  C   GLY   114     -22.510 -31.993  31.984  1.00  1.00      1S   C  
ATOM   1749  O   GLY   114     -23.226 -31.562  32.883  1.00  1.00      1S   O  
ATOM   1750  HN  GLY   114     -21.405 -34.002  29.969  1.00  0.00      1S   H  
ATOM   1751  HA1 GLY   114     -22.183 -34.071  32.049  1.00  0.00      1S   H  
ATOM   1752  HA2 GLY   114     -23.810 -33.572  31.463  1.00  1.00      1S   H  
ATOM   1753  N   LEU   115     -21.494 -31.267  31.462  1.00  1.00      1S   N  
ATOM   1754  CA  LEU   115     -21.120 -29.943  31.913  1.00  1.00      1S   C  
ATOM   1755  C   LEU   115     -21.901 -28.885  31.160  1.00  1.00      1S   C  
ATOM   1756  O   LEU   115     -22.375 -27.913  31.746  1.00  1.00      1S   O  
ATOM   1757  CB  LEU   115     -19.593 -29.738  31.746  1.00  1.00      1S   C  
ATOM   1758  CG  LEU   115     -19.033 -28.300  31.864  1.00  1.00      1S   C  
ATOM   1759  CD1 LEU   115     -19.376 -27.599  33.191  1.00  1.00      1S   C  
ATOM   1760  CD2 LEU   115     -17.510 -28.319  31.644  1.00  1.00      1S   C  
ATOM   1761  HN  LEU   115     -20.925 -31.643  30.733  1.00  0.00      1S   H  
ATOM   1762  HA  LEU   115     -21.353 -29.849  32.962  1.00  1.00      1S   H  
ATOM   1763  HB1 LEU   115     -19.297 -30.128  30.747  1.00  0.00      1S   H  
ATOM   1764  HB2 LEU   115     -19.084 -30.371  32.508  1.00  1.00      1S   H  
ATOM   1765  HG  LEU   115     -19.474 -27.698  31.038  1.00  1.00      1S   H  
ATOM   1766 HD11 LEU   115     -18.942 -28.158  34.045  1.00  1.00      1S   H  
ATOM   1767 HD12 LEU   115     -20.473 -27.526  33.335  1.00  1.00      1S   H  
ATOM   1768 HD13 LEU   115     -18.959 -26.570  33.191  1.00  1.00      1S   H  
ATOM   1769 HD21 LEU   115     -17.264 -28.911  30.740  1.00  1.00      1S   H  
ATOM   1770 HD22 LEU   115     -16.999 -28.786  32.512  1.00  1.00      1S   H  
ATOM   1771 HD23 LEU   115     -17.122 -27.287  31.514  1.00  1.00      1S   H  
ATOM   1772  N   VAL   116     -22.049 -29.042  29.834  1.00  1.00      1S   N  
ATOM   1773  CA  VAL   116     -22.609 -28.042  28.965  1.00  1.00      1S   C  
ATOM   1774  C   VAL   116     -23.944 -28.555  28.495  1.00  1.00      1S   C  
ATOM   1775  O   VAL   116     -24.021 -29.390  27.594  1.00  1.00      1S   O  
ATOM   1776  CB  VAL   116     -21.694 -27.742  27.788  1.00  1.00      1S   C  
ATOM   1777  CG1 VAL   116     -22.237 -26.530  27.028  1.00  1.00      1S   C  
ATOM   1778  CG2 VAL   116     -20.267 -27.457  28.297  1.00  1.00      1S   C  
ATOM   1779  HN  VAL   116     -21.700 -29.855  29.367  1.00  0.00      1S   H  
ATOM   1780  HA  VAL   116     -22.768 -27.124  29.515  1.00  1.00      1S   H  
ATOM   1781  HB  VAL   116     -21.632 -28.613  27.095  1.00  1.00      1S   H  
ATOM   1782 HG11 VAL   116     -22.592 -25.743  27.726  1.00  1.00      1S   H  
ATOM   1783 HG12 VAL   116     -23.071 -26.840  26.368  1.00  1.00      1S   H  
ATOM   1784 HG13 VAL   116     -21.437 -26.095  26.397  1.00  1.00      1S   H  
ATOM   1785 HG21 VAL   116     -19.797 -28.382  28.692  1.00  1.00      1S   H  
ATOM   1786 HG22 VAL   116     -20.285 -26.686  29.096  1.00  1.00      1S   H  
ATOM   1787 HG23 VAL   116     -19.636 -27.085  27.463  1.00  1.00      1S   H  
ATOM   1788  N   THR   117     -25.037 -28.070  29.132  1.00  1.00      1S   N  
ATOM   1789  CA  THR   117     -26.388 -28.509  28.857  1.00  1.00      1S   C  
ATOM   1790  C   THR   117     -27.154 -27.342  28.283  1.00  1.00      1S   C  
ATOM   1791  O   THR   117     -26.704 -26.198  28.338  1.00  1.00      1S   O  
ATOM   1792  CB  THR   117     -27.104 -29.071  30.086  1.00  1.00      1S   C  
ATOM   1793  CG2 THR   117     -26.250 -30.200  30.696  1.00  1.00      1S   C  
ATOM   1794  OG1 THR   117     -27.320 -28.086  31.089  1.00  1.00      1S   O  
ATOM   1795  HN  THR   117     -24.953 -27.389  29.855  1.00  0.00      1S   H  
ATOM   1796  HA  THR   117     -26.368 -29.285  28.105  1.00  1.00      1S   H  
ATOM   1797  HB  THR   117     -28.092 -29.489  29.788  1.00  1.00      1S   H  
ATOM   1798  HG1 THR   117     -27.708 -28.551  31.834  1.00  1.00      1S   H  
ATOM   1799 HG21 THR   117     -25.311 -29.801  31.134  1.00  1.00      1S   H  
ATOM   1800 HG22 THR   117     -25.987 -30.946  29.918  1.00  1.00      1S   H  
ATOM   1801 HG23 THR   117     -26.814 -30.717  31.501  1.00  1.00      1S   H  
ATOM   1802  N   GLY   118     -28.357 -27.617  27.724  1.00  1.00      1S   N  
ATOM   1803  CA  GLY   118     -29.199 -26.616  27.102  1.00  1.00      1S   C  
ATOM   1804  C   GLY   118     -29.823 -25.686  28.105  1.00  1.00      1S   C  
ATOM   1805  O   GLY   118     -30.016 -24.506  27.822  1.00  1.00      1S   O  
ATOM   1806  HN  GLY   118     -28.702 -28.551  27.683  1.00  0.00      1S   H  
ATOM   1807  HA1 GLY   118     -29.995 -27.143  26.597  1.00  0.00      1S   H  
ATOM   1808  HA2 GLY   118     -28.589 -26.030  26.429  1.00  1.00      1S   H  
ATOM   1809  N   THR   119     -30.148 -26.200  29.315  1.00  1.00      1S   N  
ATOM   1810  CA  THR   119     -30.775 -25.431  30.373  1.00  1.00      1S   C  
ATOM   1811  C   THR   119     -29.796 -24.439  30.952  1.00  1.00      1S   C  
ATOM   1812  O   THR   119     -30.139 -23.278  31.171  1.00  1.00      1S   O  
ATOM   1813  CB  THR   119     -31.325 -26.310  31.485  1.00  1.00      1S   C  
ATOM   1814  CG2 THR   119     -32.054 -25.466  32.552  1.00  1.00      1S   C  
ATOM   1815  OG1 THR   119     -32.242 -27.255  30.950  1.00  1.00      1S   O  
ATOM   1816  HN  THR   119     -29.994 -27.163  29.519  1.00  0.00      1S   H  
ATOM   1817  HA  THR   119     -31.590 -24.873  29.933  1.00  1.00      1S   H  
ATOM   1818  HB  THR   119     -30.503 -26.884  31.968  1.00  1.00      1S   H  
ATOM   1819  HG1 THR   119     -33.032 -26.757  30.723  1.00  1.00      1S   H  
ATOM   1820 HG21 THR   119     -32.795 -24.792  32.071  1.00  1.00      1S   H  
ATOM   1821 HG22 THR   119     -31.334 -24.845  33.124  1.00  1.00      1S   H  
ATOM   1822 HG23 THR   119     -32.587 -26.122  33.272  1.00  1.00      1S   H  
ATOM   1823  N   ARG   120     -28.532 -24.867  31.181  1.00  1.00      1S   N  
ATOM   1824  CA  ARG   120     -27.489 -24.010  31.701  1.00  1.00      1S   C  
ATOM   1825  C   ARG   120     -27.112 -22.949  30.702  1.00  1.00      1S   C  
ATOM   1826  O   ARG   120     -26.818 -21.823  31.089  1.00  1.00      1S   O  
ATOM   1827  CB  ARG   120     -26.219 -24.798  32.070  1.00  1.00      1S   C  
ATOM   1828  CG  ARG   120     -26.446 -25.777  33.230  1.00  1.00      1S   C  
ATOM   1829  CD  ARG   120     -25.267 -26.736  33.390  1.00  1.00      1S   C  
ATOM   1830  NE  ARG   120     -25.587 -27.705  34.486  1.00  1.00      1S   N  
ATOM   1831  CZ  ARG   120     -24.799 -28.786  34.735  1.00  1.00      1S   C  
ATOM   1832  NH1 ARG   120     -25.138 -29.673  35.706  1.00  1.00      1S   N1+
ATOM   1833  NH2 ARG   120     -23.670 -28.996  34.017  1.00  1.00      1S   N  
ATOM   1834  HN  ARG   120     -28.261 -25.810  30.996  1.00  0.00      1S   H  
ATOM   1835  HA  ARG   120     -27.867 -23.518  32.586  1.00  1.00      1S   H  
ATOM   1836  HB1 ARG   120     -25.406 -24.098  32.369  1.00  0.00      1S   H  
ATOM   1837  HB2 ARG   120     -25.872 -25.367  31.178  1.00  1.00      1S   H  
ATOM   1838  HG1 ARG   120     -27.368 -26.367  33.035  1.00  0.00      1S   H  
ATOM   1839  HG2 ARG   120     -26.606 -25.202  34.169  1.00  1.00      1S   H  
ATOM   1840  HD1 ARG   120     -24.338 -26.185  33.651  1.00  0.00      1S   H  
ATOM   1841  HD2 ARG   120     -25.113 -27.301  32.443  1.00  1.00      1S   H  
ATOM   1842  HE  ARG   120     -26.415 -27.574  35.028  1.00  1.00      1S   H  
ATOM   1843 HH11 ARG   120     -25.956 -29.524  36.255  1.00  1.00      1S   H  
ATOM   1844 HH12 ARG   120     -24.546 -30.458  35.879  1.00  1.00      1S   H  
ATOM   1845 HH21 ARG   120     -23.417 -28.363  33.283  1.00  1.00      1S   H  
ATOM   1846 HH22 ARG   120     -23.184 -29.866  34.099  1.00  1.00      1S   H  
ATOM   1847  N   ALA   121     -27.159 -23.270  29.388  1.00  1.00      1S   N  
ATOM   1848  CA  ALA   121     -26.887 -22.325  28.330  1.00  1.00      1S   C  
ATOM   1849  C   ALA   121     -27.920 -21.227  28.286  1.00  1.00      1S   C  
ATOM   1850  O   ALA   121     -27.570 -20.068  28.101  1.00  1.00      1S   O  
ATOM   1851  CB  ALA   121     -26.833 -23.003  26.951  1.00  1.00      1S   C  
ATOM   1852  HN  ALA   121     -27.395 -24.192  29.088  1.00  0.00      1S   H  
ATOM   1853  HA  ALA   121     -25.925 -21.872  28.533  1.00  1.00      1S   H  
ATOM   1854  HB1 ALA   121     -27.797 -23.497  26.708  1.00  1.00      1S   H  
ATOM   1855  HB2 ALA   121     -26.038 -23.778  26.955  1.00  1.00      1S   H  
ATOM   1856  HB3 ALA   121     -26.596 -22.265  26.155  1.00  1.00      1S   H  
ATOM   1857  N   ALA   122     -29.216 -21.557  28.501  1.00  1.00      1S   N  
ATOM   1858  CA  ALA   122     -30.299 -20.596  28.503  1.00  1.00      1S   C  
ATOM   1859  C   ALA   122     -30.188 -19.614  29.647  1.00  1.00      1S   C  
ATOM   1860  O   ALA   122     -30.463 -18.427  29.476  1.00  1.00      1S   O  
ATOM   1861  CB  ALA   122     -31.672 -21.286  28.582  1.00  1.00      1S   C  
ATOM   1862  HN  ALA   122     -29.485 -22.505  28.659  1.00  0.00      1S   H  
ATOM   1863  HA  ALA   122     -30.241 -20.037  27.579  1.00  1.00      1S   H  
ATOM   1864  HB1 ALA   122     -31.760 -21.892  29.508  1.00  1.00      1S   H  
ATOM   1865  HB2 ALA   122     -31.802 -21.962  27.710  1.00  1.00      1S   H  
ATOM   1866  HB3 ALA   122     -32.493 -20.537  28.565  1.00  1.00      1S   H  
ATOM   1867  N   GLY   123     -29.741 -20.085  30.837  1.00  1.00      1S   N  
ATOM   1868  CA  GLY   123     -29.506 -19.240  31.988  1.00  1.00      1S   C  
ATOM   1869  C   GLY   123     -28.355 -18.298  31.764  1.00  1.00      1S   C  
ATOM   1870  O   GLY   123     -28.422 -17.141  32.165  1.00  1.00      1S   O  
ATOM   1871  HN  GLY   123     -29.548 -21.056  30.963  1.00  0.00      1S   H  
ATOM   1872  HA1 GLY   123     -29.258 -19.886  32.817  1.00  0.00      1S   H  
ATOM   1873  HA2 GLY   123     -30.397 -18.651  32.160  1.00  1.00      1S   H  
ATOM   1874  N   ILE   124     -27.279 -18.760  31.083  1.00  1.00      1S   N  
ATOM   1875  CA  ILE   124     -26.122 -17.951  30.741  1.00  1.00      1S   C  
ATOM   1876  C   ILE   124     -26.516 -16.867  29.767  1.00  1.00      1S   C  
ATOM   1877  O   ILE   124     -26.117 -15.720  29.943  1.00  1.00      1S   O  
ATOM   1878  CB  ILE   124     -24.967 -18.786  30.190  1.00  1.00      1S   C  
ATOM   1879  CG1 ILE   124     -24.389 -19.664  31.327  1.00  1.00      1S   C  
ATOM   1880  CG2 ILE   124     -23.859 -17.898  29.570  1.00  1.00      1S   C  
ATOM   1881  CD  ILE   124     -23.320 -20.653  30.853  1.00  1.00      1S   C  
ATOM   1882  HN  ILE   124     -27.243 -19.709  30.774  1.00  0.00      1S   H  
ATOM   1883  HA  ILE   124     -25.788 -17.462  31.646  1.00  1.00      1S   H  
ATOM   1884  HB  ILE   124     -25.358 -19.457  29.392  1.00  1.00      1S   H  
ATOM   1885 HG11 ILE   124     -25.209 -20.236  31.806  1.00  0.00      1S   H  
ATOM   1886 HG12 ILE   124     -23.957 -19.004  32.110  1.00  1.00      1S   H  
ATOM   1887 HG21 ILE   124     -23.458 -17.197  30.332  1.00  1.00      1S   H  
ATOM   1888 HG22 ILE   124     -24.236 -17.312  28.708  1.00  1.00      1S   H  
ATOM   1889 HG23 ILE   124     -23.025 -18.523  29.190  1.00  1.00      1S   H  
ATOM   1890  HD1 ILE   124     -22.392 -20.116  30.561  1.00  0.00      1S   H  
ATOM   1891  HD2 ILE   124     -23.688 -21.230  29.978  1.00  0.00      1S   H  
ATOM   1892  HD3 ILE   124     -23.066 -21.365  31.666  1.00  0.00      1S   H  
ATOM   1893  N   ILE   125     -27.338 -17.191  28.739  1.00  1.00      1S   N  
ATOM   1894  CA  ILE   125     -27.812 -16.249  27.741  1.00  1.00      1S   C  
ATOM   1895  C   ILE   125     -28.610 -15.152  28.405  1.00  1.00      1S   C  
ATOM   1896  O   ILE   125     -28.364 -13.976  28.154  1.00  1.00      1S   O  
ATOM   1897  CB  ILE   125     -28.614 -16.936  26.633  1.00  1.00      1S   C  
ATOM   1898  CG1 ILE   125     -27.663 -17.810  25.782  1.00  1.00      1S   C  
ATOM   1899  CG2 ILE   125     -29.346 -15.912  25.736  1.00  1.00      1S   C  
ATOM   1900  CD  ILE   125     -28.377 -18.690  24.753  1.00  1.00      1S   C  
ATOM   1901  HN  ILE   125     -27.656 -18.131  28.622  1.00  0.00      1S   H  
ATOM   1902  HA  ILE   125     -26.942 -15.786  27.295  1.00  1.00      1S   H  
ATOM   1903  HB  ILE   125     -29.378 -17.597  27.101  1.00  1.00      1S   H  
ATOM   1904 HG11 ILE   125     -27.072 -18.469  26.449  1.00  0.00      1S   H  
ATOM   1905 HG12 ILE   125     -26.939 -17.148  25.257  1.00  1.00      1S   H  
ATOM   1906 HG21 ILE   125     -28.613 -15.208  25.287  1.00  1.00      1S   H  
ATOM   1907 HG22 ILE   125     -30.100 -15.335  26.308  1.00  1.00      1S   H  
ATOM   1908 HG23 ILE   125     -29.887 -16.425  24.915  1.00  1.00      1S   H  
ATOM   1909  HD1 ILE   125     -28.807 -18.072  23.937  1.00  0.00      1S   H  
ATOM   1910  HD2 ILE   125     -29.197 -19.263  25.236  1.00  0.00      1S   H  
ATOM   1911  HD3 ILE   125     -27.661 -19.409  24.302  1.00  0.00      1S   H  
ATOM   1912  N   ALA   126     -29.547 -15.510  29.314  1.00  1.00      1S   N  
ATOM   1913  CA  ALA   126     -30.378 -14.563  30.024  1.00  1.00      1S   C  
ATOM   1914  C   ALA   126     -29.567 -13.616  30.878  1.00  1.00      1S   C  
ATOM   1915  O   ALA   126     -29.807 -12.412  30.859  1.00  1.00      1S   O  
ATOM   1916  CB  ALA   126     -31.413 -15.272  30.916  1.00  1.00      1S   C  
ATOM   1917  HN  ALA   126     -29.716 -16.472  29.527  1.00  0.00      1S   H  
ATOM   1918  HA  ALA   126     -30.902 -13.975  29.282  1.00  1.00      1S   H  
ATOM   1919  HB1 ALA   126     -30.913 -15.911  31.674  1.00  1.00      1S   H  
ATOM   1920  HB2 ALA   126     -32.065 -15.919  30.291  1.00  1.00      1S   H  
ATOM   1921  HB3 ALA   126     -32.058 -14.532  31.438  1.00  1.00      1S   H  
ATOM   1922  N   ILE   127     -28.551 -14.135  31.610  1.00  1.00      1S   N  
ATOM   1923  CA  ILE   127     -27.668 -13.351  32.454  1.00  1.00      1S   C  
ATOM   1924  C   ILE   127     -26.848 -12.400  31.617  1.00  1.00      1S   C  
ATOM   1925  O   ILE   127     -26.709 -11.232  31.969  1.00  1.00      1S   O  
ATOM   1926  CB  ILE   127     -26.761 -14.228  33.317  1.00  1.00      1S   C  
ATOM   1927  CG1 ILE   127     -27.620 -14.972  34.368  1.00  1.00      1S   C  
ATOM   1928  CG2 ILE   127     -25.652 -13.392  34.001  1.00  1.00      1S   C  
ATOM   1929  CD  ILE   127     -26.852 -16.067  35.116  1.00  1.00      1S   C  
ATOM   1930  HN  ILE   127     -28.368 -15.117  31.599  1.00  0.00      1S   H  
ATOM   1931  HA  ILE   127     -28.287 -12.752  33.107  1.00  1.00      1S   H  
ATOM   1932  HB  ILE   127     -26.272 -14.989  32.666  1.00  1.00      1S   H  
ATOM   1933 HG11 ILE   127     -28.493 -15.442  33.869  1.00  0.00      1S   H  
ATOM   1934 HG12 ILE   127     -28.022 -14.235  35.097  1.00  1.00      1S   H  
ATOM   1935 HG21 ILE   127     -26.099 -12.525  34.534  1.00  1.00      1S   H  
ATOM   1936 HG22 ILE   127     -24.919 -13.017  33.257  1.00  1.00      1S   H  
ATOM   1937 HG23 ILE   127     -25.090 -14.003  34.735  1.00  1.00      1S   H  
ATOM   1938  HD1 ILE   127     -26.091 -15.623  35.791  1.00  0.00      1S   H  
ATOM   1939  HD2 ILE   127     -26.341 -16.740  34.395  1.00  0.00      1S   H  
ATOM   1940  HD3 ILE   127     -27.550 -16.674  35.731  1.00  0.00      1S   H  
ATOM   1941  N   CYS   128     -26.313 -12.865  30.468  1.00  1.00      1S   N  
ATOM   1942  CA  CYS   128     -25.486 -12.070  29.593  1.00  1.00      1S   C  
ATOM   1943  C   CYS   128     -26.250 -10.930  28.975  1.00  1.00      1S   C  
ATOM   1944  O   CYS   128     -25.693  -9.852  28.820  1.00  1.00      1S   O  
ATOM   1945  CB  CYS   128     -24.848 -12.908  28.467  1.00  1.00      1S   C  
ATOM   1946  SG  CYS   128     -23.567 -14.029  29.119  1.00  1.00      1S   S  
ATOM   1947  HN  CYS   128     -26.452 -13.813  30.182  1.00  0.00      1S   H  
ATOM   1948  HA  CYS   128     -24.698 -11.632  30.192  1.00  1.00      1S   H  
ATOM   1949  HB1 CYS   128     -24.387 -12.226  27.722  1.00  0.00      1S   H  
ATOM   1950  HB2 CYS   128     -25.637 -13.486  27.940  1.00  1.00      1S   H  
ATOM   1951  HG1 CYS   128     -24.414 -14.813  29.768  1.00  0.00      1S   H  
ATOM   1952  N   TRP   129     -27.552 -11.113  28.654  1.00  1.00      1S   N  
ATOM   1953  CA  TRP   129     -28.397 -10.048  28.154  1.00  1.00      1S   C  
ATOM   1954  C   TRP   129     -28.624  -8.997  29.211  1.00  1.00      1S   C  
ATOM   1955  O   TRP   129     -28.490  -7.815  28.916  1.00  1.00      1S   O  
ATOM   1956  CB  TRP   129     -29.759 -10.555  27.622  1.00  1.00      1S   C  
ATOM   1957  CG  TRP   129     -29.703 -11.008  26.174  1.00  1.00      1S   C  
ATOM   1958  CD1 TRP   129     -29.601 -12.274  25.679  1.00  1.00      1S   C  
ATOM   1959  CD2 TRP   129     -29.735 -10.132  25.030  1.00  1.00      1S   C  
ATOM   1960  CE2 TRP   129     -29.661 -10.953  23.882  1.00  1.00      1S   C  
ATOM   1961  CE3 TRP   129     -29.811  -8.745  24.917  1.00  1.00      1S   C  
ATOM   1962  NE1 TRP   129     -29.566 -12.257  24.307  1.00  1.00      1S   N  
ATOM   1963  CZ2 TRP   129     -29.658 -10.404  22.604  1.00  1.00      1S   C  
ATOM   1964  CZ3 TRP   129     -29.804  -8.191  23.627  1.00  1.00      1S   C  
ATOM   1965  CH2 TRP   129     -29.725  -9.008  22.489  1.00  1.00      1S   C  
ATOM   1966  HN  TRP   129     -27.994 -12.001  28.774  1.00  0.00      1S   H  
ATOM   1967  HA  TRP   129     -27.867  -9.561  27.345  1.00  1.00      1S   H  
ATOM   1968  HB1 TRP   129     -30.520  -9.746  27.667  1.00  0.00      1S   H  
ATOM   1969  HB2 TRP   129     -30.109 -11.393  28.263  1.00  1.00      1S   H  
ATOM   1970  HD1 TRP   129     -29.582 -13.165  26.279  1.00  1.00      1S   H  
ATOM   1971  HE1 TRP   129     -29.387 -13.029  23.734  1.00  1.00      1S   H  
ATOM   1972  HE3 TRP   129     -29.856  -8.100  25.780  1.00  1.00      1S   H  
ATOM   1973  HZ2 TRP   129     -29.575 -11.019  21.721  1.00  1.00      1S   H  
ATOM   1974  HZ3 TRP   129     -29.851  -7.118  23.510  1.00  1.00      1S   H  
ATOM   1975  HH2 TRP   129     -29.707  -8.554  21.510  1.00  1.00      1S   H  
ATOM   1976  N   VAL   130     -28.913  -9.390  30.476  1.00  1.00      1S   N  
ATOM   1977  CA  VAL   130     -29.088  -8.472  31.592  1.00  1.00      1S   C  
ATOM   1978  C   VAL   130     -27.831  -7.656  31.828  1.00  1.00      1S   C  
ATOM   1979  O   VAL   130     -27.898  -6.443  32.023  1.00  1.00      1S   O  
ATOM   1980  CB  VAL   130     -29.498  -9.195  32.875  1.00  1.00      1S   C  
ATOM   1981  CG1 VAL   130     -29.521  -8.231  34.082  1.00  1.00      1S   C  
ATOM   1982  CG2 VAL   130     -30.893  -9.817  32.667  1.00  1.00      1S   C  
ATOM   1983  HN  VAL   130     -29.010 -10.359  30.700  1.00  0.00      1S   H  
ATOM   1984  HA  VAL   130     -29.875  -7.782  31.320  1.00  1.00      1S   H  
ATOM   1985  HB  VAL   130     -28.774 -10.013  33.091  1.00  1.00      1S   H  
ATOM   1986 HG11 VAL   130     -30.119  -7.326  33.842  1.00  1.00      1S   H  
ATOM   1987 HG12 VAL   130     -28.495  -7.919  34.368  1.00  1.00      1S   H  
ATOM   1988 HG13 VAL   130     -29.980  -8.733  34.960  1.00  1.00      1S   H  
ATOM   1989 HG21 VAL   130     -30.900 -10.531  31.822  1.00  1.00      1S   H  
ATOM   1990 HG22 VAL   130     -31.642  -9.025  32.457  1.00  1.00      1S   H  
ATOM   1991 HG23 VAL   130     -31.205 -10.362  33.583  1.00  1.00      1S   H  
ATOM   1992  N   LEU   131     -26.645  -8.305  31.767  1.00  1.00      1S   N  
ATOM   1993  CA  LEU   131     -25.364  -7.655  31.935  1.00  1.00      1S   C  
ATOM   1994  C   LEU   131     -25.055  -6.710  30.805  1.00  1.00      1S   C  
ATOM   1995  O   LEU   131     -24.404  -5.692  31.013  1.00  1.00      1S   O  
ATOM   1996  CB  LEU   131     -24.204  -8.672  32.037  1.00  1.00      1S   C  
ATOM   1997  CG  LEU   131     -24.201  -9.494  33.346  1.00  1.00      1S   C  
ATOM   1998  CD1 LEU   131     -23.098 -10.567  33.297  1.00  1.00      1S   C  
ATOM   1999  CD2 LEU   131     -24.051  -8.607  34.597  1.00  1.00      1S   C  
ATOM   2000  HN  LEU   131     -26.611  -9.292  31.612  1.00  0.00      1S   H  
ATOM   2001  HA  LEU   131     -25.414  -7.057  32.831  1.00  1.00      1S   H  
ATOM   2002  HB1 LEU   131     -23.228  -8.140  31.977  1.00  0.00      1S   H  
ATOM   2003  HB2 LEU   131     -24.260  -9.372  31.174  1.00  1.00      1S   H  
ATOM   2004  HG  LEU   131     -25.177 -10.022  33.431  1.00  1.00      1S   H  
ATOM   2005 HD11 LEU   131     -22.102 -10.086  33.192  1.00  1.00      1S   H  
ATOM   2006 HD12 LEU   131     -23.258 -11.245  32.432  1.00  1.00      1S   H  
ATOM   2007 HD13 LEU   131     -23.106 -11.171  34.228  1.00  1.00      1S   H  
ATOM   2008 HD21 LEU   131     -24.903  -7.901  34.690  1.00  1.00      1S   H  
ATOM   2009 HD22 LEU   131     -23.109  -8.022  34.541  1.00  1.00      1S   H  
ATOM   2010 HD23 LEU   131     -24.028  -9.236  35.511  1.00  1.00      1S   H  
ATOM   2011  N   SER   132     -25.540  -7.003  29.585  1.00  1.00      1S   N  
ATOM   2012  CA  SER   132     -25.327  -6.168  28.428  1.00  1.00      1S   C  
ATOM   2013  C   SER   132     -26.118  -4.903  28.492  1.00  1.00      1S   C  
ATOM   2014  O   SER   132     -25.637  -3.858  28.064  1.00  1.00      1S   O  
ATOM   2015  CB  SER   132     -25.715  -6.881  27.139  1.00  1.00      1S   C  
ATOM   2016  OG  SER   132     -24.881  -8.011  27.025  1.00  1.00      1S   O  
ATOM   2017  HN  SER   132     -26.058  -7.842  29.427  1.00  0.00      1S   H  
ATOM   2018  HA  SER   132     -24.278  -5.908  28.386  1.00  1.00      1S   H  
ATOM   2019  HB1 SER   132     -25.535  -6.231  26.259  1.00  0.00      1S   H  
ATOM   2020  HB2 SER   132     -26.776  -7.207  27.139  1.00  1.00      1S   H  
ATOM   2021  HG1 SER   132     -25.220  -8.668  27.645  1.00  0.00      1S   H  
ATOM   2022  N   PHE   133     -27.349  -4.963  29.053  1.00  1.00      1S   N  
ATOM   2023  CA  PHE   133     -28.174  -3.800  29.292  1.00  1.00      1S   C  
ATOM   2024  C   PHE   133     -27.524  -2.909  30.319  1.00  1.00      1S   C  
ATOM   2025  O   PHE   133     -27.494  -1.697  30.145  1.00  1.00      1S   O  
ATOM   2026  CB  PHE   133     -29.603  -4.159  29.779  1.00  1.00      1S   C  
ATOM   2027  CG  PHE   133     -30.536  -4.356  28.611  1.00  1.00      1S   C  
ATOM   2028  CD1 PHE   133     -30.783  -5.628  28.072  1.00  1.00      1S   C  
ATOM   2029  CD2 PHE   133     -31.209  -3.254  28.056  1.00  1.00      1S   C  
ATOM   2030  CE1 PHE   133     -31.656  -5.799  26.992  1.00  1.00      1S   C  
ATOM   2031  CE2 PHE   133     -32.100  -3.418  26.987  1.00  1.00      1S   C  
ATOM   2032  CZ  PHE   133     -32.319  -4.692  26.451  1.00  1.00      1S   C  
ATOM   2033  HN  PHE   133     -27.731  -5.835  29.354  1.00  0.00      1S   H  
ATOM   2034  HA  PHE   133     -28.226  -3.231  28.374  1.00  1.00      1S   H  
ATOM   2035  HB1 PHE   133     -30.034  -3.341  30.395  1.00  0.00      1S   H  
ATOM   2036  HB2 PHE   133     -29.580  -5.085  30.392  1.00  1.00      1S   H  
ATOM   2037  HD1 PHE   133     -30.315  -6.489  28.505  1.00  1.00      1S   H  
ATOM   2038  HD2 PHE   133     -31.049  -2.274  28.471  1.00  1.00      1S   H  
ATOM   2039  HE1 PHE   133     -31.826  -6.786  26.587  1.00  1.00      1S   H  
ATOM   2040  HE2 PHE   133     -32.619  -2.562  26.580  1.00  1.00      1S   H  
ATOM   2041  HZ  PHE   133     -33.005  -4.824  25.627  1.00  1.00      1S   H  
ATOM   2042  N   ALA   134     -26.951  -3.490  31.397  1.00  1.00      1S   N  
ATOM   2043  CA  ALA   134     -26.287  -2.737  32.437  1.00  1.00      1S   C  
ATOM   2044  C   ALA   134     -25.047  -2.040  31.927  1.00  1.00      1S   C  
ATOM   2045  O   ALA   134     -24.844  -0.865  32.216  1.00  1.00      1S   O  
ATOM   2046  CB  ALA   134     -25.903  -3.626  33.633  1.00  1.00      1S   C  
ATOM   2047  HN  ALA   134     -26.978  -4.480  31.528  1.00  0.00      1S   H  
ATOM   2048  HA  ALA   134     -26.976  -1.976  32.779  1.00  1.00      1S   H  
ATOM   2049  HB1 ALA   134     -25.217  -4.441  33.319  1.00  1.00      1S   H  
ATOM   2050  HB2 ALA   134     -26.817  -4.086  34.065  1.00  1.00      1S   H  
ATOM   2051  HB3 ALA   134     -25.409  -3.027  34.428  1.00  1.00      1S   H  
ATOM   2052  N   ILE   135     -24.208  -2.739  31.125  1.00  1.00      1S   N  
ATOM   2053  CA  ILE   135     -22.988  -2.205  30.550  1.00  1.00      1S   C  
ATOM   2054  C   ILE   135     -23.308  -1.129  29.544  1.00  1.00      1S   C  
ATOM   2055  O   ILE   135     -22.775  -0.025  29.635  1.00  1.00      1S   O  
ATOM   2056  CB  ILE   135     -22.132  -3.300  29.914  1.00  1.00      1S   C  
ATOM   2057  CG1 ILE   135     -21.505  -4.171  31.031  1.00  1.00      1S   C  
ATOM   2058  CG2 ILE   135     -21.049  -2.710  28.976  1.00  1.00      1S   C  
ATOM   2059  CD  ILE   135     -20.817  -5.438  30.512  1.00  1.00      1S   C  
ATOM   2060  HN  ILE   135     -24.399  -3.695  30.906  1.00  0.00      1S   H  
ATOM   2061  HA  ILE   135     -22.420  -1.743  31.345  1.00  1.00      1S   H  
ATOM   2062  HB  ILE   135     -22.796  -3.953  29.302  1.00  1.00      1S   H  
ATOM   2063 HG11 ILE   135     -22.301  -4.480  31.743  1.00  0.00      1S   H  
ATOM   2064 HG12 ILE   135     -20.770  -3.559  31.598  1.00  1.00      1S   H  
ATOM   2065 HG21 ILE   135     -20.468  -1.923  29.496  1.00  1.00      1S   H  
ATOM   2066 HG22 ILE   135     -21.502  -2.275  28.060  1.00  1.00      1S   H  
ATOM   2067 HG23 ILE   135     -20.345  -3.498  28.643  1.00  1.00      1S   H  
ATOM   2068  HD1 ILE   135     -19.906  -5.186  29.931  1.00  0.00      1S   H  
ATOM   2069  HD2 ILE   135     -21.509  -6.012  29.860  1.00  0.00      1S   H  
ATOM   2070  HD3 ILE   135     -20.518  -6.088  31.361  1.00  0.00      1S   H  
ATOM   2071  N   GLY   136     -24.196  -1.423  28.567  1.00  1.00      1S   N  
ATOM   2072  CA  GLY   136     -24.482  -0.539  27.463  1.00  1.00      1S   C  
ATOM   2073  C   GLY   136     -25.193   0.708  27.895  1.00  1.00      1S   C  
ATOM   2074  O   GLY   136     -24.934   1.775  27.351  1.00  1.00      1S   O  
ATOM   2075  HN  GLY   136     -24.654  -2.312  28.534  1.00  0.00      1S   H  
ATOM   2076  HA1 GLY   136     -25.122  -1.077  26.781  1.00  0.00      1S   H  
ATOM   2077  HA2 GLY   136     -23.540  -0.254  27.014  1.00  1.00      1S   H  
ATOM   2078  N   LEU   137     -26.095   0.604  28.899  1.00  1.00      1S   N  
ATOM   2079  CA  LEU   137     -26.887   1.717  29.376  1.00  1.00      1S   C  
ATOM   2080  C   LEU   137     -26.341   2.277  30.665  1.00  1.00      1S   C  
ATOM   2081  O   LEU   137     -27.049   2.985  31.378  1.00  1.00      1S   O  
ATOM   2082  CB  LEU   137     -28.359   1.329  29.635  1.00  1.00      1S   C  
ATOM   2083  CG  LEU   137     -29.087   0.728  28.415  1.00  1.00      1S   C  
ATOM   2084  CD1 LEU   137     -30.536   0.389  28.796  1.00  1.00      1S   C  
ATOM   2085  CD2 LEU   137     -29.035   1.643  27.176  1.00  1.00      1S   C  
ATOM   2086  HN  LEU   137     -26.278  -0.272  29.343  1.00  0.00      1S   H  
ATOM   2087  HA  LEU   137     -26.867   2.513  28.644  1.00  1.00      1S   H  
ATOM   2088  HB1 LEU   137     -28.931   2.228  29.956  1.00  0.00      1S   H  
ATOM   2089  HB2 LEU   137     -28.403   0.591  30.467  1.00  1.00      1S   H  
ATOM   2090  HG  LEU   137     -28.583  -0.229  28.147  1.00  1.00      1S   H  
ATOM   2091 HD11 LEU   137     -31.079   1.305  29.109  1.00  1.00      1S   H  
ATOM   2092 HD12 LEU   137     -30.547  -0.335  29.640  1.00  1.00      1S   H  
ATOM   2093 HD13 LEU   137     -31.066  -0.063  27.932  1.00  1.00      1S   H  
ATOM   2094 HD21 LEU   137     -28.002   1.703  26.777  1.00  1.00      1S   H  
ATOM   2095 HD22 LEU   137     -29.373   2.666  27.439  1.00  1.00      1S   H  
ATOM   2096 HD23 LEU   137     -29.694   1.247  26.375  1.00  1.00      1S   H  
ATOM   2097  N   THR   138     -25.046   2.031  30.975  1.00  1.00      1S   N  
ATOM   2098  CA  THR   138     -24.320   2.701  32.046  1.00  1.00      1S   C  
ATOM   2099  C   THR   138     -24.372   4.220  31.939  1.00  1.00      1S   C  
ATOM   2100  O   THR   138     -24.485   4.844  32.994  1.00  1.00      1S   O  
ATOM   2101  CB  THR   138     -22.881   2.201  32.170  1.00  1.00      1S   C  
ATOM   2102  CG2 THR   138     -21.959   3.158  32.956  1.00  1.00      1S   C  
ATOM   2103  OG1 THR   138     -22.861   0.946  32.834  1.00  1.00      1S   O  
ATOM   2104  HN  THR   138     -24.507   1.403  30.418  1.00  0.00      1S   H  
ATOM   2105  HA  THR   138     -24.838   2.456  32.963  1.00  1.00      1S   H  
ATOM   2106  HB  THR   138     -22.456   2.059  31.153  1.00  1.00      1S   H  
ATOM   2107  HG1 THR   138     -23.484   0.376  32.369  1.00  1.00      1S   H  
ATOM   2108 HG21 THR   138     -22.410   3.411  33.939  1.00  1.00      1S   H  
ATOM   2109 HG22 THR   138     -21.783   4.095  32.388  1.00  1.00      1S   H  
ATOM   2110 HG23 THR   138     -20.971   2.682  33.134  1.00  1.00      1S   H  
ATOM   2111  N   PRO   139     -24.352   4.901  30.782  1.00  1.00      1S   N  
ATOM   2112  CA  PRO   139     -24.492   6.345  30.747  1.00  1.00      1S   C  
ATOM   2113  C   PRO   139     -25.813   6.844  31.264  1.00  1.00      1S   C  
ATOM   2114  O   PRO   139     -25.856   7.968  31.749  1.00  1.00      1S   O  
ATOM   2115  CB  PRO   139     -24.340   6.706  29.266  1.00  1.00      1S   C  
ATOM   2116  CG  PRO   139     -23.370   5.650  28.744  1.00  1.00      1S   C  
ATOM   2117  CD  PRO   139     -23.778   4.404  29.529  1.00  1.00      1S   C  
ATOM   2118  HA  PRO   139     -23.714   6.749  31.373  1.00  1.00      1S   H  
ATOM   2119  HB1 PRO   139     -23.959   7.737  29.124  1.00  0.00      1S   H  
ATOM   2120  HB2 PRO   139     -25.310   6.591  28.731  1.00  1.00      1S   H  
ATOM   2121  HG1 PRO   139     -23.449   5.499  27.650  1.00  0.00      1S   H  
ATOM   2122  HG2 PRO   139     -22.328   5.936  29.004  1.00  1.00      1S   H  
ATOM   2123  HD1 PRO   139     -24.564   3.846  28.978  1.00  0.00      1S   H  
ATOM   2124  HD2 PRO   139     -22.906   3.749  29.722  1.00  1.00      1S   H  
ATOM   2125  N   MET   140     -26.889   6.030  31.211  1.00  1.00      1S   N  
ATOM   2126  CA  MET   140     -28.187   6.403  31.725  1.00  1.00      1S   C  
ATOM   2127  C   MET   140     -28.228   6.379  33.237  1.00  1.00      1S   C  
ATOM   2128  O   MET   140     -29.165   6.898  33.839  1.00  1.00      1S   O  
ATOM   2129  CB  MET   140     -29.302   5.478  31.197  1.00  1.00      1S   C  
ATOM   2130  CG  MET   140     -29.389   5.470  29.663  1.00  1.00      1S   C  
ATOM   2131  SD  MET   140     -30.817   4.550  29.032  1.00  1.00      1S   S  
ATOM   2132  CE  MET   140     -32.125   5.734  29.465  1.00  1.00      1S   C  
ATOM   2133  HN  MET   140     -26.830   5.118  30.810  1.00  0.00      1S   H  
ATOM   2134  HA  MET   140     -28.401   7.412  31.400  1.00  1.00      1S   H  
ATOM   2135  HB1 MET   140     -30.277   5.816  31.612  1.00  0.00      1S   H  
ATOM   2136  HB2 MET   140     -29.129   4.437  31.548  1.00  1.00      1S   H  
ATOM   2137  HG1 MET   140     -28.456   5.020  29.257  1.00  0.00      1S   H  
ATOM   2138  HG2 MET   140     -29.434   6.521  29.302  1.00  1.00      1S   H  
ATOM   2139  HE1 MET   140     -31.949   6.709  28.967  1.00  1.00      1S   H  
ATOM   2140  HE2 MET   140     -32.176   5.909  30.560  1.00  1.00      1S   H  
ATOM   2141  HE3 MET   140     -33.117   5.359  29.136  1.00  1.00      1S   H  
ATOM   2142  N   LEU   141     -27.194   5.793  33.887  1.00  1.00      1S   N  
ATOM   2143  CA  LEU   141     -27.084   5.719  35.325  1.00  1.00      1S   C  
ATOM   2144  C   LEU   141     -26.408   6.936  35.906  1.00  1.00      1S   C  
ATOM   2145  O   LEU   141     -26.360   7.077  37.127  1.00  1.00      1S   O  
ATOM   2146  CB  LEU   141     -26.297   4.470  35.787  1.00  1.00      1S   C  
ATOM   2147  CG  LEU   141     -26.880   3.131  35.275  1.00  1.00      1S   C  
ATOM   2148  CD1 LEU   141     -26.058   1.946  35.813  1.00  1.00      1S   C  
ATOM   2149  CD2 LEU   141     -28.372   2.964  35.621  1.00  1.00      1S   C  
ATOM   2150  HN  LEU   141     -26.443   5.370  33.381  1.00  0.00      1S   H  
ATOM   2151  HA  LEU   141     -28.079   5.680  35.746  1.00  1.00      1S   H  
ATOM   2152  HB1 LEU   141     -26.285   4.436  36.899  1.00  0.00      1S   H  
ATOM   2153  HB2 LEU   141     -25.243   4.546  35.441  1.00  1.00      1S   H  
ATOM   2154  HG  LEU   141     -26.791   3.120  34.164  1.00  1.00      1S   H  
ATOM   2155 HD11 LEU   141     -26.099   1.926  36.923  1.00  1.00      1S   H  
ATOM   2156 HD12 LEU   141     -24.996   2.036  35.499  1.00  1.00      1S   H  
ATOM   2157 HD13 LEU   141     -26.463   0.988  35.426  1.00  1.00      1S   H  
ATOM   2158 HD21 LEU   141     -28.984   3.755  35.139  1.00  1.00      1S   H  
ATOM   2159 HD22 LEU   141     -28.520   3.020  36.720  1.00  1.00      1S   H  
ATOM   2160 HD23 LEU   141     -28.741   1.981  35.261  1.00  1.00      1S   H  
ATOM   2161  N   GLY   142     -25.883   7.857  35.063  1.00  1.00      1S   N  
ATOM   2162  CA  GLY   142     -25.332   9.098  35.561  1.00  1.00      1S   C  
ATOM   2163  C   GLY   142     -24.072   9.468  34.854  1.00  1.00      1S   C  
ATOM   2164  O   GLY   142     -23.643  10.618  34.942  1.00  1.00      1S   O  
ATOM   2165  HN  GLY   142     -25.931   7.749  34.071  1.00  0.00      1S   H  
ATOM   2166  HA1 GLY   142     -25.083   9.010  36.609  1.00  0.00      1S   H  
ATOM   2167  HA2 GLY   142     -26.062   9.869  35.362  1.00  1.00      1S   H  
ATOM   2168  N   TRP   143     -23.430   8.510  34.142  1.00  1.00      1S   N  
ATOM   2169  CA  TRP   143     -22.180   8.763  33.463  1.00  1.00      1S   C  
ATOM   2170  C   TRP   143     -22.471   9.353  32.100  1.00  1.00      1S   C  
ATOM   2171  O   TRP   143     -22.342   8.691  31.072  1.00  1.00      1S   O  
ATOM   2172  CB  TRP   143     -21.296   7.489  33.348  1.00  1.00      1S   C  
ATOM   2173  CG  TRP   143     -19.841   7.751  32.980  1.00  1.00      1S   C  
ATOM   2174  CD1 TRP   143     -19.252   8.933  32.623  1.00  1.00      1S   C  
ATOM   2175  CD2 TRP   143     -18.789   6.768  32.980  1.00  1.00      1S   C  
ATOM   2176  CE2 TRP   143     -17.608   7.431  32.581  1.00  1.00      1S   C  
ATOM   2177  CE3 TRP   143     -18.778   5.413  33.292  1.00  1.00      1S   C  
ATOM   2178  NE1 TRP   143     -17.922   8.747  32.360  1.00  1.00      1S   N  
ATOM   2179  CZ2 TRP   143     -16.402   6.752  32.473  1.00  1.00      1S   C  
ATOM   2180  CZ3 TRP   143     -17.556   4.732  33.199  1.00  1.00      1S   C  
ATOM   2181  CH2 TRP   143     -16.386   5.389  32.790  1.00  1.00      1S   C  
ATOM   2182  HN  TRP   143     -23.782   7.579  34.084  1.00  0.00      1S   H  
ATOM   2183  HA  TRP   143     -21.629   9.494  34.041  1.00  1.00      1S   H  
ATOM   2184  HB1 TRP   143     -21.738   6.771  32.625  1.00  0.00      1S   H  
ATOM   2185  HB2 TRP   143     -21.290   6.980  34.336  1.00  1.00      1S   H  
ATOM   2186  HD1 TRP   143     -19.752   9.888  32.552  1.00  1.00      1S   H  
ATOM   2187  HE1 TRP   143     -17.307   9.418  32.004  1.00  1.00      1S   H  
ATOM   2188  HE3 TRP   143     -19.665   4.887  33.607  1.00  1.00      1S   H  
ATOM   2189  HZ2 TRP   143     -15.496   7.248  32.159  1.00  1.00      1S   H  
ATOM   2190  HZ3 TRP   143     -17.519   3.686  33.453  1.00  1.00      1S   H  
ATOM   2191  HH2 TRP   143     -15.458   4.840  32.721  1.00  1.00      1S   H  
ATOM   2192  N   ASN   144     -22.875  10.640  32.079  1.00  1.00      1S   N  
ATOM   2193  CA  ASN   144     -23.311  11.307  30.883  1.00  1.00      1S   C  
ATOM   2194  C   ASN   144     -22.954  12.764  30.973  1.00  1.00      1S   C  
ATOM   2195  O   ASN   144     -22.473  13.237  32.001  1.00  1.00      1S   O  
ATOM   2196  CB  ASN   144     -24.821  11.112  30.612  1.00  1.00      1S   C  
ATOM   2197  CG  ASN   144     -25.687  11.572  31.798  1.00  1.00      1S   C  
ATOM   2198  ND2 ASN   144     -26.420  10.616  32.431  1.00  1.00      1S   N  
ATOM   2199  OD1 ASN   144     -25.710  12.757  32.141  1.00  1.00      1S   O  
ATOM   2200  HN  ASN   144     -22.947  11.173  32.920  1.00  0.00      1S   H  
ATOM   2201  HA  ASN   144     -22.774  10.906  30.043  1.00  1.00      1S   H  
ATOM   2202  HB1 ASN   144     -24.997  10.033  30.413  1.00  0.00      1S   H  
ATOM   2203  HB2 ASN   144     -25.130  11.666  29.702  1.00  1.00      1S   H  
ATOM   2204 HD21 ASN   144     -26.304   9.653  32.176  1.00  1.00      1S   H  
ATOM   2205 HD22 ASN   144     -27.049  10.878  33.162  1.00  1.00      1S   H  
ATOM   2206  N   ASN   145     -23.205  13.506  29.870  1.00  1.00      1S   N  
ATOM   2207  CA  ASN   145     -22.953  14.926  29.783  1.00  1.00      1S   C  
ATOM   2208  C   ASN   145     -24.260  15.688  29.772  1.00  1.00      1S   C  
ATOM   2209  O   ASN   145     -24.317  16.818  29.291  1.00  1.00      1S   O  
ATOM   2210  CB  ASN   145     -22.188  15.288  28.488  1.00  1.00      1S   C  
ATOM   2211  CG  ASN   145     -20.797  14.644  28.493  1.00  1.00      1S   C  
ATOM   2212  ND2 ASN   145     -20.333  14.223  27.280  1.00  1.00      1S   N  
ATOM   2213  OD1 ASN   145     -20.141  14.535  29.535  1.00  1.00      1S   O  
ATOM   2214  HN  ASN   145     -23.561  13.082  29.039  1.00  0.00      1S   H  
ATOM   2215  HA  ASN   145     -22.390  15.259  30.645  1.00  1.00      1S   H  
ATOM   2216  HB1 ASN   145     -22.051  16.388  28.403  1.00  0.00      1S   H  
ATOM   2217  HB2 ASN   145     -22.767  14.928  27.612  1.00  1.00      1S   H  
ATOM   2218 HD21 ASN   145     -20.895  14.343  26.462  1.00  1.00      1S   H  
ATOM   2219 HD22 ASN   145     -19.421  13.822  27.218  1.00  1.00      1S   H  
ATOM   2220  N   CYS   146     -25.350  15.110  30.333  1.00  1.00      1S   N  
ATOM   2221  CA  CYS   146     -26.652  15.750  30.379  1.00  1.00      1S   C  
ATOM   2222  C   CYS   146     -26.693  16.882  31.371  1.00  1.00      1S   C  
ATOM   2223  O   CYS   146     -27.521  17.782  31.246  1.00  1.00      1S   O  
ATOM   2224  CB  CYS   146     -27.797  14.769  30.732  1.00  1.00      1S   C  
ATOM   2225  SG  CYS   146     -28.053  13.526  29.432  1.00  1.00      1S   S  
ATOM   2226  HN  CYS   146     -25.306  14.195  30.734  1.00  0.00      1S   H  
ATOM   2227  HA  CYS   146     -26.842  16.182  29.407  1.00  1.00      1S   H  
ATOM   2228  HB1 CYS   146     -28.747  15.331  30.866  1.00  0.00      1S   H  
ATOM   2229  HB2 CYS   146     -27.575  14.268  31.697  1.00  1.00      1S   H  
ATOM   2230  N   GLY   147     -25.775  16.884  32.366  1.00  1.00      1S   N  
ATOM   2231  CA  GLY   147     -25.668  17.954  33.331  1.00  1.00      1S   C  
ATOM   2232  C   GLY   147     -25.000  19.178  32.766  1.00  1.00      1S   C  
ATOM   2233  O   GLY   147     -25.069  20.245  33.372  1.00  1.00      1S   O  
ATOM   2234  HN  GLY   147     -25.123  16.135  32.464  1.00  0.00      1S   H  
ATOM   2235  HA1 GLY   147     -25.050  17.586  34.137  1.00  0.00      1S   H  
ATOM   2236  HA2 GLY   147     -26.662  18.228  33.656  1.00  1.00      1S   H  
ATOM   2237  N   GLN   148     -24.327  19.055  31.595  1.00  1.00      1S   N  
ATOM   2238  CA  GLN   148     -23.628  20.159  30.975  1.00  1.00      1S   C  
ATOM   2239  C   GLN   148     -24.037  20.232  29.518  1.00  1.00      1S   C  
ATOM   2240  O   GLN   148     -23.213  19.948  28.647  1.00  1.00      1S   O  
ATOM   2241  CB  GLN   148     -22.083  20.013  31.070  1.00  1.00      1S   C  
ATOM   2242  CG  GLN   148     -21.562  19.671  32.485  1.00  1.00      1S   C  
ATOM   2243  CD  GLN   148     -21.622  18.156  32.748  1.00  1.00      1S   C  
ATOM   2244  NE2 GLN   148     -22.077  17.770  33.975  1.00  1.00      1S   N  
ATOM   2245  OE1 GLN   148     -21.273  17.346  31.883  1.00  1.00      1S   O  
ATOM   2246  HN  GLN   148     -24.289  18.188  31.103  1.00  0.00      1S   H  
ATOM   2247  HA  GLN   148     -23.904  21.089  31.451  1.00  1.00      1S   H  
ATOM   2248  HB1 GLN   148     -21.634  20.986  30.766  1.00  0.00      1S   H  
ATOM   2249  HB2 GLN   148     -21.708  19.244  30.360  1.00  1.00      1S   H  
ATOM   2250  HG1 GLN   148     -22.156  20.227  33.240  1.00  0.00      1S   H  
ATOM   2251  HG2 GLN   148     -20.501  19.987  32.570  1.00  1.00      1S   H  
ATOM   2252 HE21 GLN   148     -22.130  16.796  34.191  1.00  1.00      1S   H  
ATOM   2253 HE22 GLN   148     -22.361  18.457  34.643  1.00  1.00      1S   H  
ATOM   2254  N   PRO   149     -25.273  20.590  29.171  1.00  1.00      1S   N  
ATOM   2255  CA  PRO   149     -25.735  20.547  27.796  1.00  1.00      1S   C  
ATOM   2256  C   PRO   149     -25.149  21.683  26.999  1.00  1.00      1S   C  
ATOM   2257  O   PRO   149     -24.769  22.707  27.568  1.00  1.00      1S   O  
ATOM   2258  CB  PRO   149     -27.256  20.716  27.916  1.00  1.00      1S   C  
ATOM   2259  CG  PRO   149     -27.463  21.517  29.202  1.00  1.00      1S   C  
ATOM   2260  CD  PRO   149     -26.318  21.042  30.093  1.00  1.00      1S   C  
ATOM   2261  HA  PRO   149     -25.446  19.611  27.338  1.00  1.00      1S   H  
ATOM   2262  HB1 PRO   149     -27.714  19.711  28.051  1.00  0.00      1S   H  
ATOM   2263  HB2 PRO   149     -27.719  21.210  27.038  1.00  1.00      1S   H  
ATOM   2264  HG1 PRO   149     -27.337  22.600  28.988  1.00  0.00      1S   H  
ATOM   2265  HG2 PRO   149     -28.459  21.340  29.655  1.00  1.00      1S   H  
ATOM   2266  HD1 PRO   149     -25.946  21.862  30.745  1.00  0.00      1S   H  
ATOM   2267  HD2 PRO   149     -26.654  20.179  30.706  1.00  1.00      1S   H  
ATOM   2268  N   LYS   150     -25.081  21.509  25.661  1.00  1.00      1S   N  
ATOM   2269  CA  LYS   150     -24.647  22.539  24.756  1.00  1.00      1S   C  
ATOM   2270  C   LYS   150     -25.826  23.417  24.472  1.00  1.00      1S   C  
ATOM   2271  O   LYS   150     -26.648  23.120  23.608  1.00  1.00      1S   O  
ATOM   2272  CB  LYS   150     -24.107  21.978  23.428  1.00  1.00      1S   C  
ATOM   2273  CG  LYS   150     -22.855  21.120  23.639  1.00  1.00      1S   C  
ATOM   2274  CD  LYS   150     -21.993  21.041  22.374  1.00  1.00      1S   C  
ATOM   2275  CE  LYS   150     -20.805  20.082  22.491  1.00  1.00      1S   C  
ATOM   2276  NZ  LYS   150     -19.979  20.389  23.679  1.00  1.00      1S   N1+
ATOM   2277  HN  LYS   150     -25.357  20.650  25.238  1.00  0.00      1S   H  
ATOM   2278  HA  LYS   150     -23.872  23.128  25.228  1.00  1.00      1S   H  
ATOM   2279  HB1 LYS   150     -23.846  22.826  22.756  1.00  0.00      1S   H  
ATOM   2280  HB2 LYS   150     -24.881  21.360  22.920  1.00  1.00      1S   H  
ATOM   2281  HG1 LYS   150     -23.159  20.098  23.956  1.00  0.00      1S   H  
ATOM   2282  HG2 LYS   150     -22.253  21.573  24.458  1.00  1.00      1S   H  
ATOM   2283  HD1 LYS   150     -21.629  22.063  22.124  1.00  0.00      1S   H  
ATOM   2284  HD2 LYS   150     -22.639  20.695  21.538  1.00  1.00      1S   H  
ATOM   2285  HE1 LYS   150     -20.158  20.152  21.591  1.00  0.00      1S   H  
ATOM   2286  HE2 LYS   150     -21.169  19.039  22.603  1.00  1.00      1S   H  
ATOM   2287  HZ1 LYS   150     -20.569  20.295  24.531  1.00  1.00      1S   H  
ATOM   2288  HZ2 LYS   150     -19.615  21.361  23.615  1.00  1.00      1S   H  
ATOM   2289  HZ3 LYS   150     -19.186  19.719  23.733  1.00  1.00      1S   H  
ATOM   2290  N   GLU   151     -25.937  24.525  25.236  1.00  1.00      1S   N  
ATOM   2291  CA  GLU   151     -27.112  25.355  25.255  1.00  1.00      1S   C  
ATOM   2292  C   GLU   151     -27.218  26.187  24.008  1.00  1.00      1S   C  
ATOM   2293  O   GLU   151     -28.313  26.407  23.501  1.00  1.00      1S   O  
ATOM   2294  CB  GLU   151     -27.153  26.254  26.515  1.00  1.00      1S   C  
ATOM   2295  CG  GLU   151     -28.548  26.349  27.164  1.00  1.00      1S   C  
ATOM   2296  CD  GLU   151     -29.024  24.988  27.676  1.00  1.00      1S   C  
ATOM   2297  OE1 GLU   151     -29.704  24.261  26.904  1.00  1.00      1S   O  
ATOM   2298  OE2 GLU   151     -28.718  24.666  28.854  1.00  1.00      1S   O1-
ATOM   2299  HN  GLU   151     -25.255  24.737  25.932  1.00  0.00      1S   H  
ATOM   2300  HA  GLU   151     -27.960  24.687  25.265  1.00  1.00      1S   H  
ATOM   2301  HB1 GLU   151     -26.797  27.280  26.276  1.00  0.00      1S   H  
ATOM   2302  HB2 GLU   151     -26.451  25.840  27.273  1.00  1.00      1S   H  
ATOM   2303  HG1 GLU   151     -29.279  26.727  26.424  1.00  0.00      1S   H  
ATOM   2304  HG2 GLU   151     -28.509  27.057  28.019  1.00  1.00      1S   H  
ATOM   2305  N   GLY   152     -26.066  26.636  23.453  1.00  1.00      1S   N  
ATOM   2306  CA  GLY   152     -26.019  27.393  22.219  1.00  1.00      1S   C  
ATOM   2307  C   GLY   152     -26.486  26.580  21.043  1.00  1.00      1S   C  
ATOM   2308  O   GLY   152     -27.203  27.078  20.178  1.00  1.00      1S   O  
ATOM   2309  HN  GLY   152     -25.188  26.455  23.888  1.00  0.00      1S   H  
ATOM   2310  HA1 GLY   152     -24.988  27.665  22.051  1.00  0.00      1S   H  
ATOM   2311  HA2 GLY   152     -26.676  28.246  22.324  1.00  1.00      1S   H  
ATOM   2312  N   LYS   153     -26.112  25.281  21.008  1.00  1.00      1S   N  
ATOM   2313  CA  LYS   153     -26.538  24.359  19.985  1.00  1.00      1S   C  
ATOM   2314  C   LYS   153     -27.998  24.017  20.136  1.00  1.00      1S   C  
ATOM   2315  O   LYS   153     -28.714  23.889  19.149  1.00  1.00      1S   O  
ATOM   2316  CB  LYS   153     -25.703  23.070  20.027  1.00  1.00      1S   C  
ATOM   2317  CG  LYS   153     -25.931  22.130  18.833  1.00  1.00      1S   C  
ATOM   2318  CD  LYS   153     -25.022  20.896  18.874  1.00  1.00      1S   C  
ATOM   2319  CE  LYS   153     -23.528  21.246  18.829  1.00  1.00      1S   C  
ATOM   2320  NZ  LYS   153     -22.684  20.031  18.827  1.00  1.00      1S   N1+
ATOM   2321  HN  LYS   153     -25.520  24.897  21.712  1.00  0.00      1S   H  
ATOM   2322  HA  LYS   153     -26.388  24.834  19.025  1.00  1.00      1S   H  
ATOM   2323  HB1 LYS   153     -25.895  22.518  20.973  1.00  0.00      1S   H  
ATOM   2324  HB2 LYS   153     -24.637  23.387  20.034  1.00  1.00      1S   H  
ATOM   2325  HG1 LYS   153     -25.747  22.685  17.887  1.00  0.00      1S   H  
ATOM   2326  HG2 LYS   153     -26.990  21.790  18.825  1.00  1.00      1S   H  
ATOM   2327  HD1 LYS   153     -25.278  20.255  18.003  1.00  0.00      1S   H  
ATOM   2328  HD2 LYS   153     -25.244  20.322  19.802  1.00  1.00      1S   H  
ATOM   2329  HE1 LYS   153     -23.242  21.837  19.724  1.00  0.00      1S   H  
ATOM   2330  HE2 LYS   153     -23.290  21.832  17.917  1.00  1.00      1S   H  
ATOM   2331  HZ1 LYS   153     -22.678  19.604  17.880  1.00  1.00      1S   H  
ATOM   2332  HZ2 LYS   153     -23.071  19.339  19.512  1.00  1.00      1S   H  
ATOM   2333  HZ3 LYS   153     -21.714  20.279  19.105  1.00  1.00      1S   H  
ATOM   2334  N   ALA   154     -28.495  23.902  21.387  1.00  1.00      1S   N  
ATOM   2335  CA  ALA   154     -29.881  23.609  21.665  1.00  1.00      1S   C  
ATOM   2336  C   ALA   154     -30.779  24.755  21.245  1.00  1.00      1S   C  
ATOM   2337  O   ALA   154     -31.822  24.537  20.636  1.00  1.00      1S   O  
ATOM   2338  CB  ALA   154     -30.101  23.290  23.155  1.00  1.00      1S   C  
ATOM   2339  HN  ALA   154     -27.909  24.009  22.189  1.00  0.00      1S   H  
ATOM   2340  HA  ALA   154     -30.157  22.740  21.083  1.00  1.00      1S   H  
ATOM   2341  HB1 ALA   154     -29.802  24.145  23.796  1.00  1.00      1S   H  
ATOM   2342  HB2 ALA   154     -29.485  22.411  23.443  1.00  1.00      1S   H  
ATOM   2343  HB3 ALA   154     -31.165  23.045  23.359  1.00  1.00      1S   H  
ATOM   2344  N   HSD   155     -30.369  26.015  21.516  1.00  1.00      1S   N  
ATOM   2345  CA  HSD   155     -31.127  27.196  21.163  1.00  1.00      1S   C  
ATOM   2346  C   HSD   155     -31.174  27.426  19.675  1.00  1.00      1S   C  
ATOM   2347  O   HSD   155     -32.212  27.820  19.148  1.00  1.00      1S   O  
ATOM   2348  CB  HSD   155     -30.570  28.474  21.828  1.00  1.00      1S   C  
ATOM   2349  CG  HSD   155     -30.814  28.497  23.308  1.00  1.00      1S   C  
ATOM   2350  CD2 HSD   155     -29.960  28.707  24.346  1.00  1.00      1S   C  
ATOM   2351  ND1 HSD   155     -32.060  28.333  23.876  1.00  1.00      1S   N  
ATOM   2352  CE1 HSD   155     -31.899  28.447  25.216  1.00  1.00      1S   C  
ATOM   2353  NE2 HSD   155     -30.645  28.682  25.547  1.00  1.00      1S   N  
ATOM   2354  HN  HSD   155     -29.518  26.180  22.013  1.00  0.00      1S   H  
ATOM   2355  HA  HSD   155     -32.145  27.043  21.494  1.00  1.00      1S   H  
ATOM   2356  HB1 HSD   155     -31.068  29.375  21.407  1.00  0.00      1S   H  
ATOM   2357  HB2 HSD   155     -29.478  28.557  21.632  1.00  1.00      1S   H  
ATOM   2358  HD1 HSD   155     -32.914  28.165  23.381  1.00  0.00      1S   H  
ATOM   2359  HD2 HSD   155     -28.892  28.879  24.339  1.00  1.00      1S   H  
ATOM   2360  HE1 HSD   155     -32.723  28.346  25.921  1.00  1.00      1S   H  
ATOM   2361  N   SER   156     -30.059  27.161  18.956  1.00  1.00      1S   N  
ATOM   2362  CA  SER   156     -29.976  27.334  17.517  1.00  1.00      1S   C  
ATOM   2363  C   SER   156     -30.878  26.372  16.767  1.00  1.00      1S   C  
ATOM   2364  O   SER   156     -31.370  26.692  15.688  1.00  1.00      1S   O  
ATOM   2365  CB  SER   156     -28.522  27.208  16.995  1.00  1.00      1S   C  
ATOM   2366  OG  SER   156     -27.984  25.905  17.195  1.00  1.00      1S   O  
ATOM   2367  HN  SER   156     -29.219  26.868  19.409  1.00  0.00      1S   H  
ATOM   2368  HA  SER   156     -30.317  28.336  17.299  1.00  1.00      1S   H  
ATOM   2369  HB1 SER   156     -27.880  27.944  17.526  1.00  0.00      1S   H  
ATOM   2370  HB2 SER   156     -28.486  27.438  15.909  1.00  1.00      1S   H  
ATOM   2371  HG1 SER   156     -28.206  25.654  18.097  1.00  0.00      1S   H  
ATOM   2372  N   GLN   157     -31.130  25.175  17.349  1.00  1.00      1S   N  
ATOM   2373  CA  GLN   157     -31.999  24.171  16.781  1.00  1.00      1S   C  
ATOM   2374  C   GLN   157     -33.438  24.391  17.186  1.00  1.00      1S   C  
ATOM   2375  O   GLN   157     -34.321  23.654  16.751  1.00  1.00      1S   O  
ATOM   2376  CB  GLN   157     -31.586  22.751  17.237  1.00  1.00      1S   C  
ATOM   2377  CG  GLN   157     -30.190  22.323  16.745  1.00  1.00      1S   C  
ATOM   2378  CD  GLN   157     -30.184  22.127  15.226  1.00  1.00      1S   C  
ATOM   2379  NE2 GLN   157     -29.337  22.930  14.518  1.00  1.00      1S   N  
ATOM   2380  OE1 GLN   157     -30.906  21.277  14.695  1.00  1.00      1S   O  
ATOM   2381  HN  GLN   157     -30.709  24.931  18.220  1.00  0.00      1S   H  
ATOM   2382  HA  GLN   157     -31.948  24.228  15.703  1.00  1.00      1S   H  
ATOM   2383  HB1 GLN   157     -32.328  22.000  16.885  1.00  0.00      1S   H  
ATOM   2384  HB2 GLN   157     -31.581  22.725  18.350  1.00  1.00      1S   H  
ATOM   2385  HG1 GLN   157     -29.914  21.359  17.222  1.00  0.00      1S   H  
ATOM   2386  HG2 GLN   157     -29.435  23.082  17.031  1.00  1.00      1S   H  
ATOM   2387 HE21 GLN   157     -29.283  22.830  13.525  1.00  1.00      1S   H  
ATOM   2388 HE22 GLN   157     -28.779  23.609  14.993  1.00  1.00      1S   H  
ATOM   2389  N   GLY   158     -33.721  25.415  18.028  1.00  1.00      1S   N  
ATOM   2390  CA  GLY   158     -35.064  25.754  18.442  1.00  1.00      1S   C  
ATOM   2391  C   GLY   158     -35.611  24.774  19.435  1.00  1.00      1S   C  
ATOM   2392  O   GLY   158     -36.825  24.595  19.527  1.00  1.00      1S   O  
ATOM   2393  HN  GLY   158     -33.003  26.026  18.357  1.00  0.00      1S   H  
ATOM   2394  HA1 GLY   158     -35.705  25.747  17.571  1.00  0.00      1S   H  
ATOM   2395  HA2 GLY   158     -35.014  26.721  18.922  1.00  1.00      1S   H  
ATOM   2396  N   CYS   159     -34.722  24.113  20.214  1.00  1.00      1S   N  
ATOM   2397  CA  CYS   159     -35.109  23.114  21.180  1.00  1.00      1S   C  
ATOM   2398  C   CYS   159     -35.825  23.762  22.329  1.00  1.00      1S   C  
ATOM   2399  O   CYS   159     -35.580  24.918  22.670  1.00  1.00      1S   O  
ATOM   2400  CB  CYS   159     -33.906  22.311  21.745  1.00  1.00      1S   C  
ATOM   2401  SG  CYS   159     -32.993  21.340  20.502  1.00  1.00      1S   S  
ATOM   2402  HN  CYS   159     -33.740  24.272  20.129  1.00  0.00      1S   H  
ATOM   2403  HA  CYS   159     -35.807  22.439  20.706  1.00  1.00      1S   H  
ATOM   2404  HB1 CYS   159     -34.264  21.613  22.526  1.00  0.00      1S   H  
ATOM   2405  HB2 CYS   159     -33.202  23.018  22.237  1.00  1.00      1S   H  
ATOM   2406  N   GLY   160     -36.758  23.003  22.942  1.00  1.00      1S   N  
ATOM   2407  CA  GLY   160     -37.547  23.464  24.054  1.00  1.00      1S   C  
ATOM   2408  C   GLY   160     -36.735  23.398  25.309  1.00  1.00      1S   C  
ATOM   2409  O   GLY   160     -35.577  22.979  25.310  1.00  1.00      1S   O  
ATOM   2410  HN  GLY   160     -36.938  22.065  22.646  1.00  0.00      1S   H  
ATOM   2411  HA1 GLY   160     -38.378  22.780  24.152  1.00  0.00      1S   H  
ATOM   2412  HA2 GLY   160     -37.847  24.487  23.876  1.00  1.00      1S   H  
ATOM   2413  N   GLU   161     -37.347  23.816  26.434  1.00  1.00      1S   N  
ATOM   2414  CA  GLU   161     -36.700  23.814  27.722  1.00  1.00      1S   C  
ATOM   2415  C   GLU   161     -36.500  22.399  28.199  1.00  1.00      1S   C  
ATOM   2416  O   GLU   161     -37.406  21.569  28.140  1.00  1.00      1S   O  
ATOM   2417  CB  GLU   161     -37.512  24.604  28.776  1.00  1.00      1S   C  
ATOM   2418  CG  GLU   161     -37.292  26.128  28.694  1.00  1.00      1S   C  
ATOM   2419  CD  GLU   161     -35.863  26.513  29.093  1.00  1.00      1S   C  
ATOM   2420  OE1 GLU   161     -35.204  25.729  29.827  1.00  1.00      1S   O  
ATOM   2421  OE2 GLU   161     -35.418  27.612  28.667  1.00  1.00      1S   O1-
ATOM   2422  HN  GLU   161     -38.282  24.158  26.421  1.00  0.00      1S   H  
ATOM   2423  HA  GLU   161     -35.725  24.269  27.607  1.00  1.00      1S   H  
ATOM   2424  HB1 GLU   161     -37.255  24.270  29.806  1.00  0.00      1S   H  
ATOM   2425  HB2 GLU   161     -38.593  24.389  28.620  1.00  1.00      1S   H  
ATOM   2426  HG1 GLU   161     -37.996  26.645  29.381  1.00  0.00      1S   H  
ATOM   2427  HG2 GLU   161     -37.488  26.481  27.660  1.00  1.00      1S   H  
ATOM   2428  N   GLY   162     -35.259  22.099  28.648  1.00  1.00      1S   N  
ATOM   2429  CA  GLY   162     -34.877  20.791  29.130  1.00  1.00      1S   C  
ATOM   2430  C   GLY   162     -34.468  19.848  28.027  1.00  1.00      1S   C  
ATOM   2431  O   GLY   162     -34.212  18.675  28.294  1.00  1.00      1S   O  
ATOM   2432  HN  GLY   162     -34.551  22.801  28.691  1.00  0.00      1S   H  
ATOM   2433  HA1 GLY   162     -35.717  20.356  29.653  1.00  0.00      1S   H  
ATOM   2434  HA2 GLY   162     -34.020  20.939  29.769  1.00  1.00      1S   H  
ATOM   2435  N   GLN   163     -34.400  20.327  26.762  1.00  1.00      1S   N  
ATOM   2436  CA  GLN   163     -34.045  19.508  25.626  1.00  1.00      1S   C  
ATOM   2437  C   GLN   163     -32.669  19.883  25.154  1.00  1.00      1S   C  
ATOM   2438  O   GLN   163     -32.172  20.974  25.425  1.00  1.00      1S   O  
ATOM   2439  CB  GLN   163     -35.022  19.674  24.440  1.00  1.00      1S   C  
ATOM   2440  CG  GLN   163     -36.426  19.124  24.740  1.00  1.00      1S   C  
ATOM   2441  CD  GLN   163     -37.306  19.236  23.490  1.00  1.00      1S   C  
ATOM   2442  NE2 GLN   163     -38.262  18.274  23.344  1.00  1.00      1S   N  
ATOM   2443  OE1 GLN   163     -37.151  20.147  22.671  1.00  1.00      1S   O  
ATOM   2444  HN  GLN   163     -34.602  21.283  26.558  1.00  0.00      1S   H  
ATOM   2445  HA  GLN   163     -34.028  18.465  25.909  1.00  1.00      1S   H  
ATOM   2446  HB1 GLN   163     -34.620  19.144  23.546  1.00  0.00      1S   H  
ATOM   2447  HB2 GLN   163     -35.103  20.754  24.196  1.00  1.00      1S   H  
ATOM   2448  HG1 GLN   163     -36.892  19.702  25.566  1.00  0.00      1S   H  
ATOM   2449  HG2 GLN   163     -36.339  18.061  25.048  1.00  1.00      1S   H  
ATOM   2450 HE21 GLN   163     -38.868  18.305  22.551  1.00  1.00      1S   H  
ATOM   2451 HE22 GLN   163     -38.358  17.556  24.032  1.00  1.00      1S   H  
ATOM   2452  N   VAL   164     -32.024  18.946  24.425  1.00  1.00      1S   N  
ATOM   2453  CA  VAL   164     -30.726  19.135  23.830  1.00  1.00      1S   C  
ATOM   2454  C   VAL   164     -30.833  18.669  22.409  1.00  1.00      1S   C  
ATOM   2455  O   VAL   164     -31.713  17.882  22.067  1.00  1.00      1S   O  
ATOM   2456  CB  VAL   164     -29.601  18.365  24.529  1.00  1.00      1S   C  
ATOM   2457  CG1 VAL   164     -29.536  18.819  25.999  1.00  1.00      1S   C  
ATOM   2458  CG2 VAL   164     -29.787  16.832  24.442  1.00  1.00      1S   C  
ATOM   2459  HN  VAL   164     -32.446  18.058  24.241  1.00  0.00      1S   H  
ATOM   2460  HA  VAL   164     -30.487  20.189  23.815  1.00  1.00      1S   H  
ATOM   2461  HB  VAL   164     -28.631  18.627  24.047  1.00  1.00      1S   H  
ATOM   2462 HG11 VAL   164     -30.428  18.466  26.559  1.00  1.00      1S   H  
ATOM   2463 HG12 VAL   164     -29.494  19.927  26.062  1.00  1.00      1S   H  
ATOM   2464 HG13 VAL   164     -28.633  18.394  26.485  1.00  1.00      1S   H  
ATOM   2465 HG21 VAL   164     -29.747  16.475  23.393  1.00  1.00      1S   H  
ATOM   2466 HG22 VAL   164     -30.756  16.529  24.889  1.00  1.00      1S   H  
ATOM   2467 HG23 VAL   164     -28.972  16.326  25.002  1.00  1.00      1S   H  
ATOM   2468  N   ALA   165     -29.895  19.122  21.545  1.00  1.00      1S   N  
ATOM   2469  CA  ALA   165     -29.706  18.570  20.225  1.00  1.00      1S   C  
ATOM   2470  C   ALA   165     -29.067  17.214  20.387  1.00  1.00      1S   C  
ATOM   2471  O   ALA   165     -27.974  17.098  20.940  1.00  1.00      1S   O  
ATOM   2472  CB  ALA   165     -28.787  19.452  19.361  1.00  1.00      1S   C  
ATOM   2473  HN  ALA   165     -29.231  19.814  21.816  1.00  0.00      1S   H  
ATOM   2474  HA  ALA   165     -30.669  18.465  19.742  1.00  1.00      1S   H  
ATOM   2475  HB1 ALA   165     -27.794  19.575  19.845  1.00  1.00      1S   H  
ATOM   2476  HB2 ALA   165     -29.238  20.460  19.240  1.00  1.00      1S   H  
ATOM   2477  HB3 ALA   165     -28.641  19.009  18.353  1.00  1.00      1S   H  
ATOM   2478  N   CYS   166     -29.780  16.149  19.955  1.00  1.00      1S   N  
ATOM   2479  CA  CYS   166     -29.429  14.783  20.251  1.00  1.00      1S   C  
ATOM   2480  C   CYS   166     -28.341  14.324  19.321  1.00  1.00      1S   C  
ATOM   2481  O   CYS   166     -28.603  13.878  18.207  1.00  1.00      1S   O  
ATOM   2482  CB  CYS   166     -30.654  13.836  20.134  1.00  1.00      1S   C  
ATOM   2483  SG  CYS   166     -30.337  12.119  20.648  1.00  1.00      1S   S  
ATOM   2484  HN  CYS   166     -30.660  16.269  19.496  1.00  0.00      1S   H  
ATOM   2485  HA  CYS   166     -29.056  14.760  21.265  1.00  1.00      1S   H  
ATOM   2486  HB1 CYS   166     -31.020  13.847  19.085  1.00  0.00      1S   H  
ATOM   2487  HB2 CYS   166     -31.471  14.249  20.764  1.00  1.00      1S   H  
ATOM   2488  N   LEU   167     -27.082  14.439  19.785  1.00  1.00      1S   N  
ATOM   2489  CA  LEU   167     -25.918  14.065  19.032  1.00  1.00      1S   C  
ATOM   2490  C   LEU   167     -25.121  13.190  19.941  1.00  1.00      1S   C  
ATOM   2491  O   LEU   167     -25.054  13.437  21.143  1.00  1.00      1S   O  
ATOM   2492  CB  LEU   167     -25.077  15.291  18.618  1.00  1.00      1S   C  
ATOM   2493  CG  LEU   167     -25.786  16.182  17.574  1.00  1.00      1S   C  
ATOM   2494  CD1 LEU   167     -25.088  17.543  17.442  1.00  1.00      1S   C  
ATOM   2495  CD2 LEU   167     -25.893  15.487  16.205  1.00  1.00      1S   C  
ATOM   2496  HN  LEU   167     -26.900  14.819  20.689  1.00  0.00      1S   H  
ATOM   2497  HA  LEU   167     -26.197  13.480  18.167  1.00  1.00      1S   H  
ATOM   2498  HB1 LEU   167     -24.099  14.968  18.199  1.00  0.00      1S   H  
ATOM   2499  HB2 LEU   167     -24.875  15.905  19.523  1.00  1.00      1S   H  
ATOM   2500  HG  LEU   167     -26.820  16.387  17.937  1.00  1.00      1S   H  
ATOM   2501 HD11 LEU   167     -24.037  17.413  17.110  1.00  1.00      1S   H  
ATOM   2502 HD12 LEU   167     -25.092  18.057  18.426  1.00  1.00      1S   H  
ATOM   2503 HD13 LEU   167     -25.623  18.183  16.708  1.00  1.00      1S   H  
ATOM   2504 HD21 LEU   167     -26.480  14.548  16.283  1.00  1.00      1S   H  
ATOM   2505 HD22 LEU   167     -24.881  15.245  15.819  1.00  1.00      1S   H  
ATOM   2506 HD23 LEU   167     -26.399  16.153  15.476  1.00  1.00      1S   H  
ATOM   2507  N   PHE   168     -24.510  12.124  19.370  1.00  1.00      1S   N  
ATOM   2508  CA  PHE   168     -23.858  11.050  20.089  1.00  1.00      1S   C  
ATOM   2509  C   PHE   168     -22.751  11.564  20.978  1.00  1.00      1S   C  
ATOM   2510  O   PHE   168     -22.762  11.328  22.183  1.00  1.00      1S   O  
ATOM   2511  CB  PHE   168     -23.312   9.981  19.098  1.00  1.00      1S   C  
ATOM   2512  CG  PHE   168     -22.754   8.764  19.798  1.00  1.00      1S   C  
ATOM   2513  CD1 PHE   168     -23.562   7.641  20.043  1.00  1.00      1S   C  
ATOM   2514  CD2 PHE   168     -21.412   8.738  20.220  1.00  1.00      1S   C  
ATOM   2515  CE1 PHE   168     -23.040   6.520  20.700  1.00  1.00      1S   C  
ATOM   2516  CE2 PHE   168     -20.892   7.625  20.888  1.00  1.00      1S   C  
ATOM   2517  CZ  PHE   168     -21.708   6.514  21.126  1.00  1.00      1S   C  
ATOM   2518  HN  PHE   168     -24.565  11.988  18.385  1.00  0.00      1S   H  
ATOM   2519  HA  PHE   168     -24.608  10.597  20.723  1.00  1.00      1S   H  
ATOM   2520  HB1 PHE   168     -22.519  10.413  18.452  1.00  0.00      1S   H  
ATOM   2521  HB2 PHE   168     -24.141   9.643  18.439  1.00  1.00      1S   H  
ATOM   2522  HD1 PHE   168     -24.593   7.639  19.721  1.00  1.00      1S   H  
ATOM   2523  HD2 PHE   168     -20.775   9.590  20.037  1.00  1.00      1S   H  
ATOM   2524  HE1 PHE   168     -23.658   5.656  20.879  1.00  1.00      1S   H  
ATOM   2525  HE2 PHE   168     -19.862   7.623  21.215  1.00  1.00      1S   H  
ATOM   2526  HZ  PHE   168     -21.316   5.647  21.632  1.00  1.00      1S   H  
ATOM   2527  N   GLU   169     -21.773  12.294  20.398  1.00  1.00      1S   N  
ATOM   2528  CA  GLU   169     -20.599  12.736  21.115  1.00  1.00      1S   C  
ATOM   2529  C   GLU   169     -20.881  13.888  22.054  1.00  1.00      1S   C  
ATOM   2530  O   GLU   169     -20.033  14.239  22.873  1.00  1.00      1S   O  
ATOM   2531  CB  GLU   169     -19.458  13.133  20.154  1.00  1.00      1S   C  
ATOM   2532  CG  GLU   169     -18.981  11.940  19.298  1.00  1.00      1S   C  
ATOM   2533  CD  GLU   169     -17.689  12.254  18.544  1.00  1.00      1S   C  
ATOM   2534  OE1 GLU   169     -17.087  13.333  18.788  1.00  1.00      1S   O  
ATOM   2535  OE2 GLU   169     -17.274  11.403  17.713  1.00  1.00      1S   O1-
ATOM   2536  HN  GLU   169     -21.787  12.501  19.424  1.00  0.00      1S   H  
ATOM   2537  HA  GLU   169     -20.248  11.909  21.718  1.00  1.00      1S   H  
ATOM   2538  HB1 GLU   169     -18.599  13.506  20.756  1.00  0.00      1S   H  
ATOM   2539  HB2 GLU   169     -19.795  13.954  19.483  1.00  1.00      1S   H  
ATOM   2540  HG1 GLU   169     -19.768  11.660  18.567  1.00  0.00      1S   H  
ATOM   2541  HG2 GLU   169     -18.792  11.067  19.960  1.00  1.00      1S   H  
ATOM   2542  N   ASP   170     -22.093  14.484  21.986  1.00  1.00      1S   N  
ATOM   2543  CA  ASP   170     -22.491  15.551  22.875  1.00  1.00      1S   C  
ATOM   2544  C   ASP   170     -23.019  14.996  24.178  1.00  1.00      1S   C  
ATOM   2545  O   ASP   170     -22.862  15.642  25.211  1.00  1.00      1S   O  
ATOM   2546  CB  ASP   170     -23.580  16.463  22.253  1.00  1.00      1S   C  
ATOM   2547  CG  ASP   170     -23.011  17.365  21.156  1.00  1.00      1S   C  
ATOM   2548  OD1 ASP   170     -21.782  17.330  20.884  1.00  1.00      1S   O  
ATOM   2549  OD2 ASP   170     -23.821  18.140  20.583  1.00  1.00      1S   O1-
ATOM   2550  HN  ASP   170     -22.776  14.199  21.318  1.00  0.00      1S   H  
ATOM   2551  HA  ASP   170     -21.624  16.151  23.117  1.00  1.00      1S   H  
ATOM   2552  HB1 ASP   170     -24.020  17.126  23.030  1.00  0.00      1S   H  
ATOM   2553  HB2 ASP   170     -24.395  15.843  21.824  1.00  1.00      1S   H  
ATOM   2554  N   VAL   171     -23.664  13.802  24.166  1.00  1.00      1S   N  
ATOM   2555  CA  VAL   171     -24.345  13.269  25.332  1.00  1.00      1S   C  
ATOM   2556  C   VAL   171     -23.589  12.113  25.948  1.00  1.00      1S   C  
ATOM   2557  O   VAL   171     -23.645  11.930  27.164  1.00  1.00      1S   O  
ATOM   2558  CB  VAL   171     -25.797  12.881  25.062  1.00  1.00      1S   C  
ATOM   2559  CG1 VAL   171     -26.567  14.147  24.633  1.00  1.00      1S   C  
ATOM   2560  CG2 VAL   171     -25.916  11.764  24.006  1.00  1.00      1S   C  
ATOM   2561  HN  VAL   171     -23.750  13.269  23.328  1.00  0.00      1S   H  
ATOM   2562  HA  VAL   171     -24.383  14.034  26.095  1.00  1.00      1S   H  
ATOM   2563  HB  VAL   171     -26.257  12.514  26.010  1.00  1.00      1S   H  
ATOM   2564 HG11 VAL   171     -26.224  14.498  23.636  1.00  1.00      1S   H  
ATOM   2565 HG12 VAL   171     -26.414  14.964  25.370  1.00  1.00      1S   H  
ATOM   2566 HG13 VAL   171     -27.654  13.928  24.571  1.00  1.00      1S   H  
ATOM   2567 HG21 VAL   171     -25.444  10.830  24.367  1.00  1.00      1S   H  
ATOM   2568 HG22 VAL   171     -25.431  12.062  23.057  1.00  1.00      1S   H  
ATOM   2569 HG23 VAL   171     -26.984  11.545  23.801  1.00  1.00      1S   H  
ATOM   2570  N   VAL   172     -22.865  11.302  25.136  1.00  1.00      1S   N  
ATOM   2571  CA  VAL   172     -22.171  10.123  25.609  1.00  1.00      1S   C  
ATOM   2572  C   VAL   172     -20.743  10.545  25.897  1.00  1.00      1S   C  
ATOM   2573  O   VAL   172     -20.093  11.044  24.978  1.00  1.00      1S   O  
ATOM   2574  CB  VAL   172     -22.177   8.969  24.611  1.00  1.00      1S   C  
ATOM   2575  CG1 VAL   172     -21.517   7.724  25.236  1.00  1.00      1S   C  
ATOM   2576  CG2 VAL   172     -23.633   8.651  24.216  1.00  1.00      1S   C  
ATOM   2577  HN  VAL   172     -22.791  11.475  24.155  1.00  0.00      1S   H  
ATOM   2578  HA  VAL   172     -22.672   9.763  26.492  1.00  1.00      1S   H  
ATOM   2579  HB  VAL   172     -21.620   9.249  23.688  1.00  1.00      1S   H  
ATOM   2580 HG11 VAL   172     -22.043   7.428  26.168  1.00  1.00      1S   H  
ATOM   2581 HG12 VAL   172     -20.450   7.911  25.473  1.00  1.00      1S   H  
ATOM   2582 HG13 VAL   172     -21.572   6.877  24.520  1.00  1.00      1S   H  
ATOM   2583 HG21 VAL   172     -24.056   9.464  23.592  1.00  1.00      1S   H  
ATOM   2584 HG22 VAL   172     -24.261   8.522  25.122  1.00  1.00      1S   H  
ATOM   2585 HG23 VAL   172     -23.672   7.712  23.624  1.00  1.00      1S   H  
ATOM   2586  N   PRO   173     -20.187  10.399  27.106  1.00  1.00      1S   N  
ATOM   2587  CA  PRO   173     -18.834  10.832  27.410  1.00  1.00      1S   C  
ATOM   2588  C   PRO   173     -17.849   9.936  26.722  1.00  1.00      1S   C  
ATOM   2589  O   PRO   173     -18.089   8.734  26.625  1.00  1.00      1S   O  
ATOM   2590  CB  PRO   173     -18.688  10.680  28.931  1.00  1.00      1S   C  
ATOM   2591  CG  PRO   173     -20.114  10.563  29.454  1.00  1.00      1S   C  
ATOM   2592  CD  PRO   173     -20.873   9.919  28.297  1.00  1.00      1S   C  
ATOM   2593  HA  PRO   173     -18.703  11.849  27.070  1.00  1.00      1S   H  
ATOM   2594  HB1 PRO   173     -18.155  11.543  29.382  1.00  0.00      1S   H  
ATOM   2595  HB2 PRO   173     -18.159   9.740  29.202  1.00  1.00      1S   H  
ATOM   2596  HG1 PRO   173     -20.171   9.946  30.369  1.00  0.00      1S   H  
ATOM   2597  HG2 PRO   173     -20.522  11.576  29.660  1.00  1.00      1S   H  
ATOM   2598  HD1 PRO   173     -20.787   8.812  28.331  1.00  0.00      1S   H  
ATOM   2599  HD2 PRO   173     -21.938  10.225  28.313  1.00  1.00      1S   H  
ATOM   2600  N   MET   174     -16.730  10.503  26.239  1.00  1.00      1S   N  
ATOM   2601  CA  MET   174     -15.787   9.757  25.453  1.00  1.00      1S   C  
ATOM   2602  C   MET   174     -14.877   8.930  26.333  1.00  1.00      1S   C  
ATOM   2603  O   MET   174     -14.319   7.931  25.891  1.00  1.00      1S   O  
ATOM   2604  CB  MET   174     -14.975  10.687  24.532  1.00  1.00      1S   C  
ATOM   2605  CG  MET   174     -14.344   9.948  23.340  1.00  1.00      1S   C  
ATOM   2606  SD  MET   174     -15.512   9.201  22.165  1.00  1.00      1S   S  
ATOM   2607  CE  MET   174     -16.046  10.737  21.371  1.00  1.00      1S   C  
ATOM   2608  HN  MET   174     -16.555  11.480  26.327  1.00  0.00      1S   H  
ATOM   2609  HA  MET   174     -16.351   9.079  24.828  1.00  1.00      1S   H  
ATOM   2610  HB1 MET   174     -14.188  11.203  25.121  1.00  0.00      1S   H  
ATOM   2611  HB2 MET   174     -15.651  11.476  24.135  1.00  1.00      1S   H  
ATOM   2612  HG1 MET   174     -13.707   9.137  23.750  1.00  0.00      1S   H  
ATOM   2613  HG2 MET   174     -13.675  10.655  22.803  1.00  1.00      1S   H  
ATOM   2614  HE1 MET   174     -15.184  11.409  21.187  1.00  1.00      1S   H  
ATOM   2615  HE2 MET   174     -16.781  11.285  21.998  1.00  1.00      1S   H  
ATOM   2616  HE3 MET   174     -16.521  10.517  20.392  1.00  1.00      1S   H  
ATOM   2617  N   ASN   175     -14.744   9.289  27.632  1.00  1.00      1S   N  
ATOM   2618  CA  ASN   175     -14.011   8.500  28.604  1.00  1.00      1S   C  
ATOM   2619  C   ASN   175     -14.720   7.199  28.917  1.00  1.00      1S   C  
ATOM   2620  O   ASN   175     -14.073   6.181  29.137  1.00  1.00      1S   O  
ATOM   2621  CB  ASN   175     -13.667   9.276  29.908  1.00  1.00      1S   C  
ATOM   2622  CG  ASN   175     -14.871   9.969  30.562  1.00  1.00      1S   C  
ATOM   2623  ND2 ASN   175     -14.573  10.986  31.420  1.00  1.00      1S   N  
ATOM   2624  OD1 ASN   175     -16.033   9.637  30.331  1.00  1.00      1S   O  
ATOM   2625  HN  ASN   175     -15.197  10.102  27.989  1.00  0.00      1S   H  
ATOM   2626  HA  ASN   175     -13.068   8.231  28.146  1.00  1.00      1S   H  
ATOM   2627  HB1 ASN   175     -12.920  10.056  29.650  1.00  0.00      1S   H  
ATOM   2628  HB2 ASN   175     -13.196   8.590  30.644  1.00  1.00      1S   H  
ATOM   2629 HD21 ASN   175     -15.320  11.471  31.874  1.00  1.00      1S   H  
ATOM   2630 HD22 ASN   175     -13.623  11.249  31.577  1.00  1.00      1S   H  
ATOM   2631  N   TYR   176     -16.075   7.188  28.886  1.00  1.00      1S   N  
ATOM   2632  CA  TYR   176     -16.881   5.993  28.965  1.00  1.00      1S   C  
ATOM   2633  C   TYR   176     -16.619   5.161  27.731  1.00  1.00      1S   C  
ATOM   2634  O   TYR   176     -16.396   3.963  27.835  1.00  1.00      1S   O  
ATOM   2635  CB  TYR   176     -18.397   6.333  29.119  1.00  1.00      1S   C  
ATOM   2636  CG  TYR   176     -19.301   5.157  28.837  1.00  1.00      1S   C  
ATOM   2637  CD1 TYR   176     -19.831   5.003  27.547  1.00  1.00      1S   C  
ATOM   2638  CD2 TYR   176     -19.539   4.159  29.794  1.00  1.00      1S   C  
ATOM   2639  CE1 TYR   176     -20.568   3.867  27.211  1.00  1.00      1S   C  
ATOM   2640  CE2 TYR   176     -20.298   3.029  29.465  1.00  1.00      1S   C  
ATOM   2641  CZ  TYR   176     -20.808   2.878  28.168  1.00  1.00      1S   C  
ATOM   2642  OH  TYR   176     -21.572   1.747  27.817  1.00  1.00      1S   O  
ATOM   2643  HN  TYR   176     -16.583   8.039  28.771  1.00  0.00      1S   H  
ATOM   2644  HA  TYR   176     -16.558   5.421  29.823  1.00  1.00      1S   H  
ATOM   2645  HB1 TYR   176     -18.672   7.149  28.420  1.00  0.00      1S   H  
ATOM   2646  HB2 TYR   176     -18.597   6.687  30.151  1.00  1.00      1S   H  
ATOM   2647  HD1 TYR   176     -19.632   5.752  26.795  1.00  1.00      1S   H  
ATOM   2648  HD2 TYR   176     -19.115   4.249  30.782  1.00  1.00      1S   H  
ATOM   2649  HE1 TYR   176     -20.951   3.769  26.210  1.00  1.00      1S   H  
ATOM   2650  HE2 TYR   176     -20.480   2.272  30.212  1.00  1.00      1S   H  
ATOM   2651  HH  TYR   176     -21.777   1.255  28.619  1.00  1.00      1S   H  
ATOM   2652  N   MET   177     -16.637   5.777  26.533  1.00  1.00      1S   N  
ATOM   2653  CA  MET   177     -16.530   5.056  25.286  1.00  1.00      1S   C  
ATOM   2654  C   MET   177     -15.190   4.393  25.090  1.00  1.00      1S   C  
ATOM   2655  O   MET   177     -15.113   3.351  24.445  1.00  1.00      1S   O  
ATOM   2656  CB  MET   177     -16.802   5.975  24.077  1.00  1.00      1S   C  
ATOM   2657  CG  MET   177     -18.276   6.405  23.976  1.00  1.00      1S   C  
ATOM   2658  SD  MET   177     -19.462   5.024  23.849  1.00  1.00      1S   S  
ATOM   2659  CE  MET   177     -18.867   4.299  22.297  1.00  1.00      1S   C  
ATOM   2660  HN  MET   177     -16.790   6.760  26.459  1.00  0.00      1S   H  
ATOM   2661  HA  MET   177     -17.267   4.267  25.308  1.00  1.00      1S   H  
ATOM   2662  HB1 MET   177     -16.524   5.463  23.130  1.00  0.00      1S   H  
ATOM   2663  HB2 MET   177     -16.166   6.883  24.161  1.00  1.00      1S   H  
ATOM   2664  HG1 MET   177     -18.386   7.080  23.099  1.00  0.00      1S   H  
ATOM   2665  HG2 MET   177     -18.519   7.008  24.877  1.00  1.00      1S   H  
ATOM   2666  HE1 MET   177     -17.864   3.838  22.423  1.00  1.00      1S   H  
ATOM   2667  HE2 MET   177     -18.801   5.071  21.501  1.00  1.00      1S   H  
ATOM   2668  HE3 MET   177     -19.559   3.505  21.946  1.00  1.00      1S   H  
ATOM   2669  N   VAL   178     -14.110   4.977  25.647  1.00  1.00      1S   N  
ATOM   2670  CA  VAL   178     -12.763   4.495  25.461  1.00  1.00      1S   C  
ATOM   2671  C   VAL   178     -12.381   3.589  26.603  1.00  1.00      1S   C  
ATOM   2672  O   VAL   178     -11.995   2.446  26.386  1.00  1.00      1S   O  
ATOM   2673  CB  VAL   178     -11.772   5.637  25.315  1.00  1.00      1S   C  
ATOM   2674  CG1 VAL   178     -10.328   5.100  25.245  1.00  1.00      1S   C  
ATOM   2675  CG2 VAL   178     -12.116   6.406  24.021  1.00  1.00      1S   C  
ATOM   2676  HN  VAL   178     -14.202   5.819  26.176  1.00  0.00      1S   H  
ATOM   2677  HA  VAL   178     -12.719   3.909  24.553  1.00  1.00      1S   H  
ATOM   2678  HB  VAL   178     -11.858   6.334  26.179  1.00  1.00      1S   H  
ATOM   2679 HG11 VAL   178     -10.251   4.296  24.483  1.00  1.00      1S   H  
ATOM   2680 HG12 VAL   178      -9.997   4.699  26.226  1.00  1.00      1S   H  
ATOM   2681 HG13 VAL   178      -9.644   5.925  24.961  1.00  1.00      1S   H  
ATOM   2682 HG21 VAL   178     -13.138   6.833  24.056  1.00  1.00      1S   H  
ATOM   2683 HG22 VAL   178     -12.048   5.735  23.140  1.00  1.00      1S   H  
ATOM   2684 HG23 VAL   178     -11.398   7.238  23.880  1.00  1.00      1S   H  
ATOM   2685  N   TYR   179     -12.455   4.063  27.863  1.00  1.00      1S   N  
ATOM   2686  CA  TYR   179     -11.969   3.299  28.993  1.00  1.00      1S   C  
ATOM   2687  C   TYR   179     -12.917   2.190  29.370  1.00  1.00      1S   C  
ATOM   2688  O   TYR   179     -12.501   1.049  29.557  1.00  1.00      1S   O  
ATOM   2689  CB  TYR   179     -11.733   4.179  30.248  1.00  1.00      1S   C  
ATOM   2690  CG  TYR   179     -10.573   5.128  30.068  1.00  1.00      1S   C  
ATOM   2691  CD1 TYR   179     -10.682   6.461  30.502  1.00  1.00      1S   C  
ATOM   2692  CD2 TYR   179      -9.339   4.687  29.552  1.00  1.00      1S   C  
ATOM   2693  CE1 TYR   179      -9.583   7.325  30.441  1.00  1.00      1S   C  
ATOM   2694  CE2 TYR   179      -8.243   5.552  29.475  1.00  1.00      1S   C  
ATOM   2695  CZ  TYR   179      -8.360   6.867  29.935  1.00  1.00      1S   C  
ATOM   2696  OH  TYR   179      -7.247   7.731  29.903  1.00  1.00      1S   O  
ATOM   2697  HN  TYR   179     -12.793   4.979  28.067  1.00  0.00      1S   H  
ATOM   2698  HA  TYR   179     -11.045   2.818  28.704  1.00  1.00      1S   H  
ATOM   2699  HB1 TYR   179     -11.492   3.549  31.130  1.00  0.00      1S   H  
ATOM   2700  HB2 TYR   179     -12.647   4.766  30.479  1.00  1.00      1S   H  
ATOM   2701  HD1 TYR   179     -11.615   6.815  30.916  1.00  1.00      1S   H  
ATOM   2702  HD2 TYR   179      -9.208   3.665  29.237  1.00  1.00      1S   H  
ATOM   2703  HE1 TYR   179      -9.677   8.341  30.794  1.00  1.00      1S   H  
ATOM   2704  HE2 TYR   179      -7.305   5.189  29.081  1.00  1.00      1S   H  
ATOM   2705  HH  TYR   179      -6.502   7.238  29.552  1.00  1.00      1S   H  
ATOM   2706  N   PHE   180     -14.222   2.495  29.504  1.00  1.00      1S   N  
ATOM   2707  CA  PHE   180     -15.180   1.545  30.014  1.00  1.00      1S   C  
ATOM   2708  C   PHE   180     -15.655   0.632  28.909  1.00  1.00      1S   C  
ATOM   2709  O   PHE   180     -15.551  -0.584  29.019  1.00  1.00      1S   O  
ATOM   2710  CB  PHE   180     -16.369   2.279  30.678  1.00  1.00      1S   C  
ATOM   2711  CG  PHE   180     -17.252   1.352  31.468  1.00  1.00      1S   C  
ATOM   2712  CD1 PHE   180     -17.034   1.152  32.842  1.00  1.00      1S   C  
ATOM   2713  CD2 PHE   180     -18.326   0.695  30.847  1.00  1.00      1S   C  
ATOM   2714  CE1 PHE   180     -17.897   0.341  33.588  1.00  1.00      1S   C  
ATOM   2715  CE2 PHE   180     -19.190  -0.116  31.590  1.00  1.00      1S   C  
ATOM   2716  CZ  PHE   180     -18.977  -0.293  32.961  1.00  1.00      1S   C  
ATOM   2717  HN  PHE   180     -14.568   3.410  29.306  1.00  0.00      1S   H  
ATOM   2718  HA  PHE   180     -14.690   0.940  30.766  1.00  1.00      1S   H  
ATOM   2719  HB1 PHE   180     -16.991   2.809  29.929  1.00  0.00      1S   H  
ATOM   2720  HB2 PHE   180     -15.963   3.038  31.380  1.00  1.00      1S   H  
ATOM   2721  HD1 PHE   180     -16.212   1.652  33.333  1.00  1.00      1S   H  
ATOM   2722  HD2 PHE   180     -18.499   0.831  29.790  1.00  1.00      1S   H  
ATOM   2723  HE1 PHE   180     -17.734   0.210  34.648  1.00  1.00      1S   H  
ATOM   2724  HE2 PHE   180     -20.027  -0.598  31.109  1.00  1.00      1S   H  
ATOM   2725  HZ  PHE   180     -19.647  -0.917  33.535  1.00  1.00      1S   H  
ATOM   2726  N   ASN   181     -16.201   1.192  27.811  1.00  1.00      1S   N  
ATOM   2727  CA  ASN   181     -16.831   0.422  26.768  1.00  1.00      1S   C  
ATOM   2728  C   ASN   181     -15.774  -0.271  25.951  1.00  1.00      1S   C  
ATOM   2729  O   ASN   181     -15.797  -1.489  25.829  1.00  1.00      1S   O  
ATOM   2730  CB  ASN   181     -17.743   1.296  25.866  1.00  1.00      1S   C  
ATOM   2731  CG  ASN   181     -18.565   0.434  24.895  1.00  1.00      1S   C  
ATOM   2732  ND2 ASN   181     -19.737  -0.070  25.378  1.00  1.00      1S   N  
ATOM   2733  OD1 ASN   181     -18.155   0.214  23.750  1.00  1.00      1S   O  
ATOM   2734  HN  ASN   181     -16.243   2.185  27.706  1.00  0.00      1S   H  
ATOM   2735  HA  ASN   181     -17.439  -0.334  27.246  1.00  1.00      1S   H  
ATOM   2736  HB1 ASN   181     -17.137   2.014  25.280  1.00  0.00      1S   H  
ATOM   2737  HB2 ASN   181     -18.434   1.879  26.510  1.00  1.00      1S   H  
ATOM   2738 HD21 ASN   181     -20.272  -0.694  24.811  1.00  1.00      1S   H  
ATOM   2739 HD22 ASN   181     -20.056   0.191  26.289  1.00  1.00      1S   H  
ATOM   2740  N   PHE   182     -14.807   0.477  25.377  1.00  1.00      1S   N  
ATOM   2741  CA  PHE   182     -13.842  -0.111  24.481  1.00  1.00      1S   C  
ATOM   2742  C   PHE   182     -12.872  -0.985  25.234  1.00  1.00      1S   C  
ATOM   2743  O   PHE   182     -12.858  -2.188  25.027  1.00  1.00      1S   O  
ATOM   2744  CB  PHE   182     -13.081   0.942  23.635  1.00  1.00      1S   C  
ATOM   2745  CG  PHE   182     -12.132   0.348  22.624  1.00  1.00      1S   C  
ATOM   2746  CD1 PHE   182     -12.382  -0.877  21.976  1.00  1.00      1S   C  
ATOM   2747  CD2 PHE   182     -10.955   1.046  22.315  1.00  1.00      1S   C  
ATOM   2748  CE1 PHE   182     -11.468  -1.396  21.054  1.00  1.00      1S   C  
ATOM   2749  CE2 PHE   182     -10.045   0.537  21.381  1.00  1.00      1S   C  
ATOM   2750  CZ  PHE   182     -10.301  -0.685  20.753  1.00  1.00      1S   C  
ATOM   2751  HN  PHE   182     -14.762   1.467  25.488  1.00  0.00      1S   H  
ATOM   2752  HA  PHE   182     -14.404  -0.741  23.806  1.00  1.00      1S   H  
ATOM   2753  HB1 PHE   182     -12.498   1.611  24.293  1.00  0.00      1S   H  
ATOM   2754  HB2 PHE   182     -13.811   1.563  23.077  1.00  1.00      1S   H  
ATOM   2755  HD1 PHE   182     -13.288  -1.432  22.160  1.00  1.00      1S   H  
ATOM   2756  HD2 PHE   182     -10.751   1.983  22.811  1.00  1.00      1S   H  
ATOM   2757  HE1 PHE   182     -11.679  -2.336  20.568  1.00  1.00      1S   H  
ATOM   2758  HE2 PHE   182      -9.145   1.086  21.147  1.00  1.00      1S   H  
ATOM   2759  HZ  PHE   182      -9.600  -1.075  20.031  1.00  1.00      1S   H  
ATOM   2760  N   PHE   183     -12.034  -0.419  26.121  1.00  1.00      1S   N  
ATOM   2761  CA  PHE   183     -10.947  -1.146  26.739  1.00  1.00      1S   C  
ATOM   2762  C   PHE   183     -11.442  -2.266  27.611  1.00  1.00      1S   C  
ATOM   2763  O   PHE   183     -11.035  -3.410  27.430  1.00  1.00      1S   O  
ATOM   2764  CB  PHE   183     -10.014  -0.218  27.554  1.00  1.00      1S   C  
ATOM   2765  CG  PHE   183      -9.154   0.686  26.696  1.00  1.00      1S   C  
ATOM   2766  CD1 PHE   183      -9.099   0.629  25.286  1.00  1.00      1S   C  
ATOM   2767  CD2 PHE   183      -8.336   1.621  27.355  1.00  1.00      1S   C  
ATOM   2768  CE1 PHE   183      -8.256   1.481  24.566  1.00  1.00      1S   C  
ATOM   2769  CE2 PHE   183      -7.492   2.476  26.635  1.00  1.00      1S   C  
ATOM   2770  CZ  PHE   183      -7.452   2.403  25.239  1.00  1.00      1S   C  
ATOM   2771  HN  PHE   183     -12.066   0.561  26.314  1.00  0.00      1S   H  
ATOM   2772  HA  PHE   183     -10.374  -1.619  25.956  1.00  1.00      1S   H  
ATOM   2773  HB1 PHE   183      -9.322  -0.814  28.187  1.00  0.00      1S   H  
ATOM   2774  HB2 PHE   183     -10.622   0.434  28.213  1.00  1.00      1S   H  
ATOM   2775  HD1 PHE   183      -9.691  -0.068  24.716  1.00  1.00      1S   H  
ATOM   2776  HD2 PHE   183      -8.351   1.673  28.433  1.00  1.00      1S   H  
ATOM   2777  HE1 PHE   183      -8.223   1.420  23.489  1.00  1.00      1S   H  
ATOM   2778  HE2 PHE   183      -6.866   3.185  27.156  1.00  1.00      1S   H  
ATOM   2779  HZ  PHE   183      -6.796   3.051  24.678  1.00  1.00      1S   H  
ATOM   2780  N   ALA   184     -12.354  -1.979  28.557  1.00  1.00      1S   N  
ATOM   2781  CA  ALA   184     -12.761  -2.962  29.528  1.00  1.00      1S   C  
ATOM   2782  C   ALA   184     -13.759  -3.954  28.973  1.00  1.00      1S   C  
ATOM   2783  O   ALA   184     -13.659  -5.144  29.259  1.00  1.00      1S   O  
ATOM   2784  CB  ALA   184     -13.345  -2.298  30.786  1.00  1.00      1S   C  
ATOM   2785  HN  ALA   184     -12.723  -1.060  28.672  1.00  0.00      1S   H  
ATOM   2786  HA  ALA   184     -11.882  -3.514  29.833  1.00  1.00      1S   H  
ATOM   2787  HB1 ALA   184     -14.316  -1.810  30.577  1.00  1.00      1S   H  
ATOM   2788  HB2 ALA   184     -12.643  -1.520  31.156  1.00  1.00      1S   H  
ATOM   2789  HB3 ALA   184     -13.498  -3.046  31.592  1.00  1.00      1S   H  
ATOM   2790  N   CYS   185     -14.755  -3.491  28.184  1.00  1.00      1S   N  
ATOM   2791  CA  CYS   185     -15.897  -4.310  27.833  1.00  1.00      1S   C  
ATOM   2792  C   CYS   185     -15.824  -4.884  26.434  1.00  1.00      1S   C  
ATOM   2793  O   CYS   185     -16.602  -5.780  26.117  1.00  1.00      1S   O  
ATOM   2794  CB  CYS   185     -17.227  -3.533  27.985  1.00  1.00      1S   C  
ATOM   2795  SG  CYS   185     -17.535  -3.009  29.699  1.00  1.00      1S   S  
ATOM   2796  HN  CYS   185     -14.809  -2.531  27.916  1.00  0.00      1S   H  
ATOM   2797  HA  CYS   185     -15.953  -5.154  28.508  1.00  1.00      1S   H  
ATOM   2798  HB1 CYS   185     -18.063  -4.184  27.669  1.00  0.00      1S   H  
ATOM   2799  HB2 CYS   185     -17.232  -2.651  27.316  1.00  1.00      1S   H  
ATOM   2800  HG1 CYS   185     -16.566  -2.105  29.716  1.00  0.00      1S   H  
ATOM   2801  N   VAL   186     -14.907  -4.410  25.557  1.00  1.00      1S   N  
ATOM   2802  CA  VAL   186     -14.814  -4.896  24.189  1.00  1.00      1S   C  
ATOM   2803  C   VAL   186     -13.454  -5.512  23.987  1.00  1.00      1S   C  
ATOM   2804  O   VAL   186     -13.353  -6.672  23.597  1.00  1.00      1S   O  
ATOM   2805  CB  VAL   186     -15.075  -3.813  23.145  1.00  1.00      1S   C  
ATOM   2806  CG1 VAL   186     -14.817  -4.341  21.717  1.00  1.00      1S   C  
ATOM   2807  CG2 VAL   186     -16.534  -3.326  23.278  1.00  1.00      1S   C  
ATOM   2808  HN  VAL   186     -14.284  -3.671  25.806  1.00  0.00      1S   H  
ATOM   2809  HA  VAL   186     -15.533  -5.685  24.024  1.00  1.00      1S   H  
ATOM   2810  HB  VAL   186     -14.405  -2.948  23.327  1.00  1.00      1S   H  
ATOM   2811 HG11 VAL   186     -15.363  -5.295  21.556  1.00  1.00      1S   H  
ATOM   2812 HG12 VAL   186     -13.735  -4.512  21.543  1.00  1.00      1S   H  
ATOM   2813 HG13 VAL   186     -15.171  -3.601  20.970  1.00  1.00      1S   H  
ATOM   2814 HG21 VAL   186     -16.781  -3.048  24.320  1.00  1.00      1S   H  
ATOM   2815 HG22 VAL   186     -17.236  -4.125  22.961  1.00  1.00      1S   H  
ATOM   2816 HG23 VAL   186     -16.694  -2.435  22.635  1.00  1.00      1S   H  
ATOM   2817  N   LEU   187     -12.366  -4.759  24.257  1.00  1.00      1S   N  
ATOM   2818  CA  LEU   187     -11.008  -5.135  23.951  1.00  1.00      1S   C  
ATOM   2819  C   LEU   187     -10.549  -6.279  24.809  1.00  1.00      1S   C  
ATOM   2820  O   LEU   187     -10.035  -7.261  24.288  1.00  1.00      1S   O  
ATOM   2821  CB  LEU   187     -10.039  -3.942  24.115  1.00  1.00      1S   C  
ATOM   2822  CG  LEU   187      -8.592  -4.181  23.627  1.00  1.00      1S   C  
ATOM   2823  CD1 LEU   187      -8.542  -4.642  22.158  1.00  1.00      1S   C  
ATOM   2824  CD2 LEU   187      -7.745  -2.913  23.839  1.00  1.00      1S   C  
ATOM   2825  HN  LEU   187     -12.471  -3.833  24.620  1.00  0.00      1S   H  
ATOM   2826  HA  LEU   187     -11.004  -5.463  22.921  1.00  1.00      1S   H  
ATOM   2827  HB1 LEU   187     -10.003  -3.640  25.183  1.00  0.00      1S   H  
ATOM   2828  HB2 LEU   187     -10.455  -3.081  23.546  1.00  1.00      1S   H  
ATOM   2829  HG  LEU   187      -8.140  -4.987  24.250  1.00  1.00      1S   H  
ATOM   2830 HD11 LEU   187      -9.117  -3.941  21.517  1.00  1.00      1S   H  
ATOM   2831 HD12 LEU   187      -8.973  -5.660  22.052  1.00  1.00      1S   H  
ATOM   2832 HD13 LEU   187      -7.492  -4.674  21.800  1.00  1.00      1S   H  
ATOM   2833 HD21 LEU   187      -7.739  -2.627  24.912  1.00  1.00      1S   H  
ATOM   2834 HD22 LEU   187      -8.162  -2.069  23.250  1.00  1.00      1S   H  
ATOM   2835 HD23 LEU   187      -6.698  -3.090  23.514  1.00  1.00      1S   H  
ATOM   2836  N   VAL   188     -10.758  -6.202  26.145  1.00  1.00      1S   N  
ATOM   2837  CA  VAL   188     -10.413  -7.263  27.074  1.00  1.00      1S   C  
ATOM   2838  C   VAL   188     -11.152  -8.552  26.750  1.00  1.00      1S   C  
ATOM   2839  O   VAL   188     -10.457  -9.562  26.655  1.00  1.00      1S   O  
ATOM   2840  CB  VAL   188     -10.561  -6.854  28.539  1.00  1.00      1S   C  
ATOM   2841  CG1 VAL   188     -10.491  -8.072  29.488  1.00  1.00      1S   C  
ATOM   2842  CG2 VAL   188      -9.457  -5.833  28.882  1.00  1.00      1S   C  
ATOM   2843  HN  VAL   188     -11.176  -5.392  26.553  1.00  0.00      1S   H  
ATOM   2844  HA  VAL   188      -9.364  -7.474  26.917  1.00  1.00      1S   H  
ATOM   2845  HB  VAL   188     -11.539  -6.350  28.685  1.00  1.00      1S   H  
ATOM   2846 HG11 VAL   188      -9.580  -8.672  29.281  1.00  1.00      1S   H  
ATOM   2847 HG12 VAL   188     -11.383  -8.722  29.372  1.00  1.00      1S   H  
ATOM   2848 HG13 VAL   188     -10.455  -7.728  30.543  1.00  1.00      1S   H  
ATOM   2849 HG21 VAL   188      -9.414  -5.017  28.136  1.00  1.00      1S   H  
ATOM   2850 HG22 VAL   188      -8.465  -6.331  28.908  1.00  1.00      1S   H  
ATOM   2851 HG23 VAL   188      -9.657  -5.386  29.879  1.00  1.00      1S   H  
ATOM   2852  N   PRO   189     -12.470  -8.643  26.518  1.00  1.00      1S   N  
ATOM   2853  CA  PRO   189     -13.101  -9.897  26.148  1.00  1.00      1S   C  
ATOM   2854  C   PRO   189     -12.620 -10.419  24.823  1.00  1.00      1S   C  
ATOM   2855  O   PRO   189     -12.508 -11.630  24.707  1.00  1.00      1S   O  
ATOM   2856  CB  PRO   189     -14.601  -9.592  26.089  1.00  1.00      1S   C  
ATOM   2857  CG  PRO   189     -14.770  -8.450  27.088  1.00  1.00      1S   C  
ATOM   2858  CD  PRO   189     -13.472  -7.660  26.926  1.00  1.00      1S   C  
ATOM   2859  HA  PRO   189     -12.859 -10.624  26.910  1.00  1.00      1S   H  
ATOM   2860  HB1 PRO   189     -15.216 -10.474  26.357  1.00  0.00      1S   H  
ATOM   2861  HB2 PRO   189     -14.900  -9.227  25.080  1.00  1.00      1S   H  
ATOM   2862  HG1 PRO   189     -15.671  -7.847  26.876  1.00  0.00      1S   H  
ATOM   2863  HG2 PRO   189     -14.828  -8.852  28.122  1.00  1.00      1S   H  
ATOM   2864  HD1 PRO   189     -13.571  -6.914  26.119  1.00  0.00      1S   H  
ATOM   2865  HD2 PRO   189     -13.206  -7.158  27.874  1.00  1.00      1S   H  
ATOM   2866  N   LEU   190     -12.303  -9.552  23.832  1.00  1.00      1S   N  
ATOM   2867  CA  LEU   190     -11.788  -9.968  22.542  1.00  1.00      1S   C  
ATOM   2868  C   LEU   190     -10.420 -10.600  22.660  1.00  1.00      1S   C  
ATOM   2869  O   LEU   190     -10.121 -11.569  21.966  1.00  1.00      1S   O  
ATOM   2870  CB  LEU   190     -11.690  -8.793  21.537  1.00  1.00      1S   C  
ATOM   2871  CG  LEU   190     -13.032  -8.380  20.886  1.00  1.00      1S   C  
ATOM   2872  CD1 LEU   190     -12.846  -7.107  20.042  1.00  1.00      1S   C  
ATOM   2873  CD2 LEU   190     -13.642  -9.510  20.038  1.00  1.00      1S   C  
ATOM   2874  HN  LEU   190     -12.429  -8.568  23.949  1.00  0.00      1S   H  
ATOM   2875  HA  LEU   190     -12.450 -10.728  22.155  1.00  1.00      1S   H  
ATOM   2876  HB1 LEU   190     -10.999  -9.057  20.705  1.00  0.00      1S   H  
ATOM   2877  HB2 LEU   190     -11.259  -7.913  22.062  1.00  1.00      1S   H  
ATOM   2878  HG  LEU   190     -13.760  -8.143  21.695  1.00  1.00      1S   H  
ATOM   2879 HD11 LEU   190     -12.112  -7.291  19.229  1.00  1.00      1S   H  
ATOM   2880 HD12 LEU   190     -12.471  -6.277  20.677  1.00  1.00      1S   H  
ATOM   2881 HD13 LEU   190     -13.812  -6.800  19.588  1.00  1.00      1S   H  
ATOM   2882 HD21 LEU   190     -13.985 -10.336  20.691  1.00  1.00      1S   H  
ATOM   2883 HD22 LEU   190     -12.890  -9.908  19.325  1.00  1.00      1S   H  
ATOM   2884 HD23 LEU   190     -14.517  -9.138  19.466  1.00  1.00      1S   H  
ATOM   2885  N   LEU   191      -9.561 -10.086  23.568  1.00  1.00      1S   N  
ATOM   2886  CA  LEU   191      -8.255 -10.648  23.834  1.00  1.00      1S   C  
ATOM   2887  C   LEU   191      -8.365 -11.965  24.560  1.00  1.00      1S   C  
ATOM   2888  O   LEU   191      -7.573 -12.874  24.317  1.00  1.00      1S   O  
ATOM   2889  CB  LEU   191      -7.369  -9.696  24.666  1.00  1.00      1S   C  
ATOM   2890  CG  LEU   191      -6.968  -8.402  23.920  1.00  1.00      1S   C  
ATOM   2891  CD1 LEU   191      -6.253  -7.430  24.875  1.00  1.00      1S   C  
ATOM   2892  CD2 LEU   191      -6.122  -8.677  22.663  1.00  1.00      1S   C  
ATOM   2893  HN  LEU   191      -9.801  -9.275  24.100  1.00  0.00      1S   H  
ATOM   2894  HA  LEU   191      -7.779 -10.850  22.885  1.00  1.00      1S   H  
ATOM   2895  HB1 LEU   191      -6.433 -10.218  24.964  1.00  0.00      1S   H  
ATOM   2896  HB2 LEU   191      -7.915  -9.418  25.595  1.00  1.00      1S   H  
ATOM   2897  HG  LEU   191      -7.895  -7.897  23.573  1.00  1.00      1S   H  
ATOM   2898 HD11 LEU   191      -5.319  -7.891  25.262  1.00  1.00      1S   H  
ATOM   2899 HD12 LEU   191      -6.910  -7.183  25.736  1.00  1.00      1S   H  
ATOM   2900 HD13 LEU   191      -5.994  -6.489  24.345  1.00  1.00      1S   H  
ATOM   2901 HD21 LEU   191      -6.689  -9.286  21.928  1.00  1.00      1S   H  
ATOM   2902 HD22 LEU   191      -5.192  -9.219  22.934  1.00  1.00      1S   H  
ATOM   2903 HD23 LEU   191      -5.848  -7.719  22.172  1.00  1.00      1S   H  
ATOM   2904  N   LEU   192      -9.382 -12.120  25.441  1.00  1.00      1S   N  
ATOM   2905  CA  LEU   192      -9.684 -13.378  26.088  1.00  1.00      1S   C  
ATOM   2906  C   LEU   192     -10.148 -14.406  25.088  1.00  1.00      1S   C  
ATOM   2907  O   LEU   192      -9.754 -15.562  25.186  1.00  1.00      1S   O  
ATOM   2908  CB  LEU   192     -10.767 -13.257  27.186  1.00  1.00      1S   C  
ATOM   2909  CG  LEU   192     -10.327 -12.474  28.443  1.00  1.00      1S   C  
ATOM   2910  CD1 LEU   192     -11.519 -12.312  29.405  1.00  1.00      1S   C  
ATOM   2911  CD2 LEU   192      -9.129 -13.127  29.158  1.00  1.00      1S   C  
ATOM   2912  HN  LEU   192      -9.988 -11.358  25.667  1.00  0.00      1S   H  
ATOM   2913  HA  LEU   192      -8.769 -13.752  26.522  1.00  1.00      1S   H  
ATOM   2914  HB1 LEU   192     -11.073 -14.274  27.521  1.00  0.00      1S   H  
ATOM   2915  HB2 LEU   192     -11.665 -12.763  26.758  1.00  1.00      1S   H  
ATOM   2916  HG  LEU   192     -10.010 -11.454  28.129  1.00  1.00      1S   H  
ATOM   2917 HD11 LEU   192     -11.885 -13.310  29.728  1.00  1.00      1S   H  
ATOM   2918 HD12 LEU   192     -12.351 -11.775  28.902  1.00  1.00      1S   H  
ATOM   2919 HD13 LEU   192     -11.216 -11.736  30.304  1.00  1.00      1S   H  
ATOM   2920 HD21 LEU   192      -8.237 -13.150  28.500  1.00  1.00      1S   H  
ATOM   2921 HD22 LEU   192      -9.381 -14.168  29.454  1.00  1.00      1S   H  
ATOM   2922 HD23 LEU   192      -8.868 -12.552  30.071  1.00  1.00      1S   H  
ATOM   2923  N   MET   193     -10.954 -14.007  24.073  1.00  1.00      1S   N  
ATOM   2924  CA  MET   193     -11.408 -14.884  23.011  1.00  1.00      1S   C  
ATOM   2925  C   MET   193     -10.250 -15.412  22.207  1.00  1.00      1S   C  
ATOM   2926  O   MET   193     -10.209 -16.597  21.894  1.00  1.00      1S   O  
ATOM   2927  CB  MET   193     -12.361 -14.200  22.007  1.00  1.00      1S   C  
ATOM   2928  CG  MET   193     -13.719 -13.811  22.597  1.00  1.00      1S   C  
ATOM   2929  SD  MET   193     -14.742 -12.924  21.400  1.00  1.00      1S   S  
ATOM   2930  CE  MET   193     -15.624 -11.913  22.615  1.00  1.00      1S   C  
ATOM   2931  HN  MET   193     -11.275 -13.062  24.020  1.00  0.00      1S   H  
ATOM   2932  HA  MET   193     -11.913 -15.723  23.468  1.00  1.00      1S   H  
ATOM   2933  HB1 MET   193     -12.563 -14.889  21.155  1.00  0.00      1S   H  
ATOM   2934  HB2 MET   193     -11.873 -13.289  21.597  1.00  1.00      1S   H  
ATOM   2935  HG1 MET   193     -13.564 -13.177  23.485  1.00  0.00      1S   H  
ATOM   2936  HG2 MET   193     -14.240 -14.724  22.951  1.00  1.00      1S   H  
ATOM   2937  HE1 MET   193     -14.946 -11.361  23.294  1.00  1.00      1S   H  
ATOM   2938  HE2 MET   193     -16.329 -12.522  23.218  1.00  1.00      1S   H  
ATOM   2939  HE3 MET   193     -16.193 -11.135  22.086  1.00  1.00      1S   H  
ATOM   2940  N   LEU   194      -9.261 -14.543  21.885  1.00  1.00      1S   N  
ATOM   2941  CA  LEU   194      -8.063 -14.907  21.160  1.00  1.00      1S   C  
ATOM   2942  C   LEU   194      -7.263 -15.933  21.924  1.00  1.00      1S   C  
ATOM   2943  O   LEU   194      -6.824 -16.920  21.344  1.00  1.00      1S   O  
ATOM   2944  CB  LEU   194      -7.186 -13.666  20.869  1.00  1.00      1S   C  
ATOM   2945  CG  LEU   194      -5.840 -13.932  20.152  1.00  1.00      1S   C  
ATOM   2946  CD1 LEU   194      -6.020 -14.540  18.748  1.00  1.00      1S   C  
ATOM   2947  CD2 LEU   194      -5.009 -12.637  20.096  1.00  1.00      1S   C  
ATOM   2948  HN  LEU   194      -9.324 -13.581  22.147  1.00  0.00      1S   H  
ATOM   2949  HA  LEU   194      -8.374 -15.355  20.227  1.00  1.00      1S   H  
ATOM   2950  HB1 LEU   194      -6.974 -13.146  21.827  1.00  0.00      1S   H  
ATOM   2951  HB2 LEU   194      -7.780 -12.966  20.241  1.00  1.00      1S   H  
ATOM   2952  HG  LEU   194      -5.254 -14.660  20.760  1.00  1.00      1S   H  
ATOM   2953 HD11 LEU   194      -6.607 -13.851  18.104  1.00  1.00      1S   H  
ATOM   2954 HD12 LEU   194      -6.549 -15.514  18.803  1.00  1.00      1S   H  
ATOM   2955 HD13 LEU   194      -5.030 -14.709  18.275  1.00  1.00      1S   H  
ATOM   2956 HD21 LEU   194      -4.832 -12.252  21.122  1.00  1.00      1S   H  
ATOM   2957 HD22 LEU   194      -5.549 -11.860  19.514  1.00  1.00      1S   H  
ATOM   2958 HD23 LEU   194      -4.027 -12.827  19.614  1.00  1.00      1S   H  
ATOM   2959  N   GLY   195      -7.104 -15.754  23.257  1.00  1.00      1S   N  
ATOM   2960  CA  GLY   195      -6.410 -16.696  24.111  1.00  1.00      1S   C  
ATOM   2961  C   GLY   195      -7.093 -18.037  24.173  1.00  1.00      1S   C  
ATOM   2962  O   GLY   195      -6.427 -19.067  24.206  1.00  1.00      1S   O  
ATOM   2963  HN  GLY   195      -7.470 -14.943  23.712  1.00  0.00      1S   H  
ATOM   2964  HA1 GLY   195      -6.403 -16.277  25.106  1.00  0.00      1S   H  
ATOM   2965  HA2 GLY   195      -5.419 -16.842  23.704  1.00  1.00      1S   H  
ATOM   2966  N   VAL   196      -8.447 -18.059  24.160  1.00  1.00      1S   N  
ATOM   2967  CA  VAL   196      -9.241 -19.272  24.159  1.00  1.00      1S   C  
ATOM   2968  C   VAL   196      -9.053 -20.011  22.854  1.00  1.00      1S   C  
ATOM   2969  O   VAL   196      -8.847 -21.219  22.864  1.00  1.00      1S   O  
ATOM   2970  CB  VAL   196     -10.722 -19.006  24.422  1.00  1.00      1S   C  
ATOM   2971  CG1 VAL   196     -11.569 -20.278  24.212  1.00  1.00      1S   C  
ATOM   2972  CG2 VAL   196     -10.888 -18.512  25.874  1.00  1.00      1S   C  
ATOM   2973  HN  VAL   196      -8.968 -17.207  24.148  1.00  0.00      1S   H  
ATOM   2974  HA  VAL   196      -8.866 -19.909  24.948  1.00  1.00      1S   H  
ATOM   2975  HB  VAL   196     -11.087 -18.214  23.731  1.00  1.00      1S   H  
ATOM   2976 HG11 VAL   196     -11.131 -21.129  24.775  1.00  1.00      1S   H  
ATOM   2977 HG12 VAL   196     -11.629 -20.551  23.137  1.00  1.00      1S   H  
ATOM   2978 HG13 VAL   196     -12.601 -20.107  24.581  1.00  1.00      1S   H  
ATOM   2979 HG21 VAL   196     -10.200 -17.679  26.107  1.00  1.00      1S   H  
ATOM   2980 HG22 VAL   196     -10.676 -19.338  26.585  1.00  1.00      1S   H  
ATOM   2981 HG23 VAL   196     -11.930 -18.163  26.039  1.00  1.00      1S   H  
ATOM   2982  N   TYR   197      -9.079 -19.305  21.699  1.00  1.00      1S   N  
ATOM   2983  CA  TYR   197      -8.908 -19.911  20.393  1.00  1.00      1S   C  
ATOM   2984  C   TYR   197      -7.514 -20.454  20.199  1.00  1.00      1S   C  
ATOM   2985  O   TYR   197      -7.348 -21.506  19.588  1.00  1.00      1S   O  
ATOM   2986  CB  TYR   197      -9.230 -18.934  19.233  1.00  1.00      1S   C  
ATOM   2987  CG  TYR   197     -10.718 -18.882  19.006  1.00  1.00      1S   C  
ATOM   2988  CD1 TYR   197     -11.404 -20.028  18.560  1.00  1.00      1S   C  
ATOM   2989  CD2 TYR   197     -11.442 -17.697  19.211  1.00  1.00      1S   C  
ATOM   2990  CE1 TYR   197     -12.788 -19.997  18.356  1.00  1.00      1S   C  
ATOM   2991  CE2 TYR   197     -12.825 -17.660  19.008  1.00  1.00      1S   C  
ATOM   2992  CZ  TYR   197     -13.499 -18.812  18.589  1.00  1.00      1S   C  
ATOM   2993  OH  TYR   197     -14.893 -18.770  18.401  1.00  1.00      1S   O  
ATOM   2994  HN  TYR   197      -9.237 -18.319  21.702  1.00  0.00      1S   H  
ATOM   2995  HA  TYR   197      -9.566 -20.767  20.349  1.00  1.00      1S   H  
ATOM   2996  HB1 TYR   197      -8.778 -19.274  18.277  1.00  0.00      1S   H  
ATOM   2997  HB2 TYR   197      -8.849 -17.917  19.469  1.00  1.00      1S   H  
ATOM   2998  HD1 TYR   197     -10.860 -20.943  18.372  1.00  1.00      1S   H  
ATOM   2999  HD2 TYR   197     -10.930 -16.801  19.526  1.00  1.00      1S   H  
ATOM   3000  HE1 TYR   197     -13.302 -20.883  18.013  1.00  1.00      1S   H  
ATOM   3001  HE2 TYR   197     -13.368 -16.743  19.185  1.00  1.00      1S   H  
ATOM   3002  HH  TYR   197     -15.171 -17.853  18.452  1.00  1.00      1S   H  
ATOM   3003  N   LEU   198      -6.478 -19.787  20.757  1.00  1.00      1S   N  
ATOM   3004  CA  LEU   198      -5.115 -20.279  20.741  1.00  1.00      1S   C  
ATOM   3005  C   LEU   198      -4.985 -21.572  21.508  1.00  1.00      1S   C  
ATOM   3006  O   LEU   198      -4.284 -22.481  21.071  1.00  1.00      1S   O  
ATOM   3007  CB  LEU   198      -4.114 -19.262  21.337  1.00  1.00      1S   C  
ATOM   3008  CG  LEU   198      -3.862 -18.023  20.447  1.00  1.00      1S   C  
ATOM   3009  CD1 LEU   198      -3.005 -16.990  21.200  1.00  1.00      1S   C  
ATOM   3010  CD2 LEU   198      -3.226 -18.388  19.092  1.00  1.00      1S   C  
ATOM   3011  HN  LEU   198      -6.618 -18.913  21.221  1.00  0.00      1S   H  
ATOM   3012  HA  LEU   198      -4.856 -20.496  19.715  1.00  1.00      1S   H  
ATOM   3013  HB1 LEU   198      -3.130 -19.753  21.507  1.00  0.00      1S   H  
ATOM   3014  HB2 LEU   198      -4.496 -18.922  22.324  1.00  1.00      1S   H  
ATOM   3015  HG  LEU   198      -4.840 -17.545  20.224  1.00  1.00      1S   H  
ATOM   3016 HD11 LEU   198      -2.017 -17.427  21.457  1.00  1.00      1S   H  
ATOM   3017 HD12 LEU   198      -3.512 -16.680  22.139  1.00  1.00      1S   H  
ATOM   3018 HD13 LEU   198      -2.844 -16.089  20.571  1.00  1.00      1S   H  
ATOM   3019 HD21 LEU   198      -3.895 -19.051  18.505  1.00  1.00      1S   H  
ATOM   3020 HD22 LEU   198      -2.258 -18.907  19.249  1.00  1.00      1S   H  
ATOM   3021 HD23 LEU   198      -3.046 -17.469  18.496  1.00  1.00      1S   H  
ATOM   3022  N   ARG   199      -5.695 -21.698  22.652  1.00  1.00      1S   N  
ATOM   3023  CA  ARG   199      -5.723 -22.909  23.439  1.00  1.00      1S   C  
ATOM   3024  C   ARG   199      -6.453 -24.030  22.738  1.00  1.00      1S   C  
ATOM   3025  O   ARG   199      -6.058 -25.185  22.867  1.00  1.00      1S   O  
ATOM   3026  CB  ARG   199      -6.399 -22.702  24.805  1.00  1.00      1S   C  
ATOM   3027  CG  ARG   199      -5.570 -21.868  25.789  1.00  1.00      1S   C  
ATOM   3028  CD  ARG   199      -6.298 -21.737  27.131  1.00  1.00      1S   C  
ATOM   3029  NE  ARG   199      -5.378 -21.109  28.134  1.00  1.00      1S   N  
ATOM   3030  CZ  ARG   199      -4.511 -21.830  28.901  1.00  1.00      1S   C  
ATOM   3031  NH1 ARG   199      -4.407 -23.179  28.774  1.00  1.00      1S   N1+
ATOM   3032  NH2 ARG   199      -3.737 -21.186  29.814  1.00  1.00      1S   N  
ATOM   3033  HN  ARG   199      -6.249 -20.943  22.999  1.00  0.00      1S   H  
ATOM   3034  HA  ARG   199      -4.702 -23.227  23.600  1.00  1.00      1S   H  
ATOM   3035  HB1 ARG   199      -6.555 -23.690  25.292  1.00  0.00      1S   H  
ATOM   3036  HB2 ARG   199      -7.394 -22.227  24.666  1.00  1.00      1S   H  
ATOM   3037  HG1 ARG   199      -5.369 -20.861  25.371  1.00  0.00      1S   H  
ATOM   3038  HG2 ARG   199      -4.589 -22.373  25.931  1.00  1.00      1S   H  
ATOM   3039  HD1 ARG   199      -6.630 -22.733  27.498  1.00  0.00      1S   H  
ATOM   3040  HD2 ARG   199      -7.192 -21.086  27.022  1.00  1.00      1S   H  
ATOM   3041  HE  ARG   199      -5.411 -20.119  28.256  1.00  1.00      1S   H  
ATOM   3042 HH11 ARG   199      -4.971 -23.655  28.102  1.00  1.00      1S   H  
ATOM   3043 HH12 ARG   199      -3.768 -23.688  29.347  1.00  1.00      1S   H  
ATOM   3044 HH21 ARG   199      -3.810 -20.196  29.917  1.00  1.00      1S   H  
ATOM   3045 HH22 ARG   199      -3.104 -21.706  30.384  1.00  1.00      1S   H  
ATOM   3046  N   ILE   200      -7.524 -23.719  21.965  1.00  1.00      1S   N  
ATOM   3047  CA  ILE   200      -8.292 -24.685  21.198  1.00  1.00      1S   C  
ATOM   3048  C   ILE   200      -7.429 -25.321  20.141  1.00  1.00      1S   C  
ATOM   3049  O   ILE   200      -7.354 -26.545  20.057  1.00  1.00      1S   O  
ATOM   3050  CB  ILE   200      -9.537 -24.069  20.558  1.00  1.00      1S   C  
ATOM   3051  CG1 ILE   200     -10.575 -23.789  21.663  1.00  1.00      1S   C  
ATOM   3052  CG2 ILE   200     -10.132 -24.985  19.459  1.00  1.00      1S   C  
ATOM   3053  CD  ILE   200     -11.826 -23.065  21.167  1.00  1.00      1S   C  
ATOM   3054  HN  ILE   200      -7.840 -22.774  21.900  1.00  0.00      1S   H  
ATOM   3055  HA  ILE   200      -8.602 -25.468  21.877  1.00  1.00      1S   H  
ATOM   3056  HB  ILE   200      -9.267 -23.099  20.085  1.00  1.00      1S   H  
ATOM   3057 HG11 ILE   200     -10.114 -23.181  22.468  1.00  0.00      1S   H  
ATOM   3058 HG12 ILE   200     -10.867 -24.760  22.112  1.00  1.00      1S   H  
ATOM   3059 HG21 ILE   200     -10.267 -26.015  19.842  1.00  1.00      1S   H  
ATOM   3060 HG22 ILE   200      -9.473 -25.017  18.567  1.00  1.00      1S   H  
ATOM   3061 HG23 ILE   200     -11.117 -24.609  19.119  1.00  1.00      1S   H  
ATOM   3062  HD1 ILE   200     -12.437 -23.734  20.527  1.00  0.00      1S   H  
ATOM   3063  HD2 ILE   200     -11.556 -22.158  20.588  1.00  0.00      1S   H  
ATOM   3064  HD3 ILE   200     -12.444 -22.760  22.033  1.00  0.00      1S   H  
ATOM   3065  N   PHE   201      -6.744 -24.502  19.313  1.00  1.00      1S   N  
ATOM   3066  CA  PHE   201      -5.939 -24.990  18.215  1.00  1.00      1S   C  
ATOM   3067  C   PHE   201      -4.699 -25.697  18.703  1.00  1.00      1S   C  
ATOM   3068  O   PHE   201      -4.248 -26.651  18.073  1.00  1.00      1S   O  
ATOM   3069  CB  PHE   201      -5.515 -23.860  17.246  1.00  1.00      1S   C  
ATOM   3070  CG  PHE   201      -6.716 -23.277  16.545  1.00  1.00      1S   C  
ATOM   3071  CD1 PHE   201      -6.986 -21.899  16.618  1.00  1.00      1S   C  
ATOM   3072  CD2 PHE   201      -7.576 -24.093  15.786  1.00  1.00      1S   C  
ATOM   3073  CE1 PHE   201      -8.102 -21.351  15.976  1.00  1.00      1S   C  
ATOM   3074  CE2 PHE   201      -8.692 -23.548  15.141  1.00  1.00      1S   C  
ATOM   3075  CZ  PHE   201      -8.956 -22.177  15.238  1.00  1.00      1S   C  
ATOM   3076  HN  PHE   201      -6.814 -23.508  19.395  1.00  0.00      1S   H  
ATOM   3077  HA  PHE   201      -6.526 -25.726  17.683  1.00  1.00      1S   H  
ATOM   3078  HB1 PHE   201      -4.837 -24.252  16.458  1.00  0.00      1S   H  
ATOM   3079  HB2 PHE   201      -4.992 -23.055  17.807  1.00  1.00      1S   H  
ATOM   3080  HD1 PHE   201      -6.332 -21.255  17.188  1.00  1.00      1S   H  
ATOM   3081  HD2 PHE   201      -7.380 -25.151  15.696  1.00  1.00      1S   H  
ATOM   3082  HE1 PHE   201      -8.304 -20.293  16.051  1.00  1.00      1S   H  
ATOM   3083  HE2 PHE   201      -9.350 -24.187  14.573  1.00  1.00      1S   H  
ATOM   3084  HZ  PHE   201      -9.815 -21.753  14.741  1.00  1.00      1S   H  
ATOM   3085  N   ALA   202      -4.137 -25.275  19.860  1.00  1.00      1S   N  
ATOM   3086  CA  ALA   202      -3.002 -25.928  20.474  1.00  1.00      1S   C  
ATOM   3087  C   ALA   202      -3.383 -27.275  21.040  1.00  1.00      1S   C  
ATOM   3088  O   ALA   202      -2.605 -28.223  20.951  1.00  1.00      1S   O  
ATOM   3089  CB  ALA   202      -2.388 -25.080  21.602  1.00  1.00      1S   C  
ATOM   3090  HN  ALA   202      -4.494 -24.480  20.349  1.00  0.00      1S   H  
ATOM   3091  HA  ALA   202      -2.254 -26.084  19.710  1.00  1.00      1S   H  
ATOM   3092  HB1 ALA   202      -3.139 -24.869  22.394  1.00  1.00      1S   H  
ATOM   3093  HB2 ALA   202      -2.036 -24.110  21.191  1.00  1.00      1S   H  
ATOM   3094  HB3 ALA   202      -1.519 -25.598  22.061  1.00  1.00      1S   H  
ATOM   3095  N   ALA   203      -4.608 -27.399  21.607  1.00  1.00      1S   N  
ATOM   3096  CA  ALA   203      -5.140 -28.641  22.122  1.00  1.00      1S   C  
ATOM   3097  C   ALA   203      -5.412 -29.608  21.000  1.00  1.00      1S   C  
ATOM   3098  O   ALA   203      -5.109 -30.789  21.121  1.00  1.00      1S   O  
ATOM   3099  CB  ALA   203      -6.437 -28.439  22.931  1.00  1.00      1S   C  
ATOM   3100  HN  ALA   203      -5.216 -26.611  21.695  1.00  0.00      1S   H  
ATOM   3101  HA  ALA   203      -4.392 -29.079  22.768  1.00  1.00      1S   H  
ATOM   3102  HB1 ALA   203      -7.226 -27.964  22.311  1.00  1.00      1S   H  
ATOM   3103  HB2 ALA   203      -6.237 -27.780  23.802  1.00  1.00      1S   H  
ATOM   3104  HB3 ALA   203      -6.820 -29.409  23.315  1.00  1.00      1S   H  
ATOM   3105  N   ALA   204      -5.950 -29.121  19.858  1.00  1.00      1S   N  
ATOM   3106  CA  ALA   204      -6.231 -29.934  18.697  1.00  1.00      1S   C  
ATOM   3107  C   ALA   204      -4.975 -30.485  18.076  1.00  1.00      1S   C  
ATOM   3108  O   ALA   204      -4.913 -31.659  17.725  1.00  1.00      1S   O  
ATOM   3109  CB  ALA   204      -6.967 -29.140  17.608  1.00  1.00      1S   C  
ATOM   3110  HN  ALA   204      -6.207 -28.159  19.781  1.00  0.00      1S   H  
ATOM   3111  HA  ALA   204      -6.850 -30.760  19.021  1.00  1.00      1S   H  
ATOM   3112  HB1 ALA   204      -6.293 -28.443  17.068  1.00  1.00      1S   H  
ATOM   3113  HB2 ALA   204      -7.776 -28.531  18.056  1.00  1.00      1S   H  
ATOM   3114  HB3 ALA   204      -7.421 -29.844  16.878  1.00  1.00      1S   H  
ATOM   3115  N   ARG   205      -3.928 -29.638  17.958  1.00  1.00      1S   N  
ATOM   3116  CA  ARG   205      -2.644 -29.996  17.404  1.00  1.00      1S   C  
ATOM   3117  C   ARG   205      -1.941 -31.020  18.265  1.00  1.00      1S   C  
ATOM   3118  O   ARG   205      -1.317 -31.943  17.747  1.00  1.00      1S   O  
ATOM   3119  CB  ARG   205      -1.754 -28.742  17.280  1.00  1.00      1S   C  
ATOM   3120  CG  ARG   205      -0.322 -28.998  16.772  1.00  1.00      1S   C  
ATOM   3121  CD  ARG   205       0.567 -27.753  16.821  1.00  1.00      1S   C  
ATOM   3122  NE  ARG   205       0.588 -27.263  18.238  1.00  1.00      1S   N  
ATOM   3123  CZ  ARG   205       1.156 -26.082  18.603  1.00  1.00      1S   C  
ATOM   3124  NH1 ARG   205       1.797 -25.308  17.688  1.00  1.00      1S   N1+
ATOM   3125  NH2 ARG   205       1.080 -25.674  19.897  1.00  1.00      1S   N  
ATOM   3126  HN  ARG   205      -4.014 -28.686  18.248  1.00  0.00      1S   H  
ATOM   3127  HA  ARG   205      -2.805 -30.426  16.425  1.00  1.00      1S   H  
ATOM   3128  HB1 ARG   205      -1.724 -28.251  18.277  1.00  0.00      1S   H  
ATOM   3129  HB2 ARG   205      -2.248 -28.028  16.582  1.00  1.00      1S   H  
ATOM   3130  HG1 ARG   205      -0.373 -29.372  15.725  1.00  0.00      1S   H  
ATOM   3131  HG2 ARG   205       0.169 -29.787  17.384  1.00  1.00      1S   H  
ATOM   3132  HD1 ARG   205       0.155 -26.956  16.164  1.00  0.00      1S   H  
ATOM   3133  HD2 ARG   205       1.606 -28.003  16.515  1.00  1.00      1S   H  
ATOM   3134  HE  ARG   205       0.114 -27.801  18.934  1.00  1.00      1S   H  
ATOM   3135 HH11 ARG   205       1.848 -25.613  16.740  1.00  1.00      1S   H  
ATOM   3136 HH12 ARG   205       2.217 -24.447  17.967  1.00  1.00      1S   H  
ATOM   3137 HH21 ARG   205       0.609 -26.242  20.569  1.00  1.00      1S   H  
ATOM   3138 HH22 ARG   205       1.502 -24.813  20.172  1.00  1.00      1S   H  
ATOM   3139  N   ARG   206      -2.046 -30.890  19.607  1.00  1.00      1S   N  
ATOM   3140  CA  ARG   206      -1.443 -31.811  20.543  1.00  1.00      1S   C  
ATOM   3141  C   ARG   206      -2.112 -33.164  20.506  1.00  1.00      1S   C  
ATOM   3142  O   ARG   206      -1.437 -34.191  20.559  1.00  1.00      1S   O  
ATOM   3143  CB  ARG   206      -1.499 -31.257  21.983  1.00  1.00      1S   C  
ATOM   3144  CG  ARG   206      -0.969 -32.223  23.054  1.00  1.00      1S   C  
ATOM   3145  CD  ARG   206      -0.875 -31.554  24.423  1.00  1.00      1S   C  
ATOM   3146  NE  ARG   206      -0.377 -32.565  25.407  1.00  1.00      1S   N  
ATOM   3147  CZ  ARG   206      -0.054 -32.228  26.686  1.00  1.00      1S   C  
ATOM   3148  NH1 ARG   206      -0.166 -30.944  27.117  1.00  1.00      1S   N1+
ATOM   3149  NH2 ARG   206       0.387 -33.187  27.541  1.00  1.00      1S   N  
ATOM   3150  HN  ARG   206      -2.549 -30.130  20.014  1.00  0.00      1S   H  
ATOM   3151  HA  ARG   206      -0.407 -31.944  20.262  1.00  1.00      1S   H  
ATOM   3152  HB1 ARG   206      -2.546 -30.976  22.235  1.00  0.00      1S   H  
ATOM   3153  HB2 ARG   206      -0.888 -30.328  22.014  1.00  1.00      1S   H  
ATOM   3154  HG1 ARG   206       0.035 -32.588  22.744  1.00  0.00      1S   H  
ATOM   3155  HG2 ARG   206      -1.650 -33.101  23.126  1.00  1.00      1S   H  
ATOM   3156  HD1 ARG   206      -1.875 -31.197  24.752  1.00  0.00      1S   H  
ATOM   3157  HD2 ARG   206      -0.160 -30.702  24.380  1.00  1.00      1S   H  
ATOM   3158  HE  ARG   206      -0.284 -33.517  25.118  1.00  1.00      1S   H  
ATOM   3159 HH11 ARG   206      -0.488 -30.241  26.485  1.00  1.00      1S   H  
ATOM   3160 HH12 ARG   206       0.078 -30.707  28.055  1.00  1.00      1S   H  
ATOM   3161 HH21 ARG   206       0.470 -34.131  27.228  1.00  1.00      1S   H  
ATOM   3162 HH22 ARG   206       0.626 -32.944  28.479  1.00  1.00      1S   H  
ATOM   3163  N   GLN   207      -3.461 -33.197  20.406  1.00  1.00      1S   N  
ATOM   3164  CA  GLN   207      -4.223 -34.426  20.383  1.00  1.00      1S   C  
ATOM   3165  C   GLN   207      -4.029 -35.191  19.102  1.00  1.00      1S   C  
ATOM   3166  O   GLN   207      -3.999 -36.420  19.120  1.00  1.00      1S   O  
ATOM   3167  CB  GLN   207      -5.730 -34.177  20.572  1.00  1.00      1S   C  
ATOM   3168  CG  GLN   207      -6.049 -33.736  22.006  1.00  1.00      1S   C  
ATOM   3169  CD  GLN   207      -7.532 -33.396  22.128  1.00  1.00      1S   C  
ATOM   3170  NE2 GLN   207      -7.827 -32.423  23.035  1.00  1.00      1S   N  
ATOM   3171  OE1 GLN   207      -8.392 -33.980  21.461  1.00  1.00      1S   O  
ATOM   3172  HN  GLN   207      -3.997 -32.356  20.373  1.00  0.00      1S   H  
ATOM   3173  HA  GLN   207      -3.875 -35.052  21.194  1.00  1.00      1S   H  
ATOM   3174  HB1 GLN   207      -6.292 -35.118  20.374  1.00  0.00      1S   H  
ATOM   3175  HB2 GLN   207      -6.069 -33.407  19.842  1.00  1.00      1S   H  
ATOM   3176  HG1 GLN   207      -5.435 -32.853  22.276  1.00  0.00      1S   H  
ATOM   3177  HG2 GLN   207      -5.805 -34.555  22.714  1.00  1.00      1S   H  
ATOM   3178 HE21 GLN   207      -8.786 -32.162  23.170  1.00  1.00      1S   H  
ATOM   3179 HE22 GLN   207      -7.100 -31.996  23.568  1.00  1.00      1S   H  
ATOM   3180  N   LEU   208      -3.866 -34.479  17.965  1.00  1.00      1S   N  
ATOM   3181  CA  LEU   208      -3.528 -35.100  16.705  1.00  1.00      1S   C  
ATOM   3182  C   LEU   208      -2.129 -35.756  16.762  1.00  1.00      1S   C  
ATOM   3183  CB  LEU   208      -3.572 -34.091  15.528  1.00  1.00      1S   C  
ATOM   3184  CG  LEU   208      -5.002 -33.687  15.091  1.00  1.00      1S   C  
ATOM   3185  CD1 LEU   208      -4.974 -32.507  14.102  1.00  1.00      1S   C  
ATOM   3186  CD2 LEU   208      -5.775 -34.873  14.486  1.00  1.00      1S   C  
ATOM   3187  OT1 LEU   208      -1.906 -36.705  15.963  1.00  1.00      1S   O  
ATOM   3188  OT2 LEU   208      -1.291 -35.352  17.610  1.00  0.00      1S   O  
ATOM   3189  HN  LEU   208      -3.924 -33.483  17.957  1.00  0.00      1S   H  
ATOM   3190  HA  LEU   208      -4.243 -35.890  16.534  1.00  1.00      1S   H  
ATOM   3191  HB1 LEU   208      -3.057 -34.525  14.644  1.00  0.00      1S   H  
ATOM   3192  HB2 LEU   208      -3.013 -33.178  15.830  1.00  1.00      1S   H  
ATOM   3193  HG  LEU   208      -5.557 -33.345  15.994  1.00  1.00      1S   H  
ATOM   3194 HD11 LEU   208      -4.415 -32.789  13.185  1.00  1.00      1S   H  
ATOM   3195 HD12 LEU   208      -4.481 -31.626  14.564  1.00  1.00      1S   H  
ATOM   3196 HD13 LEU   208      -6.009 -32.224  13.814  1.00  1.00      1S   H  
ATOM   3197 HD21 LEU   208      -5.899 -35.689  15.227  1.00  1.00      1S   H  
ATOM   3198 HD22 LEU   208      -5.225 -35.269  13.608  1.00  1.00      1S   H  
ATOM   3199 HD23 LEU   208      -6.783 -34.549  14.155  1.00  1.00      1S   H  
ATOM   3200  N   GLU   219      -7.923 -43.266  12.010  1.00  1.00      2S   N  
ATOM   3201  CA  GLU   219      -8.428 -42.361  10.940  1.00  1.00      2S   C  
ATOM   3202  C   GLU   219      -9.705 -41.664  11.316  1.00  1.00      2S   C  
ATOM   3203  O   GLU   219      -9.890 -40.502  10.967  1.00  1.00      2S   O  
ATOM   3204  CB  GLU   219      -8.634 -43.157   9.632  1.00  1.00      2S   C  
ATOM   3205  CG  GLU   219      -7.314 -43.713   9.061  1.00  1.00      2S   C  
ATOM   3206  CD  GLU   219      -7.558 -44.621   7.854  1.00  1.00      2S   C  
ATOM   3207  OE1 GLU   219      -8.742 -44.844   7.489  1.00  1.00      2S   O  
ATOM   3208  OE2 GLU   219      -6.544 -45.110   7.290  1.00  1.00      2S   O1-
ATOM   3209  HA  GLU   219      -7.673 -41.602  10.789  1.00  1.00      2S   H  
ATOM   3210  HB1 GLU   219      -9.085 -42.492   8.860  1.00  0.00      2S   H  
ATOM   3211  HB2 GLU   219      -9.346 -43.992   9.817  1.00  1.00      2S   H  
ATOM   3212  HG1 GLU   219      -6.775 -44.305   9.830  1.00  0.00      2S   H  
ATOM   3213  HG2 GLU   219      -6.663 -42.869   8.746  1.00  1.00      2S   H  
ATOM   3214  HT1 GLU   219      -7.941 -42.784  12.930  1.00  0.00      2S   H  
ATOM   3215  HT2 GLU   219      -6.948 -43.551  11.783  1.00  0.00      2S   H  
ATOM   3216  HT3 GLU   219      -8.520 -44.117  12.046  1.00  0.00      2S   H  
ATOM   3217  N   ARG   220     -10.616 -42.338  12.059  1.00  1.00      2S   N  
ATOM   3218  CA  ARG   220     -11.856 -41.748  12.514  1.00  1.00      2S   C  
ATOM   3219  C   ARG   220     -11.624 -40.727  13.599  1.00  1.00      2S   C  
ATOM   3220  O   ARG   220     -12.288 -39.696  13.620  1.00  1.00      2S   O  
ATOM   3221  CB  ARG   220     -12.835 -42.805  13.054  1.00  1.00      2S   C  
ATOM   3222  CG  ARG   220     -13.490 -43.637  11.942  1.00  1.00      2S   C  
ATOM   3223  CD  ARG   220     -14.470 -44.647  12.539  1.00  1.00      2S   C  
ATOM   3224  NE  ARG   220     -15.034 -45.500  11.447  1.00  1.00      2S   N  
ATOM   3225  CZ  ARG   220     -15.841 -46.564  11.718  1.00  1.00      2S   C  
ATOM   3226  NH1 ARG   220     -16.168 -46.883  12.998  1.00  1.00      2S   N1+
ATOM   3227  NH2 ARG   220     -16.323 -47.319  10.696  1.00  1.00      2S   N  
ATOM   3228  HN  ARG   220     -10.485 -43.291  12.316  1.00  0.00      2S   H  
ATOM   3229  HA  ARG   220     -12.320 -41.242  11.678  1.00  1.00      2S   H  
ATOM   3230  HB1 ARG   220     -13.658 -42.310  13.619  1.00  0.00      2S   H  
ATOM   3231  HB2 ARG   220     -12.300 -43.483  13.754  1.00  1.00      2S   H  
ATOM   3232  HG1 ARG   220     -12.703 -44.163  11.359  1.00  0.00      2S   H  
ATOM   3233  HG2 ARG   220     -14.034 -42.952  11.253  1.00  1.00      2S   H  
ATOM   3234  HD1 ARG   220     -15.307 -44.120  13.047  1.00  0.00      2S   H  
ATOM   3235  HD2 ARG   220     -13.938 -45.300  13.265  1.00  1.00      2S   H  
ATOM   3236  HE  ARG   220     -14.811 -45.289  10.496  1.00  1.00      2S   H  
ATOM   3237 HH11 ARG   220     -15.814 -46.328  13.749  1.00  1.00      2S   H  
ATOM   3238 HH12 ARG   220     -16.757 -47.666  13.185  1.00  1.00      2S   H  
ATOM   3239 HH21 ARG   220     -16.085 -47.091   9.754  1.00  1.00      2S   H  
ATOM   3240 HH22 ARG   220     -16.912 -48.100  10.892  1.00  1.00      2S   H  
ATOM   3241  N   ALA   221     -10.656 -40.972  14.514  1.00  1.00      2S   N  
ATOM   3242  CA  ALA   221     -10.299 -40.032  15.558  1.00  1.00      2S   C  
ATOM   3243  C   ALA   221      -9.667 -38.788  14.979  1.00  1.00      2S   C  
ATOM   3244  O   ALA   221      -9.945 -37.674  15.420  1.00  1.00      2S   O  
ATOM   3245  CB  ALA   221      -9.324 -40.655  16.574  1.00  1.00      2S   C  
ATOM   3246  HN  ALA   221     -10.147 -41.827  14.513  1.00  0.00      2S   H  
ATOM   3247  HA  ALA   221     -11.205 -39.741  16.071  1.00  1.00      2S   H  
ATOM   3248  HB1 ALA   221      -8.394 -41.000  16.076  1.00  1.00      2S   H  
ATOM   3249  HB2 ALA   221      -9.803 -41.528  17.066  1.00  1.00      2S   H  
ATOM   3250  HB3 ALA   221      -9.055 -39.920  17.364  1.00  1.00      2S   H  
ATOM   3251  N   ARG   222      -8.832 -38.960  13.929  1.00  1.00      2S   N  
ATOM   3252  CA  ARG   222      -8.218 -37.884  13.190  1.00  1.00      2S   C  
ATOM   3253  C   ARG   222      -9.253 -37.067  12.450  1.00  1.00      2S   C  
ATOM   3254  O   ARG   222      -9.168 -35.843  12.415  1.00  1.00      2S   O  
ATOM   3255  CB  ARG   222      -7.192 -38.449  12.188  1.00  1.00      2S   C  
ATOM   3256  CG  ARG   222      -6.359 -37.387  11.452  1.00  1.00      2S   C  
ATOM   3257  CD  ARG   222      -5.371 -37.986  10.444  1.00  1.00      2S   C  
ATOM   3258  NE  ARG   222      -4.490 -38.953  11.175  1.00  1.00      2S   N  
ATOM   3259  CZ  ARG   222      -3.791 -39.940  10.547  1.00  1.00      2S   C  
ATOM   3260  NH1 ARG   222      -3.813 -40.060   9.194  1.00  1.00      2S   N1+
ATOM   3261  NH2 ARG   222      -3.064 -40.817  11.288  1.00  1.00      2S   N  
ATOM   3262  HN  ARG   222      -8.610 -39.875  13.604  1.00  0.00      2S   H  
ATOM   3263  HA  ARG   222      -7.714 -37.239  13.897  1.00  1.00      2S   H  
ATOM   3264  HB1 ARG   222      -7.708 -39.086  11.438  1.00  0.00      2S   H  
ATOM   3265  HB2 ARG   222      -6.502 -39.105  12.765  1.00  1.00      2S   H  
ATOM   3266  HG1 ARG   222      -5.807 -36.773  12.194  1.00  0.00      2S   H  
ATOM   3267  HG2 ARG   222      -7.046 -36.713  10.897  1.00  1.00      2S   H  
ATOM   3268  HD1 ARG   222      -4.734 -37.195   9.993  1.00  0.00      2S   H  
ATOM   3269  HD2 ARG   222      -5.933 -38.521   9.648  1.00  1.00      2S   H  
ATOM   3270  HE  ARG   222      -4.454 -38.904  12.172  1.00  1.00      2S   H  
ATOM   3271 HH11 ARG   222      -4.340 -39.410   8.651  1.00  1.00      2S   H  
ATOM   3272 HH12 ARG   222      -3.280 -40.776   8.747  1.00  1.00      2S   H  
ATOM   3273 HH21 ARG   222      -2.563 -41.553  10.837  1.00  1.00      2S   H  
ATOM   3274 HH22 ARG   222      -3.013 -40.708  12.279  1.00  1.00      2S   H  
ATOM   3275  N   SER   223     -10.283 -37.732  11.875  1.00  1.00      2S   N  
ATOM   3276  CA  SER   223     -11.371 -37.101  11.156  1.00  1.00      2S   C  
ATOM   3277  C   SER   223     -12.207 -36.249  12.084  1.00  1.00      2S   C  
ATOM   3278  O   SER   223     -12.568 -35.133  11.725  1.00  1.00      2S   O  
ATOM   3279  CB  SER   223     -12.254 -38.152  10.423  1.00  1.00      2S   C  
ATOM   3280  OG  SER   223     -13.430 -37.597   9.836  1.00  1.00      2S   O  
ATOM   3281  HN  SER   223     -10.330 -38.728  11.924  1.00  0.00      2S   H  
ATOM   3282  HA  SER   223     -10.933 -36.444  10.417  1.00  1.00      2S   H  
ATOM   3283  HB1 SER   223     -12.561 -38.946  11.136  1.00  0.00      2S   H  
ATOM   3284  HB2 SER   223     -11.652 -38.628   9.619  1.00  1.00      2S   H  
ATOM   3285  HG1 SER   223     -13.132 -36.989   9.155  1.00  0.00      2S   H  
ATOM   3286  N   THR   224     -12.512 -36.742  13.307  1.00  1.00      2S   N  
ATOM   3287  CA  THR   224     -13.335 -36.039  14.275  1.00  1.00      2S   C  
ATOM   3288  C   THR   224     -12.649 -34.782  14.752  1.00  1.00      2S   C  
ATOM   3289  O   THR   224     -13.281 -33.732  14.859  1.00  1.00      2S   O  
ATOM   3290  CB  THR   224     -13.713 -36.919  15.458  1.00  1.00      2S   C  
ATOM   3291  CG2 THR   224     -14.520 -36.131  16.511  1.00  1.00      2S   C  
ATOM   3292  OG1 THR   224     -14.518 -37.997  14.998  1.00  1.00      2S   O  
ATOM   3293  HN  THR   224     -12.208 -37.652  13.585  1.00  0.00      2S   H  
ATOM   3294  HA  THR   224     -14.241 -35.737  13.767  1.00  1.00      2S   H  
ATOM   3295  HB  THR   224     -12.799 -37.342  15.931  1.00  1.00      2S   H  
ATOM   3296  HG1 THR   224     -14.731 -38.519  15.775  1.00  1.00      2S   H  
ATOM   3297 HG21 THR   224     -15.371 -35.604  16.031  1.00  1.00      2S   H  
ATOM   3298 HG22 THR   224     -13.880 -35.380  17.022  1.00  1.00      2S   H  
ATOM   3299 HG23 THR   224     -14.919 -36.816  17.288  1.00  1.00      2S   H  
ATOM   3300  N   LEU   225     -11.322 -34.849  15.006  1.00  1.00      2S   N  
ATOM   3301  CA  LEU   225     -10.543 -33.710  15.435  1.00  1.00      2S   C  
ATOM   3302  C   LEU   225     -10.460 -32.650  14.373  1.00  1.00      2S   C  
ATOM   3303  O   LEU   225     -10.596 -31.474  14.683  1.00  1.00      2S   O  
ATOM   3304  CB  LEU   225      -9.111 -34.108  15.848  1.00  1.00      2S   C  
ATOM   3305  CG  LEU   225      -8.977 -34.367  17.360  1.00  1.00      2S   C  
ATOM   3306  CD1 LEU   225      -7.677 -35.127  17.666  1.00  1.00      2S   C  
ATOM   3307  CD2 LEU   225      -9.047 -33.046  18.153  1.00  1.00      2S   C  
ATOM   3308  HN  LEU   225     -10.819 -35.706  14.911  1.00  0.00      2S   H  
ATOM   3309  HA  LEU   225     -11.057 -33.269  16.278  1.00  1.00      2S   H  
ATOM   3310  HB1 LEU   225      -8.373 -33.315  15.589  1.00  0.00      2S   H  
ATOM   3311  HB2 LEU   225      -8.825 -35.025  15.287  1.00  1.00      2S   H  
ATOM   3312  HG  LEU   225      -9.827 -35.014  17.677  1.00  1.00      2S   H  
ATOM   3313 HD11 LEU   225      -6.798 -34.474  17.481  1.00  1.00      2S   H  
ATOM   3314 HD12 LEU   225      -7.593 -36.028  17.022  1.00  1.00      2S   H  
ATOM   3315 HD13 LEU   225      -7.664 -35.451  18.727  1.00  1.00      2S   H  
ATOM   3316 HD21 LEU   225     -10.018 -32.532  17.995  1.00  1.00      2S   H  
ATOM   3317 HD22 LEU   225      -8.231 -32.364  17.833  1.00  1.00      2S   H  
ATOM   3318 HD23 LEU   225      -8.936 -33.239  19.237  1.00  1.00      2S   H  
ATOM   3319  N   GLN   226     -10.269 -33.030  13.092  1.00  1.00      2S   N  
ATOM   3320  CA  GLN   226     -10.177 -32.093  11.991  1.00  1.00      2S   C  
ATOM   3321  C   GLN   226     -11.478 -31.359  11.746  1.00  1.00      2S   C  
ATOM   3322  O   GLN   226     -11.467 -30.213  11.302  1.00  1.00      2S   O  
ATOM   3323  CB  GLN   226      -9.741 -32.803  10.694  1.00  1.00      2S   C  
ATOM   3324  CG  GLN   226      -8.265 -33.239  10.752  1.00  1.00      2S   C  
ATOM   3325  CD  GLN   226      -7.934 -34.186   9.595  1.00  1.00      2S   C  
ATOM   3326  NE2 GLN   226      -6.613 -34.504   9.459  1.00  1.00      2S   N  
ATOM   3327  OE1 GLN   226      -8.809 -34.633   8.846  1.00  1.00      2S   O  
ATOM   3328  HN  GLN   226     -10.162 -33.993  12.850  1.00  0.00      2S   H  
ATOM   3329  HA  GLN   226      -9.431 -31.353  12.247  1.00  1.00      2S   H  
ATOM   3330  HB1 GLN   226      -9.862 -32.124   9.820  1.00  0.00      2S   H  
ATOM   3331  HB2 GLN   226     -10.402 -33.685  10.542  1.00  1.00      2S   H  
ATOM   3332  HG1 GLN   226      -8.054 -33.760  11.709  1.00  0.00      2S   H  
ATOM   3333  HG2 GLN   226      -7.614 -32.340  10.698  1.00  1.00      2S   H  
ATOM   3334 HE21 GLN   226      -6.326 -35.083   8.697  1.00  1.00      2S   H  
ATOM   3335 HE22 GLN   226      -5.950 -34.172  10.128  1.00  1.00      2S   H  
ATOM   3336  N   LYS   227     -12.632 -31.985  12.075  1.00  1.00      2S   N  
ATOM   3337  CA  LYS   227     -13.926 -31.344  12.008  1.00  1.00      2S   C  
ATOM   3338  C   LYS   227     -14.114 -30.356  13.134  1.00  1.00      2S   C  
ATOM   3339  O   LYS   227     -14.750 -29.323  12.941  1.00  1.00      2S   O  
ATOM   3340  CB  LYS   227     -15.086 -32.356  12.060  1.00  1.00      2S   C  
ATOM   3341  CG  LYS   227     -15.157 -33.231  10.803  1.00  1.00      2S   C  
ATOM   3342  CD  LYS   227     -16.293 -34.256  10.877  1.00  1.00      2S   C  
ATOM   3343  CE  LYS   227     -16.346 -35.158   9.642  1.00  1.00      2S   C  
ATOM   3344  NZ  LYS   227     -17.457 -36.129   9.751  1.00  1.00      2S   N1+
ATOM   3345  HN  LYS   227     -12.630 -32.928  12.404  1.00  0.00      2S   H  
ATOM   3346  HA  LYS   227     -13.988 -30.800  11.076  1.00  1.00      2S   H  
ATOM   3347  HB1 LYS   227     -16.056 -31.816  12.147  1.00  0.00      2S   H  
ATOM   3348  HB2 LYS   227     -14.973 -33.007  12.955  1.00  1.00      2S   H  
ATOM   3349  HG1 LYS   227     -14.196 -33.767  10.665  1.00  0.00      2S   H  
ATOM   3350  HG2 LYS   227     -15.304 -32.579   9.914  1.00  1.00      2S   H  
ATOM   3351  HD1 LYS   227     -17.256 -33.706  10.984  1.00  0.00      2S   H  
ATOM   3352  HD2 LYS   227     -16.147 -34.879  11.788  1.00  1.00      2S   H  
ATOM   3353  HE1 LYS   227     -15.400 -35.730   9.540  1.00  0.00      2S   H  
ATOM   3354  HE2 LYS   227     -16.509 -34.552   8.725  1.00  1.00      2S   H  
ATOM   3355  HZ1 LYS   227     -18.358 -35.616   9.836  1.00  1.00      2S   H  
ATOM   3356  HZ2 LYS   227     -17.315 -36.721  10.595  1.00  1.00      2S   H  
ATOM   3357  HZ3 LYS   227     -17.477 -36.732   8.904  1.00  1.00      2S   H  
ATOM   3358  N   GLU   228     -13.544 -30.631  14.332  1.00  1.00      2S   N  
ATOM   3359  CA  GLU   228     -13.580 -29.724  15.462  1.00  1.00      2S   C  
ATOM   3360  C   GLU   228     -12.702 -28.521  15.228  1.00  1.00      2S   C  
ATOM   3361  O   GLU   228     -13.056 -27.416  15.633  1.00  1.00      2S   O  
ATOM   3362  CB  GLU   228     -13.154 -30.402  16.782  1.00  1.00      2S   C  
ATOM   3363  CG  GLU   228     -14.292 -31.243  17.383  1.00  1.00      2S   C  
ATOM   3364  CD  GLU   228     -13.836 -31.855  18.703  1.00  1.00      2S   C  
ATOM   3365  OE1 GLU   228     -13.062 -32.848  18.661  1.00  1.00      2S   O  
ATOM   3366  OE2 GLU   228     -14.257 -31.331  19.768  1.00  1.00      2S   O1-
ATOM   3367  HN  GLU   228     -13.051 -31.486  14.484  1.00  0.00      2S   H  
ATOM   3368  HA  GLU   228     -14.594 -29.366  15.573  1.00  1.00      2S   H  
ATOM   3369  HB1 GLU   228     -12.875 -29.629  17.536  1.00  0.00      2S   H  
ATOM   3370  HB2 GLU   228     -12.261 -31.040  16.603  1.00  1.00      2S   H  
ATOM   3371  HG1 GLU   228     -14.598 -32.050  16.686  1.00  0.00      2S   H  
ATOM   3372  HG2 GLU   228     -15.167 -30.584  17.571  1.00  1.00      2S   H  
ATOM   3373  N   VAL   229     -11.555 -28.699  14.530  1.00  1.00      2S   N  
ATOM   3374  CA  VAL   229     -10.674 -27.623  14.124  1.00  1.00      2S   C  
ATOM   3375  C   VAL   229     -11.393 -26.738  13.139  1.00  1.00      2S   C  
ATOM   3376  O   VAL   229     -11.396 -25.522  13.293  1.00  1.00      2S   O  
ATOM   3377  CB  VAL   229      -9.373 -28.124  13.503  1.00  1.00      2S   C  
ATOM   3378  CG1 VAL   229      -8.512 -26.945  13.009  1.00  1.00      2S   C  
ATOM   3379  CG2 VAL   229      -8.584 -28.911  14.559  1.00  1.00      2S   C  
ATOM   3380  HN  VAL   229     -11.267 -29.616  14.258  1.00  0.00      2S   H  
ATOM   3381  HA  VAL   229     -10.444 -27.033  15.001  1.00  1.00      2S   H  
ATOM   3382  HB  VAL   229      -9.597 -28.797  12.646  1.00  1.00      2S   H  
ATOM   3383 HG11 VAL   229      -8.399 -26.192  13.816  1.00  1.00      2S   H  
ATOM   3384 HG12 VAL   229      -8.972 -26.460  12.124  1.00  1.00      2S   H  
ATOM   3385 HG13 VAL   229      -7.500 -27.304  12.723  1.00  1.00      2S   H  
ATOM   3386 HG21 VAL   229      -9.196 -29.688  15.048  1.00  1.00      2S   H  
ATOM   3387 HG22 VAL   229      -8.225 -28.217  15.347  1.00  1.00      2S   H  
ATOM   3388 HG23 VAL   229      -7.704 -29.403  14.092  1.00  1.00      2S   H  
ATOM   3389  N   HSD   230     -12.057 -27.333  12.122  1.00  1.00      2S   N  
ATOM   3390  CA  HSD   230     -12.776 -26.613  11.096  1.00  1.00      2S   C  
ATOM   3391  C   HSD   230     -13.934 -25.822  11.664  1.00  1.00      2S   C  
ATOM   3392  O   HSD   230     -14.167 -24.689  11.249  1.00  1.00      2S   O  
ATOM   3393  CB  HSD   230     -13.284 -27.571   9.994  1.00  1.00      2S   C  
ATOM   3394  CG  HSD   230     -13.913 -26.879   8.814  1.00  1.00      2S   C  
ATOM   3395  CD2 HSD   230     -13.359 -26.460   7.644  1.00  1.00      2S   C  
ATOM   3396  ND1 HSD   230     -15.241 -26.515   8.751  1.00  1.00      2S   N  
ATOM   3397  CE1 HSD   230     -15.423 -25.902   7.556  1.00  1.00      2S   C  
ATOM   3398  NE2 HSD   230     -14.310 -25.846   6.850  1.00  1.00      2S   N  
ATOM   3399  HN  HSD   230     -12.050 -28.328  12.024  1.00  0.00      2S   H  
ATOM   3400  HA  HSD   230     -12.084 -25.912  10.651  1.00  1.00      2S   H  
ATOM   3401  HB1 HSD   230     -14.004 -28.301  10.424  1.00  0.00      2S   H  
ATOM   3402  HB2 HSD   230     -12.413 -28.151   9.614  1.00  1.00      2S   H  
ATOM   3403  HD1 HSD   230     -15.928 -26.678   9.461  1.00  0.00      2S   H  
ATOM   3404  HD2 HSD   230     -12.336 -26.537   7.297  1.00  1.00      2S   H  
ATOM   3405  HE1 HSD   230     -16.385 -25.507   7.236  1.00  1.00      2S   H  
ATOM   3406  N   ALA   231     -14.663 -26.391  12.653  1.00  1.00      2S   N  
ATOM   3407  CA  ALA   231     -15.770 -25.743  13.319  1.00  1.00      2S   C  
ATOM   3408  C   ALA   231     -15.303 -24.602  14.197  1.00  1.00      2S   C  
ATOM   3409  O   ALA   231     -15.969 -23.572  14.288  1.00  1.00      2S   O  
ATOM   3410  CB  ALA   231     -16.571 -26.737  14.182  1.00  1.00      2S   C  
ATOM   3411  HN  ALA   231     -14.465 -27.320  12.964  1.00  0.00      2S   H  
ATOM   3412  HA  ALA   231     -16.424 -25.337  12.559  1.00  1.00      2S   H  
ATOM   3413  HB1 ALA   231     -15.925 -27.200  14.958  1.00  1.00      2S   H  
ATOM   3414  HB2 ALA   231     -16.975 -27.549  13.540  1.00  1.00      2S   H  
ATOM   3415  HB3 ALA   231     -17.426 -26.233  14.680  1.00  1.00      2S   H  
ATOM   3416  N   ALA   232     -14.121 -24.749  14.842  1.00  1.00      2S   N  
ATOM   3417  CA  ALA   232     -13.527 -23.726  15.673  1.00  1.00      2S   C  
ATOM   3418  C   ALA   232     -12.986 -22.586  14.846  1.00  1.00      2S   C  
ATOM   3419  O   ALA   232     -13.030 -21.438  15.278  1.00  1.00      2S   O  
ATOM   3420  CB  ALA   232     -12.384 -24.278  16.543  1.00  1.00      2S   C  
ATOM   3421  HN  ALA   232     -13.601 -25.599  14.776  1.00  0.00      2S   H  
ATOM   3422  HA  ALA   232     -14.298 -23.333  16.322  1.00  1.00      2S   H  
ATOM   3423  HB1 ALA   232     -11.581 -24.718  15.915  1.00  1.00      2S   H  
ATOM   3424  HB2 ALA   232     -12.774 -25.071  17.216  1.00  1.00      2S   H  
ATOM   3425  HB3 ALA   232     -11.945 -23.475  17.174  1.00  1.00      2S   H  
ATOM   3426  N   LYS   233     -12.492 -22.869  13.616  1.00  1.00      2S   N  
ATOM   3427  CA  LYS   233     -12.045 -21.863  12.677  1.00  1.00      2S   C  
ATOM   3428  C   LYS   233     -13.200 -21.033  12.199  1.00  1.00      2S   C  
ATOM   3429  O   LYS   233     -13.076 -19.818  12.114  1.00  1.00      2S   O  
ATOM   3430  CB  LYS   233     -11.332 -22.447  11.439  1.00  1.00      2S   C  
ATOM   3431  CG  LYS   233      -9.923 -22.960  11.756  1.00  1.00      2S   C  
ATOM   3432  CD  LYS   233      -9.183 -23.472  10.516  1.00  1.00      2S   C  
ATOM   3433  CE  LYS   233      -7.759 -23.931  10.846  1.00  1.00      2S   C  
ATOM   3434  NZ  LYS   233      -7.077 -24.446   9.639  1.00  1.00      2S   N1+
ATOM   3435  HN  LYS   233     -12.422 -23.814  13.299  1.00  0.00      2S   H  
ATOM   3436  HA  LYS   233     -11.361 -21.203  13.192  1.00  1.00      2S   H  
ATOM   3437  HB1 LYS   233     -11.222 -21.658  10.660  1.00  0.00      2S   H  
ATOM   3438  HB2 LYS   233     -11.941 -23.272  11.011  1.00  1.00      2S   H  
ATOM   3439  HG1 LYS   233      -9.983 -23.779  12.500  1.00  0.00      2S   H  
ATOM   3440  HG2 LYS   233      -9.335 -22.133  12.213  1.00  1.00      2S   H  
ATOM   3441  HD1 LYS   233      -9.143 -22.652   9.764  1.00  0.00      2S   H  
ATOM   3442  HD2 LYS   233      -9.764 -24.316  10.081  1.00  1.00      2S   H  
ATOM   3443  HE1 LYS   233      -7.777 -24.744  11.598  1.00  0.00      2S   H  
ATOM   3444  HE2 LYS   233      -7.160 -23.087  11.247  1.00  1.00      2S   H  
ATOM   3445  HZ1 LYS   233      -7.012 -23.688   8.930  1.00  1.00      2S   H  
ATOM   3446  HZ2 LYS   233      -7.618 -25.243   9.246  1.00  1.00      2S   H  
ATOM   3447  HZ3 LYS   233      -6.120 -24.768   9.891  1.00  1.00      2S   H  
ATOM   3448  N   SER   234     -14.366 -21.659  11.918  1.00  1.00      2S   N  
ATOM   3449  CA  SER   234     -15.575 -20.975  11.499  1.00  1.00      2S   C  
ATOM   3450  C   SER   234     -16.050 -19.992  12.539  1.00  1.00      2S   C  
ATOM   3451  O   SER   234     -16.415 -18.864  12.216  1.00  1.00      2S   O  
ATOM   3452  CB  SER   234     -16.745 -21.951  11.227  1.00  1.00      2S   C  
ATOM   3453  OG  SER   234     -16.358 -22.973  10.318  1.00  1.00      2S   O  
ATOM   3454  HN  SER   234     -14.440 -22.653  11.977  1.00  0.00      2S   H  
ATOM   3455  HA  SER   234     -15.338 -20.422  10.601  1.00  1.00      2S   H  
ATOM   3456  HB1 SER   234     -17.607 -21.401  10.792  1.00  0.00      2S   H  
ATOM   3457  HB2 SER   234     -17.067 -22.443  12.169  1.00  1.00      2S   H  
ATOM   3458  HG1 SER   234     -17.100 -23.581  10.256  1.00  0.00      2S   H  
ATOM   3459  N   ALA   235     -16.018 -20.398  13.827  1.00  1.00      2S   N  
ATOM   3460  CA  ALA   235     -16.412 -19.567  14.939  1.00  1.00      2S   C  
ATOM   3461  C   ALA   235     -15.418 -18.449  15.186  1.00  1.00      2S   C  
ATOM   3462  O   ALA   235     -15.804 -17.345  15.568  1.00  1.00      2S   O  
ATOM   3463  CB  ALA   235     -16.569 -20.405  16.218  1.00  1.00      2S   C  
ATOM   3464  HN  ALA   235     -15.723 -21.321  14.067  1.00  0.00      2S   H  
ATOM   3465  HA  ALA   235     -17.367 -19.120  14.699  1.00  1.00      2S   H  
ATOM   3466  HB1 ALA   235     -15.612 -20.898  16.493  1.00  1.00      2S   H  
ATOM   3467  HB2 ALA   235     -17.337 -21.193  16.065  1.00  1.00      2S   H  
ATOM   3468  HB3 ALA   235     -16.899 -19.764  17.061  1.00  1.00      2S   H  
ATOM   3469  N   ALA   236     -14.109 -18.700  14.943  1.00  1.00      2S   N  
ATOM   3470  CA  ALA   236     -13.058 -17.717  15.091  1.00  1.00      2S   C  
ATOM   3471  C   ALA   236     -13.114 -16.664  14.009  1.00  1.00      2S   C  
ATOM   3472  O   ALA   236     -12.760 -15.514  14.256  1.00  1.00      2S   O  
ATOM   3473  CB  ALA   236     -11.656 -18.356  15.071  1.00  1.00      2S   C  
ATOM   3474  HN  ALA   236     -13.805 -19.609  14.663  1.00  0.00      2S   H  
ATOM   3475  HA  ALA   236     -13.197 -17.224  16.043  1.00  1.00      2S   H  
ATOM   3476  HB1 ALA   236     -11.475 -18.889  14.114  1.00  1.00      2S   H  
ATOM   3477  HB2 ALA   236     -11.564 -19.089  15.899  1.00  1.00      2S   H  
ATOM   3478  HB3 ALA   236     -10.868 -17.584  15.207  1.00  1.00      2S   H  
ATOM   3479  N   ILE   237     -13.594 -17.022  12.792  1.00  1.00      2S   N  
ATOM   3480  CA  ILE   237     -13.804 -16.106  11.684  1.00  1.00      2S   C  
ATOM   3481  C   ILE   237     -14.894 -15.125  12.039  1.00  1.00      2S   C  
ATOM   3482  O   ILE   237     -14.770 -13.938  11.753  1.00  1.00      2S   O  
ATOM   3483  CB  ILE   237     -14.125 -16.832  10.374  1.00  1.00      2S   C  
ATOM   3484  CG1 ILE   237     -12.846 -17.534   9.855  1.00  1.00      2S   C  
ATOM   3485  CG2 ILE   237     -14.684 -15.868   9.298  1.00  1.00      2S   C  
ATOM   3486  CD  ILE   237     -13.100 -18.493   8.689  1.00  1.00      2S   C  
ATOM   3487  HN  ILE   237     -13.830 -17.975  12.606  1.00  0.00      2S   H  
ATOM   3488  HA  ILE   237     -12.894 -15.539  11.549  1.00  1.00      2S   H  
ATOM   3489  HB  ILE   237     -14.897 -17.607  10.576  1.00  1.00      2S   H  
ATOM   3490 HG11 ILE   237     -12.372 -18.104  10.679  1.00  0.00      2S   H  
ATOM   3491 HG12 ILE   237     -12.114 -16.758   9.541  1.00  1.00      2S   H  
ATOM   3492 HG21 ILE   237     -13.951 -15.061   9.091  1.00  1.00      2S   H  
ATOM   3493 HG22 ILE   237     -15.644 -15.410   9.614  1.00  1.00      2S   H  
ATOM   3494 HG23 ILE   237     -14.886 -16.412   8.353  1.00  1.00      2S   H  
ATOM   3495  HD1 ILE   237     -13.499 -17.951   7.806  1.00  0.00      2S   H  
ATOM   3496  HD2 ILE   237     -13.831 -19.271   8.992  1.00  0.00      2S   H  
ATOM   3497  HD3 ILE   237     -12.156 -18.995   8.389  1.00  0.00      2S   H  
ATOM   3498  N   ILE   238     -15.974 -15.587  12.710  1.00  1.00      2S   N  
ATOM   3499  CA  ILE   238     -17.090 -14.754  13.118  1.00  1.00      2S   C  
ATOM   3500  C   ILE   238     -16.616 -13.736  14.137  1.00  1.00      2S   C  
ATOM   3501  O   ILE   238     -16.974 -12.561  14.063  1.00  1.00      2S   O  
ATOM   3502  CB  ILE   238     -18.239 -15.589  13.678  1.00  1.00      2S   C  
ATOM   3503  CG1 ILE   238     -18.759 -16.610  12.628  1.00  1.00      2S   C  
ATOM   3504  CG2 ILE   238     -19.366 -14.668  14.193  1.00  1.00      2S   C  
ATOM   3505  CD  ILE   238     -19.997 -16.165  11.845  1.00  1.00      2S   C  
ATOM   3506  HN  ILE   238     -16.052 -16.552  12.952  1.00  0.00      2S   H  
ATOM   3507  HA  ILE   238     -17.438 -14.217  12.247  1.00  1.00      2S   H  
ATOM   3508  HB  ILE   238     -17.854 -16.177  14.543  1.00  1.00      2S   H  
ATOM   3509 HG11 ILE   238     -19.011 -17.555  13.158  1.00  0.00      2S   H  
ATOM   3510 HG12 ILE   238     -17.959 -16.853  11.898  1.00  1.00      2S   H  
ATOM   3511 HG21 ILE   238     -19.710 -13.999  13.380  1.00  1.00      2S   H  
ATOM   3512 HG22 ILE   238     -19.015 -14.024  15.018  1.00  1.00      2S   H  
ATOM   3513 HG23 ILE   238     -20.224 -15.268  14.562  1.00  1.00      2S   H  
ATOM   3514  HD1 ILE   238     -19.800 -15.221  11.294  1.00  0.00      2S   H  
ATOM   3515  HD2 ILE   238     -20.868 -16.018  12.516  1.00  0.00      2S   H  
ATOM   3516  HD3 ILE   238     -20.282 -16.954  11.119  1.00  0.00      2S   H  
ATOM   3517  N   ALA   239     -15.755 -14.163  15.093  1.00  1.00      2S   N  
ATOM   3518  CA  ALA   239     -15.192 -13.286  16.092  1.00  1.00      2S   C  
ATOM   3519  C   ALA   239     -14.217 -12.290  15.535  1.00  1.00      2S   C  
ATOM   3520  O   ALA   239     -14.185 -11.139  15.967  1.00  1.00      2S   O  
ATOM   3521  CB  ALA   239     -14.538 -14.062  17.253  1.00  1.00      2S   C  
ATOM   3522  HN  ALA   239     -15.488 -15.123  15.157  1.00  0.00      2S   H  
ATOM   3523  HA  ALA   239     -16.003 -12.694  16.447  1.00  1.00      2S   H  
ATOM   3524  HB1 ALA   239     -13.699 -14.688  16.882  1.00  1.00      2S   H  
ATOM   3525  HB2 ALA   239     -15.286 -14.728  17.734  1.00  1.00      2S   H  
ATOM   3526  HB3 ALA   239     -14.150 -13.365  18.028  1.00  1.00      2S   H  
ATOM   3527  N   GLY   240     -13.426 -12.703  14.526  1.00  1.00      2S   N  
ATOM   3528  CA  GLY   240     -12.478 -11.848  13.853  1.00  1.00      2S   C  
ATOM   3529  C   GLY   240     -13.157 -10.789  13.029  1.00  1.00      2S   C  
ATOM   3530  O   GLY   240     -12.688  -9.657  12.976  1.00  1.00      2S   O  
ATOM   3531  HN  GLY   240     -13.455 -13.653  14.217  1.00  0.00      2S   H  
ATOM   3532  HA1 GLY   240     -11.908 -12.479  13.188  1.00  0.00      2S   H  
ATOM   3533  HA2 GLY   240     -11.874 -11.362  14.606  1.00  1.00      2S   H  
ATOM   3534  N   LEU   241     -14.294 -11.126  12.377  1.00  1.00      2S   N  
ATOM   3535  CA  LEU   241     -15.065 -10.200  11.575  1.00  1.00      2S   C  
ATOM   3536  C   LEU   241     -15.772  -9.185  12.429  1.00  1.00      2S   C  
ATOM   3537  O   LEU   241     -15.896  -8.032  12.024  1.00  1.00      2S   O  
ATOM   3538  CB  LEU   241     -16.116 -10.903  10.690  1.00  1.00      2S   C  
ATOM   3539  CG  LEU   241     -15.511 -11.638   9.473  1.00  1.00      2S   C  
ATOM   3540  CD1 LEU   241     -16.591 -12.477   8.771  1.00  1.00      2S   C  
ATOM   3541  CD2 LEU   241     -14.836 -10.673   8.478  1.00  1.00      2S   C  
ATOM   3542  HN  LEU   241     -14.643 -12.062  12.404  1.00  0.00      2S   H  
ATOM   3543  HA  LEU   241     -14.375  -9.650  10.954  1.00  1.00      2S   H  
ATOM   3544  HB1 LEU   241     -16.846 -10.160  10.296  1.00  0.00      2S   H  
ATOM   3545  HB2 LEU   241     -16.680 -11.632  11.313  1.00  1.00      2S   H  
ATOM   3546  HG  LEU   241     -14.729 -12.339   9.841  1.00  1.00      2S   H  
ATOM   3547 HD11 LEU   241     -17.407 -11.820   8.401  1.00  1.00      2S   H  
ATOM   3548 HD12 LEU   241     -17.024 -13.216   9.477  1.00  1.00      2S   H  
ATOM   3549 HD13 LEU   241     -16.154 -13.022   7.908  1.00  1.00      2S   H  
ATOM   3550 HD21 LEU   241     -13.989 -10.135   8.952  1.00  1.00      2S   H  
ATOM   3551 HD22 LEU   241     -15.571  -9.925   8.111  1.00  1.00      2S   H  
ATOM   3552 HD23 LEU   241     -14.439 -11.237   7.608  1.00  1.00      2S   H  
ATOM   3553  N   PHE   242     -16.207  -9.569  13.653  1.00  1.00      2S   N  
ATOM   3554  CA  PHE   242     -16.746  -8.651  14.635  1.00  1.00      2S   C  
ATOM   3555  C   PHE   242     -15.702  -7.618  14.999  1.00  1.00      2S   C  
ATOM   3556  O   PHE   242     -15.978  -6.421  15.005  1.00  1.00      2S   O  
ATOM   3557  CB  PHE   242     -17.246  -9.399  15.903  1.00  1.00      2S   C  
ATOM   3558  CG  PHE   242     -17.841  -8.438  16.903  1.00  1.00      2S   C  
ATOM   3559  CD1 PHE   242     -19.201  -8.120  16.848  1.00  1.00      2S   C  
ATOM   3560  CD2 PHE   242     -17.033  -7.799  17.861  1.00  1.00      2S   C  
ATOM   3561  CE1 PHE   242     -19.725  -7.085  17.630  1.00  1.00      2S   C  
ATOM   3562  CE2 PHE   242     -17.570  -6.832  18.718  1.00  1.00      2S   C  
ATOM   3563  CZ  PHE   242     -18.904  -6.433  18.571  1.00  1.00      2S   C  
ATOM   3564  HN  PHE   242     -16.146 -10.522  13.943  1.00  0.00      2S   H  
ATOM   3565  HA  PHE   242     -17.573  -8.130  14.176  1.00  1.00      2S   H  
ATOM   3566  HB1 PHE   242     -16.418  -9.953  16.390  1.00  0.00      2S   H  
ATOM   3567  HB2 PHE   242     -18.030 -10.130  15.606  1.00  1.00      2S   H  
ATOM   3568  HD1 PHE   242     -19.851  -8.694  16.215  1.00  1.00      2S   H  
ATOM   3569  HD2 PHE   242     -15.984  -8.045  17.925  1.00  1.00      2S   H  
ATOM   3570  HE1 PHE   242     -20.790  -6.897  17.624  1.00  1.00      2S   H  
ATOM   3571  HE2 PHE   242     -16.959  -6.403  19.498  1.00  1.00      2S   H  
ATOM   3572  HZ  PHE   242     -19.353  -5.775  19.302  1.00  1.00      2S   H  
ATOM   3573  N   ALA   243     -14.461  -8.066  15.285  1.00  1.00      2S   N  
ATOM   3574  CA  ALA   243     -13.376  -7.188  15.647  1.00  1.00      2S   C  
ATOM   3575  C   ALA   243     -13.023  -6.259  14.511  1.00  1.00      2S   C  
ATOM   3576  O   ALA   243     -12.832  -5.070  14.726  1.00  1.00      2S   O  
ATOM   3577  CB  ALA   243     -12.126  -7.975  16.076  1.00  1.00      2S   C  
ATOM   3578  HN  ALA   243     -14.245  -9.041  15.263  1.00  0.00      2S   H  
ATOM   3579  HA  ALA   243     -13.709  -6.584  16.480  1.00  1.00      2S   H  
ATOM   3580  HB1 ALA   243     -11.772  -8.635  15.256  1.00  1.00      2S   H  
ATOM   3581  HB2 ALA   243     -12.370  -8.611  16.954  1.00  1.00      2S   H  
ATOM   3582  HB3 ALA   243     -11.305  -7.284  16.364  1.00  1.00      2S   H  
ATOM   3583  N   LEU   244     -12.987  -6.762  13.259  1.00  1.00      2S   N  
ATOM   3584  CA  LEU   244     -12.645  -5.988  12.086  1.00  1.00      2S   C  
ATOM   3585  C   LEU   244     -13.653  -4.897  11.802  1.00  1.00      2S   C  
ATOM   3586  O   LEU   244     -13.288  -3.800  11.387  1.00  1.00      2S   O  
ATOM   3587  CB  LEU   244     -12.529  -6.912  10.850  1.00  1.00      2S   C  
ATOM   3588  CG  LEU   244     -12.115  -6.226   9.527  1.00  1.00      2S   C  
ATOM   3589  CD1 LEU   244     -10.716  -5.586   9.610  1.00  1.00      2S   C  
ATOM   3590  CD2 LEU   244     -12.202  -7.224   8.358  1.00  1.00      2S   C  
ATOM   3591  HN  LEU   244     -13.173  -7.730  13.094  1.00  0.00      2S   H  
ATOM   3592  HA  LEU   244     -11.691  -5.519  12.280  1.00  1.00      2S   H  
ATOM   3593  HB1 LEU   244     -13.502  -7.427  10.694  1.00  0.00      2S   H  
ATOM   3594  HB2 LEU   244     -11.775  -7.698  11.080  1.00  1.00      2S   H  
ATOM   3595  HG  LEU   244     -12.845  -5.413   9.308  1.00  1.00      2S   H  
ATOM   3596 HD11 LEU   244      -9.952  -6.361   9.835  1.00  1.00      2S   H  
ATOM   3597 HD12 LEU   244     -10.681  -4.811  10.403  1.00  1.00      2S   H  
ATOM   3598 HD13 LEU   244     -10.457  -5.104   8.643  1.00  1.00      2S   H  
ATOM   3599 HD21 LEU   244     -13.234  -7.625   8.273  1.00  1.00      2S   H  
ATOM   3600 HD22 LEU   244     -11.504  -8.072   8.524  1.00  1.00      2S   H  
ATOM   3601 HD23 LEU   244     -11.936  -6.723   7.403  1.00  1.00      2S   H  
ATOM   3602  N   CYS   245     -14.954  -5.170  12.030  1.00  1.00      2S   N  
ATOM   3603  CA  CYS   245     -16.009  -4.241  11.715  1.00  1.00      2S   C  
ATOM   3604  C   CYS   245     -16.181  -3.168  12.770  1.00  1.00      2S   C  
ATOM   3605  O   CYS   245     -16.575  -2.050  12.445  1.00  1.00      2S   O  
ATOM   3606  CB  CYS   245     -17.354  -4.966  11.523  1.00  1.00      2S   C  
ATOM   3607  SG  CYS   245     -17.392  -5.995  10.016  1.00  1.00      2S   S  
ATOM   3608  HN  CYS   245     -15.245  -6.061  12.377  1.00  0.00      2S   H  
ATOM   3609  HA  CYS   245     -15.759  -3.746  10.787  1.00  1.00      2S   H  
ATOM   3610  HB1 CYS   245     -18.174  -4.219  11.455  1.00  0.00      2S   H  
ATOM   3611  HB2 CYS   245     -17.553  -5.597  12.417  1.00  1.00      2S   H  
ATOM   3612  HG1 CYS   245     -16.703  -7.000  10.539  1.00  0.00      2S   H  
ATOM   3613  N   TRP   246     -15.898  -3.472  14.058  1.00  1.00      2S   N  
ATOM   3614  CA  TRP   246     -16.152  -2.550  15.151  1.00  1.00      2S   C  
ATOM   3615  C   TRP   246     -14.932  -1.773  15.549  1.00  1.00      2S   C  
ATOM   3616  O   TRP   246     -15.065  -0.641  16.013  1.00  1.00      2S   O  
ATOM   3617  CB  TRP   246     -16.693  -3.263  16.407  1.00  1.00      2S   C  
ATOM   3618  CG  TRP   246     -18.159  -3.604  16.270  1.00  1.00      2S   C  
ATOM   3619  CD1 TRP   246     -18.729  -4.758  15.824  1.00  1.00      2S   C  
ATOM   3620  CD2 TRP   246     -19.244  -2.701  16.555  1.00  1.00      2S   C  
ATOM   3621  CE2 TRP   246     -20.440  -3.406  16.297  1.00  1.00      2S   C  
ATOM   3622  CE3 TRP   246     -19.270  -1.380  16.998  1.00  1.00      2S   C  
ATOM   3623  NE1 TRP   246     -20.099  -4.656  15.846  1.00  1.00      2S   N  
ATOM   3624  CZ2 TRP   246     -21.679  -2.816  16.496  1.00  1.00      2S   C  
ATOM   3625  CZ3 TRP   246     -20.524  -0.774  17.173  1.00  1.00      2S   C  
ATOM   3626  CH2 TRP   246     -21.709  -1.484  16.928  1.00  1.00      2S   C  
ATOM   3627  HN  TRP   246     -15.556  -4.374  14.315  1.00  0.00      2S   H  
ATOM   3628  HA  TRP   246     -16.888  -1.819  14.839  1.00  1.00      2S   H  
ATOM   3629  HB1 TRP   246     -16.601  -2.607  17.301  1.00  0.00      2S   H  
ATOM   3630  HB2 TRP   246     -16.102  -4.187  16.592  1.00  1.00      2S   H  
ATOM   3631  HD1 TRP   246     -18.192  -5.655  15.568  1.00  1.00      2S   H  
ATOM   3632  HE1 TRP   246     -20.724  -5.382  15.663  1.00  1.00      2S   H  
ATOM   3633  HE3 TRP   246     -18.369  -0.816  17.181  1.00  1.00      2S   H  
ATOM   3634  HZ2 TRP   246     -22.599  -3.350  16.311  1.00  1.00      2S   H  
ATOM   3635  HZ3 TRP   246     -20.580   0.257  17.490  1.00  1.00      2S   H  
ATOM   3636  HH2 TRP   246     -22.659  -0.992  17.058  1.00  1.00      2S   H  
ATOM   3637  N   LEU   247     -13.714  -2.343  15.380  1.00  1.00      2S   N  
ATOM   3638  CA  LEU   247     -12.469  -1.687  15.732  1.00  1.00      2S   C  
ATOM   3639  C   LEU   247     -12.274  -0.323  15.111  1.00  1.00      2S   C  
ATOM   3640  O   LEU   247     -11.820   0.530  15.863  1.00  1.00      2S   O  
ATOM   3641  CB  LEU   247     -11.197  -2.527  15.448  1.00  1.00      2S   C  
ATOM   3642  CG  LEU   247     -10.824  -3.526  16.565  1.00  1.00      2S   C  
ATOM   3643  CD1 LEU   247      -9.699  -4.461  16.086  1.00  1.00      2S   C  
ATOM   3644  CD2 LEU   247     -10.420  -2.805  17.862  1.00  1.00      2S   C  
ATOM   3645  HN  LEU   247     -13.617  -3.260  14.995  1.00  0.00      2S   H  
ATOM   3646  HA  LEU   247     -12.528  -1.511  16.795  1.00  1.00      2S   H  
ATOM   3647  HB1 LEU   247     -10.310  -1.868  15.308  1.00  0.00      2S   H  
ATOM   3648  HB2 LEU   247     -11.343  -3.078  14.494  1.00  1.00      2S   H  
ATOM   3649  HG  LEU   247     -11.714  -4.157  16.791  1.00  1.00      2S   H  
ATOM   3650 HD11 LEU   247      -8.796  -3.869  15.824  1.00  1.00      2S   H  
ATOM   3651 HD12 LEU   247     -10.026  -5.025  15.187  1.00  1.00      2S   H  
ATOM   3652 HD13 LEU   247      -9.432  -5.186  16.883  1.00  1.00      2S   H  
ATOM   3653 HD21 LEU   247     -11.297  -2.301  18.317  1.00  1.00      2S   H  
ATOM   3654 HD22 LEU   247      -9.644  -2.038  17.650  1.00  1.00      2S   H  
ATOM   3655 HD23 LEU   247     -10.013  -3.528  18.600  1.00  1.00      2S   H  
ATOM   3656  N   PRO   248     -12.579   0.017  13.854  1.00  1.00      2S   N  
ATOM   3657  CA  PRO   248     -12.307   1.343  13.324  1.00  1.00      2S   C  
ATOM   3658  C   PRO   248     -13.056   2.426  14.055  1.00  1.00      2S   C  
ATOM   3659  O   PRO   248     -12.478   3.482  14.273  1.00  1.00      2S   O  
ATOM   3660  CB  PRO   248     -12.752   1.271  11.860  1.00  1.00      2S   C  
ATOM   3661  CG  PRO   248     -12.506  -0.192  11.493  1.00  1.00      2S   C  
ATOM   3662  CD  PRO   248     -12.873  -0.929  12.778  1.00  1.00      2S   C  
ATOM   3663  HA  PRO   248     -11.248   1.532  13.431  1.00  1.00      2S   H  
ATOM   3664  HB1 PRO   248     -12.180   1.968  11.215  1.00  0.00      2S   H  
ATOM   3665  HB2 PRO   248     -13.840   1.483  11.760  1.00  1.00      2S   H  
ATOM   3666  HG1 PRO   248     -13.113  -0.526  10.633  1.00  0.00      2S   H  
ATOM   3667  HG2 PRO   248     -11.429  -0.350  11.267  1.00  1.00      2S   H  
ATOM   3668  HD1 PRO   248     -13.961  -1.152  12.802  1.00  0.00      2S   H  
ATOM   3669  HD2 PRO   248     -12.287  -1.866  12.880  1.00  1.00      2S   H  
ATOM   3670  N   LEU   249     -14.314   2.175  14.478  1.00  1.00      2S   N  
ATOM   3671  CA  LEU   249     -15.114   3.133  15.205  1.00  1.00      2S   C  
ATOM   3672  C   LEU   249     -14.559   3.366  16.591  1.00  1.00      2S   C  
ATOM   3673  O   LEU   249     -14.495   4.500  17.063  1.00  1.00      2S   O  
ATOM   3674  CB  LEU   249     -16.578   2.646  15.285  1.00  1.00      2S   C  
ATOM   3675  CG  LEU   249     -17.615   3.668  15.804  1.00  1.00      2S   C  
ATOM   3676  CD1 LEU   249     -17.503   5.048  15.125  1.00  1.00      2S   C  
ATOM   3677  CD2 LEU   249     -19.029   3.089  15.618  1.00  1.00      2S   C  
ATOM   3678  HN  LEU   249     -14.757   1.304  14.280  1.00  0.00      2S   H  
ATOM   3679  HA  LEU   249     -15.064   4.064  14.659  1.00  1.00      2S   H  
ATOM   3680  HB1 LEU   249     -16.633   1.726  15.907  1.00  0.00      2S   H  
ATOM   3681  HB2 LEU   249     -16.886   2.359  14.254  1.00  1.00      2S   H  
ATOM   3682  HG  LEU   249     -17.447   3.817  16.896  1.00  1.00      2S   H  
ATOM   3683 HD11 LEU   249     -17.517   4.935  14.021  1.00  1.00      2S   H  
ATOM   3684 HD12 LEU   249     -16.563   5.559  15.421  1.00  1.00      2S   H  
ATOM   3685 HD13 LEU   249     -18.355   5.695  15.422  1.00  1.00      2S   H  
ATOM   3686 HD21 LEU   249     -19.128   2.124  16.159  1.00  1.00      2S   H  
ATOM   3687 HD22 LEU   249     -19.220   2.906  14.539  1.00  1.00      2S   H  
ATOM   3688 HD23 LEU   249     -19.796   3.795  15.999  1.00  1.00      2S   H  
ATOM   3689  N   HSD   250     -14.091   2.286  17.256  1.00  1.00      2S   N  
ATOM   3690  CA  HSD   250     -13.450   2.350  18.549  1.00  1.00      2S   C  
ATOM   3691  C   HSD   250     -12.122   3.073  18.506  1.00  1.00      2S   C  
ATOM   3692  O   HSD   250     -11.804   3.836  19.415  1.00  1.00      2S   O  
ATOM   3693  CB  HSD   250     -13.194   0.943  19.119  1.00  1.00      2S   C  
ATOM   3694  CG  HSD   250     -14.441   0.276  19.622  1.00  1.00      2S   C  
ATOM   3695  CD2 HSD   250     -15.074  -0.853  19.205  1.00  1.00      2S   C  
ATOM   3696  ND1 HSD   250     -15.166   0.734  20.701  1.00  1.00      2S   N  
ATOM   3697  CE1 HSD   250     -16.193  -0.132  20.881  1.00  1.00      2S   C  
ATOM   3698  NE2 HSD   250     -16.180  -1.109  19.996  1.00  1.00      2S   N  
ATOM   3699  HN  HSD   250     -14.162   1.374  16.856  1.00  0.00      2S   H  
ATOM   3700  HA  HSD   250     -14.098   2.896  19.220  1.00  1.00      2S   H  
ATOM   3701  HB1 HSD   250     -12.502   1.013  19.982  1.00  0.00      2S   H  
ATOM   3702  HB2 HSD   250     -12.715   0.300  18.350  1.00  1.00      2S   H  
ATOM   3703  HD1 HSD   250     -14.939   1.530  21.265  1.00  0.00      2S   H  
ATOM   3704  HD2 HSD   250     -14.813  -1.536  18.409  1.00  1.00      2S   H  
ATOM   3705  HE1 HSD   250     -16.923  -0.022  21.682  1.00  1.00      2S   H  
ATOM   3706  N   ILE   251     -11.321   2.860  17.437  1.00  1.00      2S   N  
ATOM   3707  CA  ILE   251     -10.026   3.480  17.244  1.00  1.00      2S   C  
ATOM   3708  C   ILE   251     -10.203   4.958  16.995  1.00  1.00      2S   C  
ATOM   3709  O   ILE   251      -9.454   5.764  17.537  1.00  1.00      2S   O  
ATOM   3710  CB  ILE   251      -9.225   2.815  16.126  1.00  1.00      2S   C  
ATOM   3711  CG1 ILE   251      -8.824   1.382  16.558  1.00  1.00      2S   C  
ATOM   3712  CG2 ILE   251      -7.974   3.650  15.763  1.00  1.00      2S   C  
ATOM   3713  CD  ILE   251      -8.245   0.541  15.415  1.00  1.00      2S   C  
ATOM   3714  HN  ILE   251     -11.595   2.220  16.719  1.00  0.00      2S   H  
ATOM   3715  HA  ILE   251      -9.471   3.373  18.166  1.00  1.00      2S   H  
ATOM   3716  HB  ILE   251      -9.868   2.738  15.220  1.00  1.00      2S   H  
ATOM   3717 HG11 ILE   251      -9.711   0.851  16.961  1.00  0.00      2S   H  
ATOM   3718 HG12 ILE   251      -8.083   1.445  17.384  1.00  1.00      2S   H  
ATOM   3719 HG21 ILE   251      -7.385   3.877  16.677  1.00  1.00      2S   H  
ATOM   3720 HG22 ILE   251      -8.260   4.605  15.275  1.00  1.00      2S   H  
ATOM   3721 HG23 ILE   251      -7.323   3.101  15.053  1.00  1.00      2S   H  
ATOM   3722  HD1 ILE   251      -7.246   0.921  15.114  1.00  0.00      2S   H  
ATOM   3723  HD2 ILE   251      -8.919   0.574  14.533  1.00  0.00      2S   H  
ATOM   3724  HD3 ILE   251      -8.133  -0.517  15.734  1.00  0.00      2S   H  
ATOM   3725  N   ILE   252     -11.227   5.368  16.212  1.00  1.00      2S   N  
ATOM   3726  CA  ILE   252     -11.529   6.765  15.960  1.00  1.00      2S   C  
ATOM   3727  C   ILE   252     -11.892   7.478  17.246  1.00  1.00      2S   C  
ATOM   3728  O   ILE   252     -11.424   8.588  17.488  1.00  1.00      2S   O  
ATOM   3729  CB  ILE   252     -12.629   6.935  14.922  1.00  1.00      2S   C  
ATOM   3730  CG1 ILE   252     -12.116   6.512  13.524  1.00  1.00      2S   C  
ATOM   3731  CG2 ILE   252     -13.115   8.397  14.887  1.00  1.00      2S   C  
ATOM   3732  CD  ILE   252     -13.233   6.406  12.480  1.00  1.00      2S   C  
ATOM   3733  HN  ILE   252     -11.827   4.709  15.762  1.00  0.00      2S   H  
ATOM   3734  HA  ILE   252     -10.630   7.229  15.578  1.00  1.00      2S   H  
ATOM   3735  HB  ILE   252     -13.489   6.281  15.194  1.00  1.00      2S   H  
ATOM   3736 HG11 ILE   252     -11.607   5.530  13.594  1.00  0.00      2S   H  
ATOM   3737 HG12 ILE   252     -11.352   7.242  13.179  1.00  1.00      2S   H  
ATOM   3738 HG21 ILE   252     -12.253   9.091  14.795  1.00  1.00      2S   H  
ATOM   3739 HG22 ILE   252     -13.697   8.657  15.796  1.00  1.00      2S   H  
ATOM   3740 HG23 ILE   252     -13.772   8.543  14.012  1.00  1.00      2S   H  
ATOM   3741  HD1 ILE   252     -13.623   7.411  12.214  1.00  0.00      2S   H  
ATOM   3742  HD2 ILE   252     -14.073   5.796  12.877  1.00  0.00      2S   H  
ATOM   3743  HD3 ILE   252     -12.854   5.925  11.554  1.00  0.00      2S   H  
ATOM   3744  N   ASN   253     -12.693   6.834  18.127  1.00  1.00      2S   N  
ATOM   3745  CA  ASN   253     -13.038   7.356  19.436  1.00  1.00      2S   C  
ATOM   3746  C   ASN   253     -11.821   7.542  20.315  1.00  1.00      2S   C  
ATOM   3747  O   ASN   253     -11.777   8.476  21.111  1.00  1.00      2S   O  
ATOM   3748  CB  ASN   253     -14.026   6.432  20.190  1.00  1.00      2S   C  
ATOM   3749  CG  ASN   253     -15.426   6.529  19.573  1.00  1.00      2S   C  
ATOM   3750  ND2 ASN   253     -16.273   5.503  19.876  1.00  1.00      2S   N  
ATOM   3751  OD1 ASN   253     -15.762   7.487  18.869  1.00  1.00      2S   O  
ATOM   3752  HN  ASN   253     -13.091   5.947  17.899  1.00  0.00      2S   H  
ATOM   3753  HA  ASN   253     -13.472   8.338  19.296  1.00  1.00      2S   H  
ATOM   3754  HB1 ASN   253     -14.105   6.733  21.257  1.00  0.00      2S   H  
ATOM   3755  HB2 ASN   253     -13.666   5.384  20.146  1.00  1.00      2S   H  
ATOM   3756 HD21 ASN   253     -17.205   5.518  19.516  1.00  1.00      2S   H  
ATOM   3757 HD22 ASN   253     -15.958   4.748  20.448  1.00  1.00      2S   H  
ATOM   3758  N   CYS   254     -10.785   6.682  20.161  1.00  1.00      2S   N  
ATOM   3759  CA  CYS   254      -9.522   6.818  20.855  1.00  1.00      2S   C  
ATOM   3760  C   CYS   254      -8.770   8.043  20.395  1.00  1.00      2S   C  
ATOM   3761  O   CYS   254      -8.205   8.745  21.222  1.00  1.00      2S   O  
ATOM   3762  CB  CYS   254      -8.597   5.587  20.697  1.00  1.00      2S   C  
ATOM   3763  SG  CYS   254      -9.250   4.137  21.568  1.00  1.00      2S   S  
ATOM   3764  HN  CYS   254     -10.846   5.919  19.519  1.00  0.00      2S   H  
ATOM   3765  HA  CYS   254      -9.739   6.951  21.906  1.00  1.00      2S   H  
ATOM   3766  HB1 CYS   254      -7.590   5.820  21.103  1.00  0.00      2S   H  
ATOM   3767  HB2 CYS   254      -8.460   5.351  19.624  1.00  1.00      2S   H  
ATOM   3768  HG1 CYS   254     -10.372   4.066  20.864  1.00  0.00      2S   H  
ATOM   3769  N   PHE   255      -8.765   8.362  19.079  1.00  1.00      2S   N  
ATOM   3770  CA  PHE   255      -8.135   9.562  18.553  1.00  1.00      2S   C  
ATOM   3771  C   PHE   255      -8.839  10.812  19.030  1.00  1.00      2S   C  
ATOM   3772  O   PHE   255      -8.185  11.778  19.413  1.00  1.00      2S   O  
ATOM   3773  CB  PHE   255      -8.109   9.596  17.003  1.00  1.00      2S   C  
ATOM   3774  CG  PHE   255      -6.909   8.853  16.483  1.00  1.00      2S   C  
ATOM   3775  CD1 PHE   255      -6.987   7.494  16.143  1.00  1.00      2S   C  
ATOM   3776  CD2 PHE   255      -5.686   9.524  16.310  1.00  1.00      2S   C  
ATOM   3777  CE1 PHE   255      -5.868   6.810  15.655  1.00  1.00      2S   C  
ATOM   3778  CE2 PHE   255      -4.567   8.849  15.804  1.00  1.00      2S   C  
ATOM   3779  CZ  PHE   255      -4.657   7.490  15.481  1.00  1.00      2S   C  
ATOM   3780  HN  PHE   255      -9.218   7.779  18.407  1.00  0.00      2S   H  
ATOM   3781  HA  PHE   255      -7.126   9.608  18.943  1.00  1.00      2S   H  
ATOM   3782  HB1 PHE   255      -8.032  10.636  16.619  1.00  0.00      2S   H  
ATOM   3783  HB2 PHE   255      -9.032   9.137  16.589  1.00  1.00      2S   H  
ATOM   3784  HD1 PHE   255      -7.922   6.975  16.242  1.00  1.00      2S   H  
ATOM   3785  HD2 PHE   255      -5.610  10.573  16.556  1.00  1.00      2S   H  
ATOM   3786  HE1 PHE   255      -5.940   5.762  15.405  1.00  1.00      2S   H  
ATOM   3787  HE2 PHE   255      -3.636   9.378  15.662  1.00  1.00      2S   H  
ATOM   3788  HZ  PHE   255      -3.796   6.967  15.092  1.00  1.00      2S   H  
ATOM   3789  N   THR   256     -10.192  10.809  19.048  1.00  1.00      2S   N  
ATOM   3790  CA  THR   256     -11.012  11.914  19.513  1.00  1.00      2S   C  
ATOM   3791  C   THR   256     -10.741  12.217  20.976  1.00  1.00      2S   C  
ATOM   3792  O   THR   256     -10.644  13.377  21.372  1.00  1.00      2S   O  
ATOM   3793  CB  THR   256     -12.499  11.637  19.307  1.00  1.00      2S   C  
ATOM   3794  CG2 THR   256     -13.352  12.848  19.735  1.00  1.00      2S   C  
ATOM   3795  OG1 THR   256     -12.756  11.376  17.933  1.00  1.00      2S   O  
ATOM   3796  HN  THR   256     -10.701  10.025  18.695  1.00  0.00      2S   H  
ATOM   3797  HA  THR   256     -10.734  12.786  18.938  1.00  1.00      2S   H  
ATOM   3798  HB  THR   256     -12.808  10.739  19.887  1.00  1.00      2S   H  
ATOM   3799  HG1 THR   256     -13.652  11.030  17.891  1.00  1.00      2S   H  
ATOM   3800 HG21 THR   256     -12.981  13.776  19.252  1.00  1.00      2S   H  
ATOM   3801 HG22 THR   256     -13.322  12.982  20.836  1.00  1.00      2S   H  
ATOM   3802 HG23 THR   256     -14.413  12.698  19.441  1.00  1.00      2S   H  
ATOM   3803  N   PHE   257     -10.587  11.163  21.806  1.00  1.00      2S   N  
ATOM   3804  CA  PHE   257     -10.386  11.280  23.229  1.00  1.00      2S   C  
ATOM   3805  C   PHE   257      -8.956  11.643  23.569  1.00  1.00      2S   C  
ATOM   3806  O   PHE   257      -8.713  12.605  24.295  1.00  1.00      2S   O  
ATOM   3807  CB  PHE   257     -10.749   9.938  23.908  1.00  1.00      2S   C  
ATOM   3808  CG  PHE   257     -10.676   9.979  25.408  1.00  1.00      2S   C  
ATOM   3809  CD1 PHE   257      -9.770   9.137  26.063  1.00  1.00      2S   C  
ATOM   3810  CD2 PHE   257     -11.465  10.860  26.168  1.00  1.00      2S   C  
ATOM   3811  CE1 PHE   257      -9.638   9.180  27.452  1.00  1.00      2S   C  
ATOM   3812  CE2 PHE   257     -11.342  10.898  27.563  1.00  1.00      2S   C  
ATOM   3813  CZ  PHE   257     -10.425  10.057  28.206  1.00  1.00      2S   C  
ATOM   3814  HN  PHE   257     -10.651  10.228  21.460  1.00  0.00      2S   H  
ATOM   3815  HA  PHE   257     -11.035  12.064  23.597  1.00  1.00      2S   H  
ATOM   3816  HB1 PHE   257     -10.101   9.120  23.526  1.00  0.00      2S   H  
ATOM   3817  HB2 PHE   257     -11.785   9.674  23.646  1.00  1.00      2S   H  
ATOM   3818  HD1 PHE   257      -9.154   8.463  25.486  1.00  1.00      2S   H  
ATOM   3819  HD2 PHE   257     -12.156  11.528  25.680  1.00  1.00      2S   H  
ATOM   3820  HE1 PHE   257      -8.916   8.541  27.931  1.00  1.00      2S   H  
ATOM   3821  HE2 PHE   257     -11.950  11.578  28.141  1.00  1.00      2S   H  
ATOM   3822  HZ  PHE   257     -10.322  10.089  29.280  1.00  1.00      2S   H  
ATOM   3823  N   PHE   258      -7.980  10.849  23.078  1.00  1.00      2S   N  
ATOM   3824  CA  PHE   258      -6.603  10.914  23.512  1.00  1.00      2S   C  
ATOM   3825  C   PHE   258      -5.841  12.028  22.851  1.00  1.00      2S   C  
ATOM   3826  O   PHE   258      -4.861  12.503  23.422  1.00  1.00      2S   O  
ATOM   3827  CB  PHE   258      -5.824   9.597  23.245  1.00  1.00      2S   C  
ATOM   3828  CG  PHE   258      -6.231   8.512  24.207  1.00  1.00      2S   C  
ATOM   3829  CD1 PHE   258      -6.671   7.260  23.745  1.00  1.00      2S   C  
ATOM   3830  CD2 PHE   258      -6.105   8.713  25.593  1.00  1.00      2S   C  
ATOM   3831  CE1 PHE   258      -6.996   6.238  24.645  1.00  1.00      2S   C  
ATOM   3832  CE2 PHE   258      -6.427   7.693  26.494  1.00  1.00      2S   C  
ATOM   3833  CZ  PHE   258      -6.880   6.457  26.023  1.00  1.00      2S   C  
ATOM   3834  HN  PHE   258      -8.190  10.108  22.440  1.00  0.00      2S   H  
ATOM   3835  HA  PHE   258      -6.599  11.133  24.570  1.00  1.00      2S   H  
ATOM   3836  HB1 PHE   258      -4.732   9.743  23.389  1.00  0.00      2S   H  
ATOM   3837  HB2 PHE   258      -5.995   9.252  22.203  1.00  1.00      2S   H  
ATOM   3838  HD1 PHE   258      -6.745   7.078  22.686  1.00  1.00      2S   H  
ATOM   3839  HD2 PHE   258      -5.742   9.656  25.975  1.00  1.00      2S   H  
ATOM   3840  HE1 PHE   258      -7.340   5.284  24.276  1.00  1.00      2S   H  
ATOM   3841  HE2 PHE   258      -6.317   7.868  27.551  1.00  1.00      2S   H  
ATOM   3842  HZ  PHE   258      -7.134   5.671  26.718  1.00  1.00      2S   H  
ATOM   3843  N   CYS   259      -6.258  12.477  21.645  1.00  1.00      2S   N  
ATOM   3844  CA  CYS   259      -5.575  13.544  20.948  1.00  1.00      2S   C  
ATOM   3845  C   CYS   259      -6.550  14.680  20.709  1.00  1.00      2S   C  
ATOM   3846  O   CYS   259      -7.119  14.760  19.621  1.00  1.00      2S   O  
ATOM   3847  CB  CYS   259      -4.976  13.055  19.603  1.00  1.00      2S   C  
ATOM   3848  SG  CYS   259      -3.866  14.276  18.830  1.00  1.00      2S   S  
ATOM   3849  HN  CYS   259      -7.062  12.099  21.187  1.00  0.00      2S   H  
ATOM   3850  HA  CYS   259      -4.752  13.918  21.540  1.00  1.00      2S   H  
ATOM   3851  HB1 CYS   259      -5.793  12.766  18.908  1.00  0.00      2S   H  
ATOM   3852  HB2 CYS   259      -4.388  12.133  19.806  1.00  1.00      2S   H  
ATOM   3853  N   PRO   260      -6.769  15.607  21.647  1.00  1.00      2S   N  
ATOM   3854  CA  PRO   260      -7.617  16.772  21.422  1.00  1.00      2S   C  
ATOM   3855  C   PRO   260      -6.948  17.783  20.516  1.00  1.00      2S   C  
ATOM   3856  O   PRO   260      -7.645  18.659  20.009  1.00  1.00      2S   O  
ATOM   3857  CB  PRO   260      -7.829  17.371  22.825  1.00  1.00      2S   C  
ATOM   3858  CG  PRO   260      -6.653  16.852  23.659  1.00  1.00      2S   C  
ATOM   3859  CD  PRO   260      -6.385  15.477  23.054  1.00  1.00      2S   C  
ATOM   3860  HA  PRO   260      -8.539  16.456  20.955  1.00  1.00      2S   H  
ATOM   3861  HB1 PRO   260      -8.776  16.969  23.247  1.00  0.00      2S   H  
ATOM   3862  HB2 PRO   260      -7.879  18.479  22.830  1.00  1.00      2S   H  
ATOM   3863  HG1 PRO   260      -5.766  17.503  23.500  1.00  0.00      2S   H  
ATOM   3864  HG2 PRO   260      -6.890  16.802  24.741  1.00  1.00      2S   H  
ATOM   3865  HD1 PRO   260      -5.316  15.196  23.163  1.00  0.00      2S   H  
ATOM   3866  HD2 PRO   260      -7.038  14.711  23.528  1.00  1.00      2S   H  
ATOM   3867  N   ASP   261      -5.616  17.683  20.296  1.00  1.00      2S   N  
ATOM   3868  CA  ASP   261      -4.887  18.571  19.415  1.00  1.00      2S   C  
ATOM   3869  C   ASP   261      -4.996  18.106  17.985  1.00  1.00      2S   C  
ATOM   3870  O   ASP   261      -4.735  18.871  17.057  1.00  1.00      2S   O  
ATOM   3871  CB  ASP   261      -3.385  18.660  19.778  1.00  1.00      2S   C  
ATOM   3872  CG  ASP   261      -3.193  19.362  21.123  1.00  1.00      2S   C  
ATOM   3873  OD1 ASP   261      -4.014  20.255  21.462  1.00  1.00      2S   O  
ATOM   3874  OD2 ASP   261      -2.204  19.018  21.823  1.00  1.00      2S   O1-
ATOM   3875  HN  ASP   261      -5.068  16.994  20.763  1.00  0.00      2S   H  
ATOM   3876  HA  ASP   261      -5.332  19.556  19.463  1.00  1.00      2S   H  
ATOM   3877  HB1 ASP   261      -2.835  19.247  19.010  1.00  0.00      2S   H  
ATOM   3878  HB2 ASP   261      -2.944  17.642  19.828  1.00  1.00      2S   H  
ATOM   3879  N   CYS   262      -5.416  16.840  17.768  1.00  1.00      2S   N  
ATOM   3880  CA  CYS   262      -5.657  16.303  16.454  1.00  1.00      2S   C  
ATOM   3881  C   CYS   262      -7.013  16.784  16.028  1.00  1.00      2S   C  
ATOM   3882  O   CYS   262      -7.944  16.851  16.831  1.00  1.00      2S   O  
ATOM   3883  CB  CYS   262      -5.675  14.750  16.400  1.00  1.00      2S   C  
ATOM   3884  SG  CYS   262      -4.090  13.958  16.835  1.00  1.00      2S   S  
ATOM   3885  HN  CYS   262      -5.630  16.228  18.526  1.00  0.00      2S   H  
ATOM   3886  HA  CYS   262      -4.909  16.682  15.770  1.00  1.00      2S   H  
ATOM   3887  HB1 CYS   262      -5.942  14.431  15.369  1.00  0.00      2S   H  
ATOM   3888  HB2 CYS   262      -6.468  14.368  17.078  1.00  1.00      2S   H  
ATOM   3889  N   SER   263      -7.156  17.120  14.725  1.00  1.00      2S   N  
ATOM   3890  CA  SER   263      -8.425  17.491  14.143  1.00  1.00      2S   C  
ATOM   3891  C   SER   263      -9.322  16.288  14.163  1.00  1.00      2S   C  
ATOM   3892  O   SER   263      -8.860  15.160  13.990  1.00  1.00      2S   O  
ATOM   3893  CB  SER   263      -8.289  17.971  12.682  1.00  1.00      2S   C  
ATOM   3894  OG  SER   263      -7.584  19.204  12.644  1.00  1.00      2S   O  
ATOM   3895  HN  SER   263      -6.383  17.088  14.098  1.00  0.00      2S   H  
ATOM   3896  HA  SER   263      -8.870  18.271  14.746  1.00  1.00      2S   H  
ATOM   3897  HB1 SER   263      -9.289  18.134  12.224  1.00  0.00      2S   H  
ATOM   3898  HB2 SER   263      -7.740  17.216  12.077  1.00  1.00      2S   H  
ATOM   3899  HG1 SER   263      -6.762  19.061  13.121  1.00  0.00      2S   H  
ATOM   3900  N   HSP   264     -10.635  16.511  14.409  1.00  1.00      2S   N  
ATOM   3901  CA  HSP   264     -11.604  15.448  14.537  1.00  1.00      2S   C  
ATOM   3902  C   HSP   264     -11.690  14.725  13.222  1.00  1.00      2S   C  
ATOM   3903  O   HSP   264     -11.610  15.348  12.163  1.00  1.00      2S   O  
ATOM   3904  CB  HSP   264     -13.013  15.980  14.925  1.00  1.00      2S   C  
ATOM   3905  CG  HSP   264     -13.993  14.935  15.410  1.00  1.00      2S   C  
ATOM   3906  CD2 HSP   264     -14.518  14.742  16.642  1.00  1.00      2S   C  
ATOM   3907  ND1 HSP   264     -14.520  13.963  14.603  1.00  1.00      2S   N  
ATOM   3908  CE1 HSP   264     -15.323  13.198  15.321  1.00  1.00      2S   C  
ATOM   3909  NE2 HSP   264     -15.343  13.652  16.562  1.00  1.00      2S   N  
ATOM   3910  HN  HSP   264     -10.984  17.435  14.545  1.00  0.00      2S   H  
ATOM   3911  HA  HSP   264     -11.249  14.770  15.302  1.00  1.00      2S   H  
ATOM   3912  HB1 HSP   264     -13.458  16.534  14.070  1.00  0.00      2S   H  
ATOM   3913  HB2 HSP   264     -12.885  16.708  15.755  1.00  1.00      2S   H  
ATOM   3914  HD1 HSP   264     -14.319  13.836  13.625  1.00  1.00      2S   H  
ATOM   3915  HD2 HSP   264     -14.383  15.308  17.557  1.00  1.00      2S   H  
ATOM   3916  HE1 HSP   264     -15.860  12.342  14.960  1.00  1.00      2S   H  
ATOM   3917  HE2 HSP   264     -15.914  13.289  17.310  1.00  1.00      2S   H  
ATOM   3918  N   ALA   265     -11.843  13.379  13.270  1.00  1.00      2S   N  
ATOM   3919  CA  ALA   265     -12.004  12.546  12.102  1.00  1.00      2S   C  
ATOM   3920  C   ALA   265     -13.171  13.045  11.274  1.00  1.00      2S   C  
ATOM   3921  O   ALA   265     -14.190  13.411  11.861  1.00  1.00      2S   O  
ATOM   3922  CB  ALA   265     -12.285  11.084  12.489  1.00  1.00      2S   C  
ATOM   3923  HN  ALA   265     -11.860  12.894  14.141  1.00  0.00      2S   H  
ATOM   3924  HA  ALA   265     -11.078  12.608  11.551  1.00  1.00      2S   H  
ATOM   3925  HB1 ALA   265     -13.189  11.023  13.130  1.00  1.00      2S   H  
ATOM   3926  HB2 ALA   265     -11.429  10.667  13.060  1.00  1.00      2S   H  
ATOM   3927  HB3 ALA   265     -12.448  10.454  11.589  1.00  1.00      2S   H  
ATOM   3928  N   PRO   266     -13.088  13.139   9.952  1.00  1.00      2S   N  
ATOM   3929  CA  PRO   266     -14.050  13.889   9.163  1.00  1.00      2S   C  
ATOM   3930  C   PRO   266     -15.371  13.177   9.167  1.00  1.00      2S   C  
ATOM   3931  O   PRO   266     -15.421  11.998   9.510  1.00  1.00      2S   O  
ATOM   3932  CB  PRO   266     -13.455  13.912   7.747  1.00  1.00      2S   C  
ATOM   3933  CG  PRO   266     -12.464  12.743   7.715  1.00  1.00      2S   C  
ATOM   3934  CD  PRO   266     -11.961  12.673   9.152  1.00  1.00      2S   C  
ATOM   3935  HA  PRO   266     -14.181  14.875   9.588  1.00  1.00      2S   H  
ATOM   3936  HB1 PRO   266     -12.899  14.864   7.601  1.00  0.00      2S   H  
ATOM   3937  HB2 PRO   266     -14.220  13.824   6.951  1.00  1.00      2S   H  
ATOM   3938  HG1 PRO   266     -13.012  11.809   7.468  1.00  0.00      2S   H  
ATOM   3939  HG2 PRO   266     -11.648  12.897   6.982  1.00  1.00      2S   H  
ATOM   3940  HD1 PRO   266     -11.677  11.636   9.433  1.00  0.00      2S   H  
ATOM   3941  HD2 PRO   266     -11.106  13.367   9.304  1.00  1.00      2S   H  
ATOM   3942  N   LEU   267     -16.450  13.891   8.791  1.00  1.00      2S   N  
ATOM   3943  CA  LEU   267     -17.811  13.425   8.882  1.00  1.00      2S   C  
ATOM   3944  C   LEU   267     -18.019  12.170   8.071  1.00  1.00      2S   C  
ATOM   3945  O   LEU   267     -18.619  11.213   8.550  1.00  1.00      2S   O  
ATOM   3946  CB  LEU   267     -18.772  14.524   8.384  1.00  1.00      2S   C  
ATOM   3947  CG  LEU   267     -20.275  14.214   8.542  1.00  1.00      2S   C  
ATOM   3948  CD1 LEU   267     -20.784  14.620   9.936  1.00  1.00      2S   C  
ATOM   3949  CD2 LEU   267     -21.093  14.882   7.424  1.00  1.00      2S   C  
ATOM   3950  HN  LEU   267     -16.352  14.835   8.486  1.00  0.00      2S   H  
ATOM   3951  HA  LEU   267     -18.012  13.199   9.921  1.00  1.00      2S   H  
ATOM   3952  HB1 LEU   267     -18.554  14.729   7.313  1.00  0.00      2S   H  
ATOM   3953  HB2 LEU   267     -18.556  15.461   8.944  1.00  1.00      2S   H  
ATOM   3954  HG  LEU   267     -20.435  13.120   8.424  1.00  1.00      2S   H  
ATOM   3955 HD11 LEU   267     -20.520  15.674  10.161  1.00  1.00      2S   H  
ATOM   3956 HD12 LEU   267     -20.341  13.964  10.716  1.00  1.00      2S   H  
ATOM   3957 HD13 LEU   267     -21.890  14.527   9.978  1.00  1.00      2S   H  
ATOM   3958 HD21 LEU   267     -20.726  14.541   6.432  1.00  1.00      2S   H  
ATOM   3959 HD22 LEU   267     -20.996  15.986   7.482  1.00  1.00      2S   H  
ATOM   3960 HD23 LEU   267     -22.165  14.607   7.516  1.00  1.00      2S   H  
ATOM   3961  N   TRP   268     -17.475  12.126   6.833  1.00  1.00      2S   N  
ATOM   3962  CA  TRP   268     -17.619  10.995   5.943  1.00  1.00      2S   C  
ATOM   3963  C   TRP   268     -17.006   9.732   6.512  1.00  1.00      2S   C  
ATOM   3964  O   TRP   268     -17.520   8.639   6.288  1.00  1.00      2S   O  
ATOM   3965  CB  TRP   268     -17.033  11.276   4.531  1.00  1.00      2S   C  
ATOM   3966  CG  TRP   268     -15.528  11.491   4.461  1.00  1.00      2S   C  
ATOM   3967  CD1 TRP   268     -14.830  12.661   4.549  1.00  1.00      2S   C  
ATOM   3968  CD2 TRP   268     -14.547  10.442   4.326  1.00  1.00      2S   C  
ATOM   3969  CE2 TRP   268     -13.280  11.061   4.352  1.00  1.00      2S   C  
ATOM   3970  CE3 TRP   268     -14.667   9.058   4.198  1.00  1.00      2S   C  
ATOM   3971  NE1 TRP   268     -13.478  12.418   4.480  1.00  1.00      2S   N  
ATOM   3972  CZ2 TRP   268     -12.114  10.310   4.253  1.00  1.00      2S   C  
ATOM   3973  CZ3 TRP   268     -13.491   8.301   4.105  1.00  1.00      2S   C  
ATOM   3974  CH2 TRP   268     -12.232   8.918   4.129  1.00  1.00      2S   C  
ATOM   3975  HN  TRP   268     -16.953  12.895   6.473  1.00  0.00      2S   H  
ATOM   3976  HA  TRP   268     -18.681  10.820   5.832  1.00  1.00      2S   H  
ATOM   3977  HB1 TRP   268     -17.526  12.192   4.137  1.00  0.00      2S   H  
ATOM   3978  HB2 TRP   268     -17.302  10.435   3.855  1.00  1.00      2S   H  
ATOM   3979  HD1 TRP   268     -15.277  13.636   4.676  1.00  1.00      2S   H  
ATOM   3980  HE1 TRP   268     -12.772  13.090   4.533  1.00  1.00      2S   H  
ATOM   3981  HE3 TRP   268     -15.625   8.562   4.179  1.00  1.00      2S   H  
ATOM   3982  HZ2 TRP   268     -11.138  10.770   4.270  1.00  1.00      2S   H  
ATOM   3983  HZ3 TRP   268     -13.555   7.227   4.010  1.00  1.00      2S   H  
ATOM   3984  HH2 TRP   268     -11.341   8.313   4.049  1.00  1.00      2S   H  
ATOM   3985  N   LEU   269     -15.898   9.867   7.280  1.00  1.00      2S   N  
ATOM   3986  CA  LEU   269     -15.190   8.757   7.867  1.00  1.00      2S   C  
ATOM   3987  C   LEU   269     -15.916   8.241   9.079  1.00  1.00      2S   C  
ATOM   3988  O   LEU   269     -15.952   7.034   9.310  1.00  1.00      2S   O  
ATOM   3989  CB  LEU   269     -13.753   9.146   8.273  1.00  1.00      2S   C  
ATOM   3990  CG  LEU   269     -12.894   7.990   8.837  1.00  1.00      2S   C  
ATOM   3991  CD1 LEU   269     -12.805   6.800   7.862  1.00  1.00      2S   C  
ATOM   3992  CD2 LEU   269     -11.494   8.495   9.224  1.00  1.00      2S   C  
ATOM   3993  HN  LEU   269     -15.512  10.768   7.467  1.00  0.00      2S   H  
ATOM   3994  HA  LEU   269     -15.153   7.968   7.129  1.00  1.00      2S   H  
ATOM   3995  HB1 LEU   269     -13.789   9.966   9.023  1.00  0.00      2S   H  
ATOM   3996  HB2 LEU   269     -13.240   9.544   7.369  1.00  1.00      2S   H  
ATOM   3997  HG  LEU   269     -13.374   7.622   9.773  1.00  1.00      2S   H  
ATOM   3998 HD11 LEU   269     -12.472   7.147   6.862  1.00  1.00      2S   H  
ATOM   3999 HD12 LEU   269     -13.792   6.303   7.755  1.00  1.00      2S   H  
ATOM   4000 HD13 LEU   269     -12.081   6.047   8.238  1.00  1.00      2S   H  
ATOM   4001 HD21 LEU   269     -11.573   9.308   9.975  1.00  1.00      2S   H  
ATOM   4002 HD22 LEU   269     -10.967   8.888   8.329  1.00  1.00      2S   H  
ATOM   4003 HD23 LEU   269     -10.894   7.669   9.661  1.00  1.00      2S   H  
ATOM   4004  N   MET   270     -16.546   9.143   9.869  1.00  1.00      2S   N  
ATOM   4005  CA  MET   270     -17.358   8.779  11.011  1.00  1.00      2S   C  
ATOM   4006  C   MET   270     -18.495   7.884  10.598  1.00  1.00      2S   C  
ATOM   4007  O   MET   270     -18.680   6.820  11.176  1.00  1.00      2S   O  
ATOM   4008  CB  MET   270     -17.966  10.002  11.739  1.00  1.00      2S   C  
ATOM   4009  CG  MET   270     -16.928  10.922  12.403  1.00  1.00      2S   C  
ATOM   4010  SD  MET   270     -15.845  10.118  13.613  1.00  1.00      2S   S  
ATOM   4011  CE  MET   270     -17.071   9.395  14.739  1.00  1.00      2S   C  
ATOM   4012  HN  MET   270     -16.479  10.122   9.684  1.00  0.00      2S   H  
ATOM   4013  HA  MET   270     -16.733   8.218  11.691  1.00  1.00      2S   H  
ATOM   4014  HB1 MET   270     -18.674   9.656  12.525  1.00  0.00      2S   H  
ATOM   4015  HB2 MET   270     -18.552  10.611  11.016  1.00  1.00      2S   H  
ATOM   4016  HG1 MET   270     -17.466  11.762  12.891  1.00  0.00      2S   H  
ATOM   4017  HG2 MET   270     -16.295  11.365  11.609  1.00  1.00      2S   H  
ATOM   4018  HE1 MET   270     -17.646   8.582  14.246  1.00  1.00      2S   H  
ATOM   4019  HE2 MET   270     -17.788  10.167  15.090  1.00  1.00      2S   H  
ATOM   4020  HE3 MET   270     -16.574   8.959  15.632  1.00  1.00      2S   H  
ATOM   4021  N   TYR   271     -19.256   8.277   9.555  1.00  1.00      2S   N  
ATOM   4022  CA  TYR   271     -20.406   7.531   9.098  1.00  1.00      2S   C  
ATOM   4023  C   TYR   271     -20.021   6.305   8.308  1.00  1.00      2S   C  
ATOM   4024  O   TYR   271     -20.801   5.359   8.233  1.00  1.00      2S   O  
ATOM   4025  CB  TYR   271     -21.363   8.408   8.264  1.00  1.00      2S   C  
ATOM   4026  CG  TYR   271     -22.111   9.317   9.203  1.00  1.00      2S   C  
ATOM   4027  CD1 TYR   271     -23.159   8.806   9.982  1.00  1.00      2S   C  
ATOM   4028  CD2 TYR   271     -21.762  10.663   9.358  1.00  1.00      2S   C  
ATOM   4029  CE1 TYR   271     -23.888   9.626  10.851  1.00  1.00      2S   C  
ATOM   4030  CE2 TYR   271     -22.449  11.474  10.266  1.00  1.00      2S   C  
ATOM   4031  CZ  TYR   271     -23.523  10.967  10.999  1.00  1.00      2S   C  
ATOM   4032  OH  TYR   271     -24.204  11.811  11.900  1.00  1.00      2S   O  
ATOM   4033  HN  TYR   271     -19.068   9.131   9.072  1.00  0.00      2S   H  
ATOM   4034  HA  TYR   271     -20.931   7.166   9.970  1.00  1.00      2S   H  
ATOM   4035  HB1 TYR   271     -22.117   7.791   7.731  1.00  0.00      2S   H  
ATOM   4036  HB2 TYR   271     -20.799   9.014   7.522  1.00  1.00      2S   H  
ATOM   4037  HD1 TYR   271     -23.384   7.759   9.925  1.00  1.00      2S   H  
ATOM   4038  HD2 TYR   271     -20.954  11.070   8.781  1.00  1.00      2S   H  
ATOM   4039  HE1 TYR   271     -24.711   9.211  11.414  1.00  1.00      2S   H  
ATOM   4040  HE2 TYR   271     -22.157  12.494  10.411  1.00  1.00      2S   H  
ATOM   4041  HH  TYR   271     -24.874  11.287  12.343  1.00  1.00      2S   H  
ATOM   4042  N   LEU   272     -18.793   6.262   7.741  1.00  1.00      2S   N  
ATOM   4043  CA  LEU   272     -18.247   5.065   7.136  1.00  1.00      2S   C  
ATOM   4044  C   LEU   272     -17.958   4.018   8.193  1.00  1.00      2S   C  
ATOM   4045  O   LEU   272     -18.239   2.837   7.996  1.00  1.00      2S   O  
ATOM   4046  CB  LEU   272     -16.949   5.358   6.347  1.00  1.00      2S   C  
ATOM   4047  CG  LEU   272     -16.337   4.143   5.610  1.00  1.00      2S   C  
ATOM   4048  CD1 LEU   272     -17.321   3.530   4.595  1.00  1.00      2S   C  
ATOM   4049  CD2 LEU   272     -15.007   4.525   4.938  1.00  1.00      2S   C  
ATOM   4050  HN  LEU   272     -18.194   7.060   7.738  1.00  0.00      2S   H  
ATOM   4051  HA  LEU   272     -18.997   4.672   6.464  1.00  1.00      2S   H  
ATOM   4052  HB1 LEU   272     -16.186   5.782   7.035  1.00  0.00      2S   H  
ATOM   4053  HB2 LEU   272     -17.176   6.138   5.587  1.00  1.00      2S   H  
ATOM   4054  HG  LEU   272     -16.099   3.358   6.365  1.00  1.00      2S   H  
ATOM   4055 HD11 LEU   272     -17.696   4.314   3.904  1.00  1.00      2S   H  
ATOM   4056 HD12 LEU   272     -18.188   3.071   5.116  1.00  1.00      2S   H  
ATOM   4057 HD13 LEU   272     -16.818   2.740   3.999  1.00  1.00      2S   H  
ATOM   4058 HD21 LEU   272     -14.289   4.905   5.695  1.00  1.00      2S   H  
ATOM   4059 HD22 LEU   272     -15.172   5.314   4.175  1.00  1.00      2S   H  
ATOM   4060 HD23 LEU   272     -14.560   3.637   4.442  1.00  1.00      2S   H  
ATOM   4061  N   ALA   273     -17.409   4.442   9.355  1.00  1.00      2S   N  
ATOM   4062  CA  ALA   273     -17.096   3.572  10.467  1.00  1.00      2S   C  
ATOM   4063  C   ALA   273     -18.344   3.058  11.152  1.00  1.00      2S   C  
ATOM   4064  O   ALA   273     -18.382   1.905  11.580  1.00  1.00      2S   O  
ATOM   4065  CB  ALA   273     -16.217   4.284  11.509  1.00  1.00      2S   C  
ATOM   4066  HN  ALA   273     -17.175   5.404   9.488  1.00  0.00      2S   H  
ATOM   4067  HA  ALA   273     -16.552   2.722  10.079  1.00  1.00      2S   H  
ATOM   4068  HB1 ALA   273     -16.726   5.187  11.908  1.00  1.00      2S   H  
ATOM   4069  HB2 ALA   273     -15.262   4.605  11.041  1.00  1.00      2S   H  
ATOM   4070  HB3 ALA   273     -15.977   3.604  12.354  1.00  1.00      2S   H  
ATOM   4071  N   ILE   274     -19.404   3.895  11.242  1.00  1.00      2S   N  
ATOM   4072  CA  ILE   274     -20.699   3.515  11.778  1.00  1.00      2S   C  
ATOM   4073  C   ILE   274     -21.326   2.452  10.852  1.00  1.00      2S   C  
ATOM   4074  CB  ILE   274     -21.627   4.721  11.943  1.00  1.00      2S   C  
ATOM   4075  CG1 ILE   274     -21.069   5.658  13.044  1.00  1.00      2S   C  
ATOM   4076  CG2 ILE   274     -23.070   4.276  12.280  1.00  1.00      2S   C  
ATOM   4077  CD  ILE   274     -21.810   6.994  13.159  1.00  1.00      2S   C  
ATOM   4078  OT1 ILE   274     -21.847   1.431  11.373  1.00  1.00      2S   O  
ATOM   4079  OT2 ILE   274     -21.248   2.626   9.610  1.00  0.00      2S   O  
ATOM   4080  HN  ILE   274     -19.347   4.829  10.893  1.00  0.00      2S   H  
ATOM   4081  HA  ILE   274     -20.541   3.070  12.750  1.00  1.00      2S   H  
ATOM   4082  HB  ILE   274     -21.655   5.280  10.981  1.00  1.00      2S   H  
ATOM   4083 HG11 ILE   274     -20.001   5.871  12.845  1.00  0.00      2S   H  
ATOM   4084 HG12 ILE   274     -21.110   5.130  14.022  1.00  1.00      2S   H  
ATOM   4085 HG21 ILE   274     -23.077   3.677  13.215  1.00  1.00      2S   H  
ATOM   4086 HG22 ILE   274     -23.507   3.668  11.462  1.00  1.00      2S   H  
ATOM   4087 HG23 ILE   274     -23.727   5.159  12.421  1.00  1.00      2S   H  
ATOM   4088  HD1 ILE   274     -22.832   6.843  13.566  1.00  0.00      2S   H  
ATOM   4089  HD2 ILE   274     -21.892   7.479  12.164  1.00  0.00      2S   H  
ATOM   4090  HD3 ILE   274     -21.262   7.680  13.840  1.00  0.00      2S   H  
ATOM   4091  N   LEU   276     -19.886   0.438   8.601  1.00  1.00      3S   N  
ATOM   4092  CA  LEU   276     -19.065  -0.783   8.726  1.00  1.00      3S   C  
ATOM   4093  C   LEU   276     -19.419  -1.591   9.942  1.00  1.00      3S   C  
ATOM   4094  O   LEU   276     -19.559  -2.808   9.847  1.00  1.00      3S   O  
ATOM   4095  CB  LEU   276     -17.568  -0.404   8.733  1.00  1.00      3S   C  
ATOM   4096  CG  LEU   276     -16.611  -1.601   8.925  1.00  1.00      3S   C  
ATOM   4097  CD1 LEU   276     -16.778  -2.692   7.851  1.00  1.00      3S   C  
ATOM   4098  CD2 LEU   276     -15.158  -1.119   9.011  1.00  1.00      3S   C  
ATOM   4099  HA  LEU   276     -19.281  -1.381   7.853  1.00  1.00      3S   H  
ATOM   4100  HB1 LEU   276     -17.373   0.336   9.540  1.00  0.00      3S   H  
ATOM   4101  HB2 LEU   276     -17.319   0.086   7.764  1.00  1.00      3S   H  
ATOM   4102  HG  LEU   276     -16.849  -2.062   9.910  1.00  1.00      3S   H  
ATOM   4103 HD11 LEU   276     -16.562  -2.278   6.844  1.00  1.00      3S   H  
ATOM   4104 HD12 LEU   276     -17.810  -3.102   7.853  1.00  1.00      3S   H  
ATOM   4105 HD13 LEU   276     -16.079  -3.531   8.050  1.00  1.00      3S   H  
ATOM   4106 HD21 LEU   276     -15.081  -0.292   9.749  1.00  1.00      3S   H  
ATOM   4107 HD22 LEU   276     -14.809  -0.750   8.024  1.00  1.00      3S   H  
ATOM   4108 HD23 LEU   276     -14.497  -1.950   9.339  1.00  1.00      3S   H  
ATOM   4109  HT1 LEU   276     -20.728   0.259   8.019  1.00  0.00      3S   H  
ATOM   4110  HT2 LEU   276     -19.320   1.198   8.164  1.00  0.00      3S   H  
ATOM   4111  HT3 LEU   276     -20.196   0.775   9.538  1.00  0.00      3S   H  
ATOM   4112  N   ALA   277     -19.595  -0.944  11.121  1.00  1.00      3S   N  
ATOM   4113  CA  ALA   277     -19.975  -1.611  12.347  1.00  1.00      3S   C  
ATOM   4114  C   ALA   277     -21.319  -2.293  12.226  1.00  1.00      3S   C  
ATOM   4115  O   ALA   277     -21.510  -3.401  12.724  1.00  1.00      3S   O  
ATOM   4116  CB  ALA   277     -20.025  -0.626  13.526  1.00  1.00      3S   C  
ATOM   4117  HN  ALA   277     -19.449   0.040  11.213  1.00  0.00      3S   H  
ATOM   4118  HA  ALA   277     -19.233  -2.368  12.557  1.00  1.00      3S   H  
ATOM   4119  HB1 ALA   277     -20.750   0.193  13.336  1.00  1.00      3S   H  
ATOM   4120  HB2 ALA   277     -19.022  -0.175  13.689  1.00  1.00      3S   H  
ATOM   4121  HB3 ALA   277     -20.323  -1.153  14.454  1.00  1.00      3S   H  
ATOM   4122  N   HSD   278     -22.270  -1.654  11.508  1.00  1.00      3S   N  
ATOM   4123  CA  HSD   278     -23.586  -2.196  11.259  1.00  1.00      3S   C  
ATOM   4124  C   HSD   278     -23.573  -3.319  10.250  1.00  1.00      3S   C  
ATOM   4125  O   HSD   278     -24.415  -4.213  10.314  1.00  1.00      3S   O  
ATOM   4126  CB  HSD   278     -24.546  -1.106  10.755  1.00  1.00      3S   C  
ATOM   4127  CG  HSD   278     -24.805  -0.053  11.792  1.00  1.00      3S   C  
ATOM   4128  CD2 HSD   278     -24.672  -0.061  13.148  1.00  1.00      3S   C  
ATOM   4129  ND1 HSD   278     -25.338   1.171  11.484  1.00  1.00      3S   N  
ATOM   4130  CE1 HSD   278     -25.501   1.844  12.645  1.00  1.00      3S   C  
ATOM   4131  NE2 HSD   278     -25.111   1.137  13.686  1.00  1.00      3S   N  
ATOM   4132  HN  HSD   278     -22.102  -0.740  11.140  1.00  0.00      3S   H  
ATOM   4133  HA  HSD   278     -23.969  -2.594  12.188  1.00  1.00      3S   H  
ATOM   4134  HB1 HSD   278     -25.528  -1.547  10.480  1.00  0.00      3S   H  
ATOM   4135  HB2 HSD   278     -24.117  -0.621   9.850  1.00  1.00      3S   H  
ATOM   4136  HD1 HSD   278     -25.584   1.495  10.561  1.00  1.00      3S   H  
ATOM   4137  HD2 HSD   278     -24.301  -0.836  13.805  1.00  1.00      3S   H  
ATOM   4138  HE1 HSD   278     -25.912   2.853  12.676  1.00  1.00      3S   H  
ATOM   4139  N   THR   279     -22.599  -3.320   9.306  1.00  1.00      3S   N  
ATOM   4140  CA  THR   279     -22.444  -4.337   8.278  1.00  1.00      3S   C  
ATOM   4141  C   THR   279     -22.106  -5.688   8.871  1.00  1.00      3S   C  
ATOM   4142  O   THR   279     -22.394  -6.719   8.271  1.00  1.00      3S   O  
ATOM   4143  CB  THR   279     -21.387  -3.959   7.246  1.00  1.00      3S   C  
ATOM   4144  CG2 THR   279     -21.348  -4.951   6.062  1.00  1.00      3S   C  
ATOM   4145  OG1 THR   279     -21.653  -2.657   6.740  1.00  1.00      3S   O  
ATOM   4146  HN  THR   279     -21.928  -2.584   9.269  1.00  0.00      3S   H  
ATOM   4147  HA  THR   279     -23.398  -4.429   7.777  1.00  1.00      3S   H  
ATOM   4148  HB  THR   279     -20.382  -3.931   7.721  1.00  1.00      3S   H  
ATOM   4149  HG1 THR   279     -22.505  -2.715   6.300  1.00  1.00      3S   H  
ATOM   4150 HG21 THR   279     -22.365  -5.098   5.641  1.00  1.00      3S   H  
ATOM   4151 HG22 THR   279     -20.955  -5.938   6.388  1.00  1.00      3S   H  
ATOM   4152 HG23 THR   279     -20.679  -4.575   5.260  1.00  1.00      3S   H  
ATOM   4153  N   ASN   280     -21.535  -5.730  10.098  1.00  1.00      3S   N  
ATOM   4154  CA  ASN   280     -21.224  -6.957  10.805  1.00  1.00      3S   C  
ATOM   4155  C   ASN   280     -22.458  -7.788  11.097  1.00  1.00      3S   C  
ATOM   4156  O   ASN   280     -22.397  -9.012  11.187  1.00  1.00      3S   O  
ATOM   4157  CB  ASN   280     -20.523  -6.639  12.142  1.00  1.00      3S   C  
ATOM   4158  CG  ASN   280     -20.058  -7.924  12.834  1.00  1.00      3S   C  
ATOM   4159  ND2 ASN   280     -20.723  -8.226  13.982  1.00  1.00      3S   N  
ATOM   4160  OD1 ASN   280     -19.184  -8.643  12.341  1.00  1.00      3S   O  
ATOM   4161  HN  ASN   280     -21.316  -4.888  10.587  1.00  0.00      3S   H  
ATOM   4162  HA  ASN   280     -20.564  -7.534  10.171  1.00  1.00      3S   H  
ATOM   4163  HB1 ASN   280     -21.193  -6.049  12.802  1.00  0.00      3S   H  
ATOM   4164  HB2 ASN   280     -19.638  -6.018  11.934  1.00  1.00      3S   H  
ATOM   4165 HD21 ASN   280     -20.494  -9.063  14.477  1.00  1.00      3S   H  
ATOM   4166 HD22 ASN   280     -21.430  -7.609  14.325  1.00  1.00      3S   H  
ATOM   4167  N   SER   281     -23.629  -7.140  11.229  1.00  1.00      3S   N  
ATOM   4168  CA  SER   281     -24.871  -7.832  11.451  1.00  1.00      3S   C  
ATOM   4169  C   SER   281     -25.385  -8.519  10.206  1.00  1.00      3S   C  
ATOM   4170  O   SER   281     -26.411  -9.180  10.259  1.00  1.00      3S   O  
ATOM   4171  CB  SER   281     -25.952  -6.863  11.965  1.00  1.00      3S   C  
ATOM   4172  OG  SER   281     -25.536  -6.307  13.206  1.00  1.00      3S   O  
ATOM   4173  HN  SER   281     -23.687  -6.145  11.186  1.00  0.00      3S   H  
ATOM   4174  HA  SER   281     -24.700  -8.596  12.198  1.00  1.00      3S   H  
ATOM   4175  HB1 SER   281     -26.921  -7.381  12.119  1.00  0.00      3S   H  
ATOM   4176  HB2 SER   281     -26.108  -6.038  11.237  1.00  1.00      3S   H  
ATOM   4177  HG1 SER   281     -25.490  -7.045  13.828  1.00  0.00      3S   H  
ATOM   4178  N   VAL   282     -24.689  -8.399   9.055  1.00  1.00      3S   N  
ATOM   4179  CA  VAL   282     -25.090  -8.998   7.801  1.00  1.00      3S   C  
ATOM   4180  C   VAL   282     -24.249 -10.225   7.527  1.00  1.00      3S   C  
ATOM   4181  O   VAL   282     -24.701 -11.142   6.845  1.00  1.00      3S   O  
ATOM   4182  CB  VAL   282     -24.940  -8.013   6.643  1.00  1.00      3S   C  
ATOM   4183  CG1 VAL   282     -25.386  -8.647   5.308  1.00  1.00      3S   C  
ATOM   4184  CG2 VAL   282     -25.775  -6.752   6.953  1.00  1.00      3S   C  
ATOM   4185  HN  VAL   282     -23.856  -7.850   9.018  1.00  0.00      3S   H  
ATOM   4186  HA  VAL   282     -26.125  -9.307   7.859  1.00  1.00      3S   H  
ATOM   4187  HB  VAL   282     -23.875  -7.706   6.542  1.00  1.00      3S   H  
ATOM   4188 HG11 VAL   282     -26.384  -9.121   5.423  1.00  1.00      3S   H  
ATOM   4189 HG12 VAL   282     -24.662  -9.419   4.972  1.00  1.00      3S   H  
ATOM   4190 HG13 VAL   282     -25.448  -7.870   4.518  1.00  1.00      3S   H  
ATOM   4191 HG21 VAL   282     -25.414  -6.241   7.870  1.00  1.00      3S   H  
ATOM   4192 HG22 VAL   282     -26.842  -7.022   7.093  1.00  1.00      3S   H  
ATOM   4193 HG23 VAL   282     -25.701  -6.035   6.109  1.00  1.00      3S   H  
ATOM   4194  N   VAL   283     -22.989 -10.266   8.024  1.00  1.00      3S   N  
ATOM   4195  CA  VAL   283     -21.977 -11.166   7.504  1.00  1.00      3S   C  
ATOM   4196  C   VAL   283     -22.104 -12.575   8.023  1.00  1.00      3S   C  
ATOM   4197  O   VAL   283     -21.801 -13.516   7.295  1.00  1.00      3S   O  
ATOM   4198  CB  VAL   283     -20.547 -10.665   7.706  1.00  1.00      3S   C  
ATOM   4199  CG1 VAL   283     -20.404  -9.305   6.996  1.00  1.00      3S   C  
ATOM   4200  CG2 VAL   283     -20.174 -10.551   9.196  1.00  1.00      3S   C  
ATOM   4201  HN  VAL   283     -22.663  -9.584   8.674  1.00  0.00      3S   H  
ATOM   4202  HA  VAL   283     -22.127 -11.223   6.434  1.00  1.00      3S   H  
ATOM   4203  HB  VAL   283     -19.835 -11.375   7.226  1.00  1.00      3S   H  
ATOM   4204 HG11 VAL   283     -21.108  -8.564   7.423  1.00  1.00      3S   H  
ATOM   4205 HG12 VAL   283     -20.612  -9.406   5.910  1.00  1.00      3S   H  
ATOM   4206 HG13 VAL   283     -19.374  -8.912   7.128  1.00  1.00      3S   H  
ATOM   4207 HG21 VAL   283     -20.205 -11.538   9.699  1.00  1.00      3S   H  
ATOM   4208 HG22 VAL   283     -20.870  -9.866   9.708  1.00  1.00      3S   H  
ATOM   4209 HG23 VAL   283     -19.149 -10.140   9.308  1.00  1.00      3S   H  
ATOM   4210  N   ASN   284     -22.564 -12.764   9.281  1.00  1.00      3S   N  
ATOM   4211  CA  ASN   284     -22.605 -14.055   9.948  1.00  1.00      3S   C  
ATOM   4212  C   ASN   284     -23.432 -15.112   9.233  1.00  1.00      3S   C  
ATOM   4213  O   ASN   284     -22.940 -16.238   9.164  1.00  1.00      3S   O  
ATOM   4214  CB  ASN   284     -23.063 -13.978  11.428  1.00  1.00      3S   C  
ATOM   4215  CG  ASN   284     -22.077 -13.168  12.276  1.00  1.00      3S   C  
ATOM   4216  ND2 ASN   284     -22.382 -13.107  13.604  1.00  1.00      3S   N  
ATOM   4217  OD1 ASN   284     -21.074 -12.628  11.801  1.00  1.00      3S   O  
ATOM   4218  HN  ASN   284     -22.836 -11.987   9.843  1.00  0.00      3S   H  
ATOM   4219  HA  ASN   284     -21.588 -14.424   9.939  1.00  1.00      3S   H  
ATOM   4220  HB1 ASN   284     -23.126 -15.003  11.856  1.00  0.00      3S   H  
ATOM   4221  HB2 ASN   284     -24.061 -13.503  11.504  1.00  1.00      3S   H  
ATOM   4222 HD21 ASN   284     -21.773 -12.614  14.223  1.00  1.00      3S   H  
ATOM   4223 HD22 ASN   284     -23.196 -13.570  13.953  1.00  1.00      3S   H  
ATOM   4224  N   PRO   285     -24.619 -14.872   8.655  1.00  1.00      3S   N  
ATOM   4225  CA  PRO   285     -25.362 -15.886   7.918  1.00  1.00      3S   C  
ATOM   4226  C   PRO   285     -24.634 -16.404   6.703  1.00  1.00      3S   C  
ATOM   4227  O   PRO   285     -24.865 -17.550   6.324  1.00  1.00      3S   O  
ATOM   4228  CB  PRO   285     -26.645 -15.171   7.473  1.00  1.00      3S   C  
ATOM   4229  CG  PRO   285     -26.870 -14.112   8.550  1.00  1.00      3S   C  
ATOM   4230  CD  PRO   285     -25.460 -13.711   8.947  1.00  1.00      3S   C  
ATOM   4231  HA  PRO   285     -25.544 -16.714   8.587  1.00  1.00      3S   H  
ATOM   4232  HB1 PRO   285     -27.501 -15.870   7.386  1.00  0.00      3S   H  
ATOM   4233  HB2 PRO   285     -26.497 -14.648   6.501  1.00  1.00      3S   H  
ATOM   4234  HG1 PRO   285     -27.449 -13.243   8.180  1.00  0.00      3S   H  
ATOM   4235  HG2 PRO   285     -27.389 -14.562   9.424  1.00  1.00      3S   H  
ATOM   4236  HD1 PRO   285     -25.111 -12.874   8.318  1.00  0.00      3S   H  
ATOM   4237  HD2 PRO   285     -25.429 -13.421  10.017  1.00  1.00      3S   H  
ATOM   4238  N   PHE   286     -23.750 -15.586   6.089  1.00  1.00      3S   N  
ATOM   4239  CA  PHE   286     -22.963 -15.986   4.947  1.00  1.00      3S   C  
ATOM   4240  C   PHE   286     -21.868 -16.916   5.393  1.00  1.00      3S   C  
ATOM   4241  O   PHE   286     -21.602 -17.908   4.728  1.00  1.00      3S   O  
ATOM   4242  CB  PHE   286     -22.338 -14.790   4.186  1.00  1.00      3S   C  
ATOM   4243  CG  PHE   286     -23.402 -14.074   3.397  1.00  1.00      3S   C  
ATOM   4244  CD1 PHE   286     -24.149 -13.027   3.964  1.00  1.00      3S   C  
ATOM   4245  CD2 PHE   286     -23.663 -14.450   2.069  1.00  1.00      3S   C  
ATOM   4246  CE1 PHE   286     -25.131 -12.364   3.215  1.00  1.00      3S   C  
ATOM   4247  CE2 PHE   286     -24.637 -13.786   1.314  1.00  1.00      3S   C  
ATOM   4248  CZ  PHE   286     -25.371 -12.741   1.888  1.00  1.00      3S   C  
ATOM   4249  HN  PHE   286     -23.596 -14.655   6.414  1.00  0.00      3S   H  
ATOM   4250  HA  PHE   286     -23.598 -16.545   4.272  1.00  1.00      3S   H  
ATOM   4251  HB1 PHE   286     -21.566 -15.138   3.466  1.00  0.00      3S   H  
ATOM   4252  HB2 PHE   286     -21.866 -14.072   4.887  1.00  1.00      3S   H  
ATOM   4253  HD1 PHE   286     -23.964 -12.732   4.985  1.00  1.00      3S   H  
ATOM   4254  HD2 PHE   286     -23.105 -15.258   1.623  1.00  1.00      3S   H  
ATOM   4255  HE1 PHE   286     -25.699 -11.561   3.660  1.00  1.00      3S   H  
ATOM   4256  HE2 PHE   286     -24.821 -14.080   0.291  1.00  1.00      3S   H  
ATOM   4257  HZ  PHE   286     -26.123 -12.228   1.306  1.00  1.00      3S   H  
ATOM   4258  N   ILE   287     -21.229 -16.661   6.558  1.00  1.00      3S   N  
ATOM   4259  CA  ILE   287     -20.153 -17.490   7.069  1.00  1.00      3S   C  
ATOM   4260  C   ILE   287     -20.658 -18.875   7.400  1.00  1.00      3S   C  
ATOM   4261  O   ILE   287     -20.011 -19.862   7.068  1.00  1.00      3S   O  
ATOM   4262  CB  ILE   287     -19.470 -16.871   8.281  1.00  1.00      3S   C  
ATOM   4263  CG1 ILE   287     -19.010 -15.422   7.990  1.00  1.00      3S   C  
ATOM   4264  CG2 ILE   287     -18.281 -17.741   8.750  1.00  1.00      3S   C  
ATOM   4265  CD  ILE   287     -18.003 -15.288   6.842  1.00  1.00      3S   C  
ATOM   4266  HN  ILE   287     -21.473 -15.872   7.118  1.00  0.00      3S   H  
ATOM   4267  HA  ILE   287     -19.426 -17.599   6.277  1.00  1.00      3S   H  
ATOM   4268  HB  ILE   287     -20.213 -16.813   9.106  1.00  1.00      3S   H  
ATOM   4269 HG11 ILE   287     -18.558 -15.005   8.917  1.00  0.00      3S   H  
ATOM   4270 HG12 ILE   287     -19.895 -14.798   7.761  1.00  1.00      3S   H  
ATOM   4271 HG21 ILE   287     -17.597 -17.950   7.901  1.00  1.00      3S   H  
ATOM   4272 HG22 ILE   287     -18.629 -18.706   9.173  1.00  1.00      3S   H  
ATOM   4273 HG23 ILE   287     -17.708 -17.208   9.538  1.00  1.00      3S   H  
ATOM   4274  HD1 ILE   287     -18.422 -15.683   5.893  1.00  0.00      3S   H  
ATOM   4275  HD2 ILE   287     -17.067 -15.837   7.074  1.00  0.00      3S   H  
ATOM   4276  HD3 ILE   287     -17.751 -14.219   6.681  1.00  0.00      3S   H  
ATOM   4277  N   TYR   288     -21.863 -18.983   8.007  1.00  1.00      3S   N  
ATOM   4278  CA  TYR   288     -22.494 -20.255   8.297  1.00  1.00      3S   C  
ATOM   4279  C   TYR   288     -22.856 -20.992   7.034  1.00  1.00      3S   C  
ATOM   4280  O   TYR   288     -22.643 -22.195   6.932  1.00  1.00      3S   O  
ATOM   4281  CB  TYR   288     -23.798 -20.107   9.118  1.00  1.00      3S   C  
ATOM   4282  CG  TYR   288     -23.569 -19.382  10.417  1.00  1.00      3S   C  
ATOM   4283  CD1 TYR   288     -22.464 -19.658  11.245  1.00  1.00      3S   C  
ATOM   4284  CD2 TYR   288     -24.493 -18.408  10.830  1.00  1.00      3S   C  
ATOM   4285  CE1 TYR   288     -22.274 -18.955  12.439  1.00  1.00      3S   C  
ATOM   4286  CE2 TYR   288     -24.303 -17.696  12.018  1.00  1.00      3S   C  
ATOM   4287  CZ  TYR   288     -23.185 -17.964  12.820  1.00  1.00      3S   C  
ATOM   4288  OH  TYR   288     -22.974 -17.235  14.009  1.00  1.00      3S   O  
ATOM   4289  HN  TYR   288     -22.374 -18.172   8.285  1.00  0.00      3S   H  
ATOM   4290  HA  TYR   288     -21.781 -20.864   8.835  1.00  1.00      3S   H  
ATOM   4291  HB1 TYR   288     -24.213 -21.106   9.368  1.00  0.00      3S   H  
ATOM   4292  HB2 TYR   288     -24.553 -19.541   8.528  1.00  1.00      3S   H  
ATOM   4293  HD1 TYR   288     -21.742 -20.410  10.968  1.00  1.00      3S   H  
ATOM   4294  HD2 TYR   288     -25.350 -18.194  10.212  1.00  1.00      3S   H  
ATOM   4295  HE1 TYR   288     -21.416 -19.173  13.060  1.00  1.00      3S   H  
ATOM   4296  HE2 TYR   288     -25.017 -16.938  12.305  1.00  1.00      3S   H  
ATOM   4297  HH  TYR   288     -23.730 -16.658  14.135  1.00  1.00      3S   H  
ATOM   4298  N   ALA   289     -23.389 -20.276   6.020  1.00  1.00      3S   N  
ATOM   4299  CA  ALA   289     -23.764 -20.858   4.755  1.00  1.00      3S   C  
ATOM   4300  C   ALA   289     -22.572 -21.373   3.986  1.00  1.00      3S   C  
ATOM   4301  O   ALA   289     -22.661 -22.408   3.346  1.00  1.00      3S   O  
ATOM   4302  CB  ALA   289     -24.511 -19.858   3.856  1.00  1.00      3S   C  
ATOM   4303  HN  ALA   289     -23.566 -19.298   6.113  1.00  0.00      3S   H  
ATOM   4304  HA  ALA   289     -24.417 -21.695   4.962  1.00  1.00      3S   H  
ATOM   4305  HB1 ALA   289     -23.871 -18.982   3.620  1.00  1.00      3S   H  
ATOM   4306  HB2 ALA   289     -25.420 -19.491   4.375  1.00  1.00      3S   H  
ATOM   4307  HB3 ALA   289     -24.826 -20.341   2.906  1.00  1.00      3S   H  
ATOM   4308  N   TYR   290     -21.413 -20.689   4.022  1.00  1.00      3S   N  
ATOM   4309  CA  TYR   290     -20.247 -21.105   3.273  1.00  1.00      3S   C  
ATOM   4310  C   TYR   290     -19.437 -22.162   4.000  1.00  1.00      3S   C  
ATOM   4311  O   TYR   290     -18.682 -22.886   3.353  1.00  1.00      3S   O  
ATOM   4312  CB  TYR   290     -19.320 -19.903   2.942  1.00  1.00      3S   C  
ATOM   4313  CG  TYR   290     -19.800 -19.177   1.705  1.00  1.00      3S   C  
ATOM   4314  CD1 TYR   290     -19.577 -19.734   0.431  1.00  1.00      3S   C  
ATOM   4315  CD2 TYR   290     -20.426 -17.922   1.781  1.00  1.00      3S   C  
ATOM   4316  CE1 TYR   290     -19.980 -19.057  -0.729  1.00  1.00      3S   C  
ATOM   4317  CE2 TYR   290     -20.851 -17.252   0.630  1.00  1.00      3S   C  
ATOM   4318  CZ  TYR   290     -20.623 -17.817  -0.628  1.00  1.00      3S   C  
ATOM   4319  OH  TYR   290     -21.018 -17.117  -1.788  1.00  1.00      3S   O  
ATOM   4320  HN  TYR   290     -21.332 -19.830   4.526  1.00  0.00      3S   H  
ATOM   4321  HA  TYR   290     -20.571 -21.562   2.347  1.00  1.00      3S   H  
ATOM   4322  HB1 TYR   290     -18.283 -20.239   2.726  1.00  0.00      3S   H  
ATOM   4323  HB2 TYR   290     -19.291 -19.196   3.799  1.00  1.00      3S   H  
ATOM   4324  HD1 TYR   290     -19.073 -20.685   0.344  1.00  1.00      3S   H  
ATOM   4325  HD2 TYR   290     -20.560 -17.439   2.730  1.00  1.00      3S   H  
ATOM   4326  HE1 TYR   290     -19.784 -19.488  -1.700  1.00  1.00      3S   H  
ATOM   4327  HE2 TYR   290     -21.334 -16.291   0.719  1.00  1.00      3S   H  
ATOM   4328  HH  TYR   290     -21.369 -16.267  -1.513  1.00  1.00      3S   H  
ATOM   4329  N   ARG   291     -19.554 -22.283   5.346  1.00  1.00      3S   N  
ATOM   4330  CA  ARG   291     -18.634 -23.091   6.125  1.00  1.00      3S   C  
ATOM   4331  C   ARG   291     -19.284 -24.230   6.867  1.00  1.00      3S   C  
ATOM   4332  O   ARG   291     -18.579 -25.123   7.335  1.00  1.00      3S   O  
ATOM   4333  CB  ARG   291     -17.859 -22.248   7.159  1.00  1.00      3S   C  
ATOM   4334  CG  ARG   291     -16.909 -21.232   6.494  1.00  1.00      3S   C  
ATOM   4335  CD  ARG   291     -15.907 -20.586   7.459  1.00  1.00      3S   C  
ATOM   4336  NE  ARG   291     -15.127 -21.666   8.146  1.00  1.00      3S   N  
ATOM   4337  CZ  ARG   291     -13.938 -22.181   7.731  1.00  1.00      3S   C  
ATOM   4338  NH1 ARG   291     -13.310 -21.707   6.627  1.00  1.00      3S   N1+
ATOM   4339  NH2 ARG   291     -13.379 -23.194   8.447  1.00  1.00      3S   N  
ATOM   4340  HN  ARG   291     -20.201 -21.727   5.864  1.00  0.00      3S   H  
ATOM   4341  HA  ARG   291     -17.897 -23.543   5.475  1.00  1.00      3S   H  
ATOM   4342  HB1 ARG   291     -17.253 -22.935   7.788  1.00  0.00      3S   H  
ATOM   4343  HB2 ARG   291     -18.566 -21.715   7.830  1.00  1.00      3S   H  
ATOM   4344  HG1 ARG   291     -17.515 -20.428   6.018  1.00  0.00      3S   H  
ATOM   4345  HG2 ARG   291     -16.345 -21.750   5.688  1.00  1.00      3S   H  
ATOM   4346  HD1 ARG   291     -16.449 -20.023   8.248  1.00  0.00      3S   H  
ATOM   4347  HD2 ARG   291     -15.219 -19.893   6.931  1.00  1.00      3S   H  
ATOM   4348  HE  ARG   291     -15.549 -22.098   8.948  1.00  1.00      3S   H  
ATOM   4349 HH11 ARG   291     -13.734 -20.973   6.100  1.00  1.00      3S   H  
ATOM   4350 HH12 ARG   291     -12.442 -22.104   6.337  1.00  1.00      3S   H  
ATOM   4351 HH21 ARG   291     -13.871 -23.574   9.232  1.00  1.00      3S   H  
ATOM   4352 HH22 ARG   291     -12.534 -23.619   8.131  1.00  1.00      3S   H  
ATOM   4353  N   ILE   292     -20.625 -24.238   7.022  1.00  1.00      3S   N  
ATOM   4354  CA  ILE   292     -21.307 -25.254   7.795  1.00  1.00      3S   C  
ATOM   4355  C   ILE   292     -22.340 -25.826   6.871  1.00  1.00      3S   C  
ATOM   4356  O   ILE   292     -23.268 -25.138   6.449  1.00  1.00      3S   O  
ATOM   4357  CB  ILE   292     -21.953 -24.725   9.074  1.00  1.00      3S   C  
ATOM   4358  CG1 ILE   292     -20.918 -23.923   9.906  1.00  1.00      3S   C  
ATOM   4359  CG2 ILE   292     -22.546 -25.909   9.875  1.00  1.00      3S   C  
ATOM   4360  CD  ILE   292     -21.493 -23.293  11.177  1.00  1.00      3S   C  
ATOM   4361  HN  ILE   292     -21.210 -23.525   6.640  1.00  0.00      3S   H  
ATOM   4362  HA  ILE   292     -20.622 -26.047   8.064  1.00  1.00      3S   H  
ATOM   4363  HB  ILE   292     -22.774 -24.022   8.812  1.00  1.00      3S   H  
ATOM   4364 HG11 ILE   292     -20.511 -23.095   9.283  1.00  0.00      3S   H  
ATOM   4365 HG12 ILE   292     -20.073 -24.592  10.175  1.00  1.00      3S   H  
ATOM   4366 HG21 ILE   292     -21.747 -26.633  10.140  1.00  1.00      3S   H  
ATOM   4367 HG22 ILE   292     -23.330 -26.435   9.294  1.00  1.00      3S   H  
ATOM   4368 HG23 ILE   292     -23.011 -25.555  10.817  1.00  1.00      3S   H  
ATOM   4369  HD1 ILE   292     -21.767 -24.071  11.919  1.00  0.00      3S   H  
ATOM   4370  HD2 ILE   292     -22.399 -22.697  10.933  1.00  0.00      3S   H  
ATOM   4371  HD3 ILE   292     -20.744 -22.616  11.641  1.00  0.00      3S   H  
ATOM   4372  N   ARG   293     -22.185 -27.126   6.525  1.00  1.00      3S   N  
ATOM   4373  CA  ARG   293     -23.027 -27.811   5.573  1.00  1.00      3S   C  
ATOM   4374  C   ARG   293     -24.439 -27.928   6.058  1.00  1.00      3S   C  
ATOM   4375  O   ARG   293     -25.373 -27.765   5.283  1.00  1.00      3S   O  
ATOM   4376  CB  ARG   293     -22.551 -29.246   5.268  1.00  1.00      3S   C  
ATOM   4377  CG  ARG   293     -21.053 -29.371   4.964  1.00  1.00      3S   C  
ATOM   4378  CD  ARG   293     -20.728 -30.771   4.443  1.00  1.00      3S   C  
ATOM   4379  NE  ARG   293     -19.271 -30.845   4.115  1.00  1.00      3S   N  
ATOM   4380  CZ  ARG   293     -18.726 -31.956   3.546  1.00  1.00      3S   C  
ATOM   4381  NH1 ARG   293     -19.501 -33.028   3.231  1.00  1.00      3S   N1+
ATOM   4382  NH2 ARG   293     -17.392 -31.995   3.291  1.00  1.00      3S   N  
ATOM   4383  HN  ARG   293     -21.423 -27.662   6.878  1.00  0.00      3S   H  
ATOM   4384  HA  ARG   293     -23.030 -27.229   4.663  1.00  1.00      3S   H  
ATOM   4385  HB1 ARG   293     -23.126 -29.628   4.393  1.00  0.00      3S   H  
ATOM   4386  HB2 ARG   293     -22.766 -29.916   6.132  1.00  1.00      3S   H  
ATOM   4387  HG1 ARG   293     -20.465 -29.159   5.884  1.00  0.00      3S   H  
ATOM   4388  HG2 ARG   293     -20.756 -28.627   4.203  1.00  1.00      3S   H  
ATOM   4389  HD1 ARG   293     -21.314 -30.976   3.520  1.00  0.00      3S   H  
ATOM   4390  HD2 ARG   293     -20.962 -31.533   5.218  1.00  1.00      3S   H  
ATOM   4391  HE  ARG   293     -18.677 -30.074   4.338  1.00  1.00      3S   H  
ATOM   4392 HH11 ARG   293     -20.481 -32.997   3.417  1.00  1.00      3S   H  
ATOM   4393 HH12 ARG   293     -19.092 -33.837   2.813  1.00  1.00      3S   H  
ATOM   4394 HH21 ARG   293     -16.818 -31.212   3.520  1.00  1.00      3S   H  
ATOM   4395 HH22 ARG   293     -16.991 -32.809   2.876  1.00  1.00      3S   H  
ATOM   4396  N   GLU   294     -24.621 -28.197   7.370  1.00  1.00      3S   N  
ATOM   4397  CA  GLU   294     -25.916 -28.391   7.970  1.00  1.00      3S   C  
ATOM   4398  C   GLU   294     -26.743 -27.131   7.887  1.00  1.00      3S   C  
ATOM   4399  O   GLU   294     -27.917 -27.195   7.547  1.00  1.00      3S   O  
ATOM   4400  CB  GLU   294     -25.804 -28.859   9.438  1.00  1.00      3S   C  
ATOM   4401  CG  GLU   294     -27.100 -29.482   9.998  1.00  1.00      3S   C  
ATOM   4402  CD  GLU   294     -27.403 -30.838   9.350  1.00  1.00      3S   C  
ATOM   4403  OE1 GLU   294     -26.436 -31.569   9.011  1.00  1.00      3S   O  
ATOM   4404  OE2 GLU   294     -28.607 -31.176   9.205  1.00  1.00      3S   O1-
ATOM   4405  HN  GLU   294     -23.844 -28.314   7.983  1.00  0.00      3S   H  
ATOM   4406  HA  GLU   294     -26.415 -29.160   7.395  1.00  1.00      3S   H  
ATOM   4407  HB1 GLU   294     -25.495 -28.005  10.078  1.00  0.00      3S   H  
ATOM   4408  HB2 GLU   294     -24.991 -29.616   9.509  1.00  1.00      3S   H  
ATOM   4409  HG1 GLU   294     -27.951 -28.790   9.831  1.00  0.00      3S   H  
ATOM   4410  HG2 GLU   294     -26.991 -29.638  11.092  1.00  1.00      3S   H  
ATOM   4411  N   PHE   295     -26.133 -25.943   8.123  1.00  1.00      3S   N  
ATOM   4412  CA  PHE   295     -26.794 -24.664   7.957  1.00  1.00      3S   C  
ATOM   4413  C   PHE   295     -27.135 -24.405   6.517  1.00  1.00      3S   C  
ATOM   4414  O   PHE   295     -28.261 -24.026   6.226  1.00  1.00      3S   O  
ATOM   4415  CB  PHE   295     -25.934 -23.470   8.438  1.00  1.00      3S   C  
ATOM   4416  CG  PHE   295     -26.230 -23.158   9.877  1.00  1.00      3S   C  
ATOM   4417  CD1 PHE   295     -27.437 -22.528  10.226  1.00  1.00      3S   C  
ATOM   4418  CD2 PHE   295     -25.302 -23.446  10.886  1.00  1.00      3S   C  
ATOM   4419  CE1 PHE   295     -27.703 -22.180  11.555  1.00  1.00      3S   C  
ATOM   4420  CE2 PHE   295     -25.563 -23.108  12.218  1.00  1.00      3S   C  
ATOM   4421  CZ  PHE   295     -26.765 -22.473  12.554  1.00  1.00      3S   C  
ATOM   4422  HN  PHE   295     -25.171 -25.901   8.381  1.00  0.00      3S   H  
ATOM   4423  HA  PHE   295     -27.733 -24.702   8.493  1.00  1.00      3S   H  
ATOM   4424  HB1 PHE   295     -26.156 -22.538   7.872  1.00  0.00      3S   H  
ATOM   4425  HB2 PHE   295     -24.855 -23.698   8.315  1.00  1.00      3S   H  
ATOM   4426  HD1 PHE   295     -28.163 -22.303   9.461  1.00  1.00      3S   H  
ATOM   4427  HD2 PHE   295     -24.373 -23.922  10.628  1.00  1.00      3S   H  
ATOM   4428  HE1 PHE   295     -28.629 -21.687  11.807  1.00  1.00      3S   H  
ATOM   4429  HE2 PHE   295     -24.838 -23.338  12.985  1.00  1.00      3S   H  
ATOM   4430  HZ  PHE   295     -26.966 -22.209  13.581  1.00  1.00      3S   H  
ATOM   4431  N   ARG   296     -26.184 -24.615   5.583  1.00  1.00      3S   N  
ATOM   4432  CA  ARG   296     -26.363 -24.364   4.171  1.00  1.00      3S   C  
ATOM   4433  C   ARG   296     -27.470 -25.185   3.559  1.00  1.00      3S   C  
ATOM   4434  O   ARG   296     -28.276 -24.667   2.793  1.00  1.00      3S   O  
ATOM   4435  CB  ARG   296     -25.053 -24.650   3.417  1.00  1.00      3S   C  
ATOM   4436  CG  ARG   296     -25.128 -24.479   1.890  1.00  1.00      3S   C  
ATOM   4437  CD  ARG   296     -23.772 -24.509   1.167  1.00  1.00      3S   C  
ATOM   4438  NE  ARG   296     -23.077 -25.810   1.448  1.00  1.00      3S   N  
ATOM   4439  CZ  ARG   296     -22.033 -25.952   2.313  1.00  1.00      3S   C  
ATOM   4440  NH1 ARG   296     -21.409 -27.153   2.388  1.00  1.00      3S   N1+
ATOM   4441  NH2 ARG   296     -21.601 -24.943   3.109  1.00  1.00      3S   N  
ATOM   4442  HN  ARG   296     -25.273 -24.930   5.847  1.00  0.00      3S   H  
ATOM   4443  HA  ARG   296     -26.618 -23.319   4.053  1.00  1.00      3S   H  
ATOM   4444  HB1 ARG   296     -24.707 -25.679   3.654  1.00  0.00      3S   H  
ATOM   4445  HB2 ARG   296     -24.295 -23.954   3.826  1.00  1.00      3S   H  
ATOM   4446  HG1 ARG   296     -25.625 -23.511   1.657  1.00  0.00      3S   H  
ATOM   4447  HG2 ARG   296     -25.767 -25.291   1.482  1.00  1.00      3S   H  
ATOM   4448  HD1 ARG   296     -23.129 -23.658   1.457  1.00  0.00      3S   H  
ATOM   4449  HD2 ARG   296     -23.928 -24.445   0.070  1.00  1.00      3S   H  
ATOM   4450  HE  ARG   296     -23.344 -26.610   0.918  1.00  1.00      3S   H  
ATOM   4451 HH11 ARG   296     -21.737 -27.925   1.848  1.00  1.00      3S   H  
ATOM   4452 HH12 ARG   296     -20.667 -27.272   3.045  1.00  1.00      3S   H  
ATOM   4453 HH21 ARG   296     -22.076 -24.059   3.097  1.00  1.00      3S   H  
ATOM   4454 HH22 ARG   296     -20.818 -25.073   3.713  1.00  1.00      3S   H  
ATOM   4455  N   GLN   297     -27.556 -26.485   3.907  1.00  1.00      3S   N  
ATOM   4456  CA  GLN   297     -28.586 -27.377   3.428  1.00  1.00      3S   C  
ATOM   4457  C   GLN   297     -29.931 -27.015   4.003  1.00  1.00      3S   C  
ATOM   4458  O   GLN   297     -30.934 -27.065   3.296  1.00  1.00      3S   O  
ATOM   4459  CB  GLN   297     -28.282 -28.846   3.784  1.00  1.00      3S   C  
ATOM   4460  CG  GLN   297     -27.058 -29.384   3.022  1.00  1.00      3S   C  
ATOM   4461  CD  GLN   297     -26.727 -30.806   3.479  1.00  1.00      3S   C  
ATOM   4462  NE2 GLN   297     -25.903 -31.512   2.649  1.00  1.00      3S   N  
ATOM   4463  OE1 GLN   297     -27.181 -31.272   4.528  1.00  1.00      3S   O  
ATOM   4464  HN  GLN   297     -26.885 -26.896   4.525  1.00  0.00      3S   H  
ATOM   4465  HA  GLN   297     -28.644 -27.276   2.353  1.00  1.00      3S   H  
ATOM   4466  HB1 GLN   297     -29.157 -29.484   3.522  1.00  0.00      3S   H  
ATOM   4467  HB2 GLN   297     -28.112 -28.920   4.882  1.00  1.00      3S   H  
ATOM   4468  HG1 GLN   297     -26.174 -28.737   3.196  1.00  0.00      3S   H  
ATOM   4469  HG2 GLN   297     -27.287 -29.388   1.937  1.00  1.00      3S   H  
ATOM   4470 HE21 GLN   297     -25.664 -32.453   2.885  1.00  1.00      3S   H  
ATOM   4471 HE22 GLN   297     -25.566 -31.098   1.805  1.00  1.00      3S   H  
ATOM   4472  N   THR   298     -29.979 -26.607   5.295  1.00  1.00      3S   N  
ATOM   4473  CA  THR   298     -31.200 -26.172   5.950  1.00  1.00      3S   C  
ATOM   4474  C   THR   298     -31.689 -24.888   5.326  1.00  1.00      3S   C  
ATOM   4475  O   THR   298     -32.877 -24.748   5.063  1.00  1.00      3S   O  
ATOM   4476  CB  THR   298     -31.060 -25.982   7.452  1.00  1.00      3S   C  
ATOM   4477  CG2 THR   298     -32.435 -25.762   8.107  1.00  1.00      3S   C  
ATOM   4478  OG1 THR   298     -30.524 -27.155   8.036  1.00  1.00      3S   O  
ATOM   4479  HN  THR   298     -29.154 -26.590   5.857  1.00  0.00      3S   H  
ATOM   4480  HA  THR   298     -31.946 -26.934   5.771  1.00  1.00      3S   H  
ATOM   4481  HB  THR   298     -30.381 -25.133   7.689  1.00  1.00      3S   H  
ATOM   4482  HG1 THR   298     -29.573 -27.130   7.872  1.00  1.00      3S   H  
ATOM   4483 HG21 THR   298     -33.105 -26.623   7.896  1.00  1.00      3S   H  
ATOM   4484 HG22 THR   298     -32.917 -24.835   7.738  1.00  1.00      3S   H  
ATOM   4485 HG23 THR   298     -32.319 -25.677   9.209  1.00  1.00      3S   H  
ATOM   4486  N   PHE   299     -30.770 -23.945   5.011  1.00  1.00      3S   N  
ATOM   4487  CA  PHE   299     -31.052 -22.703   4.321  1.00  1.00      3S   C  
ATOM   4488  C   PHE   299     -31.667 -22.961   2.980  1.00  1.00      3S   C  
ATOM   4489  O   PHE   299     -32.669 -22.342   2.642  1.00  1.00      3S   O  
ATOM   4490  CB  PHE   299     -29.788 -21.823   4.121  1.00  1.00      3S   C  
ATOM   4491  CG  PHE   299     -29.258 -21.221   5.402  1.00  1.00      3S   C  
ATOM   4492  CD1 PHE   299     -29.993 -21.176   6.606  1.00  1.00      3S   C  
ATOM   4493  CD2 PHE   299     -27.972 -20.650   5.387  1.00  1.00      3S   C  
ATOM   4494  CE1 PHE   299     -29.460 -20.570   7.746  1.00  1.00      3S   C  
ATOM   4495  CE2 PHE   299     -27.435 -20.052   6.533  1.00  1.00      3S   C  
ATOM   4496  CZ  PHE   299     -28.182 -20.010   7.712  1.00  1.00      3S   C  
ATOM   4497  HN  PHE   299     -29.808 -24.075   5.254  1.00  0.00      3S   H  
ATOM   4498  HA  PHE   299     -31.799 -22.166   4.887  1.00  1.00      3S   H  
ATOM   4499  HB1 PHE   299     -30.008 -20.972   3.440  1.00  0.00      3S   H  
ATOM   4500  HB2 PHE   299     -28.975 -22.431   3.671  1.00  1.00      3S   H  
ATOM   4501  HD1 PHE   299     -30.987 -21.584   6.688  1.00  1.00      3S   H  
ATOM   4502  HD2 PHE   299     -27.393 -20.672   4.476  1.00  1.00      3S   H  
ATOM   4503  HE1 PHE   299     -30.039 -20.536   8.654  1.00  1.00      3S   H  
ATOM   4504  HE2 PHE   299     -26.447 -19.620   6.511  1.00  1.00      3S   H  
ATOM   4505  HZ  PHE   299     -27.771 -19.556   8.599  1.00  1.00      3S   H  
ATOM   4506  N   ARG   300     -31.121 -23.926   2.208  1.00  1.00      3S   N  
ATOM   4507  CA  ARG   300     -31.654 -24.305   0.922  1.00  1.00      3S   C  
ATOM   4508  C   ARG   300     -33.063 -24.829   1.012  1.00  1.00      3S   C  
ATOM   4509  O   ARG   300     -33.903 -24.450   0.205  1.00  1.00      3S   O  
ATOM   4510  CB  ARG   300     -30.790 -25.365   0.215  1.00  1.00      3S   C  
ATOM   4511  CG  ARG   300     -29.489 -24.775  -0.345  1.00  1.00      3S   C  
ATOM   4512  CD  ARG   300     -28.821 -25.703  -1.360  1.00  1.00      3S   C  
ATOM   4513  NE  ARG   300     -28.087 -26.797  -0.637  1.00  1.00      3S   N  
ATOM   4514  CZ  ARG   300     -26.726 -26.868  -0.595  1.00  1.00      3S   C  
ATOM   4515  NH1 ARG   300     -25.955 -25.902  -1.158  1.00  1.00      3S   N1+
ATOM   4516  NH2 ARG   300     -26.126 -27.920   0.020  1.00  1.00      3S   N  
ATOM   4517  HN  ARG   300     -30.309 -24.425   2.508  1.00  0.00      3S   H  
ATOM   4518  HA  ARG   300     -31.682 -23.416   0.308  1.00  1.00      3S   H  
ATOM   4519  HB1 ARG   300     -31.355 -25.780  -0.652  1.00  0.00      3S   H  
ATOM   4520  HB2 ARG   300     -30.563 -26.203   0.907  1.00  1.00      3S   H  
ATOM   4521  HG1 ARG   300     -28.784 -24.510   0.469  1.00  0.00      3S   H  
ATOM   4522  HG2 ARG   300     -29.748 -23.829  -0.874  1.00  1.00      3S   H  
ATOM   4523  HD1 ARG   300     -28.138 -25.128  -2.020  1.00  0.00      3S   H  
ATOM   4524  HD2 ARG   300     -29.596 -26.175  -1.996  1.00  1.00      3S   H  
ATOM   4525  HE  ARG   300     -28.616 -27.529  -0.210  1.00  1.00      3S   H  
ATOM   4526 HH11 ARG   300     -26.392 -25.095  -1.550  1.00  1.00      3S   H  
ATOM   4527 HH12 ARG   300     -24.961 -25.977  -1.138  1.00  1.00      3S   H  
ATOM   4528 HH21 ARG   300     -25.132 -27.997   0.016  1.00  1.00      3S   H  
ATOM   4529 HH22 ARG   300     -26.684 -28.623   0.456  1.00  1.00      3S   H  
ATOM   4530  N   LYS   301     -33.371 -25.685   2.011  1.00  1.00      3S   N  
ATOM   4531  CA  LYS   301     -34.696 -26.239   2.196  1.00  1.00      3S   C  
ATOM   4532  C   LYS   301     -35.712 -25.189   2.577  1.00  1.00      3S   C  
ATOM   4533  O   LYS   301     -36.853 -25.253   2.128  1.00  1.00      3S   O  
ATOM   4534  CB  LYS   301     -34.713 -27.345   3.268  1.00  1.00      3S   C  
ATOM   4535  CG  LYS   301     -33.995 -28.617   2.802  1.00  1.00      3S   C  
ATOM   4536  CD  LYS   301     -34.007 -29.714   3.873  1.00  1.00      3S   C  
ATOM   4537  CE  LYS   301     -33.259 -30.973   3.428  1.00  1.00      3S   C  
ATOM   4538  NZ  LYS   301     -33.200 -31.964   4.526  1.00  1.00      3S   N1+
ATOM   4539  HN  LYS   301     -32.680 -25.979   2.669  1.00  0.00      3S   H  
ATOM   4540  HA  LYS   301     -35.010 -26.667   1.254  1.00  1.00      3S   H  
ATOM   4541  HB1 LYS   301     -35.763 -27.623   3.511  1.00  0.00      3S   H  
ATOM   4542  HB2 LYS   301     -34.231 -26.968   4.197  1.00  1.00      3S   H  
ATOM   4543  HG1 LYS   301     -32.942 -28.377   2.542  1.00  0.00      3S   H  
ATOM   4544  HG2 LYS   301     -34.494 -28.997   1.882  1.00  1.00      3S   H  
ATOM   4545  HD1 LYS   301     -35.064 -29.970   4.110  1.00  0.00      3S   H  
ATOM   4546  HD2 LYS   301     -33.536 -29.304   4.795  1.00  1.00      3S   H  
ATOM   4547  HE1 LYS   301     -32.216 -30.721   3.141  1.00  0.00      3S   H  
ATOM   4548  HE2 LYS   301     -33.773 -31.447   2.564  1.00  1.00      3S   H  
ATOM   4549  HZ1 LYS   301     -34.165 -32.228   4.809  1.00  1.00      3S   H  
ATOM   4550  HZ2 LYS   301     -32.703 -31.547   5.339  1.00  1.00      3S   H  
ATOM   4551  HZ3 LYS   301     -32.688 -32.810   4.205  1.00  1.00      3S   H  
ATOM   4552  N   ILE   302     -35.312 -24.179   3.385  1.00  1.00      3S   N  
ATOM   4553  CA  ILE   302     -36.165 -23.076   3.784  1.00  1.00      3S   C  
ATOM   4554  C   ILE   302     -36.510 -22.221   2.582  1.00  1.00      3S   C  
ATOM   4555  O   ILE   302     -37.655 -21.805   2.430  1.00  1.00      3S   O  
ATOM   4556  CB  ILE   302     -35.528 -22.219   4.880  1.00  1.00      3S   C  
ATOM   4557  CG1 ILE   302     -35.365 -23.047   6.175  1.00  1.00      3S   C  
ATOM   4558  CG2 ILE   302     -36.384 -20.965   5.170  1.00  1.00      3S   C  
ATOM   4559  CD  ILE   302     -34.497 -22.362   7.233  1.00  1.00      3S   C  
ATOM   4560  HN  ILE   302     -34.383 -24.157   3.752  1.00  0.00      3S   H  
ATOM   4561  HA  ILE   302     -37.086 -23.494   4.167  1.00  1.00      3S   H  
ATOM   4562  HB  ILE   302     -34.519 -21.893   4.542  1.00  1.00      3S   H  
ATOM   4563 HG11 ILE   302     -34.919 -24.035   5.946  1.00  0.00      3S   H  
ATOM   4564 HG12 ILE   302     -36.374 -23.244   6.599  1.00  1.00      3S   H  
ATOM   4565 HG21 ILE   302     -37.407 -21.267   5.481  1.00  1.00      3S   H  
ATOM   4566 HG22 ILE   302     -36.459 -20.300   4.286  1.00  1.00      3S   H  
ATOM   4567 HG23 ILE   302     -35.936 -20.367   5.988  1.00  1.00      3S   H  
ATOM   4568  HD1 ILE   302     -34.950 -21.406   7.568  1.00  0.00      3S   H  
ATOM   4569  HD2 ILE   302     -33.482 -22.153   6.832  1.00  0.00      3S   H  
ATOM   4570  HD3 ILE   302     -34.400 -23.023   8.117  1.00  0.00      3S   H  
ATOM   4571  N   ILE   303     -35.524 -21.946   1.697  1.00  1.00      3S   N  
ATOM   4572  CA  ILE   303     -35.685 -21.062   0.560  1.00  1.00      3S   C  
ATOM   4573  C   ILE   303     -36.501 -21.729  -0.526  1.00  1.00      3S   C  
ATOM   4574  O   ILE   303     -37.413 -21.114  -1.076  1.00  1.00      3S   O  
ATOM   4575  CB  ILE   303     -34.339 -20.595   0.013  1.00  1.00      3S   C  
ATOM   4576  CG1 ILE   303     -33.588 -19.763   1.083  1.00  1.00      3S   C  
ATOM   4577  CG2 ILE   303     -34.530 -19.763  -1.277  1.00  1.00      3S   C  
ATOM   4578  CD  ILE   303     -32.071 -19.738   0.865  1.00  1.00      3S   C  
ATOM   4579  HN  ILE   303     -34.603 -22.307   1.833  1.00  0.00      3S   H  
ATOM   4580  HA  ILE   303     -36.236 -20.193   0.892  1.00  1.00      3S   H  
ATOM   4581  HB  ILE   303     -33.721 -21.491  -0.226  1.00  1.00      3S   H  
ATOM   4582 HG11 ILE   303     -33.778 -20.175   2.096  1.00  0.00      3S   H  
ATOM   4583 HG12 ILE   303     -33.985 -18.725   1.077  1.00  1.00      3S   H  
ATOM   4584 HG21 ILE   303     -35.272 -18.955  -1.101  1.00  1.00      3S   H  
ATOM   4585 HG22 ILE   303     -34.886 -20.395  -2.117  1.00  1.00      3S   H  
ATOM   4586 HG23 ILE   303     -33.572 -19.297  -1.585  1.00  1.00      3S   H  
ATOM   4587  HD1 ILE   303     -31.817 -19.282  -0.114  1.00  0.00      3S   H  
ATOM   4588  HD2 ILE   303     -31.664 -20.772   0.885  1.00  0.00      3S   H  
ATOM   4589  HD3 ILE   303     -31.578 -19.155   1.672  1.00  0.00      3S   H  
ATOM   4590  N   ARG   304     -36.196 -23.008  -0.853  1.00  1.00      3S   N  
ATOM   4591  CA  ARG   304     -36.883 -23.776  -1.874  1.00  1.00      3S   C  
ATOM   4592  C   ARG   304     -38.342 -23.946  -1.545  1.00  1.00      3S   C  
ATOM   4593  O   ARG   304     -39.206 -23.603  -2.350  1.00  1.00      3S   O  
ATOM   4594  CB  ARG   304     -36.283 -25.188  -2.037  1.00  1.00      3S   C  
ATOM   4595  CG  ARG   304     -34.908 -25.204  -2.721  1.00  1.00      3S   C  
ATOM   4596  CD  ARG   304     -34.280 -26.595  -2.615  1.00  1.00      3S   C  
ATOM   4597  NE  ARG   304     -32.909 -26.574  -3.213  1.00  1.00      3S   N  
ATOM   4598  CZ  ARG   304     -32.072 -27.645  -3.121  1.00  1.00      3S   C  
ATOM   4599  NH1 ARG   304     -30.852 -27.600  -3.717  1.00  1.00      3S   N1+
ATOM   4600  NH2 ARG   304     -32.442 -28.762  -2.441  1.00  1.00      3S   N  
ATOM   4601  HN  ARG   304     -35.448 -23.486  -0.395  1.00  0.00      3S   H  
ATOM   4602  HA  ARG   304     -36.809 -23.239  -2.809  1.00  1.00      3S   H  
ATOM   4603  HB1 ARG   304     -36.961 -25.831  -2.644  1.00  0.00      3S   H  
ATOM   4604  HB2 ARG   304     -36.185 -25.653  -1.029  1.00  1.00      3S   H  
ATOM   4605  HG1 ARG   304     -34.244 -24.457  -2.234  1.00  0.00      3S   H  
ATOM   4606  HG2 ARG   304     -35.026 -24.911  -3.787  1.00  1.00      3S   H  
ATOM   4607  HD1 ARG   304     -34.897 -27.341  -3.162  1.00  0.00      3S   H  
ATOM   4608  HD2 ARG   304     -34.198 -26.884  -1.543  1.00  1.00      3S   H  
ATOM   4609  HE  ARG   304     -32.613 -25.766  -3.722  1.00  1.00      3S   H  
ATOM   4610 HH11 ARG   304     -30.577 -26.784  -4.223  1.00  1.00      3S   H  
ATOM   4611 HH12 ARG   304     -30.238 -28.384  -3.652  1.00  1.00      3S   H  
ATOM   4612 HH21 ARG   304     -33.346 -28.804  -2.021  1.00  1.00      3S   H  
ATOM   4613 HH22 ARG   304     -31.826 -29.546  -2.390  1.00  1.00      3S   H  
ATOM   4614  N   SER   305     -38.642 -24.469  -0.337  1.00  1.00      3S   N  
ATOM   4615  CA  SER   305     -40.002 -24.624   0.120  1.00  1.00      3S   C  
ATOM   4616  C   SER   305     -40.632 -23.256   0.460  1.00  1.00      3S   C  
ATOM   4617  CB  SER   305     -40.101 -25.554   1.349  1.00  1.00      3S   C  
ATOM   4618  OG  SER   305     -39.532 -26.825   1.050  1.00  1.00      3S   O  
ATOM   4619  OT1 SER   305     -41.889 -23.197   0.519  1.00  1.00      3S   O  
ATOM   4620  OT2 SER   305     -39.885 -22.259   0.631  1.00  0.00      3S   O  
ATOM   4621  HN  SER   305     -37.936 -24.752   0.310  1.00  0.00      3S   H  
ATOM   4622  HA  SER   305     -40.572 -25.062  -0.689  1.00  1.00      3S   H  
ATOM   4623  HB1 SER   305     -41.161 -25.693   1.648  1.00  0.00      3S   H  
ATOM   4624  HB2 SER   305     -39.543 -25.112   2.203  1.00  1.00      3S   H  
ATOM   4625  HG1 SER   305     -40.069 -27.198   0.347  1.00  0.00      3S   H  
TER   
ATOM   4626  C1  LIG     1     -21.113  13.565  13.570  1.00  0.00      LIG  C  
ATOM   4627  C2  LIG     1     -20.684  14.895  13.616  1.00  0.00      LIG  C  
ATOM   4628  C3  LIG     1     -19.575  15.223  14.397  1.00  0.00      LIG  C  
ATOM   4629  O4  LIG     1     -19.154  16.532  14.456  1.00  0.00      LIG  O  
ATOM   4630  C5  LIG     1     -18.890  14.256  15.132  1.00  0.00      LIG  C  
ATOM   4631  C6  LIG     1     -19.326  12.930  15.079  1.00  0.00      LIG  C  
ATOM   4632  C7  LIG     1     -20.431  12.578  14.292  1.00  0.00      LIG  C  
ATOM   4633  C8  LIG     1     -20.935  11.172  14.312  1.00  0.00      LIG  C  
ATOM   4634  C9  LIG     1     -21.880  11.005  15.491  1.00  0.00      LIG  C  
ATOM   4635  N10 LIG     1     -22.203   9.602  15.695  1.00  0.00      LIG  N  
ATOM   4636  C11 LIG     1     -21.429   8.722  16.409  1.00  0.00      LIG  C  
ATOM   4637  N12 LIG     1     -21.969   7.538  16.629  1.00  0.00      LIG  N  
ATOM   4638  N13 LIG     1     -20.242   9.111  16.849  1.00  0.00      LIG  N  
ATOM   4639  C14 LIG     1     -19.444   8.272  17.463  1.00  0.00      LIG  C  
ATOM   4640  N15 LIG     1     -18.222   8.669  17.941  1.00  0.00      LIG  N  
ATOM   4641  N16 LIG     1     -19.931   6.970  17.667  1.00  0.00      LIG  N  
ATOM   4642  N17 LIG     1     -19.276   5.954  18.269  1.00  0.00      LIG  N  
ATOM   4643  C18 LIG     1     -21.196   6.616  17.284  1.00  0.00      LIG  C  
ATOM   4644  N19 LIG     1     -21.434   5.399  17.710  1.00  0.00      LIG  N  
ATOM   4645  C20 LIG     1     -20.240   5.023  18.293  1.00  0.00      LIG  C  
ATOM   4646  C21 LIG     1     -20.020   3.628  18.860  1.00  0.00      LIG  C  
ATOM   4647  C22 LIG     1     -18.661   3.107  19.245  1.00  0.00      LIG  C  
ATOM   4648  C23 LIG     1     -18.909   1.780  19.659  1.00  0.00      LIG  C  
ATOM   4649  C24 LIG     1     -20.386   1.638  19.490  1.00  0.00      LIG  C  
ATOM   4650  O25 LIG     1     -21.030   2.724  18.991  1.00  0.00      LIG  O  
ATOM   4651  H1  LIG     1     -21.984  13.301  12.980  1.00  0.00      LIG  H  
ATOM   4652  H2  LIG     1     -21.217  15.656  13.058  1.00  0.00      LIG  H  
ATOM   4653  H4  LIG     1     -19.772  17.025  13.890  1.00  0.00      LIG  H  
ATOM   4654  H5  LIG     1     -18.041  14.528  15.748  1.00  0.00      LIG  H  
ATOM   4655  H6  LIG     1     -18.814  12.174  15.664  1.00  0.00      LIG  H  
ATOM   4656  H10 LIG     1     -23.122   9.290  15.395  1.00  0.00      LIG  H  
ATOM   4657  H22 LIG     1     -17.714   3.609  19.174  1.00  0.00      LIG  H  
ATOM   4658  H23 LIG     1     -18.211   1.032  19.998  1.00  0.00      LIG  H  
ATOM   4659  H24 LIG     1     -21.033   0.788  19.648  1.00  0.00      LIG  H  
ATOM   4660  H81 LIG     1     -20.086  10.486  14.386  1.00  0.00      LIG  H  
ATOM   4661  H82 LIG     1     -21.446  10.936  13.373  1.00  0.00      LIG  H  
ATOM   4662  H91 LIG     1     -22.804  11.558  15.300  1.00  0.00      LIG  H  
ATOM   4663  H92 LIG     1     -21.449  11.427  16.406  1.00  0.00      LIG  H  
ATOM   4664 H151 LIG     1     -17.867   9.603  17.716  1.00  0.00      LIG  H  
ATOM   4665 H152 LIG     1     -17.531   7.989  18.261  1.00  0.00      LIG  H  
END
