# Supplementary material for: Locating ligand binding sites in G-protein coupled receptors using combined information from docking and sequence conservation
Source: PeerJ. 2021 Sep 24;9:e12219. doi: 10.7717/peerj.12219 (PMC8475542; doi:10.7717/peerj.12219)
Supplement: Supplemental Information 1 [file peerj-09-12219-s001.zip › Cross-docked models/beta2+carazolol.pdb]

ATOM      1  N   TRP    32      17.930  27.544  57.906  1.00  1.00      1S   N  
ATOM      2  CA  TRP    32      17.940  26.194  57.269  1.00  1.00      1S   C  
ATOM      3  C   TRP    32      16.585  25.784  56.757  1.00  1.00      1S   C  
ATOM      4  O   TRP    32      16.454  25.468  55.578  1.00  1.00      1S   O  
ATOM      5  CB  TRP    32      18.480  25.118  58.249  1.00  1.00      1S   C  
ATOM      6  CG  TRP    32      18.827  23.793  57.577  1.00  1.00      1S   C  
ATOM      7  CD1 TRP    32      19.918  23.511  56.803  1.00  1.00      1S   C  
ATOM      8  CD2 TRP    32      18.037  22.587  57.618  1.00  1.00      1S   C  
ATOM      9  CE2 TRP    32      18.735  21.614  56.868  1.00  1.00      1S   C  
ATOM     10  CE3 TRP    32      16.823  22.283  58.231  1.00  1.00      1S   C  
ATOM     11  NE1 TRP    32      19.877  22.205  56.374  1.00  1.00      1S   N  
ATOM     12  CZ2 TRP    32      18.241  20.321  56.734  1.00  1.00      1S   C  
ATOM     13  CZ3 TRP    32      16.320  20.980  58.087  1.00  1.00      1S   C  
ATOM     14  CH2 TRP    32      17.023  20.011  57.356  1.00  1.00      1S   C  
ATOM     15  HA  TRP    32      18.606  26.276  56.421  1.00  0.00      1S   H  
ATOM     16  HB1 TRP    32      17.757  24.945  59.074  1.00  0.00      1S   H  
ATOM     17  HB2 TRP    32      19.424  25.496  58.702  1.00  0.00      1S   H  
ATOM     18  HD1 TRP    32      20.703  24.214  56.566  1.00  0.00      1S   H  
ATOM     19  HE1 TRP    32      20.545  21.766  55.814  1.00  0.00      1S   H  
ATOM     20  HE3 TRP    32      16.272  23.011  58.803  1.00  0.00      1S   H  
ATOM     21  HZ2 TRP    32      18.764  19.570  56.163  1.00  0.00      1S   H  
ATOM     22  HZ3 TRP    32      15.379  20.717  58.548  1.00  0.00      1S   H  
ATOM     23  HH2 TRP    32      16.614  19.016  57.256  1.00  0.00      1S   H  
ATOM     24  HT1 TRP    32      17.571  28.250  57.232  1.00  0.00      1S   H  
ATOM     25  HT2 TRP    32      18.901  27.800  58.179  1.00  0.00      1S   H  
ATOM     26  HT3 TRP    32      17.331  27.536  58.755  1.00  0.00      1S   H  
ATOM     27  N   VAL    33      15.544  25.786  57.634  1.00  1.00      1S   N  
ATOM     28  CA  VAL    33      14.163  25.422  57.338  1.00  1.00      1S   C  
ATOM     29  C   VAL    33      13.589  26.202  56.168  1.00  1.00      1S   C  
ATOM     30  O   VAL    33      12.797  25.664  55.393  1.00  1.00      1S   O  
ATOM     31  CB  VAL    33      13.288  25.546  58.595  1.00  1.00      1S   C  
ATOM     32  CG1 VAL    33      11.794  25.807  58.293  1.00  1.00      1S   C  
ATOM     33  CG2 VAL    33      13.452  24.258  59.430  1.00  1.00      1S   C  
ATOM     34  HN  VAL    33      15.696  26.011  58.593  1.00  0.00      1S   H  
ATOM     35  HA  VAL    33      14.173  24.385  57.032  1.00  0.00      1S   H  
ATOM     36  HB  VAL    33      13.653  26.405  59.204  1.00  0.00      1S   H  
ATOM     37 HG11 VAL    33      11.407  25.067  57.567  1.00  0.00      1S   H  
ATOM     38 HG12 VAL    33      11.647  26.827  57.879  1.00  0.00      1S   H  
ATOM     39 HG13 VAL    33      11.196  25.727  59.225  1.00  0.00      1S   H  
ATOM     40 HG21 VAL    33      14.507  24.116  59.739  1.00  0.00      1S   H  
ATOM     41 HG22 VAL    33      13.128  23.374  58.841  1.00  0.00      1S   H  
ATOM     42 HG23 VAL    33      12.823  24.316  60.344  1.00  0.00      1S   H  
ATOM     43  N   VAL    34      14.017  27.476  55.982  1.00  1.00      1S   N  
ATOM     44  CA  VAL    34      13.636  28.324  54.868  1.00  1.00      1S   C  
ATOM     45  C   VAL    34      14.076  27.722  53.546  1.00  1.00      1S   C  
ATOM     46  O   VAL    34      13.334  27.760  52.567  1.00  1.00      1S   O  
ATOM     47  CB  VAL    34      14.201  29.738  55.003  1.00  1.00      1S   C  
ATOM     48  CG1 VAL    34      13.743  30.623  53.821  1.00  1.00      1S   C  
ATOM     49  CG2 VAL    34      13.734  30.343  56.344  1.00  1.00      1S   C  
ATOM     50  HN  VAL    34      14.647  27.894  56.629  1.00  0.00      1S   H  
ATOM     51  HA  VAL    34      12.556  28.379  54.863  1.00  0.00      1S   H  
ATOM     52  HB  VAL    34      15.314  29.703  55.009  1.00  0.00      1S   H  
ATOM     53 HG11 VAL    34      12.641  30.561  53.698  1.00  0.00      1S   H  
ATOM     54 HG12 VAL    34      14.226  30.308  52.873  1.00  0.00      1S   H  
ATOM     55 HG13 VAL    34      14.017  31.682  54.009  1.00  0.00      1S   H  
ATOM     56 HG21 VAL    34      14.120  29.767  57.210  1.00  0.00      1S   H  
ATOM     57 HG22 VAL    34      12.625  30.364  56.392  1.00  0.00      1S   H  
ATOM     58 HG23 VAL    34      14.106  31.386  56.435  1.00  0.00      1S   H  
ATOM     59  N   GLY    35      15.284  27.110  53.509  1.00  1.00      1S   N  
ATOM     60  CA  GLY    35      15.856  26.474  52.340  1.00  1.00      1S   C  
ATOM     61  C   GLY    35      15.079  25.266  51.901  1.00  1.00      1S   C  
ATOM     62  O   GLY    35      14.935  25.017  50.705  1.00  1.00      1S   O  
ATOM     63  HN  GLY    35      15.840  27.041  54.335  1.00  0.00      1S   H  
ATOM     64  HA1 GLY    35      16.845  26.142  52.620  1.00  0.00      1S   H  
ATOM     65  HA2 GLY    35      15.860  27.193  51.533  1.00  0.00      1S   H  
ATOM     66  N   MET    36      14.539  24.492  52.871  1.00  1.00      1S   N  
ATOM     67  CA  MET    36      13.759  23.303  52.613  1.00  1.00      1S   C  
ATOM     68  C   MET    36      12.399  23.654  52.076  1.00  1.00      1S   C  
ATOM     69  O   MET    36      11.841  22.933  51.251  1.00  1.00      1S   O  
ATOM     70  CB  MET    36      13.575  22.458  53.894  1.00  1.00      1S   C  
ATOM     71  CG  MET    36      13.555  20.944  53.617  1.00  1.00      1S   C  
ATOM     72  SD  MET    36      15.076  20.258  52.875  1.00  1.00      1S   S  
ATOM     73  CE  MET    36      16.288  20.940  54.041  1.00  1.00      1S   C  
ATOM     74  HN  MET    36      14.671  24.716  53.834  1.00  0.00      1S   H  
ATOM     75  HA  MET    36      14.285  22.731  51.862  1.00  0.00      1S   H  
ATOM     76  HB1 MET    36      12.640  22.743  54.426  1.00  0.00      1S   H  
ATOM     77  HB2 MET    36      14.404  22.687  54.597  1.00  0.00      1S   H  
ATOM     78  HG1 MET    36      12.702  20.746  52.934  1.00  0.00      1S   H  
ATOM     79  HG2 MET    36      13.340  20.421  54.575  1.00  0.00      1S   H  
ATOM     80  HE1 MET    36      15.912  20.867  55.082  1.00  0.00      1S   H  
ATOM     81  HE2 MET    36      16.496  22.011  53.829  1.00  0.00      1S   H  
ATOM     82  HE3 MET    36      17.252  20.391  53.982  1.00  0.00      1S   H  
ATOM     83  N   GLY    37      11.852  24.808  52.525  1.00  1.00      1S   N  
ATOM     84  CA  GLY    37      10.582  25.336  52.087  1.00  1.00      1S   C  
ATOM     85  C   GLY    37      10.597  25.650  50.625  1.00  1.00      1S   C  
ATOM     86  O   GLY    37       9.621  25.359  49.937  1.00  1.00      1S   O  
ATOM     87  HN  GLY    37      12.331  25.362  53.203  1.00  0.00      1S   H  
ATOM     88  HA1 GLY    37      10.415  26.256  52.626  1.00  0.00      1S   H  
ATOM     89  HA2 GLY    37       9.827  24.584  52.270  1.00  0.00      1S   H  
ATOM     90  N   ILE    38      11.713  26.215  50.100  1.00  1.00      1S   N  
ATOM     91  CA  ILE    38      11.852  26.560  48.697  1.00  1.00      1S   C  
ATOM     92  C   ILE    38      11.850  25.304  47.881  1.00  1.00      1S   C  
ATOM     93  O   ILE    38      11.030  25.184  46.978  1.00  1.00      1S   O  
ATOM     94  CB  ILE    38      13.090  27.382  48.348  1.00  1.00      1S   C  
ATOM     95  CG1 ILE    38      13.258  28.614  49.271  1.00  1.00      1S   C  
ATOM     96  CG2 ILE    38      13.029  27.806  46.861  1.00  1.00      1S   C  
ATOM     97  CD  ILE    38      11.978  29.408  49.564  1.00  1.00      1S   C  
ATOM     98  HN  ILE    38      12.493  26.444  50.680  1.00  0.00      1S   H  
ATOM     99  HA  ILE    38      10.973  27.127  48.421  1.00  0.00      1S   H  
ATOM    100  HB  ILE    38      14.006  26.760  48.481  1.00  0.00      1S   H  
ATOM    101 HG11 ILE    38      13.999  29.296  48.798  1.00  0.00      1S   H  
ATOM    102 HG12 ILE    38      13.700  28.277  50.231  1.00  0.00      1S   H  
ATOM    103 HG21 ILE    38      12.062  28.300  46.630  1.00  0.00      1S   H  
ATOM    104 HG22 ILE    38      13.149  26.925  46.199  1.00  0.00      1S   H  
ATOM    105 HG23 ILE    38      13.853  28.513  46.629  1.00  0.00      1S   H  
ATOM    106  HD1 ILE    38      11.300  28.835  50.231  1.00  0.00      1S   H  
ATOM    107  HD2 ILE    38      11.435  29.647  48.626  1.00  0.00      1S   H  
ATOM    108  HD3 ILE    38      12.231  30.358  50.081  1.00  0.00      1S   H  
ATOM    109  N   VAL    39      12.719  24.320  48.213  1.00  1.00      1S   N  
ATOM    110  CA  VAL    39      12.797  23.014  47.580  1.00  1.00      1S   C  
ATOM    111  C   VAL    39      11.431  22.375  47.443  1.00  1.00      1S   C  
ATOM    112  O   VAL    39      11.018  22.044  46.336  1.00  1.00      1S   O  
ATOM    113  CB  VAL    39      13.749  22.078  48.324  1.00  1.00      1S   C  
ATOM    114  CG1 VAL    39      13.696  20.642  47.760  1.00  1.00      1S   C  
ATOM    115  CG2 VAL    39      15.181  22.639  48.217  1.00  1.00      1S   C  
ATOM    116  HN  VAL    39      13.376  24.463  48.952  1.00  0.00      1S   H  
ATOM    117  HA  VAL    39      13.177  23.170  46.580  1.00  0.00      1S   H  
ATOM    118  HB  VAL    39      13.467  22.040  49.401  1.00  0.00      1S   H  
ATOM    119 HG11 VAL    39      13.807  20.653  46.655  1.00  0.00      1S   H  
ATOM    120 HG12 VAL    39      12.738  20.151  48.025  1.00  0.00      1S   H  
ATOM    121 HG13 VAL    39      14.517  20.033  48.192  1.00  0.00      1S   H  
ATOM    122 HG21 VAL    39      15.254  23.652  48.658  1.00  0.00      1S   H  
ATOM    123 HG22 VAL    39      15.495  22.692  47.154  1.00  0.00      1S   H  
ATOM    124 HG23 VAL    39      15.886  21.973  48.759  1.00  0.00      1S   H  
ATOM    125  N   MET    40      10.674  22.243  48.555  1.00  1.00      1S   N  
ATOM    126  CA  MET    40       9.363  21.631  48.569  1.00  1.00      1S   C  
ATOM    127  C   MET    40       8.344  22.418  47.765  1.00  1.00      1S   C  
ATOM    128  O   MET    40       7.469  21.828  47.140  1.00  1.00      1S   O  
ATOM    129  CB  MET    40       8.842  21.448  50.013  1.00  1.00      1S   C  
ATOM    130  CG  MET    40       9.668  20.438  50.839  1.00  1.00      1S   C  
ATOM    131  SD  MET    40       9.289  20.477  52.622  1.00  1.00      1S   S  
ATOM    132  CE  MET    40      10.382  19.124  53.142  1.00  1.00      1S   C  
ATOM    133  HN  MET    40      11.012  22.552  49.443  1.00  0.00      1S   H  
ATOM    134  HA  MET    40       9.453  20.655  48.112  1.00  0.00      1S   H  
ATOM    135  HB1 MET    40       7.791  21.084  49.989  1.00  0.00      1S   H  
ATOM    136  HB2 MET    40       8.855  22.435  50.526  1.00  0.00      1S   H  
ATOM    137  HG1 MET    40      10.748  20.656  50.699  1.00  0.00      1S   H  
ATOM    138  HG2 MET    40       9.491  19.422  50.428  1.00  0.00      1S   H  
ATOM    139  HE1 MET    40      11.362  19.178  52.625  1.00  0.00      1S   H  
ATOM    140  HE2 MET    40       9.935  18.134  52.910  1.00  0.00      1S   H  
ATOM    141  HE3 MET    40      10.568  19.171  54.236  1.00  0.00      1S   H  
ATOM    142  N   SER    41       8.454  23.769  47.731  1.00  1.00      1S   N  
ATOM    143  CA  SER    41       7.566  24.646  46.988  1.00  1.00      1S   C  
ATOM    144  C   SER    41       7.803  24.526  45.503  1.00  1.00      1S   C  
ATOM    145  O   SER    41       6.858  24.372  44.734  1.00  1.00      1S   O  
ATOM    146  CB  SER    41       7.729  26.137  47.366  1.00  1.00      1S   C  
ATOM    147  OG  SER    41       7.387  26.343  48.729  1.00  1.00      1S   O  
ATOM    148  HN  SER    41       9.185  24.228  48.234  1.00  0.00      1S   H  
ATOM    149  HA  SER    41       6.548  24.341  47.192  1.00  0.00      1S   H  
ATOM    150  HB1 SER    41       7.051  26.767  46.751  1.00  0.00      1S   H  
ATOM    151  HB2 SER    41       8.775  26.475  47.203  1.00  0.00      1S   H  
ATOM    152  HG1 SER    41       8.118  25.980  49.243  1.00  0.00      1S   H  
ATOM    153  N   LEU    42       9.089  24.561  45.077  1.00  1.00      1S   N  
ATOM    154  CA  LEU    42       9.537  24.373  43.711  1.00  1.00      1S   C  
ATOM    155  C   LEU    42       9.095  23.035  43.171  1.00  1.00      1S   C  
ATOM    156  O   LEU    42       8.642  22.945  42.029  1.00  1.00      1S   O  
ATOM    157  CB  LEU    42      11.081  24.429  43.572  1.00  1.00      1S   C  
ATOM    158  CG  LEU    42      11.753  25.797  43.847  1.00  1.00      1S   C  
ATOM    159  CD1 LEU    42      13.266  25.690  43.578  1.00  1.00      1S   C  
ATOM    160  CD2 LEU    42      11.133  26.975  43.073  1.00  1.00      1S   C  
ATOM    161  HN  LEU    42       9.826  24.716  45.735  1.00  0.00      1S   H  
ATOM    162  HA  LEU    42       9.085  25.139  43.102  1.00  0.00      1S   H  
ATOM    163  HB1 LEU    42      11.362  24.134  42.536  1.00  0.00      1S   H  
ATOM    164  HB2 LEU    42      11.530  23.684  44.266  1.00  0.00      1S   H  
ATOM    165  HG  LEU    42      11.626  26.036  44.923  1.00  0.00      1S   H  
ATOM    166 HD11 LEU    42      13.447  25.432  42.513  1.00  0.00      1S   H  
ATOM    167 HD12 LEU    42      13.715  24.899  44.215  1.00  0.00      1S   H  
ATOM    168 HD13 LEU    42      13.772  26.653  43.801  1.00  0.00      1S   H  
ATOM    169 HD21 LEU    42      10.071  27.122  43.364  1.00  0.00      1S   H  
ATOM    170 HD22 LEU    42      11.188  26.795  41.980  1.00  0.00      1S   H  
ATOM    171 HD23 LEU    42      11.683  27.911  43.309  1.00  0.00      1S   H  
ATOM    172  N   ILE    43       9.195  21.969  44.001  1.00  1.00      1S   N  
ATOM    173  CA  ILE    43       8.804  20.612  43.676  1.00  1.00      1S   C  
ATOM    174  C   ILE    43       7.327  20.525  43.366  1.00  1.00      1S   C  
ATOM    175  O   ILE    43       6.967  19.928  42.357  1.00  1.00      1S   O  
ATOM    176  CB  ILE    43       9.220  19.620  44.762  1.00  1.00      1S   C  
ATOM    177  CG1 ILE    43      10.747  19.379  44.663  1.00  1.00      1S   C  
ATOM    178  CG2 ILE    43       8.448  18.282  44.663  1.00  1.00      1S   C  
ATOM    179  CD  ILE    43      11.338  18.716  45.910  1.00  1.00      1S   C  
ATOM    180  HN  ILE    43       9.587  22.085  44.913  1.00  0.00      1S   H  
ATOM    181  HA  ILE    43       9.324  20.344  42.767  1.00  0.00      1S   H  
ATOM    182  HB  ILE    43       9.001  20.072  45.756  1.00  0.00      1S   H  
ATOM    183 HG11 ILE    43      11.266  20.349  44.506  1.00  0.00      1S   H  
ATOM    184 HG12 ILE    43      10.954  18.747  43.772  1.00  0.00      1S   H  
ATOM    185 HG21 ILE    43       8.533  17.865  43.637  1.00  0.00      1S   H  
ATOM    186 HG22 ILE    43       7.375  18.420  44.910  1.00  0.00      1S   H  
ATOM    187 HG23 ILE    43       8.858  17.539  45.377  1.00  0.00      1S   H  
ATOM    188  HD1 ILE    43      10.884  17.721  46.091  1.00  0.00      1S   H  
ATOM    189  HD2 ILE    43      11.150  19.351  46.801  1.00  0.00      1S   H  
ATOM    190  HD3 ILE    43      12.435  18.585  45.791  1.00  0.00      1S   H  
ATOM    191  N   VAL    44       6.440  21.151  44.187  1.00  1.00      1S   N  
ATOM    192  CA  VAL    44       5.002  21.188  43.947  1.00  1.00      1S   C  
ATOM    193  C   VAL    44       4.709  21.804  42.600  1.00  1.00      1S   C  
ATOM    194  O   VAL    44       3.964  21.234  41.807  1.00  1.00      1S   O  
ATOM    195  CB  VAL    44       4.227  21.954  45.023  1.00  1.00      1S   C  
ATOM    196  CG1 VAL    44       2.750  22.165  44.617  1.00  1.00      1S   C  
ATOM    197  CG2 VAL    44       4.294  21.163  46.342  1.00  1.00      1S   C  
ATOM    198  HN  VAL    44       6.750  21.632  45.005  1.00  0.00      1S   H  
ATOM    199  HA  VAL    44       4.651  20.166  43.924  1.00  0.00      1S   H  
ATOM    200  HB  VAL    44       4.695  22.951  45.182  1.00  0.00      1S   H  
ATOM    201 HG11 VAL    44       2.319  21.209  44.263  1.00  0.00      1S   H  
ATOM    202 HG12 VAL    44       2.652  22.913  43.804  1.00  0.00      1S   H  
ATOM    203 HG13 VAL    44       2.159  22.523  45.486  1.00  0.00      1S   H  
ATOM    204 HG21 VAL    44       5.336  20.914  46.615  1.00  0.00      1S   H  
ATOM    205 HG22 VAL    44       3.722  20.216  46.248  1.00  0.00      1S   H  
ATOM    206 HG23 VAL    44       3.848  21.760  47.166  1.00  0.00      1S   H  
ATOM    207  N   LEU    45       5.330  22.967  42.301  1.00  1.00      1S   N  
ATOM    208  CA  LEU    45       5.117  23.715  41.083  1.00  1.00      1S   C  
ATOM    209  C   LEU    45       5.471  22.920  39.857  1.00  1.00      1S   C  
ATOM    210  O   LEU    45       4.714  22.937  38.895  1.00  1.00      1S   O  
ATOM    211  CB  LEU    45       5.939  25.021  41.061  1.00  1.00      1S   C  
ATOM    212  CG  LEU    45       5.489  26.050  42.121  1.00  1.00      1S   C  
ATOM    213  CD1 LEU    45       6.620  27.045  42.436  1.00  1.00      1S   C  
ATOM    214  CD2 LEU    45       4.203  26.785  41.700  1.00  1.00      1S   C  
ATOM    215  HN  LEU    45       5.964  23.383  42.950  1.00  0.00      1S   H  
ATOM    216  HA  LEU    45       4.064  23.950  41.028  1.00  0.00      1S   H  
ATOM    217  HB1 LEU    45       5.866  25.506  40.061  1.00  0.00      1S   H  
ATOM    218  HB2 LEU    45       7.007  24.770  41.237  1.00  0.00      1S   H  
ATOM    219  HG  LEU    45       5.268  25.504  43.067  1.00  0.00      1S   H  
ATOM    220 HD11 LEU    45       6.912  27.602  41.521  1.00  0.00      1S   H  
ATOM    221 HD12 LEU    45       7.507  26.503  42.820  1.00  0.00      1S   H  
ATOM    222 HD13 LEU    45       6.291  27.770  43.210  1.00  0.00      1S   H  
ATOM    223 HD21 LEU    45       3.368  26.068  41.555  1.00  0.00      1S   H  
ATOM    224 HD22 LEU    45       4.371  27.332  40.748  1.00  0.00      1S   H  
ATOM    225 HD23 LEU    45       3.908  27.517  42.480  1.00  0.00      1S   H  
ATOM    226  N   ALA    46       6.603  22.182  39.866  1.00  1.00      1S   N  
ATOM    227  CA  ALA    46       7.055  21.368  38.758  1.00  1.00      1S   C  
ATOM    228  C   ALA    46       6.122  20.222  38.446  1.00  1.00      1S   C  
ATOM    229  O   ALA    46       5.894  19.914  37.278  1.00  1.00      1S   O  
ATOM    230  CB  ALA    46       8.448  20.774  39.030  1.00  1.00      1S   C  
ATOM    231  HN  ALA    46       7.209  22.193  40.661  1.00  0.00      1S   H  
ATOM    232  HA  ALA    46       7.106  22.002  37.883  1.00  0.00      1S   H  
ATOM    233  HB1 ALA    46       8.436  20.148  39.948  1.00  0.00      1S   H  
ATOM    234  HB2 ALA    46       9.183  21.594  39.176  1.00  0.00      1S   H  
ATOM    235  HB3 ALA    46       8.789  20.151  38.175  1.00  0.00      1S   H  
ATOM    236  N   ILE    47       5.539  19.575  39.484  1.00  1.00      1S   N  
ATOM    237  CA  ILE    47       4.581  18.499  39.322  1.00  1.00      1S   C  
ATOM    238  C   ILE    47       3.315  19.049  38.693  1.00  1.00      1S   C  
ATOM    239  O   ILE    47       2.832  18.521  37.697  1.00  1.00      1S   O  
ATOM    240  CB  ILE    47       4.251  17.792  40.637  1.00  1.00      1S   C  
ATOM    241  CG1 ILE    47       5.520  17.162  41.265  1.00  1.00      1S   C  
ATOM    242  CG2 ILE    47       3.188  16.701  40.395  1.00  1.00      1S   C  
ATOM    243  CD  ILE    47       5.298  16.627  42.686  1.00  1.00      1S   C  
ATOM    244  HN  ILE    47       5.748  19.828  40.428  1.00  0.00      1S   H  
ATOM    245  HA  ILE    47       5.008  17.776  38.640  1.00  0.00      1S   H  
ATOM    246  HB  ILE    47       3.844  18.536  41.360  1.00  0.00      1S   H  
ATOM    247 HG11 ILE    47       6.332  17.914  41.302  1.00  0.00      1S   H  
ATOM    248 HG12 ILE    47       5.873  16.335  40.613  1.00  0.00      1S   H  
ATOM    249 HG21 ILE    47       3.560  15.960  39.658  1.00  0.00      1S   H  
ATOM    250 HG22 ILE    47       2.233  17.125  40.025  1.00  0.00      1S   H  
ATOM    251 HG23 ILE    47       2.961  16.164  41.339  1.00  0.00      1S   H  
ATOM    252  HD1 ILE    47       4.624  15.745  42.678  1.00  0.00      1S   H  
ATOM    253  HD2 ILE    47       4.845  17.411  43.329  1.00  0.00      1S   H  
ATOM    254  HD3 ILE    47       6.265  16.317  43.136  1.00  0.00      1S   H  
ATOM    255  N   VAL    48       2.764  20.151  39.253  1.00  1.00      1S   N  
ATOM    256  CA  VAL    48       1.509  20.735  38.824  1.00  1.00      1S   C  
ATOM    257  C   VAL    48       1.630  21.379  37.455  1.00  1.00      1S   C  
ATOM    258  O   VAL    48       0.719  21.274  36.643  1.00  1.00      1S   O  
ATOM    259  CB  VAL    48       0.961  21.725  39.847  1.00  1.00      1S   C  
ATOM    260  CG1 VAL    48      -0.386  22.315  39.376  1.00  1.00      1S   C  
ATOM    261  CG2 VAL    48       0.768  20.992  41.193  1.00  1.00      1S   C  
ATOM    262  HN  VAL    48       3.190  20.588  40.044  1.00  0.00      1S   H  
ATOM    263  HA  VAL    48       0.797  19.926  38.733  1.00  0.00      1S   H  
ATOM    264  HB  VAL    48       1.687  22.556  39.996  1.00  0.00      1S   H  
ATOM    265 HG11 VAL    48      -1.082  21.500  39.092  1.00  0.00      1S   H  
ATOM    266 HG12 VAL    48      -0.250  22.985  38.502  1.00  0.00      1S   H  
ATOM    267 HG13 VAL    48      -0.852  22.902  40.194  1.00  0.00      1S   H  
ATOM    268 HG21 VAL    48       1.716  20.577  41.583  1.00  0.00      1S   H  
ATOM    269 HG22 VAL    48       0.051  20.152  41.076  1.00  0.00      1S   H  
ATOM    270 HG23 VAL    48       0.365  21.695  41.952  1.00  0.00      1S   H  
ATOM    271  N   PHE    49       2.774  22.029  37.138  1.00  1.00      1S   N  
ATOM    272  CA  PHE    49       3.050  22.625  35.846  1.00  1.00      1S   C  
ATOM    273  C   PHE    49       3.175  21.522  34.831  1.00  1.00      1S   C  
ATOM    274  O   PHE    49       2.378  21.443  33.899  1.00  1.00      1S   O  
ATOM    275  CB  PHE    49       4.355  23.480  35.882  1.00  1.00      1S   C  
ATOM    276  CG  PHE    49       4.800  24.011  34.539  1.00  1.00      1S   C  
ATOM    277  CD1 PHE    49       4.236  25.176  33.992  1.00  1.00      1S   C  
ATOM    278  CD2 PHE    49       5.807  23.340  33.819  1.00  1.00      1S   C  
ATOM    279  CE1 PHE    49       4.685  25.671  32.760  1.00  1.00      1S   C  
ATOM    280  CE2 PHE    49       6.248  23.824  32.585  1.00  1.00      1S   C  
ATOM    281  CZ  PHE    49       5.698  24.998  32.064  1.00  1.00      1S   C  
ATOM    282  HN  PHE    49       3.511  22.115  37.807  1.00  0.00      1S   H  
ATOM    283  HA  PHE    49       2.211  23.250  35.571  1.00  0.00      1S   H  
ATOM    284  HB1 PHE    49       5.188  22.879  36.307  1.00  0.00      1S   H  
ATOM    285  HB2 PHE    49       4.196  24.351  36.554  1.00  0.00      1S   H  
ATOM    286  HD1 PHE    49       3.463  25.702  34.532  1.00  0.00      1S   H  
ATOM    287  HD2 PHE    49       6.249  22.441  34.224  1.00  0.00      1S   H  
ATOM    288  HE1 PHE    49       4.255  26.573  32.351  1.00  0.00      1S   H  
ATOM    289  HE2 PHE    49       7.019  23.299  32.039  1.00  0.00      1S   H  
ATOM    290  HZ  PHE    49       6.070  25.381  31.128  1.00  0.00      1S   H  
ATOM    291  N   GLY    50       4.181  20.641  35.026  1.00  1.00      1S   N  
ATOM    292  CA  GLY    50       4.557  19.575  34.130  1.00  1.00      1S   C  
ATOM    293  C   GLY    50       3.414  18.697  33.719  1.00  1.00      1S   C  
ATOM    294  O   GLY    50       3.271  18.402  32.540  1.00  1.00      1S   O  
ATOM    295  HN  GLY    50       4.777  20.733  35.823  1.00  0.00      1S   H  
ATOM    296  HA1 GLY    50       5.269  18.964  34.665  1.00  0.00      1S   H  
ATOM    297  HA2 GLY    50       4.975  20.030  33.243  1.00  0.00      1S   H  
ATOM    298  N   ASN    51       2.565  18.258  34.674  1.00  1.00      1S   N  
ATOM    299  CA  ASN    51       1.509  17.306  34.400  1.00  1.00      1S   C  
ATOM    300  C   ASN    51       0.276  17.941  33.823  1.00  1.00      1S   C  
ATOM    301  O   ASN    51      -0.349  17.326  32.963  1.00  1.00      1S   O  
ATOM    302  CB  ASN    51       1.104  16.486  35.640  1.00  1.00      1S   C  
ATOM    303  CG  ASN    51       2.212  15.464  35.903  1.00  1.00      1S   C  
ATOM    304  ND2 ASN    51       3.036  15.707  36.957  1.00  1.00      1S   N  
ATOM    305  OD1 ASN    51       2.336  14.478  35.164  1.00  1.00      1S   O  
ATOM    306  HN  ASN    51       2.672  18.535  35.628  1.00  0.00      1S   H  
ATOM    307  HA  ASN    51       1.869  16.623  33.640  1.00  0.00      1S   H  
ATOM    308  HB1 ASN    51       0.167  15.918  35.448  1.00  0.00      1S   H  
ATOM    309  HB2 ASN    51       0.944  17.149  36.514  1.00  0.00      1S   H  
ATOM    310 HD21 ASN    51       3.759  15.053  37.183  1.00  0.00      1S   H  
ATOM    311 HD22 ASN    51       2.917  16.544  37.496  1.00  0.00      1S   H  
ATOM    312  N   VAL    52      -0.100  19.187  34.217  1.00  1.00      1S   N  
ATOM    313  CA  VAL    52      -1.193  19.928  33.586  1.00  1.00      1S   C  
ATOM    314  C   VAL    52      -0.890  20.119  32.116  1.00  1.00      1S   C  
ATOM    315  O   VAL    52      -1.786  20.068  31.276  1.00  1.00      1S   O  
ATOM    316  CB  VAL    52      -1.457  21.285  34.246  1.00  1.00      1S   C  
ATOM    317  CG1 VAL    52      -2.320  22.223  33.369  1.00  1.00      1S   C  
ATOM    318  CG2 VAL    52      -2.159  21.045  35.599  1.00  1.00      1S   C  
ATOM    319  HN  VAL    52       0.391  19.677  34.936  1.00  0.00      1S   H  
ATOM    320  HA  VAL    52      -2.087  19.324  33.659  1.00  0.00      1S   H  
ATOM    321  HB  VAL    52      -0.484  21.795  34.430  1.00  0.00      1S   H  
ATOM    322 HG11 VAL    52      -3.244  21.705  33.037  1.00  0.00      1S   H  
ATOM    323 HG12 VAL    52      -1.758  22.568  32.476  1.00  0.00      1S   H  
ATOM    324 HG13 VAL    52      -2.612  23.124  33.950  1.00  0.00      1S   H  
ATOM    325 HG21 VAL    52      -1.548  20.393  36.254  1.00  0.00      1S   H  
ATOM    326 HG22 VAL    52      -3.147  20.563  35.444  1.00  0.00      1S   H  
ATOM    327 HG23 VAL    52      -2.317  22.014  36.119  1.00  0.00      1S   H  
ATOM    328  N   LEU    53       0.404  20.288  31.780  1.00  1.00      1S   N  
ATOM    329  CA  LEU    53       0.903  20.465  30.442  1.00  1.00      1S   C  
ATOM    330  C   LEU    53       0.756  19.208  29.607  1.00  1.00      1S   C  
ATOM    331  O   LEU    53       0.412  19.280  28.432  1.00  1.00      1S   O  
ATOM    332  CB  LEU    53       2.389  20.879  30.521  1.00  1.00      1S   C  
ATOM    333  CG  LEU    53       2.957  21.662  29.323  1.00  1.00      1S   C  
ATOM    334  CD1 LEU    53       2.157  22.946  29.037  1.00  1.00      1S   C  
ATOM    335  CD2 LEU    53       4.436  21.990  29.596  1.00  1.00      1S   C  
ATOM    336  HN  LEU    53       1.104  20.312  32.493  1.00  0.00      1S   H  
ATOM    337  HA  LEU    53       0.309  21.247  29.993  1.00  0.00      1S   H  
ATOM    338  HB1 LEU    53       3.024  19.985  30.701  1.00  0.00      1S   H  
ATOM    339  HB2 LEU    53       2.505  21.538  31.411  1.00  0.00      1S   H  
ATOM    340  HG  LEU    53       2.907  21.013  28.420  1.00  0.00      1S   H  
ATOM    341 HD11 LEU    53       2.054  23.547  29.966  1.00  0.00      1S   H  
ATOM    342 HD12 LEU    53       1.143  22.703  28.658  1.00  0.00      1S   H  
ATOM    343 HD13 LEU    53       2.675  23.561  28.272  1.00  0.00      1S   H  
ATOM    344 HD21 LEU    53       5.015  21.056  29.760  1.00  0.00      1S   H  
ATOM    345 HD22 LEU    53       4.521  22.620  30.507  1.00  0.00      1S   H  
ATOM    346 HD23 LEU    53       4.879  22.541  28.740  1.00  0.00      1S   H  
ATOM    347  N   VAL    54       0.987  18.017  30.222  1.00  1.00      1S   N  
ATOM    348  CA  VAL    54       0.862  16.716  29.585  1.00  1.00      1S   C  
ATOM    349  C   VAL    54      -0.599  16.415  29.329  1.00  1.00      1S   C  
ATOM    350  O   VAL    54      -0.960  16.041  28.218  1.00  1.00      1S   O  
ATOM    351  CB  VAL    54       1.492  15.585  30.399  1.00  1.00      1S   C  
ATOM    352  CG1 VAL    54       1.318  14.221  29.695  1.00  1.00      1S   C  
ATOM    353  CG2 VAL    54       2.997  15.855  30.578  1.00  1.00      1S   C  
ATOM    354  HN  VAL    54       1.265  17.992  31.179  1.00  0.00      1S   H  
ATOM    355  HA  VAL    54       1.360  16.769  28.627  1.00  0.00      1S   H  
ATOM    356  HB  VAL    54       1.014  15.543  31.403  1.00  0.00      1S   H  
ATOM    357 HG11 VAL    54       1.774  14.255  28.683  1.00  0.00      1S   H  
ATOM    358 HG12 VAL    54       0.250  13.939  29.599  1.00  0.00      1S   H  
ATOM    359 HG13 VAL    54       1.830  13.428  30.280  1.00  0.00      1S   H  
ATOM    360 HG21 VAL    54       3.204  16.909  30.825  1.00  0.00      1S   H  
ATOM    361 HG22 VAL    54       3.542  15.622  29.641  1.00  0.00      1S   H  
ATOM    362 HG23 VAL    54       3.404  15.214  31.389  1.00  0.00      1S   H  
ATOM    363  N   ILE    55      -1.478  16.616  30.352  1.00  1.00      1S   N  
ATOM    364  CA  ILE    55      -2.923  16.460  30.249  1.00  1.00      1S   C  
ATOM    365  C   ILE    55      -3.466  17.306  29.118  1.00  1.00      1S   C  
ATOM    366  O   ILE    55      -4.216  16.807  28.278  1.00  1.00      1S   O  
ATOM    367  CB  ILE    55      -3.668  16.797  31.552  1.00  1.00      1S   C  
ATOM    368  CG1 ILE    55      -3.312  15.764  32.652  1.00  1.00      1S   C  
ATOM    369  CG2 ILE    55      -5.201  16.850  31.318  1.00  1.00      1S   C  
ATOM    370  CD  ILE    55      -4.171  15.859  33.919  1.00  1.00      1S   C  
ATOM    371  HN  ILE    55      -1.146  16.901  31.250  1.00  0.00      1S   H  
ATOM    372  HA  ILE    55      -3.114  15.425  30.002  1.00  0.00      1S   H  
ATOM    373  HB  ILE    55      -3.345  17.802  31.905  1.00  0.00      1S   H  
ATOM    374 HG11 ILE    55      -2.251  15.898  32.943  1.00  0.00      1S   H  
ATOM    375 HG12 ILE    55      -3.416  14.739  32.234  1.00  0.00      1S   H  
ATOM    376 HG21 ILE    55      -5.568  15.867  30.958  1.00  0.00      1S   H  
ATOM    377 HG22 ILE    55      -5.482  17.631  30.584  1.00  0.00      1S   H  
ATOM    378 HG23 ILE    55      -5.736  17.108  32.255  1.00  0.00      1S   H  
ATOM    379  HD1 ILE    55      -5.209  15.519  33.712  1.00  0.00      1S   H  
ATOM    380  HD2 ILE    55      -4.209  16.904  34.294  1.00  0.00      1S   H  
ATOM    381  HD3 ILE    55      -3.756  15.210  34.719  1.00  0.00      1S   H  
ATOM    382  N   THR    56      -3.071  18.601  29.064  1.00  1.00      1S   N  
ATOM    383  CA  THR    56      -3.540  19.572  28.092  1.00  1.00      1S   C  
ATOM    384  C   THR    56      -3.169  19.173  26.690  1.00  1.00      1S   C  
ATOM    385  O   THR    56      -4.037  19.148  25.824  1.00  1.00      1S   O  
ATOM    386  CB  THR    56      -3.024  20.980  28.349  1.00  1.00      1S   C  
ATOM    387  CG2 THR    56      -3.499  21.952  27.249  1.00  1.00      1S   C  
ATOM    388  OG1 THR    56      -3.518  21.455  29.594  1.00  1.00      1S   O  
ATOM    389  HN  THR    56      -2.441  18.960  29.753  1.00  0.00      1S   H  
ATOM    390  HA  THR    56      -4.619  19.582  28.152  1.00  0.00      1S   H  
ATOM    391  HB  THR    56      -1.912  20.984  28.394  1.00  0.00      1S   H  
ATOM    392  HG1 THR    56      -3.000  21.011  30.274  1.00  0.00      1S   H  
ATOM    393 HG21 THR    56      -4.601  21.898  27.128  1.00  0.00      1S   H  
ATOM    394 HG22 THR    56      -3.030  21.708  26.274  1.00  0.00      1S   H  
ATOM    395 HG23 THR    56      -3.215  22.994  27.505  1.00  0.00      1S   H  
ATOM    396  N   ALA    57      -1.880  18.839  26.440  1.00  1.00      1S   N  
ATOM    397  CA  ALA    57      -1.345  18.396  25.165  1.00  1.00      1S   C  
ATOM    398  C   ALA    57      -2.199  17.335  24.518  1.00  1.00      1S   C  
ATOM    399  O   ALA    57      -2.669  17.489  23.393  1.00  1.00      1S   O  
ATOM    400  CB  ALA    57       0.074  17.823  25.348  1.00  1.00      1S   C  
ATOM    401  HN  ALA    57      -1.195  18.916  27.164  1.00  0.00      1S   H  
ATOM    402  HA  ALA    57      -1.309  19.251  24.505  1.00  0.00      1S   H  
ATOM    403  HB1 ALA    57       0.069  16.981  26.071  1.00  0.00      1S   H  
ATOM    404  HB2 ALA    57       0.751  18.609  25.745  1.00  0.00      1S   H  
ATOM    405  HB3 ALA    57       0.490  17.460  24.386  1.00  0.00      1S   H  
ATOM    406  N   ILE    58      -2.465  16.247  25.267  1.00  1.00      1S   N  
ATOM    407  CA  ILE    58      -3.273  15.129  24.842  1.00  1.00      1S   C  
ATOM    408  C   ILE    58      -4.703  15.554  24.594  1.00  1.00      1S   C  
ATOM    409  O   ILE    58      -5.301  15.149  23.604  1.00  1.00      1S   O  
ATOM    410  CB  ILE    58      -3.188  14.000  25.860  1.00  1.00      1S   C  
ATOM    411  CG1 ILE    58      -1.743  13.442  25.880  1.00  1.00      1S   C  
ATOM    412  CG2 ILE    58      -4.212  12.883  25.542  1.00  1.00      1S   C  
ATOM    413  CD  ILE    58      -1.394  12.730  27.188  1.00  1.00      1S   C  
ATOM    414  HN  ILE    58      -2.082  16.166  26.186  1.00  0.00      1S   H  
ATOM    415  HA  ILE    58      -2.875  14.776  23.901  1.00  0.00      1S   H  
ATOM    416  HB  ILE    58      -3.414  14.411  26.871  1.00  0.00      1S   H  
ATOM    417 HG11 ILE    58      -1.002  14.257  25.735  1.00  0.00      1S   H  
ATOM    418 HG12 ILE    58      -1.630  12.743  25.023  1.00  0.00      1S   H  
ATOM    419 HG21 ILE    58      -4.124  12.570  24.480  1.00  0.00      1S   H  
ATOM    420 HG22 ILE    58      -5.250  13.232  25.728  1.00  0.00      1S   H  
ATOM    421 HG23 ILE    58      -4.035  11.998  26.186  1.00  0.00      1S   H  
ATOM    422  HD1 ILE    58      -2.189  12.014  27.466  1.00  0.00      1S   H  
ATOM    423  HD2 ILE    58      -1.300  13.466  28.013  1.00  0.00      1S   H  
ATOM    424  HD3 ILE    58      -0.435  12.179  27.091  1.00  0.00      1S   H  
ATOM    425  N   ALA    59      -5.277  16.414  25.466  1.00  1.00      1S   N  
ATOM    426  CA  ALA    59      -6.643  16.874  25.358  1.00  1.00      1S   C  
ATOM    427  C   ALA    59      -6.898  17.768  24.157  1.00  1.00      1S   C  
ATOM    428  O   ALA    59      -8.021  17.821  23.662  1.00  1.00      1S   O  
ATOM    429  CB  ALA    59      -7.067  17.647  26.624  1.00  1.00      1S   C  
ATOM    430  HN  ALA    59      -4.773  16.758  26.256  1.00  0.00      1S   H  
ATOM    431  HA  ALA    59      -7.276  16.002  25.262  1.00  0.00      1S   H  
ATOM    432  HB1 ALA    59      -6.425  18.539  26.777  1.00  0.00      1S   H  
ATOM    433  HB2 ALA    59      -6.967  16.992  27.515  1.00  0.00      1S   H  
ATOM    434  HB3 ALA    59      -8.126  17.977  26.555  1.00  0.00      1S   H  
ATOM    435  N   LYS    60      -5.869  18.501  23.669  1.00  1.00      1S   N  
ATOM    436  CA  LYS    60      -6.053  19.568  22.710  1.00  1.00      1S   C  
ATOM    437  C   LYS    60      -5.639  19.171  21.309  1.00  1.00      1S   C  
ATOM    438  O   LYS    60      -6.131  19.747  20.337  1.00  1.00      1S   O  
ATOM    439  CB  LYS    60      -5.255  20.828  23.127  1.00  1.00      1S   C  
ATOM    440  CG  LYS    60      -5.896  22.144  22.650  1.00  1.00      1S   C  
ATOM    441  CD  LYS    60      -4.865  23.166  22.151  1.00  1.00      1S   C  
ATOM    442  CE  LYS    60      -5.487  24.451  21.583  1.00  1.00      1S   C  
ATOM    443  NZ  LYS    60      -5.885  25.388  22.660  1.00  1.00      1S   N1+
ATOM    444  HN  LYS    60      -4.952  18.415  24.054  1.00  0.00      1S   H  
ATOM    445  HA  LYS    60      -7.100  19.836  22.682  1.00  0.00      1S   H  
ATOM    446  HB1 LYS    60      -4.207  20.756  22.766  1.00  0.00      1S   H  
ATOM    447  HB2 LYS    60      -5.209  20.869  24.238  1.00  0.00      1S   H  
ATOM    448  HG1 LYS    60      -6.500  22.573  23.479  1.00  0.00      1S   H  
ATOM    449  HG2 LYS    60      -6.591  21.923  21.809  1.00  0.00      1S   H  
ATOM    450  HD1 LYS    60      -4.293  22.678  21.328  1.00  0.00      1S   H  
ATOM    451  HD2 LYS    60      -4.143  23.408  22.960  1.00  0.00      1S   H  
ATOM    452  HE1 LYS    60      -6.389  24.213  20.980  1.00  0.00      1S   H  
ATOM    453  HE2 LYS    60      -4.749  24.979  20.941  1.00  0.00      1S   H  
ATOM    454  HZ1 LYS    60      -5.040  25.664  23.200  1.00  0.00      1S   H  
ATOM    455  HZ2 LYS    60      -6.569  24.930  23.294  1.00  0.00      1S   H  
ATOM    456  HZ3 LYS    60      -6.314  26.237  22.237  1.00  0.00      1S   H  
ATOM    457  N   PHE    61      -4.710  18.201  21.160  1.00  1.00      1S   N  
ATOM    458  CA  PHE    61      -4.107  17.886  19.882  1.00  1.00      1S   C  
ATOM    459  C   PHE    61      -4.469  16.476  19.516  1.00  1.00      1S   C  
ATOM    460  O   PHE    61      -4.054  15.529  20.183  1.00  1.00      1S   O  
ATOM    461  CB  PHE    61      -2.565  18.021  19.919  1.00  1.00      1S   C  
ATOM    462  CG  PHE    61      -2.192  19.473  20.053  1.00  1.00      1S   C  
ATOM    463  CD1 PHE    61      -2.226  20.311  18.924  1.00  1.00      1S   C  
ATOM    464  CD2 PHE    61      -1.826  20.024  21.294  1.00  1.00      1S   C  
ATOM    465  CE1 PHE    61      -1.919  21.672  19.036  1.00  1.00      1S   C  
ATOM    466  CE2 PHE    61      -1.520  21.383  21.409  1.00  1.00      1S   C  
ATOM    467  CZ  PHE    61      -1.574  22.206  20.282  1.00  1.00      1S   C  
ATOM    468  HN  PHE    61      -4.350  17.697  21.945  1.00  0.00      1S   H  
ATOM    469  HA  PHE    61      -4.498  18.532  19.106  1.00  0.00      1S   H  
ATOM    470  HB1 PHE    61      -2.100  17.634  18.988  1.00  0.00      1S   H  
ATOM    471  HB2 PHE    61      -2.155  17.466  20.787  1.00  0.00      1S   H  
ATOM    472  HD1 PHE    61      -2.503  19.904  17.963  1.00  0.00      1S   H  
ATOM    473  HD2 PHE    61      -1.791  19.404  22.172  1.00  0.00      1S   H  
ATOM    474  HE1 PHE    61      -1.951  22.311  18.166  1.00  0.00      1S   H  
ATOM    475  HE2 PHE    61      -1.245  21.796  22.366  1.00  0.00      1S   H  
ATOM    476  HZ  PHE    61      -1.357  23.255  20.374  1.00  0.00      1S   H  
ATOM    477  N   GLU    62      -5.258  16.315  18.420  1.00  1.00      1S   N  
ATOM    478  CA  GLU    62      -5.818  15.054  17.966  1.00  1.00      1S   C  
ATOM    479  C   GLU    62      -4.796  13.998  17.673  1.00  1.00      1S   C  
ATOM    480  O   GLU    62      -5.033  12.815  17.916  1.00  1.00      1S   O  
ATOM    481  CB  GLU    62      -6.673  15.164  16.683  1.00  1.00      1S   C  
ATOM    482  CG  GLU    62      -7.807  16.207  16.747  1.00  1.00      1S   C  
ATOM    483  CD  GLU    62      -7.418  17.499  16.027  1.00  1.00      1S   C  
ATOM    484  OE1 GLU    62      -6.944  17.409  14.862  1.00  1.00      1S   O  
ATOM    485  OE2 GLU    62      -7.600  18.590  16.627  1.00  1.00      1S   O1-
ATOM    486  HN  GLU    62      -5.584  17.110  17.912  1.00  0.00      1S   H  
ATOM    487  HA  GLU    62      -6.437  14.692  18.766  1.00  0.00      1S   H  
ATOM    488  HB1 GLU    62      -7.159  14.175  16.512  1.00  0.00      1S   H  
ATOM    489  HB2 GLU    62      -6.021  15.356  15.802  1.00  0.00      1S   H  
ATOM    490  HG1 GLU    62      -8.078  16.421  17.802  1.00  0.00      1S   H  
ATOM    491  HG2 GLU    62      -8.702  15.791  16.236  1.00  0.00      1S   H  
ATOM    492  N   ARG    63      -3.619  14.412  17.159  1.00  1.00      1S   N  
ATOM    493  CA  ARG    63      -2.509  13.549  16.831  1.00  1.00      1S   C  
ATOM    494  C   ARG    63      -2.050  12.734  18.030  1.00  1.00      1S   C  
ATOM    495  O   ARG    63      -1.617  11.592  17.887  1.00  1.00      1S   O  
ATOM    496  CB  ARG    63      -1.338  14.404  16.300  1.00  1.00      1S   C  
ATOM    497  CG  ARG    63      -0.214  13.602  15.616  1.00  1.00      1S   C  
ATOM    498  CD  ARG    63       0.928  14.477  15.073  1.00  1.00      1S   C  
ATOM    499  NE  ARG    63       1.390  15.380  16.182  1.00  1.00      1S   N  
ATOM    500  CZ  ARG    63       1.753  16.682  16.009  1.00  1.00      1S   C  
ATOM    501  NH1 ARG    63       1.847  17.232  14.770  1.00  1.00      1S   N1+
ATOM    502  NH2 ARG    63       2.023  17.446  17.101  1.00  1.00      1S   N  
ATOM    503  HN  ARG    63      -3.475  15.380  16.964  1.00  0.00      1S   H  
ATOM    504  HA  ARG    63      -2.843  12.874  16.056  1.00  0.00      1S   H  
ATOM    505  HB1 ARG    63      -0.929  15.003  17.143  1.00  0.00      1S   H  
ATOM    506  HB2 ARG    63      -1.740  15.123  15.551  1.00  0.00      1S   H  
ATOM    507  HG1 ARG    63      -0.651  13.031  14.766  1.00  0.00      1S   H  
ATOM    508  HG2 ARG    63       0.207  12.867  16.336  1.00  0.00      1S   H  
ATOM    509  HD1 ARG    63       0.564  15.075  14.210  1.00  0.00      1S   H  
ATOM    510  HD2 ARG    63       1.786  13.845  14.757  1.00  0.00      1S   H  
ATOM    511  HE  ARG    63       1.362  15.016  17.112  1.00  0.00      1S   H  
ATOM    512 HH11 ARG    63       1.660  16.671  13.967  1.00  0.00      1S   H  
ATOM    513 HH12 ARG    63       2.122  18.186  14.667  1.00  0.00      1S   H  
ATOM    514 HH21 ARG    63       1.951  17.050  18.015  1.00  0.00      1S   H  
ATOM    515 HH22 ARG    63       2.284  18.402  16.987  1.00  0.00      1S   H  
ATOM    516  N   LEU    64      -2.178  13.308  19.250  1.00  1.00      1S   N  
ATOM    517  CA  LEU    64      -1.769  12.695  20.490  1.00  1.00      1S   C  
ATOM    518  C   LEU    64      -2.852  11.881  21.154  1.00  1.00      1S   C  
ATOM    519  O   LEU    64      -2.540  11.125  22.067  1.00  1.00      1S   O  
ATOM    520  CB  LEU    64      -1.335  13.754  21.521  1.00  1.00      1S   C  
ATOM    521  CG  LEU    64      -0.021  14.469  21.158  1.00  1.00      1S   C  
ATOM    522  CD1 LEU    64       0.136  15.738  22.003  1.00  1.00      1S   C  
ATOM    523  CD2 LEU    64       1.197  13.548  21.347  1.00  1.00      1S   C  
ATOM    524  HN  LEU    64      -2.576  14.219  19.343  1.00  0.00      1S   H  
ATOM    525  HA  LEU    64      -0.941  12.028  20.292  1.00  0.00      1S   H  
ATOM    526  HB1 LEU    64      -1.190  13.292  22.524  1.00  0.00      1S   H  
ATOM    527  HB2 LEU    64      -2.144  14.512  21.616  1.00  0.00      1S   H  
ATOM    528  HG  LEU    64      -0.063  14.781  20.089  1.00  0.00      1S   H  
ATOM    529 HD11 LEU    64       0.157  15.482  23.084  1.00  0.00      1S   H  
ATOM    530 HD12 LEU    64      -0.710  16.431  21.823  1.00  0.00      1S   H  
ATOM    531 HD13 LEU    64       1.082  16.249  21.737  1.00  0.00      1S   H  
ATOM    532 HD21 LEU    64       1.188  12.719  20.609  1.00  0.00      1S   H  
ATOM    533 HD22 LEU    64       1.195  13.116  22.370  1.00  0.00      1S   H  
ATOM    534 HD23 LEU    64       2.135  14.127  21.218  1.00  0.00      1S   H  
ATOM    535  N   GLN    65      -4.138  11.988  20.741  1.00  1.00      1S   N  
ATOM    536  CA  GLN    65      -5.214  11.188  21.304  1.00  1.00      1S   C  
ATOM    537  C   GLN    65      -5.110   9.763  20.809  1.00  1.00      1S   C  
ATOM    538  O   GLN    65      -5.593   9.432  19.728  1.00  1.00      1S   O  
ATOM    539  CB  GLN    65      -6.613  11.764  20.952  1.00  1.00      1S   C  
ATOM    540  CG  GLN    65      -7.066  12.843  21.957  1.00  1.00      1S   C  
ATOM    541  CD  GLN    65      -7.764  14.039  21.296  1.00  1.00      1S   C  
ATOM    542  NE2 GLN    65      -7.906  15.140  22.091  1.00  1.00      1S   N  
ATOM    543  OE1 GLN    65      -8.184  13.994  20.138  1.00  1.00      1S   O  
ATOM    544  HN  GLN    65      -4.399  12.613  20.008  1.00  0.00      1S   H  
ATOM    545  HA  GLN    65      -5.109  11.175  22.381  1.00  0.00      1S   H  
ATOM    546  HB1 GLN    65      -7.388  10.966  20.964  1.00  0.00      1S   H  
ATOM    547  HB2 GLN    65      -6.562  12.163  19.917  1.00  0.00      1S   H  
ATOM    548  HG1 GLN    65      -6.182  13.200  22.522  1.00  0.00      1S   H  
ATOM    549  HG2 GLN    65      -7.775  12.389  22.683  1.00  0.00      1S   H  
ATOM    550 HE21 GLN    65      -8.346  15.961  21.731  1.00  0.00      1S   H  
ATOM    551 HE22 GLN    65      -7.527  15.137  23.016  1.00  0.00      1S   H  
ATOM    552  N   THR    66      -4.443   8.894  21.612  1.00  1.00      1S   N  
ATOM    553  CA  THR    66      -4.177   7.508  21.290  1.00  1.00      1S   C  
ATOM    554  C   THR    66      -4.483   6.728  22.548  1.00  1.00      1S   C  
ATOM    555  O   THR    66      -4.558   7.317  23.622  1.00  1.00      1S   O  
ATOM    556  CB  THR    66      -2.733   7.243  20.813  1.00  1.00      1S   C  
ATOM    557  CG2 THR    66      -2.274   8.350  19.844  1.00  1.00      1S   C  
ATOM    558  OG1 THR    66      -1.777   7.200  21.870  1.00  1.00      1S   O  
ATOM    559  HN  THR    66      -4.059   9.199  22.481  1.00  0.00      1S   H  
ATOM    560  HA  THR    66      -4.866   7.191  20.521  1.00  0.00      1S   H  
ATOM    561  HB  THR    66      -2.710   6.266  20.279  1.00  0.00      1S   H  
ATOM    562  HG1 THR    66      -0.921   7.320  21.449  1.00  0.00      1S   H  
ATOM    563 HG21 THR    66      -2.085   9.294  20.396  1.00  0.00      1S   H  
ATOM    564 HG22 THR    66      -3.038   8.545  19.064  1.00  0.00      1S   H  
ATOM    565 HG23 THR    66      -1.325   8.060  19.346  1.00  0.00      1S   H  
ATOM    566  N   VAL    67      -4.617   5.380  22.461  1.00  1.00      1S   N  
ATOM    567  CA  VAL    67      -4.786   4.490  23.603  1.00  1.00      1S   C  
ATOM    568  C   VAL    67      -3.660   4.637  24.606  1.00  1.00      1S   C  
ATOM    569  O   VAL    67      -3.906   4.781  25.800  1.00  1.00      1S   O  
ATOM    570  CB  VAL    67      -4.884   3.026  23.180  1.00  1.00      1S   C  
ATOM    571  CG1 VAL    67      -4.696   2.061  24.374  1.00  1.00      1S   C  
ATOM    572  CG2 VAL    67      -6.258   2.796  22.525  1.00  1.00      1S   C  
ATOM    573  HN  VAL    67      -4.598   4.923  21.575  1.00  0.00      1S   H  
ATOM    574  HA  VAL    67      -5.701   4.771  24.106  1.00  0.00      1S   H  
ATOM    575  HB  VAL    67      -4.092   2.804  22.430  1.00  0.00      1S   H  
ATOM    576 HG11 VAL    67      -5.338   2.363  25.228  1.00  0.00      1S   H  
ATOM    577 HG12 VAL    67      -3.636   2.040  24.705  1.00  0.00      1S   H  
ATOM    578 HG13 VAL    67      -4.972   1.029  24.086  1.00  0.00      1S   H  
ATOM    579 HG21 VAL    67      -6.396   3.437  21.631  1.00  0.00      1S   H  
ATOM    580 HG22 VAL    67      -7.073   3.004  23.250  1.00  0.00      1S   H  
ATOM    581 HG23 VAL    67      -6.336   1.734  22.215  1.00  0.00      1S   H  
ATOM    582  N   THR    68      -2.392   4.624  24.132  1.00  1.00      1S   N  
ATOM    583  CA  THR    68      -1.214   4.758  24.968  1.00  1.00      1S   C  
ATOM    584  C   THR    68      -1.232   6.066  25.718  1.00  1.00      1S   C  
ATOM    585  O   THR    68      -1.059   6.075  26.933  1.00  1.00      1S   O  
ATOM    586  CB  THR    68       0.071   4.585  24.161  1.00  1.00      1S   C  
ATOM    587  CG2 THR    68       1.311   5.254  24.796  1.00  1.00      1S   C  
ATOM    588  OG1 THR    68       0.335   3.199  23.996  1.00  1.00      1S   O  
ATOM    589  HN  THR    68      -2.214   4.505  23.159  1.00  0.00      1S   H  
ATOM    590  HA  THR    68      -1.266   3.982  25.719  1.00  0.00      1S   H  
ATOM    591  HB  THR    68      -0.071   5.022  23.147  1.00  0.00      1S   H  
ATOM    592  HG1 THR    68       0.490   2.856  24.880  1.00  0.00      1S   H  
ATOM    593 HG21 THR    68       1.420   4.966  25.862  1.00  0.00      1S   H  
ATOM    594 HG22 THR    68       1.231   6.360  24.730  1.00  0.00      1S   H  
ATOM    595 HG23 THR    68       2.232   4.957  24.250  1.00  0.00      1S   H  
ATOM    596  N   ASN    69      -1.489   7.195  25.023  1.00  1.00      1S   N  
ATOM    597  CA  ASN    69      -1.463   8.507  25.628  1.00  1.00      1S   C  
ATOM    598  C   ASN    69      -2.698   8.792  26.468  1.00  1.00      1S   C  
ATOM    599  O   ASN    69      -2.714   9.730  27.254  1.00  1.00      1S   O  
ATOM    600  CB  ASN    69      -1.272   9.615  24.571  1.00  1.00      1S   C  
ATOM    601  CG  ASN    69       0.119   9.504  23.926  1.00  1.00      1S   C  
ATOM    602  ND2 ASN    69       0.238  10.029  22.672  1.00  1.00      1S   N  
ATOM    603  OD1 ASN    69       1.070   8.986  24.522  1.00  1.00      1S   O  
ATOM    604  HN  ASN    69      -1.663   7.173  24.040  1.00  0.00      1S   H  
ATOM    605  HA  ASN    69      -0.621   8.539  26.302  1.00  0.00      1S   H  
ATOM    606  HB1 ASN    69      -1.350  10.617  25.040  1.00  0.00      1S   H  
ATOM    607  HB2 ASN    69      -2.060   9.512  23.798  1.00  0.00      1S   H  
ATOM    608 HD21 ASN    69      -0.556  10.454  22.236  1.00  0.00      1S   H  
ATOM    609 HD22 ASN    69       1.121   9.994  22.205  1.00  0.00      1S   H  
ATOM    610  N   TYR    70      -3.752   7.948  26.377  1.00  1.00      1S   N  
ATOM    611  CA  TYR    70      -4.899   7.998  27.266  1.00  1.00      1S   C  
ATOM    612  C   TYR    70      -4.528   7.455  28.620  1.00  1.00      1S   C  
ATOM    613  O   TYR    70      -5.020   7.930  29.643  1.00  1.00      1S   O  
ATOM    614  CB  TYR    70      -6.091   7.154  26.745  1.00  1.00      1S   C  
ATOM    615  CG  TYR    70      -7.006   7.932  25.843  1.00  1.00      1S   C  
ATOM    616  CD1 TYR    70      -6.582   9.014  25.047  1.00  1.00      1S   C  
ATOM    617  CD2 TYR    70      -8.354   7.546  25.793  1.00  1.00      1S   C  
ATOM    618  CE1 TYR    70      -7.490   9.703  24.242  1.00  1.00      1S   C  
ATOM    619  CE2 TYR    70      -9.261   8.231  24.982  1.00  1.00      1S   C  
ATOM    620  CZ  TYR    70      -8.833   9.324  24.216  1.00  1.00      1S   C  
ATOM    621  OH  TYR    70      -9.733  10.055  23.416  1.00  1.00      1S   O  
ATOM    622  HN  TYR    70      -3.768   7.222  25.694  1.00  0.00      1S   H  
ATOM    623  HA  TYR    70      -5.195   9.029  27.406  1.00  0.00      1S   H  
ATOM    624  HB1 TYR    70      -6.713   6.786  27.591  1.00  0.00      1S   H  
ATOM    625  HB2 TYR    70      -5.728   6.278  26.174  1.00  0.00      1S   H  
ATOM    626  HD1 TYR    70      -5.553   9.337  25.028  1.00  0.00      1S   H  
ATOM    627  HD2 TYR    70      -8.698   6.716  26.394  1.00  0.00      1S   H  
ATOM    628  HE1 TYR    70      -7.139  10.529  23.648  1.00  0.00      1S   H  
ATOM    629  HE2 TYR    70     -10.285   7.904  24.963  1.00  0.00      1S   H  
ATOM    630  HH  TYR    70      -9.305  10.880  23.172  1.00  0.00      1S   H  
ATOM    631  N   PHE    71      -3.628   6.452  28.667  1.00  1.00      1S   N  
ATOM    632  CA  PHE    71      -3.119   5.921  29.909  1.00  1.00      1S   C  
ATOM    633  C   PHE    71      -2.112   6.870  30.509  1.00  1.00      1S   C  
ATOM    634  O   PHE    71      -2.011   6.979  31.728  1.00  1.00      1S   O  
ATOM    635  CB  PHE    71      -2.418   4.559  29.737  1.00  1.00      1S   C  
ATOM    636  CG  PHE    71      -3.360   3.495  29.246  1.00  1.00      1S   C  
ATOM    637  CD1 PHE    71      -4.575   3.241  29.905  1.00  1.00      1S   C  
ATOM    638  CD2 PHE    71      -3.005   2.695  28.148  1.00  1.00      1S   C  
ATOM    639  CE1 PHE    71      -5.436   2.234  29.451  1.00  1.00      1S   C  
ATOM    640  CE2 PHE    71      -3.855   1.675  27.705  1.00  1.00      1S   C  
ATOM    641  CZ  PHE    71      -5.078   1.453  28.347  1.00  1.00      1S   C  
ATOM    642  HN  PHE    71      -3.259   6.046  27.832  1.00  0.00      1S   H  
ATOM    643  HA  PHE    71      -3.942   5.829  30.604  1.00  0.00      1S   H  
ATOM    644  HB1 PHE    71      -2.016   4.207  30.710  1.00  0.00      1S   H  
ATOM    645  HB2 PHE    71      -1.578   4.654  29.015  1.00  0.00      1S   H  
ATOM    646  HD1 PHE    71      -4.847   3.818  30.774  1.00  0.00      1S   H  
ATOM    647  HD2 PHE    71      -2.066   2.863  27.643  1.00  0.00      1S   H  
ATOM    648  HE1 PHE    71      -6.372   2.046  29.954  1.00  0.00      1S   H  
ATOM    649  HE2 PHE    71      -3.566   1.060  26.866  1.00  0.00      1S   H  
ATOM    650  HZ  PHE    71      -5.739   0.673  28.001  1.00  0.00      1S   H  
ATOM    651  N   ILE    72      -1.361   7.617  29.667  1.00  1.00      1S   N  
ATOM    652  CA  ILE    72      -0.459   8.671  30.098  1.00  1.00      1S   C  
ATOM    653  C   ILE    72      -1.228   9.774  30.792  1.00  1.00      1S   C  
ATOM    654  O   ILE    72      -0.747  10.320  31.782  1.00  1.00      1S   O  
ATOM    655  CB  ILE    72       0.376   9.227  28.945  1.00  1.00      1S   C  
ATOM    656  CG1 ILE    72       1.290   8.127  28.344  1.00  1.00      1S   C  
ATOM    657  CG2 ILE    72       1.194  10.468  29.365  1.00  1.00      1S   C  
ATOM    658  CD  ILE    72       2.368   7.577  29.285  1.00  1.00      1S   C  
ATOM    659  HN  ILE    72      -1.406   7.465  28.681  1.00  0.00      1S   H  
ATOM    660  HA  ILE    72       0.198   8.239  30.838  1.00  0.00      1S   H  
ATOM    661  HB  ILE    72      -0.319   9.559  28.142  1.00  0.00      1S   H  
ATOM    662 HG11 ILE    72       1.786   8.539  27.437  1.00  0.00      1S   H  
ATOM    663 HG12 ILE    72       0.663   7.279  28.007  1.00  0.00      1S   H  
ATOM    664 HG21 ILE    72       1.792  10.254  30.273  1.00  0.00      1S   H  
ATOM    665 HG22 ILE    72       0.526  11.330  29.574  1.00  0.00      1S   H  
ATOM    666 HG23 ILE    72       1.882  10.764  28.544  1.00  0.00      1S   H  
ATOM    667  HD1 ILE    72       2.191   7.874  30.338  1.00  0.00      1S   H  
ATOM    668  HD2 ILE    72       3.367   7.958  28.983  1.00  0.00      1S   H  
ATOM    669  HD3 ILE    72       2.391   6.468  29.238  1.00  0.00      1S   H  
ATOM    670  N   THR    73      -2.465  10.082  30.335  1.00  1.00      1S   N  
ATOM    671  CA  THR    73      -3.395  10.975  31.012  1.00  1.00      1S   C  
ATOM    672  C   THR    73      -3.754  10.453  32.389  1.00  1.00      1S   C  
ATOM    673  O   THR    73      -3.724  11.208  33.354  1.00  1.00      1S   O  
ATOM    674  CB  THR    73      -4.678  11.203  30.228  1.00  1.00      1S   C  
ATOM    675  CG2 THR    73      -5.620  12.180  30.965  1.00  1.00      1S   C  
ATOM    676  OG1 THR    73      -4.374  11.742  28.949  1.00  1.00      1S   O  
ATOM    677  HN  THR    73      -2.803   9.666  29.493  1.00  0.00      1S   H  
ATOM    678  HA  THR    73      -2.892  11.924  31.139  1.00  0.00      1S   H  
ATOM    679  HB  THR    73      -5.220  10.248  30.072  1.00  0.00      1S   H  
ATOM    680  HG1 THR    73      -3.901  11.057  28.467  1.00  0.00      1S   H  
ATOM    681 HG21 THR    73      -5.086  13.120  31.220  1.00  0.00      1S   H  
ATOM    682 HG22 THR    73      -6.010  11.727  31.901  1.00  0.00      1S   H  
ATOM    683 HG23 THR    73      -6.492  12.429  30.325  1.00  0.00      1S   H  
ATOM    684  N   SER    74      -4.070   9.141  32.522  1.00  1.00      1S   N  
ATOM    685  CA  SER    74      -4.348   8.476  33.788  1.00  1.00      1S   C  
ATOM    686  C   SER    74      -3.188   8.612  34.765  1.00  1.00      1S   C  
ATOM    687  O   SER    74      -3.401   8.940  35.930  1.00  1.00      1S   O  
ATOM    688  CB  SER    74      -4.753   6.988  33.555  1.00  1.00      1S   C  
ATOM    689  OG  SER    74      -4.675   6.163  34.713  1.00  1.00      1S   O  
ATOM    690  HN  SER    74      -4.107   8.552  31.718  1.00  0.00      1S   H  
ATOM    691  HA  SER    74      -5.192   8.982  34.236  1.00  0.00      1S   H  
ATOM    692  HB1 SER    74      -4.125   6.535  32.765  1.00  0.00      1S   H  
ATOM    693  HB2 SER    74      -5.803   6.972  33.193  1.00  0.00      1S   H  
ATOM    694  HG1 SER    74      -3.798   5.763  34.707  1.00  0.00      1S   H  
ATOM    695  N   LEU    75      -1.935   8.407  34.291  1.00  1.00      1S   N  
ATOM    696  CA  LEU    75      -0.719   8.633  35.051  1.00  1.00      1S   C  
ATOM    697  C   LEU    75      -0.598  10.077  35.473  1.00  1.00      1S   C  
ATOM    698  O   LEU    75      -0.369  10.366  36.642  1.00  1.00      1S   O  
ATOM    699  CB  LEU    75       0.553   8.281  34.234  1.00  1.00      1S   C  
ATOM    700  CG  LEU    75       1.165   6.902  34.551  1.00  1.00      1S   C  
ATOM    701  CD1 LEU    75       2.212   6.537  33.483  1.00  1.00      1S   C  
ATOM    702  CD2 LEU    75       1.784   6.868  35.963  1.00  1.00      1S   C  
ATOM    703  HN  LEU    75      -1.798   8.107  33.348  1.00  0.00      1S   H  
ATOM    704  HA  LEU    75      -0.774   8.032  35.948  1.00  0.00      1S   H  
ATOM    705  HB1 LEU    75       1.363   9.027  34.399  1.00  0.00      1S   H  
ATOM    706  HB2 LEU    75       0.293   8.320  33.154  1.00  0.00      1S   H  
ATOM    707  HG  LEU    75       0.354   6.140  34.509  1.00  0.00      1S   H  
ATOM    708 HD11 LEU    75       3.025   7.293  33.470  1.00  0.00      1S   H  
ATOM    709 HD12 LEU    75       1.742   6.507  32.477  1.00  0.00      1S   H  
ATOM    710 HD13 LEU    75       2.654   5.543  33.697  1.00  0.00      1S   H  
ATOM    711 HD21 LEU    75       1.016   7.061  36.739  1.00  0.00      1S   H  
ATOM    712 HD22 LEU    75       2.573   7.645  36.054  1.00  0.00      1S   H  
ATOM    713 HD23 LEU    75       2.241   5.876  36.163  1.00  0.00      1S   H  
ATOM    714  N   ALA    76      -0.767  11.016  34.517  1.00  1.00      1S   N  
ATOM    715  CA  ALA    76      -0.643  12.442  34.709  1.00  1.00      1S   C  
ATOM    716  C   ALA    76      -1.566  12.971  35.779  1.00  1.00      1S   C  
ATOM    717  O   ALA    76      -1.153  13.792  36.592  1.00  1.00      1S   O  
ATOM    718  CB  ALA    76      -0.932  13.211  33.407  1.00  1.00      1S   C  
ATOM    719  HN  ALA    76      -0.946  10.739  33.573  1.00  0.00      1S   H  
ATOM    720  HA  ALA    76       0.376  12.636  35.014  1.00  0.00      1S   H  
ATOM    721  HB1 ALA    76      -1.970  13.022  33.060  1.00  0.00      1S   H  
ATOM    722  HB2 ALA    76      -0.236  12.883  32.606  1.00  0.00      1S   H  
ATOM    723  HB3 ALA    76      -0.798  14.303  33.556  1.00  0.00      1S   H  
ATOM    724  N   CYS    77      -2.831  12.484  35.823  1.00  1.00      1S   N  
ATOM    725  CA  CYS    77      -3.817  12.853  36.818  1.00  1.00      1S   C  
ATOM    726  C   CYS    77      -3.414  12.387  38.187  1.00  1.00      1S   C  
ATOM    727  O   CYS    77      -3.536  13.139  39.147  1.00  1.00      1S   O  
ATOM    728  CB  CYS    77      -5.221  12.262  36.551  1.00  1.00      1S   C  
ATOM    729  SG  CYS    77      -5.935  12.847  34.989  1.00  1.00      1S   S  
ATOM    730  HN  CYS    77      -3.141  11.832  35.132  1.00  0.00      1S   H  
ATOM    731  HA  CYS    77      -3.877  13.933  36.836  1.00  0.00      1S   H  
ATOM    732  HB1 CYS    77      -5.900  12.556  37.383  1.00  0.00      1S   H  
ATOM    733  HB2 CYS    77      -5.161  11.152  36.544  1.00  0.00      1S   H  
ATOM    734  HG1 CYS    77      -5.043  12.230  34.227  1.00  0.00      1S   H  
ATOM    735  N   ALA    78      -2.887  11.142  38.302  1.00  1.00      1S   N  
ATOM    736  CA  ALA    78      -2.352  10.595  39.533  1.00  1.00      1S   C  
ATOM    737  C   ALA    78      -1.286  11.489  40.113  1.00  1.00      1S   C  
ATOM    738  O   ALA    78      -1.281  11.759  41.313  1.00  1.00      1S   O  
ATOM    739  CB  ALA    78      -1.746   9.192  39.332  1.00  1.00      1S   C  
ATOM    740  HN  ALA    78      -2.822  10.540  37.509  1.00  0.00      1S   H  
ATOM    741  HA  ALA    78      -3.164  10.536  40.241  1.00  0.00      1S   H  
ATOM    742  HB1 ALA    78      -0.822   9.233  38.719  1.00  0.00      1S   H  
ATOM    743  HB2 ALA    78      -2.469   8.528  38.814  1.00  0.00      1S   H  
ATOM    744  HB3 ALA    78      -1.489   8.733  40.310  1.00  0.00      1S   H  
ATOM    745  N   ASP    79      -0.396  12.012  39.247  1.00  1.00      1S   N  
ATOM    746  CA  ASP    79       0.682  12.890  39.622  1.00  1.00      1S   C  
ATOM    747  C   ASP    79       0.195  14.288  39.936  1.00  1.00      1S   C  
ATOM    748  O   ASP    79       0.748  14.943  40.813  1.00  1.00      1S   O  
ATOM    749  CB  ASP    79       1.762  12.960  38.520  1.00  1.00      1S   C  
ATOM    750  CG  ASP    79       2.373  11.579  38.280  1.00  1.00      1S   C  
ATOM    751  OD1 ASP    79       2.645  10.869  39.285  1.00  1.00      1S   O  
ATOM    752  OD2 ASP    79       2.593  11.226  37.091  1.00  1.00      1S   O1-
ATOM    753  HN  ASP    79      -0.430  11.773  38.277  1.00  0.00      1S   H  
ATOM    754  HA  ASP    79       1.128  12.496  40.525  1.00  0.00      1S   H  
ATOM    755  HB1 ASP    79       2.575  13.649  38.829  1.00  0.00      1S   H  
ATOM    756  HB2 ASP    79       1.323  13.336  37.573  1.00  0.00      1S   H  
ATOM    757  N   LEU    80      -0.865  14.790  39.268  1.00  1.00      1S   N  
ATOM    758  CA  LEU    80      -1.459  16.083  39.546  1.00  1.00      1S   C  
ATOM    759  C   LEU    80      -2.128  16.106  40.903  1.00  1.00      1S   C  
ATOM    760  O   LEU    80      -1.987  17.073  41.645  1.00  1.00      1S   O  
ATOM    761  CB  LEU    80      -2.486  16.479  38.460  1.00  1.00      1S   C  
ATOM    762  CG  LEU    80      -3.182  17.848  38.652  1.00  1.00      1S   C  
ATOM    763  CD1 LEU    80      -2.183  19.003  38.845  1.00  1.00      1S   C  
ATOM    764  CD2 LEU    80      -4.131  18.144  37.478  1.00  1.00      1S   C  
ATOM    765  HN  LEU    80      -1.281  14.278  38.516  1.00  0.00      1S   H  
ATOM    766  HA  LEU    80      -0.657  16.809  39.558  1.00  0.00      1S   H  
ATOM    767  HB1 LEU    80      -3.270  15.693  38.397  1.00  0.00      1S   H  
ATOM    768  HB2 LEU    80      -1.956  16.496  37.481  1.00  0.00      1S   H  
ATOM    769  HG  LEU    80      -3.811  17.790  39.570  1.00  0.00      1S   H  
ATOM    770 HD11 LEU    80      -1.438  19.015  38.023  1.00  0.00      1S   H  
ATOM    771 HD12 LEU    80      -1.644  18.907  39.811  1.00  0.00      1S   H  
ATOM    772 HD13 LEU    80      -2.723  19.974  38.851  1.00  0.00      1S   H  
ATOM    773 HD21 LEU    80      -4.888  17.337  37.381  1.00  0.00      1S   H  
ATOM    774 HD22 LEU    80      -3.558  18.211  36.529  1.00  0.00      1S   H  
ATOM    775 HD23 LEU    80      -4.659  19.107  37.643  1.00  0.00      1S   H  
ATOM    776  N   VAL    81      -2.837  15.014  41.279  1.00  1.00      1S   N  
ATOM    777  CA  VAL    81      -3.444  14.835  42.587  1.00  1.00      1S   C  
ATOM    778  C   VAL    81      -2.352  14.709  43.625  1.00  1.00      1S   C  
ATOM    779  O   VAL    81      -2.479  15.201  44.745  1.00  1.00      1S   O  
ATOM    780  CB  VAL    81      -4.359  13.614  42.629  1.00  1.00      1S   C  
ATOM    781  CG1 VAL    81      -4.857  13.325  44.063  1.00  1.00      1S   C  
ATOM    782  CG2 VAL    81      -5.559  13.858  41.693  1.00  1.00      1S   C  
ATOM    783  HN  VAL    81      -2.956  14.248  40.648  1.00  0.00      1S   H  
ATOM    784  HA  VAL    81      -4.021  15.721  42.816  1.00  0.00      1S   H  
ATOM    785  HB  VAL    81      -3.804  12.722  42.260  1.00  0.00      1S   H  
ATOM    786 HG11 VAL    81      -5.302  14.236  44.514  1.00  0.00      1S   H  
ATOM    787 HG12 VAL    81      -4.025  12.977  44.710  1.00  0.00      1S   H  
ATOM    788 HG13 VAL    81      -5.627  12.525  44.044  1.00  0.00      1S   H  
ATOM    789 HG21 VAL    81      -5.233  14.033  40.649  1.00  0.00      1S   H  
ATOM    790 HG22 VAL    81      -6.137  14.744  42.033  1.00  0.00      1S   H  
ATOM    791 HG23 VAL    81      -6.232  12.974  41.703  1.00  0.00      1S   H  
ATOM    792  N   MET    82      -1.216  14.086  43.249  1.00  1.00      1S   N  
ATOM    793  CA  MET    82      -0.055  13.960  44.090  1.00  1.00      1S   C  
ATOM    794  C   MET    82       0.559  15.310  44.391  1.00  1.00      1S   C  
ATOM    795  O   MET    82       0.935  15.600  45.523  1.00  1.00      1S   O  
ATOM    796  CB  MET    82       1.017  13.067  43.431  1.00  1.00      1S   C  
ATOM    797  CG  MET    82       1.998  12.439  44.421  1.00  1.00      1S   C  
ATOM    798  SD  MET    82       1.171  11.250  45.517  1.00  1.00      1S   S  
ATOM    799  CE  MET    82       2.662  10.292  45.854  1.00  1.00      1S   C  
ATOM    800  HN  MET    82      -1.135  13.674  42.342  1.00  0.00      1S   H  
ATOM    801  HA  MET    82      -0.392  13.508  45.009  1.00  0.00      1S   H  
ATOM    802  HB1 MET    82       1.588  13.629  42.663  1.00  0.00      1S   H  
ATOM    803  HB2 MET    82       0.505  12.230  42.907  1.00  0.00      1S   H  
ATOM    804  HG1 MET    82       2.498  13.237  45.013  1.00  0.00      1S   H  
ATOM    805  HG2 MET    82       2.785  11.923  43.828  1.00  0.00      1S   H  
ATOM    806  HE1 MET    82       3.567  10.897  45.642  1.00  0.00      1S   H  
ATOM    807  HE2 MET    82       2.703   9.385  45.216  1.00  0.00      1S   H  
ATOM    808  HE3 MET    82       2.689   9.970  46.915  1.00  0.00      1S   H  
ATOM    809  N   GLY    83       0.647  16.183  43.368  1.00  1.00      1S   N  
ATOM    810  CA  GLY    83       1.267  17.480  43.458  1.00  1.00      1S   C  
ATOM    811  C   GLY    83       0.404  18.498  44.145  1.00  1.00      1S   C  
ATOM    812  O   GLY    83       0.924  19.399  44.789  1.00  1.00      1S   O  
ATOM    813  HN  GLY    83       0.328  15.920  42.457  1.00  0.00      1S   H  
ATOM    814  HA1 GLY    83       1.421  17.817  42.445  1.00  0.00      1S   H  
ATOM    815  HA2 GLY    83       2.190  17.380  44.013  1.00  0.00      1S   H  
ATOM    816  N   LEU    84      -0.936  18.399  44.008  1.00  1.00      1S   N  
ATOM    817  CA  LEU    84      -1.865  19.387  44.517  1.00  1.00      1S   C  
ATOM    818  C   LEU    84      -2.338  19.051  45.907  1.00  1.00      1S   C  
ATOM    819  O   LEU    84      -2.583  19.957  46.700  1.00  1.00      1S   O  
ATOM    820  CB  LEU    84      -3.132  19.509  43.629  1.00  1.00      1S   C  
ATOM    821  CG  LEU    84      -3.023  20.520  42.465  1.00  1.00      1S   C  
ATOM    822  CD1 LEU    84      -4.226  20.355  41.519  1.00  1.00      1S   C  
ATOM    823  CD2 LEU    84      -2.936  21.976  42.965  1.00  1.00      1S   C  
ATOM    824  HN  LEU    84      -1.341  17.659  43.475  1.00  0.00      1S   H  
ATOM    825  HA  LEU    84      -1.368  20.345  44.573  1.00  0.00      1S   H  
ATOM    826  HB1 LEU    84      -4.012  19.828  44.232  1.00  0.00      1S   H  
ATOM    827  HB2 LEU    84      -3.368  18.504  43.218  1.00  0.00      1S   H  
ATOM    828  HG  LEU    84      -2.099  20.293  41.886  1.00  0.00      1S   H  
ATOM    829 HD11 LEU    84      -5.173  20.537  42.070  1.00  0.00      1S   H  
ATOM    830 HD12 LEU    84      -4.251  19.324  41.109  1.00  0.00      1S   H  
ATOM    831 HD13 LEU    84      -4.161  21.074  40.675  1.00  0.00      1S   H  
ATOM    832 HD21 LEU    84      -2.030  22.134  43.585  1.00  0.00      1S   H  
ATOM    833 HD22 LEU    84      -3.831  22.220  43.577  1.00  0.00      1S   H  
ATOM    834 HD23 LEU    84      -2.897  22.677  42.105  1.00  0.00      1S   H  
ATOM    835  N   ALA    85      -2.532  17.751  46.219  1.00  1.00      1S   N  
ATOM    836  CA  ALA    85      -3.272  17.344  47.394  1.00  1.00      1S   C  
ATOM    837  C   ALA    85      -2.435  16.537  48.351  1.00  1.00      1S   C  
ATOM    838  O   ALA    85      -2.798  16.437  49.523  1.00  1.00      1S   O  
ATOM    839  CB  ALA    85      -4.519  16.524  47.007  1.00  1.00      1S   C  
ATOM    840  HN  ALA    85      -2.289  17.019  45.586  1.00  0.00      1S   H  
ATOM    841  HA  ALA    85      -3.616  18.215  47.935  1.00  0.00      1S   H  
ATOM    842  HB1 ALA    85      -4.238  15.601  46.459  1.00  0.00      1S   H  
ATOM    843  HB2 ALA    85      -5.174  17.133  46.347  1.00  0.00      1S   H  
ATOM    844  HB3 ALA    85      -5.104  16.240  47.907  1.00  0.00      1S   H  
ATOM    845  N   VAL    86      -1.307  15.935  47.901  1.00  1.00      1S   N  
ATOM    846  CA  VAL    86      -0.472  15.094  48.743  1.00  1.00      1S   C  
ATOM    847  C   VAL    86       0.748  15.857  49.176  1.00  1.00      1S   C  
ATOM    848  O   VAL    86       0.883  16.160  50.360  1.00  1.00      1S   O  
ATOM    849  CB  VAL    86      -0.128  13.759  48.090  1.00  1.00      1S   C  
ATOM    850  CG1 VAL    86       1.215  13.144  48.551  1.00  1.00      1S   C  
ATOM    851  CG2 VAL    86      -1.289  12.801  48.398  1.00  1.00      1S   C  
ATOM    852  HN  VAL    86      -1.014  16.030  46.952  1.00  0.00      1S   H  
ATOM    853  HA  VAL    86      -1.008  14.859  49.650  1.00  0.00      1S   H  
ATOM    854  HB  VAL    86      -0.080  13.898  46.991  1.00  0.00      1S   H  
ATOM    855 HG11 VAL    86       1.347  13.239  49.648  1.00  0.00      1S   H  
ATOM    856 HG12 VAL    86       2.068  13.634  48.036  1.00  0.00      1S   H  
ATOM    857 HG13 VAL    86       1.249  12.066  48.292  1.00  0.00      1S   H  
ATOM    858 HG21 VAL    86      -2.264  13.274  48.161  1.00  0.00      1S   H  
ATOM    859 HG22 VAL    86      -1.281  12.520  49.474  1.00  0.00      1S   H  
ATOM    860 HG23 VAL    86      -1.182  11.881  47.788  1.00  0.00      1S   H  
ATOM    861  N   VAL    87       1.667  16.183  48.231  1.00  1.00      1S   N  
ATOM    862  CA  VAL    87       2.958  16.790  48.503  1.00  1.00      1S   C  
ATOM    863  C   VAL    87       2.866  18.058  49.333  1.00  1.00      1S   C  
ATOM    864  O   VAL    87       3.662  18.152  50.266  1.00  1.00      1S   O  
ATOM    865  CB  VAL    87       3.818  17.008  47.251  1.00  1.00      1S   C  
ATOM    866  CG1 VAL    87       5.086  17.830  47.577  1.00  1.00      1S   C  
ATOM    867  CG2 VAL    87       4.226  15.634  46.685  1.00  1.00      1S   C  
ATOM    868  HN  VAL    87       1.500  15.962  47.270  1.00  0.00      1S   H  
ATOM    869  HA  VAL    87       3.487  16.072  49.115  1.00  0.00      1S   H  
ATOM    870  HB  VAL    87       3.234  17.552  46.476  1.00  0.00      1S   H  
ATOM    871 HG11 VAL    87       5.620  17.376  48.437  1.00  0.00      1S   H  
ATOM    872 HG12 VAL    87       4.832  18.878  47.834  1.00  0.00      1S   H  
ATOM    873 HG13 VAL    87       5.772  17.848  46.705  1.00  0.00      1S   H  
ATOM    874 HG21 VAL    87       3.342  15.034  46.388  1.00  0.00      1S   H  
ATOM    875 HG22 VAL    87       4.796  15.071  47.452  1.00  0.00      1S   H  
ATOM    876 HG23 VAL    87       4.877  15.767  45.794  1.00  0.00      1S   H  
ATOM    877  N   PRO    88       1.967  19.035  49.132  1.00  1.00      1S   N  
ATOM    878  CA  PRO    88       1.994  20.287  49.872  1.00  1.00      1S   C  
ATOM    879  C   PRO    88       1.732  20.118  51.351  1.00  1.00      1S   C  
ATOM    880  O   PRO    88       2.231  20.914  52.138  1.00  1.00      1S   O  
ATOM    881  CB  PRO    88       0.850  21.115  49.262  1.00  1.00      1S   C  
ATOM    882  CG  PRO    88       0.704  20.582  47.839  1.00  1.00      1S   C  
ATOM    883  CD  PRO    88       1.041  19.107  47.999  1.00  1.00      1S   C  
ATOM    884  HA  PRO    88       2.971  20.731  49.737  1.00  0.00      1S   H  
ATOM    885  HB1 PRO    88       1.067  22.201  49.281  1.00  0.00      1S   H  
ATOM    886  HB2 PRO    88      -0.111  20.923  49.792  1.00  0.00      1S   H  
ATOM    887  HG1 PRO    88      -0.315  20.737  47.434  1.00  0.00      1S   H  
ATOM    888  HG2 PRO    88       1.446  21.065  47.169  1.00  0.00      1S   H  
ATOM    889  HD1 PRO    88       0.127  18.530  48.259  1.00  0.00      1S   H  
ATOM    890  HD2 PRO    88       1.497  18.699  47.074  1.00  0.00      1S   H  
ATOM    891  N   PHE    89       0.934  19.097  51.737  1.00  1.00      1S   N  
ATOM    892  CA  PHE    89       0.523  18.890  53.108  1.00  1.00      1S   C  
ATOM    893  C   PHE    89       1.554  18.051  53.796  1.00  1.00      1S   C  
ATOM    894  O   PHE    89       1.817  18.250  54.978  1.00  1.00      1S   O  
ATOM    895  CB  PHE    89      -0.844  18.188  53.237  1.00  1.00      1S   C  
ATOM    896  CG  PHE    89      -1.926  19.058  52.665  1.00  1.00      1S   C  
ATOM    897  CD1 PHE    89      -2.177  19.078  51.282  1.00  1.00      1S   C  
ATOM    898  CD2 PHE    89      -2.703  19.868  53.507  1.00  1.00      1S   C  
ATOM    899  CE1 PHE    89      -3.183  19.891  50.751  1.00  1.00      1S   C  
ATOM    900  CE2 PHE    89      -3.714  20.682  52.981  1.00  1.00      1S   C  
ATOM    901  CZ  PHE    89      -3.954  20.692  51.602  1.00  1.00      1S   C  
ATOM    902  HN  PHE    89       0.554  18.462  51.069  1.00  0.00      1S   H  
ATOM    903  HA  PHE    89       0.482  19.845  53.614  1.00  0.00      1S   H  
ATOM    904  HB1 PHE    89      -1.084  17.986  54.305  1.00  0.00      1S   H  
ATOM    905  HB2 PHE    89      -0.843  17.232  52.680  1.00  0.00      1S   H  
ATOM    906  HD1 PHE    89      -1.582  18.465  50.622  1.00  0.00      1S   H  
ATOM    907  HD2 PHE    89      -2.526  19.856  54.571  1.00  0.00      1S   H  
ATOM    908  HE1 PHE    89      -3.362  19.901  49.686  1.00  0.00      1S   H  
ATOM    909  HE2 PHE    89      -4.308  21.298  53.640  1.00  0.00      1S   H  
ATOM    910  HZ  PHE    89      -4.734  21.318  51.194  1.00  0.00      1S   H  
ATOM    911  N   GLY    90       2.213  17.134  53.044  1.00  1.00      1S   N  
ATOM    912  CA  GLY    90       3.414  16.448  53.476  1.00  1.00      1S   C  
ATOM    913  C   GLY    90       4.503  17.429  53.812  1.00  1.00      1S   C  
ATOM    914  O   GLY    90       5.218  17.257  54.796  1.00  1.00      1S   O  
ATOM    915  HN  GLY    90       1.924  16.939  52.108  1.00  0.00      1S   H  
ATOM    916  HA1 GLY    90       3.751  15.850  52.642  1.00  0.00      1S   H  
ATOM    917  HA2 GLY    90       3.178  15.868  54.357  1.00  0.00      1S   H  
ATOM    918  N   ALA    91       4.627  18.508  53.008  1.00  1.00      1S   N  
ATOM    919  CA  ALA    91       5.619  19.542  53.160  1.00  1.00      1S   C  
ATOM    920  C   ALA    91       5.408  20.347  54.416  1.00  1.00      1S   C  
ATOM    921  O   ALA    91       6.350  20.573  55.169  1.00  1.00      1S   O  
ATOM    922  CB  ALA    91       5.635  20.494  51.951  1.00  1.00      1S   C  
ATOM    923  HN  ALA    91       4.025  18.615  52.216  1.00  0.00      1S   H  
ATOM    924  HA  ALA    91       6.582  19.056  53.234  1.00  0.00      1S   H  
ATOM    925  HB1 ALA    91       4.695  21.078  51.879  1.00  0.00      1S   H  
ATOM    926  HB2 ALA    91       5.749  19.909  51.014  1.00  0.00      1S   H  
ATOM    927  HB3 ALA    91       6.484  21.206  52.024  1.00  0.00      1S   H  
ATOM    928  N   ALA    92       4.149  20.768  54.696  1.00  1.00      1S   N  
ATOM    929  CA  ALA    92       3.809  21.494  55.900  1.00  1.00      1S   C  
ATOM    930  C   ALA    92       3.989  20.628  57.125  1.00  1.00      1S   C  
ATOM    931  O   ALA    92       4.493  21.108  58.137  1.00  1.00      1S   O  
ATOM    932  CB  ALA    92       2.368  22.037  55.861  1.00  1.00      1S   C  
ATOM    933  HN  ALA    92       3.393  20.591  54.070  1.00  0.00      1S   H  
ATOM    934  HA  ALA    92       4.488  22.332  55.984  1.00  0.00      1S   H  
ATOM    935  HB1 ALA    92       1.635  21.212  55.743  1.00  0.00      1S   H  
ATOM    936  HB2 ALA    92       2.252  22.733  55.004  1.00  0.00      1S   H  
ATOM    937  HB3 ALA    92       2.131  22.600  56.789  1.00  0.00      1S   H  
ATOM    938  N   HSE    93       3.632  19.317  57.033  1.00  1.00      1S   N  
ATOM    939  CA  HSE    93       3.756  18.314  58.082  1.00  1.00      1S   C  
ATOM    940  C   HSE    93       5.132  18.332  58.701  1.00  1.00      1S   C  
ATOM    941  O   HSE    93       5.275  18.406  59.921  1.00  1.00      1S   O  
ATOM    942  CB  HSE    93       3.482  16.876  57.549  1.00  1.00      1S   C  
ATOM    943  CG  HSE    93       3.236  15.807  58.586  1.00  1.00      1S   C  
ATOM    944  CD2 HSE    93       2.187  14.943  58.678  1.00  1.00      1S   C  
ATOM    945  ND1 HSE    93       4.145  15.558  59.597  1.00  1.00      1S   N  
ATOM    946  CE1 HSE    93       3.622  14.568  60.294  1.00  1.00      1S   C  
ATOM    947  NE2 HSE    93       2.439  14.161  59.779  1.00  1.00      1S   N  
ATOM    948  HN  HSE    93       3.241  18.973  56.181  1.00  0.00      1S   H  
ATOM    949  HA  HSE    93       3.026  18.560  58.839  1.00  0.00      1S   H  
ATOM    950  HB1 HSE    93       4.320  16.535  56.909  1.00  0.00      1S   H  
ATOM    951  HB2 HSE    93       2.574  16.906  56.913  1.00  0.00      1S   H  
ATOM    952  HD2 HSE    93       1.331  14.817  58.034  1.00  0.00      1S   H  
ATOM    953  HE1 HSE    93       4.076  14.115  61.173  1.00  0.00      1S   H  
ATOM    954  HE2 HSE    93       1.863  13.403  60.108  1.00  0.00      1S   H  
ATOM    955  N   ILE    94       6.177  18.301  57.843  1.00  1.00      1S   N  
ATOM    956  CA  ILE    94       7.569  18.263  58.233  1.00  1.00      1S   C  
ATOM    957  C   ILE    94       7.965  19.515  58.966  1.00  1.00      1S   C  
ATOM    958  O   ILE    94       8.495  19.436  60.070  1.00  1.00      1S   O  
ATOM    959  CB  ILE    94       8.471  18.043  57.021  1.00  1.00      1S   C  
ATOM    960  CG1 ILE    94       8.345  16.572  56.565  1.00  1.00      1S   C  
ATOM    961  CG2 ILE    94       9.949  18.403  57.307  1.00  1.00      1S   C  
ATOM    962  CD  ILE    94       8.359  16.411  55.047  1.00  1.00      1S   C  
ATOM    963  HN  ILE    94       6.014  18.278  56.858  1.00  0.00      1S   H  
ATOM    964  HA  ILE    94       7.694  17.436  58.918  1.00  0.00      1S   H  
ATOM    965  HB  ILE    94       8.111  18.699  56.193  1.00  0.00      1S   H  
ATOM    966 HG11 ILE    94       7.396  16.139  56.952  1.00  0.00      1S   H  
ATOM    967 HG12 ILE    94       9.179  15.983  57.007  1.00  0.00      1S   H  
ATOM    968 HG21 ILE    94      10.296  17.904  58.236  1.00  0.00      1S   H  
ATOM    969 HG22 ILE    94      10.080  19.500  57.417  1.00  0.00      1S   H  
ATOM    970 HG23 ILE    94      10.593  18.073  56.465  1.00  0.00      1S   H  
ATOM    971  HD1 ILE    94       9.346  16.684  54.623  1.00  0.00      1S   H  
ATOM    972  HD2 ILE    94       7.591  17.062  54.581  1.00  0.00      1S   H  
ATOM    973  HD3 ILE    94       8.132  15.357  54.787  1.00  0.00      1S   H  
ATOM    974  N   LEU    95       7.729  20.701  58.364  1.00  1.00      1S   N  
ATOM    975  CA  LEU    95       8.291  21.952  58.819  1.00  1.00      1S   C  
ATOM    976  C   LEU    95       7.696  22.401  60.133  1.00  1.00      1S   C  
ATOM    977  O   LEU    95       8.405  22.932  60.988  1.00  1.00      1S   O  
ATOM    978  CB  LEU    95       8.111  23.063  57.760  1.00  1.00      1S   C  
ATOM    979  CG  LEU    95       8.657  22.686  56.359  1.00  1.00      1S   C  
ATOM    980  CD1 LEU    95       8.173  23.689  55.297  1.00  1.00      1S   C  
ATOM    981  CD2 LEU    95      10.188  22.516  56.314  1.00  1.00      1S   C  
ATOM    982  HN  LEU    95       7.235  20.744  57.498  1.00  0.00      1S   H  
ATOM    983  HA  LEU    95       9.349  21.794  58.975  1.00  0.00      1S   H  
ATOM    984  HB1 LEU    95       8.617  23.992  58.101  1.00  0.00      1S   H  
ATOM    985  HB2 LEU    95       7.025  23.283  57.656  1.00  0.00      1S   H  
ATOM    986  HG  LEU    95       8.228  21.700  56.075  1.00  0.00      1S   H  
ATOM    987 HD11 LEU    95       8.550  24.708  55.525  1.00  0.00      1S   H  
ATOM    988 HD12 LEU    95       7.063  23.715  55.277  1.00  0.00      1S   H  
ATOM    989 HD13 LEU    95       8.536  23.389  54.291  1.00  0.00      1S   H  
ATOM    990 HD21 LEU    95      10.523  21.734  57.025  1.00  0.00      1S   H  
ATOM    991 HD22 LEU    95      10.690  23.469  56.567  1.00  0.00      1S   H  
ATOM    992 HD23 LEU    95      10.504  22.217  55.292  1.00  0.00      1S   H  
ATOM    993  N   MET    96       6.382  22.155  60.334  1.00  1.00      1S   N  
ATOM    994  CA  MET    96       5.674  22.486  61.551  1.00  1.00      1S   C  
ATOM    995  C   MET    96       5.866  21.423  62.607  1.00  1.00      1S   C  
ATOM    996  O   MET    96       5.582  21.669  63.779  1.00  1.00      1S   O  
ATOM    997  CB  MET    96       4.156  22.622  61.298  1.00  1.00      1S   C  
ATOM    998  CG  MET    96       3.822  23.675  60.225  1.00  1.00      1S   C  
ATOM    999  SD  MET    96       2.049  23.896  59.885  1.00  1.00      1S   S  
ATOM   1000  CE  MET    96       1.627  22.164  59.532  1.00  1.00      1S   C  
ATOM   1001  HN  MET    96       5.826  21.729  59.620  1.00  0.00      1S   H  
ATOM   1002  HA  MET    96       6.054  23.424  61.932  1.00  0.00      1S   H  
ATOM   1003  HB1 MET    96       3.644  22.911  62.243  1.00  0.00      1S   H  
ATOM   1004  HB2 MET    96       3.761  21.631  60.981  1.00  0.00      1S   H  
ATOM   1005  HG1 MET    96       4.331  23.396  59.278  1.00  0.00      1S   H  
ATOM   1006  HG2 MET    96       4.258  24.646  60.550  1.00  0.00      1S   H  
ATOM   1007  HE1 MET    96       1.418  21.596  60.461  1.00  0.00      1S   H  
ATOM   1008  HE2 MET    96       2.449  21.644  59.019  1.00  0.00      1S   H  
ATOM   1009  HE3 MET    96       0.739  22.093  58.870  1.00  0.00      1S   H  
ATOM   1010  N   LYS    97       6.340  20.215  62.205  1.00  1.00      1S   N  
ATOM   1011  CA  LYS    97       6.572  19.060  63.056  1.00  1.00      1S   C  
ATOM   1012  C   LYS    97       5.275  18.492  63.590  1.00  1.00      1S   C  
ATOM   1013  O   LYS    97       5.267  17.772  64.587  1.00  1.00      1S   O  
ATOM   1014  CB  LYS    97       7.606  19.286  64.207  1.00  1.00      1S   C  
ATOM   1015  CG  LYS    97       9.078  19.137  63.778  1.00  1.00      1S   C  
ATOM   1016  CD  LYS    97       9.650  20.324  62.990  1.00  1.00      1S   C  
ATOM   1017  CE  LYS    97      10.882  19.939  62.161  1.00  1.00      1S   C  
ATOM   1018  NZ  LYS    97      11.238  21.023  61.218  1.00  1.00      1S   N1+
ATOM   1019  HN  LYS    97       6.574  20.069  61.245  1.00  0.00      1S   H  
ATOM   1020  HA  LYS    97       6.977  18.299  62.406  1.00  0.00      1S   H  
ATOM   1021  HB1 LYS    97       7.460  18.521  65.002  1.00  0.00      1S   H  
ATOM   1022  HB2 LYS    97       7.448  20.278  64.678  1.00  0.00      1S   H  
ATOM   1023  HG1 LYS    97       9.157  18.213  63.163  1.00  0.00      1S   H  
ATOM   1024  HG2 LYS    97       9.704  18.990  64.686  1.00  0.00      1S   H  
ATOM   1025  HD1 LYS    97       9.895  21.152  63.689  1.00  0.00      1S   H  
ATOM   1026  HD2 LYS    97       8.867  20.694  62.295  1.00  0.00      1S   H  
ATOM   1027  HE1 LYS    97      10.661  19.034  61.553  1.00  0.00      1S   H  
ATOM   1028  HE2 LYS    97      11.756  19.736  62.812  1.00  0.00      1S   H  
ATOM   1029  HZ1 LYS    97      11.469  21.886  61.749  1.00  0.00      1S   H  
ATOM   1030  HZ2 LYS    97      10.421  21.208  60.598  1.00  0.00      1S   H  
ATOM   1031  HZ3 LYS    97      12.053  20.733  60.642  1.00  0.00      1S   H  
ATOM   1032  N   MET    98       4.136  18.794  62.928  1.00  1.00      1S   N  
ATOM   1033  CA  MET    98       2.856  18.429  63.464  1.00  1.00      1S   C  
ATOM   1034  C   MET    98       1.836  18.468  62.363  1.00  1.00      1S   C  
ATOM   1035  O   MET    98       2.110  18.902  61.244  1.00  1.00      1S   O  
ATOM   1036  CB  MET    98       2.407  19.369  64.614  1.00  1.00      1S   C  
ATOM   1037  CG  MET    98       2.133  20.823  64.182  1.00  1.00      1S   C  
ATOM   1038  SD  MET    98       1.262  21.838  65.413  1.00  1.00      1S   S  
ATOM   1039  CE  MET    98      -0.339  20.973  65.432  1.00  1.00      1S   C  
ATOM   1040  HN  MET    98       4.134  19.312  62.075  1.00  0.00      1S   H  
ATOM   1041  HA  MET    98       2.909  17.410  63.824  1.00  0.00      1S   H  
ATOM   1042  HB1 MET    98       3.207  19.389  65.388  1.00  0.00      1S   H  
ATOM   1043  HB2 MET    98       1.509  18.933  65.097  1.00  0.00      1S   H  
ATOM   1044  HG1 MET    98       1.536  20.810  63.254  1.00  0.00      1S   H  
ATOM   1045  HG2 MET    98       3.102  21.301  63.925  1.00  0.00      1S   H  
ATOM   1046  HE1 MET    98      -0.290  19.972  64.957  1.00  0.00      1S   H  
ATOM   1047  HE2 MET    98      -1.136  21.543  64.914  1.00  0.00      1S   H  
ATOM   1048  HE3 MET    98      -0.666  20.849  66.481  1.00  0.00      1S   H  
ATOM   1049  N   TRP    99       0.610  18.013  62.686  1.00  1.00      1S   N  
ATOM   1050  CA  TRP    99      -0.502  17.961  61.784  1.00  1.00      1S   C  
ATOM   1051  C   TRP    99      -1.503  19.009  62.202  1.00  1.00      1S   C  
ATOM   1052  O   TRP    99      -2.249  18.836  63.165  1.00  1.00      1S   O  
ATOM   1053  CB  TRP    99      -1.149  16.564  61.816  1.00  1.00      1S   C  
ATOM   1054  CG  TRP    99      -2.251  16.389  60.810  1.00  1.00      1S   C  
ATOM   1055  CD1 TRP    99      -3.590  16.348  61.039  1.00  1.00      1S   C  
ATOM   1056  CD2 TRP    99      -2.073  16.289  59.388  1.00  1.00      1S   C  
ATOM   1057  CE2 TRP    99      -3.356  16.161  58.831  1.00  1.00      1S   C  
ATOM   1058  CE3 TRP    99      -0.941  16.300  58.582  1.00  1.00      1S   C  
ATOM   1059  NE1 TRP    99      -4.259  16.230  59.854  1.00  1.00      1S   N  
ATOM   1060  CZ2 TRP    99      -3.534  16.013  57.466  1.00  1.00      1S   C  
ATOM   1061  CZ3 TRP    99      -1.120  16.169  57.195  1.00  1.00      1S   C  
ATOM   1062  CH2 TRP    99      -2.402  16.024  56.646  1.00  1.00      1S   C  
ATOM   1063  HN  TRP    99       0.429  17.642  63.597  1.00  0.00      1S   H  
ATOM   1064  HA  TRP    99      -0.170  18.176  60.777  1.00  0.00      1S   H  
ATOM   1065  HB1 TRP    99      -1.551  16.350  62.830  1.00  0.00      1S   H  
ATOM   1066  HB2 TRP    99      -0.361  15.810  61.603  1.00  0.00      1S   H  
ATOM   1067  HD1 TRP    99      -4.059  16.411  62.009  1.00  0.00      1S   H  
ATOM   1068  HE1 TRP    99      -5.233  16.166  59.774  1.00  0.00      1S   H  
ATOM   1069  HE3 TRP    99       0.048  16.421  58.994  1.00  0.00      1S   H  
ATOM   1070  HZ2 TRP    99      -4.515  15.895  57.039  1.00  0.00      1S   H  
ATOM   1071  HZ3 TRP    99      -0.261  16.178  56.541  1.00  0.00      1S   H  
ATOM   1072  HH2 TRP    99      -2.521  15.926  55.577  1.00  0.00      1S   H  
ATOM   1073  N   THR   100      -1.546  20.137  61.464  1.00  1.00      1S   N  
ATOM   1074  CA  THR   100      -2.367  21.284  61.802  1.00  1.00      1S   C  
ATOM   1075  C   THR   100      -3.680  21.259  61.046  1.00  1.00      1S   C  
ATOM   1076  O   THR   100      -4.373  22.275  60.999  1.00  1.00      1S   O  
ATOM   1077  CB  THR   100      -1.653  22.602  61.501  1.00  1.00      1S   C  
ATOM   1078  CG2 THR   100      -0.368  22.682  62.336  1.00  1.00      1S   C  
ATOM   1079  OG1 THR   100      -1.304  22.704  60.127  1.00  1.00      1S   O  
ATOM   1080  HN  THR   100      -0.947  20.264  60.676  1.00  0.00      1S   H  
ATOM   1081  HA  THR   100      -2.592  21.261  62.859  1.00  0.00      1S   H  
ATOM   1082  HB  THR   100      -2.293  23.472  61.770  1.00  0.00      1S   H  
ATOM   1083  HG1 THR   100      -0.792  23.514  60.045  1.00  0.00      1S   H  
ATOM   1084 HG21 THR   100       0.250  21.780  62.175  1.00  0.00      1S   H  
ATOM   1085 HG22 THR   100      -0.616  22.771  63.409  1.00  0.00      1S   H  
ATOM   1086 HG23 THR   100       0.240  23.568  62.063  1.00  0.00      1S   H  
ATOM   1087  N   PHE   101      -4.046  20.113  60.419  1.00  1.00      1S   N  
ATOM   1088  CA  PHE   101      -5.124  20.072  59.449  1.00  1.00      1S   C  
ATOM   1089  C   PHE   101      -6.306  19.232  59.903  1.00  1.00      1S   C  
ATOM   1090  O   PHE   101      -7.331  19.221  59.222  1.00  1.00      1S   O  
ATOM   1091  CB  PHE   101      -4.646  19.535  58.078  1.00  1.00      1S   C  
ATOM   1092  CG  PHE   101      -3.521  20.361  57.501  1.00  1.00      1S   C  
ATOM   1093  CD1 PHE   101      -3.783  21.599  56.886  1.00  1.00      1S   C  
ATOM   1094  CD2 PHE   101      -2.195  19.890  57.530  1.00  1.00      1S   C  
ATOM   1095  CE1 PHE   101      -2.746  22.346  56.312  1.00  1.00      1S   C  
ATOM   1096  CE2 PHE   101      -1.156  20.633  56.956  1.00  1.00      1S   C  
ATOM   1097  CZ  PHE   101      -1.432  21.862  56.345  1.00  1.00      1S   C  
ATOM   1098  HN  PHE   101      -3.503  19.282  60.508  1.00  0.00      1S   H  
ATOM   1099  HA  PHE   101      -5.504  21.072  59.289  1.00  0.00      1S   H  
ATOM   1100  HB1 PHE   101      -5.480  19.555  57.343  1.00  0.00      1S   H  
ATOM   1101  HB2 PHE   101      -4.292  18.491  58.181  1.00  0.00      1S   H  
ATOM   1102  HD1 PHE   101      -4.795  21.974  56.846  1.00  0.00      1S   H  
ATOM   1103  HD2 PHE   101      -1.977  18.940  57.994  1.00  0.00      1S   H  
ATOM   1104  HE1 PHE   101      -2.960  23.291  55.835  1.00  0.00      1S   H  
ATOM   1105  HE2 PHE   101      -0.145  20.254  56.979  1.00  0.00      1S   H  
ATOM   1106  HZ  PHE   101      -0.635  22.435  55.895  1.00  0.00      1S   H  
ATOM   1107  N   GLY   102      -6.228  18.522  61.059  1.00  1.00      1S   N  
ATOM   1108  CA  GLY   102      -7.375  17.848  61.652  1.00  1.00      1S   C  
ATOM   1109  C   GLY   102      -7.531  16.404  61.261  1.00  1.00      1S   C  
ATOM   1110  O   GLY   102      -6.911  15.927  60.287  1.00  1.00      1S   O  
ATOM   1111  HN  GLY   102      -5.386  18.505  61.595  1.00  0.00      1S   H  
ATOM   1112  HA1 GLY   102      -8.279  18.369  61.361  1.00  0.00      1S   H  
ATOM   1113  HA2 GLY   102      -7.220  17.876  62.723  1.00  0.00      1S   H  
ATOM   1114  N   ASN   103      -8.369  15.635  61.975  1.00  1.00      1S   N  
ATOM   1115  CA  ASN   103      -8.475  14.190  61.852  1.00  1.00      1S   C  
ATOM   1116  C   ASN   103      -9.038  13.720  60.536  1.00  1.00      1S   C  
ATOM   1117  O   ASN   103      -8.437  12.862  59.894  1.00  1.00      1S   O  
ATOM   1118  CB  ASN   103      -9.357  13.551  62.951  1.00  1.00      1S   C  
ATOM   1119  CG  ASN   103      -8.533  13.265  64.208  1.00  1.00      1S   C  
ATOM   1120  ND2 ASN   103      -9.181  13.447  65.389  1.00  1.00      1S   N  
ATOM   1121  OD1 ASN   103      -7.368  12.849  64.137  1.00  1.00      1S   O  
ATOM   1122  HN  ASN   103      -8.915  16.039  62.719  1.00  0.00      1S   H  
ATOM   1123  HA  ASN   103      -7.467  13.796  61.895  1.00  0.00      1S   H  
ATOM   1124  HB1 ASN   103      -9.774  12.571  62.624  1.00  0.00      1S   H  
ATOM   1125  HB2 ASN   103     -10.207  14.229  63.182  1.00  0.00      1S   H  
ATOM   1126 HD21 ASN   103      -8.706  13.239  66.243  1.00  0.00      1S   H  
ATOM   1127 HD22 ASN   103     -10.075  13.895  65.405  1.00  0.00      1S   H  
ATOM   1128  N   PHE   104     -10.208  14.258  60.105  1.00  1.00      1S   N  
ATOM   1129  CA  PHE   104     -10.880  13.874  58.873  1.00  1.00      1S   C  
ATOM   1130  C   PHE   104      -9.949  14.001  57.688  1.00  1.00      1S   C  
ATOM   1131  O   PHE   104      -9.935  13.129  56.817  1.00  1.00      1S   O  
ATOM   1132  CB  PHE   104     -12.172  14.718  58.637  1.00  1.00      1S   C  
ATOM   1133  CG  PHE   104     -12.824  14.467  57.290  1.00  1.00      1S   C  
ATOM   1134  CD1 PHE   104     -13.732  13.412  57.097  1.00  1.00      1S   C  
ATOM   1135  CD2 PHE   104     -12.474  15.270  56.186  1.00  1.00      1S   C  
ATOM   1136  CE1 PHE   104     -14.282  13.168  55.831  1.00  1.00      1S   C  
ATOM   1137  CE2 PHE   104     -13.009  15.019  54.918  1.00  1.00      1S   C  
ATOM   1138  CZ  PHE   104     -13.919  13.970  54.741  1.00  1.00      1S   C  
ATOM   1139  HN  PHE   104     -10.684  14.940  60.653  1.00  0.00      1S   H  
ATOM   1140  HA  PHE   104     -11.151  12.831  58.966  1.00  0.00      1S   H  
ATOM   1141  HB1 PHE   104     -11.931  15.800  58.708  1.00  0.00      1S   H  
ATOM   1142  HB2 PHE   104     -12.914  14.477  59.429  1.00  0.00      1S   H  
ATOM   1143  HD1 PHE   104     -14.002  12.777  57.928  1.00  0.00      1S   H  
ATOM   1144  HD2 PHE   104     -11.762  16.072  56.314  1.00  0.00      1S   H  
ATOM   1145  HE1 PHE   104     -14.982  12.357  55.692  1.00  0.00      1S   H  
ATOM   1146  HE2 PHE   104     -12.720  15.633  54.079  1.00  0.00      1S   H  
ATOM   1147  HZ  PHE   104     -14.337  13.779  53.764  1.00  0.00      1S   H  
ATOM   1148  N   TRP   105      -9.135  15.084  57.646  1.00  1.00      1S   N  
ATOM   1149  CA  TRP   105      -8.220  15.302  56.559  1.00  1.00      1S   C  
ATOM   1150  C   TRP   105      -7.090  14.315  56.602  1.00  1.00      1S   C  
ATOM   1151  O   TRP   105      -6.826  13.722  55.574  1.00  1.00      1S   O  
ATOM   1152  CB  TRP   105      -7.659  16.741  56.447  1.00  1.00      1S   C  
ATOM   1153  CG  TRP   105      -6.840  16.998  55.178  1.00  1.00      1S   C  
ATOM   1154  CD1 TRP   105      -5.549  17.440  55.090  1.00  1.00      1S   C  
ATOM   1155  CD2 TRP   105      -7.267  16.747  53.820  1.00  1.00      1S   C  
ATOM   1156  CE2 TRP   105      -6.164  17.039  52.984  1.00  1.00      1S   C  
ATOM   1157  CE3 TRP   105      -8.477  16.316  53.278  1.00  1.00      1S   C  
ATOM   1158  NE1 TRP   105      -5.128  17.452  53.784  1.00  1.00      1S   N  
ATOM   1159  CZ2 TRP   105      -6.251  16.899  51.604  1.00  1.00      1S   C  
ATOM   1160  CZ3 TRP   105      -8.568  16.197  51.885  1.00  1.00      1S   C  
ATOM   1161  CH2 TRP   105      -7.470  16.475  51.059  1.00  1.00      1S   C  
ATOM   1162  HN  TRP   105      -9.137  15.768  58.371  1.00  0.00      1S   H  
ATOM   1163  HA  TRP   105      -8.779  15.099  55.658  1.00  0.00      1S   H  
ATOM   1164  HB1 TRP   105      -7.039  16.965  57.343  1.00  0.00      1S   H  
ATOM   1165  HB2 TRP   105      -8.516  17.449  56.444  1.00  0.00      1S   H  
ATOM   1166  HD1 TRP   105      -4.945  17.751  55.924  1.00  0.00      1S   H  
ATOM   1167  HE1 TRP   105      -4.251  17.743  53.468  1.00  0.00      1S   H  
ATOM   1168  HE3 TRP   105      -9.343  16.098  53.883  1.00  0.00      1S   H  
ATOM   1169  HZ2 TRP   105      -5.416  17.122  50.957  1.00  0.00      1S   H  
ATOM   1170  HZ3 TRP   105      -9.501  15.885  51.439  1.00  0.00      1S   H  
ATOM   1171  HH2 TRP   105      -7.567  16.369  49.989  1.00  0.00      1S   H  
ATOM   1172  N   CYS   106      -6.424  14.081  57.761  1.00  1.00      1S   N  
ATOM   1173  CA  CYS   106      -5.361  13.091  57.940  1.00  1.00      1S   C  
ATOM   1174  C   CYS   106      -5.681  11.752  57.315  1.00  1.00      1S   C  
ATOM   1175  O   CYS   106      -4.877  11.207  56.555  1.00  1.00      1S   O  
ATOM   1176  CB  CYS   106      -5.061  12.859  59.451  1.00  1.00      1S   C  
ATOM   1177  SG  CYS   106      -3.881  11.524  59.850  1.00  1.00      1S   S  
ATOM   1178  HN  CYS   106      -6.648  14.606  58.579  1.00  0.00      1S   H  
ATOM   1179  HA  CYS   106      -4.477  13.472  57.450  1.00  0.00      1S   H  
ATOM   1180  HB1 CYS   106      -6.014  12.653  59.976  1.00  0.00      1S   H  
ATOM   1181  HB2 CYS   106      -4.665  13.799  59.875  1.00  0.00      1S   H  
ATOM   1182  N   GLU   107      -6.881  11.213  57.616  1.00  1.00      1S   N  
ATOM   1183  CA  GLU   107      -7.355   9.946  57.114  1.00  1.00      1S   C  
ATOM   1184  C   GLU   107      -7.516   9.986  55.608  1.00  1.00      1S   C  
ATOM   1185  O   GLU   107      -6.986   9.133  54.898  1.00  1.00      1S   O  
ATOM   1186  CB  GLU   107      -8.685   9.539  57.793  1.00  1.00      1S   C  
ATOM   1187  CG  GLU   107      -8.485   9.158  59.278  1.00  1.00      1S   C  
ATOM   1188  CD  GLU   107      -9.775   8.671  59.947  1.00  1.00      1S   C  
ATOM   1189  OE1 GLU   107      -9.780   8.595  61.206  1.00  1.00      1S   O  
ATOM   1190  OE2 GLU   107     -10.754   8.350  59.225  1.00  1.00      1S   O1-
ATOM   1191  HN  GLU   107      -7.507  11.690  58.234  1.00  0.00      1S   H  
ATOM   1192  HA  GLU   107      -6.607   9.200  57.345  1.00  0.00      1S   H  
ATOM   1193  HB1 GLU   107      -9.122   8.666  57.260  1.00  0.00      1S   H  
ATOM   1194  HB2 GLU   107      -9.407  10.384  57.727  1.00  0.00      1S   H  
ATOM   1195  HG1 GLU   107      -8.103  10.037  59.841  1.00  0.00      1S   H  
ATOM   1196  HG2 GLU   107      -7.732   8.344  59.349  1.00  0.00      1S   H  
ATOM   1197  N   PHE   108      -8.217  11.020  55.090  1.00  1.00      1S   N  
ATOM   1198  CA  PHE   108      -8.467  11.249  53.681  1.00  1.00      1S   C  
ATOM   1199  C   PHE   108      -7.186  11.493  52.885  1.00  1.00      1S   C  
ATOM   1200  O   PHE   108      -7.061  11.040  51.754  1.00  1.00      1S   O  
ATOM   1201  CB  PHE   108      -9.428  12.461  53.534  1.00  1.00      1S   C  
ATOM   1202  CG  PHE   108     -10.211  12.440  52.248  1.00  1.00      1S   C  
ATOM   1203  CD1 PHE   108     -11.462  11.802  52.180  1.00  1.00      1S   C  
ATOM   1204  CD2 PHE   108      -9.727  13.099  51.111  1.00  1.00      1S   C  
ATOM   1205  CE1 PHE   108     -12.206  11.817  50.992  1.00  1.00      1S   C  
ATOM   1206  CE2 PHE   108     -10.474  13.130  49.927  1.00  1.00      1S   C  
ATOM   1207  CZ  PHE   108     -11.709  12.478  49.863  1.00  1.00      1S   C  
ATOM   1208  HN  PHE   108      -8.631  11.695  55.698  1.00  0.00      1S   H  
ATOM   1209  HA  PHE   108      -8.941  10.355  53.299  1.00  0.00      1S   H  
ATOM   1210  HB1 PHE   108      -8.879  13.423  53.617  1.00  0.00      1S   H  
ATOM   1211  HB2 PHE   108     -10.172  12.428  54.358  1.00  0.00      1S   H  
ATOM   1212  HD1 PHE   108     -11.856  11.299  53.050  1.00  0.00      1S   H  
ATOM   1213  HD2 PHE   108      -8.774  13.599  51.163  1.00  0.00      1S   H  
ATOM   1214  HE1 PHE   108     -13.162  11.318  50.944  1.00  0.00      1S   H  
ATOM   1215  HE2 PHE   108     -10.112  13.662  49.062  1.00  0.00      1S   H  
ATOM   1216  HZ  PHE   108     -12.278  12.494  48.945  1.00  0.00      1S   H  
ATOM   1217  N   TRP   109      -6.198  12.197  53.486  1.00  1.00      1S   N  
ATOM   1218  CA  TRP   109      -4.918  12.591  52.935  1.00  1.00      1S   C  
ATOM   1219  C   TRP   109      -4.065  11.380  52.691  1.00  1.00      1S   C  
ATOM   1220  O   TRP   109      -3.388  11.286  51.669  1.00  1.00      1S   O  
ATOM   1221  CB  TRP   109      -4.154  13.550  53.903  1.00  1.00      1S   C  
ATOM   1222  CG  TRP   109      -2.744  13.942  53.481  1.00  1.00      1S   C  
ATOM   1223  CD1 TRP   109      -2.371  14.700  52.410  1.00  1.00      1S   C  
ATOM   1224  CD2 TRP   109      -1.524  13.491  54.105  1.00  1.00      1S   C  
ATOM   1225  CE2 TRP   109      -0.458  14.022  53.348  1.00  1.00      1S   C  
ATOM   1226  CE3 TRP   109      -1.282  12.687  55.218  1.00  1.00      1S   C  
ATOM   1227  NE1 TRP   109      -1.000  14.750  52.317  1.00  1.00      1S   N  
ATOM   1228  CZ2 TRP   109       0.864  13.766  53.691  1.00  1.00      1S   C  
ATOM   1229  CZ3 TRP   109       0.054  12.435  55.569  1.00  1.00      1S   C  
ATOM   1230  CH2 TRP   109       1.112  12.970  54.817  1.00  1.00      1S   C  
ATOM   1231  HN  TRP   109      -6.350  12.537  54.414  1.00  0.00      1S   H  
ATOM   1232  HA  TRP   109      -5.096  13.085  51.990  1.00  0.00      1S   H  
ATOM   1233  HB1 TRP   109      -4.107  13.089  54.912  1.00  0.00      1S   H  
ATOM   1234  HB2 TRP   109      -4.750  14.484  53.994  1.00  0.00      1S   H  
ATOM   1235  HD1 TRP   109      -3.059  15.182  51.733  1.00  0.00      1S   H  
ATOM   1236  HE1 TRP   109      -0.488  15.228  51.635  1.00  0.00      1S   H  
ATOM   1237  HE3 TRP   109      -2.080  12.264  55.807  1.00  0.00      1S   H  
ATOM   1238  HZ2 TRP   109       1.685  14.152  53.109  1.00  0.00      1S   H  
ATOM   1239  HZ3 TRP   109       0.273  11.816  56.427  1.00  0.00      1S   H  
ATOM   1240  HH2 TRP   109       2.133  12.760  55.104  1.00  0.00      1S   H  
ATOM   1241  N   THR   110      -4.092  10.417  53.637  1.00  1.00      1S   N  
ATOM   1242  CA  THR   110      -3.323   9.200  53.546  1.00  1.00      1S   C  
ATOM   1243  C   THR   110      -3.947   8.296  52.505  1.00  1.00      1S   C  
ATOM   1244  O   THR   110      -3.238   7.666  51.736  1.00  1.00      1S   O  
ATOM   1245  CB  THR   110      -3.186   8.511  54.895  1.00  1.00      1S   C  
ATOM   1246  CG2 THR   110      -2.490   7.144  54.764  1.00  1.00      1S   C  
ATOM   1247  OG1 THR   110      -2.398   9.319  55.765  1.00  1.00      1S   O  
ATOM   1248  HN  THR   110      -4.658  10.518  54.454  1.00  0.00      1S   H  
ATOM   1249  HA  THR   110      -2.332   9.455  53.193  1.00  0.00      1S   H  
ATOM   1250  HB  THR   110      -4.186   8.370  55.362  1.00  0.00      1S   H  
ATOM   1251  HG1 THR   110      -2.930  10.089  55.980  1.00  0.00      1S   H  
ATOM   1252 HG21 THR   110      -1.494   7.250  54.284  1.00  0.00      1S   H  
ATOM   1253 HG22 THR   110      -3.095   6.437  54.163  1.00  0.00      1S   H  
ATOM   1254 HG23 THR   110      -2.357   6.702  55.772  1.00  0.00      1S   H  
ATOM   1255  N   SER   111      -5.298   8.246  52.413  1.00  1.00      1S   N  
ATOM   1256  CA  SER   111      -5.992   7.409  51.448  1.00  1.00      1S   C  
ATOM   1257  C   SER   111      -5.804   7.868  50.025  1.00  1.00      1S   C  
ATOM   1258  O   SER   111      -5.732   7.043  49.116  1.00  1.00      1S   O  
ATOM   1259  CB  SER   111      -7.509   7.348  51.695  1.00  1.00      1S   C  
ATOM   1260  OG  SER   111      -7.796   6.928  53.017  1.00  1.00      1S   O  
ATOM   1261  HN  SER   111      -5.874   8.772  53.033  1.00  0.00      1S   H  
ATOM   1262  HA  SER   111      -5.581   6.414  51.520  1.00  0.00      1S   H  
ATOM   1263  HB1 SER   111      -7.968   6.615  50.998  1.00  0.00      1S   H  
ATOM   1264  HB2 SER   111      -7.976   8.343  51.536  1.00  0.00      1S   H  
ATOM   1265  HG1 SER   111      -7.499   7.633  53.601  1.00  0.00      1S   H  
ATOM   1266  N   ILE   112      -5.688   9.201  49.809  1.00  1.00      1S   N  
ATOM   1267  CA  ILE   112      -5.343   9.802  48.533  1.00  1.00      1S   C  
ATOM   1268  C   ILE   112      -3.921   9.444  48.171  1.00  1.00      1S   C  
ATOM   1269  O   ILE   112      -3.622   9.176  47.008  1.00  1.00      1S   O  
ATOM   1270  CB  ILE   112      -5.464  11.326  48.543  1.00  1.00      1S   C  
ATOM   1271  CG1 ILE   112      -6.942  11.763  48.570  1.00  1.00      1S   C  
ATOM   1272  CG2 ILE   112      -4.772  11.948  47.304  1.00  1.00      1S   C  
ATOM   1273  CD  ILE   112      -7.091  13.244  48.931  1.00  1.00      1S   C  
ATOM   1274  HN  ILE   112      -5.810   9.846  50.562  1.00  0.00      1S   H  
ATOM   1275  HA  ILE   112      -6.000   9.392  47.778  1.00  0.00      1S   H  
ATOM   1276  HB  ILE   112      -4.970  11.717  49.461  1.00  0.00      1S   H  
ATOM   1277 HG11 ILE   112      -7.513  11.156  49.304  1.00  0.00      1S   H  
ATOM   1278 HG12 ILE   112      -7.386  11.576  47.567  1.00  0.00      1S   H  
ATOM   1279 HG21 ILE   112      -5.148  11.462  46.379  1.00  0.00      1S   H  
ATOM   1280 HG22 ILE   112      -3.673  11.822  47.346  1.00  0.00      1S   H  
ATOM   1281 HG23 ILE   112      -4.963  13.035  47.229  1.00  0.00      1S   H  
ATOM   1282  HD1 ILE   112      -6.354  13.881  48.405  1.00  0.00      1S   H  
ATOM   1283  HD2 ILE   112      -6.942  13.383  50.023  1.00  0.00      1S   H  
ATOM   1284  HD3 ILE   112      -8.097  13.609  48.651  1.00  0.00      1S   H  
ATOM   1285  N   ASP   113      -3.000   9.432  49.160  1.00  1.00      1S   N  
ATOM   1286  CA  ASP   113      -1.596   9.162  48.937  1.00  1.00      1S   C  
ATOM   1287  C   ASP   113      -1.418   7.767  48.394  1.00  1.00      1S   C  
ATOM   1288  O   ASP   113      -0.750   7.569  47.375  1.00  1.00      1S   O  
ATOM   1289  CB  ASP   113      -0.783   9.338  50.245  1.00  1.00      1S   C  
ATOM   1290  CG  ASP   113       0.725   9.383  49.996  1.00  1.00      1S   C  
ATOM   1291  OD1 ASP   113       1.281   8.458  49.350  1.00  1.00      1S   O  
ATOM   1292  OD2 ASP   113       1.345  10.363  50.476  1.00  1.00      1S   O1-
ATOM   1293  HN  ASP   113      -3.252   9.641  50.103  1.00  0.00      1S   H  
ATOM   1294  HA  ASP   113      -1.250   9.860  48.191  1.00  0.00      1S   H  
ATOM   1295  HB1 ASP   113      -1.008   8.526  50.965  1.00  0.00      1S   H  
ATOM   1296  HB2 ASP   113      -1.084  10.300  50.716  1.00  0.00      1S   H  
ATOM   1297  N   VAL   114      -2.070   6.780  49.047  1.00  1.00      1S   N  
ATOM   1298  CA  VAL   114      -2.036   5.387  48.665  1.00  1.00      1S   C  
ATOM   1299  C   VAL   114      -2.639   5.220  47.289  1.00  1.00      1S   C  
ATOM   1300  O   VAL   114      -2.051   4.552  46.443  1.00  1.00      1S   O  
ATOM   1301  CB  VAL   114      -2.752   4.484  49.664  1.00  1.00      1S   C  
ATOM   1302  CG1 VAL   114      -2.665   3.011  49.214  1.00  1.00      1S   C  
ATOM   1303  CG2 VAL   114      -2.093   4.627  51.052  1.00  1.00      1S   C  
ATOM   1304  HN  VAL   114      -2.611   6.989  49.862  1.00  0.00      1S   H  
ATOM   1305  HA  VAL   114      -0.996   5.096  48.613  1.00  0.00      1S   H  
ATOM   1306  HB  VAL   114      -3.822   4.783  49.744  1.00  0.00      1S   H  
ATOM   1307 HG11 VAL   114      -1.603   2.698  49.139  1.00  0.00      1S   H  
ATOM   1308 HG12 VAL   114      -3.145   2.852  48.230  1.00  0.00      1S   H  
ATOM   1309 HG13 VAL   114      -3.176   2.358  49.953  1.00  0.00      1S   H  
ATOM   1310 HG21 VAL   114      -2.139   5.662  51.429  1.00  0.00      1S   H  
ATOM   1311 HG22 VAL   114      -1.026   4.326  51.002  1.00  0.00      1S   H  
ATOM   1312 HG23 VAL   114      -2.610   3.970  51.784  1.00  0.00      1S   H  
ATOM   1313  N   LEU   115      -3.800   5.872  47.028  1.00  1.00      1S   N  
ATOM   1314  CA  LEU   115      -4.526   5.853  45.772  1.00  1.00      1S   C  
ATOM   1315  C   LEU   115      -3.657   6.204  44.593  1.00  1.00      1S   C  
ATOM   1316  O   LEU   115      -3.679   5.512  43.580  1.00  1.00      1S   O  
ATOM   1317  CB  LEU   115      -5.718   6.840  45.817  1.00  1.00      1S   C  
ATOM   1318  CG  LEU   115      -6.488   7.070  44.497  1.00  1.00      1S   C  
ATOM   1319  CD1 LEU   115      -7.188   5.790  44.028  1.00  1.00      1S   C  
ATOM   1320  CD2 LEU   115      -7.481   8.236  44.657  1.00  1.00      1S   C  
ATOM   1321  HN  LEU   115      -4.231   6.423  47.741  1.00  0.00      1S   H  
ATOM   1322  HA  LEU   115      -4.891   4.847  45.622  1.00  0.00      1S   H  
ATOM   1323  HB1 LEU   115      -5.348   7.827  46.155  1.00  0.00      1S   H  
ATOM   1324  HB2 LEU   115      -6.436   6.483  46.588  1.00  0.00      1S   H  
ATOM   1325  HG  LEU   115      -5.770   7.379  43.705  1.00  0.00      1S   H  
ATOM   1326 HD11 LEU   115      -7.779   5.391  44.871  1.00  0.00      1S   H  
ATOM   1327 HD12 LEU   115      -6.450   5.022  43.720  1.00  0.00      1S   H  
ATOM   1328 HD13 LEU   115      -7.869   5.995  43.176  1.00  0.00      1S   H  
ATOM   1329 HD21 LEU   115      -6.941   9.160  44.956  1.00  0.00      1S   H  
ATOM   1330 HD22 LEU   115      -8.237   7.996  45.427  1.00  0.00      1S   H  
ATOM   1331 HD23 LEU   115      -8.014   8.429  43.704  1.00  0.00      1S   H  
ATOM   1332  N   CYS   116      -2.858   7.287  44.712  1.00  1.00      1S   N  
ATOM   1333  CA  CYS   116      -2.027   7.773  43.639  1.00  1.00      1S   C  
ATOM   1334  C   CYS   116      -0.911   6.818  43.296  1.00  1.00      1S   C  
ATOM   1335  O   CYS   116      -0.640   6.624  42.118  1.00  1.00      1S   O  
ATOM   1336  CB  CYS   116      -1.452   9.171  43.940  1.00  1.00      1S   C  
ATOM   1337  SG  CYS   116      -2.763  10.427  43.885  1.00  1.00      1S   S  
ATOM   1338  HN  CYS   116      -2.847   7.829  45.551  1.00  0.00      1S   H  
ATOM   1339  HA  CYS   116      -2.649   7.846  42.756  1.00  0.00      1S   H  
ATOM   1340  HB1 CYS   116      -0.673   9.433  43.191  1.00  0.00      1S   H  
ATOM   1341  HB2 CYS   116      -0.973   9.164  44.943  1.00  0.00      1S   H  
ATOM   1342  HG1 CYS   116      -2.140  11.202  43.007  1.00  0.00      1S   H  
ATOM   1343  N   VAL   117      -0.261   6.164  44.289  1.00  1.00      1S   N  
ATOM   1344  CA  VAL   117       0.788   5.192  44.020  1.00  1.00      1S   C  
ATOM   1345  C   VAL   117       0.221   3.920  43.431  1.00  1.00      1S   C  
ATOM   1346  O   VAL   117       0.754   3.409  42.447  1.00  1.00      1S   O  
ATOM   1347  CB  VAL   117       1.627   4.864  45.247  1.00  1.00      1S   C  
ATOM   1348  CG1 VAL   117       2.615   3.709  44.958  1.00  1.00      1S   C  
ATOM   1349  CG2 VAL   117       2.395   6.138  45.635  1.00  1.00      1S   C  
ATOM   1350  HN  VAL   117      -0.482   6.321  45.250  1.00  0.00      1S   H  
ATOM   1351  HA  VAL   117       1.448   5.621  43.278  1.00  0.00      1S   H  
ATOM   1352  HB  VAL   117       0.969   4.570  46.095  1.00  0.00      1S   H  
ATOM   1353 HG11 VAL   117       3.176   3.903  44.020  1.00  0.00      1S   H  
ATOM   1354 HG12 VAL   117       2.082   2.739  44.863  1.00  0.00      1S   H  
ATOM   1355 HG13 VAL   117       3.344   3.616  45.788  1.00  0.00      1S   H  
ATOM   1356 HG21 VAL   117       1.708   6.970  45.896  1.00  0.00      1S   H  
ATOM   1357 HG22 VAL   117       3.040   6.461  44.790  1.00  0.00      1S   H  
ATOM   1358 HG23 VAL   117       3.042   5.932  46.514  1.00  0.00      1S   H  
ATOM   1359  N   THR   118      -0.887   3.393  44.010  1.00  1.00      1S   N  
ATOM   1360  CA  THR   118      -1.569   2.180  43.583  1.00  1.00      1S   C  
ATOM   1361  C   THR   118      -1.984   2.289  42.135  1.00  1.00      1S   C  
ATOM   1362  O   THR   118      -1.647   1.434  41.314  1.00  1.00      1S   O  
ATOM   1363  CB  THR   118      -2.803   1.902  44.438  1.00  1.00      1S   C  
ATOM   1364  CG2 THR   118      -3.596   0.677  43.938  1.00  1.00      1S   C  
ATOM   1365  OG1 THR   118      -2.411   1.652  45.781  1.00  1.00      1S   O  
ATOM   1366  HN  THR   118      -1.288   3.831  44.815  1.00  0.00      1S   H  
ATOM   1367  HA  THR   118      -0.870   1.361  43.673  1.00  0.00      1S   H  
ATOM   1368  HB  THR   118      -3.465   2.797  44.436  1.00  0.00      1S   H  
ATOM   1369  HG1 THR   118      -3.201   1.764  46.316  1.00  0.00      1S   H  
ATOM   1370 HG21 THR   118      -3.005  -0.255  44.052  1.00  0.00      1S   H  
ATOM   1371 HG22 THR   118      -3.868   0.775  42.871  1.00  0.00      1S   H  
ATOM   1372 HG23 THR   118      -4.541   0.576  44.515  1.00  0.00      1S   H  
ATOM   1373  N   ALA   119      -2.700   3.375  41.779  1.00  1.00      1S   N  
ATOM   1374  CA  ALA   119      -3.170   3.639  40.440  1.00  1.00      1S   C  
ATOM   1375  C   ALA   119      -2.037   3.805  39.461  1.00  1.00      1S   C  
ATOM   1376  O   ALA   119      -2.156   3.385  38.311  1.00  1.00      1S   O  
ATOM   1377  CB  ALA   119      -4.023   4.919  40.396  1.00  1.00      1S   C  
ATOM   1378  HN  ALA   119      -2.962   4.061  42.459  1.00  0.00      1S   H  
ATOM   1379  HA  ALA   119      -3.770   2.796  40.128  1.00  0.00      1S   H  
ATOM   1380  HB1 ALA   119      -3.437   5.793  40.751  1.00  0.00      1S   H  
ATOM   1381  HB2 ALA   119      -4.908   4.804  41.058  1.00  0.00      1S   H  
ATOM   1382  HB3 ALA   119      -4.385   5.124  39.366  1.00  0.00      1S   H  
ATOM   1383  N   SER   120      -0.903   4.399  39.889  1.00  1.00      1S   N  
ATOM   1384  CA  SER   120       0.218   4.693  39.023  1.00  1.00      1S   C  
ATOM   1385  C   SER   120       0.967   3.453  38.618  1.00  1.00      1S   C  
ATOM   1386  O   SER   120       1.375   3.351  37.462  1.00  1.00      1S   O  
ATOM   1387  CB  SER   120       1.215   5.692  39.641  1.00  1.00      1S   C  
ATOM   1388  OG  SER   120       0.629   6.983  39.715  1.00  1.00      1S   O  
ATOM   1389  HN  SER   120      -0.805   4.690  40.840  1.00  0.00      1S   H  
ATOM   1390  HA  SER   120      -0.177   5.132  38.116  1.00  0.00      1S   H  
ATOM   1391  HB1 SER   120       2.124   5.782  39.008  1.00  0.00      1S   H  
ATOM   1392  HB2 SER   120       1.516   5.368  40.661  1.00  0.00      1S   H  
ATOM   1393  HG1 SER   120       0.105   6.993  40.525  1.00  0.00      1S   H  
ATOM   1394  N   ILE   121       1.148   2.460  39.527  1.00  1.00      1S   N  
ATOM   1395  CA  ILE   121       1.819   1.227  39.164  1.00  1.00      1S   C  
ATOM   1396  C   ILE   121       0.931   0.354  38.308  1.00  1.00      1S   C  
ATOM   1397  O   ILE   121       1.409  -0.282  37.374  1.00  1.00      1S   O  
ATOM   1398  CB  ILE   121       2.382   0.423  40.336  1.00  1.00      1S   C  
ATOM   1399  CG1 ILE   121       3.373  -0.687  39.883  1.00  1.00      1S   C  
ATOM   1400  CG2 ILE   121       1.264  -0.170  41.212  1.00  1.00      1S   C  
ATOM   1401  CD  ILE   121       4.451  -0.230  38.894  1.00  1.00      1S   C  
ATOM   1402  HN  ILE   121       0.836   2.542  40.473  1.00  0.00      1S   H  
ATOM   1403  HA  ILE   121       2.654   1.529  38.552  1.00  0.00      1S   H  
ATOM   1404  HB  ILE   121       2.955   1.128  40.979  1.00  0.00      1S   H  
ATOM   1405 HG11 ILE   121       2.804  -1.519  39.416  1.00  0.00      1S   H  
ATOM   1406 HG12 ILE   121       3.868  -1.096  40.792  1.00  0.00      1S   H  
ATOM   1407 HG21 ILE   121       0.633  -0.878  40.638  1.00  0.00      1S   H  
ATOM   1408 HG22 ILE   121       0.617   0.622  41.634  1.00  0.00      1S   H  
ATOM   1409 HG23 ILE   121       1.718  -0.736  42.050  1.00  0.00      1S   H  
ATOM   1410  HD1 ILE   121       4.864   0.752  39.197  1.00  0.00      1S   H  
ATOM   1411  HD2 ILE   121       4.024  -0.129  37.873  1.00  0.00      1S   H  
ATOM   1412  HD3 ILE   121       5.279  -0.967  38.849  1.00  0.00      1S   H  
ATOM   1413  N   TRP   122      -0.396   0.316  38.582  1.00  1.00      1S   N  
ATOM   1414  CA  TRP   122      -1.306  -0.528  37.843  1.00  1.00      1S   C  
ATOM   1415  C   TRP   122      -1.545   0.032  36.462  1.00  1.00      1S   C  
ATOM   1416  O   TRP   122      -1.698  -0.743  35.523  1.00  1.00      1S   O  
ATOM   1417  CB  TRP   122      -2.637  -0.796  38.592  1.00  1.00      1S   C  
ATOM   1418  CG  TRP   122      -2.531  -1.937  39.600  1.00  1.00      1S   C  
ATOM   1419  CD1 TRP   122      -2.249  -1.894  40.938  1.00  1.00      1S   C  
ATOM   1420  CD2 TRP   122      -2.666  -3.334  39.264  1.00  1.00      1S   C  
ATOM   1421  CE2 TRP   122      -2.454  -4.068  40.453  1.00  1.00      1S   C  
ATOM   1422  CE3 TRP   122      -2.936  -3.985  38.061  1.00  1.00      1S   C  
ATOM   1423  NE1 TRP   122      -2.217  -3.167  41.464  1.00  1.00      1S   N  
ATOM   1424  CZ2 TRP   122      -2.494  -5.458  40.455  1.00  1.00      1S   C  
ATOM   1425  CZ3 TRP   122      -2.987  -5.388  38.068  1.00  1.00      1S   C  
ATOM   1426  CH2 TRP   122      -2.763  -6.114  39.247  1.00  1.00      1S   C  
ATOM   1427  HN  TRP   122      -0.788   0.832  39.341  1.00  0.00      1S   H  
ATOM   1428  HA  TRP   122      -0.819  -1.484  37.697  1.00  0.00      1S   H  
ATOM   1429  HB1 TRP   122      -3.427  -1.085  37.866  1.00  0.00      1S   H  
ATOM   1430  HB2 TRP   122      -2.962   0.135  39.107  1.00  0.00      1S   H  
ATOM   1431  HD1 TRP   122      -2.047  -0.999  41.503  1.00  0.00      1S   H  
ATOM   1432  HE1 TRP   122      -1.982  -3.404  42.383  1.00  0.00      1S   H  
ATOM   1433  HE3 TRP   122      -3.107  -3.446  37.141  1.00  0.00      1S   H  
ATOM   1434  HZ2 TRP   122      -2.316  -6.029  41.354  1.00  0.00      1S   H  
ATOM   1435  HZ3 TRP   122      -3.202  -5.918  37.151  1.00  0.00      1S   H  
ATOM   1436  HH2 TRP   122      -2.801  -7.194  39.225  1.00  0.00      1S   H  
ATOM   1437  N   THR   123      -1.512   1.377  36.280  1.00  1.00      1S   N  
ATOM   1438  CA  THR   123      -1.562   2.024  34.974  1.00  1.00      1S   C  
ATOM   1439  C   THR   123      -0.337   1.660  34.171  1.00  1.00      1S   C  
ATOM   1440  O   THR   123      -0.453   1.251  33.019  1.00  1.00      1S   O  
ATOM   1441  CB  THR   123      -1.650   3.546  35.042  1.00  1.00      1S   C  
ATOM   1442  CG2 THR   123      -1.679   4.176  33.633  1.00  1.00      1S   C  
ATOM   1443  OG1 THR   123      -2.843   3.936  35.707  1.00  1.00      1S   O  
ATOM   1444  HN  THR   123      -1.426   1.991  37.063  1.00  0.00      1S   H  
ATOM   1445  HA  THR   123      -2.429   1.642  34.453  1.00  0.00      1S   H  
ATOM   1446  HB  THR   123      -0.786   3.958  35.610  1.00  0.00      1S   H  
ATOM   1447  HG1 THR   123      -2.689   3.778  36.646  1.00  0.00      1S   H  
ATOM   1448 HG21 THR   123      -2.533   3.776  33.046  1.00  0.00      1S   H  
ATOM   1449 HG22 THR   123      -0.740   3.978  33.075  1.00  0.00      1S   H  
ATOM   1450 HG23 THR   123      -1.791   5.278  33.713  1.00  0.00      1S   H  
ATOM   1451  N   LEU   124       0.869   1.776  34.775  1.00  1.00      1S   N  
ATOM   1452  CA  LEU   124       2.132   1.413  34.167  1.00  1.00      1S   C  
ATOM   1453  C   LEU   124       2.166  -0.033  33.722  1.00  1.00      1S   C  
ATOM   1454  O   LEU   124       2.592  -0.335  32.613  1.00  1.00      1S   O  
ATOM   1455  CB  LEU   124       3.305   1.643  35.145  1.00  1.00      1S   C  
ATOM   1456  CG  LEU   124       3.861   3.078  35.141  1.00  1.00      1S   C  
ATOM   1457  CD1 LEU   124       4.724   3.331  36.387  1.00  1.00      1S   C  
ATOM   1458  CD2 LEU   124       4.682   3.342  33.870  1.00  1.00      1S   C  
ATOM   1459  HN  LEU   124       0.940   2.132  35.706  1.00  0.00      1S   H  
ATOM   1460  HA  LEU   124       2.258   2.023  33.285  1.00  0.00      1S   H  
ATOM   1461  HB1 LEU   124       4.156   0.983  34.886  1.00  0.00      1S   H  
ATOM   1462  HB2 LEU   124       2.972   1.381  36.172  1.00  0.00      1S   H  
ATOM   1463  HG  LEU   124       3.001   3.784  35.163  1.00  0.00      1S   H  
ATOM   1464 HD11 LEU   124       5.563   2.603  36.426  1.00  0.00      1S   H  
ATOM   1465 HD12 LEU   124       4.119   3.218  37.311  1.00  0.00      1S   H  
ATOM   1466 HD13 LEU   124       5.149   4.357  36.363  1.00  0.00      1S   H  
ATOM   1467 HD21 LEU   124       4.182   2.952  32.961  1.00  0.00      1S   H  
ATOM   1468 HD22 LEU   124       5.671   2.855  33.965  1.00  0.00      1S   H  
ATOM   1469 HD23 LEU   124       4.846   4.428  33.748  1.00  0.00      1S   H  
ATOM   1470  N   CYS   125       1.673  -0.956  34.575  1.00  1.00      1S   N  
ATOM   1471  CA  CYS   125       1.541  -2.365  34.281  1.00  1.00      1S   C  
ATOM   1472  C   CYS   125       0.588  -2.612  33.125  1.00  1.00      1S   C  
ATOM   1473  O   CYS   125       0.870  -3.437  32.260  1.00  1.00      1S   O  
ATOM   1474  CB  CYS   125       1.051  -3.126  35.540  1.00  1.00      1S   C  
ATOM   1475  SG  CYS   125       0.954  -4.936  35.356  1.00  1.00      1S   S  
ATOM   1476  HN  CYS   125       1.375  -0.685  35.490  1.00  0.00      1S   H  
ATOM   1477  HA  CYS   125       2.518  -2.730  33.997  1.00  0.00      1S   H  
ATOM   1478  HB1 CYS   125       0.057  -2.727  35.835  1.00  0.00      1S   H  
ATOM   1479  HB2 CYS   125       1.750  -2.886  36.370  1.00  0.00      1S   H  
ATOM   1480  HG1 CYS   125       2.266  -5.129  35.330  1.00  0.00      1S   H  
ATOM   1481  N   VAL   126      -0.555  -1.885  33.072  1.00  1.00      1S   N  
ATOM   1482  CA  VAL   126      -1.555  -1.980  32.021  1.00  1.00      1S   C  
ATOM   1483  C   VAL   126      -1.000  -1.520  30.690  1.00  1.00      1S   C  
ATOM   1484  O   VAL   126      -1.279  -2.145  29.669  1.00  1.00      1S   O  
ATOM   1485  CB  VAL   126      -2.838  -1.220  32.371  1.00  1.00      1S   C  
ATOM   1486  CG1 VAL   126      -3.685  -0.869  31.126  1.00  1.00      1S   C  
ATOM   1487  CG2 VAL   126      -3.662  -2.081  33.351  1.00  1.00      1S   C  
ATOM   1488  HN  VAL   126      -0.770  -1.234  33.799  1.00  0.00      1S   H  
ATOM   1489  HA  VAL   126      -1.802  -3.026  31.908  1.00  0.00      1S   H  
ATOM   1490  HB  VAL   126      -2.570  -0.265  32.877  1.00  0.00      1S   H  
ATOM   1491 HG11 VAL   126      -3.871  -1.776  30.513  1.00  0.00      1S   H  
ATOM   1492 HG12 VAL   126      -3.181  -0.104  30.500  1.00  0.00      1S   H  
ATOM   1493 HG13 VAL   126      -4.660  -0.448  31.443  1.00  0.00      1S   H  
ATOM   1494 HG21 VAL   126      -3.086  -2.310  34.270  1.00  0.00      1S   H  
ATOM   1495 HG22 VAL   126      -3.949  -3.041  32.872  1.00  0.00      1S   H  
ATOM   1496 HG23 VAL   126      -4.589  -1.543  33.641  1.00  0.00      1S   H  
ATOM   1497  N   ILE   127      -0.170  -0.445  30.668  1.00  1.00      1S   N  
ATOM   1498  CA  ILE   127       0.550   0.020  29.492  1.00  1.00      1S   C  
ATOM   1499  C   ILE   127       1.475  -1.069  29.004  1.00  1.00      1S   C  
ATOM   1500  O   ILE   127       1.554  -1.323  27.804  1.00  1.00      1S   O  
ATOM   1501  CB  ILE   127       1.359   1.296  29.755  1.00  1.00      1S   C  
ATOM   1502  CG1 ILE   127       0.423   2.519  29.871  1.00  1.00      1S   C  
ATOM   1503  CG2 ILE   127       2.421   1.546  28.654  1.00  1.00      1S   C  
ATOM   1504  CD  ILE   127       1.077   3.714  30.577  1.00  1.00      1S   C  
ATOM   1505  HN  ILE   127       0.002   0.073  31.505  1.00  0.00      1S   H  
ATOM   1506  HA  ILE   127      -0.175   0.211  28.712  1.00  0.00      1S   H  
ATOM   1507  HB  ILE   127       1.891   1.182  30.725  1.00  0.00      1S   H  
ATOM   1508 HG11 ILE   127      -0.493   2.237  30.434  1.00  0.00      1S   H  
ATOM   1509 HG12 ILE   127       0.108   2.823  28.848  1.00  0.00      1S   H  
ATOM   1510 HG21 ILE   127       1.951   1.512  27.648  1.00  0.00      1S   H  
ATOM   1511 HG22 ILE   127       3.234   0.792  28.697  1.00  0.00      1S   H  
ATOM   1512 HG23 ILE   127       2.891   2.540  28.785  1.00  0.00      1S   H  
ATOM   1513  HD1 ILE   127       2.006   4.027  30.058  1.00  0.00      1S   H  
ATOM   1514  HD2 ILE   127       1.330   3.444  31.624  1.00  0.00      1S   H  
ATOM   1515  HD3 ILE   127       0.385   4.582  30.597  1.00  0.00      1S   H  
ATOM   1516  N   ALA   128       2.179  -1.756  29.935  1.00  1.00      1S   N  
ATOM   1517  CA  ALA   128       3.131  -2.793  29.609  1.00  1.00      1S   C  
ATOM   1518  C   ALA   128       2.480  -3.970  28.928  1.00  1.00      1S   C  
ATOM   1519  O   ALA   128       3.026  -4.515  27.966  1.00  1.00      1S   O  
ATOM   1520  CB  ALA   128       3.900  -3.297  30.847  1.00  1.00      1S   C  
ATOM   1521  HN  ALA   128       2.085  -1.546  30.906  1.00  0.00      1S   H  
ATOM   1522  HA  ALA   128       3.826  -2.352  28.913  1.00  0.00      1S   H  
ATOM   1523  HB1 ALA   128       3.217  -3.753  31.592  1.00  0.00      1S   H  
ATOM   1524  HB2 ALA   128       4.427  -2.453  31.337  1.00  0.00      1S   H  
ATOM   1525  HB3 ALA   128       4.657  -4.056  30.557  1.00  0.00      1S   H  
ATOM   1526  N   VAL   129       1.271  -4.355  29.391  1.00  1.00      1S   N  
ATOM   1527  CA  VAL   129       0.478  -5.419  28.818  1.00  1.00      1S   C  
ATOM   1528  C   VAL   129      -0.098  -4.990  27.485  1.00  1.00      1S   C  
ATOM   1529  O   VAL   129      -0.135  -5.785  26.549  1.00  1.00      1S   O  
ATOM   1530  CB  VAL   129      -0.608  -5.902  29.776  1.00  1.00      1S   C  
ATOM   1531  CG1 VAL   129      -1.581  -6.871  29.075  1.00  1.00      1S   C  
ATOM   1532  CG2 VAL   129       0.079  -6.609  30.965  1.00  1.00      1S   C  
ATOM   1533  HN  VAL   129       0.862  -3.894  30.179  1.00  0.00      1S   H  
ATOM   1534  HA  VAL   129       1.140  -6.250  28.619  1.00  0.00      1S   H  
ATOM   1535  HB  VAL   129      -1.187  -5.033  30.161  1.00  0.00      1S   H  
ATOM   1536 HG11 VAL   129      -1.009  -7.661  28.545  1.00  0.00      1S   H  
ATOM   1537 HG12 VAL   129      -2.219  -6.335  28.341  1.00  0.00      1S   H  
ATOM   1538 HG13 VAL   129      -2.248  -7.355  29.818  1.00  0.00      1S   H  
ATOM   1539 HG21 VAL   129       0.743  -5.916  31.520  1.00  0.00      1S   H  
ATOM   1540 HG22 VAL   129       0.684  -7.467  30.603  1.00  0.00      1S   H  
ATOM   1541 HG23 VAL   129      -0.688  -6.997  31.670  1.00  0.00      1S   H  
ATOM   1542  N   ASP   130      -0.530  -3.715  27.334  1.00  1.00      1S   N  
ATOM   1543  CA  ASP   130      -1.096  -3.206  26.099  1.00  1.00      1S   C  
ATOM   1544  C   ASP   130      -0.088  -3.270  24.968  1.00  1.00      1S   C  
ATOM   1545  O   ASP   130      -0.399  -3.750  23.883  1.00  1.00      1S   O  
ATOM   1546  CB  ASP   130      -1.611  -1.749  26.249  1.00  1.00      1S   C  
ATOM   1547  CG  ASP   130      -2.409  -1.335  25.014  1.00  1.00      1S   C  
ATOM   1548  OD1 ASP   130      -3.385  -2.056  24.680  1.00  1.00      1S   O  
ATOM   1549  OD2 ASP   130      -2.040  -0.313  24.377  1.00  1.00      1S   O1-
ATOM   1550  HN  ASP   130      -0.506  -3.067  28.095  1.00  0.00      1S   H  
ATOM   1551  HA  ASP   130      -1.925  -3.855  25.849  1.00  0.00      1S   H  
ATOM   1552  HB1 ASP   130      -0.767  -1.047  26.409  1.00  0.00      1S   H  
ATOM   1553  HB2 ASP   130      -2.284  -1.690  27.131  1.00  0.00      1S   H  
ATOM   1554  N   ARG   131       1.158  -2.812  25.234  1.00  1.00      1S   N  
ATOM   1555  CA  ARG   131       2.253  -2.825  24.290  1.00  1.00      1S   C  
ATOM   1556  C   ARG   131       2.695  -4.214  23.912  1.00  1.00      1S   C  
ATOM   1557  O   ARG   131       3.190  -4.416  22.806  1.00  1.00      1S   O  
ATOM   1558  CB  ARG   131       3.482  -2.056  24.825  1.00  1.00      1S   C  
ATOM   1559  CG  ARG   131       3.294  -0.531  24.944  1.00  1.00      1S   C  
ATOM   1560  CD  ARG   131       2.970   0.165  23.614  1.00  1.00      1S   C  
ATOM   1561  NE  ARG   131       1.485   0.165  23.412  1.00  1.00      1S   N  
ATOM   1562  CZ  ARG   131       0.906   0.257  22.184  1.00  1.00      1S   C  
ATOM   1563  NH1 ARG   131       1.657   0.365  21.059  1.00  1.00      1S   N1+
ATOM   1564  NH2 ARG   131      -0.446   0.236  22.088  1.00  1.00      1S   N  
ATOM   1565  HN  ARG   131       1.368  -2.415  26.126  1.00  0.00      1S   H  
ATOM   1566  HA  ARG   131       1.901  -2.368  23.379  1.00  0.00      1S   H  
ATOM   1567  HB1 ARG   131       4.351  -2.223  24.149  1.00  0.00      1S   H  
ATOM   1568  HB2 ARG   131       3.751  -2.460  25.827  1.00  0.00      1S   H  
ATOM   1569  HG1 ARG   131       4.263  -0.118  25.308  1.00  0.00      1S   H  
ATOM   1570  HG2 ARG   131       2.529  -0.285  25.709  1.00  0.00      1S   H  
ATOM   1571  HD1 ARG   131       3.471  -0.377  22.781  1.00  0.00      1S   H  
ATOM   1572  HD2 ARG   131       3.307   1.223  23.626  1.00  0.00      1S   H  
ATOM   1573  HE  ARG   131       0.887   0.071  24.207  1.00  0.00      1S   H  
ATOM   1574 HH11 ARG   131       2.651   0.380  21.129  1.00  0.00      1S   H  
ATOM   1575 HH12 ARG   131       1.220   0.448  20.162  1.00  0.00      1S   H  
ATOM   1576 HH21 ARG   131      -1.002   0.129  22.921  1.00  0.00      1S   H  
ATOM   1577 HH22 ARG   131      -0.884   0.291  21.194  1.00  0.00      1S   H  
ATOM   1578  N   TYR   132       2.494  -5.213  24.802  1.00  1.00      1S   N  
ATOM   1579  CA  TYR   132       2.743  -6.609  24.511  1.00  1.00      1S   C  
ATOM   1580  C   TYR   132       1.792  -7.111  23.449  1.00  1.00      1S   C  
ATOM   1581  O   TYR   132       2.230  -7.658  22.440  1.00  1.00      1S   O  
ATOM   1582  CB  TYR   132       2.635  -7.489  25.790  1.00  1.00      1S   C  
ATOM   1583  CG  TYR   132       2.809  -8.957  25.487  1.00  1.00      1S   C  
ATOM   1584  CD1 TYR   132       1.700  -9.735  25.097  1.00  1.00      1S   C  
ATOM   1585  CD2 TYR   132       4.082  -9.540  25.487  1.00  1.00      1S   C  
ATOM   1586  CE1 TYR   132       1.863 -11.059  24.680  1.00  1.00      1S   C  
ATOM   1587  CE2 TYR   132       4.239 -10.871  25.086  1.00  1.00      1S   C  
ATOM   1588  CZ  TYR   132       3.138 -11.632  24.686  1.00  1.00      1S   C  
ATOM   1589  OH  TYR   132       3.323 -12.971  24.279  1.00  1.00      1S   O  
ATOM   1590  HN  TYR   132       2.127  -5.021  25.709  1.00  0.00      1S   H  
ATOM   1591  HA  TYR   132       3.742  -6.691  24.111  1.00  0.00      1S   H  
ATOM   1592  HB1 TYR   132       1.649  -7.357  26.276  1.00  0.00      1S   H  
ATOM   1593  HB2 TYR   132       3.422  -7.179  26.512  1.00  0.00      1S   H  
ATOM   1594  HD1 TYR   132       0.714  -9.295  25.072  1.00  0.00      1S   H  
ATOM   1595  HD2 TYR   132       4.944  -8.954  25.772  1.00  0.00      1S   H  
ATOM   1596  HE1 TYR   132       1.005 -11.626  24.349  1.00  0.00      1S   H  
ATOM   1597  HE2 TYR   132       5.215 -11.311  25.051  1.00  0.00      1S   H  
ATOM   1598  HH  TYR   132       2.471 -13.311  23.997  1.00  0.00      1S   H  
ATOM   1599  N   PHE   133       0.465  -6.962  23.666  1.00  1.00      1S   N  
ATOM   1600  CA  PHE   133      -0.543  -7.513  22.781  1.00  1.00      1S   C  
ATOM   1601  C   PHE   133      -0.512  -6.805  21.448  1.00  1.00      1S   C  
ATOM   1602  O   PHE   133      -0.771  -7.408  20.407  1.00  1.00      1S   O  
ATOM   1603  CB  PHE   133      -1.966  -7.418  23.388  1.00  1.00      1S   C  
ATOM   1604  CG  PHE   133      -2.212  -8.553  24.353  1.00  1.00      1S   C  
ATOM   1605  CD1 PHE   133      -2.536  -9.832  23.865  1.00  1.00      1S   C  
ATOM   1606  CD2 PHE   133      -2.163  -8.356  25.743  1.00  1.00      1S   C  
ATOM   1607  CE1 PHE   133      -2.806 -10.888  24.745  1.00  1.00      1S   C  
ATOM   1608  CE2 PHE   133      -2.422  -9.413  26.626  1.00  1.00      1S   C  
ATOM   1609  CZ  PHE   133      -2.746 -10.679  26.127  1.00  1.00      1S   C  
ATOM   1610  HN  PHE   133       0.125  -6.499  24.483  1.00  0.00      1S   H  
ATOM   1611  HA  PHE   133      -0.291  -8.549  22.592  1.00  0.00      1S   H  
ATOM   1612  HB1 PHE   133      -2.739  -7.503  22.597  1.00  0.00      1S   H  
ATOM   1613  HB2 PHE   133      -2.101  -6.448  23.913  1.00  0.00      1S   H  
ATOM   1614  HD1 PHE   133      -2.593  -9.999  22.799  1.00  0.00      1S   H  
ATOM   1615  HD2 PHE   133      -1.939  -7.379  26.135  1.00  0.00      1S   H  
ATOM   1616  HE1 PHE   133      -3.065 -11.862  24.359  1.00  0.00      1S   H  
ATOM   1617  HE2 PHE   133      -2.385  -9.255  27.693  1.00  0.00      1S   H  
ATOM   1618  HZ  PHE   133      -2.957 -11.490  26.809  1.00  0.00      1S   H  
ATOM   1619  N   ALA   134      -0.122  -5.513  21.464  1.00  1.00      1S   N  
ATOM   1620  CA  ALA   134       0.129  -4.702  20.303  1.00  1.00      1S   C  
ATOM   1621  C   ALA   134       1.294  -5.198  19.468  1.00  1.00      1S   C  
ATOM   1622  O   ALA   134       1.200  -5.233  18.245  1.00  1.00      1S   O  
ATOM   1623  CB  ALA   134       0.431  -3.253  20.725  1.00  1.00      1S   C  
ATOM   1624  HN  ALA   134       0.031  -5.049  22.336  1.00  0.00      1S   H  
ATOM   1625  HA  ALA   134      -0.761  -4.722  19.688  1.00  0.00      1S   H  
ATOM   1626  HB1 ALA   134       1.308  -3.210  21.401  1.00  0.00      1S   H  
ATOM   1627  HB2 ALA   134      -0.444  -2.831  21.264  1.00  0.00      1S   H  
ATOM   1628  HB3 ALA   134       0.637  -2.612  19.842  1.00  0.00      1S   H  
ATOM   1629  N   ILE   135       2.432  -5.589  20.093  1.00  1.00      1S   N  
ATOM   1630  CA  ILE   135       3.637  -5.936  19.358  1.00  1.00      1S   C  
ATOM   1631  C   ILE   135       3.620  -7.361  18.840  1.00  1.00      1S   C  
ATOM   1632  O   ILE   135       4.300  -7.667  17.864  1.00  1.00      1S   O  
ATOM   1633  CB  ILE   135       4.924  -5.647  20.134  1.00  1.00      1S   C  
ATOM   1634  CG1 ILE   135       6.069  -5.275  19.159  1.00  1.00      1S   C  
ATOM   1635  CG2 ILE   135       5.310  -6.801  21.089  1.00  1.00      1S   C  
ATOM   1636  CD  ILE   135       7.392  -4.973  19.863  1.00  1.00      1S   C  
ATOM   1637  HN  ILE   135       2.512  -5.581  21.089  1.00  0.00      1S   H  
ATOM   1638  HA  ILE   135       3.664  -5.291  18.490  1.00  0.00      1S   H  
ATOM   1639  HB  ILE   135       4.738  -4.743  20.761  1.00  0.00      1S   H  
ATOM   1640 HG11 ILE   135       5.759  -4.378  18.577  1.00  0.00      1S   H  
ATOM   1641 HG12 ILE   135       6.229  -6.105  18.437  1.00  0.00      1S   H  
ATOM   1642 HG21 ILE   135       5.674  -7.680  20.516  1.00  0.00      1S   H  
ATOM   1643 HG22 ILE   135       4.445  -7.110  21.704  1.00  0.00      1S   H  
ATOM   1644 HG23 ILE   135       6.119  -6.482  21.778  1.00  0.00      1S   H  
ATOM   1645  HD1 ILE   135       7.813  -5.896  20.314  1.00  0.00      1S   H  
ATOM   1646  HD2 ILE   135       7.246  -4.222  20.668  1.00  0.00      1S   H  
ATOM   1647  HD3 ILE   135       8.130  -4.576  19.136  1.00  0.00      1S   H  
ATOM   1648  N   THR   136       2.835  -8.275  19.467  1.00  1.00      1S   N  
ATOM   1649  CA  THR   136       2.741  -9.661  19.033  1.00  1.00      1S   C  
ATOM   1650  C   THR   136       1.615  -9.835  18.039  1.00  1.00      1S   C  
ATOM   1651  O   THR   136       1.392 -10.938  17.545  1.00  1.00      1S   O  
ATOM   1652  CB  THR   136       2.596 -10.680  20.166  1.00  1.00      1S   C  
ATOM   1653  CG2 THR   136       3.991 -11.025  20.729  1.00  1.00      1S   C  
ATOM   1654  OG1 THR   136       1.751 -10.212  21.210  1.00  1.00      1S   O  
ATOM   1655  HN  THR   136       2.277  -8.022  20.255  1.00  0.00      1S   H  
ATOM   1656  HA  THR   136       3.646  -9.921  18.502  1.00  0.00      1S   H  
ATOM   1657  HB  THR   136       2.162 -11.634  19.789  1.00  0.00      1S   H  
ATOM   1658  HG1 THR   136       2.215  -9.478  21.625  1.00  0.00      1S   H  
ATOM   1659 HG21 THR   136       4.495 -10.121  21.130  1.00  0.00      1S   H  
ATOM   1660 HG22 THR   136       4.626 -11.458  19.926  1.00  0.00      1S   H  
ATOM   1661 HG23 THR   136       3.903 -11.778  21.542  1.00  0.00      1S   H  
ATOM   1662  N   SER   137       0.901  -8.740  17.685  1.00  1.00      1S   N  
ATOM   1663  CA  SER   137      -0.114  -8.768  16.656  1.00  1.00      1S   C  
ATOM   1664  C   SER   137       0.522  -8.448  15.312  1.00  1.00      1S   C  
ATOM   1665  O   SER   137       1.624  -7.899  15.285  1.00  1.00      1S   O  
ATOM   1666  CB  SER   137      -1.283  -7.789  16.958  1.00  1.00      1S   C  
ATOM   1667  OG  SER   137      -0.902  -6.421  16.903  1.00  1.00      1S   O  
ATOM   1668  HN  SER   137       1.087  -7.851  18.096  1.00  0.00      1S   H  
ATOM   1669  HA  SER   137      -0.530  -9.765  16.628  1.00  0.00      1S   H  
ATOM   1670  HB1 SER   137      -1.684  -8.008  17.969  1.00  0.00      1S   H  
ATOM   1671  HB2 SER   137      -2.103  -7.932  16.225  1.00  0.00      1S   H  
ATOM   1672  HG1 SER   137      -0.276  -6.265  17.618  1.00  0.00      1S   H  
ATOM   1673  N   PRO   138      -0.124  -8.740  14.175  1.00  1.00      1S   N  
ATOM   1674  CA  PRO   138       0.325  -8.298  12.858  1.00  1.00      1S   C  
ATOM   1675  C   PRO   138       0.029  -6.832  12.631  1.00  1.00      1S   C  
ATOM   1676  O   PRO   138       0.426  -6.311  11.591  1.00  1.00      1S   O  
ATOM   1677  CB  PRO   138      -0.479  -9.161  11.872  1.00  1.00      1S   C  
ATOM   1678  CG  PRO   138      -1.733  -9.569  12.649  1.00  1.00      1S   C  
ATOM   1679  CD  PRO   138      -1.209  -9.719  14.075  1.00  1.00      1S   C  
ATOM   1680  HA  PRO   138       1.393  -8.445  12.775  1.00  0.00      1S   H  
ATOM   1681  HB1 PRO   138       0.109 -10.074  11.633  1.00  0.00      1S   H  
ATOM   1682  HB2 PRO   138      -0.726  -8.640  10.924  1.00  0.00      1S   H  
ATOM   1683  HG1 PRO   138      -2.478  -8.744  12.614  1.00  0.00      1S   H  
ATOM   1684  HG2 PRO   138      -2.189 -10.501  12.263  1.00  0.00      1S   H  
ATOM   1685  HD1 PRO   138      -2.016  -9.527  14.812  1.00  0.00      1S   H  
ATOM   1686  HD2 PRO   138      -0.779 -10.733  14.229  1.00  0.00      1S   H  
ATOM   1687  N   PHE   139      -0.635  -6.149  13.591  1.00  1.00      1S   N  
ATOM   1688  CA  PHE   139      -0.744  -4.710  13.619  1.00  1.00      1S   C  
ATOM   1689  C   PHE   139       0.300  -4.265  14.589  1.00  1.00      1S   C  
ATOM   1690  O   PHE   139      -0.011  -3.726  15.654  1.00  1.00      1S   O  
ATOM   1691  CB  PHE   139      -2.105  -4.189  14.136  1.00  1.00      1S   C  
ATOM   1692  CG  PHE   139      -3.174  -4.463  13.126  1.00  1.00      1S   C  
ATOM   1693  CD1 PHE   139      -3.851  -5.694  13.119  1.00  1.00      1S   C  
ATOM   1694  CD2 PHE   139      -3.520  -3.485  12.179  1.00  1.00      1S   C  
ATOM   1695  CE1 PHE   139      -4.860  -5.942  12.182  1.00  1.00      1S   C  
ATOM   1696  CE2 PHE   139      -4.533  -3.728  11.244  1.00  1.00      1S   C  
ATOM   1697  CZ  PHE   139      -5.204  -4.958  11.246  1.00  1.00      1S   C  
ATOM   1698  HN  PHE   139      -0.984  -6.613  14.401  1.00  0.00      1S   H  
ATOM   1699  HA  PHE   139      -0.518  -4.289  12.648  1.00  0.00      1S   H  
ATOM   1700  HB1 PHE   139      -2.071  -3.089  14.299  1.00  0.00      1S   H  
ATOM   1701  HB2 PHE   139      -2.383  -4.684  15.091  1.00  0.00      1S   H  
ATOM   1702  HD1 PHE   139      -3.590  -6.453  13.842  1.00  0.00      1S   H  
ATOM   1703  HD2 PHE   139      -3.006  -2.535  12.176  1.00  0.00      1S   H  
ATOM   1704  HE1 PHE   139      -5.375  -6.891  12.184  1.00  0.00      1S   H  
ATOM   1705  HE2 PHE   139      -4.797  -2.968  10.524  1.00  0.00      1S   H  
ATOM   1706  HZ  PHE   139      -5.987  -5.147  10.527  1.00  0.00      1S   H  
ATOM   1707  N   LYS   140       1.585  -4.481  14.220  1.00  1.00      1S   N  
ATOM   1708  CA  LYS   140       2.753  -4.154  15.000  1.00  1.00      1S   C  
ATOM   1709  C   LYS   140       2.674  -2.701  15.417  1.00  1.00      1S   C  
ATOM   1710  O   LYS   140       2.434  -1.842  14.568  1.00  1.00      1S   O  
ATOM   1711  CB  LYS   140       4.044  -4.405  14.168  1.00  1.00      1S   C  
ATOM   1712  CG  LYS   140       5.269  -4.855  14.980  1.00  1.00      1S   C  
ATOM   1713  CD  LYS   140       6.547  -4.972  14.126  1.00  1.00      1S   C  
ATOM   1714  CE  LYS   140       7.774  -5.311  14.983  1.00  1.00      1S   C  
ATOM   1715  NZ  LYS   140       9.051  -5.077  14.267  1.00  1.00      1S   N1+
ATOM   1716  HN  LYS   140       1.781  -4.937  13.354  1.00  0.00      1S   H  
ATOM   1717  HA  LYS   140       2.745  -4.792  15.874  1.00  0.00      1S   H  
ATOM   1718  HB1 LYS   140       4.304  -3.498  13.579  1.00  0.00      1S   H  
ATOM   1719  HB2 LYS   140       3.832  -5.214  13.433  1.00  0.00      1S   H  
ATOM   1720  HG1 LYS   140       5.056  -5.843  15.447  1.00  0.00      1S   H  
ATOM   1721  HG2 LYS   140       5.453  -4.121  15.794  1.00  0.00      1S   H  
ATOM   1722  HD1 LYS   140       6.709  -4.000  13.612  1.00  0.00      1S   H  
ATOM   1723  HD2 LYS   140       6.410  -5.750  13.343  1.00  0.00      1S   H  
ATOM   1724  HE1 LYS   140       7.741  -6.369  15.292  1.00  0.00      1S   H  
ATOM   1725  HE2 LYS   140       7.788  -4.678  15.895  1.00  0.00      1S   H  
ATOM   1726  HZ1 LYS   140       9.060  -4.105  13.896  1.00  0.00      1S   H  
ATOM   1727  HZ2 LYS   140       9.168  -5.754  13.484  1.00  0.00      1S   H  
ATOM   1728  HZ3 LYS   140       9.844  -5.195  14.929  1.00  0.00      1S   H  
ATOM   1729  N   TYR   141       2.805  -2.427  16.739  1.00  1.00      1S   N  
ATOM   1730  CA  TYR   141       2.893  -1.099  17.322  1.00  1.00      1S   C  
ATOM   1731  C   TYR   141       1.570  -0.429  17.617  1.00  1.00      1S   C  
ATOM   1732  O   TYR   141       1.573   0.651  18.207  1.00  1.00      1S   O  
ATOM   1733  CB  TYR   141       3.762  -0.071  16.544  1.00  1.00      1S   C  
ATOM   1734  CG  TYR   141       5.081  -0.671  16.165  1.00  1.00      1S   C  
ATOM   1735  CD1 TYR   141       6.000  -1.086  17.145  1.00  1.00      1S   C  
ATOM   1736  CD2 TYR   141       5.399  -0.835  14.808  1.00  1.00      1S   C  
ATOM   1737  CE1 TYR   141       7.227  -1.648  16.767  1.00  1.00      1S   C  
ATOM   1738  CE2 TYR   141       6.619  -1.382  14.428  1.00  1.00      1S   C  
ATOM   1739  CZ  TYR   141       7.531  -1.774  15.402  1.00  1.00      1S   C  
ATOM   1740  OH  TYR   141       8.748  -2.275  14.930  1.00  1.00      1S   O  
ATOM   1741  HN  TYR   141       2.901  -3.176  17.392  1.00  0.00      1S   H  
ATOM   1742  HA  TYR   141       3.367  -1.256  18.280  1.00  0.00      1S   H  
ATOM   1743  HB1 TYR   141       3.964   0.831  17.158  1.00  0.00      1S   H  
ATOM   1744  HB2 TYR   141       3.240   0.250  15.616  1.00  0.00      1S   H  
ATOM   1745  HD1 TYR   141       5.765  -0.962  18.192  1.00  0.00      1S   H  
ATOM   1746  HD2 TYR   141       4.695  -0.538  14.044  1.00  0.00      1S   H  
ATOM   1747  HE1 TYR   141       7.928  -1.958  17.527  1.00  0.00      1S   H  
ATOM   1748  HE2 TYR   141       6.847  -1.505  13.378  1.00  0.00      1S   H  
ATOM   1749  HH  TYR   141       8.847  -1.970  14.024  1.00  0.00      1S   H  
ATOM   1750  N   GLN   142       0.411  -1.016  17.237  1.00  1.00      1S   N  
ATOM   1751  CA  GLN   142      -0.875  -0.393  17.490  1.00  1.00      1S   C  
ATOM   1752  C   GLN   142      -1.611  -1.212  18.513  1.00  1.00      1S   C  
ATOM   1753  O   GLN   142      -1.502  -2.435  18.535  1.00  1.00      1S   O  
ATOM   1754  CB  GLN   142      -1.759  -0.292  16.224  1.00  1.00      1S   C  
ATOM   1755  CG  GLN   142      -2.846   0.804  16.299  1.00  1.00      1S   C  
ATOM   1756  CD  GLN   142      -2.257   2.173  15.935  1.00  1.00      1S   C  
ATOM   1757  NE2 GLN   142      -2.241   3.126  16.909  1.00  1.00      1S   N  
ATOM   1758  OE1 GLN   142      -1.833   2.381  14.790  1.00  1.00      1S   O  
ATOM   1759  HN  GLN   142       0.391  -1.895  16.763  1.00  0.00      1S   H  
ATOM   1760  HA  GLN   142      -0.737   0.604  17.884  1.00  0.00      1S   H  
ATOM   1761  HB1 GLN   142      -2.248  -1.274  16.031  1.00  0.00      1S   H  
ATOM   1762  HB2 GLN   142      -1.104  -0.093  15.347  1.00  0.00      1S   H  
ATOM   1763  HG1 GLN   142      -3.316   0.830  17.303  1.00  0.00      1S   H  
ATOM   1764  HG2 GLN   142      -3.642   0.572  15.559  1.00  0.00      1S   H  
ATOM   1765 HE21 GLN   142      -1.884   4.034  16.694  1.00  0.00      1S   H  
ATOM   1766 HE22 GLN   142      -2.601   2.924  17.819  1.00  0.00      1S   H  
ATOM   1767  N   SER   143      -2.404  -0.543  19.382  1.00  1.00      1S   N  
ATOM   1768  CA  SER   143      -3.194  -1.188  20.405  1.00  1.00      1S   C  
ATOM   1769  C   SER   143      -4.345  -1.945  19.788  1.00  1.00      1S   C  
ATOM   1770  O   SER   143      -4.971  -1.487  18.835  1.00  1.00      1S   O  
ATOM   1771  CB  SER   143      -3.784  -0.158  21.400  1.00  1.00      1S   C  
ATOM   1772  OG  SER   143      -4.459  -0.788  22.479  1.00  1.00      1S   O  
ATOM   1773  HN  SER   143      -2.501   0.447  19.330  1.00  0.00      1S   H  
ATOM   1774  HA  SER   143      -2.556  -1.881  20.937  1.00  0.00      1S   H  
ATOM   1775  HB1 SER   143      -4.499   0.513  20.878  1.00  0.00      1S   H  
ATOM   1776  HB2 SER   143      -2.980   0.473  21.827  1.00  0.00      1S   H  
ATOM   1777  HG1 SER   143      -3.798  -1.028  23.143  1.00  0.00      1S   H  
ATOM   1778  N   LEU   144      -4.653  -3.126  20.375  1.00  1.00      1S   N  
ATOM   1779  CA  LEU   144      -5.827  -3.904  20.052  1.00  1.00      1S   C  
ATOM   1780  C   LEU   144      -7.044  -3.248  20.641  1.00  1.00      1S   C  
ATOM   1781  O   LEU   144      -8.130  -3.300  20.063  1.00  1.00      1S   O  
ATOM   1782  CB  LEU   144      -5.781  -5.332  20.639  1.00  1.00      1S   C  
ATOM   1783  CG  LEU   144      -4.553  -6.173  20.230  1.00  1.00      1S   C  
ATOM   1784  CD1 LEU   144      -4.762  -7.634  20.668  1.00  1.00      1S   C  
ATOM   1785  CD2 LEU   144      -4.239  -6.088  18.725  1.00  1.00      1S   C  
ATOM   1786  HN  LEU   144      -4.086  -3.497  21.105  1.00  0.00      1S   H  
ATOM   1787  HA  LEU   144      -5.938  -3.938  18.978  1.00  0.00      1S   H  
ATOM   1788  HB1 LEU   144      -6.694  -5.876  20.307  1.00  0.00      1S   H  
ATOM   1789  HB2 LEU   144      -5.803  -5.286  21.752  1.00  0.00      1S   H  
ATOM   1790  HG  LEU   144      -3.665  -5.780  20.778  1.00  0.00      1S   H  
ATOM   1791 HD11 LEU   144      -5.644  -8.066  20.150  1.00  0.00      1S   H  
ATOM   1792 HD12 LEU   144      -4.936  -7.686  21.764  1.00  0.00      1S   H  
ATOM   1793 HD13 LEU   144      -3.868  -8.245  20.420  1.00  0.00      1S   H  
ATOM   1794 HD21 LEU   144      -3.868  -5.077  18.454  1.00  0.00      1S   H  
ATOM   1795 HD22 LEU   144      -5.145  -6.312  18.124  1.00  0.00      1S   H  
ATOM   1796 HD23 LEU   144      -3.451  -6.821  18.466  1.00  0.00      1S   H  
ATOM   1797  N   LEU   145      -6.874  -2.595  21.815  1.00  1.00      1S   N  
ATOM   1798  CA  LEU   145      -7.921  -1.868  22.481  1.00  1.00      1S   C  
ATOM   1799  C   LEU   145      -8.356  -0.696  21.648  1.00  1.00      1S   C  
ATOM   1800  O   LEU   145      -7.547   0.007  21.041  1.00  1.00      1S   O  
ATOM   1801  CB  LEU   145      -7.504  -1.308  23.866  1.00  1.00      1S   C  
ATOM   1802  CG  LEU   145      -7.245  -2.369  24.957  1.00  1.00      1S   C  
ATOM   1803  CD1 LEU   145      -6.777  -1.683  26.255  1.00  1.00      1S   C  
ATOM   1804  CD2 LEU   145      -8.489  -3.236  25.215  1.00  1.00      1S   C  
ATOM   1805  HN  LEU   145      -5.978  -2.550  22.254  1.00  0.00      1S   H  
ATOM   1806  HA  LEU   145      -8.767  -2.532  22.591  1.00  0.00      1S   H  
ATOM   1807  HB1 LEU   145      -8.299  -0.629  24.248  1.00  0.00      1S   H  
ATOM   1808  HB2 LEU   145      -6.585  -0.696  23.749  1.00  0.00      1S   H  
ATOM   1809  HG  LEU   145      -6.422  -3.040  24.616  1.00  0.00      1S   H  
ATOM   1810 HD11 LEU   145      -7.544  -0.959  26.605  1.00  0.00      1S   H  
ATOM   1811 HD12 LEU   145      -5.827  -1.135  26.078  1.00  0.00      1S   H  
ATOM   1812 HD13 LEU   145      -6.609  -2.435  27.053  1.00  0.00      1S   H  
ATOM   1813 HD21 LEU   145      -8.713  -3.882  24.341  1.00  0.00      1S   H  
ATOM   1814 HD22 LEU   145      -9.362  -2.583  25.404  1.00  0.00      1S   H  
ATOM   1815 HD23 LEU   145      -8.338  -3.884  26.103  1.00  0.00      1S   H  
ATOM   1816  N   THR   146      -9.684  -0.472  21.625  1.00  1.00      1S   N  
ATOM   1817  CA  THR   146     -10.292   0.717  21.089  1.00  1.00      1S   C  
ATOM   1818  C   THR   146     -10.238   1.764  22.178  1.00  1.00      1S   C  
ATOM   1819  O   THR   146      -9.857   1.481  23.314  1.00  1.00      1S   O  
ATOM   1820  CB  THR   146     -11.733   0.491  20.637  1.00  1.00      1S   C  
ATOM   1821  CG2 THR   146     -11.741  -0.495  19.450  1.00  1.00      1S   C  
ATOM   1822  OG1 THR   146     -12.534  -0.050  21.685  1.00  1.00      1S   O  
ATOM   1823  HN  THR   146     -10.319  -1.109  22.055  1.00  0.00      1S   H  
ATOM   1824  HA  THR   146      -9.708   1.066  20.247  1.00  0.00      1S   H  
ATOM   1825  HB  THR   146     -12.190   1.447  20.299  1.00  0.00      1S   H  
ATOM   1826  HG1 THR   146     -13.414  -0.154  21.314  1.00  0.00      1S   H  
ATOM   1827 HG21 THR   146     -11.320  -1.480  19.743  1.00  0.00      1S   H  
ATOM   1828 HG22 THR   146     -11.139  -0.091  18.609  1.00  0.00      1S   H  
ATOM   1829 HG23 THR   146     -12.779  -0.653  19.089  1.00  0.00      1S   H  
ATOM   1830  N   LYS   147     -10.630   3.013  21.851  1.00  1.00      1S   N  
ATOM   1831  CA  LYS   147     -10.595   4.136  22.761  1.00  1.00      1S   C  
ATOM   1832  C   LYS   147     -11.553   3.955  23.909  1.00  1.00      1S   C  
ATOM   1833  O   LYS   147     -11.194   4.194  25.055  1.00  1.00      1S   O  
ATOM   1834  CB  LYS   147     -10.994   5.447  22.054  1.00  1.00      1S   C  
ATOM   1835  CG  LYS   147     -10.029   5.879  20.942  1.00  1.00      1S   C  
ATOM   1836  CD  LYS   147      -8.847   6.704  21.463  1.00  1.00      1S   C  
ATOM   1837  CE  LYS   147      -8.006   7.323  20.342  1.00  1.00      1S   C  
ATOM   1838  NZ  LYS   147      -8.699   8.469  19.704  1.00  1.00      1S   N1+
ATOM   1839  HN  LYS   147     -10.926   3.229  20.924  1.00  0.00      1S   H  
ATOM   1840  HA  LYS   147      -9.593   4.217  23.161  1.00  0.00      1S   H  
ATOM   1841  HB1 LYS   147     -11.061   6.277  22.794  1.00  0.00      1S   H  
ATOM   1842  HB2 LYS   147     -12.002   5.313  21.600  1.00  0.00      1S   H  
ATOM   1843  HG1 LYS   147     -10.602   6.503  20.221  1.00  0.00      1S   H  
ATOM   1844  HG2 LYS   147      -9.647   4.993  20.390  1.00  0.00      1S   H  
ATOM   1845  HD1 LYS   147      -8.194   6.051  22.085  1.00  0.00      1S   H  
ATOM   1846  HD2 LYS   147      -9.228   7.516  22.121  1.00  0.00      1S   H  
ATOM   1847  HE1 LYS   147      -7.775   6.575  19.554  1.00  0.00      1S   H  
ATOM   1848  HE2 LYS   147      -7.060   7.706  20.773  1.00  0.00      1S   H  
ATOM   1849  HZ1 LYS   147      -9.095   9.086  20.442  1.00  0.00      1S   H  
ATOM   1850  HZ2 LYS   147      -9.465   8.125  19.092  1.00  0.00      1S   H  
ATOM   1851  HZ3 LYS   147      -8.014   9.010  19.135  1.00  0.00      1S   H  
ATOM   1852  N   ASN   148     -12.798   3.513  23.625  1.00  1.00      1S   N  
ATOM   1853  CA  ASN   148     -13.857   3.355  24.605  1.00  1.00      1S   C  
ATOM   1854  C   ASN   148     -13.524   2.296  25.628  1.00  1.00      1S   C  
ATOM   1855  O   ASN   148     -13.834   2.445  26.809  1.00  1.00      1S   O  
ATOM   1856  CB  ASN   148     -15.204   2.974  23.948  1.00  1.00      1S   C  
ATOM   1857  CG  ASN   148     -15.563   4.016  22.884  1.00  1.00      1S   C  
ATOM   1858  ND2 ASN   148     -15.448   3.617  21.584  1.00  1.00      1S   N  
ATOM   1859  OD1 ASN   148     -15.917   5.156  23.210  1.00  1.00      1S   O  
ATOM   1860  HN  ASN   148     -13.060   3.319  22.684  1.00  0.00      1S   H  
ATOM   1861  HA  ASN   148     -13.963   4.297  25.127  1.00  0.00      1S   H  
ATOM   1862  HB1 ASN   148     -16.010   2.964  24.714  1.00  0.00      1S   H  
ATOM   1863  HB2 ASN   148     -15.141   1.964  23.489  1.00  0.00      1S   H  
ATOM   1864 HD21 ASN   148     -15.682   4.255  20.851  1.00  0.00      1S   H  
ATOM   1865 HD22 ASN   148     -15.156   2.685  21.370  1.00  0.00      1S   H  
ATOM   1866  N   LYS   149     -12.838   1.216  25.190  1.00  1.00      1S   N  
ATOM   1867  CA  LYS   149     -12.322   0.184  26.058  1.00  1.00      1S   C  
ATOM   1868  C   LYS   149     -11.180   0.691  26.891  1.00  1.00      1S   C  
ATOM   1869  O   LYS   149     -11.078   0.316  28.054  1.00  1.00      1S   O  
ATOM   1870  CB  LYS   149     -11.851  -1.051  25.268  1.00  1.00      1S   C  
ATOM   1871  CG  LYS   149     -12.968  -2.086  25.106  1.00  1.00      1S   C  
ATOM   1872  CD  LYS   149     -12.732  -3.046  23.935  1.00  1.00      1S   C  
ATOM   1873  CE  LYS   149     -13.849  -4.093  23.822  1.00  1.00      1S   C  
ATOM   1874  NZ  LYS   149     -14.199  -4.354  22.408  1.00  1.00      1S   N1+
ATOM   1875  HN  LYS   149     -12.614   1.109  24.224  1.00  0.00      1S   H  
ATOM   1876  HA  LYS   149     -13.108  -0.113  26.740  1.00  0.00      1S   H  
ATOM   1877  HB1 LYS   149     -11.018  -1.563  25.795  1.00  0.00      1S   H  
ATOM   1878  HB2 LYS   149     -11.479  -0.723  24.273  1.00  0.00      1S   H  
ATOM   1879  HG1 LYS   149     -13.931  -1.555  24.933  1.00  0.00      1S   H  
ATOM   1880  HG2 LYS   149     -13.062  -2.662  26.055  1.00  0.00      1S   H  
ATOM   1881  HD1 LYS   149     -11.752  -3.558  24.053  1.00  0.00      1S   H  
ATOM   1882  HD2 LYS   149     -12.680  -2.425  23.013  1.00  0.00      1S   H  
ATOM   1883  HE1 LYS   149     -14.770  -3.728  24.325  1.00  0.00      1S   H  
ATOM   1884  HE2 LYS   149     -13.536  -5.051  24.289  1.00  0.00      1S   H  
ATOM   1885  HZ1 LYS   149     -13.363  -4.697  21.894  1.00  0.00      1S   H  
ATOM   1886  HZ2 LYS   149     -14.534  -3.469  21.974  1.00  0.00      1S   H  
ATOM   1887  HZ3 LYS   149     -14.956  -5.067  22.362  1.00  0.00      1S   H  
ATOM   1888  N   ALA   150     -10.321   1.589  26.343  1.00  1.00      1S   N  
ATOM   1889  CA  ALA   150      -9.235   2.218  27.070  1.00  1.00      1S   C  
ATOM   1890  C   ALA   150      -9.750   2.936  28.296  1.00  1.00      1S   C  
ATOM   1891  O   ALA   150      -9.180   2.809  29.375  1.00  1.00      1S   O  
ATOM   1892  CB  ALA   150      -8.439   3.224  26.210  1.00  1.00      1S   C  
ATOM   1893  HN  ALA   150     -10.414   1.872  25.390  1.00  0.00      1S   H  
ATOM   1894  HA  ALA   150      -8.567   1.429  27.385  1.00  0.00      1S   H  
ATOM   1895  HB1 ALA   150      -8.997   4.172  26.062  1.00  0.00      1S   H  
ATOM   1896  HB2 ALA   150      -8.231   2.788  25.211  1.00  0.00      1S   H  
ATOM   1897  HB3 ALA   150      -7.470   3.470  26.694  1.00  0.00      1S   H  
ATOM   1898  N   ARG   151     -10.889   3.657  28.153  1.00  1.00      1S   N  
ATOM   1899  CA  ARG   151     -11.526   4.405  29.212  1.00  1.00      1S   C  
ATOM   1900  C   ARG   151     -12.095   3.520  30.296  1.00  1.00      1S   C  
ATOM   1901  O   ARG   151     -12.003   3.866  31.469  1.00  1.00      1S   O  
ATOM   1902  CB  ARG   151     -12.668   5.307  28.693  1.00  1.00      1S   C  
ATOM   1903  CG  ARG   151     -12.226   6.264  27.575  1.00  1.00      1S   C  
ATOM   1904  CD  ARG   151     -13.331   7.247  27.172  1.00  1.00      1S   C  
ATOM   1905  NE  ARG   151     -12.777   8.215  26.167  1.00  1.00      1S   N  
ATOM   1906  CZ  ARG   151     -12.983   8.131  24.821  1.00  1.00      1S   C  
ATOM   1907  NH1 ARG   151     -13.670   7.105  24.261  1.00  1.00      1S   N1+
ATOM   1908  NH2 ARG   151     -12.474   9.099  24.014  1.00  1.00      1S   N  
ATOM   1909  HN  ARG   151     -11.339   3.709  27.264  1.00  0.00      1S   H  
ATOM   1910  HA  ARG   151     -10.770   5.035  29.659  1.00  0.00      1S   H  
ATOM   1911  HB1 ARG   151     -13.054   5.920  29.539  1.00  0.00      1S   H  
ATOM   1912  HB2 ARG   151     -13.505   4.680  28.313  1.00  0.00      1S   H  
ATOM   1913  HG1 ARG   151     -11.939   5.674  26.683  1.00  0.00      1S   H  
ATOM   1914  HG2 ARG   151     -11.328   6.824  27.917  1.00  0.00      1S   H  
ATOM   1915  HD1 ARG   151     -13.653   7.834  28.059  1.00  0.00      1S   H  
ATOM   1916  HD2 ARG   151     -14.213   6.713  26.758  1.00  0.00      1S   H  
ATOM   1917  HE  ARG   151     -12.244   8.988  26.509  1.00  0.00      1S   H  
ATOM   1918 HH11 ARG   151     -14.065   6.395  24.840  1.00  0.00      1S   H  
ATOM   1919 HH12 ARG   151     -13.812   7.080  23.273  1.00  0.00      1S   H  
ATOM   1920 HH21 ARG   151     -11.880   9.806  24.397  1.00  0.00      1S   H  
ATOM   1921 HH22 ARG   151     -12.601   9.045  23.026  1.00  0.00      1S   H  
ATOM   1922  N   VAL   152     -12.686   2.352  29.938  1.00  1.00      1S   N  
ATOM   1923  CA  VAL   152     -13.288   1.426  30.885  1.00  1.00      1S   C  
ATOM   1924  C   VAL   152     -12.235   0.807  31.767  1.00  1.00      1S   C  
ATOM   1925  O   VAL   152     -12.424   0.739  32.982  1.00  1.00      1S   O  
ATOM   1926  CB  VAL   152     -14.129   0.345  30.211  1.00  1.00      1S   C  
ATOM   1927  CG1 VAL   152     -14.471  -0.815  31.178  1.00  1.00      1S   C  
ATOM   1928  CG2 VAL   152     -15.419   1.014  29.696  1.00  1.00      1S   C  
ATOM   1929  HN  VAL   152     -12.739   2.080  28.980  1.00  0.00      1S   H  
ATOM   1930  HA  VAL   152     -13.937   2.002  31.531  1.00  0.00      1S   H  
ATOM   1931  HB  VAL   152     -13.571  -0.076  29.345  1.00  0.00      1S   H  
ATOM   1932 HG11 VAL   152     -14.889  -0.419  32.128  1.00  0.00      1S   H  
ATOM   1933 HG12 VAL   152     -13.571  -1.422  31.407  1.00  0.00      1S   H  
ATOM   1934 HG13 VAL   152     -15.223  -1.487  30.715  1.00  0.00      1S   H  
ATOM   1935 HG21 VAL   152     -15.189   1.819  28.968  1.00  0.00      1S   H  
ATOM   1936 HG22 VAL   152     -15.985   1.456  30.544  1.00  0.00      1S   H  
ATOM   1937 HG23 VAL   152     -16.067   0.262  29.199  1.00  0.00      1S   H  
ATOM   1938  N   ILE   153     -11.082   0.387  31.185  1.00  1.00      1S   N  
ATOM   1939  CA  ILE   153      -9.924  -0.098  31.918  1.00  1.00      1S   C  
ATOM   1940  C   ILE   153      -9.508   0.919  32.949  1.00  1.00      1S   C  
ATOM   1941  O   ILE   153      -9.389   0.579  34.121  1.00  1.00      1S   O  
ATOM   1942  CB  ILE   153      -8.723  -0.412  31.024  1.00  1.00      1S   C  
ATOM   1943  CG1 ILE   153      -9.046  -1.499  29.969  1.00  1.00      1S   C  
ATOM   1944  CG2 ILE   153      -7.499  -0.829  31.874  1.00  1.00      1S   C  
ATOM   1945  CD  ILE   153      -9.409  -2.874  30.536  1.00  1.00      1S   C  
ATOM   1946  HN  ILE   153     -10.977   0.413  30.192  1.00  0.00      1S   H  
ATOM   1947  HA  ILE   153     -10.227  -0.990  32.446  1.00  0.00      1S   H  
ATOM   1948  HB  ILE   153      -8.445   0.510  30.462  1.00  0.00      1S   H  
ATOM   1949 HG11 ILE   153      -8.160  -1.609  29.305  1.00  0.00      1S   H  
ATOM   1950 HG12 ILE   153      -9.886  -1.159  29.336  1.00  0.00      1S   H  
ATOM   1951 HG21 ILE   153      -7.769  -1.644  32.577  1.00  0.00      1S   H  
ATOM   1952 HG22 ILE   153      -7.098   0.025  32.457  1.00  0.00      1S   H  
ATOM   1953 HG23 ILE   153      -6.691  -1.194  31.206  1.00  0.00      1S   H  
ATOM   1954  HD1 ILE   153     -10.319  -2.814  31.170  1.00  0.00      1S   H  
ATOM   1955  HD2 ILE   153      -8.577  -3.287  31.142  1.00  0.00      1S   H  
ATOM   1956  HD3 ILE   153      -9.616  -3.580  29.703  1.00  0.00      1S   H  
ATOM   1957  N   ILE   154      -9.333   2.197  32.544  1.00  1.00      1S   N  
ATOM   1958  CA  ILE   154      -8.904   3.287  33.398  1.00  1.00      1S   C  
ATOM   1959  C   ILE   154      -9.870   3.488  34.544  1.00  1.00      1S   C  
ATOM   1960  O   ILE   154      -9.445   3.487  35.692  1.00  1.00      1S   O  
ATOM   1961  CB  ILE   154      -8.693   4.574  32.611  1.00  1.00      1S   C  
ATOM   1962  CG1 ILE   154      -7.550   4.367  31.593  1.00  1.00      1S   C  
ATOM   1963  CG2 ILE   154      -8.358   5.758  33.543  1.00  1.00      1S   C  
ATOM   1964  CD  ILE   154      -7.573   5.363  30.429  1.00  1.00      1S   C  
ATOM   1965  HN  ILE   154      -9.477   2.444  31.587  1.00  0.00      1S   H  
ATOM   1966  HA  ILE   154      -7.956   2.995  33.829  1.00  0.00      1S   H  
ATOM   1967  HB  ILE   154      -9.627   4.809  32.052  1.00  0.00      1S   H  
ATOM   1968 HG11 ILE   154      -7.611   3.347  31.164  1.00  0.00      1S   H  
ATOM   1969 HG12 ILE   154      -6.576   4.433  32.124  1.00  0.00      1S   H  
ATOM   1970 HG21 ILE   154      -7.446   5.524  34.133  1.00  0.00      1S   H  
ATOM   1971 HG22 ILE   154      -9.189   5.983  34.241  1.00  0.00      1S   H  
ATOM   1972 HG23 ILE   154      -8.161   6.672  32.946  1.00  0.00      1S   H  
ATOM   1973  HD1 ILE   154      -7.340   6.389  30.778  1.00  0.00      1S   H  
ATOM   1974  HD2 ILE   154      -8.576   5.367  29.951  1.00  0.00      1S   H  
ATOM   1975  HD3 ILE   154      -6.827   5.070  29.660  1.00  0.00      1S   H  
ATOM   1976  N   LEU   155     -11.196   3.597  34.271  1.00  1.00      1S   N  
ATOM   1977  CA  LEU   155     -12.233   3.674  35.287  1.00  1.00      1S   C  
ATOM   1978  C   LEU   155     -12.117   2.565  36.307  1.00  1.00      1S   C  
ATOM   1979  O   LEU   155     -12.080   2.847  37.498  1.00  1.00      1S   O  
ATOM   1980  CB  LEU   155     -13.670   3.602  34.715  1.00  1.00      1S   C  
ATOM   1981  CG  LEU   155     -14.136   4.836  33.910  1.00  1.00      1S   C  
ATOM   1982  CD1 LEU   155     -15.485   4.530  33.231  1.00  1.00      1S   C  
ATOM   1983  CD2 LEU   155     -14.233   6.111  34.770  1.00  1.00      1S   C  
ATOM   1984  HN  LEU   155     -11.522   3.615  33.327  1.00  0.00      1S   H  
ATOM   1985  HA  LEU   155     -12.096   4.608  35.813  1.00  0.00      1S   H  
ATOM   1986  HB1 LEU   155     -14.398   3.468  35.547  1.00  0.00      1S   H  
ATOM   1987  HB2 LEU   155     -13.744   2.708  34.058  1.00  0.00      1S   H  
ATOM   1988  HG  LEU   155     -13.393   5.033  33.105  1.00  0.00      1S   H  
ATOM   1989 HD11 LEU   155     -16.254   4.300  33.999  1.00  0.00      1S   H  
ATOM   1990 HD12 LEU   155     -15.386   3.653  32.557  1.00  0.00      1S   H  
ATOM   1991 HD13 LEU   155     -15.827   5.401  32.634  1.00  0.00      1S   H  
ATOM   1992 HD21 LEU   155     -13.241   6.389  35.182  1.00  0.00      1S   H  
ATOM   1993 HD22 LEU   155     -14.938   5.954  35.614  1.00  0.00      1S   H  
ATOM   1994 HD23 LEU   155     -14.603   6.958  34.155  1.00  0.00      1S   H  
ATOM   1995  N   MET   156     -12.011   1.287  35.867  1.00  1.00      1S   N  
ATOM   1996  CA  MET   156     -11.860   0.146  36.750  1.00  1.00      1S   C  
ATOM   1997  C   MET   156     -10.588   0.177  37.551  1.00  1.00      1S   C  
ATOM   1998  O   MET   156     -10.634  -0.090  38.749  1.00  1.00      1S   O  
ATOM   1999  CB  MET   156     -11.918  -1.220  36.021  1.00  1.00      1S   C  
ATOM   2000  CG  MET   156     -13.351  -1.749  35.807  1.00  1.00      1S   C  
ATOM   2001  SD  MET   156     -14.394  -1.800  37.311  1.00  1.00      1S   S  
ATOM   2002  CE  MET   156     -13.644  -3.218  38.166  1.00  1.00      1S   C  
ATOM   2003  HN  MET   156     -12.044   1.079  34.891  1.00  0.00      1S   H  
ATOM   2004  HA  MET   156     -12.659   0.211  37.471  1.00  0.00      1S   H  
ATOM   2005  HB1 MET   156     -11.375  -1.999  36.603  1.00  0.00      1S   H  
ATOM   2006  HB2 MET   156     -11.407  -1.127  35.038  1.00  0.00      1S   H  
ATOM   2007  HG1 MET   156     -13.276  -2.769  35.369  1.00  0.00      1S   H  
ATOM   2008  HG2 MET   156     -13.839  -1.100  35.047  1.00  0.00      1S   H  
ATOM   2009  HE1 MET   156     -12.538  -3.136  38.199  1.00  0.00      1S   H  
ATOM   2010  HE2 MET   156     -13.903  -4.172  37.661  1.00  0.00      1S   H  
ATOM   2011  HE3 MET   156     -14.011  -3.280  39.214  1.00  0.00      1S   H  
ATOM   2012  N   VAL   157      -9.432   0.526  36.936  1.00  1.00      1S   N  
ATOM   2013  CA  VAL   157      -8.151   0.664  37.608  1.00  1.00      1S   C  
ATOM   2014  C   VAL   157      -8.279   1.664  38.731  1.00  1.00      1S   C  
ATOM   2015  O   VAL   157      -7.801   1.399  39.823  1.00  1.00      1S   O  
ATOM   2016  CB  VAL   157      -6.997   1.048  36.673  1.00  1.00      1S   C  
ATOM   2017  CG1 VAL   157      -5.708   1.395  37.456  1.00  1.00      1S   C  
ATOM   2018  CG2 VAL   157      -6.704  -0.129  35.719  1.00  1.00      1S   C  
ATOM   2019  HN  VAL   157      -9.417   0.712  35.953  1.00  0.00      1S   H  
ATOM   2020  HA  VAL   157      -7.920  -0.293  38.054  1.00  0.00      1S   H  
ATOM   2021  HB  VAL   157      -7.294   1.933  36.068  1.00  0.00      1S   H  
ATOM   2022 HG11 VAL   157      -5.462   0.580  38.170  1.00  0.00      1S   H  
ATOM   2023 HG12 VAL   157      -5.818   2.345  38.018  1.00  0.00      1S   H  
ATOM   2024 HG13 VAL   157      -4.856   1.511  36.753  1.00  0.00      1S   H  
ATOM   2025 HG21 VAL   157      -7.618  -0.492  35.214  1.00  0.00      1S   H  
ATOM   2026 HG22 VAL   157      -6.265  -0.980  36.281  1.00  0.00      1S   H  
ATOM   2027 HG23 VAL   157      -5.978   0.189  34.940  1.00  0.00      1S   H  
ATOM   2028  N   TRP   158      -8.981   2.797  38.514  1.00  1.00      1S   N  
ATOM   2029  CA  TRP   158      -9.181   3.819  39.517  1.00  1.00      1S   C  
ATOM   2030  C   TRP   158     -10.224   3.458  40.553  1.00  1.00      1S   C  
ATOM   2031  O   TRP   158     -10.070   3.844  41.705  1.00  1.00      1S   O  
ATOM   2032  CB  TRP   158      -9.533   5.186  38.887  1.00  1.00      1S   C  
ATOM   2033  CG  TRP   158      -8.301   5.910  38.375  1.00  1.00      1S   C  
ATOM   2034  CD1 TRP   158      -7.698   5.837  37.152  1.00  1.00      1S   C  
ATOM   2035  CD2 TRP   158      -7.487   6.791  39.170  1.00  1.00      1S   C  
ATOM   2036  CE2 TRP   158      -6.422   7.221  38.346  1.00  1.00      1S   C  
ATOM   2037  CE3 TRP   158      -7.597   7.228  40.486  1.00  1.00      1S   C  
ATOM   2038  NE1 TRP   158      -6.573   6.623  37.120  1.00  1.00      1S   N  
ATOM   2039  CZ2 TRP   158      -5.455   8.095  38.823  1.00  1.00      1S   C  
ATOM   2040  CZ3 TRP   158      -6.623   8.118  40.961  1.00  1.00      1S   C  
ATOM   2041  CH2 TRP   158      -5.566   8.541  40.145  1.00  1.00      1S   C  
ATOM   2042  HN  TRP   158      -9.390   2.981  37.620  1.00  0.00      1S   H  
ATOM   2043  HA  TRP   158      -8.250   3.932  40.058  1.00  0.00      1S   H  
ATOM   2044  HB1 TRP   158     -10.010   5.849  39.641  1.00  0.00      1S   H  
ATOM   2045  HB2 TRP   158     -10.255   5.030  38.056  1.00  0.00      1S   H  
ATOM   2046  HD1 TRP   158      -8.039   5.244  36.326  1.00  0.00      1S   H  
ATOM   2047  HE1 TRP   158      -5.959   6.706  36.362  1.00  0.00      1S   H  
ATOM   2048  HE3 TRP   158      -8.403   6.914  41.131  1.00  0.00      1S   H  
ATOM   2049  HZ2 TRP   158      -4.642   8.434  38.202  1.00  0.00      1S   H  
ATOM   2050  HZ3 TRP   158      -6.685   8.499  41.966  1.00  0.00      1S   H  
ATOM   2051  HH2 TRP   158      -4.833   9.222  40.548  1.00  0.00      1S   H  
ATOM   2052  N   ILE   159     -11.300   2.710  40.198  1.00  1.00      1S   N  
ATOM   2053  CA  ILE   159     -12.335   2.291  41.134  1.00  1.00      1S   C  
ATOM   2054  C   ILE   159     -11.770   1.268  42.079  1.00  1.00      1S   C  
ATOM   2055  O   ILE   159     -11.895   1.417  43.291  1.00  1.00      1S   O  
ATOM   2056  CB  ILE   159     -13.593   1.725  40.465  1.00  1.00      1S   C  
ATOM   2057  CG1 ILE   159     -14.412   2.871  39.825  1.00  1.00      1S   C  
ATOM   2058  CG2 ILE   159     -14.468   0.935  41.475  1.00  1.00      1S   C  
ATOM   2059  CD  ILE   159     -15.511   2.369  38.881  1.00  1.00      1S   C  
ATOM   2060  HN  ILE   159     -11.440   2.434  39.248  1.00  0.00      1S   H  
ATOM   2061  HA  ILE   159     -12.620   3.152  41.722  1.00  0.00      1S   H  
ATOM   2062  HB  ILE   159     -13.282   1.026  39.656  1.00  0.00      1S   H  
ATOM   2063 HG11 ILE   159     -13.731   3.535  39.250  1.00  0.00      1S   H  
ATOM   2064 HG12 ILE   159     -14.870   3.484  40.633  1.00  0.00      1S   H  
ATOM   2065 HG21 ILE   159     -14.654   1.546  42.384  1.00  0.00      1S   H  
ATOM   2066 HG22 ILE   159     -13.979  -0.015  41.776  1.00  0.00      1S   H  
ATOM   2067 HG23 ILE   159     -15.446   0.665  41.030  1.00  0.00      1S   H  
ATOM   2068  HD1 ILE   159     -16.294   1.816  39.442  1.00  0.00      1S   H  
ATOM   2069  HD2 ILE   159     -15.077   1.690  38.116  1.00  0.00      1S   H  
ATOM   2070  HD3 ILE   159     -15.995   3.223  38.363  1.00  0.00      1S   H  
ATOM   2071  N   VAL   160     -11.129   0.201  41.552  1.00  1.00      1S   N  
ATOM   2072  CA  VAL   160     -10.600  -0.882  42.351  1.00  1.00      1S   C  
ATOM   2073  C   VAL   160      -9.408  -0.393  43.143  1.00  1.00      1S   C  
ATOM   2074  O   VAL   160      -9.249  -0.766  44.302  1.00  1.00      1S   O  
ATOM   2075  CB  VAL   160     -10.278  -2.124  41.528  1.00  1.00      1S   C  
ATOM   2076  CG1 VAL   160      -9.732  -3.250  42.431  1.00  1.00      1S   C  
ATOM   2077  CG2 VAL   160     -11.575  -2.590  40.835  1.00  1.00      1S   C  
ATOM   2078  HN  VAL   160     -11.027   0.098  40.563  1.00  0.00      1S   H  
ATOM   2079  HA  VAL   160     -11.367  -1.158  43.062  1.00  0.00      1S   H  
ATOM   2080  HB  VAL   160      -9.524  -1.882  40.746  1.00  0.00      1S   H  
ATOM   2081 HG11 VAL   160     -10.414  -3.418  43.291  1.00  0.00      1S   H  
ATOM   2082 HG12 VAL   160      -8.723  -2.999  42.818  1.00  0.00      1S   H  
ATOM   2083 HG13 VAL   160      -9.656  -4.196  41.855  1.00  0.00      1S   H  
ATOM   2084 HG21 VAL   160     -11.966  -1.819  40.141  1.00  0.00      1S   H  
ATOM   2085 HG22 VAL   160     -12.359  -2.817  41.589  1.00  0.00      1S   H  
ATOM   2086 HG23 VAL   160     -11.378  -3.513  40.249  1.00  0.00      1S   H  
ATOM   2087  N   SER   161      -8.581   0.527  42.584  1.00  1.00      1S   N  
ATOM   2088  CA  SER   161      -7.543   1.212  43.341  1.00  1.00      1S   C  
ATOM   2089  C   SER   161      -8.134   2.025  44.465  1.00  1.00      1S   C  
ATOM   2090  O   SER   161      -7.628   1.987  45.581  1.00  1.00      1S   O  
ATOM   2091  CB  SER   161      -6.688   2.193  42.506  1.00  1.00      1S   C  
ATOM   2092  OG  SER   161      -5.811   1.486  41.640  1.00  1.00      1S   O  
ATOM   2093  HN  SER   161      -8.687   0.809  41.631  1.00  0.00      1S   H  
ATOM   2094  HA  SER   161      -6.899   0.460  43.775  1.00  0.00      1S   H  
ATOM   2095  HB1 SER   161      -6.056   2.829  43.162  1.00  0.00      1S   H  
ATOM   2096  HB2 SER   161      -7.343   2.855  41.899  1.00  0.00      1S   H  
ATOM   2097  HG1 SER   161      -6.344   1.226  40.881  1.00  0.00      1S   H  
ATOM   2098  N   GLY   162      -9.237   2.756  44.192  1.00  1.00      1S   N  
ATOM   2099  CA  GLY   162      -9.936   3.613  45.127  1.00  1.00      1S   C  
ATOM   2100  C   GLY   162     -10.503   2.871  46.283  1.00  1.00      1S   C  
ATOM   2101  O   GLY   162     -10.318   3.280  47.428  1.00  1.00      1S   O  
ATOM   2102  HN  GLY   162      -9.621   2.758  43.269  1.00  0.00      1S   H  
ATOM   2103  HA1 GLY   162     -10.751   4.070  44.585  1.00  0.00      1S   H  
ATOM   2104  HA2 GLY   162      -9.237   4.323  45.527  1.00  0.00      1S   H  
ATOM   2105  N   LEU   163     -11.195   1.747  46.031  1.00  1.00      1S   N  
ATOM   2106  CA  LEU   163     -11.796   0.941  47.062  1.00  1.00      1S   C  
ATOM   2107  C   LEU   163     -10.736   0.328  47.937  1.00  1.00      1S   C  
ATOM   2108  O   LEU   163     -10.818   0.434  49.156  1.00  1.00      1S   O  
ATOM   2109  CB  LEU   163     -12.728  -0.147  46.484  1.00  1.00      1S   C  
ATOM   2110  CG  LEU   163     -14.040   0.433  45.899  1.00  1.00      1S   C  
ATOM   2111  CD1 LEU   163     -14.795  -0.618  45.064  1.00  1.00      1S   C  
ATOM   2112  CD2 LEU   163     -14.959   1.017  46.991  1.00  1.00      1S   C  
ATOM   2113  HN  LEU   163     -11.348   1.439  45.091  1.00  0.00      1S   H  
ATOM   2114  HA  LEU   163     -12.372   1.604  47.691  1.00  0.00      1S   H  
ATOM   2115  HB1 LEU   163     -13.003  -0.878  47.276  1.00  0.00      1S   H  
ATOM   2116  HB2 LEU   163     -12.185  -0.695  45.684  1.00  0.00      1S   H  
ATOM   2117  HG  LEU   163     -13.771   1.264  45.207  1.00  0.00      1S   H  
ATOM   2118 HD11 LEU   163     -15.072  -1.487  45.697  1.00  0.00      1S   H  
ATOM   2119 HD12 LEU   163     -14.159  -0.973  44.226  1.00  0.00      1S   H  
ATOM   2120 HD13 LEU   163     -15.722  -0.176  44.642  1.00  0.00      1S   H  
ATOM   2121 HD21 LEU   163     -14.462   1.848  47.532  1.00  0.00      1S   H  
ATOM   2122 HD22 LEU   163     -15.229   0.229  47.726  1.00  0.00      1S   H  
ATOM   2123 HD23 LEU   163     -15.892   1.412  46.538  1.00  0.00      1S   H  
ATOM   2124  N   THR   164      -9.677  -0.272  47.352  1.00  1.00      1S   N  
ATOM   2125  CA  THR   164      -8.607  -0.897  48.111  1.00  1.00      1S   C  
ATOM   2126  C   THR   164      -7.768   0.097  48.901  1.00  1.00      1S   C  
ATOM   2127  O   THR   164      -7.157  -0.271  49.897  1.00  1.00      1S   O  
ATOM   2128  CB  THR   164      -7.679  -1.762  47.260  1.00  1.00      1S   C  
ATOM   2129  CG2 THR   164      -8.484  -2.863  46.537  1.00  1.00      1S   C  
ATOM   2130  OG1 THR   164      -6.950  -1.002  46.299  1.00  1.00      1S   O  
ATOM   2131  HN  THR   164      -9.607  -0.339  46.357  1.00  0.00      1S   H  
ATOM   2132  HA  THR   164      -9.080  -1.551  48.831  1.00  0.00      1S   H  
ATOM   2133  HB  THR   164      -6.936  -2.265  47.920  1.00  0.00      1S   H  
ATOM   2134  HG1 THR   164      -7.596  -0.683  45.663  1.00  0.00      1S   H  
ATOM   2135 HG21 THR   164      -9.329  -2.442  45.959  1.00  0.00      1S   H  
ATOM   2136 HG22 THR   164      -8.903  -3.581  47.271  1.00  0.00      1S   H  
ATOM   2137 HG23 THR   164      -7.829  -3.418  45.833  1.00  0.00      1S   H  
ATOM   2138  N   SER   165      -7.716   1.380  48.471  1.00  1.00      1S   N  
ATOM   2139  CA  SER   165      -6.921   2.399  49.121  1.00  1.00      1S   C  
ATOM   2140  C   SER   165      -7.701   3.077  50.218  1.00  1.00      1S   C  
ATOM   2141  O   SER   165      -7.173   3.290  51.303  1.00  1.00      1S   O  
ATOM   2142  CB  SER   165      -6.402   3.455  48.124  1.00  1.00      1S   C  
ATOM   2143  OG  SER   165      -5.454   2.850  47.253  1.00  1.00      1S   O  
ATOM   2144  HN  SER   165      -8.197   1.662  47.644  1.00  0.00      1S   H  
ATOM   2145  HA  SER   165      -6.061   1.933  49.585  1.00  0.00      1S   H  
ATOM   2146  HB1 SER   165      -5.898   4.290  48.657  1.00  0.00      1S   H  
ATOM   2147  HB2 SER   165      -7.237   3.868  47.518  1.00  0.00      1S   H  
ATOM   2148  HG1 SER   165      -5.945   2.202  46.737  1.00  0.00      1S   H  
ATOM   2149  N   PHE   166      -8.987   3.427  49.973  1.00  1.00      1S   N  
ATOM   2150  CA  PHE   166      -9.807   4.125  50.942  1.00  1.00      1S   C  
ATOM   2151  C   PHE   166     -10.336   3.194  52.006  1.00  1.00      1S   C  
ATOM   2152  O   PHE   166     -10.242   3.531  53.180  1.00  1.00      1S   O  
ATOM   2153  CB  PHE   166     -10.990   4.908  50.307  1.00  1.00      1S   C  
ATOM   2154  CG  PHE   166     -10.536   6.274  49.844  1.00  1.00      1S   C  
ATOM   2155  CD1 PHE   166      -9.784   6.440  48.667  1.00  1.00      1S   C  
ATOM   2156  CD2 PHE   166     -10.841   7.413  50.613  1.00  1.00      1S   C  
ATOM   2157  CE1 PHE   166      -9.354   7.711  48.268  1.00  1.00      1S   C  
ATOM   2158  CE2 PHE   166     -10.413   8.685  50.211  1.00  1.00      1S   C  
ATOM   2159  CZ  PHE   166      -9.673   8.836  49.035  1.00  1.00      1S   C  
ATOM   2160  HN  PHE   166      -9.419   3.246  49.091  1.00  0.00      1S   H  
ATOM   2161  HA  PHE   166      -9.176   4.831  51.465  1.00  0.00      1S   H  
ATOM   2162  HB1 PHE   166     -11.804   5.069  51.048  1.00  0.00      1S   H  
ATOM   2163  HB2 PHE   166     -11.412   4.355  49.443  1.00  0.00      1S   H  
ATOM   2164  HD1 PHE   166      -9.524   5.585  48.064  1.00  0.00      1S   H  
ATOM   2165  HD2 PHE   166     -11.401   7.309  51.530  1.00  0.00      1S   H  
ATOM   2166  HE1 PHE   166      -8.765   7.823  47.375  1.00  0.00      1S   H  
ATOM   2167  HE2 PHE   166     -10.637   9.546  50.819  1.00  0.00      1S   H  
ATOM   2168  HZ  PHE   166      -9.345   9.817  48.723  1.00  0.00      1S   H  
ATOM   2169  N   LEU   167     -10.896   2.009  51.654  1.00  1.00      1S   N  
ATOM   2170  CA  LEU   167     -11.592   1.136  52.598  1.00  1.00      1S   C  
ATOM   2171  C   LEU   167     -10.767   0.728  53.796  1.00  1.00      1S   C  
ATOM   2172  O   LEU   167     -11.276   0.938  54.893  1.00  1.00      1S   O  
ATOM   2173  CB  LEU   167     -12.227  -0.137  51.981  1.00  1.00      1S   C  
ATOM   2174  CG  LEU   167     -13.664   0.033  51.453  1.00  1.00      1S   C  
ATOM   2175  CD1 LEU   167     -13.856   1.272  50.560  1.00  1.00      1S   C  
ATOM   2176  CD2 LEU   167     -14.093  -1.257  50.731  1.00  1.00      1S   C  
ATOM   2177  HN  LEU   167     -10.898   1.697  50.705  1.00  0.00      1S   H  
ATOM   2178  HA  LEU   167     -12.406   1.725  52.998  1.00  0.00      1S   H  
ATOM   2179  HB1 LEU   167     -12.268  -0.958  52.734  1.00  0.00      1S   H  
ATOM   2180  HB2 LEU   167     -11.578  -0.502  51.161  1.00  0.00      1S   H  
ATOM   2181  HG  LEU   167     -14.331   0.161  52.338  1.00  0.00      1S   H  
ATOM   2182 HD11 LEU   167     -13.119   1.271  49.733  1.00  0.00      1S   H  
ATOM   2183 HD12 LEU   167     -13.728   2.206  51.147  1.00  0.00      1S   H  
ATOM   2184 HD13 LEU   167     -14.877   1.275  50.123  1.00  0.00      1S   H  
ATOM   2185 HD21 LEU   167     -14.008  -2.126  51.418  1.00  0.00      1S   H  
ATOM   2186 HD22 LEU   167     -13.438  -1.438  49.852  1.00  0.00      1S   H  
ATOM   2187 HD23 LEU   167     -15.144  -1.178  50.384  1.00  0.00      1S   H  
ATOM   2188  N   PRO   168      -9.539   0.205  53.722  1.00  1.00      1S   N  
ATOM   2189  CA  PRO   168      -8.773  -0.149  54.904  1.00  1.00      1S   C  
ATOM   2190  C   PRO   168      -8.523   1.012  55.828  1.00  1.00      1S   C  
ATOM   2191  O   PRO   168      -8.459   0.793  57.034  1.00  1.00      1S   O  
ATOM   2192  CB  PRO   168      -7.429  -0.622  54.345  1.00  1.00      1S   C  
ATOM   2193  CG  PRO   168      -7.771  -1.237  52.989  1.00  1.00      1S   C  
ATOM   2194  CD  PRO   168      -8.993  -0.440  52.526  1.00  1.00      1S   C  
ATOM   2195  HA  PRO   168      -9.321  -0.911  55.441  1.00  0.00      1S   H  
ATOM   2196  HB1 PRO   168      -6.926  -1.343  55.020  1.00  0.00      1S   H  
ATOM   2197  HB2 PRO   168      -6.748   0.241  54.160  1.00  0.00      1S   H  
ATOM   2198  HG1 PRO   168      -6.926  -1.151  52.276  1.00  0.00      1S   H  
ATOM   2199  HG2 PRO   168      -8.042  -2.306  53.114  1.00  0.00      1S   H  
ATOM   2200  HD1 PRO   168      -8.713   0.347  51.795  1.00  0.00      1S   H  
ATOM   2201  HD2 PRO   168      -9.729  -1.141  52.078  1.00  0.00      1S   H  
ATOM   2202  N   ILE   169      -8.378   2.240  55.289  1.00  1.00      1S   N  
ATOM   2203  CA  ILE   169      -8.061   3.415  56.063  1.00  1.00      1S   C  
ATOM   2204  C   ILE   169      -9.283   3.907  56.793  1.00  1.00      1S   C  
ATOM   2205  O   ILE   169      -9.216   4.197  57.987  1.00  1.00      1S   O  
ATOM   2206  CB  ILE   169      -7.409   4.493  55.216  1.00  1.00      1S   C  
ATOM   2207  CG1 ILE   169      -5.976   4.020  54.861  1.00  1.00      1S   C  
ATOM   2208  CG2 ILE   169      -7.393   5.850  55.962  1.00  1.00      1S   C  
ATOM   2209  CD  ILE   169      -5.315   4.838  53.757  1.00  1.00      1S   C  
ATOM   2210  HN  ILE   169      -8.452   2.379  54.303  1.00  0.00      1S   H  
ATOM   2211  HA  ILE   169      -7.337   3.133  56.806  1.00  0.00      1S   H  
ATOM   2212  HB  ILE   169      -7.986   4.612  54.271  1.00  0.00      1S   H  
ATOM   2213 HG11 ILE   169      -6.003   2.960  54.526  1.00  0.00      1S   H  
ATOM   2214 HG12 ILE   169      -5.349   4.067  55.779  1.00  0.00      1S   H  
ATOM   2215 HG21 ILE   169      -6.976   5.730  56.983  1.00  0.00      1S   H  
ATOM   2216 HG22 ILE   169      -8.419   6.270  56.039  1.00  0.00      1S   H  
ATOM   2217 HG23 ILE   169      -6.773   6.590  55.419  1.00  0.00      1S   H  
ATOM   2218  HD1 ILE   169      -5.257   5.909  54.039  1.00  0.00      1S   H  
ATOM   2219  HD2 ILE   169      -5.906   4.755  52.822  1.00  0.00      1S   H  
ATOM   2220  HD3 ILE   169      -4.287   4.470  53.555  1.00  0.00      1S   H  
ATOM   2221  N   GLN   170     -10.441   3.997  56.105  1.00  1.00      1S   N  
ATOM   2222  CA  GLN   170     -11.654   4.527  56.685  1.00  1.00      1S   C  
ATOM   2223  C   GLN   170     -12.254   3.540  57.664  1.00  1.00      1S   C  
ATOM   2224  O   GLN   170     -12.624   3.907  58.776  1.00  1.00      1S   O  
ATOM   2225  CB  GLN   170     -12.710   4.896  55.615  1.00  1.00      1S   C  
ATOM   2226  CG  GLN   170     -12.210   5.844  54.499  1.00  1.00      1S   C  
ATOM   2227  CD  GLN   170     -11.655   7.168  55.042  1.00  1.00      1S   C  
ATOM   2228  NE2 GLN   170     -10.504   7.619  54.461  1.00  1.00      1S   N  
ATOM   2229  OE1 GLN   170     -12.242   7.789  55.933  1.00  1.00      1S   O  
ATOM   2230  HN  GLN   170     -10.493   3.733  55.142  1.00  0.00      1S   H  
ATOM   2231  HA  GLN   170     -11.395   5.422  57.235  1.00  0.00      1S   H  
ATOM   2232  HB1 GLN   170     -13.583   5.370  56.116  1.00  0.00      1S   H  
ATOM   2233  HB2 GLN   170     -13.069   3.965  55.119  1.00  0.00      1S   H  
ATOM   2234  HG1 GLN   170     -13.053   6.071  53.812  1.00  0.00      1S   H  
ATOM   2235  HG2 GLN   170     -11.425   5.341  53.908  1.00  0.00      1S   H  
ATOM   2236 HE21 GLN   170     -10.110   8.486  54.762  1.00  0.00      1S   H  
ATOM   2237 HE22 GLN   170     -10.056   7.081  53.747  1.00  0.00      1S   H  
ATOM   2238  N   MET   171     -12.321   2.242  57.280  1.00  1.00      1S   N  
ATOM   2239  CA  MET   171     -12.854   1.178  58.106  1.00  1.00      1S   C  
ATOM   2240  C   MET   171     -11.895   0.752  59.198  1.00  1.00      1S   C  
ATOM   2241  O   MET   171     -12.250  -0.087  60.029  1.00  1.00      1S   O  
ATOM   2242  CB  MET   171     -13.181  -0.088  57.282  1.00  1.00      1S   C  
ATOM   2243  CG  MET   171     -14.279   0.086  56.219  1.00  1.00      1S   C  
ATOM   2244  SD  MET   171     -15.960   0.202  56.912  1.00  1.00      1S   S  
ATOM   2245  CE  MET   171     -16.198  -1.560  57.311  1.00  1.00      1S   C  
ATOM   2246  HN  MET   171     -12.007   1.956  56.376  1.00  0.00      1S   H  
ATOM   2247  HA  MET   171     -13.760   1.534  58.577  1.00  0.00      1S   H  
ATOM   2248  HB1 MET   171     -13.525  -0.882  57.977  1.00  0.00      1S   H  
ATOM   2249  HB2 MET   171     -12.255  -0.451  56.784  1.00  0.00      1S   H  
ATOM   2250  HG1 MET   171     -14.229  -0.789  55.533  1.00  0.00      1S   H  
ATOM   2251  HG2 MET   171     -14.050   0.987  55.609  1.00  0.00      1S   H  
ATOM   2252  HE1 MET   171     -15.427  -1.929  58.020  1.00  0.00      1S   H  
ATOM   2253  HE2 MET   171     -16.148  -2.186  56.394  1.00  0.00      1S   H  
ATOM   2254  HE3 MET   171     -17.191  -1.726  57.780  1.00  0.00      1S   H  
ATOM   2255  N   HSD   172     -10.670   1.328  59.230  1.00  1.00      1S   N  
ATOM   2256  CA  HSD   172      -9.723   1.205  60.317  1.00  1.00      1S   C  
ATOM   2257  C   HSD   172      -9.083  -0.159  60.428  1.00  1.00      1S   C  
ATOM   2258  O   HSD   172      -8.584  -0.537  61.486  1.00  1.00      1S   O  
ATOM   2259  CB  HSD   172     -10.295   1.655  61.687  1.00  1.00      1S   C  
ATOM   2260  CG  HSD   172     -10.708   3.096  61.724  1.00  1.00      1S   C  
ATOM   2261  CD2 HSD   172     -11.661   3.702  62.487  1.00  1.00      1S   C  
ATOM   2262  ND1 HSD   172     -10.112   4.108  61.008  1.00  1.00      1S   N  
ATOM   2263  CE1 HSD   172     -10.726   5.263  61.357  1.00  1.00      1S   C  
ATOM   2264  NE2 HSD   172     -11.669   5.065  62.261  1.00  1.00      1S   N  
ATOM   2265  HN  HSD   172     -10.409   1.976  58.517  1.00  0.00      1S   H  
ATOM   2266  HA  HSD   172      -8.921   1.883  60.069  1.00  0.00      1S   H  
ATOM   2267  HB1 HSD   172      -9.544   1.525  62.485  1.00  0.00      1S   H  
ATOM   2268  HB2 HSD   172     -11.168   1.026  61.961  1.00  0.00      1S   H  
ATOM   2269  HD1 HSD   172      -9.383   3.998  60.323  1.00  0.00      1S   H  
ATOM   2270  HD2 HSD   172     -12.349   3.267  63.201  1.00  0.00      1S   H  
ATOM   2271  HE1 HSD   172     -10.458   6.230  60.936  1.00  0.00      1S   H  
ATOM   2272  N   TRP   173      -9.021  -0.919  59.312  1.00  1.00      1S   N  
ATOM   2273  CA  TRP   173      -8.393  -2.226  59.263  1.00  1.00      1S   C  
ATOM   2274  C   TRP   173      -6.884  -2.097  59.236  1.00  1.00      1S   C  
ATOM   2275  O   TRP   173      -6.165  -3.088  59.367  1.00  1.00      1S   O  
ATOM   2276  CB  TRP   173      -8.824  -3.044  58.014  1.00  1.00      1S   C  
ATOM   2277  CG  TRP   173     -10.325  -3.169  57.794  1.00  1.00      1S   C  
ATOM   2278  CD1 TRP   173     -11.349  -2.986  58.683  1.00  1.00      1S   C  
ATOM   2279  CD2 TRP   173     -10.941  -3.511  56.536  1.00  1.00      1S   C  
ATOM   2280  CE2 TRP   173     -12.338  -3.486  56.742  1.00  1.00      1S   C  
ATOM   2281  CE3 TRP   173     -10.406  -3.826  55.288  1.00  1.00      1S   C  
ATOM   2282  NE1 TRP   173     -12.559  -3.183  58.064  1.00  1.00      1S   N  
ATOM   2283  CZ2 TRP   173     -13.221  -3.747  55.701  1.00  1.00      1S   C  
ATOM   2284  CZ3 TRP   173     -11.299  -4.114  54.244  1.00  1.00      1S   C  
ATOM   2285  CH2 TRP   173     -12.687  -4.066  54.446  1.00  1.00      1S   C  
ATOM   2286  HN  TRP   173      -9.426  -0.603  58.456  1.00  0.00      1S   H  
ATOM   2287  HA  TRP   173      -8.675  -2.769  60.155  1.00  0.00      1S   H  
ATOM   2288  HB1 TRP   173      -8.419  -4.076  58.101  1.00  0.00      1S   H  
ATOM   2289  HB2 TRP   173      -8.386  -2.590  57.098  1.00  0.00      1S   H  
ATOM   2290  HD1 TRP   173     -11.232  -2.699  59.717  1.00  0.00      1S   H  
ATOM   2291  HE1 TRP   173     -13.434  -3.039  58.474  1.00  0.00      1S   H  
ATOM   2292  HE3 TRP   173      -9.342  -3.868  55.113  1.00  0.00      1S   H  
ATOM   2293  HZ2 TRP   173     -14.291  -3.715  55.842  1.00  0.00      1S   H  
ATOM   2294  HZ3 TRP   173     -10.913  -4.379  53.271  1.00  0.00      1S   H  
ATOM   2295  HH2 TRP   173     -13.354  -4.287  53.624  1.00  0.00      1S   H  
ATOM   2296  N   TYR   174      -6.378  -0.853  59.072  1.00  1.00      1S   N  
ATOM   2297  CA  TYR   174      -4.978  -0.542  58.958  1.00  1.00      1S   C  
ATOM   2298  C   TYR   174      -4.317  -0.351  60.307  1.00  1.00      1S   C  
ATOM   2299  O   TYR   174      -3.107  -0.172  60.366  1.00  1.00      1S   O  
ATOM   2300  CB  TYR   174      -4.750   0.722  58.069  1.00  1.00      1S   C  
ATOM   2301  CG  TYR   174      -4.982   2.049  58.769  1.00  1.00      1S   C  
ATOM   2302  CD1 TYR   174      -6.274   2.532  59.019  1.00  1.00      1S   C  
ATOM   2303  CD2 TYR   174      -3.885   2.805  59.218  1.00  1.00      1S   C  
ATOM   2304  CE1 TYR   174      -6.467   3.775  59.630  1.00  1.00      1S   C  
ATOM   2305  CE2 TYR   174      -4.070   4.032  59.865  1.00  1.00      1S   C  
ATOM   2306  CZ  TYR   174      -5.365   4.530  60.048  1.00  1.00      1S   C  
ATOM   2307  OH  TYR   174      -5.574   5.764  60.702  1.00  1.00      1S   O  
ATOM   2308  HN  TYR   174      -6.994  -0.074  58.981  1.00  0.00      1S   H  
ATOM   2309  HA  TYR   174      -4.497  -1.377  58.469  1.00  0.00      1S   H  
ATOM   2310  HB1 TYR   174      -5.429   0.675  57.189  1.00  0.00      1S   H  
ATOM   2311  HB2 TYR   174      -3.706   0.716  57.688  1.00  0.00      1S   H  
ATOM   2312  HD1 TYR   174      -7.130   1.954  58.715  1.00  0.00      1S   H  
ATOM   2313  HD2 TYR   174      -2.887   2.425  59.073  1.00  0.00      1S   H  
ATOM   2314  HE1 TYR   174      -7.467   4.139  59.806  1.00  0.00      1S   H  
ATOM   2315  HE2 TYR   174      -3.212   4.587  60.215  1.00  0.00      1S   H  
ATOM   2316  HH  TYR   174      -4.725   6.203  60.786  1.00  0.00      1S   H  
ATOM   2317  N   ARG   175      -5.090  -0.330  61.413  1.00  1.00      1S   N  
ATOM   2318  CA  ARG   175      -4.643   0.225  62.673  1.00  1.00      1S   C  
ATOM   2319  C   ARG   175      -3.823  -0.751  63.482  1.00  1.00      1S   C  
ATOM   2320  O   ARG   175      -4.154  -1.930  63.589  1.00  1.00      1S   O  
ATOM   2321  CB  ARG   175      -5.843   0.652  63.550  1.00  1.00      1S   C  
ATOM   2322  CG  ARG   175      -6.753   1.696  62.886  1.00  1.00      1S   C  
ATOM   2323  CD  ARG   175      -6.312   3.149  63.069  1.00  1.00      1S   C  
ATOM   2324  NE  ARG   175      -7.090   3.789  64.183  1.00  1.00      1S   N  
ATOM   2325  CZ  ARG   175      -7.882   4.889  64.016  1.00  1.00      1S   C  
ATOM   2326  NH1 ARG   175      -7.958   5.548  62.830  1.00  1.00      1S   N1+
ATOM   2327  NH2 ARG   175      -8.612   5.348  65.066  1.00  1.00      1S   N  
ATOM   2328  HN  ARG   175      -6.055  -0.579  61.372  1.00  0.00      1S   H  
ATOM   2329  HA  ARG   175      -4.037   1.096  62.462  1.00  0.00      1S   H  
ATOM   2330  HB1 ARG   175      -5.495   1.048  64.529  1.00  0.00      1S   H  
ATOM   2331  HB2 ARG   175      -6.465  -0.252  63.748  1.00  0.00      1S   H  
ATOM   2332  HG1 ARG   175      -7.773   1.564  63.303  1.00  0.00      1S   H  
ATOM   2333  HG2 ARG   175      -6.818   1.492  61.795  1.00  0.00      1S   H  
ATOM   2334  HD1 ARG   175      -6.500   3.701  62.137  1.00  0.00      1S   H  
ATOM   2335  HD2 ARG   175      -5.234   3.202  63.294  1.00  0.00      1S   H  
ATOM   2336  HE  ARG   175      -7.059   3.363  65.085  1.00  0.00      1S   H  
ATOM   2337 HH11 ARG   175      -8.590   6.315  62.721  1.00  0.00      1S   H  
ATOM   2338 HH12 ARG   175      -7.403   5.248  62.056  1.00  0.00      1S   H  
ATOM   2339 HH21 ARG   175      -8.553   4.893  65.952  1.00  0.00      1S   H  
ATOM   2340 HH22 ARG   175      -9.196   6.149  64.946  1.00  0.00      1S   H  
ATOM   2341  N   ALA   176      -2.738  -0.239  64.110  1.00  1.00      1S   N  
ATOM   2342  CA  ALA   176      -1.930  -0.956  65.072  1.00  1.00      1S   C  
ATOM   2343  C   ALA   176      -2.624  -0.941  66.418  1.00  1.00      1S   C  
ATOM   2344  O   ALA   176      -3.627  -0.248  66.597  1.00  1.00      1S   O  
ATOM   2345  CB  ALA   176      -0.548  -0.297  65.235  1.00  1.00      1S   C  
ATOM   2346  HN  ALA   176      -2.473   0.713  63.968  1.00  0.00      1S   H  
ATOM   2347  HA  ALA   176      -1.810  -1.978  64.740  1.00  0.00      1S   H  
ATOM   2348  HB1 ALA   176      -0.667   0.754  65.566  1.00  0.00      1S   H  
ATOM   2349  HB2 ALA   176      -0.010  -0.285  64.264  1.00  0.00      1S   H  
ATOM   2350  HB3 ALA   176       0.079  -0.837  65.974  1.00  0.00      1S   H  
ATOM   2351  N   THR   177      -2.113  -1.725  67.401  1.00  1.00      1S   N  
ATOM   2352  CA  THR   177      -2.709  -1.811  68.724  1.00  1.00      1S   C  
ATOM   2353  C   THR   177      -1.669  -1.621  69.809  1.00  1.00      1S   C  
ATOM   2354  O   THR   177      -1.872  -2.067  70.937  1.00  1.00      1S   O  
ATOM   2355  CB  THR   177      -3.464  -3.117  68.987  1.00  1.00      1S   C  
ATOM   2356  CG2 THR   177      -4.751  -3.151  68.137  1.00  1.00      1S   C  
ATOM   2357  OG1 THR   177      -2.668  -4.259  68.684  1.00  1.00      1S   O  
ATOM   2358  HN  THR   177      -1.321  -2.311  67.245  1.00  0.00      1S   H  
ATOM   2359  HA  THR   177      -3.409  -0.999  68.848  1.00  0.00      1S   H  
ATOM   2360  HB  THR   177      -3.783  -3.181  70.053  1.00  0.00      1S   H  
ATOM   2361  HG1 THR   177      -3.135  -5.011  69.057  1.00  0.00      1S   H  
ATOM   2362 HG21 THR   177      -4.514  -3.132  67.053  1.00  0.00      1S   H  
ATOM   2363 HG22 THR   177      -5.389  -2.274  68.376  1.00  0.00      1S   H  
ATOM   2364 HG23 THR   177      -5.331  -4.073  68.356  1.00  0.00      1S   H  
ATOM   2365  N   HSD   178      -0.541  -0.927  69.527  1.00  1.00      1S   N  
ATOM   2366  CA  HSD   178       0.435  -0.617  70.555  1.00  1.00      1S   C  
ATOM   2367  C   HSD   178       0.213   0.801  71.010  1.00  1.00      1S   C  
ATOM   2368  O   HSD   178      -0.573   1.539  70.419  1.00  1.00      1S   O  
ATOM   2369  CB  HSD   178       1.901  -0.851  70.121  1.00  1.00      1S   C  
ATOM   2370  CG  HSD   178       2.293  -0.183  68.837  1.00  1.00      1S   C  
ATOM   2371  CD2 HSD   178       2.660   1.106  68.598  1.00  1.00      1S   C  
ATOM   2372  ND1 HSD   178       2.402  -0.829  67.627  1.00  1.00      1S   N  
ATOM   2373  CE1 HSD   178       2.826   0.086  66.724  1.00  1.00      1S   C  
ATOM   2374  NE2 HSD   178       2.997   1.276  67.270  1.00  1.00      1S   N  
ATOM   2375  HN  HSD   178      -0.366  -0.549  68.621  1.00  0.00      1S   H  
ATOM   2376  HA  HSD   178       0.275  -1.249  71.417  1.00  0.00      1S   H  
ATOM   2377  HB1 HSD   178       2.051  -1.946  69.996  1.00  0.00      1S   H  
ATOM   2378  HB2 HSD   178       2.596  -0.521  70.922  1.00  0.00      1S   H  
ATOM   2379  HD1 HSD   178       2.242  -1.808  67.467  1.00  0.00      1S   H  
ATOM   2380  HD2 HSD   178       2.719   1.935  69.286  1.00  0.00      1S   H  
ATOM   2381  HE1 HSD   178       3.012  -0.152  65.679  1.00  0.00      1S   H  
ATOM   2382  N   GLN   179       0.883   1.204  72.118  1.00  1.00      1S   N  
ATOM   2383  CA  GLN   179       0.557   2.410  72.846  1.00  1.00      1S   C  
ATOM   2384  C   GLN   179       0.883   3.661  72.075  1.00  1.00      1S   C  
ATOM   2385  O   GLN   179       0.095   4.601  72.064  1.00  1.00      1S   O  
ATOM   2386  CB  GLN   179       1.250   2.462  74.231  1.00  1.00      1S   C  
ATOM   2387  CG  GLN   179       0.725   3.566  75.175  1.00  1.00      1S   C  
ATOM   2388  CD  GLN   179      -0.787   3.413  75.397  1.00  1.00      1S   C  
ATOM   2389  NE2 GLN   179      -1.536   4.547  75.293  1.00  1.00      1S   N  
ATOM   2390  OE1 GLN   179      -1.283   2.311  75.656  1.00  1.00      1S   O  
ATOM   2391  HN  GLN   179       1.555   0.613  72.557  1.00  0.00      1S   H  
ATOM   2392  HA  GLN   179      -0.513   2.392  72.996  1.00  0.00      1S   H  
ATOM   2393  HB1 GLN   179       2.347   2.594  74.098  1.00  0.00      1S   H  
ATOM   2394  HB2 GLN   179       1.099   1.480  74.733  1.00  0.00      1S   H  
ATOM   2395  HG1 GLN   179       0.957   4.561  74.746  1.00  0.00      1S   H  
ATOM   2396  HG2 GLN   179       1.235   3.485  76.158  1.00  0.00      1S   H  
ATOM   2397 HE21 GLN   179      -2.520   4.506  75.458  1.00  0.00      1S   H  
ATOM   2398 HE22 GLN   179      -1.116   5.409  75.007  1.00  0.00      1S   H  
ATOM   2399  N   GLU   180       2.040   3.684  71.374  1.00  1.00      1S   N  
ATOM   2400  CA  GLU   180       2.490   4.811  70.583  1.00  1.00      1S   C  
ATOM   2401  C   GLU   180       1.540   5.142  69.447  1.00  1.00      1S   C  
ATOM   2402  O   GLU   180       1.345   6.307  69.105  1.00  1.00      1S   O  
ATOM   2403  CB  GLU   180       3.905   4.541  70.019  1.00  1.00      1S   C  
ATOM   2404  CG  GLU   180       4.640   5.813  69.558  1.00  1.00      1S   C  
ATOM   2405  CD  GLU   180       6.135   5.532  69.417  1.00  1.00      1S   C  
ATOM   2406  OE1 GLU   180       6.659   5.642  68.278  1.00  1.00      1S   O  
ATOM   2407  OE2 GLU   180       6.771   5.210  70.457  1.00  1.00      1S   O1-
ATOM   2408  HN  GLU   180       2.665   2.909  71.399  1.00  0.00      1S   H  
ATOM   2409  HA  GLU   180       2.541   5.663  71.246  1.00  0.00      1S   H  
ATOM   2410  HB1 GLU   180       3.863   3.813  69.180  1.00  0.00      1S   H  
ATOM   2411  HB2 GLU   180       4.496   4.069  70.836  1.00  0.00      1S   H  
ATOM   2412  HG1 GLU   180       4.506   6.618  70.312  1.00  0.00      1S   H  
ATOM   2413  HG2 GLU   180       4.227   6.163  68.588  1.00  0.00      1S   H  
ATOM   2414  N   ALA   181       0.900   4.102  68.863  1.00  1.00      1S   N  
ATOM   2415  CA  ALA   181       0.014   4.223  67.733  1.00  1.00      1S   C  
ATOM   2416  C   ALA   181      -1.369   4.645  68.146  1.00  1.00      1S   C  
ATOM   2417  O   ALA   181      -1.936   5.548  67.539  1.00  1.00      1S   O  
ATOM   2418  CB  ALA   181      -0.101   2.897  66.974  1.00  1.00      1S   C  
ATOM   2419  HN  ALA   181       1.038   3.173  69.194  1.00  0.00      1S   H  
ATOM   2420  HA  ALA   181       0.412   4.975  67.064  1.00  0.00      1S   H  
ATOM   2421  HB1 ALA   181      -0.458   2.082  67.638  1.00  0.00      1S   H  
ATOM   2422  HB2 ALA   181       0.894   2.613  66.574  1.00  0.00      1S   H  
ATOM   2423  HB3 ALA   181      -0.794   2.992  66.111  1.00  0.00      1S   H  
ATOM   2424  N   ILE   182      -1.942   4.019  69.208  1.00  1.00      1S   N  
ATOM   2425  CA  ILE   182      -3.250   4.352  69.754  1.00  1.00      1S   C  
ATOM   2426  C   ILE   182      -3.256   5.777  70.281  1.00  1.00      1S   C  
ATOM   2427  O   ILE   182      -4.261   6.482  70.179  1.00  1.00      1S   O  
ATOM   2428  CB  ILE   182      -3.715   3.337  70.804  1.00  1.00      1S   C  
ATOM   2429  CG1 ILE   182      -3.939   1.958  70.124  1.00  1.00      1S   C  
ATOM   2430  CG2 ILE   182      -5.000   3.823  71.517  1.00  1.00      1S   C  
ATOM   2431  CD  ILE   182      -4.335   0.842  71.099  1.00  1.00      1S   C  
ATOM   2432  HN  ILE   182      -1.471   3.269  69.669  1.00  0.00      1S   H  
ATOM   2433  HA  ILE   182      -3.955   4.319  68.940  1.00  0.00      1S   H  
ATOM   2434  HB  ILE   182      -2.917   3.218  71.571  1.00  0.00      1S   H  
ATOM   2435 HG11 ILE   182      -3.008   1.647  69.603  1.00  0.00      1S   H  
ATOM   2436 HG12 ILE   182      -4.733   2.060  69.352  1.00  0.00      1S   H  
ATOM   2437 HG21 ILE   182      -5.787   4.066  70.772  1.00  0.00      1S   H  
ATOM   2438 HG22 ILE   182      -4.797   4.725  72.131  1.00  0.00      1S   H  
ATOM   2439 HG23 ILE   182      -5.395   3.048  72.205  1.00  0.00      1S   H  
ATOM   2440  HD1 ILE   182      -5.348   1.019  71.517  1.00  0.00      1S   H  
ATOM   2441  HD2 ILE   182      -3.607   0.783  71.936  1.00  0.00      1S   H  
ATOM   2442  HD3 ILE   182      -4.353  -0.139  70.581  1.00  0.00      1S   H  
ATOM   2443  N   ASN   183      -2.099   6.254  70.795  1.00  1.00      1S   N  
ATOM   2444  CA  ASN   183      -1.901   7.625  71.220  1.00  1.00      1S   C  
ATOM   2445  C   ASN   183      -1.900   8.584  70.052  1.00  1.00      1S   C  
ATOM   2446  O   ASN   183      -2.430   9.688  70.169  1.00  1.00      1S   O  
ATOM   2447  CB  ASN   183      -0.559   7.813  71.975  1.00  1.00      1S   C  
ATOM   2448  CG  ASN   183      -0.680   7.300  73.413  1.00  1.00      1S   C  
ATOM   2449  ND2 ASN   183       0.497   7.121  74.081  1.00  1.00      1S   N  
ATOM   2450  OD1 ASN   183      -1.781   7.095  73.934  1.00  1.00      1S   O  
ATOM   2451  HN  ASN   183      -1.300   5.661  70.882  1.00  0.00      1S   H  
ATOM   2452  HA  ASN   183      -2.737   7.905  71.847  1.00  0.00      1S   H  
ATOM   2453  HB1 ASN   183      -0.286   8.889  72.030  1.00  0.00      1S   H  
ATOM   2454  HB2 ASN   183       0.249   7.268  71.443  1.00  0.00      1S   H  
ATOM   2455 HD21 ASN   183       1.366   7.263  73.608  1.00  0.00      1S   H  
ATOM   2456 HD22 ASN   183       0.482   6.849  75.042  1.00  0.00      1S   H  
ATOM   2457  N   CYS   184      -1.318   8.190  68.895  1.00  1.00      1S   N  
ATOM   2458  CA  CYS   184      -1.229   9.039  67.724  1.00  1.00      1S   C  
ATOM   2459  C   CYS   184      -2.577   9.186  67.054  1.00  1.00      1S   C  
ATOM   2460  O   CYS   184      -2.893  10.251  66.531  1.00  1.00      1S   O  
ATOM   2461  CB  CYS   184      -0.195   8.510  66.696  1.00  1.00      1S   C  
ATOM   2462  SG  CYS   184       0.149   9.638  65.296  1.00  1.00      1S   S  
ATOM   2463  HN  CYS   184      -0.907   7.285  68.806  1.00  0.00      1S   H  
ATOM   2464  HA  CYS   184      -0.910  10.016  68.059  1.00  0.00      1S   H  
ATOM   2465  HB1 CYS   184      -0.542   7.529  66.302  1.00  0.00      1S   H  
ATOM   2466  HB2 CYS   184       0.758   8.320  67.236  1.00  0.00      1S   H  
ATOM   2467  N   TYR   185      -3.423   8.130  67.076  1.00  1.00      1S   N  
ATOM   2468  CA  TYR   185      -4.748   8.166  66.487  1.00  1.00      1S   C  
ATOM   2469  C   TYR   185      -5.666   9.113  67.236  1.00  1.00      1S   C  
ATOM   2470  O   TYR   185      -6.522   9.755  66.630  1.00  1.00      1S   O  
ATOM   2471  CB  TYR   185      -5.433   6.771  66.439  1.00  1.00      1S   C  
ATOM   2472  CG  TYR   185      -4.616   5.734  65.697  1.00  1.00      1S   C  
ATOM   2473  CD1 TYR   185      -3.967   6.016  64.479  1.00  1.00      1S   C  
ATOM   2474  CD2 TYR   185      -4.523   4.431  66.218  1.00  1.00      1S   C  
ATOM   2475  CE1 TYR   185      -3.198   5.037  63.834  1.00  1.00      1S   C  
ATOM   2476  CE2 TYR   185      -3.747   3.453  65.585  1.00  1.00      1S   C  
ATOM   2477  CZ  TYR   185      -3.075   3.761  64.396  1.00  1.00      1S   C  
ATOM   2478  OH  TYR   185      -2.341   2.758  63.732  1.00  1.00      1S   O  
ATOM   2479  HN  TYR   185      -3.148   7.257  67.477  1.00  0.00      1S   H  
ATOM   2480  HA  TYR   185      -4.648   8.548  65.480  1.00  0.00      1S   H  
ATOM   2481  HB1 TYR   185      -6.412   6.849  65.920  1.00  0.00      1S   H  
ATOM   2482  HB2 TYR   185      -5.605   6.405  67.475  1.00  0.00      1S   H  
ATOM   2483  HD1 TYR   185      -4.052   6.992  64.026  1.00  0.00      1S   H  
ATOM   2484  HD2 TYR   185      -5.051   4.181  67.126  1.00  0.00      1S   H  
ATOM   2485  HE1 TYR   185      -2.711   5.270  62.897  1.00  0.00      1S   H  
ATOM   2486  HE2 TYR   185      -3.683   2.461  66.007  1.00  0.00      1S   H  
ATOM   2487  HH  TYR   185      -2.007   3.122  62.906  1.00  0.00      1S   H  
ATOM   2488  N   ALA   186      -5.490   9.235  68.575  1.00  1.00      1S   N  
ATOM   2489  CA  ALA   186      -6.273  10.120  69.411  1.00  1.00      1S   C  
ATOM   2490  C   ALA   186      -5.854  11.563  69.244  1.00  1.00      1S   C  
ATOM   2491  O   ALA   186      -6.700  12.445  69.100  1.00  1.00      1S   O  
ATOM   2492  CB  ALA   186      -6.147   9.744  70.900  1.00  1.00      1S   C  
ATOM   2493  HN  ALA   186      -4.793   8.702  69.049  1.00  0.00      1S   H  
ATOM   2494  HA  ALA   186      -7.310  10.036  69.116  1.00  0.00      1S   H  
ATOM   2495  HB1 ALA   186      -5.088   9.777  71.232  1.00  0.00      1S   H  
ATOM   2496  HB2 ALA   186      -6.529   8.713  71.059  1.00  0.00      1S   H  
ATOM   2497  HB3 ALA   186      -6.743  10.436  71.534  1.00  0.00      1S   H  
ATOM   2498  N   GLU   187      -4.528  11.829  69.253  1.00  1.00      1S   N  
ATOM   2499  CA  GLU   187      -3.965  13.153  69.119  1.00  1.00      1S   C  
ATOM   2500  C   GLU   187      -4.197  13.695  67.725  1.00  1.00      1S   C  
ATOM   2501  O   GLU   187      -3.755  13.104  66.740  1.00  1.00      1S   O  
ATOM   2502  CB  GLU   187      -2.445  13.109  69.418  1.00  1.00      1S   C  
ATOM   2503  CG  GLU   187      -1.712  14.458  69.354  1.00  1.00      1S   C  
ATOM   2504  CD  GLU   187      -2.279  15.440  70.373  1.00  1.00      1S   C  
ATOM   2505  OE1 GLU   187      -1.960  15.294  71.582  1.00  1.00      1S   O  
ATOM   2506  OE2 GLU   187      -3.027  16.359  69.943  1.00  1.00      1S   O1-
ATOM   2507  HN  GLU   187      -3.860  11.098  69.376  1.00  0.00      1S   H  
ATOM   2508  HA  GLU   187      -4.455  13.800  69.834  1.00  0.00      1S   H  
ATOM   2509  HB1 GLU   187      -1.963  12.414  68.696  1.00  0.00      1S   H  
ATOM   2510  HB2 GLU   187      -2.296  12.673  70.430  1.00  0.00      1S   H  
ATOM   2511  HG1 GLU   187      -1.816  14.887  68.339  1.00  0.00      1S   H  
ATOM   2512  HG2 GLU   187      -0.628  14.316  69.553  1.00  0.00      1S   H  
ATOM   2513  N   GLU   188      -4.905  14.846  67.608  1.00  1.00      1S   N  
ATOM   2514  CA  GLU   188      -5.233  15.454  66.332  1.00  1.00      1S   C  
ATOM   2515  C   GLU   188      -4.026  16.103  65.709  1.00  1.00      1S   C  
ATOM   2516  O   GLU   188      -3.952  16.236  64.488  1.00  1.00      1S   O  
ATOM   2517  CB  GLU   188      -6.359  16.516  66.413  1.00  1.00      1S   C  
ATOM   2518  CG  GLU   188      -7.667  15.935  66.988  1.00  1.00      1S   C  
ATOM   2519  CD  GLU   188      -8.933  16.569  66.395  1.00  1.00      1S   C  
ATOM   2520  OE1 GLU   188      -9.965  16.582  67.117  1.00  1.00      1S   O  
ATOM   2521  OE2 GLU   188      -8.906  17.006  65.213  1.00  1.00      1S   O1-
ATOM   2522  HN  GLU   188      -5.268  15.312  68.412  1.00  0.00      1S   H  
ATOM   2523  HA  GLU   188      -5.566  14.667  65.668  1.00  0.00      1S   H  
ATOM   2524  HB1 GLU   188      -6.533  16.896  65.381  1.00  0.00      1S   H  
ATOM   2525  HB2 GLU   188      -6.043  17.376  67.042  1.00  0.00      1S   H  
ATOM   2526  HG1 GLU   188      -7.677  16.046  68.092  1.00  0.00      1S   H  
ATOM   2527  HG2 GLU   188      -7.686  14.850  66.768  1.00  0.00      1S   H  
ATOM   2528  N   THR   189      -3.030  16.495  66.538  1.00  1.00      1S   N  
ATOM   2529  CA  THR   189      -1.775  17.039  66.067  1.00  1.00      1S   C  
ATOM   2530  C   THR   189      -0.850  15.957  65.531  1.00  1.00      1S   C  
ATOM   2531  O   THR   189       0.153  16.269  64.894  1.00  1.00      1S   O  
ATOM   2532  CB  THR   189      -1.048  17.903  67.098  1.00  1.00      1S   C  
ATOM   2533  CG2 THR   189      -2.011  18.962  67.669  1.00  1.00      1S   C  
ATOM   2534  OG1 THR   189      -0.491  17.170  68.180  1.00  1.00      1S   O  
ATOM   2535  HN  THR   189      -3.127  16.411  67.528  1.00  0.00      1S   H  
ATOM   2536  HA  THR   189      -2.009  17.694  65.244  1.00  0.00      1S   H  
ATOM   2537  HB  THR   189      -0.204  18.422  66.591  1.00  0.00      1S   H  
ATOM   2538  HG1 THR   189      -1.234  16.910  68.735  1.00  0.00      1S   H  
ATOM   2539 HG21 THR   189      -2.793  18.496  68.305  1.00  0.00      1S   H  
ATOM   2540 HG22 THR   189      -2.509  19.517  66.846  1.00  0.00      1S   H  
ATOM   2541 HG23 THR   189      -1.447  19.689  68.292  1.00  0.00      1S   H  
ATOM   2542  N   CYS   190      -1.161  14.661  65.772  1.00  1.00      1S   N  
ATOM   2543  CA  CYS   190      -0.359  13.545  65.323  1.00  1.00      1S   C  
ATOM   2544  C   CYS   190      -1.040  12.914  64.136  1.00  1.00      1S   C  
ATOM   2545  O   CYS   190      -2.225  12.579  64.191  1.00  1.00      1S   O  
ATOM   2546  CB  CYS   190      -0.179  12.486  66.444  1.00  1.00      1S   C  
ATOM   2547  SG  CYS   190       1.110  11.233  66.119  1.00  1.00      1S   S  
ATOM   2548  HN  CYS   190      -1.986  14.416  66.278  1.00  0.00      1S   H  
ATOM   2549  HA  CYS   190       0.618  13.900  65.024  1.00  0.00      1S   H  
ATOM   2550  HB1 CYS   190      -1.155  12.003  66.657  1.00  0.00      1S   H  
ATOM   2551  HB2 CYS   190       0.112  13.033  67.368  1.00  0.00      1S   H  
ATOM   2552  N   CYS   191      -0.296  12.732  63.024  1.00  1.00      1S   N  
ATOM   2553  CA  CYS   191      -0.790  12.051  61.849  1.00  1.00      1S   C  
ATOM   2554  C   CYS   191       0.398  11.354  61.232  1.00  1.00      1S   C  
ATOM   2555  O   CYS   191       0.795  11.633  60.101  1.00  1.00      1S   O  
ATOM   2556  CB  CYS   191      -1.463  13.032  60.844  1.00  1.00      1S   C  
ATOM   2557  SG  CYS   191      -2.102  12.300  59.298  1.00  1.00      1S   S  
ATOM   2558  HN  CYS   191       0.653  13.041  62.983  1.00  0.00      1S   H  
ATOM   2559  HA  CYS   191      -1.497  11.289  62.151  1.00  0.00      1S   H  
ATOM   2560  HB1 CYS   191      -0.736  13.831  60.589  1.00  0.00      1S   H  
ATOM   2561  HB2 CYS   191      -2.310  13.520  61.376  1.00  0.00      1S   H  
ATOM   2562  N   ASP   192       0.994  10.404  61.986  1.00  1.00      1S   N  
ATOM   2563  CA  ASP   192       2.085   9.573  61.524  1.00  1.00      1S   C  
ATOM   2564  C   ASP   192       1.481   8.270  61.067  1.00  1.00      1S   C  
ATOM   2565  O   ASP   192       0.448   7.848  61.584  1.00  1.00      1S   O  
ATOM   2566  CB  ASP   192       3.109   9.274  62.645  1.00  1.00      1S   C  
ATOM   2567  CG  ASP   192       3.759  10.562  63.156  1.00  1.00      1S   C  
ATOM   2568  OD1 ASP   192       3.947  11.508  62.346  1.00  1.00      1S   O  
ATOM   2569  OD2 ASP   192       4.087  10.605  64.371  1.00  1.00      1S   O1-
ATOM   2570  HN  ASP   192       0.686  10.219  62.916  1.00  0.00      1S   H  
ATOM   2571  HA  ASP   192       2.581  10.043  60.685  1.00  0.00      1S   H  
ATOM   2572  HB1 ASP   192       3.909   8.599  62.274  1.00  0.00      1S   H  
ATOM   2573  HB2 ASP   192       2.592   8.781  63.494  1.00  0.00      1S   H  
ATOM   2574  N   PHE   193       2.104   7.603  60.059  1.00  1.00      1S   N  
ATOM   2575  CA  PHE   193       1.514   6.444  59.421  1.00  1.00      1S   C  
ATOM   2576  C   PHE   193       1.906   5.178  60.147  1.00  1.00      1S   C  
ATOM   2577  O   PHE   193       2.755   4.410  59.694  1.00  1.00      1S   O  
ATOM   2578  CB  PHE   193       1.878   6.345  57.908  1.00  1.00      1S   C  
ATOM   2579  CG  PHE   193       1.004   5.363  57.149  1.00  1.00      1S   C  
ATOM   2580  CD1 PHE   193      -0.397   5.373  57.289  1.00  1.00      1S   C  
ATOM   2581  CD2 PHE   193       1.583   4.436  56.263  1.00  1.00      1S   C  
ATOM   2582  CE1 PHE   193      -1.197   4.475  56.573  1.00  1.00      1S   C  
ATOM   2583  CE2 PHE   193       0.783   3.551  55.527  1.00  1.00      1S   C  
ATOM   2584  CZ  PHE   193      -0.610   3.578  55.676  1.00  1.00      1S   C  
ATOM   2585  HN  PHE   193       2.959   7.929  59.666  1.00  0.00      1S   H  
ATOM   2586  HA  PHE   193       0.442   6.550  59.506  1.00  0.00      1S   H  
ATOM   2587  HB1 PHE   193       2.947   6.068  57.779  1.00  0.00      1S   H  
ATOM   2588  HB2 PHE   193       1.723   7.337  57.435  1.00  0.00      1S   H  
ATOM   2589  HD1 PHE   193      -0.881   6.085  57.940  1.00  0.00      1S   H  
ATOM   2590  HD2 PHE   193       2.656   4.410  56.139  1.00  0.00      1S   H  
ATOM   2591  HE1 PHE   193      -2.270   4.490  56.696  1.00  0.00      1S   H  
ATOM   2592  HE2 PHE   193       1.238   2.846  54.848  1.00  0.00      1S   H  
ATOM   2593  HZ  PHE   193      -1.232   2.901  55.111  1.00  0.00      1S   H  
ATOM   2594  N   PHE   194       1.247   4.924  61.298  1.00  1.00      1S   N  
ATOM   2595  CA  PHE   194       1.377   3.694  62.038  1.00  1.00      1S   C  
ATOM   2596  C   PHE   194       0.358   2.737  61.497  1.00  1.00      1S   C  
ATOM   2597  O   PHE   194      -0.812   3.092  61.341  1.00  1.00      1S   O  
ATOM   2598  CB  PHE   194       1.092   3.859  63.549  1.00  1.00      1S   C  
ATOM   2599  CG  PHE   194       2.182   4.658  64.203  1.00  1.00      1S   C  
ATOM   2600  CD1 PHE   194       3.435   4.071  64.445  1.00  1.00      1S   C  
ATOM   2601  CD2 PHE   194       1.961   5.986  64.610  1.00  1.00      1S   C  
ATOM   2602  CE1 PHE   194       4.449   4.793  65.086  1.00  1.00      1S   C  
ATOM   2603  CE2 PHE   194       2.971   6.707  65.259  1.00  1.00      1S   C  
ATOM   2604  CZ  PHE   194       4.216   6.112  65.494  1.00  1.00      1S   C  
ATOM   2605  HN  PHE   194       0.602   5.589  61.671  1.00  0.00      1S   H  
ATOM   2606  HA  PHE   194       2.364   3.276  61.885  1.00  0.00      1S   H  
ATOM   2607  HB1 PHE   194       1.060   2.869  64.054  1.00  0.00      1S   H  
ATOM   2608  HB2 PHE   194       0.120   4.373  63.711  1.00  0.00      1S   H  
ATOM   2609  HD1 PHE   194       3.618   3.050  64.143  1.00  0.00      1S   H  
ATOM   2610  HD2 PHE   194       1.003   6.451  64.429  1.00  0.00      1S   H  
ATOM   2611  HE1 PHE   194       5.408   4.332  65.272  1.00  0.00      1S   H  
ATOM   2612  HE2 PHE   194       2.793   7.724  65.575  1.00  0.00      1S   H  
ATOM   2613  HZ  PHE   194       4.996   6.667  65.995  1.00  0.00      1S   H  
ATOM   2614  N   THR   195       0.799   1.497  61.179  1.00  1.00      1S   N  
ATOM   2615  CA  THR   195      -0.078   0.470  60.676  1.00  1.00      1S   C  
ATOM   2616  C   THR   195       0.290  -0.829  61.345  1.00  1.00      1S   C  
ATOM   2617  O   THR   195       1.365  -0.954  61.929  1.00  1.00      1S   O  
ATOM   2618  CB  THR   195      -0.078   0.300  59.143  1.00  1.00      1S   C  
ATOM   2619  CG2 THR   195      -0.019   1.666  58.440  1.00  1.00      1S   C  
ATOM   2620  OG1 THR   195       1.011  -0.471  58.638  1.00  1.00      1S   O  
ATOM   2621  HN  THR   195       1.752   1.228  61.293  1.00  0.00      1S   H  
ATOM   2622  HA  THR   195      -1.076   0.716  61.001  1.00  0.00      1S   H  
ATOM   2623  HB  THR   195      -1.023  -0.209  58.846  1.00  0.00      1S   H  
ATOM   2624  HG1 THR   195       0.856  -1.376  58.933  1.00  0.00      1S   H  
ATOM   2625 HG21 THR   195       0.973   2.146  58.590  1.00  0.00      1S   H  
ATOM   2626 HG22 THR   195      -0.799   2.353  58.822  1.00  0.00      1S   H  
ATOM   2627 HG23 THR   195      -0.173   1.529  57.350  1.00  0.00      1S   H  
ATOM   2628  N   ASN   196      -0.588  -1.852  61.213  1.00  1.00      1S   N  
ATOM   2629  CA  ASN   196      -0.268  -3.224  61.539  1.00  1.00      1S   C  
ATOM   2630  C   ASN   196       0.441  -3.860  60.355  1.00  1.00      1S   C  
ATOM   2631  O   ASN   196       0.611  -3.239  59.308  1.00  1.00      1S   O  
ATOM   2632  CB  ASN   196      -1.511  -4.056  61.963  1.00  1.00      1S   C  
ATOM   2633  CG  ASN   196      -2.543  -4.179  60.833  1.00  1.00      1S   C  
ATOM   2634  ND2 ASN   196      -2.776  -5.438  60.369  1.00  1.00      1S   N  
ATOM   2635  OD1 ASN   196      -3.108  -3.186  60.369  1.00  1.00      1S   O  
ATOM   2636  HN  ASN   196      -1.491  -1.711  60.807  1.00  0.00      1S   H  
ATOM   2637  HA  ASN   196       0.419  -3.223  62.375  1.00  0.00      1S   H  
ATOM   2638  HB1 ASN   196      -2.004  -3.545  62.818  1.00  0.00      1S   H  
ATOM   2639  HB2 ASN   196      -1.194  -5.061  62.311  1.00  0.00      1S   H  
ATOM   2640 HD21 ASN   196      -3.427  -5.569  59.622  1.00  0.00      1S   H  
ATOM   2641 HD22 ASN   196      -2.303  -6.217  60.777  1.00  0.00      1S   H  
ATOM   2642  N   GLN   197       0.888  -5.125  60.509  1.00  1.00      1S   N  
ATOM   2643  CA  GLN   197       1.756  -5.777  59.557  1.00  1.00      1S   C  
ATOM   2644  C   GLN   197       0.992  -6.574  58.541  1.00  1.00      1S   C  
ATOM   2645  O   GLN   197       1.434  -6.701  57.401  1.00  1.00      1S   O  
ATOM   2646  CB  GLN   197       2.772  -6.714  60.234  1.00  1.00      1S   C  
ATOM   2647  CG  GLN   197       3.629  -5.983  61.285  1.00  1.00      1S   C  
ATOM   2648  CD  GLN   197       3.140  -6.276  62.707  1.00  1.00      1S   C  
ATOM   2649  NE2 GLN   197       4.098  -6.684  63.587  1.00  1.00      1S   N  
ATOM   2650  OE1 GLN   197       1.950  -6.151  63.022  1.00  1.00      1S   O  
ATOM   2651  HN  GLN   197       0.744  -5.624  61.361  1.00  0.00      1S   H  
ATOM   2652  HA  GLN   197       2.319  -5.020  59.031  1.00  0.00      1S   H  
ATOM   2653  HB1 GLN   197       3.453  -7.098  59.442  1.00  0.00      1S   H  
ATOM   2654  HB2 GLN   197       2.263  -7.596  60.680  1.00  0.00      1S   H  
ATOM   2655  HG1 GLN   197       3.615  -4.888  61.102  1.00  0.00      1S   H  
ATOM   2656  HG2 GLN   197       4.681  -6.318  61.195  1.00  0.00      1S   H  
ATOM   2657 HE21 GLN   197       5.048  -6.771  63.284  1.00  0.00      1S   H  
ATOM   2658 HE22 GLN   197       3.846  -6.893  64.531  1.00  0.00      1S   H  
ATOM   2659  N   ALA   198      -0.189  -7.120  58.911  1.00  1.00      1S   N  
ATOM   2660  CA  ALA   198      -1.068  -7.808  57.987  1.00  1.00      1S   C  
ATOM   2661  C   ALA   198      -1.622  -6.846  56.966  1.00  1.00      1S   C  
ATOM   2662  O   ALA   198      -1.853  -7.224  55.820  1.00  1.00      1S   O  
ATOM   2663  CB  ALA   198      -2.243  -8.509  58.692  1.00  1.00      1S   C  
ATOM   2664  HN  ALA   198      -0.510  -7.060  59.852  1.00  0.00      1S   H  
ATOM   2665  HA  ALA   198      -0.484  -8.553  57.464  1.00  0.00      1S   H  
ATOM   2666  HB1 ALA   198      -2.865  -7.786  59.257  1.00  0.00      1S   H  
ATOM   2667  HB2 ALA   198      -1.857  -9.268  59.405  1.00  0.00      1S   H  
ATOM   2668  HB3 ALA   198      -2.893  -9.026  57.954  1.00  0.00      1S   H  
ATOM   2669  N   TYR   199      -1.790  -5.559  57.343  1.00  1.00      1S   N  
ATOM   2670  CA  TYR   199      -2.103  -4.498  56.421  1.00  1.00      1S   C  
ATOM   2671  C   TYR   199      -0.874  -4.198  55.586  1.00  1.00      1S   C  
ATOM   2672  O   TYR   199      -0.971  -4.123  54.365  1.00  1.00      1S   O  
ATOM   2673  CB  TYR   199      -2.598  -3.222  57.156  1.00  1.00      1S   C  
ATOM   2674  CG  TYR   199      -2.798  -2.084  56.189  1.00  1.00      1S   C  
ATOM   2675  CD1 TYR   199      -3.853  -2.102  55.263  1.00  1.00      1S   C  
ATOM   2676  CD2 TYR   199      -1.827  -1.075  56.101  1.00  1.00      1S   C  
ATOM   2677  CE1 TYR   199      -3.925  -1.129  54.257  1.00  1.00      1S   C  
ATOM   2678  CE2 TYR   199      -1.905  -0.095  55.108  1.00  1.00      1S   C  
ATOM   2679  CZ  TYR   199      -2.955  -0.121  54.184  1.00  1.00      1S   C  
ATOM   2680  OH  TYR   199      -3.005   0.844  53.157  1.00  1.00      1S   O  
ATOM   2681  HN  TYR   199      -1.628  -5.276  58.286  1.00  0.00      1S   H  
ATOM   2682  HA  TYR   199      -2.884  -4.846  55.758  1.00  0.00      1S   H  
ATOM   2683  HB1 TYR   199      -1.865  -2.912  57.932  1.00  0.00      1S   H  
ATOM   2684  HB2 TYR   199      -3.569  -3.428  57.655  1.00  0.00      1S   H  
ATOM   2685  HD1 TYR   199      -4.586  -2.895  55.296  1.00  0.00      1S   H  
ATOM   2686  HD2 TYR   199      -0.980  -1.090  56.769  1.00  0.00      1S   H  
ATOM   2687  HE1 TYR   199      -4.718  -1.172  53.527  1.00  0.00      1S   H  
ATOM   2688  HE2 TYR   199      -1.133   0.656  55.040  1.00  0.00      1S   H  
ATOM   2689  HH  TYR   199      -3.648   0.550  52.507  1.00  0.00      1S   H  
ATOM   2690  N   ALA   200       0.301  -4.011  56.236  1.00  1.00      1S   N  
ATOM   2691  CA  ALA   200       1.528  -3.583  55.599  1.00  1.00      1S   C  
ATOM   2692  C   ALA   200       1.977  -4.501  54.482  1.00  1.00      1S   C  
ATOM   2693  O   ALA   200       2.215  -4.043  53.368  1.00  1.00      1S   O  
ATOM   2694  CB  ALA   200       2.682  -3.452  56.610  1.00  1.00      1S   C  
ATOM   2695  HN  ALA   200       0.352  -4.098  57.228  1.00  0.00      1S   H  
ATOM   2696  HA  ALA   200       1.335  -2.609  55.172  1.00  0.00      1S   H  
ATOM   2697  HB1 ALA   200       2.959  -4.442  57.030  1.00  0.00      1S   H  
ATOM   2698  HB2 ALA   200       2.378  -2.792  57.450  1.00  0.00      1S   H  
ATOM   2699  HB3 ALA   200       3.581  -3.007  56.131  1.00  0.00      1S   H  
ATOM   2700  N   ILE   201       2.078  -5.826  54.757  1.00  1.00      1S   N  
ATOM   2701  CA  ILE   201       2.532  -6.818  53.805  1.00  1.00      1S   C  
ATOM   2702  C   ILE   201       1.482  -7.036  52.737  1.00  1.00      1S   C  
ATOM   2703  O   ILE   201       1.814  -7.017  51.557  1.00  1.00      1S   O  
ATOM   2704  CB  ILE   201       2.958  -8.140  54.454  1.00  1.00      1S   C  
ATOM   2705  CG1 ILE   201       4.188  -7.898  55.369  1.00  1.00      1S   C  
ATOM   2706  CG2 ILE   201       3.284  -9.198  53.370  1.00  1.00      1S   C  
ATOM   2707  CD  ILE   201       4.705  -9.161  56.069  1.00  1.00      1S   C  
ATOM   2708  HN  ILE   201       1.853  -6.174  55.667  1.00  0.00      1S   H  
ATOM   2709  HA  ILE   201       3.403  -6.411  53.309  1.00  0.00      1S   H  
ATOM   2710  HB  ILE   201       2.125  -8.526  55.083  1.00  0.00      1S   H  
ATOM   2711 HG11 ILE   201       3.927  -7.147  56.146  1.00  0.00      1S   H  
ATOM   2712 HG12 ILE   201       5.011  -7.472  54.753  1.00  0.00      1S   H  
ATOM   2713 HG21 ILE   201       4.099  -8.830  52.710  1.00  0.00      1S   H  
ATOM   2714 HG22 ILE   201       2.398  -9.434  52.746  1.00  0.00      1S   H  
ATOM   2715 HG23 ILE   201       3.610 -10.152  53.832  1.00  0.00      1S   H  
ATOM   2716  HD1 ILE   201       5.113  -9.887  55.335  1.00  0.00      1S   H  
ATOM   2717  HD2 ILE   201       3.887  -9.651  56.639  1.00  0.00      1S   H  
ATOM   2718  HD3 ILE   201       5.524  -8.906  56.773  1.00  0.00      1S   H  
ATOM   2719  N   ALA   202       0.188  -7.223  53.115  1.00  1.00      1S   N  
ATOM   2720  CA  ALA   202      -0.884  -7.497  52.172  1.00  1.00      1S   C  
ATOM   2721  C   ALA   202      -1.046  -6.411  51.143  1.00  1.00      1S   C  
ATOM   2722  O   ALA   202      -1.041  -6.692  49.941  1.00  1.00      1S   O  
ATOM   2723  CB  ALA   202      -2.255  -7.659  52.854  1.00  1.00      1S   C  
ATOM   2724  HN  ALA   202      -0.080  -7.211  54.074  1.00  0.00      1S   H  
ATOM   2725  HA  ALA   202      -0.638  -8.417  51.660  1.00  0.00      1S   H  
ATOM   2726  HB1 ALA   202      -2.530  -6.738  53.412  1.00  0.00      1S   H  
ATOM   2727  HB2 ALA   202      -2.225  -8.505  53.572  1.00  0.00      1S   H  
ATOM   2728  HB3 ALA   202      -3.052  -7.869  52.108  1.00  0.00      1S   H  
ATOM   2729  N   SER   203      -1.167  -5.140  51.599  1.00  1.00      1S   N  
ATOM   2730  CA  SER   203      -1.372  -3.988  50.749  1.00  1.00      1S   C  
ATOM   2731  C   SER   203      -0.202  -3.812  49.831  1.00  1.00      1S   C  
ATOM   2732  O   SER   203      -0.415  -3.794  48.623  1.00  1.00      1S   O  
ATOM   2733  CB  SER   203      -1.651  -2.676  51.528  1.00  1.00      1S   C  
ATOM   2734  OG  SER   203      -1.809  -1.553  50.661  1.00  1.00      1S   O  
ATOM   2735  HN  SER   203      -1.137  -4.947  52.580  1.00  0.00      1S   H  
ATOM   2736  HA  SER   203      -2.237  -4.203  50.138  1.00  0.00      1S   H  
ATOM   2737  HB1 SER   203      -0.819  -2.465  52.233  1.00  0.00      1S   H  
ATOM   2738  HB2 SER   203      -2.584  -2.798  52.119  1.00  0.00      1S   H  
ATOM   2739  HG1 SER   203      -2.533  -1.759  50.063  1.00  0.00      1S   H  
ATOM   2740  N   SER   204       1.047  -3.734  50.337  1.00  1.00      1S   N  
ATOM   2741  CA  SER   204       2.253  -3.661  49.527  1.00  1.00      1S   C  
ATOM   2742  C   SER   204       2.282  -4.654  48.390  1.00  1.00      1S   C  
ATOM   2743  O   SER   204       2.538  -4.267  47.254  1.00  1.00      1S   O  
ATOM   2744  CB  SER   204       3.536  -3.914  50.344  1.00  1.00      1S   C  
ATOM   2745  OG  SER   204       3.817  -2.819  51.205  1.00  1.00      1S   O  
ATOM   2746  HN  SER   204       1.196  -3.723  51.326  1.00  0.00      1S   H  
ATOM   2747  HA  SER   204       2.291  -2.671  49.095  1.00  0.00      1S   H  
ATOM   2748  HB1 SER   204       4.403  -4.024  49.665  1.00  0.00      1S   H  
ATOM   2749  HB2 SER   204       3.433  -4.841  50.948  1.00  0.00      1S   H  
ATOM   2750  HG1 SER   204       3.308  -2.976  52.006  1.00  0.00      1S   H  
ATOM   2751  N   ILE   205       1.996  -5.949  48.640  1.00  1.00      1S   N  
ATOM   2752  CA  ILE   205       1.984  -6.972  47.612  1.00  1.00      1S   C  
ATOM   2753  C   ILE   205       0.944  -6.686  46.551  1.00  1.00      1S   C  
ATOM   2754  O   ILE   205       1.291  -6.486  45.393  1.00  1.00      1S   O  
ATOM   2755  CB  ILE   205       1.850  -8.380  48.182  1.00  1.00      1S   C  
ATOM   2756  CG1 ILE   205       3.130  -8.714  48.988  1.00  1.00      1S   C  
ATOM   2757  CG2 ILE   205       1.626  -9.432  47.067  1.00  1.00      1S   C  
ATOM   2758  CD  ILE   205       3.153 -10.144  49.536  1.00  1.00      1S   C  
ATOM   2759  HN  ILE   205       1.792  -6.263  49.568  1.00  0.00      1S   H  
ATOM   2760  HA  ILE   205       2.937  -6.921  47.120  1.00  0.00      1S   H  
ATOM   2761  HB  ILE   205       0.975  -8.411  48.870  1.00  0.00      1S   H  
ATOM   2762 HG11 ILE   205       3.231  -8.006  49.837  1.00  0.00      1S   H  
ATOM   2763 HG12 ILE   205       4.017  -8.570  48.332  1.00  0.00      1S   H  
ATOM   2764 HG21 ILE   205       2.526  -9.504  46.421  1.00  0.00      1S   H  
ATOM   2765 HG22 ILE   205       0.747  -9.197  46.437  1.00  0.00      1S   H  
ATOM   2766 HG23 ILE   205       1.430 -10.429  47.513  1.00  0.00      1S   H  
ATOM   2767  HD1 ILE   205       3.258 -10.879  48.709  1.00  0.00      1S   H  
ATOM   2768  HD2 ILE   205       2.214 -10.362  50.088  1.00  0.00      1S   H  
ATOM   2769  HD3 ILE   205       4.012 -10.281  50.226  1.00  0.00      1S   H  
ATOM   2770  N   VAL   206      -0.354  -6.641  46.922  1.00  1.00      1S   N  
ATOM   2771  CA  VAL   206      -1.452  -6.493  45.986  1.00  1.00      1S   C  
ATOM   2772  C   VAL   206      -1.399  -5.160  45.252  1.00  1.00      1S   C  
ATOM   2773  O   VAL   206      -1.691  -5.083  44.061  1.00  1.00      1S   O  
ATOM   2774  CB  VAL   206      -2.788  -6.699  46.697  1.00  1.00      1S   C  
ATOM   2775  CG1 VAL   206      -3.985  -6.380  45.777  1.00  1.00      1S   C  
ATOM   2776  CG2 VAL   206      -2.851  -8.166  47.178  1.00  1.00      1S   C  
ATOM   2777  HN  VAL   206      -0.617  -6.767  47.876  1.00  0.00      1S   H  
ATOM   2778  HA  VAL   206      -1.346  -7.268  45.239  1.00  0.00      1S   H  
ATOM   2779  HB  VAL   206      -2.842  -6.034  47.590  1.00  0.00      1S   H  
ATOM   2780 HG11 VAL   206      -3.888  -6.921  44.812  1.00  0.00      1S   H  
ATOM   2781 HG12 VAL   206      -4.052  -5.290  45.575  1.00  0.00      1S   H  
ATOM   2782 HG13 VAL   206      -4.932  -6.695  46.264  1.00  0.00      1S   H  
ATOM   2783 HG21 VAL   206      -2.036  -8.397  47.893  1.00  0.00      1S   H  
ATOM   2784 HG22 VAL   206      -2.769  -8.856  46.311  1.00  0.00      1S   H  
ATOM   2785 HG23 VAL   206      -3.820  -8.359  47.685  1.00  0.00      1S   H  
ATOM   2786  N   SER   207      -0.987  -4.082  45.953  1.00  1.00      1S   N  
ATOM   2787  CA  SER   207      -0.984  -2.732  45.439  1.00  1.00      1S   C  
ATOM   2788  C   SER   207       0.252  -2.415  44.630  1.00  1.00      1S   C  
ATOM   2789  O   SER   207       0.154  -1.633  43.697  1.00  1.00      1S   O  
ATOM   2790  CB  SER   207      -1.084  -1.650  46.544  1.00  1.00      1S   C  
ATOM   2791  OG  SER   207      -2.116  -1.963  47.472  1.00  1.00      1S   O  
ATOM   2792  HN  SER   207      -0.715  -4.174  46.910  1.00  0.00      1S   H  
ATOM   2793  HA  SER   207      -1.846  -2.622  44.795  1.00  0.00      1S   H  
ATOM   2794  HB1 SER   207      -1.316  -0.666  46.086  1.00  0.00      1S   H  
ATOM   2795  HB2 SER   207      -0.130  -1.563  47.107  1.00  0.00      1S   H  
ATOM   2796  HG1 SER   207      -1.741  -2.649  48.036  1.00  0.00      1S   H  
ATOM   2797  N   PHE   208       1.441  -2.978  44.987  1.00  1.00      1S   N  
ATOM   2798  CA  PHE   208       2.721  -2.547  44.446  1.00  1.00      1S   C  
ATOM   2799  C   PHE   208       3.515  -3.693  43.855  1.00  1.00      1S   C  
ATOM   2800  O   PHE   208       3.870  -3.624  42.683  1.00  1.00      1S   O  
ATOM   2801  CB  PHE   208       3.575  -1.789  45.502  1.00  1.00      1S   C  
ATOM   2802  CG  PHE   208       4.883  -1.289  44.942  1.00  1.00      1S   C  
ATOM   2803  CD1 PHE   208       4.928  -0.171  44.092  1.00  1.00      1S   C  
ATOM   2804  CD2 PHE   208       6.076  -1.968  45.243  1.00  1.00      1S   C  
ATOM   2805  CE1 PHE   208       6.152   0.270  43.572  1.00  1.00      1S   C  
ATOM   2806  CE2 PHE   208       7.296  -1.526  44.723  1.00  1.00      1S   C  
ATOM   2807  CZ  PHE   208       7.336  -0.403  43.891  1.00  1.00      1S   C  
ATOM   2808  HN  PHE   208       1.494  -3.652  45.720  1.00  0.00      1S   H  
ATOM   2809  HA  PHE   208       2.539  -1.865  43.630  1.00  0.00      1S   H  
ATOM   2810  HB1 PHE   208       3.796  -2.436  46.374  1.00  0.00      1S   H  
ATOM   2811  HB2 PHE   208       3.004  -0.907  45.866  1.00  0.00      1S   H  
ATOM   2812  HD1 PHE   208       4.017   0.350  43.839  1.00  0.00      1S   H  
ATOM   2813  HD2 PHE   208       6.053  -2.841  45.879  1.00  0.00      1S   H  
ATOM   2814  HE1 PHE   208       6.198   1.134  42.933  1.00  0.00      1S   H  
ATOM   2815  HE2 PHE   208       8.204  -2.060  44.959  1.00  0.00      1S   H  
ATOM   2816  HZ  PHE   208       8.276  -0.066  43.479  1.00  0.00      1S   H  
ATOM   2817  N   TYR   209       3.860  -4.755  44.627  1.00  1.00      1S   N  
ATOM   2818  CA  TYR   209       4.765  -5.794  44.154  1.00  1.00      1S   C  
ATOM   2819  C   TYR   209       4.192  -6.596  43.019  1.00  1.00      1S   C  
ATOM   2820  O   TYR   209       4.875  -6.790  42.022  1.00  1.00      1S   O  
ATOM   2821  CB  TYR   209       5.226  -6.793  45.238  1.00  1.00      1S   C  
ATOM   2822  CG  TYR   209       6.168  -6.100  46.173  1.00  1.00      1S   C  
ATOM   2823  CD1 TYR   209       7.497  -5.872  45.774  1.00  1.00      1S   C  
ATOM   2824  CD2 TYR   209       5.751  -5.658  47.437  1.00  1.00      1S   C  
ATOM   2825  CE1 TYR   209       8.400  -5.240  46.634  1.00  1.00      1S   C  
ATOM   2826  CE2 TYR   209       6.644  -4.994  48.283  1.00  1.00      1S   C  
ATOM   2827  CZ  TYR   209       7.974  -4.813  47.893  1.00  1.00      1S   C  
ATOM   2828  OH  TYR   209       8.899  -4.221  48.769  1.00  1.00      1S   O  
ATOM   2829  HN  TYR   209       3.569  -4.821  45.580  1.00  0.00      1S   H  
ATOM   2830  HA  TYR   209       5.639  -5.293  43.758  1.00  0.00      1S   H  
ATOM   2831  HB1 TYR   209       5.786  -7.642  44.788  1.00  0.00      1S   H  
ATOM   2832  HB2 TYR   209       4.366  -7.205  45.798  1.00  0.00      1S   H  
ATOM   2833  HD1 TYR   209       7.829  -6.199  44.799  1.00  0.00      1S   H  
ATOM   2834  HD2 TYR   209       4.739  -5.829  47.761  1.00  0.00      1S   H  
ATOM   2835  HE1 TYR   209       9.424  -5.089  46.326  1.00  0.00      1S   H  
ATOM   2836  HE2 TYR   209       6.314  -4.644  49.245  1.00  0.00      1S   H  
ATOM   2837  HH  TYR   209       8.427  -3.919  49.551  1.00  0.00      1S   H  
ATOM   2838  N   VAL   210       2.923  -7.050  43.104  1.00  1.00      1S   N  
ATOM   2839  CA  VAL   210       2.226  -7.741  42.028  1.00  1.00      1S   C  
ATOM   2840  C   VAL   210       2.322  -7.004  40.696  1.00  1.00      1S   C  
ATOM   2841  O   VAL   210       2.879  -7.593  39.768  1.00  1.00      1S   O  
ATOM   2842  CB  VAL   210       0.776  -8.087  42.386  1.00  1.00      1S   C  
ATOM   2843  CG1 VAL   210      -0.072  -8.427  41.138  1.00  1.00      1S   C  
ATOM   2844  CG2 VAL   210       0.786  -9.263  43.380  1.00  1.00      1S   C  
ATOM   2845  HN  VAL   210       2.377  -6.878  43.925  1.00  0.00      1S   H  
ATOM   2846  HA  VAL   210       2.751  -8.676  41.888  1.00  0.00      1S   H  
ATOM   2847  HB  VAL   210       0.304  -7.216  42.896  1.00  0.00      1S   H  
ATOM   2848 HG11 VAL   210       0.437  -9.193  40.517  1.00  0.00      1S   H  
ATOM   2849 HG12 VAL   210      -0.252  -7.524  40.519  1.00  0.00      1S   H  
ATOM   2850 HG13 VAL   210      -1.063  -8.818  41.449  1.00  0.00      1S   H  
ATOM   2851 HG21 VAL   210       1.368  -9.004  44.286  1.00  0.00      1S   H  
ATOM   2852 HG22 VAL   210       1.238 -10.162  42.910  1.00  0.00      1S   H  
ATOM   2853 HG23 VAL   210      -0.254  -9.509  43.685  1.00  0.00      1S   H  
ATOM   2854  N   PRO   211       1.858  -5.765  40.508  1.00  1.00      1S   N  
ATOM   2855  CA  PRO   211       1.864  -5.121  39.204  1.00  1.00      1S   C  
ATOM   2856  C   PRO   211       3.250  -4.691  38.794  1.00  1.00      1S   C  
ATOM   2857  O   PRO   211       3.475  -4.535  37.600  1.00  1.00      1S   O  
ATOM   2858  CB  PRO   211       0.979  -3.885  39.396  1.00  1.00      1S   C  
ATOM   2859  CG  PRO   211       1.108  -3.579  40.886  1.00  1.00      1S   C  
ATOM   2860  CD  PRO   211       1.133  -4.967  41.497  1.00  1.00      1S   C  
ATOM   2861  HA  PRO   211       1.483  -5.809  38.462  1.00  0.00      1S   H  
ATOM   2862  HB1 PRO   211      -0.074  -4.160  39.172  1.00  0.00      1S   H  
ATOM   2863  HB2 PRO   211       1.263  -3.024  38.760  1.00  0.00      1S   H  
ATOM   2864  HG1 PRO   211       2.076  -3.069  41.076  1.00  0.00      1S   H  
ATOM   2865  HG2 PRO   211       0.294  -2.952  41.286  1.00  0.00      1S   H  
ATOM   2866  HD1 PRO   211       1.634  -4.964  42.483  1.00  0.00      1S   H  
ATOM   2867  HD2 PRO   211       0.102  -5.366  41.599  1.00  0.00      1S   H  
ATOM   2868  N   LEU   212       4.187  -4.500  39.751  1.00  1.00      1S   N  
ATOM   2869  CA  LEU   212       5.562  -4.154  39.480  1.00  1.00      1S   C  
ATOM   2870  C   LEU   212       6.256  -5.306  38.810  1.00  1.00      1S   C  
ATOM   2871  O   LEU   212       6.882  -5.142  37.769  1.00  1.00      1S   O  
ATOM   2872  CB  LEU   212       6.321  -3.819  40.786  1.00  1.00      1S   C  
ATOM   2873  CG  LEU   212       7.843  -3.603  40.649  1.00  1.00      1S   C  
ATOM   2874  CD1 LEU   212       8.165  -2.479  39.657  1.00  1.00      1S   C  
ATOM   2875  CD2 LEU   212       8.482  -3.321  42.014  1.00  1.00      1S   C  
ATOM   2876  HN  LEU   212       3.951  -4.576  40.718  1.00  0.00      1S   H  
ATOM   2877  HA  LEU   212       5.575  -3.304  38.811  1.00  0.00      1S   H  
ATOM   2878  HB1 LEU   212       6.154  -4.637  41.519  1.00  0.00      1S   H  
ATOM   2879  HB2 LEU   212       5.874  -2.896  41.218  1.00  0.00      1S   H  
ATOM   2880  HG  LEU   212       8.305  -4.544  40.269  1.00  0.00      1S   H  
ATOM   2881 HD11 LEU   212       7.607  -1.554  39.916  1.00  0.00      1S   H  
ATOM   2882 HD12 LEU   212       7.886  -2.794  38.634  1.00  0.00      1S   H  
ATOM   2883 HD13 LEU   212       9.250  -2.259  39.660  1.00  0.00      1S   H  
ATOM   2884 HD21 LEU   212       8.157  -4.073  42.764  1.00  0.00      1S   H  
ATOM   2885 HD22 LEU   212       8.176  -2.314  42.356  1.00  0.00      1S   H  
ATOM   2886 HD23 LEU   212       9.589  -3.342  41.938  1.00  0.00      1S   H  
ATOM   2887  N   VAL   213       6.143  -6.516  39.401  1.00  1.00      1S   N  
ATOM   2888  CA  VAL   213       6.811  -7.717  38.948  1.00  1.00      1S   C  
ATOM   2889  C   VAL   213       6.277  -8.110  37.587  1.00  1.00      1S   C  
ATOM   2890  O   VAL   213       7.050  -8.486  36.709  1.00  1.00      1S   O  
ATOM   2891  CB  VAL   213       6.657  -8.866  39.943  1.00  1.00      1S   C  
ATOM   2892  CG1 VAL   213       7.392 -10.129  39.448  1.00  1.00      1S   C  
ATOM   2893  CG2 VAL   213       7.236  -8.461  41.319  1.00  1.00      1S   C  
ATOM   2894  HN  VAL   213       5.608  -6.620  40.239  1.00  0.00      1S   H  
ATOM   2895  HA  VAL   213       7.861  -7.484  38.843  1.00  0.00      1S   H  
ATOM   2896  HB  VAL   213       5.573  -9.090  40.067  1.00  0.00      1S   H  
ATOM   2897 HG11 VAL   213       8.473  -9.906  39.315  1.00  0.00      1S   H  
ATOM   2898 HG12 VAL   213       6.983 -10.497  38.486  1.00  0.00      1S   H  
ATOM   2899 HG13 VAL   213       7.294 -10.940  40.200  1.00  0.00      1S   H  
ATOM   2900 HG21 VAL   213       7.096  -7.387  41.546  1.00  0.00      1S   H  
ATOM   2901 HG22 VAL   213       8.325  -8.666  41.357  1.00  0.00      1S   H  
ATOM   2902 HG23 VAL   213       6.739  -9.052  42.119  1.00  0.00      1S   H  
ATOM   2903  N   ILE   214       4.945  -7.976  37.363  1.00  1.00      1S   N  
ATOM   2904  CA  ILE   214       4.313  -8.243  36.084  1.00  1.00      1S   C  
ATOM   2905  C   ILE   214       4.753  -7.237  35.047  1.00  1.00      1S   C  
ATOM   2906  O   ILE   214       5.065  -7.628  33.928  1.00  1.00      1S   O  
ATOM   2907  CB  ILE   214       2.792  -8.341  36.192  1.00  1.00      1S   C  
ATOM   2908  CG1 ILE   214       2.457  -9.696  36.866  1.00  1.00      1S   C  
ATOM   2909  CG2 ILE   214       2.102  -8.213  34.809  1.00  1.00      1S   C  
ATOM   2910  CD  ILE   214       0.970  -9.913  37.163  1.00  1.00      1S   C  
ATOM   2911  HN  ILE   214       4.333  -7.671  38.090  1.00  0.00      1S   H  
ATOM   2912  HA  ILE   214       4.674  -9.204  35.744  1.00  0.00      1S   H  
ATOM   2913  HB  ILE   214       2.422  -7.516  36.841  1.00  0.00      1S   H  
ATOM   2914 HG11 ILE   214       3.019  -9.777  37.822  1.00  0.00      1S   H  
ATOM   2915 HG12 ILE   214       2.811 -10.514  36.200  1.00  0.00      1S   H  
ATOM   2916 HG21 ILE   214       2.458  -9.005  34.120  1.00  0.00      1S   H  
ATOM   2917 HG22 ILE   214       2.300  -7.226  34.344  1.00  0.00      1S   H  
ATOM   2918 HG23 ILE   214       1.001  -8.300  34.914  1.00  0.00      1S   H  
ATOM   2919  HD1 ILE   214       0.369  -9.896  36.230  1.00  0.00      1S   H  
ATOM   2920  HD2 ILE   214       0.593  -9.124  37.847  1.00  0.00      1S   H  
ATOM   2921  HD3 ILE   214       0.822 -10.902  37.647  1.00  0.00      1S   H  
ATOM   2922  N   MET   215       4.831  -5.929  35.388  1.00  1.00      1S   N  
ATOM   2923  CA  MET   215       5.316  -4.886  34.504  1.00  1.00      1S   C  
ATOM   2924  C   MET   215       6.714  -5.159  34.012  1.00  1.00      1S   C  
ATOM   2925  O   MET   215       6.927  -5.216  32.808  1.00  1.00      1S   O  
ATOM   2926  CB  MET   215       5.322  -3.511  35.199  1.00  1.00      1S   C  
ATOM   2927  CG  MET   215       5.968  -2.361  34.405  1.00  1.00      1S   C  
ATOM   2928  SD  MET   215       5.987  -0.827  35.364  1.00  1.00      1S   S  
ATOM   2929  CE  MET   215       7.397  -1.215  36.429  1.00  1.00      1S   C  
ATOM   2930  HN  MET   215       4.552  -5.618  36.295  1.00  0.00      1S   H  
ATOM   2931  HA  MET   215       4.660  -4.849  33.646  1.00  0.00      1S   H  
ATOM   2932  HB1 MET   215       5.843  -3.611  36.173  1.00  0.00      1S   H  
ATOM   2933  HB2 MET   215       4.270  -3.231  35.427  1.00  0.00      1S   H  
ATOM   2934  HG1 MET   215       5.399  -2.220  33.460  1.00  0.00      1S   H  
ATOM   2935  HG2 MET   215       7.013  -2.613  34.126  1.00  0.00      1S   H  
ATOM   2936  HE1 MET   215       8.361  -1.077  35.895  1.00  0.00      1S   H  
ATOM   2937  HE2 MET   215       7.353  -2.267  36.772  1.00  0.00      1S   H  
ATOM   2938  HE3 MET   215       7.403  -0.559  37.326  1.00  0.00      1S   H  
ATOM   2939  N   VAL   216       7.694  -5.353  34.930  1.00  1.00      1S   N  
ATOM   2940  CA  VAL   216       9.087  -5.603  34.599  1.00  1.00      1S   C  
ATOM   2941  C   VAL   216       9.221  -6.847  33.750  1.00  1.00      1S   C  
ATOM   2942  O   VAL   216       9.976  -6.861  32.777  1.00  1.00      1S   O  
ATOM   2943  CB  VAL   216       9.973  -5.726  35.840  1.00  1.00      1S   C  
ATOM   2944  CG1 VAL   216      11.423  -6.098  35.454  1.00  1.00      1S   C  
ATOM   2945  CG2 VAL   216       9.958  -4.388  36.609  1.00  1.00      1S   C  
ATOM   2946  HN  VAL   216       7.491  -5.299  35.907  1.00  0.00      1S   H  
ATOM   2947  HA  VAL   216       9.432  -4.764  34.010  1.00  0.00      1S   H  
ATOM   2948  HB  VAL   216       9.569  -6.520  36.510  1.00  0.00      1S   H  
ATOM   2949 HG11 VAL   216      11.803  -5.404  34.675  1.00  0.00      1S   H  
ATOM   2950 HG12 VAL   216      11.483  -7.137  35.067  1.00  0.00      1S   H  
ATOM   2951 HG13 VAL   216      12.085  -6.028  36.342  1.00  0.00      1S   H  
ATOM   2952 HG21 VAL   216       8.937  -4.118  36.940  1.00  0.00      1S   H  
ATOM   2953 HG22 VAL   216      10.348  -3.569  35.969  1.00  0.00      1S   H  
ATOM   2954 HG23 VAL   216      10.603  -4.465  37.511  1.00  0.00      1S   H  
ATOM   2955  N   PHE   217       8.461  -7.914  34.076  1.00  1.00      1S   N  
ATOM   2956  CA  PHE   217       8.512  -9.175  33.379  1.00  1.00      1S   C  
ATOM   2957  C   PHE   217       7.945  -9.066  31.971  1.00  1.00      1S   C  
ATOM   2958  O   PHE   217       8.589  -9.490  31.015  1.00  1.00      1S   O  
ATOM   2959  CB  PHE   217       7.783 -10.278  34.193  1.00  1.00      1S   C  
ATOM   2960  CG  PHE   217       7.788 -11.606  33.486  1.00  1.00      1S   C  
ATOM   2961  CD1 PHE   217       8.999 -12.220  33.122  1.00  1.00      1S   C  
ATOM   2962  CD2 PHE   217       6.575 -12.201  33.105  1.00  1.00      1S   C  
ATOM   2963  CE1 PHE   217       8.995 -13.409  32.383  1.00  1.00      1S   C  
ATOM   2964  CE2 PHE   217       6.569 -13.392  32.371  1.00  1.00      1S   C  
ATOM   2965  CZ  PHE   217       7.780 -13.996  32.009  1.00  1.00      1S   C  
ATOM   2966  HN  PHE   217       7.833  -7.878  34.854  1.00  0.00      1S   H  
ATOM   2967  HA  PHE   217       9.556  -9.445  33.290  1.00  0.00      1S   H  
ATOM   2968  HB1 PHE   217       6.733  -9.973  34.393  1.00  0.00      1S   H  
ATOM   2969  HB2 PHE   217       8.296 -10.415  35.169  1.00  0.00      1S   H  
ATOM   2970  HD1 PHE   217       9.940 -11.765  33.392  1.00  0.00      1S   H  
ATOM   2971  HD2 PHE   217       5.640 -11.725  33.362  1.00  0.00      1S   H  
ATOM   2972  HE1 PHE   217       9.930 -13.868  32.097  1.00  0.00      1S   H  
ATOM   2973  HE2 PHE   217       5.632 -13.840  32.078  1.00  0.00      1S   H  
ATOM   2974  HZ  PHE   217       7.777 -14.913  31.438  1.00  0.00      1S   H  
ATOM   2975  N   VAL   218       6.729  -8.492  31.815  1.00  1.00      1S   N  
ATOM   2976  CA  VAL   218       6.047  -8.371  30.541  1.00  1.00      1S   C  
ATOM   2977  C   VAL   218       6.767  -7.385  29.651  1.00  1.00      1S   C  
ATOM   2978  O   VAL   218       6.921  -7.626  28.458  1.00  1.00      1S   O  
ATOM   2979  CB  VAL   218       4.570  -7.994  30.700  1.00  1.00      1S   C  
ATOM   2980  CG1 VAL   218       3.960  -7.436  29.395  1.00  1.00      1S   C  
ATOM   2981  CG2 VAL   218       3.795  -9.248  31.156  1.00  1.00      1S   C  
ATOM   2982  HN  VAL   218       6.225  -8.138  32.602  1.00  0.00      1S   H  
ATOM   2983  HA  VAL   218       6.097  -9.333  30.049  1.00  0.00      1S   H  
ATOM   2984  HB  VAL   218       4.470  -7.208  31.481  1.00  0.00      1S   H  
ATOM   2985 HG11 VAL   218       4.174  -8.115  28.543  1.00  0.00      1S   H  
ATOM   2986 HG12 VAL   218       4.368  -6.429  29.167  1.00  0.00      1S   H  
ATOM   2987 HG13 VAL   218       2.860  -7.339  29.501  1.00  0.00      1S   H  
ATOM   2988 HG21 VAL   218       4.179  -9.625  32.126  1.00  0.00      1S   H  
ATOM   2989 HG22 VAL   218       3.890 -10.053  30.397  1.00  0.00      1S   H  
ATOM   2990 HG23 VAL   218       2.717  -9.007  31.273  1.00  0.00      1S   H  
ATOM   2991  N   TYR   219       7.248  -6.247  30.195  1.00  1.00      1S   N  
ATOM   2992  CA  TYR   219       7.861  -5.217  29.388  1.00  1.00      1S   C  
ATOM   2993  C   TYR   219       9.280  -5.560  28.988  1.00  1.00      1S   C  
ATOM   2994  O   TYR   219       9.810  -4.982  28.042  1.00  1.00      1S   O  
ATOM   2995  CB  TYR   219       7.844  -3.837  30.083  1.00  1.00      1S   C  
ATOM   2996  CG  TYR   219       7.796  -2.754  29.043  1.00  1.00      1S   C  
ATOM   2997  CD1 TYR   219       6.592  -2.519  28.364  1.00  1.00      1S   C  
ATOM   2998  CD2 TYR   219       8.928  -1.992  28.711  1.00  1.00      1S   C  
ATOM   2999  CE1 TYR   219       6.496  -1.512  27.403  1.00  1.00      1S   C  
ATOM   3000  CE2 TYR   219       8.845  -1.000  27.725  1.00  1.00      1S   C  
ATOM   3001  CZ  TYR   219       7.627  -0.761  27.077  1.00  1.00      1S   C  
ATOM   3002  OH  TYR   219       7.530   0.212  26.070  1.00  1.00      1S   O  
ATOM   3003  HN  TYR   219       7.137  -6.038  31.167  1.00  0.00      1S   H  
ATOM   3004  HA  TYR   219       7.274  -5.158  28.480  1.00  0.00      1S   H  
ATOM   3005  HB1 TYR   219       8.716  -3.690  30.755  1.00  0.00      1S   H  
ATOM   3006  HB2 TYR   219       6.920  -3.738  30.691  1.00  0.00      1S   H  
ATOM   3007  HD1 TYR   219       5.735  -3.131  28.588  1.00  0.00      1S   H  
ATOM   3008  HD2 TYR   219       9.867  -2.181  29.209  1.00  0.00      1S   H  
ATOM   3009  HE1 TYR   219       5.555  -1.326  26.910  1.00  0.00      1S   H  
ATOM   3010  HE2 TYR   219       9.722  -0.427  27.467  1.00  0.00      1S   H  
ATOM   3011  HH  TYR   219       8.382   0.656  26.005  1.00  0.00      1S   H  
ATOM   3012  N   SER   220       9.923  -6.552  29.656  1.00  1.00      1S   N  
ATOM   3013  CA  SER   220      11.208  -7.062  29.210  1.00  1.00      1S   C  
ATOM   3014  C   SER   220      11.023  -7.854  27.932  1.00  1.00      1S   C  
ATOM   3015  O   SER   220      11.917  -7.926  27.088  1.00  1.00      1S   O  
ATOM   3016  CB  SER   220      11.965  -7.904  30.283  1.00  1.00      1S   C  
ATOM   3017  OG  SER   220      11.465  -9.230  30.448  1.00  1.00      1S   O  
ATOM   3018  HN  SER   220       9.516  -6.999  30.451  1.00  0.00      1S   H  
ATOM   3019  HA  SER   220      11.829  -6.206  28.986  1.00  0.00      1S   H  
ATOM   3020  HB1 SER   220      11.920  -7.378  31.260  1.00  0.00      1S   H  
ATOM   3021  HB2 SER   220      13.034  -7.978  29.989  1.00  0.00      1S   H  
ATOM   3022  HG1 SER   220      10.576  -9.157  30.809  1.00  0.00      1S   H  
ATOM   3023  N   ARG   221       9.814  -8.439  27.765  1.00  1.00      1S   N  
ATOM   3024  CA  ARG   221       9.435  -9.228  26.627  1.00  1.00      1S   C  
ATOM   3025  C   ARG   221       9.105  -8.347  25.446  1.00  1.00      1S   C  
ATOM   3026  O   ARG   221       9.352  -8.734  24.308  1.00  1.00      1S   O  
ATOM   3027  CB  ARG   221       8.223 -10.125  26.950  1.00  1.00      1S   C  
ATOM   3028  CG  ARG   221       7.867 -11.133  25.854  1.00  1.00      1S   C  
ATOM   3029  CD  ARG   221       8.805 -12.341  25.763  1.00  1.00      1S   C  
ATOM   3030  NE  ARG   221       8.651 -13.001  24.423  1.00  1.00      1S   N  
ATOM   3031  CZ  ARG   221       7.547 -13.694  24.018  1.00  1.00      1S   C  
ATOM   3032  NH1 ARG   221       6.429 -13.784  24.781  1.00  1.00      1S   N1+
ATOM   3033  NH2 ARG   221       7.560 -14.301  22.804  1.00  1.00      1S   N  
ATOM   3034  HN  ARG   221       9.104  -8.336  28.460  1.00  0.00      1S   H  
ATOM   3035  HA  ARG   221      10.276  -9.853  26.369  1.00  0.00      1S   H  
ATOM   3036  HB1 ARG   221       7.326  -9.491  27.117  1.00  0.00      1S   H  
ATOM   3037  HB2 ARG   221       8.420 -10.678  27.895  1.00  0.00      1S   H  
ATOM   3038  HG1 ARG   221       7.792 -10.614  24.874  1.00  0.00      1S   H  
ATOM   3039  HG2 ARG   221       6.861 -11.524  26.113  1.00  0.00      1S   H  
ATOM   3040  HD1 ARG   221       8.579 -13.076  26.566  1.00  0.00      1S   H  
ATOM   3041  HD2 ARG   221       9.866 -12.024  25.854  1.00  0.00      1S   H  
ATOM   3042  HE  ARG   221       9.424 -12.959  23.790  1.00  0.00      1S   H  
ATOM   3043 HH11 ARG   221       5.597 -14.177  24.391  1.00  0.00      1S   H  
ATOM   3044 HH12 ARG   221       6.391 -13.302  25.652  1.00  0.00      1S   H  
ATOM   3045 HH21 ARG   221       6.785 -14.858  22.513  1.00  0.00      1S   H  
ATOM   3046 HH22 ARG   221       8.249 -14.008  22.136  1.00  0.00      1S   H  
ATOM   3047  N   VAL   222       8.568  -7.122  25.676  1.00  1.00      1S   N  
ATOM   3048  CA  VAL   222       8.264  -6.162  24.626  1.00  1.00      1S   C  
ATOM   3049  C   VAL   222       9.529  -5.744  23.901  1.00  1.00      1S   C  
ATOM   3050  O   VAL   222       9.538  -5.661  22.674  1.00  1.00      1S   O  
ATOM   3051  CB  VAL   222       7.483  -4.957  25.151  1.00  1.00      1S   C  
ATOM   3052  CG1 VAL   222       7.455  -3.789  24.139  1.00  1.00      1S   C  
ATOM   3053  CG2 VAL   222       6.048  -5.431  25.454  1.00  1.00      1S   C  
ATOM   3054  HN  VAL   222       8.359  -6.824  26.605  1.00  0.00      1S   H  
ATOM   3055  HA  VAL   222       7.644  -6.669  23.899  1.00  0.00      1S   H  
ATOM   3056  HB  VAL   222       7.945  -4.590  26.095  1.00  0.00      1S   H  
ATOM   3057 HG11 VAL   222       7.137  -4.149  23.138  1.00  0.00      1S   H  
ATOM   3058 HG12 VAL   222       8.456  -3.315  24.053  1.00  0.00      1S   H  
ATOM   3059 HG13 VAL   222       6.740  -3.010  24.478  1.00  0.00      1S   H  
ATOM   3060 HG21 VAL   222       6.036  -6.246  26.206  1.00  0.00      1S   H  
ATOM   3061 HG22 VAL   222       5.583  -5.803  24.517  1.00  0.00      1S   H  
ATOM   3062 HG23 VAL   222       5.433  -4.589  25.837  1.00  0.00      1S   H  
ATOM   3063  N   PHE   223      10.646  -5.530  24.640  1.00  1.00      1S   N  
ATOM   3064  CA  PHE   223      11.944  -5.255  24.052  1.00  1.00      1S   C  
ATOM   3065  C   PHE   223      12.493  -6.452  23.305  1.00  1.00      1S   C  
ATOM   3066  O   PHE   223      13.020  -6.300  22.206  1.00  1.00      1S   O  
ATOM   3067  CB  PHE   223      13.014  -4.844  25.095  1.00  1.00      1S   C  
ATOM   3068  CG  PHE   223      12.760  -3.474  25.673  1.00  1.00      1S   C  
ATOM   3069  CD1 PHE   223      12.524  -2.356  24.848  1.00  1.00      1S   C  
ATOM   3070  CD2 PHE   223      12.828  -3.281  27.064  1.00  1.00      1S   C  
ATOM   3071  CE1 PHE   223      12.336  -1.085  25.406  1.00  1.00      1S   C  
ATOM   3072  CE2 PHE   223      12.663  -2.007  27.620  1.00  1.00      1S   C  
ATOM   3073  CZ  PHE   223      12.419  -0.907  26.790  1.00  1.00      1S   C  
ATOM   3074  HN  PHE   223      10.619  -5.570  25.637  1.00  0.00      1S   H  
ATOM   3075  HA  PHE   223      11.812  -4.470  23.320  1.00  0.00      1S   H  
ATOM   3076  HB1 PHE   223      14.021  -4.801  24.625  1.00  0.00      1S   H  
ATOM   3077  HB2 PHE   223      13.039  -5.590  25.921  1.00  0.00      1S   H  
ATOM   3078  HD1 PHE   223      12.497  -2.464  23.774  1.00  0.00      1S   H  
ATOM   3079  HD2 PHE   223      13.024  -4.123  27.712  1.00  0.00      1S   H  
ATOM   3080  HE1 PHE   223      12.131  -0.237  24.770  1.00  0.00      1S   H  
ATOM   3081  HE2 PHE   223      12.725  -1.872  28.690  1.00  0.00      1S   H  
ATOM   3082  HZ  PHE   223      12.289   0.077  27.215  1.00  0.00      1S   H  
ATOM   3083  N   GLN   224      12.355  -7.678  23.871  1.00  1.00      1S   N  
ATOM   3084  CA  GLN   224      12.796  -8.913  23.242  1.00  1.00      1S   C  
ATOM   3085  C   GLN   224      12.052  -9.220  21.961  1.00  1.00      1S   C  
ATOM   3086  O   GLN   224      12.535 -10.009  21.157  1.00  1.00      1S   O  
ATOM   3087  CB  GLN   224      12.670 -10.128  24.197  1.00  1.00      1S   C  
ATOM   3088  CG  GLN   224      13.921 -10.301  25.078  1.00  1.00      1S   C  
ATOM   3089  CD  GLN   224      13.600 -11.165  26.302  1.00  1.00      1S   C  
ATOM   3090  NE2 GLN   224      13.816 -10.579  27.515  1.00  1.00      1S   N  
ATOM   3091  OE1 GLN   224      13.172 -12.319  26.178  1.00  1.00      1S   O  
ATOM   3092  HN  GLN   224      11.934  -7.784  24.769  1.00  0.00      1S   H  
ATOM   3093  HA  GLN   224      13.837  -8.794  22.979  1.00  0.00      1S   H  
ATOM   3094  HB1 GLN   224      12.533 -11.078  23.633  1.00  0.00      1S   H  
ATOM   3095  HB2 GLN   224      11.767  -9.981  24.826  1.00  0.00      1S   H  
ATOM   3096  HG1 GLN   224      14.292  -9.305  25.399  1.00  0.00      1S   H  
ATOM   3097  HG2 GLN   224      14.720 -10.797  24.486  1.00  0.00      1S   H  
ATOM   3098 HE21 GLN   224      13.625 -11.088  28.353  1.00  0.00      1S   H  
ATOM   3099 HE22 GLN   224      14.147  -9.636  27.559  1.00  0.00      1S   H  
ATOM   3100  N   GLU   225      10.881  -8.585  21.733  1.00  1.00      1S   N  
ATOM   3101  CA  GLU   225      10.091  -8.754  20.540  1.00  1.00      1S   C  
ATOM   3102  C   GLU   225      10.378  -7.686  19.527  1.00  1.00      1S   C  
ATOM   3103  O   GLU   225      10.371  -7.971  18.334  1.00  1.00      1S   O  
ATOM   3104  CB  GLU   225       8.581  -8.751  20.847  1.00  1.00      1S   C  
ATOM   3105  CG  GLU   225       8.116 -10.062  21.511  1.00  1.00      1S   C  
ATOM   3106  CD  GLU   225       8.359 -11.263  20.594  1.00  1.00      1S   C  
ATOM   3107  OE1 GLU   225       8.317 -11.099  19.348  1.00  1.00      1S   O  
ATOM   3108  OE2 GLU   225       8.609 -12.372  21.131  1.00  1.00      1S   O1-
ATOM   3109  HN  GLU   225      10.501  -7.963  22.415  1.00  0.00      1S   H  
ATOM   3110  HA  GLU   225      10.357  -9.691  20.073  1.00  0.00      1S   H  
ATOM   3111  HB1 GLU   225       7.993  -8.606  19.913  1.00  0.00      1S   H  
ATOM   3112  HB2 GLU   225       8.349  -7.897  21.522  1.00  0.00      1S   H  
ATOM   3113  HG1 GLU   225       7.036  -9.998  21.755  1.00  0.00      1S   H  
ATOM   3114  HG2 GLU   225       8.681 -10.219  22.453  1.00  0.00      1S   H  
ATOM   3115  N   ALA   226      10.663  -6.433  19.958  1.00  1.00      1S   N  
ATOM   3116  CA  ALA   226      11.029  -5.338  19.078  1.00  1.00      1S   C  
ATOM   3117  C   ALA   226      12.253  -5.685  18.270  1.00  1.00      1S   C  
ATOM   3118  O   ALA   226      12.304  -5.450  17.063  1.00  1.00      1S   O  
ATOM   3119  CB  ALA   226      11.333  -4.053  19.872  1.00  1.00      1S   C  
ATOM   3120  HN  ALA   226      10.626  -6.205  20.929  1.00  0.00      1S   H  
ATOM   3121  HA  ALA   226      10.207  -5.164  18.398  1.00  0.00      1S   H  
ATOM   3122  HB1 ALA   226      12.164  -4.219  20.590  1.00  0.00      1S   H  
ATOM   3123  HB2 ALA   226      10.436  -3.742  20.449  1.00  0.00      1S   H  
ATOM   3124  HB3 ALA   226      11.614  -3.221  19.193  1.00  0.00      1S   H  
ATOM   3125  N   LYS   227      13.240  -6.303  18.950  1.00  1.00      1S   N  
ATOM   3126  CA  LYS   227      14.481  -6.760  18.392  1.00  1.00      1S   C  
ATOM   3127  C   LYS   227      14.302  -7.984  17.525  1.00  1.00      1S   C  
ATOM   3128  O   LYS   227      14.838  -8.040  16.425  1.00  1.00      1S   O  
ATOM   3129  CB  LYS   227      15.470  -7.085  19.525  1.00  1.00      1S   C  
ATOM   3130  CG  LYS   227      16.889  -7.413  19.047  1.00  1.00      1S   C  
ATOM   3131  CD  LYS   227      17.846  -7.608  20.228  1.00  1.00      1S   C  
ATOM   3132  CE  LYS   227      19.274  -7.932  19.784  1.00  1.00      1S   C  
ATOM   3133  NZ  LYS   227      20.190  -7.919  20.946  1.00  1.00      1S   N1+
ATOM   3134  HN  LYS   227      13.136  -6.466  19.930  1.00  0.00      1S   H  
ATOM   3135  HA  LYS   227      14.883  -5.964  17.784  1.00  0.00      1S   H  
ATOM   3136  HB1 LYS   227      15.080  -7.927  20.139  1.00  0.00      1S   H  
ATOM   3137  HB2 LYS   227      15.530  -6.193  20.191  1.00  0.00      1S   H  
ATOM   3138  HG1 LYS   227      17.259  -6.578  18.412  1.00  0.00      1S   H  
ATOM   3139  HG2 LYS   227      16.877  -8.337  18.428  1.00  0.00      1S   H  
ATOM   3140  HD1 LYS   227      17.460  -8.433  20.869  1.00  0.00      1S   H  
ATOM   3141  HD2 LYS   227      17.841  -6.672  20.831  1.00  0.00      1S   H  
ATOM   3142  HE1 LYS   227      19.637  -7.173  19.058  1.00  0.00      1S   H  
ATOM   3143  HE2 LYS   227      19.321  -8.939  19.318  1.00  0.00      1S   H  
ATOM   3144  HZ1 LYS   227      19.877  -8.624  21.643  1.00  0.00      1S   H  
ATOM   3145  HZ2 LYS   227      20.175  -6.975  21.379  1.00  0.00      1S   H  
ATOM   3146  HZ3 LYS   227      21.156  -8.143  20.633  1.00  0.00      1S   H  
ATOM   3147  N   ARG   228      13.532  -8.997  18.003  1.00  1.00      1S   N  
ATOM   3148  CA  ARG   228      13.325 -10.250  17.298  1.00  1.00      1S   C  
ATOM   3149  C   ARG   228      12.614 -10.038  15.980  1.00  1.00      1S   C  
ATOM   3150  O   ARG   228      12.974 -10.638  14.967  1.00  1.00      1S   O  
ATOM   3151  CB  ARG   228      12.479 -11.240  18.136  1.00  1.00      1S   C  
ATOM   3152  CG  ARG   228      12.459 -12.690  17.617  1.00  1.00      1S   C  
ATOM   3153  CD  ARG   228      11.212 -13.470  18.058  1.00  1.00      1S   C  
ATOM   3154  NE  ARG   228      10.095 -13.154  17.105  1.00  1.00      1S   N  
ATOM   3155  CZ  ARG   228       8.813 -13.575  17.297  1.00  1.00      1S   C  
ATOM   3156  NH1 ARG   228       8.450 -14.236  18.427  1.00  1.00      1S   N1+
ATOM   3157  NH2 ARG   228       7.878 -13.329  16.340  1.00  1.00      1S   N  
ATOM   3158  HN  ARG   228      13.097  -8.935  18.896  1.00  0.00      1S   H  
ATOM   3159  HA  ARG   228      14.297 -10.682  17.106  1.00  0.00      1S   H  
ATOM   3160  HB1 ARG   228      11.439 -10.856  18.228  1.00  0.00      1S   H  
ATOM   3161  HB2 ARG   228      12.905 -11.281  19.162  1.00  0.00      1S   H  
ATOM   3162  HG1 ARG   228      13.362 -13.202  18.019  1.00  0.00      1S   H  
ATOM   3163  HG2 ARG   228      12.541 -12.717  16.509  1.00  0.00      1S   H  
ATOM   3164  HD1 ARG   228      10.916 -13.181  19.091  1.00  0.00      1S   H  
ATOM   3165  HD2 ARG   228      11.402 -14.564  18.011  1.00  0.00      1S   H  
ATOM   3166  HE  ARG   228      10.316 -12.673  16.259  1.00  0.00      1S   H  
ATOM   3167 HH11 ARG   228       9.109 -14.326  19.171  1.00  0.00      1S   H  
ATOM   3168 HH12 ARG   228       7.502 -14.513  18.558  1.00  0.00      1S   H  
ATOM   3169 HH21 ARG   228       8.136 -12.847  15.506  1.00  0.00      1S   H  
ATOM   3170 HH22 ARG   228       6.933 -13.616  16.485  1.00  0.00      1S   H  
ATOM   3171  N   GLN   229      11.590  -9.158  15.976  1.00  1.00      1S   N  
ATOM   3172  CA  GLN   229      10.753  -8.891  14.830  1.00  1.00      1S   C  
ATOM   3173  C   GLN   229      11.253  -7.728  14.018  1.00  1.00      1S   C  
ATOM   3174  O   GLN   229      10.523  -7.226  13.154  1.00  1.00      1S   O  
ATOM   3175  CB  GLN   229       9.312  -8.557  15.245  1.00  1.00      1S   C  
ATOM   3176  CG  GLN   229       8.575  -9.700  15.954  1.00  1.00      1S   C  
ATOM   3177  CD  GLN   229       7.200  -9.173  16.379  1.00  1.00      1S   C  
ATOM   3178  NE2 GLN   229       6.766  -9.541  17.616  1.00  1.00      1S   N  
ATOM   3179  OE1 GLN   229       6.538  -8.449  15.630  1.00  1.00      1S   O  
ATOM   3180  HN  GLN   229      11.333  -8.672  16.811  1.00  0.00      1S   H  
ATOM   3181  HA  GLN   229      10.741  -9.762  14.189  1.00  0.00      1S   H  
ATOM   3182  HB1 GLN   229       8.714  -8.290  14.342  1.00  0.00      1S   H  
ATOM   3183  HB2 GLN   229       9.341  -7.674  15.924  1.00  0.00      1S   H  
ATOM   3184  HG1 GLN   229       9.152 -10.041  16.839  1.00  0.00      1S   H  
ATOM   3185  HG2 GLN   229       8.441 -10.552  15.256  1.00  0.00      1S   H  
ATOM   3186 HE21 GLN   229       7.340 -10.131  18.193  1.00  0.00      1S   H  
ATOM   3187 HE22 GLN   229       5.891  -9.193  17.951  1.00  0.00      1S   H  
ATOM   3188  N   LEU   230      12.519  -7.298  14.201  1.00  1.00      1S   N  
ATOM   3189  CA  LEU   230      13.235  -6.593  13.159  1.00  1.00      1S   C  
ATOM   3190  C   LEU   230      13.509  -7.660  12.068  1.00  1.00      1S   C  
ATOM   3191  CB  LEU   230      14.584  -6.000  13.656  1.00  1.00      1S   C  
ATOM   3192  CG  LEU   230      14.487  -4.673  14.446  1.00  1.00      1S   C  
ATOM   3193  CD1 LEU   230      15.726  -4.472  15.340  1.00  1.00      1S   C  
ATOM   3194  CD2 LEU   230      14.303  -3.466  13.507  1.00  1.00      1S   C  
ATOM   3195  OT1 LEU   230      14.670  -8.116  11.944  1.00  1.00      1S   O  
ATOM   3196  OT2 LEU   230      12.544  -8.087  11.384  1.00  0.00      1S   O  
ATOM   3197  HN  LEU   230      13.080  -7.628  14.960  1.00  0.00      1S   H  
ATOM   3198  HA  LEU   230      12.613  -5.812  12.744  1.00  0.00      1S   H  
ATOM   3199  HB1 LEU   230      15.257  -5.818  12.789  1.00  0.00      1S   H  
ATOM   3200  HB2 LEU   230      15.072  -6.765  14.296  1.00  0.00      1S   H  
ATOM   3201  HG  LEU   230      13.600  -4.735  15.114  1.00  0.00      1S   H  
ATOM   3202 HD11 LEU   230      16.631  -4.321  14.713  1.00  0.00      1S   H  
ATOM   3203 HD12 LEU   230      15.890  -5.365  15.977  1.00  0.00      1S   H  
ATOM   3204 HD13 LEU   230      15.593  -3.586  15.995  1.00  0.00      1S   H  
ATOM   3205 HD21 LEU   230      13.372  -3.567  12.912  1.00  0.00      1S   H  
ATOM   3206 HD22 LEU   230      15.163  -3.400  12.806  1.00  0.00      1S   H  
ATOM   3207 HD23 LEU   230      14.255  -2.522  14.090  1.00  0.00      1S   H  
ATOM   3208  N   LYS   263      19.440  -1.007  17.078  1.00  1.00      2S   N  
ATOM   3209  CA  LYS   263      18.759  -0.899  18.395  1.00  1.00      2S   C  
ATOM   3210  C   LYS   263      18.190   0.479  18.542  1.00  1.00      2S   C  
ATOM   3211  O   LYS   263      18.932   1.459  18.480  1.00  1.00      2S   O  
ATOM   3212  CB  LYS   263      19.740  -1.154  19.573  1.00  1.00      2S   C  
ATOM   3213  CG  LYS   263      19.828  -2.621  20.030  1.00  1.00      2S   C  
ATOM   3214  CD  LYS   263      20.429  -2.742  21.444  1.00  1.00      2S   C  
ATOM   3215  CE  LYS   263      20.202  -4.113  22.096  1.00  1.00      2S   C  
ATOM   3216  NZ  LYS   263      20.707  -4.131  23.491  1.00  1.00      2S   N1+
ATOM   3217  HA  LYS   263      17.952  -1.618  18.412  1.00  0.00      2S   H  
ATOM   3218  HB1 LYS   263      19.389  -0.588  20.468  1.00  0.00      2S   H  
ATOM   3219  HB2 LYS   263      20.755  -0.770  19.329  1.00  0.00      2S   H  
ATOM   3220  HG1 LYS   263      20.419  -3.221  19.306  1.00  0.00      2S   H  
ATOM   3221  HG2 LYS   263      18.795  -3.035  20.062  1.00  0.00      2S   H  
ATOM   3222  HD1 LYS   263      19.946  -1.970  22.086  1.00  0.00      2S   H  
ATOM   3223  HD2 LYS   263      21.516  -2.514  21.398  1.00  0.00      2S   H  
ATOM   3224  HE1 LYS   263      20.730  -4.908  21.530  1.00  0.00      2S   H  
ATOM   3225  HE2 LYS   263      19.116  -4.345  22.130  1.00  0.00      2S   H  
ATOM   3226  HZ1 LYS   263      20.215  -3.402  24.047  1.00  0.00      2S   H  
ATOM   3227  HZ2 LYS   263      21.728  -3.935  23.497  1.00  0.00      2S   H  
ATOM   3228  HZ3 LYS   263      20.531  -5.062  23.920  1.00  0.00      2S   H  
ATOM   3229  HT1 LYS   263      18.736  -0.953  16.313  1.00  0.00      2S   H  
ATOM   3230  HT2 LYS   263      19.958  -1.905  17.012  1.00  0.00      2S   H  
ATOM   3231  HT3 LYS   263      20.107  -0.213  16.980  1.00  0.00      2S   H  
ATOM   3232  N   PHE   264      16.852   0.572  18.752  1.00  1.00      2S   N  
ATOM   3233  CA  PHE   264      16.150   1.793  19.105  1.00  1.00      2S   C  
ATOM   3234  C   PHE   264      16.250   2.886  18.062  1.00  1.00      2S   C  
ATOM   3235  O   PHE   264      16.170   4.069  18.389  1.00  1.00      2S   O  
ATOM   3236  CB  PHE   264      16.589   2.360  20.485  1.00  1.00      2S   C  
ATOM   3237  CG  PHE   264      16.311   1.376  21.586  1.00  1.00      2S   C  
ATOM   3238  CD1 PHE   264      14.983   1.092  21.940  1.00  1.00      2S   C  
ATOM   3239  CD2 PHE   264      17.353   0.761  22.305  1.00  1.00      2S   C  
ATOM   3240  CE1 PHE   264      14.698   0.223  22.996  1.00  1.00      2S   C  
ATOM   3241  CE2 PHE   264      17.068  -0.111  23.364  1.00  1.00      2S   C  
ATOM   3242  CZ  PHE   264      15.738  -0.377  23.714  1.00  1.00      2S   C  
ATOM   3243  HN  PHE   264      16.284  -0.247  18.763  1.00  0.00      2S   H  
ATOM   3244  HA  PHE   264      15.105   1.525  19.161  1.00  0.00      2S   H  
ATOM   3245  HB1 PHE   264      16.027   3.285  20.733  1.00  0.00      2S   H  
ATOM   3246  HB2 PHE   264      17.674   2.596  20.478  1.00  0.00      2S   H  
ATOM   3247  HD1 PHE   264      14.172   1.567  21.409  1.00  0.00      2S   H  
ATOM   3248  HD2 PHE   264      18.380   0.970  22.046  1.00  0.00      2S   H  
ATOM   3249  HE1 PHE   264      13.670   0.026  23.253  1.00  0.00      2S   H  
ATOM   3250  HE2 PHE   264      17.874  -0.575  23.915  1.00  0.00      2S   H  
ATOM   3251  HZ  PHE   264      15.515  -1.042  24.536  1.00  0.00      2S   H  
ATOM   3252  N   CYS   265      16.422   2.520  16.772  1.00  1.00      2S   N  
ATOM   3253  CA  CYS   265      16.609   3.474  15.700  1.00  1.00      2S   C  
ATOM   3254  C   CYS   265      15.289   3.821  15.065  1.00  1.00      2S   C  
ATOM   3255  O   CYS   265      15.090   4.958  14.643  1.00  1.00      2S   O  
ATOM   3256  CB  CYS   265      17.585   2.957  14.617  1.00  1.00      2S   C  
ATOM   3257  SG  CYS   265      19.319   3.183  15.125  1.00  1.00      2S   S  
ATOM   3258  HN  CYS   265      16.491   1.559  16.517  1.00  0.00      2S   H  
ATOM   3259  HA  CYS   265      17.007   4.395  16.106  1.00  0.00      2S   H  
ATOM   3260  HB1 CYS   265      17.423   3.511  13.666  1.00  0.00      2S   H  
ATOM   3261  HB2 CYS   265      17.378   1.883  14.416  1.00  0.00      2S   H  
ATOM   3262  HG1 CYS   265      19.789   3.283  13.889  1.00  0.00      2S   H  
ATOM   3263  N   LEU   266      14.344   2.853  14.998  1.00  1.00      2S   N  
ATOM   3264  CA  LEU   266      13.025   3.049  14.431  1.00  1.00      2S   C  
ATOM   3265  C   LEU   266      12.227   3.949  15.354  1.00  1.00      2S   C  
ATOM   3266  O   LEU   266      12.442   3.929  16.562  1.00  1.00      2S   O  
ATOM   3267  CB  LEU   266      12.303   1.684  14.274  1.00  1.00      2S   C  
ATOM   3268  CG  LEU   266      11.241   1.599  13.154  1.00  1.00      2S   C  
ATOM   3269  CD1 LEU   266      11.886   1.569  11.755  1.00  1.00      2S   C  
ATOM   3270  CD2 LEU   266      10.345   0.363  13.358  1.00  1.00      2S   C  
ATOM   3271  HN  LEU   266      14.524   1.939  15.347  1.00  0.00      2S   H  
ATOM   3272  HA  LEU   266      13.146   3.529  13.470  1.00  0.00      2S   H  
ATOM   3273  HB1 LEU   266      11.837   1.395  15.241  1.00  0.00      2S   H  
ATOM   3274  HB2 LEU   266      13.071   0.911  14.048  1.00  0.00      2S   H  
ATOM   3275  HG  LEU   266      10.586   2.498  13.216  1.00  0.00      2S   H  
ATOM   3276 HD11 LEU   266      12.564   0.693  11.665  1.00  0.00      2S   H  
ATOM   3277 HD12 LEU   266      12.474   2.491  11.566  1.00  0.00      2S   H  
ATOM   3278 HD13 LEU   266      11.103   1.486  10.972  1.00  0.00      2S   H  
ATOM   3279 HD21 LEU   266       9.827   0.420  14.338  1.00  0.00      2S   H  
ATOM   3280 HD22 LEU   266      10.958  -0.563  13.331  1.00  0.00      2S   H  
ATOM   3281 HD23 LEU   266       9.578   0.306  12.556  1.00  0.00      2S   H  
ATOM   3282  N   LYS   267      11.299   4.779  14.815  1.00  1.00      2S   N  
ATOM   3283  CA  LYS   267      10.589   5.778  15.596  1.00  1.00      2S   C  
ATOM   3284  C   LYS   267       9.649   5.142  16.591  1.00  1.00      2S   C  
ATOM   3285  O   LYS   267       9.536   5.581  17.733  1.00  1.00      2S   O  
ATOM   3286  CB  LYS   267       9.781   6.761  14.718  1.00  1.00      2S   C  
ATOM   3287  CG  LYS   267       9.332   8.027  15.475  1.00  1.00      2S   C  
ATOM   3288  CD  LYS   267       7.895   8.477  15.162  1.00  1.00      2S   C  
ATOM   3289  CE  LYS   267       6.833   7.541  15.761  1.00  1.00      2S   C  
ATOM   3290  NZ  LYS   267       5.476   8.125  15.648  1.00  1.00      2S   N1+
ATOM   3291  HN  LYS   267      11.106   4.781  13.837  1.00  0.00      2S   H  
ATOM   3292  HA  LYS   267      11.325   6.344  16.144  1.00  0.00      2S   H  
ATOM   3293  HB1 LYS   267       8.907   6.235  14.278  1.00  0.00      2S   H  
ATOM   3294  HB2 LYS   267      10.421   7.088  13.868  1.00  0.00      2S   H  
ATOM   3295  HG1 LYS   267      10.037   8.851  15.225  1.00  0.00      2S   H  
ATOM   3296  HG2 LYS   267       9.403   7.864  16.572  1.00  0.00      2S   H  
ATOM   3297  HD1 LYS   267       7.763   8.553  14.061  1.00  0.00      2S   H  
ATOM   3298  HD2 LYS   267       7.762   9.495  15.595  1.00  0.00      2S   H  
ATOM   3299  HE1 LYS   267       7.036   7.374  16.841  1.00  0.00      2S   H  
ATOM   3300  HE2 LYS   267       6.829   6.562  15.237  1.00  0.00      2S   H  
ATOM   3301  HZ1 LYS   267       5.248   8.288  14.647  1.00  0.00      2S   H  
ATOM   3302  HZ2 LYS   267       5.444   9.030  16.161  1.00  0.00      2S   H  
ATOM   3303  HZ3 LYS   267       4.781   7.471  16.060  1.00  0.00      2S   H  
ATOM   3304  N   GLU   268       8.980   4.047  16.175  1.00  1.00      2S   N  
ATOM   3305  CA  GLU   268       8.075   3.277  16.989  1.00  1.00      2S   C  
ATOM   3306  C   GLU   268       8.809   2.525  18.082  1.00  1.00      2S   C  
ATOM   3307  O   GLU   268       8.190   2.114  19.059  1.00  1.00      2S   O  
ATOM   3308  CB  GLU   268       7.248   2.266  16.152  1.00  1.00      2S   C  
ATOM   3309  CG  GLU   268       6.275   2.903  15.128  1.00  1.00      2S   C  
ATOM   3310  CD  GLU   268       6.877   3.134  13.735  1.00  1.00      2S   C  
ATOM   3311  OE1 GLU   268       8.091   3.446  13.624  1.00  1.00      2S   O  
ATOM   3312  OE2 GLU   268       6.103   3.005  12.749  1.00  1.00      2S   O1-
ATOM   3313  HN  GLU   268       9.042   3.739  15.224  1.00  0.00      2S   H  
ATOM   3314  HA  GLU   268       7.390   3.968  17.461  1.00  0.00      2S   H  
ATOM   3315  HB1 GLU   268       6.609   1.690  16.861  1.00  0.00      2S   H  
ATOM   3316  HB2 GLU   268       7.916   1.539  15.642  1.00  0.00      2S   H  
ATOM   3317  HG1 GLU   268       5.878   3.860  15.523  1.00  0.00      2S   H  
ATOM   3318  HG2 GLU   268       5.414   2.208  15.001  1.00  0.00      2S   H  
ATOM   3319  N   HSP   269      10.148   2.347  17.962  1.00  1.00      2S   N  
ATOM   3320  CA  HSP   269      10.972   1.704  18.966  1.00  1.00      2S   C  
ATOM   3321  C   HSP   269      11.492   2.699  19.965  1.00  1.00      2S   C  
ATOM   3322  O   HSP   269      11.641   2.372  21.139  1.00  1.00      2S   O  
ATOM   3323  CB  HSP   269      12.192   0.973  18.372  1.00  1.00      2S   C  
ATOM   3324  CG  HSP   269      11.798  -0.259  17.632  1.00  1.00      2S   C  
ATOM   3325  CD2 HSP   269      10.575  -0.726  17.312  1.00  1.00      2S   C  
ATOM   3326  ND1 HSP   269      12.703  -1.199  17.211  1.00  1.00      2S   N  
ATOM   3327  CE1 HSP   269      12.051  -2.201  16.661  1.00  1.00      2S   C  
ATOM   3328  NE2 HSP   269      10.752  -1.941  16.721  1.00  1.00      2S   N  
ATOM   3329  HN  HSP   269      10.632   2.706  17.166  1.00  0.00      2S   H  
ATOM   3330  HA  HSP   269      10.371   0.987  19.508  1.00  0.00      2S   H  
ATOM   3331  HB1 HSP   269      12.873   0.649  19.190  1.00  0.00      2S   H  
ATOM   3332  HB2 HSP   269      12.756   1.648  17.693  1.00  0.00      2S   H  
ATOM   3333  HD1 HSP   269      13.698  -1.151  17.337  1.00  0.00      2S   H  
ATOM   3334  HD2 HSP   269       9.595  -0.266  17.435  1.00  0.00      2S   H  
ATOM   3335  HE1 HSP   269      12.483  -3.087  16.238  1.00  0.00      2S   H  
ATOM   3336  HE2 HSP   269      10.020  -2.481  16.307  1.00  0.00      2S   H  
ATOM   3337  N   LYS   270      11.765   3.952  19.533  1.00  1.00      2S   N  
ATOM   3338  CA  LYS   270      12.144   5.045  20.408  1.00  1.00      2S   C  
ATOM   3339  C   LYS   270      10.992   5.406  21.316  1.00  1.00      2S   C  
ATOM   3340  O   LYS   270      11.194   5.746  22.480  1.00  1.00      2S   O  
ATOM   3341  CB  LYS   270      12.523   6.311  19.611  1.00  1.00      2S   C  
ATOM   3342  CG  LYS   270      13.798   6.151  18.772  1.00  1.00      2S   C  
ATOM   3343  CD  LYS   270      13.886   7.190  17.645  1.00  1.00      2S   C  
ATOM   3344  CE  LYS   270      15.288   7.347  17.045  1.00  1.00      2S   C  
ATOM   3345  NZ  LYS   270      16.109   8.266  17.865  1.00  1.00      2S   N1+
ATOM   3346  HN  LYS   270      11.695   4.187  18.565  1.00  0.00      2S   H  
ATOM   3347  HA  LYS   270      12.979   4.725  21.016  1.00  0.00      2S   H  
ATOM   3348  HB1 LYS   270      12.682   7.168  20.304  1.00  0.00      2S   H  
ATOM   3349  HB2 LYS   270      11.682   6.571  18.931  1.00  0.00      2S   H  
ATOM   3350  HG1 LYS   270      13.821   5.142  18.304  1.00  0.00      2S   H  
ATOM   3351  HG2 LYS   270      14.680   6.227  19.443  1.00  0.00      2S   H  
ATOM   3352  HD1 LYS   270      13.515   8.173  18.009  1.00  0.00      2S   H  
ATOM   3353  HD2 LYS   270      13.202   6.858  16.833  1.00  0.00      2S   H  
ATOM   3354  HE1 LYS   270      15.220   7.782  16.025  1.00  0.00      2S   H  
ATOM   3355  HE2 LYS   270      15.807   6.368  16.990  1.00  0.00      2S   H  
ATOM   3356  HZ1 LYS   270      16.188   7.896  18.833  1.00  0.00      2S   H  
ATOM   3357  HZ2 LYS   270      15.652   9.200  17.886  1.00  0.00      2S   H  
ATOM   3358  HZ3 LYS   270      17.057   8.356  17.445  1.00  0.00      2S   H  
ATOM   3359  N   ALA   271       9.749   5.282  20.793  1.00  1.00      2S   N  
ATOM   3360  CA  ALA   271       8.508   5.439  21.517  1.00  1.00      2S   C  
ATOM   3361  C   ALA   271       8.373   4.433  22.644  1.00  1.00      2S   C  
ATOM   3362  O   ALA   271       7.870   4.759  23.718  1.00  1.00      2S   O  
ATOM   3363  CB  ALA   271       7.306   5.272  20.567  1.00  1.00      2S   C  
ATOM   3364  HN  ALA   271       9.638   5.050  19.828  1.00  0.00      2S   H  
ATOM   3365  HA  ALA   271       8.496   6.434  21.941  1.00  0.00      2S   H  
ATOM   3366  HB1 ALA   271       7.311   4.267  20.097  1.00  0.00      2S   H  
ATOM   3367  HB2 ALA   271       7.357   6.030  19.756  1.00  0.00      2S   H  
ATOM   3368  HB3 ALA   271       6.346   5.405  21.109  1.00  0.00      2S   H  
ATOM   3369  N   LEU   272       8.853   3.186  22.423  1.00  1.00      2S   N  
ATOM   3370  CA  LEU   272       8.817   2.120  23.401  1.00  1.00      2S   C  
ATOM   3371  C   LEU   272       9.923   2.259  24.416  1.00  1.00      2S   C  
ATOM   3372  O   LEU   272       9.788   1.798  25.549  1.00  1.00      2S   O  
ATOM   3373  CB  LEU   272       8.961   0.727  22.747  1.00  1.00      2S   C  
ATOM   3374  CG  LEU   272       7.769   0.333  21.849  1.00  1.00      2S   C  
ATOM   3375  CD1 LEU   272       8.114  -0.909  21.007  1.00  1.00      2S   C  
ATOM   3376  CD2 LEU   272       6.470   0.124  22.649  1.00  1.00      2S   C  
ATOM   3377  HN  LEU   272       9.265   2.947  21.548  1.00  0.00      2S   H  
ATOM   3378  HA  LEU   272       7.879   2.177  23.933  1.00  0.00      2S   H  
ATOM   3379  HB1 LEU   272       9.066  -0.055  23.531  1.00  0.00      2S   H  
ATOM   3380  HB2 LEU   272       9.887   0.715  22.132  1.00  0.00      2S   H  
ATOM   3381  HG  LEU   272       7.580   1.171  21.143  1.00  0.00      2S   H  
ATOM   3382 HD11 LEU   272       8.339  -1.771  21.670  1.00  0.00      2S   H  
ATOM   3383 HD12 LEU   272       9.002  -0.707  20.372  1.00  0.00      2S   H  
ATOM   3384 HD13 LEU   272       7.262  -1.178  20.347  1.00  0.00      2S   H  
ATOM   3385 HD21 LEU   272       6.171   1.057  23.170  1.00  0.00      2S   H  
ATOM   3386 HD22 LEU   272       6.605  -0.678  23.405  1.00  0.00      2S   H  
ATOM   3387 HD23 LEU   272       5.647  -0.169  21.963  1.00  0.00      2S   H  
ATOM   3388  N   LYS   273      11.048   2.913  24.053  1.00  1.00      2S   N  
ATOM   3389  CA  LYS   273      12.137   3.153  24.970  1.00  1.00      2S   C  
ATOM   3390  C   LYS   273      11.739   4.180  25.990  1.00  1.00      2S   C  
ATOM   3391  O   LYS   273      12.002   4.011  27.178  1.00  1.00      2S   O  
ATOM   3392  CB  LYS   273      13.415   3.642  24.266  1.00  1.00      2S   C  
ATOM   3393  CG  LYS   273      14.579   3.828  25.248  1.00  1.00      2S   C  
ATOM   3394  CD  LYS   273      15.943   3.895  24.563  1.00  1.00      2S   C  
ATOM   3395  CE  LYS   273      17.083   3.922  25.584  1.00  1.00      2S   C  
ATOM   3396  NZ  LYS   273      18.382   4.108  24.906  1.00  1.00      2S   N1+
ATOM   3397  HN  LYS   273      11.168   3.263  23.125  1.00  0.00      2S   H  
ATOM   3398  HA  LYS   273      12.356   2.225  25.482  1.00  0.00      2S   H  
ATOM   3399  HB1 LYS   273      13.226   4.591  23.721  1.00  0.00      2S   H  
ATOM   3400  HB2 LYS   273      13.701   2.876  23.514  1.00  0.00      2S   H  
ATOM   3401  HG1 LYS   273      14.584   2.967  25.955  1.00  0.00      2S   H  
ATOM   3402  HG2 LYS   273      14.422   4.755  25.844  1.00  0.00      2S   H  
ATOM   3403  HD1 LYS   273      15.975   4.799  23.916  1.00  0.00      2S   H  
ATOM   3404  HD2 LYS   273      16.058   2.998  23.914  1.00  0.00      2S   H  
ATOM   3405  HE1 LYS   273      17.121   2.965  26.146  1.00  0.00      2S   H  
ATOM   3406  HE2 LYS   273      16.946   4.761  26.298  1.00  0.00      2S   H  
ATOM   3407  HZ1 LYS   273      18.375   5.012  24.391  1.00  0.00      2S   H  
ATOM   3408  HZ2 LYS   273      18.538   3.329  24.235  1.00  0.00      2S   H  
ATOM   3409  HZ3 LYS   273      19.145   4.118  25.612  1.00  0.00      2S   H  
ATOM   3410  N   THR   274      11.049   5.253  25.536  1.00  1.00      2S   N  
ATOM   3411  CA  THR   274      10.496   6.305  26.364  1.00  1.00      2S   C  
ATOM   3412  C   THR   274       9.561   5.730  27.399  1.00  1.00      2S   C  
ATOM   3413  O   THR   274       9.686   6.048  28.579  1.00  1.00      2S   O  
ATOM   3414  CB  THR   274       9.762   7.351  25.539  1.00  1.00      2S   C  
ATOM   3415  CG2 THR   274       9.184   8.458  26.442  1.00  1.00      2S   C  
ATOM   3416  OG1 THR   274      10.662   7.947  24.614  1.00  1.00      2S   O  
ATOM   3417  HN  THR   274      10.883   5.362  24.557  1.00  0.00      2S   H  
ATOM   3418  HA  THR   274      11.321   6.770  26.887  1.00  0.00      2S   H  
ATOM   3419  HB  THR   274       8.942   6.878  24.956  1.00  0.00      2S   H  
ATOM   3420  HG1 THR   274      10.121   8.484  24.030  1.00  0.00      2S   H  
ATOM   3421 HG21 THR   274       9.971   8.845  27.121  1.00  0.00      2S   H  
ATOM   3422 HG22 THR   274       8.343   8.070  27.056  1.00  0.00      2S   H  
ATOM   3423 HG23 THR   274       8.798   9.301  25.832  1.00  0.00      2S   H  
ATOM   3424  N   LEU   275       8.644   4.822  26.983  1.00  1.00      2S   N  
ATOM   3425  CA  LEU   275       7.743   4.114  27.871  1.00  1.00      2S   C  
ATOM   3426  C   LEU   275       8.478   3.280  28.894  1.00  1.00      2S   C  
ATOM   3427  O   LEU   275       8.067   3.226  30.052  1.00  1.00      2S   O  
ATOM   3428  CB  LEU   275       6.780   3.181  27.097  1.00  1.00      2S   C  
ATOM   3429  CG  LEU   275       5.523   3.861  26.512  1.00  1.00      2S   C  
ATOM   3430  CD1 LEU   275       4.636   2.810  25.819  1.00  1.00      2S   C  
ATOM   3431  CD2 LEU   275       4.718   4.615  27.588  1.00  1.00      2S   C  
ATOM   3432  HN  LEU   275       8.561   4.587  26.017  1.00  0.00      2S   H  
ATOM   3433  HA  LEU   275       7.192   4.855  28.428  1.00  0.00      2S   H  
ATOM   3434  HB1 LEU   275       6.419   2.362  27.761  1.00  0.00      2S   H  
ATOM   3435  HB2 LEU   275       7.345   2.712  26.263  1.00  0.00      2S   H  
ATOM   3436  HG  LEU   275       5.844   4.598  25.741  1.00  0.00      2S   H  
ATOM   3437 HD11 LEU   275       4.323   2.035  26.550  1.00  0.00      2S   H  
ATOM   3438 HD12 LEU   275       5.194   2.311  24.999  1.00  0.00      2S   H  
ATOM   3439 HD13 LEU   275       3.726   3.285  25.395  1.00  0.00      2S   H  
ATOM   3440 HD21 LEU   275       5.262   5.522  27.925  1.00  0.00      2S   H  
ATOM   3441 HD22 LEU   275       4.548   3.958  28.467  1.00  0.00      2S   H  
ATOM   3442 HD23 LEU   275       3.734   4.934  27.185  1.00  0.00      2S   H  
ATOM   3443  N   GLY   276       9.607   2.649  28.501  1.00  1.00      2S   N  
ATOM   3444  CA  GLY   276      10.467   1.901  29.391  1.00  1.00      2S   C  
ATOM   3445  C   GLY   276      11.072   2.747  30.482  1.00  1.00      2S   C  
ATOM   3446  O   GLY   276      11.205   2.280  31.610  1.00  1.00      2S   O  
ATOM   3447  HN  GLY   276       9.907   2.691  27.550  1.00  0.00      2S   H  
ATOM   3448  HA1 GLY   276      11.276   1.517  28.789  1.00  0.00      2S   H  
ATOM   3449  HA2 GLY   276       9.873   1.123  29.850  1.00  0.00      2S   H  
ATOM   3450  N   ILE   277      11.446   4.015  30.183  1.00  1.00      2S   N  
ATOM   3451  CA  ILE   277      12.058   4.934  31.128  1.00  1.00      2S   C  
ATOM   3452  C   ILE   277      11.067   5.340  32.195  1.00  1.00      2S   C  
ATOM   3453  O   ILE   277      11.434   5.390  33.366  1.00  1.00      2S   O  
ATOM   3454  CB  ILE   277      12.665   6.169  30.458  1.00  1.00      2S   C  
ATOM   3455  CG1 ILE   277      13.841   5.752  29.543  1.00  1.00      2S   C  
ATOM   3456  CG2 ILE   277      13.155   7.195  31.509  1.00  1.00      2S   C  
ATOM   3457  CD  ILE   277      14.349   6.888  28.650  1.00  1.00      2S   C  
ATOM   3458  HN  ILE   277      11.334   4.367  29.255  1.00  0.00      2S   H  
ATOM   3459  HA  ILE   277      12.858   4.400  31.622  1.00  0.00      2S   H  
ATOM   3460  HB  ILE   277      11.886   6.654  29.828  1.00  0.00      2S   H  
ATOM   3461 HG11 ILE   277      13.529   4.911  28.891  1.00  0.00      2S   H  
ATOM   3462 HG12 ILE   277      14.676   5.384  30.180  1.00  0.00      2S   H  
ATOM   3463 HG21 ILE   277      13.931   6.742  32.160  1.00  0.00      2S   H  
ATOM   3464 HG22 ILE   277      12.325   7.547  32.148  1.00  0.00      2S   H  
ATOM   3465 HG23 ILE   277      13.584   8.091  31.015  1.00  0.00      2S   H  
ATOM   3466  HD1 ILE   277      14.812   7.694  29.258  1.00  0.00      2S   H  
ATOM   3467  HD2 ILE   277      13.508   7.321  28.069  1.00  0.00      2S   H  
ATOM   3468  HD3 ILE   277      15.113   6.508  27.939  1.00  0.00      2S   H  
ATOM   3469  N   ILE   278       9.783   5.604  31.837  1.00  1.00      2S   N  
ATOM   3470  CA  ILE   278       8.713   5.939  32.772  1.00  1.00      2S   C  
ATOM   3471  C   ILE   278       8.548   4.838  33.805  1.00  1.00      2S   C  
ATOM   3472  O   ILE   278       8.409   5.102  35.000  1.00  1.00      2S   O  
ATOM   3473  CB  ILE   278       7.375   6.165  32.055  1.00  1.00      2S   C  
ATOM   3474  CG1 ILE   278       7.474   7.221  30.926  1.00  1.00      2S   C  
ATOM   3475  CG2 ILE   278       6.242   6.567  33.024  1.00  1.00      2S   C  
ATOM   3476  CD  ILE   278       8.075   8.568  31.342  1.00  1.00      2S   C  
ATOM   3477  HN  ILE   278       9.513   5.577  30.876  1.00  0.00      2S   H  
ATOM   3478  HA  ILE   278       9.006   6.838  33.296  1.00  0.00      2S   H  
ATOM   3479  HB  ILE   278       7.075   5.203  31.577  1.00  0.00      2S   H  
ATOM   3480 HG11 ILE   278       6.448   7.402  30.534  1.00  0.00      2S   H  
ATOM   3481 HG12 ILE   278       8.069   6.806  30.091  1.00  0.00      2S   H  
ATOM   3482 HG21 ILE   278       6.124   7.665  33.034  1.00  0.00      2S   H  
ATOM   3483 HG22 ILE   278       6.403   6.226  34.064  1.00  0.00      2S   H  
ATOM   3484 HG23 ILE   278       5.280   6.150  32.659  1.00  0.00      2S   H  
ATOM   3485  HD1 ILE   278       9.086   8.436  31.777  1.00  0.00      2S   H  
ATOM   3486  HD2 ILE   278       7.435   9.080  32.087  1.00  0.00      2S   H  
ATOM   3487  HD3 ILE   278       8.164   9.234  30.459  1.00  0.00      2S   H  
ATOM   3488  N   MET   279       8.613   3.566  33.353  1.00  1.00      2S   N  
ATOM   3489  CA  MET   279       8.507   2.390  34.184  1.00  1.00      2S   C  
ATOM   3490  C   MET   279       9.721   2.221  35.058  1.00  1.00      2S   C  
ATOM   3491  O   MET   279       9.603   2.055  36.271  1.00  1.00      2S   O  
ATOM   3492  CB  MET   279       8.381   1.118  33.322  1.00  1.00      2S   C  
ATOM   3493  CG  MET   279       7.109   1.087  32.463  1.00  1.00      2S   C  
ATOM   3494  SD  MET   279       7.132  -0.243  31.241  1.00  1.00      2S   S  
ATOM   3495  CE  MET   279       5.455   0.057  30.629  1.00  1.00      2S   C  
ATOM   3496  HN  MET   279       8.747   3.386  32.380  1.00  0.00      2S   H  
ATOM   3497  HA  MET   279       7.641   2.496  34.821  1.00  0.00      2S   H  
ATOM   3498  HB1 MET   279       8.378   0.218  33.975  1.00  0.00      2S   H  
ATOM   3499  HB2 MET   279       9.261   1.041  32.647  1.00  0.00      2S   H  
ATOM   3500  HG1 MET   279       6.986   2.059  31.943  1.00  0.00      2S   H  
ATOM   3501  HG2 MET   279       6.232   0.964  33.132  1.00  0.00      2S   H  
ATOM   3502  HE1 MET   279       5.348   1.084  30.220  1.00  0.00      2S   H  
ATOM   3503  HE2 MET   279       4.717  -0.071  31.446  1.00  0.00      2S   H  
ATOM   3504  HE3 MET   279       5.195  -0.660  29.824  1.00  0.00      2S   H  
ATOM   3505  N   GLY   280      10.925   2.273  34.446  1.00  1.00      2S   N  
ATOM   3506  CA  GLY   280      12.206   2.107  35.097  1.00  1.00      2S   C  
ATOM   3507  C   GLY   280      12.427   3.105  36.198  1.00  1.00      2S   C  
ATOM   3508  O   GLY   280      12.954   2.762  37.251  1.00  1.00      2S   O  
ATOM   3509  HN  GLY   280      10.974   2.395  33.454  1.00  0.00      2S   H  
ATOM   3510  HA1 GLY   280      12.960   2.275  34.342  1.00  0.00      2S   H  
ATOM   3511  HA2 GLY   280      12.239   1.112  35.519  1.00  0.00      2S   H  
ATOM   3512  N   THR   281      11.996   4.366  35.975  1.00  1.00      2S   N  
ATOM   3513  CA  THR   281      12.141   5.471  36.898  1.00  1.00      2S   C  
ATOM   3514  C   THR   281      11.205   5.312  38.069  1.00  1.00      2S   C  
ATOM   3515  O   THR   281      11.601   5.589  39.197  1.00  1.00      2S   O  
ATOM   3516  CB  THR   281      11.945   6.816  36.211  1.00  1.00      2S   C  
ATOM   3517  CG2 THR   281      11.927   7.983  37.218  1.00  1.00      2S   C  
ATOM   3518  OG1 THR   281      13.014   7.034  35.298  1.00  1.00      2S   O  
ATOM   3519  HN  THR   281      11.561   4.596  35.105  1.00  0.00      2S   H  
ATOM   3520  HA  THR   281      13.147   5.433  37.294  1.00  0.00      2S   H  
ATOM   3521  HB  THR   281      10.992   6.820  35.636  1.00  0.00      2S   H  
ATOM   3522  HG1 THR   281      12.853   6.444  34.555  1.00  0.00      2S   H  
ATOM   3523 HG21 THR   281      12.804   7.928  37.897  1.00  0.00      2S   H  
ATOM   3524 HG22 THR   281      11.005   7.951  37.831  1.00  0.00      2S   H  
ATOM   3525 HG23 THR   281      11.947   8.958  36.687  1.00  0.00      2S   H  
ATOM   3526  N   PHE   282       9.963   4.811  37.859  1.00  1.00      2S   N  
ATOM   3527  CA  PHE   282       9.024   4.495  38.924  1.00  1.00      2S   C  
ATOM   3528  C   PHE   282       9.632   3.502  39.889  1.00  1.00      2S   C  
ATOM   3529  O   PHE   282       9.629   3.706  41.100  1.00  1.00      2S   O  
ATOM   3530  CB  PHE   282       7.724   3.877  38.349  1.00  1.00      2S   C  
ATOM   3531  CG  PHE   282       6.585   3.933  39.332  1.00  1.00      2S   C  
ATOM   3532  CD1 PHE   282       5.810   5.099  39.433  1.00  1.00      2S   C  
ATOM   3533  CD2 PHE   282       6.253   2.823  40.128  1.00  1.00      2S   C  
ATOM   3534  CE1 PHE   282       4.718   5.157  40.306  1.00  1.00      2S   C  
ATOM   3535  CE2 PHE   282       5.149   2.876  40.989  1.00  1.00      2S   C  
ATOM   3536  CZ  PHE   282       4.381   4.041  41.079  1.00  1.00      2S   C  
ATOM   3537  HN  PHE   282       9.639   4.608  36.937  1.00  0.00      2S   H  
ATOM   3538  HA  PHE   282       8.811   5.416  39.450  1.00  0.00      2S   H  
ATOM   3539  HB1 PHE   282       7.873   2.823  38.032  1.00  0.00      2S   H  
ATOM   3540  HB2 PHE   282       7.414   4.455  37.452  1.00  0.00      2S   H  
ATOM   3541  HD1 PHE   282       6.052   5.956  38.822  1.00  0.00      2S   H  
ATOM   3542  HD2 PHE   282       6.836   1.916  40.060  1.00  0.00      2S   H  
ATOM   3543  HE1 PHE   282       4.135   6.063  40.377  1.00  0.00      2S   H  
ATOM   3544  HE2 PHE   282       4.871   2.013  41.570  1.00  0.00      2S   H  
ATOM   3545  HZ  PHE   282       3.528   4.077  41.739  1.00  0.00      2S   H  
ATOM   3546  N   THR   283      10.213   2.419  39.326  1.00  1.00      2S   N  
ATOM   3547  CA  THR   283      10.871   1.347  40.038  1.00  1.00      2S   C  
ATOM   3548  C   THR   283      12.043   1.870  40.835  1.00  1.00      2S   C  
ATOM   3549  O   THR   283      12.204   1.517  41.992  1.00  1.00      2S   O  
ATOM   3550  CB  THR   283      11.324   0.227  39.110  1.00  1.00      2S   C  
ATOM   3551  CG2 THR   283      11.741  -1.013  39.928  1.00  1.00      2S   C  
ATOM   3552  OG1 THR   283      10.260  -0.144  38.241  1.00  1.00      2S   O  
ATOM   3553  HN  THR   283      10.183   2.309  38.335  1.00  0.00      2S   H  
ATOM   3554  HA  THR   283      10.149   0.946  40.736  1.00  0.00      2S   H  
ATOM   3555  HB  THR   283      12.176   0.556  38.476  1.00  0.00      2S   H  
ATOM   3556  HG1 THR   283      10.199   0.543  37.570  1.00  0.00      2S   H  
ATOM   3557 HG21 THR   283      10.942  -1.289  40.648  1.00  0.00      2S   H  
ATOM   3558 HG22 THR   283      12.674  -0.819  40.495  1.00  0.00      2S   H  
ATOM   3559 HG23 THR   283      11.917  -1.878  39.253  1.00  0.00      2S   H  
ATOM   3560  N   LEU   284      12.879   2.774  40.283  1.00  1.00      2S   N  
ATOM   3561  CA  LEU   284      13.994   3.324  41.031  1.00  1.00      2S   C  
ATOM   3562  C   LEU   284      13.560   4.225  42.157  1.00  1.00      2S   C  
ATOM   3563  O   LEU   284      14.203   4.264  43.204  1.00  1.00      2S   O  
ATOM   3564  CB  LEU   284      14.967   4.133  40.142  1.00  1.00      2S   C  
ATOM   3565  CG  LEU   284      15.789   3.279  39.149  1.00  1.00      2S   C  
ATOM   3566  CD1 LEU   284      16.910   4.127  38.521  1.00  1.00      2S   C  
ATOM   3567  CD2 LEU   284      16.363   1.999  39.789  1.00  1.00      2S   C  
ATOM   3568  HN  LEU   284      12.772   3.090  39.342  1.00  0.00      2S   H  
ATOM   3569  HA  LEU   284      14.517   2.505  41.500  1.00  0.00      2S   H  
ATOM   3570  HB1 LEU   284      15.696   4.668  40.792  1.00  0.00      2S   H  
ATOM   3571  HB2 LEU   284      14.398   4.902  39.573  1.00  0.00      2S   H  
ATOM   3572  HG  LEU   284      15.115   2.957  38.325  1.00  0.00      2S   H  
ATOM   3573 HD11 LEU   284      17.602   4.491  39.311  1.00  0.00      2S   H  
ATOM   3574 HD12 LEU   284      16.483   5.004  37.992  1.00  0.00      2S   H  
ATOM   3575 HD13 LEU   284      17.491   3.520  37.795  1.00  0.00      2S   H  
ATOM   3576 HD21 LEU   284      15.549   1.279  40.019  1.00  0.00      2S   H  
ATOM   3577 HD22 LEU   284      16.900   2.245  40.729  1.00  0.00      2S   H  
ATOM   3578 HD23 LEU   284      17.070   1.502  39.093  1.00  0.00      2S   H  
ATOM   3579  N   CYS   285      12.462   4.976  41.969  1.00  1.00      2S   N  
ATOM   3580  CA  CYS   285      12.070   6.002  42.896  1.00  1.00      2S   C  
ATOM   3581  C   CYS   285      11.244   5.478  44.048  1.00  1.00      2S   C  
ATOM   3582  O   CYS   285      11.348   5.991  45.161  1.00  1.00      2S   O  
ATOM   3583  CB  CYS   285      11.301   7.122  42.180  1.00  1.00      2S   C  
ATOM   3584  SG  CYS   285      12.368   8.014  40.998  1.00  1.00      2S   S  
ATOM   3585  HN  CYS   285      11.932   4.922  41.124  1.00  0.00      2S   H  
ATOM   3586  HA  CYS   285      12.968   6.432  43.315  1.00  0.00      2S   H  
ATOM   3587  HB1 CYS   285      10.917   7.848  42.930  1.00  0.00      2S   H  
ATOM   3588  HB2 CYS   285      10.421   6.688  41.654  1.00  0.00      2S   H  
ATOM   3589  HG1 CYS   285      12.531   6.973  40.192  1.00  0.00      2S   H  
ATOM   3590  N   TRP   286      10.398   4.452  43.821  1.00  1.00      2S   N  
ATOM   3591  CA  TRP   286       9.481   3.962  44.829  1.00  1.00      2S   C  
ATOM   3592  C   TRP   286       9.967   2.697  45.476  1.00  1.00      2S   C  
ATOM   3593  O   TRP   286       9.741   2.507  46.666  1.00  1.00      2S   O  
ATOM   3594  CB  TRP   286       8.069   3.716  44.263  1.00  1.00      2S   C  
ATOM   3595  CG  TRP   286       7.319   5.011  44.046  1.00  1.00      2S   C  
ATOM   3596  CD1 TRP   286       7.175   5.741  42.901  1.00  1.00      2S   C  
ATOM   3597  CD2 TRP   286       6.654   5.749  45.089  1.00  1.00      2S   C  
ATOM   3598  CE2 TRP   286       6.092   6.894  44.485  1.00  1.00      2S   C  
ATOM   3599  CE3 TRP   286       6.514   5.516  46.457  1.00  1.00      2S   C  
ATOM   3600  NE1 TRP   286       6.427   6.869  43.147  1.00  1.00      2S   N  
ATOM   3601  CZ2 TRP   286       5.375   7.818  45.237  1.00  1.00      2S   C  
ATOM   3602  CZ3 TRP   286       5.800   6.455  47.216  1.00  1.00      2S   C  
ATOM   3603  CH2 TRP   286       5.245   7.595  46.616  1.00  1.00      2S   C  
ATOM   3604  HN  TRP   286      10.323   4.033  42.916  1.00  0.00      2S   H  
ATOM   3605  HA  TRP   286       9.395   4.690  45.626  1.00  0.00      2S   H  
ATOM   3606  HB1 TRP   286       7.466   3.112  44.975  1.00  0.00      2S   H  
ATOM   3607  HB2 TRP   286       8.142   3.156  43.305  1.00  0.00      2S   H  
ATOM   3608  HD1 TRP   286       7.596   5.475  41.943  1.00  0.00      2S   H  
ATOM   3609  HE1 TRP   286       6.214   7.560  42.490  1.00  0.00      2S   H  
ATOM   3610  HE3 TRP   286       6.946   4.654  46.941  1.00  0.00      2S   H  
ATOM   3611  HZ2 TRP   286       4.954   8.704  44.788  1.00  0.00      2S   H  
ATOM   3612  HZ3 TRP   286       5.674   6.298  48.278  1.00  0.00      2S   H  
ATOM   3613  HH2 TRP   286       4.697   8.304  47.221  1.00  0.00      2S   H  
ATOM   3614  N   LEU   287      10.653   1.798  44.731  1.00  1.00      2S   N  
ATOM   3615  CA  LEU   287      11.117   0.519  45.247  1.00  1.00      2S   C  
ATOM   3616  C   LEU   287      11.959   0.588  46.509  1.00  1.00      2S   C  
ATOM   3617  O   LEU   287      11.724  -0.267  47.361  1.00  1.00      2S   O  
ATOM   3618  CB  LEU   287      11.882  -0.300  44.183  1.00  1.00      2S   C  
ATOM   3619  CG  LEU   287      12.277  -1.750  44.517  1.00  1.00      2S   C  
ATOM   3620  CD1 LEU   287      11.076  -2.607  44.948  1.00  1.00      2S   C  
ATOM   3621  CD2 LEU   287      12.989  -2.371  43.301  1.00  1.00      2S   C  
ATOM   3622  HN  LEU   287      10.875   1.978  43.775  1.00  0.00      2S   H  
ATOM   3623  HA  LEU   287      10.218  -0.027  45.495  1.00  0.00      2S   H  
ATOM   3624  HB1 LEU   287      12.817   0.241  43.919  1.00  0.00      2S   H  
ATOM   3625  HB2 LEU   287      11.244  -0.335  43.271  1.00  0.00      2S   H  
ATOM   3626  HG  LEU   287      13.007  -1.725  45.357  1.00  0.00      2S   H  
ATOM   3627 HD11 LEU   287      10.311  -2.620  44.145  1.00  0.00      2S   H  
ATOM   3628 HD12 LEU   287      10.614  -2.205  45.874  1.00  0.00      2S   H  
ATOM   3629 HD13 LEU   287      11.401  -3.649  45.149  1.00  0.00      2S   H  
ATOM   3630 HD21 LEU   287      13.886  -1.773  43.030  1.00  0.00      2S   H  
ATOM   3631 HD22 LEU   287      12.302  -2.388  42.428  1.00  0.00      2S   H  
ATOM   3632 HD23 LEU   287      13.306  -3.411  43.521  1.00  0.00      2S   H  
ATOM   3633  N   PRO   288      12.895   1.519  46.759  1.00  1.00      2S   N  
ATOM   3634  CA  PRO   288      13.706   1.500  47.970  1.00  1.00      2S   C  
ATOM   3635  C   PRO   288      12.874   1.697  49.214  1.00  1.00      2S   C  
ATOM   3636  O   PRO   288      13.132   1.034  50.212  1.00  1.00      2S   O  
ATOM   3637  CB  PRO   288      14.688   2.667  47.788  1.00  1.00      2S   C  
ATOM   3638  CG  PRO   288      14.837   2.789  46.272  1.00  1.00      2S   C  
ATOM   3639  CD  PRO   288      13.426   2.481  45.787  1.00  1.00      2S   C  
ATOM   3640  HA  PRO   288      14.198   0.539  48.028  1.00  0.00      2S   H  
ATOM   3641  HB1 PRO   288      15.656   2.482  48.295  1.00  0.00      2S   H  
ATOM   3642  HB2 PRO   288      14.249   3.619  48.163  1.00  0.00      2S   H  
ATOM   3643  HG1 PRO   288      15.184   3.792  45.952  1.00  0.00      2S   H  
ATOM   3644  HG2 PRO   288      15.536   2.011  45.895  1.00  0.00      2S   H  
ATOM   3645  HD1 PRO   288      12.797   3.397  45.829  1.00  0.00      2S   H  
ATOM   3646  HD2 PRO   288      13.437   2.076  44.754  1.00  0.00      2S   H  
ATOM   3647  N   PHE   289      11.853   2.583  49.135  1.00  1.00      2S   N  
ATOM   3648  CA  PHE   289      10.873   2.846  50.163  1.00  1.00      2S   C  
ATOM   3649  C   PHE   289      10.052   1.607  50.453  1.00  1.00      2S   C  
ATOM   3650  O   PHE   289       9.846   1.268  51.614  1.00  1.00      2S   O  
ATOM   3651  CB  PHE   289       9.963   4.032  49.720  1.00  1.00      2S   C  
ATOM   3652  CG  PHE   289       8.731   4.236  50.566  1.00  1.00      2S   C  
ATOM   3653  CD1 PHE   289       7.530   3.608  50.194  1.00  1.00      2S   C  
ATOM   3654  CD2 PHE   289       8.755   5.023  51.727  1.00  1.00      2S   C  
ATOM   3655  CE1 PHE   289       6.372   3.763  50.961  1.00  1.00      2S   C  
ATOM   3656  CE2 PHE   289       7.591   5.200  52.486  1.00  1.00      2S   C  
ATOM   3657  CZ  PHE   289       6.400   4.571  52.103  1.00  1.00      2S   C  
ATOM   3658  HN  PHE   289      11.724   3.111  48.300  1.00  0.00      2S   H  
ATOM   3659  HA  PHE   289      11.400   3.115  51.069  1.00  0.00      2S   H  
ATOM   3660  HB1 PHE   289       9.627   3.875  48.675  1.00  0.00      2S   H  
ATOM   3661  HB2 PHE   289      10.555   4.970  49.740  1.00  0.00      2S   H  
ATOM   3662  HD1 PHE   289       7.507   2.988  49.313  1.00  0.00      2S   H  
ATOM   3663  HD2 PHE   289       9.672   5.505  52.032  1.00  0.00      2S   H  
ATOM   3664  HE1 PHE   289       5.460   3.264  50.668  1.00  0.00      2S   H  
ATOM   3665  HE2 PHE   289       7.610   5.827  53.365  1.00  0.00      2S   H  
ATOM   3666  HZ  PHE   289       5.504   4.708  52.691  1.00  0.00      2S   H  
ATOM   3667  N   PHE   290       9.555   0.912  49.405  1.00  1.00      2S   N  
ATOM   3668  CA  PHE   290       8.664  -0.222  49.551  1.00  1.00      2S   C  
ATOM   3669  C   PHE   290       9.367  -1.434  50.116  1.00  1.00      2S   C  
ATOM   3670  O   PHE   290       8.742  -2.221  50.829  1.00  1.00      2S   O  
ATOM   3671  CB  PHE   290       7.982  -0.603  48.212  1.00  1.00      2S   C  
ATOM   3672  CG  PHE   290       6.677   0.137  48.072  1.00  1.00      2S   C  
ATOM   3673  CD1 PHE   290       5.509  -0.394  48.648  1.00  1.00      2S   C  
ATOM   3674  CD2 PHE   290       6.593   1.350  47.372  1.00  1.00      2S   C  
ATOM   3675  CE1 PHE   290       4.285   0.275  48.526  1.00  1.00      2S   C  
ATOM   3676  CE2 PHE   290       5.374   2.028  47.256  1.00  1.00      2S   C  
ATOM   3677  CZ  PHE   290       4.218   1.489  47.831  1.00  1.00      2S   C  
ATOM   3678  HN  PHE   290       9.748   1.194  48.467  1.00  0.00      2S   H  
ATOM   3679  HA  PHE   290       7.910   0.050  50.280  1.00  0.00      2S   H  
ATOM   3680  HB1 PHE   290       7.741  -1.686  48.164  1.00  0.00      2S   H  
ATOM   3681  HB2 PHE   290       8.643  -0.352  47.355  1.00  0.00      2S   H  
ATOM   3682  HD1 PHE   290       5.554  -1.330  49.185  1.00  0.00      2S   H  
ATOM   3683  HD2 PHE   290       7.473   1.772  46.922  1.00  0.00      2S   H  
ATOM   3684  HE1 PHE   290       3.393  -0.146  48.965  1.00  0.00      2S   H  
ATOM   3685  HE2 PHE   290       5.324   2.961  46.718  1.00  0.00      2S   H  
ATOM   3686  HZ  PHE   290       3.275   2.007  47.736  1.00  0.00      2S   H  
ATOM   3687  N   ILE   291      10.687  -1.596  49.847  1.00  1.00      2S   N  
ATOM   3688  CA  ILE   291      11.521  -2.632  50.437  1.00  1.00      2S   C  
ATOM   3689  C   ILE   291      11.673  -2.351  51.908  1.00  1.00      2S   C  
ATOM   3690  O   ILE   291      11.509  -3.250  52.732  1.00  1.00      2S   O  
ATOM   3691  CB  ILE   291      12.904  -2.728  49.788  1.00  1.00      2S   C  
ATOM   3692  CG1 ILE   291      12.779  -3.297  48.355  1.00  1.00      2S   C  
ATOM   3693  CG2 ILE   291      13.865  -3.595  50.642  1.00  1.00      2S   C  
ATOM   3694  CD  ILE   291      14.074  -3.168  47.545  1.00  1.00      2S   C  
ATOM   3695  HN  ILE   291      11.160  -0.966  49.232  1.00  0.00      2S   H  
ATOM   3696  HA  ILE   291      11.013  -3.580  50.328  1.00  0.00      2S   H  
ATOM   3697  HB  ILE   291      13.335  -1.703  49.713  1.00  0.00      2S   H  
ATOM   3698 HG11 ILE   291      11.973  -2.757  47.814  1.00  0.00      2S   H  
ATOM   3699 HG12 ILE   291      12.482  -4.367  48.412  1.00  0.00      2S   H  
ATOM   3700 HG21 ILE   291      13.401  -4.579  50.863  1.00  0.00      2S   H  
ATOM   3701 HG22 ILE   291      14.116  -3.094  51.600  1.00  0.00      2S   H  
ATOM   3702 HG23 ILE   291      14.821  -3.769  50.110  1.00  0.00      2S   H  
ATOM   3703  HD1 ILE   291      14.878  -3.803  47.973  1.00  0.00      2S   H  
ATOM   3704  HD2 ILE   291      14.419  -2.112  47.541  1.00  0.00      2S   H  
ATOM   3705  HD3 ILE   291      13.906  -3.489  46.496  1.00  0.00      2S   H  
ATOM   3706  N   VAL   292      11.969  -1.082  52.266  1.00  1.00      2S   N  
ATOM   3707  CA  VAL   292      12.161  -0.610  53.620  1.00  1.00      2S   C  
ATOM   3708  C   VAL   292      10.907  -0.776  54.451  1.00  1.00      2S   C  
ATOM   3709  O   VAL   292      10.988  -1.206  55.596  1.00  1.00      2S   O  
ATOM   3710  CB  VAL   292      12.693   0.824  53.610  1.00  1.00      2S   C  
ATOM   3711  CG1 VAL   292      12.329   1.649  54.861  1.00  1.00      2S   C  
ATOM   3712  CG2 VAL   292      14.220   0.739  53.413  1.00  1.00      2S   C  
ATOM   3713  HN  VAL   292      12.094  -0.383  51.562  1.00  0.00      2S   H  
ATOM   3714  HA  VAL   292      12.906  -1.247  54.075  1.00  0.00      2S   H  
ATOM   3715  HB  VAL   292      12.263   1.368  52.738  1.00  0.00      2S   H  
ATOM   3716 HG11 VAL   292      12.128   1.000  55.721  1.00  0.00      2S   H  
ATOM   3717 HG12 VAL   292      11.413   2.246  54.675  1.00  0.00      2S   H  
ATOM   3718 HG13 VAL   292      13.157   2.335  55.137  1.00  0.00      2S   H  
ATOM   3719 HG21 VAL   292      14.462   0.276  52.433  1.00  0.00      2S   H  
ATOM   3720 HG22 VAL   292      14.686   0.135  54.219  1.00  0.00      2S   H  
ATOM   3721 HG23 VAL   292      14.666   1.754  53.441  1.00  0.00      2S   H  
ATOM   3722  N   ASN   293       9.712  -0.489  53.881  1.00  1.00      2S   N  
ATOM   3723  CA  ASN   293       8.431  -0.659  54.539  1.00  1.00      2S   C  
ATOM   3724  C   ASN   293       8.200  -2.113  54.936  1.00  1.00      2S   C  
ATOM   3725  O   ASN   293       7.561  -2.393  55.949  1.00  1.00      2S   O  
ATOM   3726  CB  ASN   293       7.275  -0.154  53.623  1.00  1.00      2S   C  
ATOM   3727  CG  ASN   293       6.094   0.402  54.435  1.00  1.00      2S   C  
ATOM   3728  ND2 ASN   293       4.853  -0.060  54.114  1.00  1.00      2S   N  
ATOM   3729  OD1 ASN   293       6.273   1.253  55.314  1.00  1.00      2S   O  
ATOM   3730  HN  ASN   293       9.673  -0.102  52.961  1.00  0.00      2S   H  
ATOM   3731  HA  ASN   293       8.479  -0.064  55.441  1.00  0.00      2S   H  
ATOM   3732  HB1 ASN   293       6.943  -0.954  52.930  1.00  0.00      2S   H  
ATOM   3733  HB2 ASN   293       7.658   0.686  53.003  1.00  0.00      2S   H  
ATOM   3734 HD21 ASN   293       4.058   0.306  54.598  1.00  0.00      2S   H  
ATOM   3735 HD22 ASN   293       4.739  -0.738  53.389  1.00  0.00      2S   H  
ATOM   3736  N   ILE   294       8.764  -3.067  54.155  1.00  1.00      2S   N  
ATOM   3737  CA  ILE   294       8.700  -4.492  54.412  1.00  1.00      2S   C  
ATOM   3738  C   ILE   294       9.767  -4.954  55.385  1.00  1.00      2S   C  
ATOM   3739  O   ILE   294       9.486  -5.803  56.225  1.00  1.00      2S   O  
ATOM   3740  CB  ILE   294       8.681  -5.289  53.106  1.00  1.00      2S   C  
ATOM   3741  CG1 ILE   294       7.199  -5.559  52.757  1.00  1.00      2S   C  
ATOM   3742  CG2 ILE   294       9.512  -6.595  53.145  1.00  1.00      2S   C  
ATOM   3743  CD  ILE   294       7.009  -6.194  51.384  1.00  1.00      2S   C  
ATOM   3744  HN  ILE   294       9.282  -2.808  53.341  1.00  0.00      2S   H  
ATOM   3745  HA  ILE   294       7.761  -4.686  54.912  1.00  0.00      2S   H  
ATOM   3746  HB  ILE   294       9.116  -4.651  52.301  1.00  0.00      2S   H  
ATOM   3747 HG11 ILE   294       6.646  -4.593  52.786  1.00  0.00      2S   H  
ATOM   3748 HG12 ILE   294       6.757  -6.226  53.530  1.00  0.00      2S   H  
ATOM   3749 HG21 ILE   294       9.140  -7.273  53.942  1.00  0.00      2S   H  
ATOM   3750 HG22 ILE   294      10.586  -6.377  53.322  1.00  0.00      2S   H  
ATOM   3751 HG23 ILE   294       9.445  -7.128  52.174  1.00  0.00      2S   H  
ATOM   3752  HD1 ILE   294       7.305  -7.263  51.390  1.00  0.00      2S   H  
ATOM   3753  HD2 ILE   294       7.647  -5.663  50.648  1.00  0.00      2S   H  
ATOM   3754  HD3 ILE   294       5.947  -6.121  51.066  1.00  0.00      2S   H  
ATOM   3755  N   VAL   295      11.012  -4.411  55.329  1.00  1.00      2S   N  
ATOM   3756  CA  VAL   295      12.099  -4.799  56.222  1.00  1.00      2S   C  
ATOM   3757  C   VAL   295      11.883  -4.201  57.607  1.00  1.00      2S   C  
ATOM   3758  O   VAL   295      12.495  -4.616  58.589  1.00  1.00      2S   O  
ATOM   3759  CB  VAL   295      13.479  -4.483  55.623  1.00  1.00      2S   C  
ATOM   3760  CG1 VAL   295      14.633  -4.626  56.642  1.00  1.00      2S   C  
ATOM   3761  CG2 VAL   295      13.716  -5.456  54.447  1.00  1.00      2S   C  
ATOM   3762  HN  VAL   295      11.243  -3.730  54.636  1.00  0.00      2S   H  
ATOM   3763  HA  VAL   295      12.051  -5.871  56.348  1.00  0.00      2S   H  
ATOM   3764  HB  VAL   295      13.487  -3.441  55.232  1.00  0.00      2S   H  
ATOM   3765 HG11 VAL   295      14.562  -5.597  57.176  1.00  0.00      2S   H  
ATOM   3766 HG12 VAL   295      14.607  -3.803  57.387  1.00  0.00      2S   H  
ATOM   3767 HG13 VAL   295      15.614  -4.584  56.123  1.00  0.00      2S   H  
ATOM   3768 HG21 VAL   295      12.951  -5.327  53.655  1.00  0.00      2S   H  
ATOM   3769 HG22 VAL   295      13.681  -6.506  54.809  1.00  0.00      2S   H  
ATOM   3770 HG23 VAL   295      14.718  -5.278  54.001  1.00  0.00      2S   H  
ATOM   3771  N   HSD   296      10.926  -3.255  57.741  1.00  1.00      2S   N  
ATOM   3772  CA  HSD   296      10.519  -2.720  59.018  1.00  1.00      2S   C  
ATOM   3773  C   HSD   296       9.619  -3.691  59.754  1.00  1.00      2S   C  
ATOM   3774  O   HSD   296       9.605  -3.723  60.981  1.00  1.00      2S   O  
ATOM   3775  CB  HSD   296       9.783  -1.372  58.856  1.00  1.00      2S   C  
ATOM   3776  CG  HSD   296       9.535  -0.681  60.165  1.00  1.00      2S   C  
ATOM   3777  CD2 HSD   296       8.363  -0.439  60.815  1.00  1.00      2S   C  
ATOM   3778  ND1 HSD   296      10.527  -0.210  60.995  1.00  1.00      2S   N  
ATOM   3779  CE1 HSD   296       9.918   0.293  62.095  1.00  1.00      2S   C  
ATOM   3780  NE2 HSD   296       8.603   0.177  62.028  1.00  1.00      2S   N  
ATOM   3781  HN  HSD   296      10.437  -2.905  56.945  1.00  0.00      2S   H  
ATOM   3782  HA  HSD   296      11.408  -2.561  59.613  1.00  0.00      2S   H  
ATOM   3783  HB1 HSD   296       8.821  -1.521  58.321  1.00  0.00      2S   H  
ATOM   3784  HB2 HSD   296      10.404  -0.694  58.233  1.00  0.00      2S   H  
ATOM   3785  HD1 HSD   296      11.515  -0.249  60.814  1.00  0.00      2S   H  
ATOM   3786  HD2 HSD   296       7.350  -0.670  60.514  1.00  0.00      2S   H  
ATOM   3787  HE1 HSD   296      10.463   0.726  62.931  1.00  0.00      2S   H  
ATOM   3788  N   VAL   297       8.850  -4.528  59.022  1.00  1.00      2S   N  
ATOM   3789  CA  VAL   297       7.930  -5.492  59.594  1.00  1.00      2S   C  
ATOM   3790  C   VAL   297       8.672  -6.674  60.193  1.00  1.00      2S   C  
ATOM   3791  O   VAL   297       8.219  -7.253  61.181  1.00  1.00      2S   O  
ATOM   3792  CB  VAL   297       6.892  -5.926  58.557  1.00  1.00      2S   C  
ATOM   3793  CG1 VAL   297       6.170  -7.237  58.935  1.00  1.00      2S   C  
ATOM   3794  CG2 VAL   297       5.886  -4.768  58.383  1.00  1.00      2S   C  
ATOM   3795  HN  VAL   297       8.878  -4.508  58.024  1.00  0.00      2S   H  
ATOM   3796  HA  VAL   297       7.407  -5.011  60.410  1.00  0.00      2S   H  
ATOM   3797  HB  VAL   297       7.392  -6.096  57.578  1.00  0.00      2S   H  
ATOM   3798 HG11 VAL   297       5.905  -7.255  60.007  1.00  0.00      2S   H  
ATOM   3799 HG12 VAL   297       6.806  -8.121  58.737  1.00  0.00      2S   H  
ATOM   3800 HG13 VAL   297       5.244  -7.343  58.334  1.00  0.00      2S   H  
ATOM   3801 HG21 VAL   297       6.395  -3.849  58.025  1.00  0.00      2S   H  
ATOM   3802 HG22 VAL   297       5.385  -4.541  59.347  1.00  0.00      2S   H  
ATOM   3803 HG23 VAL   297       5.108  -5.049  57.642  1.00  0.00      2S   H  
ATOM   3804  N   ILE   298       9.840  -7.058  59.624  1.00  1.00      2S   N  
ATOM   3805  CA  ILE   298      10.537  -8.271  60.018  1.00  1.00      2S   C  
ATOM   3806  C   ILE   298      11.392  -7.999  61.247  1.00  1.00      2S   C  
ATOM   3807  O   ILE   298      11.613  -8.894  62.062  1.00  1.00      2S   O  
ATOM   3808  CB  ILE   298      11.366  -8.885  58.884  1.00  1.00      2S   C  
ATOM   3809  CG1 ILE   298      10.644  -8.846  57.507  1.00  1.00      2S   C  
ATOM   3810  CG2 ILE   298      11.748 -10.344  59.233  1.00  1.00      2S   C  
ATOM   3811  CD  ILE   298       9.164  -9.253  57.505  1.00  1.00      2S   C  
ATOM   3812  HN  ILE   298      10.227  -6.564  58.849  1.00  0.00      2S   H  
ATOM   3813  HA  ILE   298       9.791  -9.002  60.301  1.00  0.00      2S   H  
ATOM   3814  HB  ILE   298      12.311  -8.306  58.762  1.00  0.00      2S   H  
ATOM   3815 HG11 ILE   298      11.192  -9.527  56.819  1.00  0.00      2S   H  
ATOM   3816 HG12 ILE   298      10.731  -7.823  57.083  1.00  0.00      2S   H  
ATOM   3817 HG21 ILE   298      10.837 -10.960  59.384  1.00  0.00      2S   H  
ATOM   3818 HG22 ILE   298      12.368 -10.392  60.150  1.00  0.00      2S   H  
ATOM   3819 HG23 ILE   298      12.334 -10.789  58.400  1.00  0.00      2S   H  
ATOM   3820  HD1 ILE   298       8.538  -8.361  57.710  1.00  0.00      2S   H  
ATOM   3821  HD2 ILE   298       8.950 -10.025  58.274  1.00  0.00      2S   H  
ATOM   3822  HD3 ILE   298       8.864  -9.644  56.511  1.00  0.00      2S   H  
ATOM   3823  N   GLN   299      11.866  -6.741  61.415  1.00  1.00      2S   N  
ATOM   3824  CA  GLN   299      12.659  -6.310  62.547  1.00  1.00      2S   C  
ATOM   3825  C   GLN   299      12.446  -4.813  62.636  1.00  1.00      2S   C  
ATOM   3826  O   GLN   299      12.996  -4.063  61.830  1.00  1.00      2S   O  
ATOM   3827  CB  GLN   299      14.177  -6.607  62.361  1.00  1.00      2S   C  
ATOM   3828  CG  GLN   299      14.627  -7.974  62.923  1.00  1.00      2S   C  
ATOM   3829  CD  GLN   299      16.125  -8.197  62.677  1.00  1.00      2S   C  
ATOM   3830  NE2 GLN   299      16.931  -8.195  63.777  1.00  1.00      2S   N  
ATOM   3831  OE1 GLN   299      16.558  -8.379  61.530  1.00  1.00      2S   O  
ATOM   3832  HN  GLN   299      11.647  -6.025  60.756  1.00  0.00      2S   H  
ATOM   3833  HA  GLN   299      12.284  -6.764  63.455  1.00  0.00      2S   H  
ATOM   3834  HB1 GLN   299      14.786  -5.829  62.870  1.00  0.00      2S   H  
ATOM   3835  HB2 GLN   299      14.410  -6.558  61.274  1.00  0.00      2S   H  
ATOM   3836  HG1 GLN   299      14.073  -8.795  62.422  1.00  0.00      2S   H  
ATOM   3837  HG2 GLN   299      14.404  -8.015  64.010  1.00  0.00      2S   H  
ATOM   3838 HE21 GLN   299      17.912  -8.353  63.667  1.00  0.00      2S   H  
ATOM   3839 HE22 GLN   299      16.539  -8.046  64.684  1.00  0.00      2S   H  
ATOM   3840  N   ASP   300      11.629  -4.331  63.613  1.00  1.00      2S   N  
ATOM   3841  CA  ASP   300      11.156  -2.951  63.658  1.00  1.00      2S   C  
ATOM   3842  C   ASP   300      12.117  -1.974  64.314  1.00  1.00      2S   C  
ATOM   3843  O   ASP   300      11.726  -0.877  64.716  1.00  1.00      2S   O  
ATOM   3844  CB  ASP   300       9.726  -2.839  64.278  1.00  1.00      2S   C  
ATOM   3845  CG  ASP   300       9.621  -3.293  65.740  1.00  1.00      2S   C  
ATOM   3846  OD1 ASP   300      10.202  -2.615  66.627  1.00  1.00      2S   O  
ATOM   3847  OD2 ASP   300       8.934  -4.320  65.986  1.00  1.00      2S   O1-
ATOM   3848  HN  ASP   300      11.210  -4.937  64.286  1.00  0.00      2S   H  
ATOM   3849  HA  ASP   300      11.059  -2.618  62.635  1.00  0.00      2S   H  
ATOM   3850  HB1 ASP   300       9.044  -3.473  63.670  1.00  0.00      2S   H  
ATOM   3851  HB2 ASP   300       9.359  -1.794  64.201  1.00  0.00      2S   H  
ATOM   3852  N   ASN   301      13.408  -2.343  64.412  1.00  1.00      2S   N  
ATOM   3853  CA  ASN   301      14.419  -1.637  65.165  1.00  1.00      2S   C  
ATOM   3854  C   ASN   301      15.592  -1.273  64.280  1.00  1.00      2S   C  
ATOM   3855  O   ASN   301      16.717  -1.158  64.767  1.00  1.00      2S   O  
ATOM   3856  CB  ASN   301      14.909  -2.515  66.361  1.00  1.00      2S   C  
ATOM   3857  CG  ASN   301      15.304  -3.957  65.970  1.00  1.00      2S   C  
ATOM   3858  ND2 ASN   301      15.557  -4.790  67.023  1.00  1.00      2S   N  
ATOM   3859  OD1 ASN   301      15.386  -4.342  64.800  1.00  1.00      2S   O  
ATOM   3860  HN  ASN   301      13.712  -3.210  64.019  1.00  0.00      2S   H  
ATOM   3861  HA  ASN   301      14.013  -0.713  65.553  1.00  0.00      2S   H  
ATOM   3862  HB1 ASN   301      14.072  -2.581  67.090  1.00  0.00      2S   H  
ATOM   3863  HB2 ASN   301      15.764  -2.031  66.877  1.00  0.00      2S   H  
ATOM   3864 HD21 ASN   301      15.797  -5.743  66.844  1.00  0.00      2S   H  
ATOM   3865 HD22 ASN   301      15.498  -4.447  67.958  1.00  0.00      2S   H  
ATOM   3866  N   LEU   302      15.368  -1.107  62.953  1.00  1.00      2S   N  
ATOM   3867  CA  LEU   302      16.446  -1.275  62.001  1.00  1.00      2S   C  
ATOM   3868  C   LEU   302      16.628  -0.115  61.057  1.00  1.00      2S   C  
ATOM   3869  O   LEU   302      17.625  -0.069  60.335  1.00  1.00      2S   O  
ATOM   3870  CB  LEU   302      16.189  -2.582  61.204  1.00  1.00      2S   C  
ATOM   3871  CG  LEU   302      17.433  -3.376  60.738  1.00  1.00      2S   C  
ATOM   3872  CD1 LEU   302      18.530  -3.486  61.816  1.00  1.00      2S   C  
ATOM   3873  CD2 LEU   302      17.000  -4.785  60.289  1.00  1.00      2S   C  
ATOM   3874  HN  LEU   302      14.445  -1.104  62.579  1.00  0.00      2S   H  
ATOM   3875  HA  LEU   302      17.375  -1.346  62.541  1.00  0.00      2S   H  
ATOM   3876  HB1 LEU   302      15.520  -2.389  60.338  1.00  0.00      2S   H  
ATOM   3877  HB2 LEU   302      15.628  -3.263  61.886  1.00  0.00      2S   H  
ATOM   3878  HG  LEU   302      17.874  -2.854  59.859  1.00  0.00      2S   H  
ATOM   3879 HD11 LEU   302      18.091  -3.831  62.777  1.00  0.00      2S   H  
ATOM   3880 HD12 LEU   302      19.020  -2.503  61.978  1.00  0.00      2S   H  
ATOM   3881 HD13 LEU   302      19.311  -4.208  61.502  1.00  0.00      2S   H  
ATOM   3882 HD21 LEU   302      16.253  -4.724  59.470  1.00  0.00      2S   H  
ATOM   3883 HD22 LEU   302      16.543  -5.328  61.144  1.00  0.00      2S   H  
ATOM   3884 HD23 LEU   302      17.876  -5.368  59.935  1.00  0.00      2S   H  
ATOM   3885  N   ILE   303      15.686   0.852  61.020  1.00  1.00      2S   N  
ATOM   3886  CA  ILE   303      15.719   1.896  60.020  1.00  1.00      2S   C  
ATOM   3887  C   ILE   303      15.161   3.146  60.633  1.00  1.00      2S   C  
ATOM   3888  O   ILE   303      14.059   3.156  61.186  1.00  1.00      2S   O  
ATOM   3889  CB  ILE   303      14.967   1.540  58.735  1.00  1.00      2S   C  
ATOM   3890  CG1 ILE   303      13.872   0.482  59.026  1.00  1.00      2S   C  
ATOM   3891  CG2 ILE   303      16.001   1.031  57.702  1.00  1.00      2S   C  
ATOM   3892  CD  ILE   303      13.054   0.065  57.816  1.00  1.00      2S   C  
ATOM   3893  HN  ILE   303      14.897   0.852  61.629  1.00  0.00      2S   H  
ATOM   3894  HA  ILE   303      16.749   2.123  59.779  1.00  0.00      2S   H  
ATOM   3895  HB  ILE   303      14.492   2.447  58.294  1.00  0.00      2S   H  
ATOM   3896 HG11 ILE   303      13.182   0.868  59.809  1.00  0.00      2S   H  
ATOM   3897 HG12 ILE   303      14.350  -0.446  59.411  1.00  0.00      2S   H  
ATOM   3898 HG21 ILE   303      16.316  -0.004  57.954  1.00  0.00      2S   H  
ATOM   3899 HG22 ILE   303      16.900   1.682  57.689  1.00  0.00      2S   H  
ATOM   3900 HG23 ILE   303      15.566   1.030  56.681  1.00  0.00      2S   H  
ATOM   3901  HD1 ILE   303      13.667   0.042  56.892  1.00  0.00      2S   H  
ATOM   3902  HD2 ILE   303      12.210   0.774  57.682  1.00  0.00      2S   H  
ATOM   3903  HD3 ILE   303      12.637  -0.953  57.962  1.00  0.00      2S   H  
ATOM   3904  N   ARG   304      15.945   4.247  60.536  1.00  1.00      2S   N  
ATOM   3905  CA  ARG   304      15.625   5.542  61.087  1.00  1.00      2S   C  
ATOM   3906  C   ARG   304      14.448   6.127  60.346  1.00  1.00      2S   C  
ATOM   3907  O   ARG   304      14.319   5.966  59.135  1.00  1.00      2S   O  
ATOM   3908  CB  ARG   304      16.804   6.557  60.991  1.00  1.00      2S   C  
ATOM   3909  CG  ARG   304      18.095   6.135  61.726  1.00  1.00      2S   C  
ATOM   3910  CD  ARG   304      19.177   5.471  60.849  1.00  1.00      2S   C  
ATOM   3911  NE  ARG   304      19.890   6.513  60.029  1.00  1.00      2S   N  
ATOM   3912  CZ  ARG   304      20.943   6.212  59.215  1.00  1.00      2S   C  
ATOM   3913  NH1 ARG   304      21.380   4.932  59.074  1.00  1.00      2S   N1+
ATOM   3914  NH2 ARG   304      21.574   7.204  58.531  1.00  1.00      2S   N  
ATOM   3915  HN  ARG   304      16.830   4.197  60.081  1.00  0.00      2S   H  
ATOM   3916  HA  ARG   304      15.354   5.407  62.126  1.00  0.00      2S   H  
ATOM   3917  HB1 ARG   304      16.473   7.525  61.432  1.00  0.00      2S   H  
ATOM   3918  HB2 ARG   304      17.048   6.747  59.928  1.00  0.00      2S   H  
ATOM   3919  HG1 ARG   304      17.814   5.431  62.540  1.00  0.00      2S   H  
ATOM   3920  HG2 ARG   304      18.540   7.032  62.213  1.00  0.00      2S   H  
ATOM   3921  HD1 ARG   304      18.729   4.719  60.167  1.00  0.00      2S   H  
ATOM   3922  HD2 ARG   304      19.930   4.979  61.503  1.00  0.00      2S   H  
ATOM   3923  HE  ARG   304      19.619   7.470  60.125  1.00  0.00      2S   H  
ATOM   3924 HH11 ARG   304      20.933   4.198  59.582  1.00  0.00      2S   H  
ATOM   3925 HH12 ARG   304      22.154   4.732  58.477  1.00  0.00      2S   H  
ATOM   3926 HH21 ARG   304      21.273   8.150  58.633  1.00  0.00      2S   H  
ATOM   3927 HH22 ARG   304      22.346   6.985  57.937  1.00  0.00      2S   H  
ATOM   3928  N   LYS   305      13.558   6.842  61.066  1.00  1.00      2S   N  
ATOM   3929  CA  LYS   305      12.452   7.598  60.512  1.00  1.00      2S   C  
ATOM   3930  C   LYS   305      12.921   8.632  59.501  1.00  1.00      2S   C  
ATOM   3931  O   LYS   305      12.234   8.900  58.520  1.00  1.00      2S   O  
ATOM   3932  CB  LYS   305      11.662   8.260  61.669  1.00  1.00      2S   C  
ATOM   3933  CG  LYS   305      10.845   9.516  61.326  1.00  1.00      2S   C  
ATOM   3934  CD  LYS   305      10.212  10.161  62.567  1.00  1.00      2S   C  
ATOM   3935  CE  LYS   305      10.151  11.688  62.447  1.00  1.00      2S   C  
ATOM   3936  NZ  LYS   305       9.511  12.294  63.635  1.00  1.00      2S   N1+
ATOM   3937  HN  LYS   305      13.627   6.876  62.060  1.00  0.00      2S   H  
ATOM   3938  HA  LYS   305      11.802   6.908  59.992  1.00  0.00      2S   H  
ATOM   3939  HB1 LYS   305      12.392   8.551  62.458  1.00  0.00      2S   H  
ATOM   3940  HB2 LYS   305      10.985   7.496  62.113  1.00  0.00      2S   H  
ATOM   3941  HG1 LYS   305      10.064   9.285  60.571  1.00  0.00      2S   H  
ATOM   3942  HG2 LYS   305      11.532  10.274  60.888  1.00  0.00      2S   H  
ATOM   3943  HD1 LYS   305      10.835   9.906  63.455  1.00  0.00      2S   H  
ATOM   3944  HD2 LYS   305       9.199   9.732  62.726  1.00  0.00      2S   H  
ATOM   3945  HE1 LYS   305       9.565  11.987  61.553  1.00  0.00      2S   H  
ATOM   3946  HE2 LYS   305      11.179  12.104  62.366  1.00  0.00      2S   H  
ATOM   3947  HZ1 LYS   305      10.045  12.036  64.489  1.00  0.00      2S   H  
ATOM   3948  HZ2 LYS   305       8.534  11.945  63.717  1.00  0.00      2S   H  
ATOM   3949  HZ3 LYS   305       9.501  13.329  63.532  1.00  0.00      2S   H  
ATOM   3950  N   GLU   306      14.133   9.204  59.687  1.00  1.00      2S   N  
ATOM   3951  CA  GLU   306      14.762  10.132  58.768  1.00  1.00      2S   C  
ATOM   3952  C   GLU   306      15.075   9.492  57.425  1.00  1.00      2S   C  
ATOM   3953  O   GLU   306      15.017  10.154  56.390  1.00  1.00      2S   O  
ATOM   3954  CB  GLU   306      16.085  10.661  59.367  1.00  1.00      2S   C  
ATOM   3955  CG  GLU   306      15.884  11.490  60.656  1.00  1.00      2S   C  
ATOM   3956  CD  GLU   306      17.154  11.556  61.512  1.00  1.00      2S   C  
ATOM   3957  OE1 GLU   306      18.071  10.716  61.311  1.00  1.00      2S   O  
ATOM   3958  OE2 GLU   306      17.203  12.444  62.404  1.00  1.00      2S   O1-
ATOM   3959  HN  GLU   306      14.671   8.992  60.499  1.00  0.00      2S   H  
ATOM   3960  HA  GLU   306      14.080  10.956  58.603  1.00  0.00      2S   H  
ATOM   3961  HB1 GLU   306      16.613  11.304  58.627  1.00  0.00      2S   H  
ATOM   3962  HB2 GLU   306      16.729   9.778  59.576  1.00  0.00      2S   H  
ATOM   3963  HG1 GLU   306      15.078  11.057  61.284  1.00  0.00      2S   H  
ATOM   3964  HG2 GLU   306      15.583  12.523  60.376  1.00  0.00      2S   H  
ATOM   3965  N   VAL   307      15.383   8.169  57.419  1.00  1.00      2S   N  
ATOM   3966  CA  VAL   307      15.615   7.371  56.227  1.00  1.00      2S   C  
ATOM   3967  C   VAL   307      14.291   7.143  55.536  1.00  1.00      2S   C  
ATOM   3968  O   VAL   307      14.180   7.331  54.328  1.00  1.00      2S   O  
ATOM   3969  CB  VAL   307      16.280   6.027  56.538  1.00  1.00      2S   C  
ATOM   3970  CG1 VAL   307      16.397   5.141  55.278  1.00  1.00      2S   C  
ATOM   3971  CG2 VAL   307      17.671   6.282  57.154  1.00  1.00      2S   C  
ATOM   3972  HN  VAL   307      15.413   7.658  58.274  1.00  0.00      2S   H  
ATOM   3973  HA  VAL   307      16.253   7.936  55.561  1.00  0.00      2S   H  
ATOM   3974  HB  VAL   307      15.673   5.468  57.282  1.00  0.00      2S   H  
ATOM   3975 HG11 VAL   307      16.886   5.702  54.454  1.00  0.00      2S   H  
ATOM   3976 HG12 VAL   307      15.399   4.797  54.937  1.00  0.00      2S   H  
ATOM   3977 HG13 VAL   307      17.008   4.241  55.505  1.00  0.00      2S   H  
ATOM   3978 HG21 VAL   307      17.620   7.000  57.995  1.00  0.00      2S   H  
ATOM   3979 HG22 VAL   307      18.361   6.695  56.389  1.00  0.00      2S   H  
ATOM   3980 HG23 VAL   307      18.097   5.328  57.534  1.00  0.00      2S   H  
ATOM   3981  N   TYR   308      13.246   6.761  56.309  1.00  1.00      2S   N  
ATOM   3982  CA  TYR   308      11.894   6.508  55.850  1.00  1.00      2S   C  
ATOM   3983  C   TYR   308      11.304   7.694  55.106  1.00  1.00      2S   C  
ATOM   3984  O   TYR   308      10.797   7.526  53.997  1.00  1.00      2S   O  
ATOM   3985  CB  TYR   308      10.997   6.129  57.061  1.00  1.00      2S   C  
ATOM   3986  CG  TYR   308       9.634   5.624  56.671  1.00  1.00      2S   C  
ATOM   3987  CD1 TYR   308       9.480   4.320  56.180  1.00  1.00      2S   C  
ATOM   3988  CD2 TYR   308       8.494   6.431  56.834  1.00  1.00      2S   C  
ATOM   3989  CE1 TYR   308       8.210   3.824  55.865  1.00  1.00      2S   C  
ATOM   3990  CE2 TYR   308       7.221   5.938  56.523  1.00  1.00      2S   C  
ATOM   3991  CZ  TYR   308       7.076   4.629  56.044  1.00  1.00      2S   C  
ATOM   3992  OH  TYR   308       5.791   4.123  55.750  1.00  1.00      2S   O  
ATOM   3993  HN  TYR   308      13.385   6.612  57.286  1.00  0.00      2S   H  
ATOM   3994  HA  TYR   308      11.948   5.673  55.164  1.00  0.00      2S   H  
ATOM   3995  HB1 TYR   308      10.870   6.996  57.740  1.00  0.00      2S   H  
ATOM   3996  HB2 TYR   308      11.495   5.318  57.637  1.00  0.00      2S   H  
ATOM   3997  HD1 TYR   308      10.345   3.686  56.059  1.00  0.00      2S   H  
ATOM   3998  HD2 TYR   308       8.600   7.437  57.214  1.00  0.00      2S   H  
ATOM   3999  HE1 TYR   308       8.124   2.818  55.488  1.00  0.00      2S   H  
ATOM   4000  HE2 TYR   308       6.353   6.565  56.663  1.00  0.00      2S   H  
ATOM   4001  HH  TYR   308       5.885   3.188  55.539  1.00  0.00      2S   H  
ATOM   4002  N   ILE   309      11.389   8.921  55.684  1.00  1.00      2S   N  
ATOM   4003  CA  ILE   309      10.880  10.150  55.094  1.00  1.00      2S   C  
ATOM   4004  C   ILE   309      11.616  10.453  53.809  1.00  1.00      2S   C  
ATOM   4005  O   ILE   309      10.982  10.766  52.805  1.00  1.00      2S   O  
ATOM   4006  CB  ILE   309      10.954  11.364  56.027  1.00  1.00      2S   C  
ATOM   4007  CG1 ILE   309      10.104  11.135  57.301  1.00  1.00      2S   C  
ATOM   4008  CG2 ILE   309      10.467  12.648  55.307  1.00  1.00      2S   C  
ATOM   4009  CD  ILE   309      10.379  12.170  58.397  1.00  1.00      2S   C  
ATOM   4010  HN  ILE   309      11.805   9.023  56.588  1.00  0.00      2S   H  
ATOM   4011  HA  ILE   309       9.842   9.977  54.844  1.00  0.00      2S   H  
ATOM   4012  HB  ILE   309      12.013  11.511  56.340  1.00  0.00      2S   H  
ATOM   4013 HG11 ILE   309      10.309  10.127  57.717  1.00  0.00      2S   H  
ATOM   4014 HG12 ILE   309       9.027  11.164  57.028  1.00  0.00      2S   H  
ATOM   4015 HG21 ILE   309       9.417  12.517  54.967  1.00  0.00      2S   H  
ATOM   4016 HG22 ILE   309      11.097  12.897  54.429  1.00  0.00      2S   H  
ATOM   4017 HG23 ILE   309      10.503  13.520  55.990  1.00  0.00      2S   H  
ATOM   4018  HD1 ILE   309      10.045  13.181  58.083  1.00  0.00      2S   H  
ATOM   4019  HD2 ILE   309      11.466  12.210  58.624  1.00  0.00      2S   H  
ATOM   4020  HD3 ILE   309       9.834  11.898  59.325  1.00  0.00      2S   H  
ATOM   4021  N   LEU   310      12.967  10.335  53.790  1.00  1.00      2S   N  
ATOM   4022  CA  LEU   310      13.781  10.588  52.614  1.00  1.00      2S   C  
ATOM   4023  C   LEU   310      13.365   9.721  51.451  1.00  1.00      2S   C  
ATOM   4024  O   LEU   310      13.041  10.238  50.384  1.00  1.00      2S   O  
ATOM   4025  CB  LEU   310      15.287  10.337  52.872  1.00  1.00      2S   C  
ATOM   4026  CG  LEU   310      16.214  10.545  51.646  1.00  1.00      2S   C  
ATOM   4027  CD1 LEU   310      16.326  12.027  51.242  1.00  1.00      2S   C  
ATOM   4028  CD2 LEU   310      17.595   9.912  51.890  1.00  1.00      2S   C  
ATOM   4029  HN  LEU   310      13.472  10.067  54.609  1.00  0.00      2S   H  
ATOM   4030  HA  LEU   310      13.628  11.622  52.336  1.00  0.00      2S   H  
ATOM   4031  HB1 LEU   310      15.418   9.296  53.237  1.00  0.00      2S   H  
ATOM   4032  HB2 LEU   310      15.625  11.012  53.689  1.00  0.00      2S   H  
ATOM   4033  HG  LEU   310      15.788   9.999  50.772  1.00  0.00      2S   H  
ATOM   4034 HD11 LEU   310      16.755  12.622  52.076  1.00  0.00      2S   H  
ATOM   4035 HD12 LEU   310      15.329  12.442  50.985  1.00  0.00      2S   H  
ATOM   4036 HD13 LEU   310      16.986  12.133  50.355  1.00  0.00      2S   H  
ATOM   4037 HD21 LEU   310      17.482   8.826  52.095  1.00  0.00      2S   H  
ATOM   4038 HD22 LEU   310      18.093  10.390  52.759  1.00  0.00      2S   H  
ATOM   4039 HD23 LEU   310      18.237  10.036  50.993  1.00  0.00      2S   H  
ATOM   4040  N   LEU   311      13.344   8.382  51.649  1.00  1.00      2S   N  
ATOM   4041  CA  LEU   311      13.005   7.411  50.631  1.00  1.00      2S   C  
ATOM   4042  C   LEU   311      11.586   7.578  50.134  1.00  1.00      2S   C  
ATOM   4043  O   LEU   311      11.316   7.365  48.953  1.00  1.00      2S   O  
ATOM   4044  CB  LEU   311      13.158   5.954  51.127  1.00  1.00      2S   C  
ATOM   4045  CG  LEU   311      14.593   5.516  51.502  1.00  1.00      2S   C  
ATOM   4046  CD1 LEU   311      14.555   4.074  52.033  1.00  1.00      2S   C  
ATOM   4047  CD2 LEU   311      15.599   5.641  50.342  1.00  1.00      2S   C  
ATOM   4048  HN  LEU   311      13.607   7.997  52.534  1.00  0.00      2S   H  
ATOM   4049  HA  LEU   311      13.663   7.578  49.791  1.00  0.00      2S   H  
ATOM   4050  HB1 LEU   311      12.803   5.260  50.333  1.00  0.00      2S   H  
ATOM   4051  HB2 LEU   311      12.508   5.810  52.019  1.00  0.00      2S   H  
ATOM   4052  HG  LEU   311      14.959   6.168  52.326  1.00  0.00      2S   H  
ATOM   4053 HD11 LEU   311      14.169   3.388  51.250  1.00  0.00      2S   H  
ATOM   4054 HD12 LEU   311      13.887   4.008  52.918  1.00  0.00      2S   H  
ATOM   4055 HD13 LEU   311      15.571   3.738  52.328  1.00  0.00      2S   H  
ATOM   4056 HD21 LEU   311      15.708   6.698  50.022  1.00  0.00      2S   H  
ATOM   4057 HD22 LEU   311      15.264   5.038  49.474  1.00  0.00      2S   H  
ATOM   4058 HD23 LEU   311      16.596   5.271  50.662  1.00  0.00      2S   H  
ATOM   4059  N   ASN   312      10.647   8.004  51.015  1.00  1.00      2S   N  
ATOM   4060  CA  ASN   312       9.282   8.317  50.642  1.00  1.00      2S   C  
ATOM   4061  C   ASN   312       9.252   9.505  49.702  1.00  1.00      2S   C  
ATOM   4062  O   ASN   312       8.544   9.485  48.701  1.00  1.00      2S   O  
ATOM   4063  CB  ASN   312       8.388   8.621  51.883  1.00  1.00      2S   C  
ATOM   4064  CG  ASN   312       6.865   8.523  51.641  1.00  1.00      2S   C  
ATOM   4065  ND2 ASN   312       6.402   8.612  50.362  1.00  1.00      2S   N  
ATOM   4066  OD1 ASN   312       6.112   8.366  52.608  1.00  1.00      2S   O  
ATOM   4067  HN  ASN   312      10.870   8.128  51.981  1.00  0.00      2S   H  
ATOM   4068  HA  ASN   312       8.897   7.451  50.121  1.00  0.00      2S   H  
ATOM   4069  HB1 ASN   312       8.623   9.620  52.301  1.00  0.00      2S   H  
ATOM   4070  HB2 ASN   312       8.628   7.874  52.670  1.00  0.00      2S   H  
ATOM   4071 HD21 ASN   312       5.419   8.573  50.186  1.00  0.00      2S   H  
ATOM   4072 HD22 ASN   312       7.046   8.769  49.611  1.00  0.00      2S   H  
ATOM   4073  N   TRP   313      10.035  10.566  49.999  1.00  1.00      2S   N  
ATOM   4074  CA  TRP   313      10.063  11.780  49.212  1.00  1.00      2S   C  
ATOM   4075  C   TRP   313      10.748  11.615  47.880  1.00  1.00      2S   C  
ATOM   4076  O   TRP   313      10.505  12.418  46.983  1.00  1.00      2S   O  
ATOM   4077  CB  TRP   313      10.711  12.963  49.966  1.00  1.00      2S   C  
ATOM   4078  CG  TRP   313       9.706  13.728  50.802  1.00  1.00      2S   C  
ATOM   4079  CD1 TRP   313       9.116  13.367  51.978  1.00  1.00      2S   C  
ATOM   4080  CD2 TRP   313       9.117  14.987  50.424  1.00  1.00      2S   C  
ATOM   4081  CE2 TRP   313       8.209  15.335  51.447  1.00  1.00      2S   C  
ATOM   4082  CE3 TRP   313       9.291  15.805  49.308  1.00  1.00      2S   C  
ATOM   4083  NE1 TRP   313       8.225  14.328  52.381  1.00  1.00      2S   N  
ATOM   4084  CZ2 TRP   313       7.477  16.513  51.384  1.00  1.00      2S   C  
ATOM   4085  CZ3 TRP   313       8.542  16.990  49.241  1.00  1.00      2S   C  
ATOM   4086  CH2 TRP   313       7.654  17.341  50.268  1.00  1.00      2S   C  
ATOM   4087  HN  TRP   313      10.615  10.566  50.812  1.00  0.00      2S   H  
ATOM   4088  HA  TRP   313       9.036  12.036  48.991  1.00  0.00      2S   H  
ATOM   4089  HB1 TRP   313      11.161  13.690  49.255  1.00  0.00      2S   H  
ATOM   4090  HB2 TRP   313      11.525  12.578  50.618  1.00  0.00      2S   H  
ATOM   4091  HD1 TRP   313       9.290  12.444  52.504  1.00  0.00      2S   H  
ATOM   4092  HE1 TRP   313       7.690  14.303  53.197  1.00  0.00      2S   H  
ATOM   4093  HE3 TRP   313       9.965  15.550  48.505  1.00  0.00      2S   H  
ATOM   4094  HZ2 TRP   313       6.786  16.790  52.162  1.00  0.00      2S   H  
ATOM   4095  HZ3 TRP   313       8.653  17.644  48.388  1.00  0.00      2S   H  
ATOM   4096  HH2 TRP   313       7.093  18.261  50.196  1.00  0.00      2S   H  
ATOM   4097  N   ILE   314      11.568  10.552  47.685  1.00  1.00      2S   N  
ATOM   4098  CA  ILE   314      12.075  10.157  46.380  1.00  1.00      2S   C  
ATOM   4099  C   ILE   314      10.903   9.717  45.532  1.00  1.00      2S   C  
ATOM   4100  O   ILE   314      10.800  10.079  44.359  1.00  1.00      2S   O  
ATOM   4101  CB  ILE   314      13.125   9.051  46.467  1.00  1.00      2S   C  
ATOM   4102  CG1 ILE   314      14.396   9.593  47.161  1.00  1.00      2S   C  
ATOM   4103  CG2 ILE   314      13.461   8.498  45.065  1.00  1.00      2S   C  
ATOM   4104  CD  ILE   314      15.512   8.552  47.297  1.00  1.00      2S   C  
ATOM   4105  HN  ILE   314      11.809   9.949  48.444  1.00  0.00      2S   H  
ATOM   4106  HA  ILE   314      12.516  11.025  45.911  1.00  0.00      2S   H  
ATOM   4107  HB  ILE   314      12.722   8.212  47.078  1.00  0.00      2S   H  
ATOM   4108 HG11 ILE   314      14.133   9.962  48.174  1.00  0.00      2S   H  
ATOM   4109 HG12 ILE   314      14.779  10.458  46.576  1.00  0.00      2S   H  
ATOM   4110 HG21 ILE   314      13.884   9.293  44.418  1.00  0.00      2S   H  
ATOM   4111 HG22 ILE   314      12.555   8.097  44.577  1.00  0.00      2S   H  
ATOM   4112 HG23 ILE   314      14.184   7.659  45.131  1.00  0.00      2S   H  
ATOM   4113  HD1 ILE   314      15.925   8.283  46.302  1.00  0.00      2S   H  
ATOM   4114  HD2 ILE   314      15.125   7.631  47.782  1.00  0.00      2S   H  
ATOM   4115  HD3 ILE   314      16.342   8.958  47.913  1.00  0.00      2S   H  
ATOM   4116  N   GLY   315       9.959   8.972  46.149  1.00  1.00      2S   N  
ATOM   4117  CA  GLY   315       8.678   8.634  45.579  1.00  1.00      2S   C  
ATOM   4118  C   GLY   315       7.890   9.848  45.151  1.00  1.00      2S   C  
ATOM   4119  O   GLY   315       7.436   9.925  44.015  1.00  1.00      2S   O  
ATOM   4120  HN  GLY   315      10.096   8.665  47.089  1.00  0.00      2S   H  
ATOM   4121  HA1 GLY   315       8.120   8.140  46.361  1.00  0.00      2S   H  
ATOM   4122  HA2 GLY   315       8.849   8.006  44.718  1.00  0.00      2S   H  
ATOM   4123  N   TYR   316       7.715  10.848  46.043  1.00  1.00      2S   N  
ATOM   4124  CA  TYR   316       7.010  12.084  45.746  1.00  1.00      2S   C  
ATOM   4125  C   TYR   316       7.617  12.851  44.581  1.00  1.00      2S   C  
ATOM   4126  O   TYR   316       6.893  13.354  43.723  1.00  1.00      2S   O  
ATOM   4127  CB  TYR   316       6.966  13.024  46.983  1.00  1.00      2S   C  
ATOM   4128  CG  TYR   316       6.056  12.567  48.110  1.00  1.00      2S   C  
ATOM   4129  CD1 TYR   316       5.102  11.536  47.998  1.00  1.00      2S   C  
ATOM   4130  CD2 TYR   316       6.132  13.261  49.329  1.00  1.00      2S   C  
ATOM   4131  CE1 TYR   316       4.233  11.234  49.056  1.00  1.00      2S   C  
ATOM   4132  CE2 TYR   316       5.288  12.948  50.399  1.00  1.00      2S   C  
ATOM   4133  CZ  TYR   316       4.331  11.942  50.261  1.00  1.00      2S   C  
ATOM   4134  OH  TYR   316       3.482  11.663  51.350  1.00  1.00      2S   O  
ATOM   4135  HN  TYR   316       8.047  10.754  46.979  1.00  0.00      2S   H  
ATOM   4136  HA  TYR   316       6.005  11.828  45.441  1.00  0.00      2S   H  
ATOM   4137  HB1 TYR   316       6.606  14.030  46.681  1.00  0.00      2S   H  
ATOM   4138  HB2 TYR   316       7.990  13.137  47.397  1.00  0.00      2S   H  
ATOM   4139  HD1 TYR   316       5.019  10.956  47.097  1.00  0.00      2S   H  
ATOM   4140  HD2 TYR   316       6.846  14.061  49.438  1.00  0.00      2S   H  
ATOM   4141  HE1 TYR   316       3.497  10.452  48.940  1.00  0.00      2S   H  
ATOM   4142  HE2 TYR   316       5.370  13.494  51.328  1.00  0.00      2S   H  
ATOM   4143  HH  TYR   316       2.773  11.083  51.035  1.00  0.00      2S   H  
ATOM   4144  N   VAL   317       8.967  12.921  44.510  1.00  1.00      2S   N  
ATOM   4145  CA  VAL   317       9.720  13.612  43.480  1.00  1.00      2S   C  
ATOM   4146  C   VAL   317       9.628  12.928  42.117  1.00  1.00      2S   C  
ATOM   4147  O   VAL   317       9.882  13.555  41.092  1.00  1.00      2S   O  
ATOM   4148  CB  VAL   317      11.161  13.867  43.959  1.00  1.00      2S   C  
ATOM   4149  CG1 VAL   317      12.267  13.471  42.963  1.00  1.00      2S   C  
ATOM   4150  CG2 VAL   317      11.286  15.351  44.359  1.00  1.00      2S   C  
ATOM   4151  HN  VAL   317       9.526  12.505  45.226  1.00  0.00      2S   H  
ATOM   4152  HA  VAL   317       9.247  14.576  43.351  1.00  0.00      2S   H  
ATOM   4153  HB  VAL   317      11.338  13.256  44.872  1.00  0.00      2S   H  
ATOM   4154 HG11 VAL   317      12.171  14.056  42.026  1.00  0.00      2S   H  
ATOM   4155 HG12 VAL   317      12.216  12.385  42.736  1.00  0.00      2S   H  
ATOM   4156 HG13 VAL   317      13.266  13.685  43.400  1.00  0.00      2S   H  
ATOM   4157 HG21 VAL   317      10.564  15.597  45.165  1.00  0.00      2S   H  
ATOM   4158 HG22 VAL   317      11.084  16.005  43.484  1.00  0.00      2S   H  
ATOM   4159 HG23 VAL   317      12.313  15.563  44.725  1.00  0.00      2S   H  
ATOM   4160  N   ASN   318       9.200  11.636  42.062  1.00  1.00      2S   N  
ATOM   4161  CA  ASN   318       9.009  10.893  40.825  1.00  1.00      2S   C  
ATOM   4162  C   ASN   318       7.917  11.469  39.960  1.00  1.00      2S   C  
ATOM   4163  O   ASN   318       7.969  11.346  38.736  1.00  1.00      2S   O  
ATOM   4164  CB  ASN   318       8.795   9.371  41.086  1.00  1.00      2S   C  
ATOM   4165  CG  ASN   318       8.051   8.558  40.009  1.00  1.00      2S   C  
ATOM   4166  ND2 ASN   318       8.662   8.420  38.802  1.00  1.00      2S   N  
ATOM   4167  OD1 ASN   318       6.937   8.085  40.266  1.00  1.00      2S   O  
ATOM   4168  HN  ASN   318       8.981  11.138  42.897  1.00  0.00      2S   H  
ATOM   4169  HA  ASN   318       9.922  10.991  40.270  1.00  0.00      2S   H  
ATOM   4170  HB1 ASN   318       8.239   9.223  42.027  1.00  0.00      2S   H  
ATOM   4171  HB2 ASN   318       9.794   8.933  41.226  1.00  0.00      2S   H  
ATOM   4172 HD21 ASN   318       8.177   7.964  38.057  1.00  0.00      2S   H  
ATOM   4173 HD22 ASN   318       9.548   8.853  38.640  1.00  0.00      2S   H  
ATOM   4174  N   SER   319       6.916  12.133  40.569  1.00  1.00      2S   N  
ATOM   4175  CA  SER   319       5.788  12.689  39.859  1.00  1.00      2S   C  
ATOM   4176  C   SER   319       6.192  13.794  38.904  1.00  1.00      2S   C  
ATOM   4177  O   SER   319       5.490  14.056  37.928  1.00  1.00      2S   O  
ATOM   4178  CB  SER   319       4.730  13.219  40.848  1.00  1.00      2S   C  
ATOM   4179  OG  SER   319       4.016  12.134  41.426  1.00  1.00      2S   O  
ATOM   4180  HN  SER   319       6.905  12.252  41.560  1.00  0.00      2S   H  
ATOM   4181  HA  SER   319       5.352  11.898  39.263  1.00  0.00      2S   H  
ATOM   4182  HB1 SER   319       3.999  13.883  40.347  1.00  0.00      2S   H  
ATOM   4183  HB2 SER   319       5.227  13.789  41.661  1.00  0.00      2S   H  
ATOM   4184  HG1 SER   319       3.511  11.728  40.707  1.00  0.00      2S   H  
ATOM   4185  N   GLY   320       7.358  14.439  39.141  1.00  1.00      2S   N  
ATOM   4186  CA  GLY   320       7.865  15.500  38.303  1.00  1.00      2S   C  
ATOM   4187  C   GLY   320       8.660  15.035  37.105  1.00  1.00      2S   C  
ATOM   4188  O   GLY   320       8.915  15.836  36.210  1.00  1.00      2S   O  
ATOM   4189  HN  GLY   320       7.921  14.203  39.932  1.00  0.00      2S   H  
ATOM   4190  HA1 GLY   320       8.536  16.075  38.924  1.00  0.00      2S   H  
ATOM   4191  HA2 GLY   320       7.031  16.089  37.946  1.00  0.00      2S   H  
ATOM   4192  N   PHE   321       9.098  13.750  37.047  1.00  1.00      2S   N  
ATOM   4193  CA  PHE   321      10.048  13.310  36.035  1.00  1.00      2S   C  
ATOM   4194  C   PHE   321       9.401  12.898  34.747  1.00  1.00      2S   C  
ATOM   4195  O   PHE   321       9.988  13.114  33.689  1.00  1.00      2S   O  
ATOM   4196  CB  PHE   321      10.941  12.128  36.480  1.00  1.00      2S   C  
ATOM   4197  CG  PHE   321      11.839  12.541  37.611  1.00  1.00      2S   C  
ATOM   4198  CD1 PHE   321      12.653  13.688  37.531  1.00  1.00      2S   C  
ATOM   4199  CD2 PHE   321      11.899  11.750  38.764  1.00  1.00      2S   C  
ATOM   4200  CE1 PHE   321      13.467  14.059  38.608  1.00  1.00      2S   C  
ATOM   4201  CE2 PHE   321      12.702  12.120  39.846  1.00  1.00      2S   C  
ATOM   4202  CZ  PHE   321      13.486  13.278  39.769  1.00  1.00      2S   C  
ATOM   4203  HN  PHE   321       8.856  13.081  37.747  1.00  0.00      2S   H  
ATOM   4204  HA  PHE   321      10.684  14.148  35.787  1.00  0.00      2S   H  
ATOM   4205  HB1 PHE   321      11.605  11.798  35.653  1.00  0.00      2S   H  
ATOM   4206  HB2 PHE   321      10.310  11.270  36.801  1.00  0.00      2S   H  
ATOM   4207  HD1 PHE   321      12.662  14.294  36.638  1.00  0.00      2S   H  
ATOM   4208  HD2 PHE   321      11.318  10.842  38.810  1.00  0.00      2S   H  
ATOM   4209  HE1 PHE   321      14.082  14.944  38.541  1.00  0.00      2S   H  
ATOM   4210  HE2 PHE   321      12.717  11.509  40.736  1.00  0.00      2S   H  
ATOM   4211  HZ  PHE   321      14.108  13.568  40.602  1.00  0.00      2S   H  
ATOM   4212  N   ASN   322       8.184  12.307  34.789  1.00  1.00      2S   N  
ATOM   4213  CA  ASN   322       7.440  11.890  33.610  1.00  1.00      2S   C  
ATOM   4214  C   ASN   322       7.314  12.972  32.541  1.00  1.00      2S   C  
ATOM   4215  O   ASN   322       7.600  12.642  31.390  1.00  1.00      2S   O  
ATOM   4216  CB  ASN   322       6.032  11.325  33.956  1.00  1.00      2S   C  
ATOM   4217  CG  ASN   322       6.109   9.883  34.464  1.00  1.00      2S   C  
ATOM   4218  ND2 ASN   322       4.902   9.306  34.744  1.00  1.00      2S   N  
ATOM   4219  OD1 ASN   322       7.185   9.289  34.586  1.00  1.00      2S   O  
ATOM   4220  HN  ASN   322       7.732  12.136  35.661  1.00  0.00      2S   H  
ATOM   4221  HA  ASN   322       8.025  11.108  33.146  1.00  0.00      2S   H  
ATOM   4222  HB1 ASN   322       5.379  11.335  33.057  1.00  0.00      2S   H  
ATOM   4223  HB2 ASN   322       5.559  11.944  34.746  1.00  0.00      2S   H  
ATOM   4224 HD21 ASN   322       4.068   9.856  34.725  1.00  0.00      2S   H  
ATOM   4225 HD22 ASN   322       4.863   8.335  34.975  1.00  0.00      2S   H  
ATOM   4226  N   PRO   323       6.967  14.240  32.802  1.00  1.00      2S   N  
ATOM   4227  CA  PRO   323       6.889  15.272  31.776  1.00  1.00      2S   C  
ATOM   4228  C   PRO   323       8.202  15.575  31.083  1.00  1.00      2S   C  
ATOM   4229  O   PRO   323       8.184  15.795  29.875  1.00  1.00      2S   O  
ATOM   4230  CB  PRO   323       6.387  16.517  32.517  1.00  1.00      2S   C  
ATOM   4231  CG  PRO   323       5.580  15.959  33.689  1.00  1.00      2S   C  
ATOM   4232  CD  PRO   323       6.323  14.680  34.043  1.00  1.00      2S   C  
ATOM   4233  HA  PRO   323       6.190  14.932  31.027  1.00  0.00      2S   H  
ATOM   4234  HB1 PRO   323       5.771  17.166  31.862  1.00  0.00      2S   H  
ATOM   4235  HB2 PRO   323       7.235  17.108  32.930  1.00  0.00      2S   H  
ATOM   4236  HG1 PRO   323       5.532  16.657  34.548  1.00  0.00      2S   H  
ATOM   4237  HG2 PRO   323       4.550  15.708  33.356  1.00  0.00      2S   H  
ATOM   4238  HD1 PRO   323       7.114  14.879  34.792  1.00  0.00      2S   H  
ATOM   4239  HD2 PRO   323       5.602  13.934  34.436  1.00  0.00      2S   H  
ATOM   4240  N   LEU   324       9.345  15.578  31.819  1.00  1.00      2S   N  
ATOM   4241  CA  LEU   324      10.667  15.794  31.253  1.00  1.00      2S   C  
ATOM   4242  C   LEU   324      11.040  14.692  30.300  1.00  1.00      2S   C  
ATOM   4243  O   LEU   324      11.648  14.940  29.260  1.00  1.00      2S   O  
ATOM   4244  CB  LEU   324      11.795  15.824  32.319  1.00  1.00      2S   C  
ATOM   4245  CG  LEU   324      12.034  17.180  33.017  1.00  1.00      2S   C  
ATOM   4246  CD1 LEU   324      13.264  17.061  33.939  1.00  1.00      2S   C  
ATOM   4247  CD2 LEU   324      12.226  18.332  32.011  1.00  1.00      2S   C  
ATOM   4248  HN  LEU   324       9.319  15.429  32.803  1.00  0.00      2S   H  
ATOM   4249  HA  LEU   324      10.641  16.707  30.680  1.00  0.00      2S   H  
ATOM   4250  HB1 LEU   324      12.770  15.559  31.846  1.00  0.00      2S   H  
ATOM   4251  HB2 LEU   324      11.588  15.051  33.090  1.00  0.00      2S   H  
ATOM   4252  HG  LEU   324      11.149  17.418  33.650  1.00  0.00      2S   H  
ATOM   4253 HD11 LEU   324      14.162  16.796  33.341  1.00  0.00      2S   H  
ATOM   4254 HD12 LEU   324      13.103  16.270  34.701  1.00  0.00      2S   H  
ATOM   4255 HD13 LEU   324      13.458  18.023  34.458  1.00  0.00      2S   H  
ATOM   4256 HD21 LEU   324      11.273  18.570  31.496  1.00  0.00      2S   H  
ATOM   4257 HD22 LEU   324      12.984  18.053  31.248  1.00  0.00      2S   H  
ATOM   4258 HD23 LEU   324      12.572  19.248  32.534  1.00  0.00      2S   H  
ATOM   4259  N   ILE   325      10.666  13.441  30.639  1.00  1.00      2S   N  
ATOM   4260  CA  ILE   325      10.969  12.262  29.863  1.00  1.00      2S   C  
ATOM   4261  C   ILE   325      10.170  12.277  28.570  1.00  1.00      2S   C  
ATOM   4262  O   ILE   325      10.597  11.721  27.561  1.00  1.00      2S   O  
ATOM   4263  CB  ILE   325      10.719  10.999  30.683  1.00  1.00      2S   C  
ATOM   4264  CG1 ILE   325      11.679  10.942  31.900  1.00  1.00      2S   C  
ATOM   4265  CG2 ILE   325      10.878   9.735  29.810  1.00  1.00      2S   C  
ATOM   4266  CD  ILE   325      11.185  10.025  33.025  1.00  1.00      2S   C  
ATOM   4267  HN  ILE   325      10.167  13.276  31.488  1.00  0.00      2S   H  
ATOM   4268  HA  ILE   325      12.018  12.298  29.602  1.00  0.00      2S   H  
ATOM   4269  HB  ILE   325       9.676  11.035  31.074  1.00  0.00      2S   H  
ATOM   4270 HG11 ILE   325      11.815  11.956  32.332  1.00  0.00      2S   H  
ATOM   4271 HG12 ILE   325      12.677  10.600  31.551  1.00  0.00      2S   H  
ATOM   4272 HG21 ILE   325      11.849   9.753  29.274  1.00  0.00      2S   H  
ATOM   4273 HG22 ILE   325      10.054   9.669  29.071  1.00  0.00      2S   H  
ATOM   4274 HG23 ILE   325      10.840   8.818  30.433  1.00  0.00      2S   H  
ATOM   4275  HD1 ILE   325      11.021   8.994  32.658  1.00  0.00      2S   H  
ATOM   4276  HD2 ILE   325      10.221  10.396  33.431  1.00  0.00      2S   H  
ATOM   4277  HD3 ILE   325      11.926   9.992  33.852  1.00  0.00      2S   H  
ATOM   4278  N   TYR   326       9.003  12.961  28.534  1.00  1.00      2S   N  
ATOM   4279  CA  TYR   326       8.187  13.041  27.339  1.00  1.00      2S   C  
ATOM   4280  C   TYR   326       8.703  14.045  26.347  1.00  1.00      2S   C  
ATOM   4281  O   TYR   326       8.286  14.032  25.194  1.00  1.00      2S   O  
ATOM   4282  CB  TYR   326       6.712  13.397  27.630  1.00  1.00      2S   C  
ATOM   4283  CG  TYR   326       6.054  12.338  28.473  1.00  1.00      2S   C  
ATOM   4284  CD1 TYR   326       6.267  10.961  28.259  1.00  1.00      2S   C  
ATOM   4285  CD2 TYR   326       5.179  12.732  29.497  1.00  1.00      2S   C  
ATOM   4286  CE1 TYR   326       5.665  10.011  29.089  1.00  1.00      2S   C  
ATOM   4287  CE2 TYR   326       4.583  11.786  30.336  1.00  1.00      2S   C  
ATOM   4288  CZ  TYR   326       4.842  10.424  30.143  1.00  1.00      2S   C  
ATOM   4289  OH  TYR   326       4.282   9.474  31.020  1.00  1.00      2S   O  
ATOM   4290  HN  TYR   326       8.651  13.432  29.341  1.00  0.00      2S   H  
ATOM   4291  HA  TYR   326       8.233  12.086  26.837  1.00  0.00      2S   H  
ATOM   4292  HB1 TYR   326       6.127  13.471  26.689  1.00  0.00      2S   H  
ATOM   4293  HB2 TYR   326       6.660  14.370  28.166  1.00  0.00      2S   H  
ATOM   4294  HD1 TYR   326       6.901  10.611  27.459  1.00  0.00      2S   H  
ATOM   4295  HD2 TYR   326       4.986  13.781  29.656  1.00  0.00      2S   H  
ATOM   4296  HE1 TYR   326       5.852   8.961  28.920  1.00  0.00      2S   H  
ATOM   4297  HE2 TYR   326       3.940  12.115  31.139  1.00  0.00      2S   H  
ATOM   4298  HH  TYR   326       3.734   9.945  31.652  1.00  0.00      2S   H  
ATOM   4299  N   CYS   327       9.681  14.898  26.739  1.00  1.00      2S   N  
ATOM   4300  CA  CYS   327      10.350  15.799  25.821  1.00  1.00      2S   C  
ATOM   4301  C   CYS   327      11.337  15.063  24.935  1.00  1.00      2S   C  
ATOM   4302  O   CYS   327      12.068  15.693  24.176  1.00  1.00      2S   O  
ATOM   4303  CB  CYS   327      11.116  16.929  26.551  1.00  1.00      2S   C  
ATOM   4304  SG  CYS   327      10.037  17.908  27.639  1.00  1.00      2S   S  
ATOM   4305  HN  CYS   327      10.008  14.915  27.681  1.00  0.00      2S   H  
ATOM   4306  HA  CYS   327       9.599  16.248  25.183  1.00  0.00      2S   H  
ATOM   4307  HB1 CYS   327      11.575  17.606  25.797  1.00  0.00      2S   H  
ATOM   4308  HB2 CYS   327      11.942  16.486  27.148  1.00  0.00      2S   H  
ATOM   4309  HG1 CYS   327       9.664  16.885  28.395  1.00  0.00      2S   H  
ATOM   4310  N   ARG   328      11.360  13.710  24.987  1.00  1.00      2S   N  
ATOM   4311  CA  ARG   328      12.044  12.849  24.053  1.00  1.00      2S   C  
ATOM   4312  C   ARG   328      11.245  12.720  22.783  1.00  1.00      2S   C  
ATOM   4313  O   ARG   328      11.810  12.727  21.691  1.00  1.00      2S   O  
ATOM   4314  CB  ARG   328      12.200  11.421  24.605  1.00  1.00      2S   C  
ATOM   4315  CG  ARG   328      13.167  11.333  25.795  1.00  1.00      2S   C  
ATOM   4316  CD  ARG   328      13.147   9.960  26.488  1.00  1.00      2S   C  
ATOM   4317  NE  ARG   328      13.301   8.866  25.475  1.00  1.00      2S   N  
ATOM   4318  CZ  ARG   328      14.469   8.566  24.842  1.00  1.00      2S   C  
ATOM   4319  NH1 ARG   328      15.617   9.231  25.129  1.00  1.00      2S   N1+
ATOM   4320  NH2 ARG   328      14.473   7.589  23.897  1.00  1.00      2S   N  
ATOM   4321  HN  ARG   328      10.820  13.231  25.677  1.00  0.00      2S   H  
ATOM   4322  HA  ARG   328      13.012  13.271  23.821  1.00  0.00      2S   H  
ATOM   4323  HB1 ARG   328      12.585  10.753  23.801  1.00  0.00      2S   H  
ATOM   4324  HB2 ARG   328      11.205  11.036  24.925  1.00  0.00      2S   H  
ATOM   4325  HG1 ARG   328      12.896  12.102  26.552  1.00  0.00      2S   H  
ATOM   4326  HG2 ARG   328      14.193  11.568  25.439  1.00  0.00      2S   H  
ATOM   4327  HD1 ARG   328      12.160   9.804  26.974  1.00  0.00      2S   H  
ATOM   4328  HD2 ARG   328      13.941   9.875  27.259  1.00  0.00      2S   H  
ATOM   4329  HE  ARG   328      12.472   8.378  25.190  1.00  0.00      2S   H  
ATOM   4330 HH11 ARG   328      15.595   9.971  25.799  1.00  0.00      2S   H  
ATOM   4331 HH12 ARG   328      16.459   9.019  24.638  1.00  0.00      2S   H  
ATOM   4332 HH21 ARG   328      13.623   7.113  23.677  1.00  0.00      2S   H  
ATOM   4333 HH22 ARG   328      15.318   7.370  23.414  1.00  0.00      2S   H  
ATOM   4334  N   SER   329       9.903  12.593  22.908  1.00  1.00      2S   N  
ATOM   4335  CA  SER   329       8.999  12.451  21.790  1.00  1.00      2S   C  
ATOM   4336  C   SER   329       8.903  13.778  21.048  1.00  1.00      2S   C  
ATOM   4337  O   SER   329       8.669  14.794  21.699  1.00  1.00      2S   O  
ATOM   4338  CB  SER   329       7.590  12.000  22.265  1.00  1.00      2S   C  
ATOM   4339  OG  SER   329       6.586  12.120  21.260  1.00  1.00      2S   O  
ATOM   4340  HN  SER   329       9.471  12.608  23.807  1.00  0.00      2S   H  
ATOM   4341  HA  SER   329       9.385  11.667  21.159  1.00  0.00      2S   H  
ATOM   4342  HB1 SER   329       7.290  12.601  23.148  1.00  0.00      2S   H  
ATOM   4343  HB2 SER   329       7.639  10.935  22.578  1.00  0.00      2S   H  
ATOM   4344  HG1 SER   329       5.746  11.928  21.687  1.00  0.00      2S   H  
ATOM   4345  N   PRO   330       9.044  13.823  19.716  1.00  1.00      2S   N  
ATOM   4346  CA  PRO   330       8.827  15.021  18.918  1.00  1.00      2S   C  
ATOM   4347  C   PRO   330       7.390  15.471  18.934  1.00  1.00      2S   C  
ATOM   4348  O   PRO   330       7.152  16.674  18.926  1.00  1.00      2S   O  
ATOM   4349  CB  PRO   330       9.202  14.612  17.484  1.00  1.00      2S   C  
ATOM   4350  CG  PRO   330      10.193  13.460  17.657  1.00  1.00      2S   C  
ATOM   4351  CD  PRO   330       9.727  12.783  18.945  1.00  1.00      2S   C  
ATOM   4352  HA  PRO   330       9.448  15.811  19.317  1.00  0.00      2S   H  
ATOM   4353  HB1 PRO   330       9.633  15.458  16.913  1.00  0.00      2S   H  
ATOM   4354  HB2 PRO   330       8.320  14.213  16.933  1.00  0.00      2S   H  
ATOM   4355  HG1 PRO   330      10.188  12.766  16.794  1.00  0.00      2S   H  
ATOM   4356  HG2 PRO   330      11.217  13.863  17.795  1.00  0.00      2S   H  
ATOM   4357  HD1 PRO   330       8.998  11.973  18.729  1.00  0.00      2S   H  
ATOM   4358  HD2 PRO   330      10.602  12.378  19.498  1.00  0.00      2S   H  
ATOM   4359  N   ASP   331       6.428  14.518  18.960  1.00  1.00      2S   N  
ATOM   4360  CA  ASP   331       5.001  14.771  18.993  1.00  1.00      2S   C  
ATOM   4361  C   ASP   331       4.630  15.562  20.230  1.00  1.00      2S   C  
ATOM   4362  O   ASP   331       3.791  16.464  20.166  1.00  1.00      2S   O  
ATOM   4363  CB  ASP   331       4.182  13.450  18.994  1.00  1.00      2S   C  
ATOM   4364  CG  ASP   331       4.104  12.822  17.601  1.00  1.00      2S   C  
ATOM   4365  OD1 ASP   331       5.172  12.495  17.021  1.00  1.00      2S   O  
ATOM   4366  OD2 ASP   331       2.956  12.648  17.110  1.00  1.00      2S   O1-
ATOM   4367  HN  ASP   331       6.674  13.552  18.921  1.00  0.00      2S   H  
ATOM   4368  HA  ASP   331       4.743  15.368  18.129  1.00  0.00      2S   H  
ATOM   4369  HB1 ASP   331       3.142  13.643  19.330  1.00  0.00      2S   H  
ATOM   4370  HB2 ASP   331       4.641  12.719  19.690  1.00  0.00      2S   H  
ATOM   4371  N   PHE   332       5.281  15.257  21.375  1.00  1.00      2S   N  
ATOM   4372  CA  PHE   332       5.086  15.945  22.631  1.00  1.00      2S   C  
ATOM   4373  C   PHE   332       5.878  17.228  22.683  1.00  1.00      2S   C  
ATOM   4374  O   PHE   332       5.392  18.220  23.217  1.00  1.00      2S   O  
ATOM   4375  CB  PHE   332       5.514  15.083  23.841  1.00  1.00      2S   C  
ATOM   4376  CG  PHE   332       4.373  14.215  24.298  1.00  1.00      2S   C  
ATOM   4377  CD1 PHE   332       3.401  14.754  25.159  1.00  1.00      2S   C  
ATOM   4378  CD2 PHE   332       4.257  12.872  23.907  1.00  1.00      2S   C  
ATOM   4379  CE1 PHE   332       2.344  13.965  25.628  1.00  1.00      2S   C  
ATOM   4380  CE2 PHE   332       3.202  12.078  24.372  1.00  1.00      2S   C  
ATOM   4381  CZ  PHE   332       2.246  12.625  25.236  1.00  1.00      2S   C  
ATOM   4382  HN  PHE   332       5.964  14.528  21.385  1.00  0.00      2S   H  
ATOM   4383  HA  PHE   332       4.042  16.218  22.717  1.00  0.00      2S   H  
ATOM   4384  HB1 PHE   332       5.807  15.708  24.712  1.00  0.00      2S   H  
ATOM   4385  HB2 PHE   332       6.379  14.446  23.566  1.00  0.00      2S   H  
ATOM   4386  HD1 PHE   332       3.476  15.786  25.467  1.00  0.00      2S   H  
ATOM   4387  HD2 PHE   332       4.986  12.438  23.249  1.00  0.00      2S   H  
ATOM   4388  HE1 PHE   332       1.607  14.391  26.293  1.00  0.00      2S   H  
ATOM   4389  HE2 PHE   332       3.126  11.045  24.066  1.00  0.00      2S   H  
ATOM   4390  HZ  PHE   332       1.434  12.011  25.598  1.00  0.00      2S   H  
ATOM   4391  N   ARG   333       7.114  17.247  22.129  1.00  1.00      2S   N  
ATOM   4392  CA  ARG   333       8.003  18.393  22.125  1.00  1.00      2S   C  
ATOM   4393  C   ARG   333       7.391  19.579  21.405  1.00  1.00      2S   C  
ATOM   4394  O   ARG   333       7.491  20.711  21.871  1.00  1.00      2S   O  
ATOM   4395  CB  ARG   333       9.370  18.015  21.503  1.00  1.00      2S   C  
ATOM   4396  CG  ARG   333      10.531  18.982  21.799  1.00  1.00      2S   C  
ATOM   4397  CD  ARG   333      11.922  18.319  21.734  1.00  1.00      2S   C  
ATOM   4398  NE  ARG   333      12.067  17.547  20.448  1.00  1.00      2S   N  
ATOM   4399  CZ  ARG   333      12.453  16.241  20.373  1.00  1.00      2S   C  
ATOM   4400  NH1 ARG   333      12.748  15.511  21.477  1.00  1.00      2S   N1+
ATOM   4401  NH2 ARG   333      12.544  15.637  19.160  1.00  1.00      2S   N  
ATOM   4402  HN  ARG   333       7.500  16.418  21.728  1.00  0.00      2S   H  
ATOM   4403  HA  ARG   333       8.162  18.670  23.159  1.00  0.00      2S   H  
ATOM   4404  HB1 ARG   333       9.269  17.875  20.406  1.00  0.00      2S   H  
ATOM   4405  HB2 ARG   333       9.664  17.032  21.936  1.00  0.00      2S   H  
ATOM   4406  HG1 ARG   333      10.408  19.379  22.832  1.00  0.00      2S   H  
ATOM   4407  HG2 ARG   333      10.484  19.843  21.098  1.00  0.00      2S   H  
ATOM   4408  HD1 ARG   333      12.042  17.645  22.608  1.00  0.00      2S   H  
ATOM   4409  HD2 ARG   333      12.722  19.090  21.768  1.00  0.00      2S   H  
ATOM   4410  HE  ARG   333      11.862  18.021  19.593  1.00  0.00      2S   H  
ATOM   4411 HH11 ARG   333      12.628  15.905  22.390  1.00  0.00      2S   H  
ATOM   4412 HH12 ARG   333      12.938  14.533  21.390  1.00  0.00      2S   H  
ATOM   4413 HH21 ARG   333      12.325  16.145  18.329  1.00  0.00      2S   H  
ATOM   4414 HH22 ARG   333      12.807  14.675  19.111  1.00  0.00      2S   H  
ATOM   4415  N   ILE   334       6.683  19.322  20.279  1.00  1.00      2S   N  
ATOM   4416  CA  ILE   334       5.940  20.302  19.507  1.00  1.00      2S   C  
ATOM   4417  C   ILE   334       4.700  20.746  20.256  1.00  1.00      2S   C  
ATOM   4418  O   ILE   334       4.335  21.921  20.220  1.00  1.00      2S   O  
ATOM   4419  CB  ILE   334       5.534  19.736  18.144  1.00  1.00      2S   C  
ATOM   4420  CG1 ILE   334       6.787  19.481  17.272  1.00  1.00      2S   C  
ATOM   4421  CG2 ILE   334       4.545  20.673  17.408  1.00  1.00      2S   C  
ATOM   4422  CD  ILE   334       6.539  18.454  16.162  1.00  1.00      2S   C  
ATOM   4423  HN  ILE   334       6.641  18.390  19.921  1.00  0.00      2S   H  
ATOM   4424  HA  ILE   334       6.572  21.168  19.362  1.00  0.00      2S   H  
ATOM   4425  HB  ILE   334       5.030  18.756  18.309  1.00  0.00      2S   H  
ATOM   4426 HG11 ILE   334       7.622  19.106  17.903  1.00  0.00      2S   H  
ATOM   4427 HG12 ILE   334       7.116  20.445  16.826  1.00  0.00      2S   H  
ATOM   4428 HG21 ILE   334       4.949  21.708  17.379  1.00  0.00      2S   H  
ATOM   4429 HG22 ILE   334       3.556  20.691  17.910  1.00  0.00      2S   H  
ATOM   4430 HG23 ILE   334       4.386  20.332  16.365  1.00  0.00      2S   H  
ATOM   4431  HD1 ILE   334       5.721  18.785  15.489  1.00  0.00      2S   H  
ATOM   4432  HD2 ILE   334       6.255  17.475  16.604  1.00  0.00      2S   H  
ATOM   4433  HD3 ILE   334       7.459  18.311  15.557  1.00  0.00      2S   H  
ATOM   4434  N   ALA   335       4.017  19.812  20.957  1.00  1.00      2S   N  
ATOM   4435  CA  ALA   335       2.772  20.079  21.645  1.00  1.00      2S   C  
ATOM   4436  C   ALA   335       2.969  21.006  22.812  1.00  1.00      2S   C  
ATOM   4437  O   ALA   335       2.195  21.941  22.991  1.00  1.00      2S   O  
ATOM   4438  CB  ALA   335       2.106  18.791  22.149  1.00  1.00      2S   C  
ATOM   4439  HN  ALA   335       4.340  18.870  21.011  1.00  0.00      2S   H  
ATOM   4440  HA  ALA   335       2.105  20.563  20.945  1.00  0.00      2S   H  
ATOM   4441  HB1 ALA   335       2.768  18.242  22.851  1.00  0.00      2S   H  
ATOM   4442  HB2 ALA   335       1.893  18.132  21.281  1.00  0.00      2S   H  
ATOM   4443  HB3 ALA   335       1.145  19.012  22.660  1.00  0.00      2S   H  
ATOM   4444  N   PHE   336       4.048  20.805  23.603  1.00  1.00      2S   N  
ATOM   4445  CA  PHE   336       4.407  21.672  24.706  1.00  1.00      2S   C  
ATOM   4446  C   PHE   336       4.748  23.052  24.211  1.00  1.00      2S   C  
ATOM   4447  O   PHE   336       4.469  24.034  24.892  1.00  1.00      2S   O  
ATOM   4448  CB  PHE   336       5.621  21.145  25.520  1.00  1.00      2S   C  
ATOM   4449  CG  PHE   336       5.370  19.823  26.216  1.00  1.00      2S   C  
ATOM   4450  CD1 PHE   336       4.082  19.315  26.490  1.00  1.00      2S   C  
ATOM   4451  CD2 PHE   336       6.485  19.077  26.643  1.00  1.00      2S   C  
ATOM   4452  CE1 PHE   336       3.919  18.092  27.150  1.00  1.00      2S   C  
ATOM   4453  CE2 PHE   336       6.322  17.854  27.306  1.00  1.00      2S   C  
ATOM   4454  CZ  PHE   336       5.039  17.359  27.556  1.00  1.00      2S   C  
ATOM   4455  HN  PHE   336       4.660  20.029  23.449  1.00  0.00      2S   H  
ATOM   4456  HA  PHE   336       3.545  21.772  25.351  1.00  0.00      2S   H  
ATOM   4457  HB1 PHE   336       5.894  21.875  26.313  1.00  0.00      2S   H  
ATOM   4458  HB2 PHE   336       6.492  21.013  24.841  1.00  0.00      2S   H  
ATOM   4459  HD1 PHE   336       3.189  19.850  26.207  1.00  0.00      2S   H  
ATOM   4460  HD2 PHE   336       7.480  19.453  26.459  1.00  0.00      2S   H  
ATOM   4461  HE1 PHE   336       2.926  17.716  27.343  1.00  0.00      2S   H  
ATOM   4462  HE2 PHE   336       7.183  17.288  27.627  1.00  0.00      2S   H  
ATOM   4463  HZ  PHE   336       4.916  16.413  28.060  1.00  0.00      2S   H  
ATOM   4464  N   GLN   337       5.326  23.159  22.994  1.00  1.00      2S   N  
ATOM   4465  CA  GLN   337       5.712  24.416  22.403  1.00  1.00      2S   C  
ATOM   4466  C   GLN   337       4.535  25.272  22.011  1.00  1.00      2S   C  
ATOM   4467  O   GLN   337       4.506  26.440  22.385  1.00  1.00      2S   O  
ATOM   4468  CB  GLN   337       6.705  24.237  21.239  1.00  1.00      2S   C  
ATOM   4469  CG  GLN   337       8.102  23.921  21.805  1.00  1.00      2S   C  
ATOM   4470  CD  GLN   337       9.126  23.651  20.702  1.00  1.00      2S   C  
ATOM   4471  NE2 GLN   337      10.407  23.469  21.142  1.00  1.00      2S   N  
ATOM   4472  OE1 GLN   337       8.811  23.603  19.509  1.00  1.00      2S   O  
ATOM   4473  HN  GLN   337       5.526  22.348  22.449  1.00  0.00      2S   H  
ATOM   4474  HA  GLN   337       6.234  24.968  23.167  1.00  0.00      2S   H  
ATOM   4475  HB1 GLN   337       6.774  25.172  20.639  1.00  0.00      2S   H  
ATOM   4476  HB2 GLN   337       6.358  23.419  20.573  1.00  0.00      2S   H  
ATOM   4477  HG1 GLN   337       8.048  23.037  22.473  1.00  0.00      2S   H  
ATOM   4478  HG2 GLN   337       8.444  24.789  22.408  1.00  0.00      2S   H  
ATOM   4479 HE21 GLN   337      11.137  23.308  20.479  1.00  0.00      2S   H  
ATOM   4480 HE22 GLN   337      10.607  23.516  22.120  1.00  0.00      2S   H  
ATOM   4481  N   GLU   338       3.517  24.719  21.300  1.00  1.00      2S   N  
ATOM   4482  CA  GLU   338       2.305  25.446  20.943  1.00  1.00      2S   C  
ATOM   4483  C   GLU   338       1.586  25.943  22.179  1.00  1.00      2S   C  
ATOM   4484  O   GLU   338       1.205  27.111  22.255  1.00  1.00      2S   O  
ATOM   4485  CB  GLU   338       1.332  24.589  20.090  1.00  1.00      2S   C  
ATOM   4486  CG  GLU   338       0.430  25.383  19.108  1.00  1.00      2S   C  
ATOM   4487  CD  GLU   338      -0.785  26.085  19.734  1.00  1.00      2S   C  
ATOM   4488  OE1 GLU   338      -1.259  25.658  20.819  1.00  1.00      2S   O  
ATOM   4489  OE2 GLU   338      -1.279  27.051  19.092  1.00  1.00      2S   O1-
ATOM   4490  HN  GLU   338       3.570  23.778  20.973  1.00  0.00      2S   H  
ATOM   4491  HA  GLU   338       2.614  26.302  20.358  1.00  0.00      2S   H  
ATOM   4492  HB1 GLU   338       0.726  23.918  20.733  1.00  0.00      2S   H  
ATOM   4493  HB2 GLU   338       1.962  23.928  19.451  1.00  0.00      2S   H  
ATOM   4494  HG1 GLU   338       0.041  24.679  18.341  1.00  0.00      2S   H  
ATOM   4495  HG2 GLU   338       1.051  26.142  18.586  1.00  0.00      2S   H  
ATOM   4496  N   LEU   339       1.444  25.063  23.201  1.00  1.00      2S   N  
ATOM   4497  CA  LEU   339       0.806  25.372  24.464  1.00  1.00      2S   C  
ATOM   4498  C   LEU   339       1.494  26.486  25.218  1.00  1.00      2S   C  
ATOM   4499  O   LEU   339       0.844  27.441  25.636  1.00  1.00      2S   O  
ATOM   4500  CB  LEU   339       0.752  24.155  25.415  1.00  1.00      2S   C  
ATOM   4501  CG  LEU   339      -0.173  23.004  24.968  1.00  1.00      2S   C  
ATOM   4502  CD1 LEU   339      -0.173  21.923  26.058  1.00  1.00      2S   C  
ATOM   4503  CD2 LEU   339      -1.604  23.454  24.613  1.00  1.00      2S   C  
ATOM   4504  HN  LEU   339       1.774  24.125  23.109  1.00  0.00      2S   H  
ATOM   4505  HA  LEU   339      -0.195  25.715  24.243  1.00  0.00      2S   H  
ATOM   4506  HB1 LEU   339       0.396  24.486  26.417  1.00  0.00      2S   H  
ATOM   4507  HB2 LEU   339       1.779  23.745  25.542  1.00  0.00      2S   H  
ATOM   4508  HG  LEU   339       0.243  22.549  24.045  1.00  0.00      2S   H  
ATOM   4509 HD11 LEU   339      -0.557  22.343  27.012  1.00  0.00      2S   H  
ATOM   4510 HD12 LEU   339       0.852  21.533  26.230  1.00  0.00      2S   H  
ATOM   4511 HD13 LEU   339      -0.827  21.086  25.751  1.00  0.00      2S   H  
ATOM   4512 HD21 LEU   339      -1.597  24.132  23.734  1.00  0.00      2S   H  
ATOM   4513 HD22 LEU   339      -2.073  23.977  25.471  1.00  0.00      2S   H  
ATOM   4514 HD23 LEU   339      -2.223  22.570  24.352  1.00  0.00      2S   H  
ATOM   4515  N   LEU   340       2.831  26.392  25.401  1.00  1.00      2S   N  
ATOM   4516  CA  LEU   340       3.611  27.372  26.129  1.00  1.00      2S   C  
ATOM   4517  C   LEU   340       3.798  28.661  25.372  1.00  1.00      2S   C  
ATOM   4518  O   LEU   340       4.200  29.654  25.973  1.00  1.00      2S   O  
ATOM   4519  CB  LEU   340       5.031  26.859  26.464  1.00  1.00      2S   C  
ATOM   4520  CG  LEU   340       5.144  25.929  27.689  1.00  1.00      2S   C  
ATOM   4521  CD1 LEU   340       6.591  25.415  27.821  1.00  1.00      2S   C  
ATOM   4522  CD2 LEU   340       4.705  26.626  28.988  1.00  1.00      2S   C  
ATOM   4523  HN  LEU   340       3.344  25.604  25.061  1.00  0.00      2S   H  
ATOM   4524  HA  LEU   340       3.072  27.621  27.029  1.00  0.00      2S   H  
ATOM   4525  HB1 LEU   340       5.733  27.705  26.644  1.00  0.00      2S   H  
ATOM   4526  HB2 LEU   340       5.392  26.302  25.575  1.00  0.00      2S   H  
ATOM   4527  HG  LEU   340       4.477  25.053  27.519  1.00  0.00      2S   H  
ATOM   4528 HD11 LEU   340       7.285  26.275  27.947  1.00  0.00      2S   H  
ATOM   4529 HD12 LEU   340       6.889  24.857  26.908  1.00  0.00      2S   H  
ATOM   4530 HD13 LEU   340       6.697  24.747  28.699  1.00  0.00      2S   H  
ATOM   4531 HD21 LEU   340       3.750  27.172  28.870  1.00  0.00      2S   H  
ATOM   4532 HD22 LEU   340       5.483  27.346  29.320  1.00  0.00      2S   H  
ATOM   4533 HD23 LEU   340       4.551  25.867  29.780  1.00  0.00      2S   H  
ATOM   4534  N   CYS   341       3.508  28.669  24.049  1.00  1.00      2S   N  
ATOM   4535  CA  CYS   341       3.504  29.847  23.207  1.00  1.00      2S   C  
ATOM   4536  C   CYS   341       4.907  30.256  22.825  1.00  1.00      2S   C  
ATOM   4537  O   CYS   341       5.151  31.401  22.443  1.00  1.00      2S   O  
ATOM   4538  CB  CYS   341       2.691  31.045  23.774  1.00  1.00      2S   C  
ATOM   4539  SG  CYS   341       1.022  30.543  24.315  1.00  1.00      2S   S  
ATOM   4540  HN  CYS   341       3.231  27.827  23.589  1.00  0.00      2S   H  
ATOM   4541  HA  CYS   341       3.016  29.535  22.295  1.00  0.00      2S   H  
ATOM   4542  HB1 CYS   341       2.609  31.834  22.996  1.00  0.00      2S   H  
ATOM   4543  HB2 CYS   341       3.242  31.487  24.632  1.00  0.00      2S   H  
ATOM   4544  HG1 CYS   341       1.420  29.402  24.866  1.00  0.00      2S   H  
ATOM   4545  N   LEU   342       5.849  29.283  22.872  1.00  1.00      2S   N  
ATOM   4546  CA  LEU   342       7.173  29.376  22.296  1.00  1.00      2S   C  
ATOM   4547  C   LEU   342       7.089  29.352  20.749  1.00  1.00      2S   C  
ATOM   4548  CB  LEU   342       8.059  28.169  22.709  1.00  1.00      2S   C  
ATOM   4549  CG  LEU   342       8.366  28.048  24.220  1.00  1.00      2S   C  
ATOM   4550  CD1 LEU   342       8.021  26.643  24.727  1.00  1.00      2S   C  
ATOM   4551  CD2 LEU   342       9.836  28.361  24.551  1.00  1.00      2S   C  
ATOM   4552  OT1 LEU   342       8.174  29.327  20.109  1.00  1.00      2S   O  
ATOM   4553  OT2 LEU   342       5.961  29.341  20.187  1.00  0.00      2S   O  
ATOM   4554  HN  LEU   342       5.620  28.388  23.247  1.00  0.00      2S   H  
ATOM   4555  HA  LEU   342       7.631  30.303  22.613  1.00  0.00      2S   H  
ATOM   4556  HB1 LEU   342       9.028  28.207  22.166  1.00  0.00      2S   H  
ATOM   4557  HB2 LEU   342       7.536  27.243  22.381  1.00  0.00      2S   H  
ATOM   4558  HG  LEU   342       7.723  28.774  24.769  1.00  0.00      2S   H  
ATOM   4559 HD11 LEU   342       8.707  25.887  24.293  1.00  0.00      2S   H  
ATOM   4560 HD12 LEU   342       6.988  26.388  24.428  1.00  0.00      2S   H  
ATOM   4561 HD13 LEU   342       8.103  26.605  25.832  1.00  0.00      2S   H  
ATOM   4562 HD21 LEU   342      10.097  29.396  24.252  1.00  0.00      2S   H  
ATOM   4563 HD22 LEU   342      10.503  27.653  24.013  1.00  0.00      2S   H  
ATOM   4564 HD23 LEU   342      10.015  28.245  25.642  1.00  0.00      2S   H  
TER   
ATOM   4565  C1  LIG     1       1.371  -0.702  52.525  1.00  0.00      LIG  C  
ATOM   4566  C2  LIG     1       1.093  -0.351  51.205  1.00  0.00      LIG  C  
ATOM   4567  C3  LIG     1       1.319   0.968  50.829  1.00  0.00      LIG  C  
ATOM   4568  C4  LIG     1       1.869   1.922  51.686  1.00  0.00      LIG  C  
ATOM   4569  C5  LIG     1       2.229   1.515  52.976  1.00  0.00      LIG  C  
ATOM   4570  C6  LIG     1       1.917   0.223  53.408  1.00  0.00      LIG  C  
ATOM   4571  N7  LIG     1       1.076   1.578  49.641  1.00  0.00      LIG  N  
ATOM   4572  C8  LIG     1       1.424   2.892  49.704  1.00  0.00      LIG  C  
ATOM   4573  C9  LIG     1       1.919   3.162  50.981  1.00  0.00      LIG  C  
ATOM   4574  C10 LIG     1       1.312   3.856  48.719  1.00  0.00      LIG  C  
ATOM   4575  C11 LIG     1       1.734   5.145  49.025  1.00  0.00      LIG  C  
ATOM   4576  C12 LIG     1       2.235   5.461  50.281  1.00  0.00      LIG  C  
ATOM   4577  C13 LIG     1       2.304   4.486  51.300  1.00  0.00      LIG  C  
ATOM   4578  O14 LIG     1       2.678   4.764  52.625  1.00  0.00      LIG  O  
ATOM   4579  C15 LIG     1       3.114   6.114  52.871  1.00  0.00      LIG  C  
ATOM   4580  C16 LIG     1       1.945   7.084  53.061  1.00  0.00      LIG  C  
ATOM   4581  O17 LIG     1       1.247   6.784  54.266  1.00  0.00      LIG  O  
ATOM   4582  C18 LIG     1       2.417   8.536  53.115  1.00  0.00      LIG  C  
ATOM   4583  N19 LIG     1       3.554   8.679  54.079  1.00  0.00      LIG  N  
ATOM   4584  C20 LIG     1       3.579  10.000  54.766  1.00  0.00      LIG  C  
ATOM   4585  C21 LIG     1       5.015  10.318  55.121  1.00  0.00      LIG  C  
ATOM   4586  C22 LIG     1       2.747   9.886  56.027  1.00  0.00      LIG  C  
ATOM   4587  H1  LIG     1       1.168  -1.710  52.866  1.00  0.00      LIG  H  
ATOM   4588  H2  LIG     1       0.683  -1.066  50.506  1.00  0.00      LIG  H  
ATOM   4589  H5  LIG     1       2.721   2.207  53.648  1.00  0.00      LIG  H  
ATOM   4590  H6  LIG     1       2.131  -0.074  54.429  1.00  0.00      LIG  H  
ATOM   4591  H7  LIG     1       0.674   1.125  48.831  1.00  0.00      LIG  H  
ATOM   4592  H10 LIG     1       0.884   3.604  47.761  1.00  0.00      LIG  H  
ATOM   4593  H11 LIG     1       1.639   5.931  48.285  1.00  0.00      LIG  H  
ATOM   4594  H12 LIG     1       2.521   6.494  50.428  1.00  0.00      LIG  H  
ATOM   4595  H16 LIG     1       1.217   6.974  52.254  1.00  0.00      LIG  H  
ATOM   4596  H17 LIG     1       1.044   5.831  54.244  1.00  0.00      LIG  H  
ATOM   4597  H20 LIG     1       3.175  10.742  54.072  1.00  0.00      LIG  H  
ATOM   4598 H151 LIG     1       3.700   6.067  53.793  1.00  0.00      LIG  H  
ATOM   4599 H152 LIG     1       3.795   6.448  52.082  1.00  0.00      LIG  H  
ATOM   4600 H181 LIG     1       1.616   9.198  53.457  1.00  0.00      LIG  H  
ATOM   4601 H182 LIG     1       2.797   8.872  52.147  1.00  0.00      LIG  H  
ATOM   4602 H191 LIG     1       4.446   8.536  53.578  1.00  0.00      LIG  H  
ATOM   4603 H192 LIG     1       3.496   7.939  54.789  1.00  0.00      LIG  H  
ATOM   4604 H211 LIG     1       5.628  10.402  54.220  1.00  0.00      LIG  H  
ATOM   4605 H212 LIG     1       5.442   9.538  55.759  1.00  0.00      LIG  H  
ATOM   4606 H213 LIG     1       5.069  11.266  55.661  1.00  0.00      LIG  H  
ATOM   4607 H221 LIG     1       3.148   9.114  56.690  1.00  0.00      LIG  H  
ATOM   4608 H222 LIG     1       1.708   9.633  55.795  1.00  0.00      LIG  H  
ATOM   4609 H223 LIG     1       2.755  10.834  56.571  1.00  0.00      LIG  H  
END
