# Supplementary material for: Locating ligand binding sites in G-protein coupled receptors using combined information from docking and sequence conservation
Source: PeerJ. 2021 Sep 24;9:e12219. doi: 10.7717/peerj.12219 (PMC8475542; doi:10.7717/peerj.12219)
Supplement: Supplemental Information 1 [file peerj-09-12219-s001.zip › Cross-docked models/beta2+epinephrine.pdb]

ATOM      1  N   ASP    23      68.139   5.611  44.463  1.00  1.00      1S   N  
ATOM      2  CA  ASP    23      69.138   4.594  44.023  1.00  1.00      1S   C  
ATOM      3  C   ASP    23      69.858   5.041  42.771  1.00  1.00      1S   C  
ATOM      4  O   ASP    23      69.223   5.503  41.827  1.00  1.00      1S   O  
ATOM      5  CB  ASP    23      68.460   3.197  43.840  1.00  1.00      1S   C  
ATOM      6  CG  ASP    23      67.317   3.198  42.813  1.00  1.00      1S   C  
ATOM      7  OD1 ASP    23      67.517   2.641  41.704  1.00  1.00      1S   O  
ATOM      8  OD2 ASP    23      66.244   3.774  43.134  1.00  1.00      1S   O1-
ATOM      9  HA  ASP    23      69.869   4.526  44.816  1.00  1.00      1S   H  
ATOM     10  HB1 ASP    23      68.042   2.862  44.814  1.00  0.00      1S   H  
ATOM     11  HB2 ASP    23      69.223   2.453  43.529  1.00  1.00      1S   H  
ATOM     12  HT1 ASP    23      68.498   6.569  44.281  1.00  0.00      1S   H  
ATOM     13  HT2 ASP    23      67.938   5.492  45.476  1.00  0.00      1S   H  
ATOM     14  HT3 ASP    23      67.262   5.453  43.919  1.00  0.00      1S   H  
ATOM     15  N   VAL    24      71.216   4.938  42.749  1.00  1.00      1S   N  
ATOM     16  CA  VAL    24      71.992   5.292  41.576  1.00  1.00      1S   C  
ATOM     17  C   VAL    24      73.226   4.407  41.472  1.00  1.00      1S   C  
ATOM     18  O   VAL    24      74.283   4.680  42.032  1.00  1.00      1S   O  
ATOM     19  CB  VAL    24      72.238   6.795  41.386  1.00  1.00      1S   C  
ATOM     20  CG1 VAL    24      72.929   7.452  42.598  1.00  1.00      1S   C  
ATOM     21  CG2 VAL    24      72.980   7.071  40.060  1.00  1.00      1S   C  
ATOM     22  HN  VAL    24      71.735   4.595  43.527  1.00  0.00      1S   H  
ATOM     23  HA  VAL    24      71.392   5.024  40.732  1.00  1.00      1S   H  
ATOM     24  HB  VAL    24      71.232   7.272  41.295  1.00  1.00      1S   H  
ATOM     25 HG11 VAL    24      73.942   7.031  42.757  1.00  1.00      1S   H  
ATOM     26 HG12 VAL    24      72.328   7.313  43.520  1.00  1.00      1S   H  
ATOM     27 HG13 VAL    24      73.036   8.543  42.414  1.00  1.00      1S   H  
ATOM     28 HG21 VAL    24      72.498   6.544  39.213  1.00  1.00      1S   H  
ATOM     29 HG22 VAL    24      74.037   6.737  40.122  1.00  1.00      1S   H  
ATOM     30 HG23 VAL    24      72.970   8.160  39.843  1.00  1.00      1S   H  
ATOM     31  N   THR    25      73.072   3.284  40.722  1.00  1.00      1S   N  
ATOM     32  CA  THR    25      74.096   2.308  40.398  1.00  1.00      1S   C  
ATOM     33  C   THR    25      74.259   2.340  38.887  1.00  1.00      1S   C  
ATOM     34  O   THR    25      73.883   3.317  38.248  1.00  1.00      1S   O  
ATOM     35  CB  THR    25      73.735   0.905  40.891  1.00  1.00      1S   C  
ATOM     36  CG2 THR    25      73.816   0.880  42.431  1.00  1.00      1S   C  
ATOM     37  OG1 THR    25      72.419   0.532  40.486  1.00  1.00      1S   O  
ATOM     38  HN  THR    25      72.187   3.074  40.319  1.00  0.00      1S   H  
ATOM     39  HA  THR    25      75.038   2.611  40.834  1.00  1.00      1S   H  
ATOM     40  HB  THR    25      74.453   0.144  40.512  1.00  1.00      1S   H  
ATOM     41  HG1 THR    25      72.273  -0.350  40.837  1.00  1.00      1S   H  
ATOM     42 HG21 THR    25      73.112   1.610  42.881  1.00  1.00      1S   H  
ATOM     43 HG22 THR    25      74.846   1.132  42.762  1.00  1.00      1S   H  
ATOM     44 HG23 THR    25      73.567  -0.132  42.814  1.00  1.00      1S   H  
ATOM     45  N   GLN    26      74.832   1.265  38.279  1.00  1.00      1S   N  
ATOM     46  CA  GLN    26      75.001   1.139  36.843  1.00  1.00      1S   C  
ATOM     47  C   GLN    26      73.945   0.210  36.268  1.00  1.00      1S   C  
ATOM     48  O   GLN    26      74.083  -0.264  35.141  1.00  1.00      1S   O  
ATOM     49  CB  GLN    26      76.427   0.644  36.464  1.00  1.00      1S   C  
ATOM     50  CG  GLN    26      77.482   1.763  36.594  1.00  1.00      1S   C  
ATOM     51  CD  GLN    26      78.835   1.317  36.018  1.00  1.00      1S   C  
ATOM     52  NE2 GLN    26      79.157   1.815  34.785  1.00  1.00      1S   N  
ATOM     53  OE1 GLN    26      79.577   0.562  36.649  1.00  1.00      1S   O  
ATOM     54  HN  GLN    26      75.161   0.490  38.809  1.00  0.00      1S   H  
ATOM     55  HA  GLN    26      74.856   2.102  36.374  1.00  1.00      1S   H  
ATOM     56  HB1 GLN    26      76.439   0.299  35.406  1.00  0.00      1S   H  
ATOM     57  HB2 GLN    26      76.707  -0.218  37.108  1.00  1.00      1S   H  
ATOM     58  HG1 GLN    26      77.620   2.033  37.661  1.00  0.00      1S   H  
ATOM     59  HG2 GLN    26      77.122   2.664  36.051  1.00  1.00      1S   H  
ATOM     60 HE21 GLN    26      80.032   1.568  34.371  1.00  1.00      1S   H  
ATOM     61 HE22 GLN    26      78.523   2.421  34.309  1.00  1.00      1S   H  
ATOM     62  N   GLN    27      72.847  -0.052  37.024  1.00  1.00      1S   N  
ATOM     63  CA  GLN    27      71.753  -0.900  36.584  1.00  1.00      1S   C  
ATOM     64  C   GLN    27      70.472  -0.106  36.509  1.00  1.00      1S   C  
ATOM     65  O   GLN    27      69.638  -0.361  35.644  1.00  1.00      1S   O  
ATOM     66  CB  GLN    27      71.550  -2.122  37.514  1.00  1.00      1S   C  
ATOM     67  CG  GLN    27      71.053  -3.399  36.797  1.00  1.00      1S   C  
ATOM     68  CD  GLN    27      69.579  -3.310  36.374  1.00  1.00      1S   C  
ATOM     69  NE2 GLN    27      69.334  -3.329  35.030  1.00  1.00      1S   N  
ATOM     70  OE1 GLN    27      68.683  -3.236  37.217  1.00  1.00      1S   O  
ATOM     71  HN  GLN    27      72.764   0.329  37.940  1.00  0.00      1S   H  
ATOM     72  HA  GLN    27      71.965  -1.265  35.589  1.00  1.00      1S   H  
ATOM     73  HB1 GLN    27      70.895  -1.871  38.376  1.00  0.00      1S   H  
ATOM     74  HB2 GLN    27      72.550  -2.379  37.935  1.00  1.00      1S   H  
ATOM     75  HG1 GLN    27      71.149  -4.259  37.495  1.00  0.00      1S   H  
ATOM     76  HG2 GLN    27      71.700  -3.600  35.916  1.00  1.00      1S   H  
ATOM     77 HE21 GLN    27      70.092  -3.356  34.379  1.00  1.00      1S   H  
ATOM     78 HE22 GLN    27      68.394  -3.242  34.702  1.00  1.00      1S   H  
ATOM     79  N   ARG    28      70.279   0.899  37.400  1.00  1.00      1S   N  
ATOM     80  CA  ARG    28      69.073   1.712  37.478  1.00  1.00      1S   C  
ATOM     81  C   ARG    28      68.783   2.501  36.212  1.00  1.00      1S   C  
ATOM     82  O   ARG    28      67.663   2.955  35.982  1.00  1.00      1S   O  
ATOM     83  CB  ARG    28      69.148   2.701  38.662  1.00  1.00      1S   C  
ATOM     84  CG  ARG    28      70.268   3.751  38.558  1.00  1.00      1S   C  
ATOM     85  CD  ARG    28      69.776   5.206  38.554  1.00  1.00      1S   C  
ATOM     86  NE  ARG    28      69.227   5.546  37.209  1.00  1.00      1S   N  
ATOM     87  CZ  ARG    28      68.757   6.787  36.903  1.00  1.00      1S   C  
ATOM     88  NH1 ARG    28      68.761   7.786  37.824  1.00  1.00      1S   N1+
ATOM     89  NH2 ARG    28      68.275   7.026  35.654  1.00  1.00      1S   N  
ATOM     90  HN  ARG    28      70.964   1.102  38.095  1.00  0.00      1S   H  
ATOM     91  HA  ARG    28      68.244   1.040  37.651  1.00  1.00      1S   H  
ATOM     92  HB1 ARG    28      69.328   2.109  39.590  1.00  0.00      1S   H  
ATOM     93  HB2 ARG    28      68.171   3.213  38.798  1.00  1.00      1S   H  
ATOM     94  HG1 ARG    28      70.929   3.563  37.689  1.00  0.00      1S   H  
ATOM     95  HG2 ARG    28      70.898   3.604  39.455  1.00  1.00      1S   H  
ATOM     96  HD1 ARG    28      70.620   5.895  38.755  1.00  0.00      1S   H  
ATOM     97  HD2 ARG    28      68.983   5.353  39.317  1.00  1.00      1S   H  
ATOM     98  HE  ARG    28      69.224   4.840  36.502  1.00  1.00      1S   H  
ATOM     99 HH11 ARG    28      69.115   7.608  38.741  1.00  1.00      1S   H  
ATOM    100 HH12 ARG    28      68.412   8.689  37.584  1.00  1.00      1S   H  
ATOM    101 HH21 ARG    28      68.272   6.292  34.979  1.00  1.00      1S   H  
ATOM    102 HH22 ARG    28      67.925   7.931  35.421  1.00  1.00      1S   H  
ATOM    103  N   ASP    29      69.818   2.666  35.361  1.00  1.00      1S   N  
ATOM    104  CA  ASP    29      69.808   3.352  34.092  1.00  1.00      1S   C  
ATOM    105  C   ASP    29      69.201   2.446  33.047  1.00  1.00      1S   C  
ATOM    106  O   ASP    29      68.373   2.881  32.251  1.00  1.00      1S   O  
ATOM    107  CB  ASP    29      71.227   3.813  33.623  1.00  1.00      1S   C  
ATOM    108  CG  ASP    29      72.339   3.464  34.620  1.00  1.00      1S   C  
ATOM    109  OD1 ASP    29      72.357   4.063  35.727  1.00  1.00      1S   O  
ATOM    110  OD2 ASP    29      73.178   2.591  34.279  1.00  1.00      1S   O1-
ATOM    111  HN  ASP    29      70.711   2.296  35.610  1.00  0.00      1S   H  
ATOM    112  HA  ASP    29      69.173   4.221  34.189  1.00  1.00      1S   H  
ATOM    113  HB1 ASP    29      71.219   4.917  33.496  1.00  0.00      1S   H  
ATOM    114  HB2 ASP    29      71.495   3.369  32.640  1.00  1.00      1S   H  
ATOM    115  N   GLU    30      69.580   1.143  33.067  1.00  1.00      1S   N  
ATOM    116  CA  GLU    30      69.142   0.105  32.151  1.00  1.00      1S   C  
ATOM    117  C   GLU    30      67.691  -0.312  32.391  1.00  1.00      1S   C  
ATOM    118  O   GLU    30      67.187  -1.238  31.760  1.00  1.00      1S   O  
ATOM    119  CB  GLU    30      70.079  -1.132  32.274  1.00  1.00      1S   C  
ATOM    120  CG  GLU    30      70.287  -1.922  30.965  1.00  1.00      1S   C  
ATOM    121  CD  GLU    30      71.266  -3.086  31.160  1.00  1.00      1S   C  
ATOM    122  OE1 GLU    30      72.090  -3.318  30.234  1.00  1.00      1S   O  
ATOM    123  OE2 GLU    30      71.196  -3.761  32.222  1.00  1.00      1S   O1-
ATOM    124  HN  GLU    30      70.236   0.829  33.749  1.00  0.00      1S   H  
ATOM    125  HA  GLU    30      69.228   0.504  31.151  1.00  1.00      1S   H  
ATOM    126  HB1 GLU    30      69.695  -1.810  33.061  1.00  0.00      1S   H  
ATOM    127  HB2 GLU    30      71.078  -0.776  32.613  1.00  1.00      1S   H  
ATOM    128  HG1 GLU    30      70.694  -1.240  30.188  1.00  0.00      1S   H  
ATOM    129  HG2 GLU    30      69.320  -2.330  30.606  1.00  1.00      1S   H  
ATOM    130  N   VAL    31      66.983   0.390  33.312  1.00  1.00      1S   N  
ATOM    131  CA  VAL    31      65.589   0.197  33.646  1.00  1.00      1S   C  
ATOM    132  C   VAL    31      64.790   1.329  33.051  1.00  1.00      1S   C  
ATOM    133  O   VAL    31      63.748   1.078  32.453  1.00  1.00      1S   O  
ATOM    134  CB  VAL    31      65.382   0.081  35.153  1.00  1.00      1S   C  
ATOM    135  CG1 VAL    31      63.932   0.399  35.584  1.00  1.00      1S   C  
ATOM    136  CG2 VAL    31      65.774  -1.356  35.554  1.00  1.00      1S   C  
ATOM    137  HN  VAL    31      67.433   1.127  33.808  1.00  0.00      1S   H  
ATOM    138  HA  VAL    31      65.231  -0.710  33.178  1.00  1.00      1S   H  
ATOM    139  HB  VAL    31      66.061   0.793  35.676  1.00  1.00      1S   H  
ATOM    140 HG11 VAL    31      63.205  -0.173  34.971  1.00  1.00      1S   H  
ATOM    141 HG12 VAL    31      63.719   1.484  35.481  1.00  1.00      1S   H  
ATOM    142 HG13 VAL    31      63.788   0.126  36.651  1.00  1.00      1S   H  
ATOM    143 HG21 VAL    31      66.831  -1.568  35.289  1.00  1.00      1S   H  
ATOM    144 HG22 VAL    31      65.123  -2.089  35.029  1.00  1.00      1S   H  
ATOM    145 HG23 VAL    31      65.648  -1.498  36.648  1.00  1.00      1S   H  
ATOM    146  N   TRP    32      65.256   2.603  33.161  1.00  1.00      1S   N  
ATOM    147  CA  TRP    32      64.612   3.755  32.545  1.00  1.00      1S   C  
ATOM    148  C   TRP    32      64.672   3.647  31.035  1.00  1.00      1S   C  
ATOM    149  O   TRP    32      63.791   4.139  30.338  1.00  1.00      1S   O  
ATOM    150  CB  TRP    32      65.261   5.100  32.988  1.00  1.00      1S   C  
ATOM    151  CG  TRP    32      64.605   6.374  32.453  1.00  1.00      1S   C  
ATOM    152  CD1 TRP    32      63.532   7.058  32.956  1.00  1.00      1S   C  
ATOM    153  CD2 TRP    32      65.007   7.078  31.259  1.00  1.00      1S   C  
ATOM    154  CE2 TRP    32      64.138   8.182  31.118  1.00  1.00      1S   C  
ATOM    155  CE3 TRP    32      66.018   6.840  30.329  1.00  1.00      1S   C  
ATOM    156  NE1 TRP    32      63.248   8.152  32.170  1.00  1.00      1S   N  
ATOM    157  CZ2 TRP    32      64.264   9.063  30.048  1.00  1.00      1S   C  
ATOM    158  CZ3 TRP    32      66.141   7.725  29.247  1.00  1.00      1S   C  
ATOM    159  CH2 TRP    32      65.277   8.821  29.108  1.00  1.00      1S   C  
ATOM    160  HN  TRP    32      66.087   2.804  33.675  1.00  0.00      1S   H  
ATOM    161  HA  TRP    32      63.571   3.749  32.843  1.00  1.00      1S   H  
ATOM    162  HB1 TRP    32      66.334   5.096  32.698  1.00  0.00      1S   H  
ATOM    163  HB2 TRP    32      65.213   5.145  34.098  1.00  1.00      1S   H  
ATOM    164  HD1 TRP    32      62.981   6.776  33.841  1.00  1.00      1S   H  
ATOM    165  HE1 TRP    32      62.515   8.782  32.307  1.00  1.00      1S   H  
ATOM    166  HE3 TRP    32      66.690   6.000  30.415  1.00  1.00      1S   H  
ATOM    167  HZ2 TRP    32      63.603   9.907  29.924  1.00  1.00      1S   H  
ATOM    168  HZ3 TRP    32      66.912   7.560  28.509  1.00  1.00      1S   H  
ATOM    169  HH2 TRP    32      65.391   9.488  28.266  1.00  1.00      1S   H  
ATOM    170  N   VAL    33      65.714   2.958  30.516  1.00  1.00      1S   N  
ATOM    171  CA  VAL    33      65.912   2.644  29.119  1.00  1.00      1S   C  
ATOM    172  C   VAL    33      64.857   1.665  28.642  1.00  1.00      1S   C  
ATOM    173  O   VAL    33      64.251   1.893  27.602  1.00  1.00      1S   O  
ATOM    174  CB  VAL    33      67.332   2.129  28.888  1.00  1.00      1S   C  
ATOM    175  CG1 VAL    33      67.506   1.410  27.533  1.00  1.00      1S   C  
ATOM    176  CG2 VAL    33      68.291   3.336  28.979  1.00  1.00      1S   C  
ATOM    177  HN  VAL    33      66.419   2.603  31.125  1.00  0.00      1S   H  
ATOM    178  HA  VAL    33      65.776   3.556  28.554  1.00  1.00      1S   H  
ATOM    179  HB  VAL    33      67.589   1.406  29.695  1.00  1.00      1S   H  
ATOM    180 HG11 VAL    33      67.235   2.086  26.697  1.00  1.00      1S   H  
ATOM    181 HG12 VAL    33      66.887   0.491  27.478  1.00  1.00      1S   H  
ATOM    182 HG13 VAL    33      68.568   1.109  27.407  1.00  1.00      1S   H  
ATOM    183 HG21 VAL    33      68.212   3.843  29.961  1.00  1.00      1S   H  
ATOM    184 HG22 VAL    33      68.054   4.074  28.184  1.00  1.00      1S   H  
ATOM    185 HG23 VAL    33      69.341   2.999  28.841  1.00  1.00      1S   H  
ATOM    186  N   VAL    34      64.576   0.569  29.391  1.00  1.00      1S   N  
ATOM    187  CA  VAL    34      63.562  -0.415  29.031  1.00  1.00      1S   C  
ATOM    188  C   VAL    34      62.171   0.164  29.239  1.00  1.00      1S   C  
ATOM    189  O   VAL    34      61.231  -0.174  28.523  1.00  1.00      1S   O  
ATOM    190  CB  VAL    34      63.752  -1.730  29.790  1.00  1.00      1S   C  
ATOM    191  CG1 VAL    34      62.611  -2.736  29.517  1.00  1.00      1S   C  
ATOM    192  CG2 VAL    34      65.103  -2.341  29.358  1.00  1.00      1S   C  
ATOM    193  HN  VAL    34      65.067   0.384  30.239  1.00  0.00      1S   H  
ATOM    194  HA  VAL    34      63.663  -0.624  27.975  1.00  1.00      1S   H  
ATOM    195  HB  VAL    34      63.790  -1.528  30.885  1.00  1.00      1S   H  
ATOM    196 HG11 VAL    34      62.447  -2.853  28.425  1.00  1.00      1S   H  
ATOM    197 HG12 VAL    34      61.664  -2.403  29.990  1.00  1.00      1S   H  
ATOM    198 HG13 VAL    34      62.873  -3.729  29.940  1.00  1.00      1S   H  
ATOM    199 HG21 VAL    34      65.948  -1.661  29.589  1.00  1.00      1S   H  
ATOM    200 HG22 VAL    34      65.102  -2.543  28.266  1.00  1.00      1S   H  
ATOM    201 HG23 VAL    34      65.275  -3.300  29.891  1.00  1.00      1S   H  
ATOM    202  N   GLY    35      62.026   1.105  30.201  1.00  1.00      1S   N  
ATOM    203  CA  GLY    35      60.796   1.806  30.495  1.00  1.00      1S   C  
ATOM    204  C   GLY    35      60.409   2.745  29.388  1.00  1.00      1S   C  
ATOM    205  O   GLY    35      59.244   2.805  29.011  1.00  1.00      1S   O  
ATOM    206  HN  GLY    35      62.801   1.347  30.783  1.00  0.00      1S   H  
ATOM    207  HA1 GLY    35      60.974   2.392  31.385  1.00  0.00      1S   H  
ATOM    208  HA2 GLY    35      60.010   1.074  30.615  1.00  1.00      1S   H  
ATOM    209  N   MET    36      61.388   3.488  28.821  1.00  1.00      1S   N  
ATOM    210  CA  MET    36      61.181   4.374  27.693  1.00  1.00      1S   C  
ATOM    211  C   MET    36      61.031   3.559  26.437  1.00  1.00      1S   C  
ATOM    212  O   MET    36      60.217   3.880  25.579  1.00  1.00      1S   O  
ATOM    213  CB  MET    36      62.336   5.399  27.522  1.00  1.00      1S   C  
ATOM    214  CG  MET    36      61.924   6.834  27.911  1.00  1.00      1S   C  
ATOM    215  SD  MET    36      61.217   6.983  29.585  1.00  1.00      1S   S  
ATOM    216  CE  MET    36      60.223   8.478  29.298  1.00  1.00      1S   C  
ATOM    217  HN  MET    36      62.324   3.449  29.167  1.00  0.00      1S   H  
ATOM    218  HA  MET    36      60.251   4.906  27.841  1.00  1.00      1S   H  
ATOM    219  HB1 MET    36      62.694   5.436  26.469  1.00  0.00      1S   H  
ATOM    220  HB2 MET    36      63.200   5.084  28.143  1.00  1.00      1S   H  
ATOM    221  HG1 MET    36      61.179   7.178  27.160  1.00  0.00      1S   H  
ATOM    222  HG2 MET    36      62.815   7.494  27.815  1.00  1.00      1S   H  
ATOM    223  HE1 MET    36      59.453   8.298  28.517  1.00  1.00      1S   H  
ATOM    224  HE2 MET    36      60.856   9.329  28.968  1.00  1.00      1S   H  
ATOM    225  HE3 MET    36      59.695   8.783  30.227  1.00  1.00      1S   H  
ATOM    226  N   GLY    37      61.810   2.460  26.332  1.00  1.00      1S   N  
ATOM    227  CA  GLY    37      61.865   1.558  25.207  1.00  1.00      1S   C  
ATOM    228  C   GLY    37      60.568   0.882  24.882  1.00  1.00      1S   C  
ATOM    229  O   GLY    37      60.289   0.642  23.709  1.00  1.00      1S   O  
ATOM    230  HN  GLY    37      62.468   2.253  27.054  1.00  0.00      1S   H  
ATOM    231  HA1 GLY    37      62.580   0.791  25.466  1.00  0.00      1S   H  
ATOM    232  HA2 GLY    37      62.158   2.139  24.347  1.00  1.00      1S   H  
ATOM    233  N   ILE    38      59.734   0.558  25.902  1.00  1.00      1S   N  
ATOM    234  CA  ILE    38      58.444  -0.048  25.646  1.00  1.00      1S   C  
ATOM    235  C   ILE    38      57.406   1.014  25.392  1.00  1.00      1S   C  
ATOM    236  O   ILE    38      56.500   0.751  24.609  1.00  1.00      1S   O  
ATOM    237  CB  ILE    38      57.971  -1.103  26.643  1.00  1.00      1S   C  
ATOM    238  CG1 ILE    38      57.601  -0.565  28.044  1.00  1.00      1S   C  
ATOM    239  CG2 ILE    38      59.029  -2.228  26.698  1.00  1.00      1S   C  
ATOM    240  CD  ILE    38      56.083  -0.493  28.254  1.00  1.00      1S   C  
ATOM    241  HN  ILE    38      59.971   0.728  26.856  1.00  0.00      1S   H  
ATOM    242  HA  ILE    38      58.525  -0.600  24.721  1.00  1.00      1S   H  
ATOM    243  HB  ILE    38      57.048  -1.575  26.226  1.00  1.00      1S   H  
ATOM    244 HG11 ILE    38      58.060   0.432  28.209  1.00  0.00      1S   H  
ATOM    245 HG12 ILE    38      58.021  -1.256  28.810  1.00  1.00      1S   H  
ATOM    246 HG21 ILE    38      59.999  -1.850  27.079  1.00  1.00      1S   H  
ATOM    247 HG22 ILE    38      59.188  -2.655  25.685  1.00  1.00      1S   H  
ATOM    248 HG23 ILE    38      58.683  -3.042  27.369  1.00  1.00      1S   H  
ATOM    249  HD1 ILE    38      55.634  -1.503  28.135  1.00  0.00      1S   H  
ATOM    250  HD2 ILE    38      55.614   0.187  27.512  1.00  0.00      1S   H  
ATOM    251  HD3 ILE    38      55.847  -0.124  29.274  1.00  0.00      1S   H  
ATOM    252  N   VAL    39      57.530   2.246  25.971  1.00  1.00      1S   N  
ATOM    253  CA  VAL    39      56.646   3.378  25.697  1.00  1.00      1S   C  
ATOM    254  C   VAL    39      56.744   3.751  24.233  1.00  1.00      1S   C  
ATOM    255  O   VAL    39      55.728   3.968  23.578  1.00  1.00      1S   O  
ATOM    256  CB  VAL    39      56.891   4.607  26.583  1.00  1.00      1S   C  
ATOM    257  CG1 VAL    39      56.037   5.821  26.143  1.00  1.00      1S   C  
ATOM    258  CG2 VAL    39      56.541   4.257  28.043  1.00  1.00      1S   C  
ATOM    259  HN  VAL    39      58.273   2.438  26.610  1.00  0.00      1S   H  
ATOM    260  HA  VAL    39      55.638   3.038  25.878  1.00  1.00      1S   H  
ATOM    261  HB  VAL    39      57.965   4.893  26.533  1.00  1.00      1S   H  
ATOM    262 HG11 VAL    39      54.970   5.530  26.052  1.00  1.00      1S   H  
ATOM    263 HG12 VAL    39      56.384   6.228  25.172  1.00  1.00      1S   H  
ATOM    264 HG13 VAL    39      56.113   6.632  26.899  1.00  1.00      1S   H  
ATOM    265 HG21 VAL    39      57.037   3.323  28.367  1.00  1.00      1S   H  
ATOM    266 HG22 VAL    39      55.444   4.121  28.154  1.00  1.00      1S   H  
ATOM    267 HG23 VAL    39      56.860   5.081  28.717  1.00  1.00      1S   H  
ATOM    268  N   MET    40      57.979   3.762  23.674  1.00  1.00      1S   N  
ATOM    269  CA  MET    40      58.258   3.970  22.268  1.00  1.00      1S   C  
ATOM    270  C   MET    40      57.635   2.905  21.407  1.00  1.00      1S   C  
ATOM    271  O   MET    40      57.037   3.215  20.382  1.00  1.00      1S   O  
ATOM    272  CB  MET    40      59.771   4.001  21.978  1.00  1.00      1S   C  
ATOM    273  CG  MET    40      60.453   5.263  22.527  1.00  1.00      1S   C  
ATOM    274  SD  MET    40      62.260   5.168  22.425  1.00  1.00      1S   S  
ATOM    275  CE  MET    40      62.598   6.803  23.123  1.00  1.00      1S   C  
ATOM    276  HN  MET    40      58.784   3.600  24.243  1.00  0.00      1S   H  
ATOM    277  HA  MET    40      57.838   4.917  21.971  1.00  1.00      1S   H  
ATOM    278  HB1 MET    40      59.950   3.973  20.879  1.00  0.00      1S   H  
ATOM    279  HB2 MET    40      60.244   3.100  22.428  1.00  1.00      1S   H  
ATOM    280  HG1 MET    40      60.150   5.416  23.584  1.00  0.00      1S   H  
ATOM    281  HG2 MET    40      60.081   6.141  21.957  1.00  1.00      1S   H  
ATOM    282  HE1 MET    40      62.203   6.884  24.158  1.00  1.00      1S   H  
ATOM    283  HE2 MET    40      62.140   7.608  22.508  1.00  1.00      1S   H  
ATOM    284  HE3 MET    40      63.691   6.980  23.160  1.00  1.00      1S   H  
ATOM    285  N   SER    41      57.727   1.620  21.814  1.00  1.00      1S   N  
ATOM    286  CA  SER    41      57.139   0.523  21.073  1.00  1.00      1S   C  
ATOM    287  C   SER    41      55.620   0.473  21.161  1.00  1.00      1S   C  
ATOM    288  O   SER    41      55.001  -0.269  20.403  1.00  1.00      1S   O  
ATOM    289  CB  SER    41      57.752  -0.847  21.469  1.00  1.00      1S   C  
ATOM    290  OG  SER    41      58.605  -1.327  20.434  1.00  1.00      1S   O  
ATOM    291  HN  SER    41      58.234   1.372  22.636  1.00  0.00      1S   H  
ATOM    292  HA  SER    41      57.367   0.702  20.031  1.00  1.00      1S   H  
ATOM    293  HB1 SER    41      56.975  -1.615  21.661  1.00  0.00      1S   H  
ATOM    294  HB2 SER    41      58.359  -0.728  22.391  1.00  1.00      1S   H  
ATOM    295  HG1 SER    41      58.950  -2.173  20.732  1.00  0.00      1S   H  
ATOM    296  N   LEU    42      54.973   1.287  22.041  1.00  1.00      1S   N  
ATOM    297  CA  LEU    42      53.531   1.483  22.054  1.00  1.00      1S   C  
ATOM    298  C   LEU    42      53.174   2.441  20.949  1.00  1.00      1S   C  
ATOM    299  O   LEU    42      52.278   2.181  20.155  1.00  1.00      1S   O  
ATOM    300  CB  LEU    42      52.969   2.156  23.337  1.00  1.00      1S   C  
ATOM    301  CG  LEU    42      53.213   1.417  24.666  1.00  1.00      1S   C  
ATOM    302  CD1 LEU    42      52.940   2.362  25.852  1.00  1.00      1S   C  
ATOM    303  CD2 LEU    42      52.412   0.110  24.787  1.00  1.00      1S   C  
ATOM    304  HN  LEU    42      55.487   1.844  22.690  1.00  0.00      1S   H  
ATOM    305  HA  LEU    42      53.041   0.534  21.877  1.00  1.00      1S   H  
ATOM    306  HB1 LEU    42      51.870   2.298  23.226  1.00  0.00      1S   H  
ATOM    307  HB2 LEU    42      53.419   3.167  23.444  1.00  1.00      1S   H  
ATOM    308  HG  LEU    42      54.286   1.154  24.710  1.00  1.00      1S   H  
ATOM    309 HD11 LEU    42      51.856   2.586  25.927  1.00  1.00      1S   H  
ATOM    310 HD12 LEU    42      53.486   3.319  25.711  1.00  1.00      1S   H  
ATOM    311 HD13 LEU    42      53.282   1.899  26.801  1.00  1.00      1S   H  
ATOM    312 HD21 LEU    42      52.677  -0.592  23.969  1.00  1.00      1S   H  
ATOM    313 HD22 LEU    42      51.323   0.323  24.738  1.00  1.00      1S   H  
ATOM    314 HD23 LEU    42      52.633  -0.381  25.759  1.00  1.00      1S   H  
ATOM    315  N   ILE    43      53.905   3.585  20.905  1.00  1.00      1S   N  
ATOM    316  CA  ILE    43      53.773   4.691  19.979  1.00  1.00      1S   C  
ATOM    317  C   ILE    43      53.901   4.185  18.565  1.00  1.00      1S   C  
ATOM    318  O   ILE    43      53.036   4.433  17.736  1.00  1.00      1S   O  
ATOM    319  CB  ILE    43      54.825   5.758  20.289  1.00  1.00      1S   C  
ATOM    320  CG1 ILE    43      54.529   6.423  21.658  1.00  1.00      1S   C  
ATOM    321  CG2 ILE    43      54.938   6.809  19.161  1.00  1.00      1S   C  
ATOM    322  CD  ILE    43      55.778   6.983  22.347  1.00  1.00      1S   C  
ATOM    323  HN  ILE    43      54.615   3.726  21.591  1.00  0.00      1S   H  
ATOM    324  HA  ILE    43      52.783   5.110  20.095  1.00  1.00      1S   H  
ATOM    325  HB  ILE    43      55.816   5.261  20.375  1.00  1.00      1S   H  
ATOM    326 HG11 ILE    43      54.059   5.690  22.349  1.00  0.00      1S   H  
ATOM    327 HG12 ILE    43      53.794   7.240  21.505  1.00  1.00      1S   H  
ATOM    328 HG21 ILE    43      53.941   7.237  18.929  1.00  1.00      1S   H  
ATOM    329 HG22 ILE    43      55.361   6.364  18.237  1.00  1.00      1S   H  
ATOM    330 HG23 ILE    43      55.614   7.633  19.474  1.00  1.00      1S   H  
ATOM    331  HD1 ILE    43      56.370   7.622  21.659  1.00  0.00      1S   H  
ATOM    332  HD2 ILE    43      56.426   6.156  22.692  1.00  0.00      1S   H  
ATOM    333  HD3 ILE    43      55.495   7.578  23.240  1.00  0.00      1S   H  
ATOM    334  N   VAL    44      54.969   3.405  18.288  1.00  1.00      1S   N  
ATOM    335  CA  VAL    44      55.304   2.838  16.999  1.00  1.00      1S   C  
ATOM    336  C   VAL    44      54.223   1.913  16.467  1.00  1.00      1S   C  
ATOM    337  O   VAL    44      54.038   1.785  15.258  1.00  1.00      1S   O  
ATOM    338  CB  VAL    44      56.674   2.157  17.092  1.00  1.00      1S   C  
ATOM    339  CG1 VAL    44      56.618   0.630  17.314  1.00  1.00      1S   C  
ATOM    340  CG2 VAL    44      57.504   2.504  15.855  1.00  1.00      1S   C  
ATOM    341  HN  VAL    44      55.637   3.214  19.006  1.00  0.00      1S   H  
ATOM    342  HA  VAL    44      55.376   3.676  16.319  1.00  1.00      1S   H  
ATOM    343  HB  VAL    44      57.210   2.604  17.962  1.00  1.00      1S   H  
ATOM    344 HG11 VAL    44      56.235   0.115  16.408  1.00  1.00      1S   H  
ATOM    345 HG12 VAL    44      55.966   0.379  18.173  1.00  1.00      1S   H  
ATOM    346 HG13 VAL    44      57.638   0.242  17.523  1.00  1.00      1S   H  
ATOM    347 HG21 VAL    44      57.483   3.594  15.662  1.00  1.00      1S   H  
ATOM    348 HG22 VAL    44      57.104   1.971  14.971  1.00  1.00      1S   H  
ATOM    349 HG23 VAL    44      58.559   2.192  16.011  1.00  1.00      1S   H  
ATOM    350  N   LEU    45      53.468   1.270  17.387  1.00  1.00      1S   N  
ATOM    351  CA  LEU    45      52.439   0.306  17.099  1.00  1.00      1S   C  
ATOM    352  C   LEU    45      51.130   0.996  16.849  1.00  1.00      1S   C  
ATOM    353  O   LEU    45      50.388   0.610  15.958  1.00  1.00      1S   O  
ATOM    354  CB  LEU    45      52.248  -0.653  18.292  1.00  1.00      1S   C  
ATOM    355  CG  LEU    45      52.253  -2.140  17.895  1.00  1.00      1S   C  
ATOM    356  CD1 LEU    45      53.553  -2.816  18.370  1.00  1.00      1S   C  
ATOM    357  CD2 LEU    45      50.989  -2.846  18.416  1.00  1.00      1S   C  
ATOM    358  HN  LEU    45      53.625   1.431  18.359  1.00  0.00      1S   H  
ATOM    359  HA  LEU    45      52.724  -0.241  16.210  1.00  1.00      1S   H  
ATOM    360  HB1 LEU    45      51.325  -0.427  18.870  1.00  0.00      1S   H  
ATOM    361  HB2 LEU    45      53.085  -0.488  19.002  1.00  1.00      1S   H  
ATOM    362  HG  LEU    45      52.227  -2.212  16.783  1.00  1.00      1S   H  
ATOM    363 HD11 LEU    45      53.643  -2.739  19.475  1.00  1.00      1S   H  
ATOM    364 HD12 LEU    45      54.433  -2.315  17.912  1.00  1.00      1S   H  
ATOM    365 HD13 LEU    45      53.564  -3.888  18.084  1.00  1.00      1S   H  
ATOM    366 HD21 LEU    45      50.084  -2.372  17.977  1.00  1.00      1S   H  
ATOM    367 HD22 LEU    45      50.930  -2.764  19.522  1.00  1.00      1S   H  
ATOM    368 HD23 LEU    45      50.999  -3.919  18.135  1.00  1.00      1S   H  
ATOM    369  N   ALA    46      50.827   2.040  17.654  1.00  1.00      1S   N  
ATOM    370  CA  ALA    46      49.633   2.850  17.588  1.00  1.00      1S   C  
ATOM    371  C   ALA    46      49.595   3.648  16.309  1.00  1.00      1S   C  
ATOM    372  O   ALA    46      48.543   3.795  15.688  1.00  1.00      1S   O  
ATOM    373  CB  ALA    46      49.585   3.825  18.780  1.00  1.00      1S   C  
ATOM    374  HN  ALA    46      51.451   2.290  18.393  1.00  0.00      1S   H  
ATOM    375  HA  ALA    46      48.774   2.194  17.614  1.00  1.00      1S   H  
ATOM    376  HB1 ALA    46      50.481   4.483  18.786  1.00  1.00      1S   H  
ATOM    377  HB2 ALA    46      49.577   3.252  19.732  1.00  1.00      1S   H  
ATOM    378  HB3 ALA    46      48.674   4.459  18.746  1.00  1.00      1S   H  
ATOM    379  N   ILE    47      50.780   4.143  15.872  1.00  1.00      1S   N  
ATOM    380  CA  ILE    47      50.984   4.837  14.621  1.00  1.00      1S   C  
ATOM    381  C   ILE    47      50.723   3.879  13.471  1.00  1.00      1S   C  
ATOM    382  O   ILE    47      49.990   4.215  12.546  1.00  1.00      1S   O  
ATOM    383  CB  ILE    47      52.375   5.474  14.530  1.00  1.00      1S   C  
ATOM    384  CG1 ILE    47      52.527   6.635  15.548  1.00  1.00      1S   C  
ATOM    385  CG2 ILE    47      52.621   6.002  13.105  1.00  1.00      1S   C  
ATOM    386  CD  ILE    47      53.960   7.173  15.664  1.00  1.00      1S   C  
ATOM    387  HN  ILE    47      51.604   4.023  16.424  1.00  0.00      1S   H  
ATOM    388  HA  ILE    47      50.247   5.625  14.559  1.00  1.00      1S   H  
ATOM    389  HB  ILE    47      53.143   4.703  14.764  1.00  1.00      1S   H  
ATOM    390 HG11 ILE    47      52.198   6.299  16.552  1.00  0.00      1S   H  
ATOM    391 HG12 ILE    47      51.854   7.466  15.250  1.00  1.00      1S   H  
ATOM    392 HG21 ILE    47      51.786   6.663  12.789  1.00  1.00      1S   H  
ATOM    393 HG22 ILE    47      52.716   5.169  12.377  1.00  1.00      1S   H  
ATOM    394 HG23 ILE    47      53.559   6.589  13.057  1.00  1.00      1S   H  
ATOM    395  HD1 ILE    47      54.256   7.719  14.743  1.00  0.00      1S   H  
ATOM    396  HD2 ILE    47      54.678   6.342  15.831  1.00  0.00      1S   H  
ATOM    397  HD3 ILE    47      54.035   7.880  16.517  1.00  0.00      1S   H  
ATOM    398  N   VAL    48      51.281   2.644  13.510  1.00  1.00      1S   N  
ATOM    399  CA  VAL    48      51.089   1.667  12.452  1.00  1.00      1S   C  
ATOM    400  C   VAL    48      49.666   1.160  12.395  1.00  1.00      1S   C  
ATOM    401  O   VAL    48      49.052   1.263  11.338  1.00  1.00      1S   O  
ATOM    402  CB  VAL    48      52.103   0.527  12.498  1.00  1.00      1S   C  
ATOM    403  CG1 VAL    48      51.697  -0.663  11.596  1.00  1.00      1S   C  
ATOM    404  CG2 VAL    48      53.451   1.112  12.034  1.00  1.00      1S   C  
ATOM    405  HN  VAL    48      51.872   2.361  14.261  1.00  0.00      1S   H  
ATOM    406  HA  VAL    48      51.250   2.188  11.520  1.00  1.00      1S   H  
ATOM    407  HB  VAL    48      52.209   0.157  13.542  1.00  1.00      1S   H  
ATOM    408 HG11 VAL    48      51.423  -0.310  10.581  1.00  1.00      1S   H  
ATOM    409 HG12 VAL    48      50.837  -1.215  12.030  1.00  1.00      1S   H  
ATOM    410 HG13 VAL    48      52.546  -1.373  11.503  1.00  1.00      1S   H  
ATOM    411 HG21 VAL    48      53.783   1.935  12.699  1.00  1.00      1S   H  
ATOM    412 HG22 VAL    48      53.352   1.516  11.005  1.00  1.00      1S   H  
ATOM    413 HG23 VAL    48      54.233   0.324  12.030  1.00  1.00      1S   H  
ATOM    414  N   PHE    49      49.101   0.631  13.510  1.00  1.00      1S   N  
ATOM    415  CA  PHE    49      47.786   0.015  13.597  1.00  1.00      1S   C  
ATOM    416  C   PHE    49      46.708   0.922  13.069  1.00  1.00      1S   C  
ATOM    417  O   PHE    49      45.905   0.504  12.240  1.00  1.00      1S   O  
ATOM    418  CB  PHE    49      47.422  -0.388  15.058  1.00  1.00      1S   C  
ATOM    419  CG  PHE    49      46.170  -1.236  15.130  1.00  1.00      1S   C  
ATOM    420  CD1 PHE    49      46.257  -2.635  15.043  1.00  1.00      1S   C  
ATOM    421  CD2 PHE    49      44.900  -0.642  15.274  1.00  1.00      1S   C  
ATOM    422  CE1 PHE    49      45.105  -3.427  15.111  1.00  1.00      1S   C  
ATOM    423  CE2 PHE    49      43.746  -1.431  15.339  1.00  1.00      1S   C  
ATOM    424  CZ  PHE    49      43.853  -2.824  15.268  1.00  1.00      1S   C  
ATOM    425  HN  PHE    49      49.620   0.607  14.365  1.00  0.00      1S   H  
ATOM    426  HA  PHE    49      47.816  -0.870  12.976  1.00  1.00      1S   H  
ATOM    427  HB1 PHE    49      47.282   0.512  15.695  1.00  0.00      1S   H  
ATOM    428  HB2 PHE    49      48.255  -0.982  15.489  1.00  1.00      1S   H  
ATOM    429  HD1 PHE    49      47.222  -3.107  14.929  1.00  1.00      1S   H  
ATOM    430  HD2 PHE    49      44.812   0.433  15.330  1.00  1.00      1S   H  
ATOM    431  HE1 PHE    49      45.181  -4.503  15.050  1.00  1.00      1S   H  
ATOM    432  HE2 PHE    49      42.777  -0.968  15.448  1.00  1.00      1S   H  
ATOM    433  HZ  PHE    49      42.974  -3.440  15.349  1.00  1.00      1S   H  
ATOM    434  N   GLY    50      46.693   2.192  13.539  1.00  1.00      1S   N  
ATOM    435  CA  GLY    50      45.686   3.171  13.207  1.00  1.00      1S   C  
ATOM    436  C   GLY    50      45.626   3.473  11.740  1.00  1.00      1S   C  
ATOM    437  O   GLY    50      44.548   3.658  11.195  1.00  1.00      1S   O  
ATOM    438  HN  GLY    50      47.386   2.500  14.189  1.00  0.00      1S   H  
ATOM    439  HA1 GLY    50      45.956   4.080  13.723  1.00  0.00      1S   H  
ATOM    440  HA2 GLY    50      44.727   2.777  13.512  1.00  1.00      1S   H  
ATOM    441  N   ASN    51      46.791   3.523  11.063  1.00  1.00      1S   N  
ATOM    442  CA  ASN    51      46.868   3.923   9.679  1.00  1.00      1S   C  
ATOM    443  C   ASN    51      46.773   2.736   8.748  1.00  1.00      1S   C  
ATOM    444  O   ASN    51      46.256   2.873   7.643  1.00  1.00      1S   O  
ATOM    445  CB  ASN    51      48.135   4.758   9.416  1.00  1.00      1S   C  
ATOM    446  CG  ASN    51      47.957   6.119  10.109  1.00  1.00      1S   C  
ATOM    447  ND2 ASN    51      48.677   6.331  11.249  1.00  1.00      1S   N  
ATOM    448  OD1 ASN    51      47.178   6.956   9.653  1.00  1.00      1S   O  
ATOM    449  HN  ASN    51      47.660   3.324  11.510  1.00  0.00      1S   H  
ATOM    450  HA  ASN    51      46.014   4.546   9.447  1.00  1.00      1S   H  
ATOM    451  HB1 ASN    51      48.235   4.938   8.328  1.00  0.00      1S   H  
ATOM    452  HB2 ASN    51      49.043   4.235   9.779  1.00  1.00      1S   H  
ATOM    453 HD21 ASN    51      48.601   7.210  11.723  1.00  1.00      1S   H  
ATOM    454 HD22 ASN    51      49.270   5.612  11.610  1.00  1.00      1S   H  
ATOM    455  N   VAL    52      47.195   1.520   9.177  1.00  1.00      1S   N  
ATOM    456  CA  VAL    52      47.004   0.274   8.446  1.00  1.00      1S   C  
ATOM    457  C   VAL    52      45.524  -0.043   8.360  1.00  1.00      1S   C  
ATOM    458  O   VAL    52      45.058  -0.611   7.375  1.00  1.00      1S   O  
ATOM    459  CB  VAL    52      47.825  -0.879   9.056  1.00  1.00      1S   C  
ATOM    460  CG1 VAL    52      47.011  -2.134   9.451  1.00  1.00      1S   C  
ATOM    461  CG2 VAL    52      48.981  -1.238   8.099  1.00  1.00      1S   C  
ATOM    462  HN  VAL    52      47.646   1.423  10.064  1.00  0.00      1S   H  
ATOM    463  HA  VAL    52      47.347   0.443   7.434  1.00  1.00      1S   H  
ATOM    464  HB  VAL    52      48.288  -0.507   9.996  1.00  1.00      1S   H  
ATOM    465 HG11 VAL    52      46.519  -2.585   8.563  1.00  1.00      1S   H  
ATOM    466 HG12 VAL    52      46.243  -1.884  10.212  1.00  1.00      1S   H  
ATOM    467 HG13 VAL    52      47.690  -2.895   9.891  1.00  1.00      1S   H  
ATOM    468 HG21 VAL    52      49.546  -0.329   7.807  1.00  1.00      1S   H  
ATOM    469 HG22 VAL    52      48.588  -1.724   7.181  1.00  1.00      1S   H  
ATOM    470 HG23 VAL    52      49.681  -1.942   8.597  1.00  1.00      1S   H  
ATOM    471  N   LEU    53      44.744   0.365   9.390  1.00  1.00      1S   N  
ATOM    472  CA  LEU    53      43.320   0.159   9.451  1.00  1.00      1S   C  
ATOM    473  C   LEU    53      42.609   1.130   8.544  1.00  1.00      1S   C  
ATOM    474  O   LEU    53      41.705   0.736   7.814  1.00  1.00      1S   O  
ATOM    475  CB  LEU    53      42.774   0.295  10.894  1.00  1.00      1S   C  
ATOM    476  CG  LEU    53      42.035  -0.968  11.384  1.00  1.00      1S   C  
ATOM    477  CD1 LEU    53      43.001  -2.132  11.680  1.00  1.00      1S   C  
ATOM    478  CD2 LEU    53      41.185  -0.647  12.621  1.00  1.00      1S   C  
ATOM    479  HN  LEU    53      45.145   0.830  10.178  1.00  0.00      1S   H  
ATOM    480  HA  LEU    53      43.116  -0.839   9.089  1.00  1.00      1S   H  
ATOM    481  HB1 LEU    53      42.089   1.165  10.987  1.00  0.00      1S   H  
ATOM    482  HB2 LEU    53      43.615   0.489  11.590  1.00  1.00      1S   H  
ATOM    483  HG  LEU    53      41.338  -1.292  10.577  1.00  1.00      1S   H  
ATOM    484 HD11 LEU    53      43.721  -1.837  12.472  1.00  1.00      1S   H  
ATOM    485 HD12 LEU    53      43.574  -2.416  10.773  1.00  1.00      1S   H  
ATOM    486 HD13 LEU    53      42.434  -3.020  12.033  1.00  1.00      1S   H  
ATOM    487 HD21 LEU    53      40.448   0.150  12.398  1.00  1.00      1S   H  
ATOM    488 HD22 LEU    53      41.829  -0.305  13.457  1.00  1.00      1S   H  
ATOM    489 HD23 LEU    53      40.637  -1.557  12.936  1.00  1.00      1S   H  
ATOM    490  N   VAL    54      43.008   2.428   8.574  1.00  1.00      1S   N  
ATOM    491  CA  VAL    54      42.409   3.510   7.808  1.00  1.00      1S   C  
ATOM    492  C   VAL    54      42.577   3.289   6.324  1.00  1.00      1S   C  
ATOM    493  O   VAL    54      41.619   3.463   5.568  1.00  1.00      1S   O  
ATOM    494  CB  VAL    54      42.972   4.865   8.231  1.00  1.00      1S   C  
ATOM    495  CG1 VAL    54      42.589   6.011   7.267  1.00  1.00      1S   C  
ATOM    496  CG2 VAL    54      42.438   5.186   9.637  1.00  1.00      1S   C  
ATOM    497  HN  VAL    54      43.740   2.712   9.189  1.00  0.00      1S   H  
ATOM    498  HA  VAL    54      41.347   3.509   8.008  1.00  1.00      1S   H  
ATOM    499  HB  VAL    54      44.082   4.797   8.278  1.00  1.00      1S   H  
ATOM    500 HG11 VAL    54      41.486   6.070   7.154  1.00  1.00      1S   H  
ATOM    501 HG12 VAL    54      43.049   5.875   6.267  1.00  1.00      1S   H  
ATOM    502 HG13 VAL    54      42.950   6.978   7.678  1.00  1.00      1S   H  
ATOM    503 HG21 VAL    54      42.478   4.316  10.319  1.00  1.00      1S   H  
ATOM    504 HG22 VAL    54      41.383   5.500   9.569  1.00  1.00      1S   H  
ATOM    505 HG23 VAL    54      43.016   6.026  10.076  1.00  1.00      1S   H  
ATOM    506  N   ILE    55      43.784   2.870   5.865  1.00  1.00      1S   N  
ATOM    507  CA  ILE    55      44.061   2.643   4.457  1.00  1.00      1S   C  
ATOM    508  C   ILE    55      43.255   1.461   3.953  1.00  1.00      1S   C  
ATOM    509  O   ILE    55      42.652   1.549   2.886  1.00  1.00      1S   O  
ATOM    510  CB  ILE    55      45.547   2.460   4.129  1.00  1.00      1S   C  
ATOM    511  CG1 ILE    55      46.383   3.690   4.564  1.00  1.00      1S   C  
ATOM    512  CG2 ILE    55      45.718   2.238   2.607  1.00  1.00      1S   C  
ATOM    513  CD  ILE    55      47.882   3.386   4.695  1.00  1.00      1S   C  
ATOM    514  HN  ILE    55      44.552   2.727   6.490  1.00  0.00      1S   H  
ATOM    515  HA  ILE    55      43.718   3.520   3.925  1.00  1.00      1S   H  
ATOM    516  HB  ILE    55      45.934   1.571   4.676  1.00  1.00      1S   H  
ATOM    517 HG11 ILE    55      46.026   4.066   5.544  1.00  0.00      1S   H  
ATOM    518 HG12 ILE    55      46.235   4.509   3.827  1.00  1.00      1S   H  
ATOM    519 HG21 ILE    55      45.189   3.039   2.047  1.00  1.00      1S   H  
ATOM    520 HG22 ILE    55      45.310   1.255   2.293  1.00  1.00      1S   H  
ATOM    521 HG23 ILE    55      46.790   2.267   2.323  1.00  1.00      1S   H  
ATOM    522  HD1 ILE    55      48.305   3.037   3.731  1.00  0.00      1S   H  
ATOM    523  HD2 ILE    55      48.048   2.597   5.461  1.00  0.00      1S   H  
ATOM    524  HD3 ILE    55      48.435   4.296   5.009  1.00  0.00      1S   H  
ATOM    525  N   THR    56      43.189   0.347   4.728  1.00  1.00      1S   N  
ATOM    526  CA  THR    56      42.451  -0.860   4.378  1.00  1.00      1S   C  
ATOM    527  C   THR    56      40.960  -0.601   4.338  1.00  1.00      1S   C  
ATOM    528  O   THR    56      40.267  -1.136   3.478  1.00  1.00      1S   O  
ATOM    529  CB  THR    56      42.740  -2.021   5.324  1.00  1.00      1S   C  
ATOM    530  CG2 THR    56      42.032  -3.318   4.878  1.00  1.00      1S   C  
ATOM    531  OG1 THR    56      44.136  -2.288   5.342  1.00  1.00      1S   O  
ATOM    532  HN  THR    56      43.679   0.306   5.596  1.00  0.00      1S   H  
ATOM    533  HA  THR    56      42.761  -1.146   3.382  1.00  1.00      1S   H  
ATOM    534  HB  THR    56      42.420  -1.764   6.358  1.00  1.00      1S   H  
ATOM    535  HG1 THR    56      44.511  -1.715   6.021  1.00  1.00      1S   H  
ATOM    536 HG21 THR    56      42.354  -3.606   3.855  1.00  1.00      1S   H  
ATOM    537 HG22 THR    56      40.930  -3.200   4.882  1.00  1.00      1S   H  
ATOM    538 HG23 THR    56      42.286  -4.147   5.573  1.00  1.00      1S   H  
ATOM    539  N   ALA    57      40.433   0.255   5.246  1.00  1.00      1S   N  
ATOM    540  CA  ALA    57      39.042   0.654   5.302  1.00  1.00      1S   C  
ATOM    541  C   ALA    57      38.602   1.322   4.033  1.00  1.00      1S   C  
ATOM    542  O   ALA    57      37.648   0.879   3.398  1.00  1.00      1S   O  
ATOM    543  CB  ALA    57      38.763   1.605   6.483  1.00  1.00      1S   C  
ATOM    544  HN  ALA    57      41.011   0.655   5.956  1.00  0.00      1S   H  
ATOM    545  HA  ALA    57      38.447  -0.240   5.409  1.00  1.00      1S   H  
ATOM    546  HB1 ALA    57      39.373   2.530   6.404  1.00  1.00      1S   H  
ATOM    547  HB2 ALA    57      39.025   1.102   7.438  1.00  1.00      1S   H  
ATOM    548  HB3 ALA    57      37.691   1.889   6.525  1.00  1.00      1S   H  
ATOM    549  N   ILE    58      39.325   2.381   3.607  1.00  1.00      1S   N  
ATOM    550  CA  ILE    58      39.048   3.108   2.387  1.00  1.00      1S   C  
ATOM    551  C   ILE    58      39.244   2.179   1.198  1.00  1.00      1S   C  
ATOM    552  O   ILE    58      38.433   2.170   0.292  1.00  1.00      1S   O  
ATOM    553  CB  ILE    58      39.861   4.404   2.288  1.00  1.00      1S   C  
ATOM    554  CG1 ILE    58      39.535   5.330   3.494  1.00  1.00      1S   C  
ATOM    555  CG2 ILE    58      39.577   5.134   0.953  1.00  1.00      1S   C  
ATOM    556  CD  ILE    58      40.522   6.490   3.672  1.00  1.00      1S   C  
ATOM    557  HN  ILE    58      40.102   2.716   4.138  1.00  0.00      1S   H  
ATOM    558  HA  ILE    58      38.002   3.378   2.406  1.00  1.00      1S   H  
ATOM    559  HB  ILE    58      40.944   4.151   2.333  1.00  1.00      1S   H  
ATOM    560 HG11 ILE    58      39.543   4.741   4.435  1.00  0.00      1S   H  
ATOM    561 HG12 ILE    58      38.508   5.738   3.369  1.00  1.00      1S   H  
ATOM    562 HG21 ILE    58      38.494   5.364   0.864  1.00  1.00      1S   H  
ATOM    563 HG22 ILE    58      39.885   4.519   0.084  1.00  1.00      1S   H  
ATOM    564 HG23 ILE    58      40.140   6.090   0.907  1.00  1.00      1S   H  
ATOM    565  HD1 ILE    58      40.426   7.220   2.843  1.00  0.00      1S   H  
ATOM    566  HD2 ILE    58      41.565   6.110   3.702  1.00  0.00      1S   H  
ATOM    567  HD3 ILE    58      40.327   7.022   4.625  1.00  0.00      1S   H  
ATOM    568  N   ALA    59      40.283   1.313   1.203  1.00  1.00      1S   N  
ATOM    569  CA  ALA    59      40.579   0.415   0.104  1.00  1.00      1S   C  
ATOM    570  C   ALA    59      39.566  -0.699  -0.111  1.00  1.00      1S   C  
ATOM    571  O   ALA    59      39.380  -1.135  -1.245  1.00  1.00      1S   O  
ATOM    572  CB  ALA    59      41.967  -0.229   0.285  1.00  1.00      1S   C  
ATOM    573  HN  ALA    59      40.928   1.283   1.963  1.00  0.00      1S   H  
ATOM    574  HA  ALA    59      40.600   1.008  -0.799  1.00  1.00      1S   H  
ATOM    575  HB1 ALA    59      42.011  -0.808   1.231  1.00  1.00      1S   H  
ATOM    576  HB2 ALA    59      42.742   0.566   0.329  1.00  1.00      1S   H  
ATOM    577  HB3 ALA    59      42.212  -0.904  -0.562  1.00  1.00      1S   H  
ATOM    578  N   LYS    60      38.900  -1.198   0.960  1.00  1.00      1S   N  
ATOM    579  CA  LYS    60      38.011  -2.341   0.873  1.00  1.00      1S   C  
ATOM    580  C   LYS    60      36.552  -1.939   0.827  1.00  1.00      1S   C  
ATOM    581  O   LYS    60      35.761  -2.644   0.199  1.00  1.00      1S   O  
ATOM    582  CB  LYS    60      38.284  -3.404   1.974  1.00  1.00      1S   C  
ATOM    583  CG  LYS    60      39.615  -4.141   1.712  1.00  1.00      1S   C  
ATOM    584  CD  LYS    60      39.827  -5.445   2.505  1.00  1.00      1S   C  
ATOM    585  CE  LYS    60      40.934  -6.318   1.886  1.00  1.00      1S   C  
ATOM    586  NZ  LYS    60      41.284  -7.475   2.746  1.00  1.00      1S   N1+
ATOM    587  HN  LYS    60      39.056  -0.836   1.877  1.00  0.00      1S   H  
ATOM    588  HA  LYS    60      38.195  -2.850  -0.063  1.00  1.00      1S   H  
ATOM    589  HB1 LYS    60      37.471  -4.164   1.960  1.00  0.00      1S   H  
ATOM    590  HB2 LYS    60      38.296  -2.929   2.978  1.00  1.00      1S   H  
ATOM    591  HG1 LYS    60      40.467  -3.452   1.903  1.00  0.00      1S   H  
ATOM    592  HG2 LYS    60      39.636  -4.407   0.630  1.00  1.00      1S   H  
ATOM    593  HD1 LYS    60      38.878  -6.026   2.508  1.00  0.00      1S   H  
ATOM    594  HD2 LYS    60      40.077  -5.188   3.557  1.00  1.00      1S   H  
ATOM    595  HE1 LYS    60      41.858  -5.722   1.735  1.00  0.00      1S   H  
ATOM    596  HE2 LYS    60      40.597  -6.718   0.905  1.00  1.00      1S   H  
ATOM    597  HZ1 LYS    60      40.442  -8.062   2.910  1.00  1.00      1S   H  
ATOM    598  HZ2 LYS    60      41.651  -7.131   3.656  1.00  1.00      1S   H  
ATOM    599  HZ3 LYS    60      42.015  -8.045   2.275  1.00  1.00      1S   H  
ATOM    600  N   PHE    61      36.144  -0.809   1.457  1.00  1.00      1S   N  
ATOM    601  CA  PHE    61      34.753  -0.381   1.472  1.00  1.00      1S   C  
ATOM    602  C   PHE    61      34.542   0.765   0.516  1.00  1.00      1S   C  
ATOM    603  O   PHE    61      35.265   1.756   0.527  1.00  1.00      1S   O  
ATOM    604  CB  PHE    61      34.255   0.057   2.869  1.00  1.00      1S   C  
ATOM    605  CG  PHE    61      34.265  -1.140   3.768  1.00  1.00      1S   C  
ATOM    606  CD1 PHE    61      35.370  -1.414   4.585  1.00  1.00      1S   C  
ATOM    607  CD2 PHE    61      33.194  -2.046   3.746  1.00  1.00      1S   C  
ATOM    608  CE1 PHE    61      35.403  -2.569   5.366  1.00  1.00      1S   C  
ATOM    609  CE2 PHE    61      33.240  -3.214   4.512  1.00  1.00      1S   C  
ATOM    610  CZ  PHE    61      34.346  -3.480   5.324  1.00  1.00      1S   C  
ATOM    611  HN  PHE    61      36.783  -0.227   1.959  1.00  0.00      1S   H  
ATOM    612  HA  PHE    61      34.123  -1.195   1.140  1.00  1.00      1S   H  
ATOM    613  HB1 PHE    61      33.216   0.447   2.828  1.00  0.00      1S   H  
ATOM    614  HB2 PHE    61      34.919   0.831   3.297  1.00  1.00      1S   H  
ATOM    615  HD1 PHE    61      36.208  -0.736   4.608  1.00  1.00      1S   H  
ATOM    616  HD2 PHE    61      32.340  -1.859   3.111  1.00  1.00      1S   H  
ATOM    617  HE1 PHE    61      36.254  -2.754   5.987  1.00  1.00      1S   H  
ATOM    618  HE2 PHE    61      32.427  -3.913   4.447  1.00  1.00      1S   H  
ATOM    619  HZ  PHE    61      34.394  -4.391   5.900  1.00  1.00      1S   H  
ATOM    620  N   GLU    62      33.500   0.620  -0.342  1.00  1.00      1S   N  
ATOM    621  CA  GLU    62      33.178   1.515  -1.433  1.00  1.00      1S   C  
ATOM    622  C   GLU    62      32.602   2.824  -0.947  1.00  1.00      1S   C  
ATOM    623  O   GLU    62      32.936   3.882  -1.464  1.00  1.00      1S   O  
ATOM    624  CB  GLU    62      32.188   0.846  -2.422  1.00  1.00      1S   C  
ATOM    625  CG  GLU    62      32.360   1.283  -3.894  1.00  1.00      1S   C  
ATOM    626  CD  GLU    62      31.793   2.675  -4.169  1.00  1.00      1S   C  
ATOM    627  OE1 GLU    62      30.540   2.800  -4.220  1.00  1.00      1S   O  
ATOM    628  OE2 GLU    62      32.602   3.623  -4.352  1.00  1.00      1S   O1-
ATOM    629  HN  GLU    62      32.940  -0.202  -0.309  1.00  0.00      1S   H  
ATOM    630  HA  GLU    62      34.101   1.724  -1.955  1.00  1.00      1S   H  
ATOM    631  HB1 GLU    62      31.135   0.973  -2.092  1.00  0.00      1S   H  
ATOM    632  HB2 GLU    62      32.400  -0.248  -2.403  1.00  1.00      1S   H  
ATOM    633  HG1 GLU    62      31.831   0.559  -4.552  1.00  0.00      1S   H  
ATOM    634  HG2 GLU    62      33.439   1.263  -4.156  1.00  1.00      1S   H  
ATOM    635  N   ARG    63      31.736   2.793   0.095  1.00  1.00      1S   N  
ATOM    636  CA  ARG    63      31.042   3.955   0.627  1.00  1.00      1S   C  
ATOM    637  C   ARG    63      31.969   4.986   1.275  1.00  1.00      1S   C  
ATOM    638  O   ARG    63      31.535   6.072   1.655  1.00  1.00      1S   O  
ATOM    639  CB  ARG    63      29.948   3.484   1.620  1.00  1.00      1S   C  
ATOM    640  CG  ARG    63      28.708   4.392   1.732  1.00  1.00      1S   C  
ATOM    641  CD  ARG    63      27.490   3.610   2.257  1.00  1.00      1S   C  
ATOM    642  NE  ARG    63      26.528   4.538   2.936  1.00  1.00      1S   N  
ATOM    643  CZ  ARG    63      25.512   4.085   3.724  1.00  1.00      1S   C  
ATOM    644  NH1 ARG    63      25.260   2.756   3.852  1.00  1.00      1S   N1+
ATOM    645  NH2 ARG    63      24.738   4.976   4.401  1.00  1.00      1S   N  
ATOM    646  HN  ARG    63      31.477   1.924   0.506  1.00  0.00      1S   H  
ATOM    647  HA  ARG    63      30.552   4.431  -0.211  1.00  1.00      1S   H  
ATOM    648  HB1 ARG    63      30.380   3.316   2.630  1.00  0.00      1S   H  
ATOM    649  HB2 ARG    63      29.581   2.497   1.255  1.00  1.00      1S   H  
ATOM    650  HG1 ARG    63      28.452   4.807   0.732  1.00  0.00      1S   H  
ATOM    651  HG2 ARG    63      28.958   5.242   2.404  1.00  1.00      1S   H  
ATOM    652  HD1 ARG    63      27.828   2.853   2.998  1.00  0.00      1S   H  
ATOM    653  HD2 ARG    63      26.966   3.103   1.418  1.00  1.00      1S   H  
ATOM    654  HE  ARG    63      26.727   5.517   2.932  1.00  1.00      1S   H  
ATOM    655 HH11 ARG    63      25.838   2.098   3.373  1.00  1.00      1S   H  
ATOM    656 HH12 ARG    63      24.522   2.442   4.446  1.00  1.00      1S   H  
ATOM    657 HH21 ARG    63      23.984   4.650   4.966  1.00  1.00      1S   H  
ATOM    658 HH22 ARG    63      24.948   5.950   4.351  1.00  1.00      1S   H  
ATOM    659  N   LEU    64      33.285   4.668   1.373  1.00  1.00      1S   N  
ATOM    660  CA  LEU    64      34.336   5.528   1.868  1.00  1.00      1S   C  
ATOM    661  C   LEU    64      35.151   6.157   0.749  1.00  1.00      1S   C  
ATOM    662  O   LEU    64      36.196   6.743   1.021  1.00  1.00      1S   O  
ATOM    663  CB  LEU    64      35.328   4.713   2.738  1.00  1.00      1S   C  
ATOM    664  CG  LEU    64      34.814   4.378   4.151  1.00  1.00      1S   C  
ATOM    665  CD1 LEU    64      35.712   3.314   4.796  1.00  1.00      1S   C  
ATOM    666  CD2 LEU    64      34.766   5.624   5.050  1.00  1.00      1S   C  
ATOM    667  HN  LEU    64      33.599   3.777   1.054  1.00  0.00      1S   H  
ATOM    668  HA  LEU    64      33.902   6.329   2.450  1.00  1.00      1S   H  
ATOM    669  HB1 LEU    64      36.288   5.255   2.879  1.00  0.00      1S   H  
ATOM    670  HB2 LEU    64      35.558   3.764   2.204  1.00  1.00      1S   H  
ATOM    671  HG  LEU    64      33.786   3.957   4.067  1.00  1.00      1S   H  
ATOM    672 HD11 LEU    64      36.733   3.717   4.962  1.00  1.00      1S   H  
ATOM    673 HD12 LEU    64      35.791   2.430   4.135  1.00  1.00      1S   H  
ATOM    674 HD13 LEU    64      35.292   3.000   5.771  1.00  1.00      1S   H  
ATOM    675 HD21 LEU    64      34.076   6.391   4.647  1.00  1.00      1S   H  
ATOM    676 HD22 LEU    64      35.783   6.064   5.134  1.00  1.00      1S   H  
ATOM    677 HD23 LEU    64      34.426   5.346   6.067  1.00  1.00      1S   H  
ATOM    678  N   GLN    65      34.729   6.085  -0.536  1.00  1.00      1S   N  
ATOM    679  CA  GLN    65      35.515   6.612  -1.645  1.00  1.00      1S   C  
ATOM    680  C   GLN    65      35.199   8.081  -1.935  1.00  1.00      1S   C  
ATOM    681  O   GLN    65      34.910   8.460  -3.067  1.00  1.00      1S   O  
ATOM    682  CB  GLN    65      35.339   5.749  -2.934  1.00  1.00      1S   C  
ATOM    683  CG  GLN    65      36.632   5.074  -3.436  1.00  1.00      1S   C  
ATOM    684  CD  GLN    65      36.672   3.610  -2.989  1.00  1.00      1S   C  
ATOM    685  NE2 GLN    65      37.277   3.397  -1.792  1.00  1.00      1S   N  
ATOM    686  OE1 GLN    65      36.191   2.705  -3.669  1.00  1.00      1S   O  
ATOM    687  HN  GLN    65      33.892   5.600  -0.784  1.00  0.00      1S   H  
ATOM    688  HA  GLN    65      36.560   6.566  -1.370  1.00  1.00      1S   H  
ATOM    689  HB1 GLN    65      34.940   6.330  -3.789  1.00  0.00      1S   H  
ATOM    690  HB2 GLN    65      34.568   4.976  -2.745  1.00  1.00      1S   H  
ATOM    691  HG1 GLN    65      37.528   5.621  -3.079  1.00  0.00      1S   H  
ATOM    692  HG2 GLN    65      36.642   5.082  -4.547  1.00  1.00      1S   H  
ATOM    693 HE21 GLN    65      37.348   2.465  -1.429  1.00  1.00      1S   H  
ATOM    694 HE22 GLN    65      37.660   4.156  -1.273  1.00  1.00      1S   H  
ATOM    695  N   THR    66      35.273   8.974  -0.916  1.00  1.00      1S   N  
ATOM    696  CA  THR    66      34.958  10.386  -1.080  1.00  1.00      1S   C  
ATOM    697  C   THR    66      36.236  11.167  -1.367  1.00  1.00      1S   C  
ATOM    698  O   THR    66      37.336  10.653  -1.174  1.00  1.00      1S   O  
ATOM    699  CB  THR    66      34.163  10.960   0.096  1.00  1.00      1S   C  
ATOM    700  CG2 THR    66      32.907  10.092   0.329  1.00  1.00      1S   C  
ATOM    701  OG1 THR    66      34.912  10.981   1.304  1.00  1.00      1S   O  
ATOM    702  HN  THR    66      35.526   8.689   0.006  1.00  0.00      1S   H  
ATOM    703  HA  THR    66      34.321  10.496  -1.947  1.00  1.00      1S   H  
ATOM    704  HB  THR    66      33.843  12.000  -0.138  1.00  1.00      1S   H  
ATOM    705  HG1 THR    66      34.290  11.216   1.998  1.00  1.00      1S   H  
ATOM    706 HG21 THR    66      33.180   9.086   0.714  1.00  1.00      1S   H  
ATOM    707 HG22 THR    66      32.341   9.965  -0.617  1.00  1.00      1S   H  
ATOM    708 HG23 THR    66      32.239  10.574   1.074  1.00  1.00      1S   H  
ATOM    709  N   VAL    67      36.116  12.437  -1.853  1.00  1.00      1S   N  
ATOM    710  CA  VAL    67      37.231  13.314  -2.205  1.00  1.00      1S   C  
ATOM    711  C   VAL    67      38.040  13.634  -0.970  1.00  1.00      1S   C  
ATOM    712  O   VAL    67      39.265  13.511  -0.966  1.00  1.00      1S   O  
ATOM    713  CB  VAL    67      36.798  14.641  -2.842  1.00  1.00      1S   C  
ATOM    714  CG1 VAL    67      38.025  15.407  -3.383  1.00  1.00      1S   C  
ATOM    715  CG2 VAL    67      35.791  14.391  -3.982  1.00  1.00      1S   C  
ATOM    716  HN  VAL    67      35.217  12.824  -2.040  1.00  0.00      1S   H  
ATOM    717  HA  VAL    67      37.861  12.776  -2.899  1.00  1.00      1S   H  
ATOM    718  HB  VAL    67      36.293  15.278  -2.083  1.00  1.00      1S   H  
ATOM    719 HG11 VAL    67      38.543  14.792  -4.147  1.00  1.00      1S   H  
ATOM    720 HG12 VAL    67      38.742  15.651  -2.574  1.00  1.00      1S   H  
ATOM    721 HG13 VAL    67      37.704  16.359  -3.856  1.00  1.00      1S   H  
ATOM    722 HG21 VAL    67      34.859  13.925  -3.603  1.00  1.00      1S   H  
ATOM    723 HG22 VAL    67      36.238  13.736  -4.759  1.00  1.00      1S   H  
ATOM    724 HG23 VAL    67      35.521  15.360  -4.454  1.00  1.00      1S   H  
ATOM    725  N   THR    68      37.334  14.006   0.127  1.00  1.00      1S   N  
ATOM    726  CA  THR    68      37.867  14.269   1.449  1.00  1.00      1S   C  
ATOM    727  C   THR    68      38.597  13.055   1.975  1.00  1.00      1S   C  
ATOM    728  O   THR    68      39.640  13.194   2.606  1.00  1.00      1S   O  
ATOM    729  CB  THR    68      36.776  14.702   2.424  1.00  1.00      1S   C  
ATOM    730  CG2 THR    68      37.343  15.146   3.788  1.00  1.00      1S   C  
ATOM    731  OG1 THR    68      36.044  15.792   1.877  1.00  1.00      1S   O  
ATOM    732  HN  THR    68      36.347  14.128   0.060  1.00  0.00      1S   H  
ATOM    733  HA  THR    68      38.580  15.072   1.352  1.00  1.00      1S   H  
ATOM    734  HB  THR    68      36.058  13.866   2.581  1.00  1.00      1S   H  
ATOM    735  HG1 THR    68      36.690  16.502   1.757  1.00  1.00      1S   H  
ATOM    736 HG21 THR    68      38.062  15.983   3.660  1.00  1.00      1S   H  
ATOM    737 HG22 THR    68      37.860  14.309   4.301  1.00  1.00      1S   H  
ATOM    738 HG23 THR    68      36.517  15.493   4.446  1.00  1.00      1S   H  
ATOM    739  N   ASN    69      38.089  11.833   1.668  1.00  1.00      1S   N  
ATOM    740  CA  ASN    69      38.692  10.576   2.056  1.00  1.00      1S   C  
ATOM    741  C   ASN    69      39.937  10.239   1.288  1.00  1.00      1S   C  
ATOM    742  O   ASN    69      40.753   9.494   1.813  1.00  1.00      1S   O  
ATOM    743  CB  ASN    69      37.725   9.372   2.030  1.00  1.00      1S   C  
ATOM    744  CG  ASN    69      36.834   9.390   3.283  1.00  1.00      1S   C  
ATOM    745  ND2 ASN    69      35.860   8.436   3.317  1.00  1.00      1S   N  
ATOM    746  OD1 ASN    69      36.998  10.196   4.200  1.00  1.00      1S   O  
ATOM    747  HN  ASN    69      37.252  11.751   1.131  1.00  0.00      1S   H  
ATOM    748  HA  ASN    69      39.031  10.671   3.064  1.00  1.00      1S   H  
ATOM    749  HB1 ASN    69      38.284   8.411   2.031  1.00  0.00      1S   H  
ATOM    750  HB2 ASN    69      37.101   9.413   1.116  1.00  1.00      1S   H  
ATOM    751 HD21 ASN    69      35.777   7.793   2.556  1.00  1.00      1S   H  
ATOM    752 HD22 ASN    69      35.261   8.371   4.114  1.00  1.00      1S   H  
ATOM    753  N   TYR    70      40.159  10.808   0.076  1.00  1.00      1S   N  
ATOM    754  CA  TYR    70      41.398  10.630  -0.661  1.00  1.00      1S   C  
ATOM    755  C   TYR    70      42.504  11.409   0.015  1.00  1.00      1S   C  
ATOM    756  O   TYR    70      43.678  11.051  -0.046  1.00  1.00      1S   O  
ATOM    757  CB  TYR    70      41.287  11.103  -2.137  1.00  1.00      1S   C  
ATOM    758  CG  TYR    70      42.470  10.606  -2.936  1.00  1.00      1S   C  
ATOM    759  CD1 TYR    70      42.664   9.227  -3.128  1.00  1.00      1S   C  
ATOM    760  CD2 TYR    70      43.451  11.500  -3.398  1.00  1.00      1S   C  
ATOM    761  CE1 TYR    70      43.818   8.748  -3.758  1.00  1.00      1S   C  
ATOM    762  CE2 TYR    70      44.614  11.020  -4.012  1.00  1.00      1S   C  
ATOM    763  CZ  TYR    70      44.800   9.645  -4.194  1.00  1.00      1S   C  
ATOM    764  OH  TYR    70      45.984   9.158  -4.788  1.00  1.00      1S   O  
ATOM    765  HN  TYR    70      39.490  11.421  -0.339  1.00  0.00      1S   H  
ATOM    766  HA  TYR    70      41.644   9.578  -0.627  1.00  1.00      1S   H  
ATOM    767  HB1 TYR    70      41.231  12.211  -2.201  1.00  0.00      1S   H  
ATOM    768  HB2 TYR    70      40.366  10.684  -2.587  1.00  1.00      1S   H  
ATOM    769  HD1 TYR    70      41.936   8.522  -2.753  1.00  1.00      1S   H  
ATOM    770  HD2 TYR    70      43.332  12.562  -3.236  1.00  1.00      1S   H  
ATOM    771  HE1 TYR    70      43.961   7.684  -3.882  1.00  1.00      1S   H  
ATOM    772  HE2 TYR    70      45.376  11.712  -4.331  1.00  1.00      1S   H  
ATOM    773  HH  TYR    70      46.614   9.881  -4.830  1.00  1.00      1S   H  
ATOM    774  N   PHE    71      42.114  12.499   0.704  1.00  1.00      1S   N  
ATOM    775  CA  PHE    71      43.019  13.330   1.442  1.00  1.00      1S   C  
ATOM    776  C   PHE    71      43.333  12.686   2.777  1.00  1.00      1S   C  
ATOM    777  O   PHE    71      44.472  12.768   3.231  1.00  1.00      1S   O  
ATOM    778  CB  PHE    71      42.471  14.770   1.606  1.00  1.00      1S   C  
ATOM    779  CG  PHE    71      42.196  15.452   0.288  1.00  1.00      1S   C  
ATOM    780  CD1 PHE    71      43.173  15.454  -0.714  1.00  1.00      1S   C  
ATOM    781  CD2 PHE    71      41.002  16.153   0.047  1.00  1.00      1S   C  
ATOM    782  CE1 PHE    71      42.982  16.114  -1.929  1.00  1.00      1S   C  
ATOM    783  CE2 PHE    71      40.798  16.803  -1.179  1.00  1.00      1S   C  
ATOM    784  CZ  PHE    71      41.786  16.791  -2.165  1.00  1.00      1S   C  
ATOM    785  HN  PHE    71      41.156  12.772   0.736  1.00  0.00      1S   H  
ATOM    786  HA  PHE    71      43.952  13.376   0.899  1.00  1.00      1S   H  
ATOM    787  HB1 PHE    71      43.241  15.389   2.107  1.00  0.00      1S   H  
ATOM    788  HB2 PHE    71      41.538  14.767   2.206  1.00  1.00      1S   H  
ATOM    789  HD1 PHE    71      44.091  14.943  -0.534  1.00  1.00      1S   H  
ATOM    790  HD2 PHE    71      40.245  16.200   0.812  1.00  1.00      1S   H  
ATOM    791  HE1 PHE    71      43.755  16.095  -2.680  1.00  1.00      1S   H  
ATOM    792  HE2 PHE    71      39.880  17.316  -1.390  1.00  1.00      1S   H  
ATOM    793  HZ  PHE    71      41.622  17.304  -3.101  1.00  1.00      1S   H  
ATOM    794  N   ILE    72      42.370  11.959   3.415  1.00  1.00      1S   N  
ATOM    795  CA  ILE    72      42.622  11.164   4.617  1.00  1.00      1S   C  
ATOM    796  C   ILE    72      43.655  10.079   4.304  1.00  1.00      1S   C  
ATOM    797  O   ILE    72      44.512   9.781   5.131  1.00  1.00      1S   O  
ATOM    798  CB  ILE    72      41.374  10.499   5.230  1.00  1.00      1S   C  
ATOM    799  CG1 ILE    72      40.131  11.420   5.382  1.00  1.00      1S   C  
ATOM    800  CG2 ILE    72      41.706   9.843   6.589  1.00  1.00      1S   C  
ATOM    801  CD  ILE    72      40.242  12.691   6.223  1.00  1.00      1S   C  
ATOM    802  HN  ILE    72      41.438  11.922   3.062  1.00  0.00      1S   H  
ATOM    803  HA  ILE    72      43.046  11.830   5.355  1.00  1.00      1S   H  
ATOM    804  HB  ILE    72      41.051   9.681   4.542  1.00  1.00      1S   H  
ATOM    805 HG11 ILE    72      39.304  10.796   5.794  1.00  0.00      1S   H  
ATOM    806 HG12 ILE    72      39.812  11.746   4.383  1.00  1.00      1S   H  
ATOM    807 HG21 ILE    72      42.079  10.597   7.313  1.00  1.00      1S   H  
ATOM    808 HG22 ILE    72      42.465   9.042   6.483  1.00  1.00      1S   H  
ATOM    809 HG23 ILE    72      40.785   9.383   7.006  1.00  1.00      1S   H  
ATOM    810  HD1 ILE    72      40.247  13.586   5.564  1.00  0.00      1S   H  
ATOM    811  HD2 ILE    72      41.163  12.697   6.838  1.00  0.00      1S   H  
ATOM    812  HD3 ILE    72      39.356  12.772   6.892  1.00  0.00      1S   H  
ATOM    813  N   THR    73      43.616   9.495   3.075  1.00  1.00      1S   N  
ATOM    814  CA  THR    73      44.504   8.436   2.608  1.00  1.00      1S   C  
ATOM    815  C   THR    73      45.947   8.874   2.525  1.00  1.00      1S   C  
ATOM    816  O   THR    73      46.840   8.166   2.980  1.00  1.00      1S   O  
ATOM    817  CB  THR    73      44.151   7.886   1.227  1.00  1.00      1S   C  
ATOM    818  CG2 THR    73      44.704   6.459   1.051  1.00  1.00      1S   C  
ATOM    819  OG1 THR    73      42.750   7.833   1.031  1.00  1.00      1S   O  
ATOM    820  HN  THR    73      42.908   9.762   2.423  1.00  0.00      1S   H  
ATOM    821  HA  THR    73      44.433   7.636   3.332  1.00  1.00      1S   H  
ATOM    822  HB  THR    73      44.550   8.538   0.417  1.00  1.00      1S   H  
ATOM    823  HG1 THR    73      42.361   7.662   1.891  1.00  1.00      1S   H  
ATOM    824 HG21 THR    73      44.277   5.782   1.821  1.00  1.00      1S   H  
ATOM    825 HG22 THR    73      45.810   6.444   1.136  1.00  1.00      1S   H  
ATOM    826 HG23 THR    73      44.426   6.068   0.048  1.00  1.00      1S   H  
ATOM    827  N   SER    74      46.203  10.067   1.933  1.00  1.00      1S   N  
ATOM    828  CA  SER    74      47.520  10.650   1.754  1.00  1.00      1S   C  
ATOM    829  C   SER    74      48.192  10.899   3.092  1.00  1.00      1S   C  
ATOM    830  O   SER    74      49.389  10.685   3.251  1.00  1.00      1S   O  
ATOM    831  CB  SER    74      47.393  11.966   0.943  1.00  1.00      1S   C  
ATOM    832  OG  SER    74      48.634  12.631   0.740  1.00  1.00      1S   O  
ATOM    833  HN  SER    74      45.452  10.606   1.558  1.00  0.00      1S   H  
ATOM    834  HA  SER    74      48.125   9.946   1.199  1.00  1.00      1S   H  
ATOM    835  HB1 SER    74      46.689  12.662   1.444  1.00  0.00      1S   H  
ATOM    836  HB2 SER    74      46.969  11.722  -0.056  1.00  1.00      1S   H  
ATOM    837  HG1 SER    74      48.765  13.210   1.498  1.00  0.00      1S   H  
ATOM    838  N   LEU    75      47.392  11.312   4.098  1.00  1.00      1S   N  
ATOM    839  CA  LEU    75      47.798  11.540   5.465  1.00  1.00      1S   C  
ATOM    840  C   LEU    75      48.102  10.221   6.135  1.00  1.00      1S   C  
ATOM    841  O   LEU    75      49.060  10.111   6.893  1.00  1.00      1S   O  
ATOM    842  CB  LEU    75      46.642  12.259   6.201  1.00  1.00      1S   C  
ATOM    843  CG  LEU    75      46.821  12.565   7.702  1.00  1.00      1S   C  
ATOM    844  CD1 LEU    75      47.862  13.667   7.954  1.00  1.00      1S   C  
ATOM    845  CD2 LEU    75      45.458  12.942   8.310  1.00  1.00      1S   C  
ATOM    846  HN  LEU    75      46.423  11.471   3.927  1.00  0.00      1S   H  
ATOM    847  HA  LEU    75      48.692  12.149   5.466  1.00  1.00      1S   H  
ATOM    848  HB1 LEU    75      45.722  11.650   6.087  1.00  0.00      1S   H  
ATOM    849  HB2 LEU    75      46.450  13.224   5.683  1.00  1.00      1S   H  
ATOM    850  HG  LEU    75      47.166  11.642   8.220  1.00  1.00      1S   H  
ATOM    851 HD11 LEU    75      47.551  14.610   7.456  1.00  1.00      1S   H  
ATOM    852 HD12 LEU    75      48.855  13.364   7.563  1.00  1.00      1S   H  
ATOM    853 HD13 LEU    75      47.959  13.862   9.043  1.00  1.00      1S   H  
ATOM    854 HD21 LEU    75      44.778  12.063   8.292  1.00  1.00      1S   H  
ATOM    855 HD22 LEU    75      44.990  13.764   7.729  1.00  1.00      1S   H  
ATOM    856 HD23 LEU    75      45.581  13.279   9.359  1.00  1.00      1S   H  
ATOM    857  N   ALA    76      47.303   9.174   5.836  1.00  1.00      1S   N  
ATOM    858  CA  ALA    76      47.418   7.857   6.414  1.00  1.00      1S   C  
ATOM    859  C   ALA    76      48.644   7.111   5.940  1.00  1.00      1S   C  
ATOM    860  O   ALA    76      49.166   6.259   6.650  1.00  1.00      1S   O  
ATOM    861  CB  ALA    76      46.166   7.008   6.121  1.00  1.00      1S   C  
ATOM    862  HN  ALA    76      46.535   9.288   5.208  1.00  0.00      1S   H  
ATOM    863  HA  ALA    76      47.504   7.989   7.482  1.00  1.00      1S   H  
ATOM    864  HB1 ALA    76      46.071   6.796   5.035  1.00  1.00      1S   H  
ATOM    865  HB2 ALA    76      45.257   7.557   6.447  1.00  1.00      1S   H  
ATOM    866  HB3 ALA    76      46.203   6.045   6.673  1.00  1.00      1S   H  
ATOM    867  N   CYS    77      49.167   7.426   4.735  1.00  1.00      1S   N  
ATOM    868  CA  CYS    77      50.378   6.819   4.225  1.00  1.00      1S   C  
ATOM    869  C   CYS    77      51.572   7.543   4.798  1.00  1.00      1S   C  
ATOM    870  O   CYS    77      52.585   6.926   5.112  1.00  1.00      1S   O  
ATOM    871  CB  CYS    77      50.444   6.841   2.682  1.00  1.00      1S   C  
ATOM    872  SG  CYS    77      49.068   5.896   1.949  1.00  1.00      1S   S  
ATOM    873  HN  CYS    77      48.738   8.113   4.151  1.00  0.00      1S   H  
ATOM    874  HA  CYS    77      50.423   5.789   4.555  1.00  1.00      1S   H  
ATOM    875  HB1 CYS    77      51.409   6.397   2.351  1.00  0.00      1S   H  
ATOM    876  HB2 CYS    77      50.413   7.892   2.323  1.00  1.00      1S   H  
ATOM    877  HG1 CYS    77      48.115   6.640   2.494  1.00  0.00      1S   H  
ATOM    878  N   ALA    78      51.448   8.878   4.993  1.00  1.00      1S   N  
ATOM    879  CA  ALA    78      52.449   9.731   5.599  1.00  1.00      1S   C  
ATOM    880  C   ALA    78      52.709   9.376   7.039  1.00  1.00      1S   C  
ATOM    881  O   ALA    78      53.853   9.378   7.491  1.00  1.00      1S   O  
ATOM    882  CB  ALA    78      52.018  11.209   5.527  1.00  1.00      1S   C  
ATOM    883  HN  ALA    78      50.612   9.349   4.719  1.00  0.00      1S   H  
ATOM    884  HA  ALA    78      53.376   9.594   5.067  1.00  1.00      1S   H  
ATOM    885  HB1 ALA    78      51.062  11.373   6.067  1.00  1.00      1S   H  
ATOM    886  HB2 ALA    78      51.862  11.506   4.468  1.00  1.00      1S   H  
ATOM    887  HB3 ALA    78      52.791  11.875   5.965  1.00  1.00      1S   H  
ATOM    888  N   ASP    79      51.637   9.036   7.783  1.00  1.00      1S   N  
ATOM    889  CA  ASP    79      51.709   8.682   9.175  1.00  1.00      1S   C  
ATOM    890  C   ASP    79      52.161   7.252   9.345  1.00  1.00      1S   C  
ATOM    891  O   ASP    79      52.848   6.944  10.314  1.00  1.00      1S   O  
ATOM    892  CB  ASP    79      50.345   8.849   9.876  1.00  1.00      1S   C  
ATOM    893  CG  ASP    79      49.902  10.310   9.939  1.00  1.00      1S   C  
ATOM    894  OD1 ASP    79      50.767  11.218  10.073  1.00  1.00      1S   O  
ATOM    895  OD2 ASP    79      48.663  10.528   9.890  1.00  1.00      1S   O1-
ATOM    896  HN  ASP    79      50.716   9.061   7.396  1.00  0.00      1S   H  
ATOM    897  HA  ASP    79      52.442   9.316   9.657  1.00  1.00      1S   H  
ATOM    898  HB1 ASP    79      50.403   8.467  10.917  1.00  0.00      1S   H  
ATOM    899  HB2 ASP    79      49.573   8.264   9.332  1.00  1.00      1S   H  
ATOM    900  N   LEU    80      51.824   6.339   8.401  1.00  1.00      1S   N  
ATOM    901  CA  LEU    80      52.231   4.946   8.455  1.00  1.00      1S   C  
ATOM    902  C   LEU    80      53.735   4.819   8.334  1.00  1.00      1S   C  
ATOM    903  O   LEU    80      54.349   4.072   9.090  1.00  1.00      1S   O  
ATOM    904  CB  LEU    80      51.550   4.102   7.345  1.00  1.00      1S   C  
ATOM    905  CG  LEU    80      51.915   2.597   7.306  1.00  1.00      1S   C  
ATOM    906  CD1 LEU    80      51.359   1.818   8.511  1.00  1.00      1S   C  
ATOM    907  CD2 LEU    80      51.460   1.955   5.984  1.00  1.00      1S   C  
ATOM    908  HN  LEU    80      51.264   6.593   7.615  1.00  0.00      1S   H  
ATOM    909  HA  LEU    80      51.940   4.559   9.422  1.00  1.00      1S   H  
ATOM    910  HB1 LEU    80      51.797   4.551   6.359  1.00  0.00      1S   H  
ATOM    911  HB2 LEU    80      50.449   4.180   7.476  1.00  1.00      1S   H  
ATOM    912  HG  LEU    80      53.024   2.507   7.333  1.00  1.00      1S   H  
ATOM    913 HD11 LEU    80      50.250   1.872   8.532  1.00  1.00      1S   H  
ATOM    914 HD12 LEU    80      51.756   2.235   9.459  1.00  1.00      1S   H  
ATOM    915 HD13 LEU    80      51.660   0.750   8.447  1.00  1.00      1S   H  
ATOM    916 HD21 LEU    80      51.926   2.480   5.124  1.00  1.00      1S   H  
ATOM    917 HD22 LEU    80      50.356   2.016   5.885  1.00  1.00      1S   H  
ATOM    918 HD23 LEU    80      51.762   0.886   5.951  1.00  1.00      1S   H  
ATOM    919  N   VAL    81      54.356   5.589   7.404  1.00  1.00      1S   N  
ATOM    920  CA  VAL    81      55.785   5.598   7.133  1.00  1.00      1S   C  
ATOM    921  C   VAL    81      56.550   6.210   8.295  1.00  1.00      1S   C  
ATOM    922  O   VAL    81      57.726   5.905   8.494  1.00  1.00      1S   O  
ATOM    923  CB  VAL    81      56.083   6.312   5.813  1.00  1.00      1S   C  
ATOM    924  CG1 VAL    81      57.596   6.459   5.536  1.00  1.00      1S   C  
ATOM    925  CG2 VAL    81      55.441   5.506   4.663  1.00  1.00      1S   C  
ATOM    926  HN  VAL    81      53.821   6.199   6.823  1.00  0.00      1S   H  
ATOM    927  HA  VAL    81      56.107   4.571   7.039  1.00  1.00      1S   H  
ATOM    928  HB  VAL    81      55.619   7.324   5.840  1.00  1.00      1S   H  
ATOM    929 HG11 VAL    81      58.092   5.467   5.523  1.00  1.00      1S   H  
ATOM    930 HG12 VAL    81      58.090   7.093   6.299  1.00  1.00      1S   H  
ATOM    931 HG13 VAL    81      57.748   6.944   4.547  1.00  1.00      1S   H  
ATOM    932 HG21 VAL    81      54.372   5.286   4.852  1.00  1.00      1S   H  
ATOM    933 HG22 VAL    81      55.974   4.540   4.533  1.00  1.00      1S   H  
ATOM    934 HG23 VAL    81      55.516   6.078   3.714  1.00  1.00      1S   H  
ATOM    935  N   MET    82      55.876   7.041   9.133  1.00  1.00      1S   N  
ATOM    936  CA  MET    82      56.432   7.649  10.324  1.00  1.00      1S   C  
ATOM    937  C   MET    82      56.809   6.579  11.319  1.00  1.00      1S   C  
ATOM    938  O   MET    82      57.971   6.427  11.663  1.00  1.00      1S   O  
ATOM    939  CB  MET    82      55.446   8.642  10.991  1.00  1.00      1S   C  
ATOM    940  CG  MET    82      56.121   9.848  11.669  1.00  1.00      1S   C  
ATOM    941  SD  MET    82      56.611  11.173  10.519  1.00  1.00      1S   S  
ATOM    942  CE  MET    82      54.945  11.771  10.082  1.00  1.00      1S   C  
ATOM    943  HN  MET    82      54.915   7.249   8.967  1.00  0.00      1S   H  
ATOM    944  HA  MET    82      57.323   8.181  10.024  1.00  1.00      1S   H  
ATOM    945  HB1 MET    82      54.801   8.133  11.739  1.00  0.00      1S   H  
ATOM    946  HB2 MET    82      54.757   9.013  10.203  1.00  1.00      1S   H  
ATOM    947  HG1 MET    82      57.007   9.489  12.236  1.00  0.00      1S   H  
ATOM    948  HG2 MET    82      55.408  10.268  12.412  1.00  1.00      1S   H  
ATOM    949  HE1 MET    82      54.429  12.188  10.970  1.00  1.00      1S   H  
ATOM    950  HE2 MET    82      54.308  10.969   9.652  1.00  1.00      1S   H  
ATOM    951  HE3 MET    82      54.999  12.583   9.332  1.00  1.00      1S   H  
ATOM    952  N   GLY    83      55.816   5.768  11.757  1.00  1.00      1S   N  
ATOM    953  CA  GLY    83      56.018   4.703  12.710  1.00  1.00      1S   C  
ATOM    954  C   GLY    83      56.488   3.422  12.082  1.00  1.00      1S   C  
ATOM    955  O   GLY    83      56.454   2.383  12.732  1.00  1.00      1S   O  
ATOM    956  HN  GLY    83      54.877   5.900  11.448  1.00  0.00      1S   H  
ATOM    957  HA1 GLY    83      55.064   4.508  13.174  1.00  0.00      1S   H  
ATOM    958  HA2 GLY    83      56.757   5.015  13.423  1.00  1.00      1S   H  
ATOM    959  N   LEU    84      56.951   3.456  10.809  1.00  1.00      1S   N  
ATOM    960  CA  LEU    84      57.485   2.287  10.140  1.00  1.00      1S   C  
ATOM    961  C   LEU    84      58.950   2.446   9.851  1.00  1.00      1S   C  
ATOM    962  O   LEU    84      59.695   1.483  10.024  1.00  1.00      1S   O  
ATOM    963  CB  LEU    84      56.763   1.916   8.816  1.00  1.00      1S   C  
ATOM    964  CG  LEU    84      55.662   0.831   8.946  1.00  1.00      1S   C  
ATOM    965  CD1 LEU    84      55.135   0.437   7.554  1.00  1.00      1S   C  
ATOM    966  CD2 LEU    84      56.134  -0.435   9.691  1.00  1.00      1S   C  
ATOM    967  HN  LEU    84      56.938   4.304  10.286  1.00  0.00      1S   H  
ATOM    968  HA  LEU    84      57.441   1.452  10.817  1.00  1.00      1S   H  
ATOM    969  HB1 LEU    84      57.492   1.525   8.071  1.00  0.00      1S   H  
ATOM    970  HB2 LEU    84      56.323   2.833   8.377  1.00  1.00      1S   H  
ATOM    971  HG  LEU    84      54.815   1.271   9.515  1.00  1.00      1S   H  
ATOM    972 HD11 LEU    84      55.934  -0.076   6.977  1.00  1.00      1S   H  
ATOM    973 HD12 LEU    84      54.816   1.337   6.989  1.00  1.00      1S   H  
ATOM    974 HD13 LEU    84      54.270  -0.253   7.650  1.00  1.00      1S   H  
ATOM    975 HD21 LEU    84      56.273  -0.233  10.774  1.00  1.00      1S   H  
ATOM    976 HD22 LEU    84      57.098  -0.791   9.268  1.00  1.00      1S   H  
ATOM    977 HD23 LEU    84      55.383  -1.246   9.592  1.00  1.00      1S   H  
ATOM    978  N   ALA    85      59.417   3.621   9.379  1.00  1.00      1S   N  
ATOM    979  CA  ALA    85      60.812   3.788   9.026  1.00  1.00      1S   C  
ATOM    980  C   ALA    85      61.490   4.776   9.942  1.00  1.00      1S   C  
ATOM    981  O   ALA    85      62.682   4.640  10.210  1.00  1.00      1S   O  
ATOM    982  CB  ALA    85      60.984   4.227   7.560  1.00  1.00      1S   C  
ATOM    983  HN  ALA    85      58.816   4.399   9.195  1.00  0.00      1S   H  
ATOM    984  HA  ALA    85      61.344   2.853   9.135  1.00  1.00      1S   H  
ATOM    985  HB1 ALA    85      60.472   5.193   7.367  1.00  1.00      1S   H  
ATOM    986  HB2 ALA    85      60.542   3.457   6.891  1.00  1.00      1S   H  
ATOM    987  HB3 ALA    85      62.060   4.326   7.302  1.00  1.00      1S   H  
ATOM    988  N   VAL    86      60.752   5.801  10.442  1.00  1.00      1S   N  
ATOM    989  CA  VAL    86      61.336   6.924  11.154  1.00  1.00      1S   C  
ATOM    990  C   VAL    86      61.404   6.684  12.647  1.00  1.00      1S   C  
ATOM    991  O   VAL    86      62.488   6.670  13.222  1.00  1.00      1S   O  
ATOM    992  CB  VAL    86      60.646   8.255  10.889  1.00  1.00      1S   C  
ATOM    993  CG1 VAL    86      61.643   9.396  11.177  1.00  1.00      1S   C  
ATOM    994  CG2 VAL    86      60.181   8.298   9.424  1.00  1.00      1S   C  
ATOM    995  HN  VAL    86      59.776   5.876  10.257  1.00  0.00      1S   H  
ATOM    996  HA  VAL    86      62.341   7.028  10.783  1.00  1.00      1S   H  
ATOM    997  HB  VAL    86      59.749   8.387  11.534  1.00  1.00      1S   H  
ATOM    998 HG11 VAL    86      62.480   9.366  10.447  1.00  1.00      1S   H  
ATOM    999 HG12 VAL    86      62.064   9.323  12.200  1.00  1.00      1S   H  
ATOM   1000 HG13 VAL    86      61.131  10.377  11.082  1.00  1.00      1S   H  
ATOM   1001 HG21 VAL    86      59.342   7.597   9.252  1.00  1.00      1S   H  
ATOM   1002 HG22 VAL    86      61.022   8.023   8.754  1.00  1.00      1S   H  
ATOM   1003 HG23 VAL    86      59.833   9.319   9.159  1.00  1.00      1S   H  
ATOM   1004  N   VAL    87      60.240   6.490  13.314  1.00  1.00      1S   N  
ATOM   1005  CA  VAL    87      60.095   6.246  14.740  1.00  1.00      1S   C  
ATOM   1006  C   VAL    87      60.822   4.978  15.182  1.00  1.00      1S   C  
ATOM   1007  O   VAL    87      61.430   5.058  16.246  1.00  1.00      1S   O  
ATOM   1008  CB  VAL    87      58.632   6.202  15.207  1.00  1.00      1S   C  
ATOM   1009  CG1 VAL    87      58.510   6.040  16.738  1.00  1.00      1S   C  
ATOM   1010  CG2 VAL    87      57.857   7.464  14.771  1.00  1.00      1S   C  
ATOM   1011  HN  VAL    87      59.377   6.504  12.809  1.00  0.00      1S   H  
ATOM   1012  HA  VAL    87      60.570   7.080  15.239  1.00  1.00      1S   H  
ATOM   1013  HB  VAL    87      58.153   5.325  14.732  1.00  1.00      1S   H  
ATOM   1014 HG11 VAL    87      59.005   6.896  17.238  1.00  1.00      1S   H  
ATOM   1015 HG12 VAL    87      58.969   5.096  17.095  1.00  1.00      1S   H  
ATOM   1016 HG13 VAL    87      57.441   6.036  17.037  1.00  1.00      1S   H  
ATOM   1017 HG21 VAL    87      58.182   7.858  13.790  1.00  1.00      1S   H  
ATOM   1018 HG22 VAL    87      57.979   8.262  15.527  1.00  1.00      1S   H  
ATOM   1019 HG23 VAL    87      56.772   7.234  14.710  1.00  1.00      1S   H  
ATOM   1020  N   PRO    88      60.875   3.813  14.500  1.00  1.00      1S   N  
ATOM   1021  CA  PRO    88      61.610   2.651  14.996  1.00  1.00      1S   C  
ATOM   1022  C   PRO    88      63.101   2.886  15.055  1.00  1.00      1S   C  
ATOM   1023  O   PRO    88      63.763   2.342  15.936  1.00  1.00      1S   O  
ATOM   1024  CB  PRO    88      61.320   1.535  13.978  1.00  1.00      1S   C  
ATOM   1025  CG  PRO    88      59.988   1.928  13.347  1.00  1.00      1S   C  
ATOM   1026  CD  PRO    88      60.036   3.453  13.352  1.00  1.00      1S   C  
ATOM   1027  HA  PRO    88      61.248   2.424  15.989  1.00  1.00      1S   H  
ATOM   1028  HB1 PRO    88      61.275   0.536  14.455  1.00  0.00      1S   H  
ATOM   1029  HB2 PRO    88      62.080   1.514  13.166  1.00  1.00      1S   H  
ATOM   1030  HG1 PRO    88      59.879   1.505  12.335  1.00  0.00      1S   H  
ATOM   1031  HG2 PRO    88      59.149   1.564  13.972  1.00  1.00      1S   H  
ATOM   1032  HD1 PRO    88      60.538   3.820  12.432  1.00  0.00      1S   H  
ATOM   1033  HD2 PRO    88      59.020   3.889  13.429  1.00  1.00      1S   H  
ATOM   1034  N   PHE    89      63.638   3.692  14.113  1.00  1.00      1S   N  
ATOM   1035  CA  PHE    89      65.045   4.001  13.998  1.00  1.00      1S   C  
ATOM   1036  C   PHE    89      65.370   5.102  14.966  1.00  1.00      1S   C  
ATOM   1037  O   PHE    89      66.484   5.183  15.477  1.00  1.00      1S   O  
ATOM   1038  CB  PHE    89      65.412   4.494  12.576  1.00  1.00      1S   C  
ATOM   1039  CG  PHE    89      65.618   3.356  11.607  1.00  1.00      1S   C  
ATOM   1040  CD1 PHE    89      66.780   3.332  10.816  1.00  1.00      1S   C  
ATOM   1041  CD2 PHE    89      64.696   2.298  11.466  1.00  1.00      1S   C  
ATOM   1042  CE1 PHE    89      67.037   2.255   9.961  1.00  1.00      1S   C  
ATOM   1043  CE2 PHE    89      64.932   1.249  10.572  1.00  1.00      1S   C  
ATOM   1044  CZ  PHE    89      66.104   1.230   9.814  1.00  1.00      1S   C  
ATOM   1045  HN  PHE    89      63.061   4.089  13.403  1.00  0.00      1S   H  
ATOM   1046  HA  PHE    89      65.633   3.134  14.268  1.00  1.00      1S   H  
ATOM   1047  HB1 PHE    89      66.351   5.092  12.601  1.00  0.00      1S   H  
ATOM   1048  HB2 PHE    89      64.594   5.131  12.182  1.00  1.00      1S   H  
ATOM   1049  HD1 PHE    89      67.496   4.134  10.890  1.00  1.00      1S   H  
ATOM   1050  HD2 PHE    89      63.785   2.273  12.037  1.00  1.00      1S   H  
ATOM   1051  HE1 PHE    89      67.970   2.186   9.428  1.00  1.00      1S   H  
ATOM   1052  HE2 PHE    89      64.217   0.445  10.482  1.00  1.00      1S   H  
ATOM   1053  HZ  PHE    89      66.297   0.419   9.128  1.00  1.00      1S   H  
ATOM   1054  N   GLY    90      64.366   5.957  15.265  1.00  1.00      1S   N  
ATOM   1055  CA  GLY    90      64.425   6.982  16.274  1.00  1.00      1S   C  
ATOM   1056  C   GLY    90      64.591   6.351  17.622  1.00  1.00      1S   C  
ATOM   1057  O   GLY    90      65.473   6.742  18.382  1.00  1.00      1S   O  
ATOM   1058  HN  GLY    90      63.491   5.886  14.787  1.00  0.00      1S   H  
ATOM   1059  HA1 GLY    90      63.475   7.497  16.250  1.00  0.00      1S   H  
ATOM   1060  HA2 GLY    90      65.273   7.620  16.070  1.00  1.00      1S   H  
ATOM   1061  N   ALA    91      63.754   5.322  17.919  1.00  1.00      1S   N  
ATOM   1062  CA  ALA    91      63.779   4.537  19.133  1.00  1.00      1S   C  
ATOM   1063  C   ALA    91      65.150   3.975  19.371  1.00  1.00      1S   C  
ATOM   1064  O   ALA    91      65.734   4.213  20.423  1.00  1.00      1S   O  
ATOM   1065  CB  ALA    91      62.770   3.369  19.109  1.00  1.00      1S   C  
ATOM   1066  HN  ALA    91      63.042   5.055  17.271  1.00  0.00      1S   H  
ATOM   1067  HA  ALA    91      63.540   5.206  19.945  1.00  1.00      1S   H  
ATOM   1068  HB1 ALA    91      62.991   2.663  18.283  1.00  1.00      1S   H  
ATOM   1069  HB2 ALA    91      61.740   3.757  18.965  1.00  1.00      1S   H  
ATOM   1070  HB3 ALA    91      62.798   2.806  20.067  1.00  1.00      1S   H  
ATOM   1071  N   ALA    92      65.707   3.282  18.343  1.00  1.00      1S   N  
ATOM   1072  CA  ALA    92      67.048   2.743  18.318  1.00  1.00      1S   C  
ATOM   1073  C   ALA    92      68.081   3.775  18.686  1.00  1.00      1S   C  
ATOM   1074  O   ALA    92      68.610   3.696  19.781  1.00  1.00      1S   O  
ATOM   1075  CB  ALA    92      67.409   2.127  16.953  1.00  1.00      1S   C  
ATOM   1076  HN  ALA    92      65.178   3.115  17.514  1.00  0.00      1S   H  
ATOM   1077  HA  ALA    92      67.087   1.965  19.068  1.00  1.00      1S   H  
ATOM   1078  HB1 ALA    92      67.342   2.879  16.141  1.00  1.00      1S   H  
ATOM   1079  HB2 ALA    92      66.702   1.303  16.717  1.00  1.00      1S   H  
ATOM   1080  HB3 ALA    92      68.438   1.708  16.968  1.00  1.00      1S   H  
ATOM   1081  N   HSD    93      68.346   4.784  17.821  1.00  1.00      1S   N  
ATOM   1082  CA  HSD    93      69.282   5.885  18.007  1.00  1.00      1S   C  
ATOM   1083  C   HSD    93      69.352   6.470  19.413  1.00  1.00      1S   C  
ATOM   1084  O   HSD    93      70.435   6.755  19.919  1.00  1.00      1S   O  
ATOM   1085  CB  HSD    93      68.938   7.019  17.009  1.00  1.00      1S   C  
ATOM   1086  CG  HSD    93      69.887   8.187  17.011  1.00  1.00      1S   C  
ATOM   1087  CD2 HSD    93      71.173   8.270  16.577  1.00  1.00      1S   C  
ATOM   1088  ND1 HSD    93      69.572   9.442  17.484  1.00  1.00      1S   N  
ATOM   1089  CE1 HSD    93      70.674  10.215  17.309  1.00  1.00      1S   C  
ATOM   1090  NE2 HSD    93      71.670   9.545  16.764  1.00  1.00      1S   N  
ATOM   1091  HN  HSD    93      67.872   4.804  16.942  1.00  0.00      1S   H  
ATOM   1092  HA  HSD    93      70.261   5.500  17.766  1.00  1.00      1S   H  
ATOM   1093  HB1 HSD    93      67.906   7.382  17.206  1.00  0.00      1S   H  
ATOM   1094  HB2 HSD    93      68.941   6.589  15.984  1.00  1.00      1S   H  
ATOM   1095  HD1 HSD    93      68.697   9.713  17.888  1.00  0.00      1S   H  
ATOM   1096  HD2 HSD    93      71.807   7.504  16.162  1.00  1.00      1S   H  
ATOM   1097  HE1 HSD    93      70.713  11.265  17.594  1.00  1.00      1S   H  
ATOM   1098  N   ILE    94      68.180   6.633  20.074  1.00  1.00      1S   N  
ATOM   1099  CA  ILE    94      68.037   7.152  21.419  1.00  1.00      1S   C  
ATOM   1100  C   ILE    94      68.475   6.133  22.457  1.00  1.00      1S   C  
ATOM   1101  O   ILE    94      69.327   6.439  23.291  1.00  1.00      1S   O  
ATOM   1102  CB  ILE    94      66.604   7.633  21.653  1.00  1.00      1S   C  
ATOM   1103  CG1 ILE    94      66.371   8.936  20.845  1.00  1.00      1S   C  
ATOM   1104  CG2 ILE    94      66.308   7.853  23.154  1.00  1.00      1S   C  
ATOM   1105  CD  ILE    94      64.902   9.204  20.507  1.00  1.00      1S   C  
ATOM   1106  HN  ILE    94      67.322   6.385  19.629  1.00  0.00      1S   H  
ATOM   1107  HA  ILE    94      68.695   8.004  21.517  1.00  1.00      1S   H  
ATOM   1108  HB  ILE    94      65.903   6.857  21.267  1.00  1.00      1S   H  
ATOM   1109 HG11 ILE    94      66.935   8.891  19.888  1.00  0.00      1S   H  
ATOM   1110 HG12 ILE    94      66.776   9.792  21.427  1.00  1.00      1S   H  
ATOM   1111 HG21 ILE    94      67.102   8.472  23.621  1.00  1.00      1S   H  
ATOM   1112 HG22 ILE    94      66.240   6.883  23.691  1.00  1.00      1S   H  
ATOM   1113 HG23 ILE    94      65.339   8.378  23.281  1.00  1.00      1S   H  
ATOM   1114  HD1 ILE    94      64.283   9.287  21.424  1.00  0.00      1S   H  
ATOM   1115  HD2 ILE    94      64.491   8.383  19.885  1.00  0.00      1S   H  
ATOM   1116  HD3 ILE    94      64.815  10.150  19.932  1.00  0.00      1S   H  
ATOM   1117  N   LEU    95      67.912   4.900  22.441  1.00  1.00      1S   N  
ATOM   1118  CA  LEU    95      68.175   3.869  23.433  1.00  1.00      1S   C  
ATOM   1119  C   LEU    95      69.563   3.277  23.282  1.00  1.00      1S   C  
ATOM   1120  O   LEU    95      70.202   2.917  24.270  1.00  1.00      1S   O  
ATOM   1121  CB  LEU    95      67.146   2.716  23.357  1.00  1.00      1S   C  
ATOM   1122  CG  LEU    95      65.672   3.169  23.499  1.00  1.00      1S   C  
ATOM   1123  CD1 LEU    95      64.720   2.085  22.960  1.00  1.00      1S   C  
ATOM   1124  CD2 LEU    95      65.306   3.579  24.936  1.00  1.00      1S   C  
ATOM   1125  HN  LEU    95      67.234   4.656  21.747  1.00  0.00      1S   H  
ATOM   1126  HA  LEU    95      68.116   4.329  24.410  1.00  1.00      1S   H  
ATOM   1127  HB1 LEU    95      67.360   1.967  24.151  1.00  0.00      1S   H  
ATOM   1128  HB2 LEU    95      67.256   2.209  22.373  1.00  1.00      1S   H  
ATOM   1129  HG  LEU    95      65.518   4.066  22.858  1.00  1.00      1S   H  
ATOM   1130 HD11 LEU    95      64.735   1.190  23.618  1.00  1.00      1S   H  
ATOM   1131 HD12 LEU    95      65.025   1.782  21.936  1.00  1.00      1S   H  
ATOM   1132 HD13 LEU    95      63.685   2.479  22.908  1.00  1.00      1S   H  
ATOM   1133 HD21 LEU    95      65.944   4.418  25.285  1.00  1.00      1S   H  
ATOM   1134 HD22 LEU    95      65.447   2.717  25.618  1.00  1.00      1S   H  
ATOM   1135 HD23 LEU    95      64.244   3.899  24.988  1.00  1.00      1S   H  
ATOM   1136  N   MET    96      70.074   3.207  22.030  1.00  1.00      1S   N  
ATOM   1137  CA  MET    96      71.418   2.807  21.666  1.00  1.00      1S   C  
ATOM   1138  C   MET    96      72.403   3.835  22.162  1.00  1.00      1S   C  
ATOM   1139  O   MET    96      73.548   3.503  22.456  1.00  1.00      1S   O  
ATOM   1140  CB  MET    96      71.597   2.709  20.126  1.00  1.00      1S   C  
ATOM   1141  CG  MET    96      70.855   1.533  19.456  1.00  1.00      1S   C  
ATOM   1142  SD  MET    96      71.853   0.020  19.289  1.00  1.00      1S   S  
ATOM   1143  CE  MET    96      71.051  -0.626  17.788  1.00  1.00      1S   C  
ATOM   1144  HN  MET    96      69.509   3.487  21.253  1.00  0.00      1S   H  
ATOM   1145  HA  MET    96      71.639   1.857  22.131  1.00  1.00      1S   H  
ATOM   1146  HB1 MET    96      72.676   2.630  19.864  1.00  0.00      1S   H  
ATOM   1147  HB2 MET    96      71.222   3.654  19.671  1.00  1.00      1S   H  
ATOM   1148  HG1 MET    96      70.558   1.877  18.440  1.00  0.00      1S   H  
ATOM   1149  HG2 MET    96      69.913   1.323  20.008  1.00  1.00      1S   H  
ATOM   1150  HE1 MET    96      71.020   0.144  16.987  1.00  1.00      1S   H  
ATOM   1151  HE2 MET    96      70.008  -0.948  17.991  1.00  1.00      1S   H  
ATOM   1152  HE3 MET    96      71.609  -1.502  17.391  1.00  1.00      1S   H  
ATOM   1153  N   LYS    97      71.951   5.115  22.256  1.00  1.00      1S   N  
ATOM   1154  CA  LYS    97      72.704   6.262  22.716  1.00  1.00      1S   C  
ATOM   1155  C   LYS    97      73.795   6.619  21.715  1.00  1.00      1S   C  
ATOM   1156  O   LYS    97      74.768   7.293  22.050  1.00  1.00      1S   O  
ATOM   1157  CB  LYS    97      73.204   6.098  24.186  1.00  1.00      1S   C  
ATOM   1158  CG  LYS    97      73.299   7.393  25.017  1.00  1.00      1S   C  
ATOM   1159  CD  LYS    97      71.941   7.937  25.504  1.00  1.00      1S   C  
ATOM   1160  CE  LYS    97      72.073   9.287  26.227  1.00  1.00      1S   C  
ATOM   1161  NZ  LYS    97      70.747   9.905  26.470  1.00  1.00      1S   N1+
ATOM   1162  HN  LYS    97      71.001   5.318  22.033  1.00  0.00      1S   H  
ATOM   1163  HA  LYS    97      71.993   7.074  22.703  1.00  1.00      1S   H  
ATOM   1164  HB1 LYS    97      74.191   5.587  24.181  1.00  0.00      1S   H  
ATOM   1165  HB2 LYS    97      72.494   5.425  24.719  1.00  1.00      1S   H  
ATOM   1166  HG1 LYS    97      73.818   8.171  24.417  1.00  0.00      1S   H  
ATOM   1167  HG2 LYS    97      73.923   7.187  25.916  1.00  1.00      1S   H  
ATOM   1168  HD1 LYS    97      71.478   7.195  26.191  1.00  0.00      1S   H  
ATOM   1169  HD2 LYS    97      71.270   8.054  24.625  1.00  1.00      1S   H  
ATOM   1170  HE1 LYS    97      72.660   9.996  25.604  1.00  0.00      1S   H  
ATOM   1171  HE2 LYS    97      72.578   9.160  27.208  1.00  1.00      1S   H  
ATOM   1172  HZ1 LYS    97      70.173   9.284  27.075  1.00  1.00      1S   H  
ATOM   1173  HZ2 LYS    97      70.263  10.047  25.560  1.00  1.00      1S   H  
ATOM   1174  HZ3 LYS    97      70.874  10.825  26.939  1.00  1.00      1S   H  
ATOM   1175  N   MET    98      73.614   6.159  20.445  1.00  1.00      1S   N  
ATOM   1176  CA  MET    98      74.510   6.352  19.324  1.00  1.00      1S   C  
ATOM   1177  C   MET    98      73.842   5.757  18.097  1.00  1.00      1S   C  
ATOM   1178  O   MET    98      72.738   5.226  18.177  1.00  1.00      1S   O  
ATOM   1179  CB  MET    98      75.944   5.775  19.525  1.00  1.00      1S   C  
ATOM   1180  CG  MET    98      76.028   4.330  20.064  1.00  1.00      1S   C  
ATOM   1181  SD  MET    98      75.985   3.021  18.812  1.00  1.00      1S   S  
ATOM   1182  CE  MET    98      77.729   3.117  18.302  1.00  1.00      1S   C  
ATOM   1183  HN  MET    98      72.794   5.636  20.223  1.00  0.00      1S   H  
ATOM   1184  HA  MET    98      74.585   7.417  19.158  1.00  1.00      1S   H  
ATOM   1185  HB1 MET    98      76.446   6.421  20.280  1.00  0.00      1S   H  
ATOM   1186  HB2 MET    98      76.538   5.871  18.592  1.00  1.00      1S   H  
ATOM   1187  HG1 MET    98      75.211   4.169  20.794  1.00  0.00      1S   H  
ATOM   1188  HG2 MET    98      76.977   4.239  20.636  1.00  1.00      1S   H  
ATOM   1189  HE1 MET    98      78.400   2.753  19.109  1.00  1.00      1S   H  
ATOM   1190  HE2 MET    98      78.022   4.160  18.061  1.00  1.00      1S   H  
ATOM   1191  HE3 MET    98      77.914   2.495  17.400  1.00  1.00      1S   H  
ATOM   1192  N   TRP    99      74.501   5.877  16.915  1.00  1.00      1S   N  
ATOM   1193  CA  TRP    99      73.968   5.480  15.628  1.00  1.00      1S   C  
ATOM   1194  C   TRP    99      74.777   4.321  15.094  1.00  1.00      1S   C  
ATOM   1195  O   TRP    99      76.000   4.319  15.192  1.00  1.00      1S   O  
ATOM   1196  CB  TRP    99      74.078   6.659  14.632  1.00  1.00      1S   C  
ATOM   1197  CG  TRP    99      73.482   6.461  13.258  1.00  1.00      1S   C  
ATOM   1198  CD1 TRP    99      74.142   6.540  12.068  1.00  1.00      1S   C  
ATOM   1199  CD2 TRP    99      72.090   6.267  12.939  1.00  1.00      1S   C  
ATOM   1200  CE2 TRP    99      71.995   6.271  11.534  1.00  1.00      1S   C  
ATOM   1201  CE3 TRP    99      70.954   6.115  13.730  1.00  1.00      1S   C  
ATOM   1202  NE1 TRP    99      73.261   6.404  11.031  1.00  1.00      1S   N  
ATOM   1203  CZ2 TRP    99      70.769   6.160  10.897  1.00  1.00      1S   C  
ATOM   1204  CZ3 TRP    99      69.715   5.974  13.085  1.00  1.00      1S   C  
ATOM   1205  CH2 TRP    99      69.625   6.007  11.686  1.00  1.00      1S   C  
ATOM   1206  HN  TRP    99      75.400   6.305  16.875  1.00  0.00      1S   H  
ATOM   1207  HA  TRP    99      72.936   5.177  15.732  1.00  1.00      1S   H  
ATOM   1208  HB1 TRP    99      75.148   6.921  14.498  1.00  0.00      1S   H  
ATOM   1209  HB2 TRP    99      73.590   7.550  15.080  1.00  1.00      1S   H  
ATOM   1210  HD1 TRP    99      75.198   6.734  11.960  1.00  1.00      1S   H  
ATOM   1211  HE1 TRP    99      73.508   6.429  10.084  1.00  1.00      1S   H  
ATOM   1212  HE3 TRP    99      70.999   6.083  14.805  1.00  1.00      1S   H  
ATOM   1213  HZ2 TRP    99      70.690   6.200   9.824  1.00  1.00      1S   H  
ATOM   1214  HZ3 TRP    99      68.817   5.846  13.671  1.00  1.00      1S   H  
ATOM   1215  HH2 TRP    99      68.661   5.926  11.208  1.00  1.00      1S   H  
ATOM   1216  N   THR   100      74.099   3.301  14.511  1.00  1.00      1S   N  
ATOM   1217  CA  THR   100      74.745   2.081  14.050  1.00  1.00      1S   C  
ATOM   1218  C   THR   100      74.419   1.785  12.601  1.00  1.00      1S   C  
ATOM   1219  O   THR   100      74.489   0.630  12.186  1.00  1.00      1S   O  
ATOM   1220  CB  THR   100      74.411   0.864  14.929  1.00  1.00      1S   C  
ATOM   1221  CG2 THR   100      75.522   0.721  15.984  1.00  1.00      1S   C  
ATOM   1222  OG1 THR   100      73.160   1.020  15.590  1.00  1.00      1S   O  
ATOM   1223  HN  THR   100      73.103   3.298  14.466  1.00  0.00      1S   H  
ATOM   1224  HA  THR   100      75.817   2.216  14.068  1.00  1.00      1S   H  
ATOM   1225  HB  THR   100      74.384  -0.093  14.366  1.00  1.00      1S   H  
ATOM   1226  HG1 THR   100      73.107   0.302  16.226  1.00  1.00      1S   H  
ATOM   1227 HG21 THR   100      75.590   1.650  16.579  1.00  1.00      1S   H  
ATOM   1228 HG22 THR   100      76.502   0.549  15.491  1.00  1.00      1S   H  
ATOM   1229 HG23 THR   100      75.315  -0.132  16.663  1.00  1.00      1S   H  
ATOM   1230  N   PHE   101      74.088   2.808  11.769  1.00  1.00      1S   N  
ATOM   1231  CA  PHE   101      73.710   2.553  10.386  1.00  1.00      1S   C  
ATOM   1232  C   PHE   101      74.537   3.350   9.390  1.00  1.00      1S   C  
ATOM   1233  O   PHE   101      74.322   3.221   8.187  1.00  1.00      1S   O  
ATOM   1234  CB  PHE   101      72.198   2.793  10.123  1.00  1.00      1S   C  
ATOM   1235  CG  PHE   101      71.343   1.881  10.973  1.00  1.00      1S   C  
ATOM   1236  CD1 PHE   101      70.925   2.274  12.258  1.00  1.00      1S   C  
ATOM   1237  CD2 PHE   101      70.961   0.613  10.498  1.00  1.00      1S   C  
ATOM   1238  CE1 PHE   101      70.169   1.410  13.061  1.00  1.00      1S   C  
ATOM   1239  CE2 PHE   101      70.196  -0.249  11.295  1.00  1.00      1S   C  
ATOM   1240  CZ  PHE   101      69.805   0.147  12.579  1.00  1.00      1S   C  
ATOM   1241  HN  PHE   101      74.027   3.751  12.085  1.00  0.00      1S   H  
ATOM   1242  HA  PHE   101      73.906   1.519  10.136  1.00  1.00      1S   H  
ATOM   1243  HB1 PHE   101      71.952   2.581   9.061  1.00  0.00      1S   H  
ATOM   1244  HB2 PHE   101      71.927   3.842  10.349  1.00  1.00      1S   H  
ATOM   1245  HD1 PHE   101      71.210   3.243  12.639  1.00  1.00      1S   H  
ATOM   1246  HD2 PHE   101      71.267   0.295   9.512  1.00  1.00      1S   H  
ATOM   1247  HE1 PHE   101      69.871   1.716  14.053  1.00  1.00      1S   H  
ATOM   1248  HE2 PHE   101      69.913  -1.223  10.921  1.00  1.00      1S   H  
ATOM   1249  HZ  PHE   101      69.224  -0.521  13.198  1.00  1.00      1S   H  
ATOM   1250  N   GLY   102      75.532   4.162   9.833  1.00  1.00      1S   N  
ATOM   1251  CA  GLY   102      76.449   4.845   8.927  1.00  1.00      1S   C  
ATOM   1252  C   GLY   102      75.929   6.191   8.490  1.00  1.00      1S   C  
ATOM   1253  O   GLY   102      74.759   6.506   8.680  1.00  1.00      1S   O  
ATOM   1254  HN  GLY   102      75.722   4.269  10.806  1.00  0.00      1S   H  
ATOM   1255  HA1 GLY   102      76.601   4.236   8.046  1.00  0.00      1S   H  
ATOM   1256  HA2 GLY   102      77.361   5.006   9.479  1.00  1.00      1S   H  
ATOM   1257  N   ASN   103      76.788   7.040   7.869  1.00  1.00      1S   N  
ATOM   1258  CA  ASN   103      76.434   8.413   7.547  1.00  1.00      1S   C  
ATOM   1259  C   ASN   103      75.526   8.547   6.350  1.00  1.00      1S   C  
ATOM   1260  O   ASN   103      74.767   9.509   6.284  1.00  1.00      1S   O  
ATOM   1261  CB  ASN   103      77.647   9.347   7.291  1.00  1.00      1S   C  
ATOM   1262  CG  ASN   103      78.392   9.677   8.589  1.00  1.00      1S   C  
ATOM   1263  ND2 ASN   103      77.658  10.269   9.579  1.00  1.00      1S   N  
ATOM   1264  OD1 ASN   103      79.596   9.440   8.692  1.00  1.00      1S   O  
ATOM   1265  HN  ASN   103      77.733   6.778   7.661  1.00  0.00      1S   H  
ATOM   1266  HA  ASN   103      75.874   8.800   8.387  1.00  1.00      1S   H  
ATOM   1267  HB1 ASN   103      77.319  10.313   6.848  1.00  0.00      1S   H  
ATOM   1268  HB2 ASN   103      78.354   8.864   6.584  1.00  1.00      1S   H  
ATOM   1269 HD21 ASN   103      78.102  10.480  10.452  1.00  1.00      1S   H  
ATOM   1270 HD22 ASN   103      76.691  10.471   9.441  1.00  1.00      1S   H  
ATOM   1271  N   PHE   104      75.546   7.602   5.380  1.00  1.00      1S   N  
ATOM   1272  CA  PHE   104      74.635   7.656   4.251  1.00  1.00      1S   C  
ATOM   1273  C   PHE   104      73.250   7.237   4.699  1.00  1.00      1S   C  
ATOM   1274  O   PHE   104      72.260   7.792   4.233  1.00  1.00      1S   O  
ATOM   1275  CB  PHE   104      75.136   6.838   3.019  1.00  1.00      1S   C  
ATOM   1276  CG  PHE   104      74.033   6.499   2.035  1.00  1.00      1S   C  
ATOM   1277  CD1 PHE   104      73.492   7.465   1.167  1.00  1.00      1S   C  
ATOM   1278  CD2 PHE   104      73.428   5.232   2.105  1.00  1.00      1S   C  
ATOM   1279  CE1 PHE   104      72.379   7.157   0.370  1.00  1.00      1S   C  
ATOM   1280  CE2 PHE   104      72.313   4.926   1.319  1.00  1.00      1S   C  
ATOM   1281  CZ  PHE   104      71.797   5.885   0.441  1.00  1.00      1S   C  
ATOM   1282  HN  PHE   104      76.172   6.827   5.414  1.00  0.00      1S   H  
ATOM   1283  HA  PHE   104      74.558   8.687   3.929  1.00  1.00      1S   H  
ATOM   1284  HB1 PHE   104      75.600   5.890   3.364  1.00  0.00      1S   H  
ATOM   1285  HB2 PHE   104      75.908   7.430   2.482  1.00  1.00      1S   H  
ATOM   1286  HD1 PHE   104      73.910   8.461   1.137  1.00  1.00      1S   H  
ATOM   1287  HD2 PHE   104      73.802   4.501   2.807  1.00  1.00      1S   H  
ATOM   1288  HE1 PHE   104      71.962   7.905  -0.288  1.00  1.00      1S   H  
ATOM   1289  HE2 PHE   104      71.848   3.954   1.397  1.00  1.00      1S   H  
ATOM   1290  HZ  PHE   104      70.935   5.649  -0.166  1.00  1.00      1S   H  
ATOM   1291  N   TRP   105      73.120   6.251   5.615  1.00  1.00      1S   N  
ATOM   1292  CA  TRP   105      71.804   5.871   6.070  1.00  1.00      1S   C  
ATOM   1293  C   TRP   105      71.269   6.901   7.053  1.00  1.00      1S   C  
ATOM   1294  O   TRP   105      70.058   7.051   7.197  1.00  1.00      1S   O  
ATOM   1295  CB  TRP   105      71.734   4.445   6.657  1.00  1.00      1S   C  
ATOM   1296  CG  TRP   105      70.299   4.014   6.877  1.00  1.00      1S   C  
ATOM   1297  CD1 TRP   105      69.571   4.153   8.021  1.00  1.00      1S   C  
ATOM   1298  CD2 TRP   105      69.364   3.647   5.846  1.00  1.00      1S   C  
ATOM   1299  CE2 TRP   105      68.090   3.610   6.450  1.00  1.00      1S   C  
ATOM   1300  CE3 TRP   105      69.521   3.371   4.490  1.00  1.00      1S   C  
ATOM   1301  NE1 TRP   105      68.241   3.974   7.760  1.00  1.00      1S   N  
ATOM   1302  CZ2 TRP   105      66.959   3.258   5.729  1.00  1.00      1S   C  
ATOM   1303  CZ3 TRP   105      68.377   3.013   3.760  1.00  1.00      1S   C  
ATOM   1304  CH2 TRP   105      67.116   2.948   4.373  1.00  1.00      1S   C  
ATOM   1305  HN  TRP   105      73.899   5.766   6.005  1.00  0.00      1S   H  
ATOM   1306  HA  TRP   105      71.149   5.872   5.208  1.00  1.00      1S   H  
ATOM   1307  HB1 TRP   105      72.285   4.420   7.619  1.00  0.00      1S   H  
ATOM   1308  HB2 TRP   105      72.217   3.736   5.950  1.00  1.00      1S   H  
ATOM   1309  HD1 TRP   105      69.981   4.388   8.987  1.00  1.00      1S   H  
ATOM   1310  HE1 TRP   105      67.523   4.027   8.419  1.00  1.00      1S   H  
ATOM   1311  HE3 TRP   105      70.483   3.412   4.002  1.00  1.00      1S   H  
ATOM   1312  HZ2 TRP   105      65.984   3.212   6.191  1.00  1.00      1S   H  
ATOM   1313  HZ3 TRP   105      68.467   2.779   2.709  1.00  1.00      1S   H  
ATOM   1314  HH2 TRP   105      66.252   2.658   3.793  1.00  1.00      1S   H  
ATOM   1315  N   CYS   106      72.163   7.683   7.706  1.00  1.00      1S   N  
ATOM   1316  CA  CYS   106      71.803   8.838   8.506  1.00  1.00      1S   C  
ATOM   1317  C   CYS   106      71.180   9.887   7.610  1.00  1.00      1S   C  
ATOM   1318  O   CYS   106      70.081  10.351   7.892  1.00  1.00      1S   O  
ATOM   1319  CB  CYS   106      73.030   9.431   9.253  1.00  1.00      1S   C  
ATOM   1320  SG  CYS   106      72.702  10.914  10.263  1.00  1.00      1S   S  
ATOM   1321  HN  CYS   106      73.142   7.518   7.608  1.00  0.00      1S   H  
ATOM   1322  HA  CYS   106      71.062   8.524   9.228  1.00  1.00      1S   H  
ATOM   1323  HB1 CYS   106      73.813   9.679   8.511  1.00  0.00      1S   H  
ATOM   1324  HB2 CYS   106      73.457   8.646   9.908  1.00  1.00      1S   H  
ATOM   1325  N   GLU   107      71.853  10.228   6.477  1.00  1.00      1S   N  
ATOM   1326  CA  GLU   107      71.391  11.130   5.430  1.00  1.00      1S   C  
ATOM   1327  C   GLU   107      70.011  10.757   4.926  1.00  1.00      1S   C  
ATOM   1328  O   GLU   107      69.157  11.615   4.721  1.00  1.00      1S   O  
ATOM   1329  CB  GLU   107      72.347  11.102   4.203  1.00  1.00      1S   C  
ATOM   1330  CG  GLU   107      73.593  12.000   4.324  1.00  1.00      1S   C  
ATOM   1331  CD  GLU   107      74.624  11.620   3.256  1.00  1.00      1S   C  
ATOM   1332  OE1 GLU   107      75.823  11.487   3.620  1.00  1.00      1S   O  
ATOM   1333  OE2 GLU   107      74.233  11.467   2.069  1.00  1.00      1S   O1-
ATOM   1334  HN  GLU   107      72.747   9.821   6.294  1.00  0.00      1S   H  
ATOM   1335  HA  GLU   107      71.344  12.128   5.839  1.00  1.00      1S   H  
ATOM   1336  HB1 GLU   107      71.813  11.409   3.276  1.00  0.00      1S   H  
ATOM   1337  HB2 GLU   107      72.684  10.057   4.054  1.00  1.00      1S   H  
ATOM   1338  HG1 GLU   107      74.054  11.890   5.327  1.00  0.00      1S   H  
ATOM   1339  HG2 GLU   107      73.296  13.059   4.177  1.00  1.00      1S   H  
ATOM   1340  N   PHE   108      69.784   9.436   4.739  1.00  1.00      1S   N  
ATOM   1341  CA  PHE   108      68.582   8.848   4.205  1.00  1.00      1S   C  
ATOM   1342  C   PHE   108      67.428   8.952   5.181  1.00  1.00      1S   C  
ATOM   1343  O   PHE   108      66.355   9.426   4.822  1.00  1.00      1S   O  
ATOM   1344  CB  PHE   108      68.850   7.359   3.868  1.00  1.00      1S   C  
ATOM   1345  CG  PHE   108      67.955   6.866   2.769  1.00  1.00      1S   C  
ATOM   1346  CD1 PHE   108      68.448   6.751   1.460  1.00  1.00      1S   C  
ATOM   1347  CD2 PHE   108      66.627   6.499   3.030  1.00  1.00      1S   C  
ATOM   1348  CE1 PHE   108      67.636   6.261   0.432  1.00  1.00      1S   C  
ATOM   1349  CE2 PHE   108      65.802   6.030   2.001  1.00  1.00      1S   C  
ATOM   1350  CZ  PHE   108      66.309   5.904   0.702  1.00  1.00      1S   C  
ATOM   1351  HN  PHE   108      70.516   8.783   4.923  1.00  0.00      1S   H  
ATOM   1352  HA  PHE   108      68.332   9.400   3.309  1.00  1.00      1S   H  
ATOM   1353  HB1 PHE   108      68.736   6.699   4.754  1.00  0.00      1S   H  
ATOM   1354  HB2 PHE   108      69.896   7.258   3.509  1.00  1.00      1S   H  
ATOM   1355  HD1 PHE   108      69.466   7.041   1.250  1.00  1.00      1S   H  
ATOM   1356  HD2 PHE   108      66.244   6.577   4.033  1.00  1.00      1S   H  
ATOM   1357  HE1 PHE   108      68.033   6.162  -0.568  1.00  1.00      1S   H  
ATOM   1358  HE2 PHE   108      64.778   5.759   2.212  1.00  1.00      1S   H  
ATOM   1359  HZ  PHE   108      65.679   5.530  -0.091  1.00  1.00      1S   H  
ATOM   1360  N   TRP   109      67.635   8.512   6.445  1.00  1.00      1S   N  
ATOM   1361  CA  TRP   109      66.658   8.501   7.518  1.00  1.00      1S   C  
ATOM   1362  C   TRP   109      66.141   9.886   7.837  1.00  1.00      1S   C  
ATOM   1363  O   TRP   109      64.944  10.069   8.055  1.00  1.00      1S   O  
ATOM   1364  CB  TRP   109      67.262   7.848   8.791  1.00  1.00      1S   C  
ATOM   1365  CG  TRP   109      66.378   7.893  10.023  1.00  1.00      1S   C  
ATOM   1366  CD1 TRP   109      65.230   7.201  10.272  1.00  1.00      1S   C  
ATOM   1367  CD2 TRP   109      66.538   8.822  11.111  1.00  1.00      1S   C  
ATOM   1368  CE2 TRP   109      65.457   8.612  11.991  1.00  1.00      1S   C  
ATOM   1369  CE3 TRP   109      67.496   9.798  11.374  1.00  1.00      1S   C  
ATOM   1370  NE1 TRP   109      64.680   7.617  11.460  1.00  1.00      1S   N  
ATOM   1371  CZ2 TRP   109      65.316   9.359  13.153  1.00  1.00      1S   C  
ATOM   1372  CZ3 TRP   109      67.355  10.555  12.547  1.00  1.00      1S   C  
ATOM   1373  CH2 TRP   109      66.281  10.338  13.425  1.00  1.00      1S   C  
ATOM   1374  HN  TRP   109      68.520   8.122   6.696  1.00  0.00      1S   H  
ATOM   1375  HA  TRP   109      65.817   7.910   7.198  1.00  1.00      1S   H  
ATOM   1376  HB1 TRP   109      68.233   8.337   9.023  1.00  0.00      1S   H  
ATOM   1377  HB2 TRP   109      67.472   6.781   8.558  1.00  1.00      1S   H  
ATOM   1378  HD1 TRP   109      64.807   6.446   9.625  1.00  1.00      1S   H  
ATOM   1379  HE1 TRP   109      63.863   7.270  11.871  1.00  1.00      1S   H  
ATOM   1380  HE3 TRP   109      68.326   9.985  10.710  1.00  1.00      1S   H  
ATOM   1381  HZ2 TRP   109      64.488   9.208  13.829  1.00  1.00      1S   H  
ATOM   1382  HZ3 TRP   109      68.083  11.320  12.776  1.00  1.00      1S   H  
ATOM   1383  HH2 TRP   109      66.192  10.937  14.319  1.00  1.00      1S   H  
ATOM   1384  N   THR   110      67.048  10.887   7.842  1.00  1.00      1S   N  
ATOM   1385  CA  THR   110      66.777  12.289   8.100  1.00  1.00      1S   C  
ATOM   1386  C   THR   110      65.895  12.857   7.004  1.00  1.00      1S   C  
ATOM   1387  O   THR   110      65.065  13.731   7.233  1.00  1.00      1S   O  
ATOM   1388  CB  THR   110      68.079  13.083   8.169  1.00  1.00      1S   C  
ATOM   1389  CG2 THR   110      67.853  14.543   8.600  1.00  1.00      1S   C  
ATOM   1390  OG1 THR   110      68.955  12.500   9.124  1.00  1.00      1S   O  
ATOM   1391  HN  THR   110      68.007  10.674   7.665  1.00  0.00      1S   H  
ATOM   1392  HA  THR   110      66.249  12.359   9.042  1.00  1.00      1S   H  
ATOM   1393  HB  THR   110      68.588  13.063   7.179  1.00  1.00      1S   H  
ATOM   1394  HG1 THR   110      69.339  11.723   8.702  1.00  1.00      1S   H  
ATOM   1395 HG21 THR   110      67.401  14.583   9.614  1.00  1.00      1S   H  
ATOM   1396 HG22 THR   110      67.190  15.081   7.898  1.00  1.00      1S   H  
ATOM   1397 HG23 THR   110      68.828  15.077   8.627  1.00  1.00      1S   H  
ATOM   1398  N   SER   111      66.042  12.333   5.769  1.00  1.00      1S   N  
ATOM   1399  CA  SER   111      65.259  12.743   4.628  1.00  1.00      1S   C  
ATOM   1400  C   SER   111      63.859  12.164   4.671  1.00  1.00      1S   C  
ATOM   1401  O   SER   111      62.915  12.839   4.274  1.00  1.00      1S   O  
ATOM   1402  CB  SER   111      65.943  12.358   3.304  1.00  1.00      1S   C  
ATOM   1403  OG  SER   111      67.140  13.100   3.128  1.00  1.00      1S   O  
ATOM   1404  HN  SER   111      66.708  11.611   5.598  1.00  0.00      1S   H  
ATOM   1405  HA  SER   111      65.162  13.820   4.654  1.00  1.00      1S   H  
ATOM   1406  HB1 SER   111      65.281  12.601   2.451  1.00  0.00      1S   H  
ATOM   1407  HB2 SER   111      66.183  11.276   3.273  1.00  1.00      1S   H  
ATOM   1408  HG1 SER   111      67.794  12.717   3.723  1.00  0.00      1S   H  
ATOM   1409  N   ILE   112      63.667  10.923   5.188  1.00  1.00      1S   N  
ATOM   1410  CA  ILE   112      62.361  10.295   5.356  1.00  1.00      1S   C  
ATOM   1411  C   ILE   112      61.562  11.062   6.391  1.00  1.00      1S   C  
ATOM   1412  O   ILE   112      60.385  11.351   6.196  1.00  1.00      1S   O  
ATOM   1413  CB  ILE   112      62.461   8.837   5.812  1.00  1.00      1S   C  
ATOM   1414  CG1 ILE   112      63.262   7.976   4.808  1.00  1.00      1S   C  
ATOM   1415  CG2 ILE   112      61.050   8.224   5.996  1.00  1.00      1S   C  
ATOM   1416  CD  ILE   112      63.839   6.705   5.443  1.00  1.00      1S   C  
ATOM   1417  HN  ILE   112      64.444  10.376   5.494  1.00  0.00      1S   H  
ATOM   1418  HA  ILE   112      61.839  10.342   4.411  1.00  1.00      1S   H  
ATOM   1419  HB  ILE   112      62.996   8.806   6.789  1.00  1.00      1S   H  
ATOM   1420 HG11 ILE   112      64.098   8.555   4.365  1.00  0.00      1S   H  
ATOM   1421 HG12 ILE   112      62.584   7.696   3.973  1.00  1.00      1S   H  
ATOM   1422 HG21 ILE   112      60.493   8.242   5.036  1.00  1.00      1S   H  
ATOM   1423 HG22 ILE   112      60.454   8.772   6.751  1.00  1.00      1S   H  
ATOM   1424 HG23 ILE   112      61.132   7.171   6.335  1.00  1.00      1S   H  
ATOM   1425  HD1 ILE   112      63.261   6.402   6.340  1.00  0.00      1S   H  
ATOM   1426  HD2 ILE   112      64.889   6.878   5.751  1.00  0.00      1S   H  
ATOM   1427  HD3 ILE   112      63.834   5.869   4.713  1.00  0.00      1S   H  
ATOM   1428  N   ASP   113      62.233  11.420   7.509  1.00  1.00      1S   N  
ATOM   1429  CA  ASP   113      61.755  12.186   8.637  1.00  1.00      1S   C  
ATOM   1430  C   ASP   113      61.074  13.465   8.205  1.00  1.00      1S   C  
ATOM   1431  O   ASP   113      59.915  13.699   8.532  1.00  1.00      1S   O  
ATOM   1432  CB  ASP   113      62.988  12.490   9.530  1.00  1.00      1S   C  
ATOM   1433  CG  ASP   113      62.705  12.944  10.959  1.00  1.00      1S   C  
ATOM   1434  OD1 ASP   113      61.592  13.445  11.260  1.00  1.00      1S   O  
ATOM   1435  OD2 ASP   113      63.650  12.791  11.779  1.00  1.00      1S   O1-
ATOM   1436  HN  ASP   113      63.183  11.129   7.610  1.00  0.00      1S   H  
ATOM   1437  HA  ASP   113      61.038  11.572   9.164  1.00  1.00      1S   H  
ATOM   1438  HB1 ASP   113      63.636  13.252   9.055  1.00  0.00      1S   H  
ATOM   1439  HB2 ASP   113      63.583  11.552   9.604  1.00  1.00      1S   H  
ATOM   1440  N   VAL   114      61.782  14.303   7.413  1.00  1.00      1S   N  
ATOM   1441  CA  VAL   114      61.287  15.578   6.941  1.00  1.00      1S   C  
ATOM   1442  C   VAL   114      60.183  15.363   5.920  1.00  1.00      1S   C  
ATOM   1443  O   VAL   114      59.135  15.988   6.034  1.00  1.00      1S   O  
ATOM   1444  CB  VAL   114      62.417  16.462   6.417  1.00  1.00      1S   C  
ATOM   1445  CG1 VAL   114      61.885  17.806   5.870  1.00  1.00      1S   C  
ATOM   1446  CG2 VAL   114      63.407  16.725   7.574  1.00  1.00      1S   C  
ATOM   1447  HN  VAL   114      62.716  14.079   7.146  1.00  0.00      1S   H  
ATOM   1448  HA  VAL   114      60.843  16.084   7.787  1.00  1.00      1S   H  
ATOM   1449  HB  VAL   114      62.961  15.929   5.608  1.00  1.00      1S   H  
ATOM   1450 HG11 VAL   114      61.336  18.356   6.663  1.00  1.00      1S   H  
ATOM   1451 HG12 VAL   114      61.206  17.657   5.006  1.00  1.00      1S   H  
ATOM   1452 HG13 VAL   114      62.738  18.434   5.532  1.00  1.00      1S   H  
ATOM   1453 HG21 VAL   114      63.858  15.785   7.949  1.00  1.00      1S   H  
ATOM   1454 HG22 VAL   114      62.887  17.226   8.418  1.00  1.00      1S   H  
ATOM   1455 HG23 VAL   114      64.226  17.388   7.227  1.00  1.00      1S   H  
ATOM   1456  N   LEU   115      60.363  14.436   4.942  1.00  1.00      1S   N  
ATOM   1457  CA  LEU   115      59.414  14.069   3.893  1.00  1.00      1S   C  
ATOM   1458  C   LEU   115      58.054  13.694   4.438  1.00  1.00      1S   C  
ATOM   1459  O   LEU   115      57.026  14.050   3.868  1.00  1.00      1S   O  
ATOM   1460  CB  LEU   115      59.973  12.858   3.095  1.00  1.00      1S   C  
ATOM   1461  CG  LEU   115      59.073  12.160   2.045  1.00  1.00      1S   C  
ATOM   1462  CD1 LEU   115      59.480  12.499   0.601  1.00  1.00      1S   C  
ATOM   1463  CD2 LEU   115      59.099  10.640   2.288  1.00  1.00      1S   C  
ATOM   1464  HN  LEU   115      61.225  13.934   4.894  1.00  0.00      1S   H  
ATOM   1465  HA  LEU   115      59.291  14.922   3.241  1.00  1.00      1S   H  
ATOM   1466  HB1 LEU   115      60.281  12.090   3.835  1.00  0.00      1S   H  
ATOM   1467  HB2 LEU   115      60.910  13.162   2.588  1.00  1.00      1S   H  
ATOM   1468  HG  LEU   115      58.018  12.491   2.167  1.00  1.00      1S   H  
ATOM   1469 HD11 LEU   115      60.532  12.200   0.410  1.00  1.00      1S   H  
ATOM   1470 HD12 LEU   115      59.378  13.588   0.427  1.00  1.00      1S   H  
ATOM   1471 HD13 LEU   115      58.826  11.964  -0.121  1.00  1.00      1S   H  
ATOM   1472 HD21 LEU   115      58.744  10.417   3.317  1.00  1.00      1S   H  
ATOM   1473 HD22 LEU   115      60.134  10.252   2.182  1.00  1.00      1S   H  
ATOM   1474 HD23 LEU   115      58.442  10.116   1.564  1.00  1.00      1S   H  
ATOM   1475  N   CYS   116      58.027  12.966   5.570  1.00  1.00      1S   N  
ATOM   1476  CA  CYS   116      56.816  12.485   6.181  1.00  1.00      1S   C  
ATOM   1477  C   CYS   116      56.186  13.527   7.055  1.00  1.00      1S   C  
ATOM   1478  O   CYS   116      54.964  13.594   7.110  1.00  1.00      1S   O  
ATOM   1479  CB  CYS   116      57.067  11.221   7.017  1.00  1.00      1S   C  
ATOM   1480  SG  CYS   116      57.317   9.792   5.941  1.00  1.00      1S   S  
ATOM   1481  HN  CYS   116      58.876  12.698   6.024  1.00  0.00      1S   H  
ATOM   1482  HA  CYS   116      56.100  12.253   5.403  1.00  1.00      1S   H  
ATOM   1483  HB1 CYS   116      56.191  11.016   7.667  1.00  0.00      1S   H  
ATOM   1484  HB2 CYS   116      57.954  11.378   7.671  1.00  1.00      1S   H  
ATOM   1485  HG1 CYS   116      58.451  10.226   5.414  1.00  0.00      1S   H  
ATOM   1486  N   VAL   117      56.985  14.380   7.747  1.00  1.00      1S   N  
ATOM   1487  CA  VAL   117      56.466  15.460   8.566  1.00  1.00      1S   C  
ATOM   1488  C   VAL   117      55.803  16.473   7.658  1.00  1.00      1S   C  
ATOM   1489  O   VAL   117      54.674  16.853   7.909  1.00  1.00      1S   O  
ATOM   1490  CB  VAL   117      57.511  16.086   9.491  1.00  1.00      1S   C  
ATOM   1491  CG1 VAL   117      57.002  17.388  10.154  1.00  1.00      1S   C  
ATOM   1492  CG2 VAL   117      57.863  15.052  10.584  1.00  1.00      1S   C  
ATOM   1493  HN  VAL   117      57.980  14.309   7.707  1.00  0.00      1S   H  
ATOM   1494  HA  VAL   117      55.686  15.048   9.192  1.00  1.00      1S   H  
ATOM   1495  HB  VAL   117      58.429  16.318   8.907  1.00  1.00      1S   H  
ATOM   1496 HG11 VAL   117      56.013  17.221  10.631  1.00  1.00      1S   H  
ATOM   1497 HG12 VAL   117      56.912  18.208   9.412  1.00  1.00      1S   H  
ATOM   1498 HG13 VAL   117      57.716  17.714  10.940  1.00  1.00      1S   H  
ATOM   1499 HG21 VAL   117      58.135  14.072  10.146  1.00  1.00      1S   H  
ATOM   1500 HG22 VAL   117      56.995  14.898  11.260  1.00  1.00      1S   H  
ATOM   1501 HG23 VAL   117      58.720  15.414  11.191  1.00  1.00      1S   H  
ATOM   1502  N   THR   118      56.447  16.863   6.528  1.00  1.00      1S   N  
ATOM   1503  CA  THR   118      55.883  17.785   5.555  1.00  1.00      1S   C  
ATOM   1504  C   THR   118      54.610  17.229   4.968  1.00  1.00      1S   C  
ATOM   1505  O   THR   118      53.620  17.937   4.876  1.00  1.00      1S   O  
ATOM   1506  CB  THR   118      56.821  18.107   4.400  1.00  1.00      1S   C  
ATOM   1507  CG2 THR   118      56.297  19.304   3.577  1.00  1.00      1S   C  
ATOM   1508  OG1 THR   118      58.124  18.407   4.874  1.00  1.00      1S   O  
ATOM   1509  HN  THR   118      57.360  16.522   6.309  1.00  0.00      1S   H  
ATOM   1510  HA  THR   118      55.642  18.698   6.082  1.00  1.00      1S   H  
ATOM   1511  HB  THR   118      56.928  17.223   3.735  1.00  1.00      1S   H  
ATOM   1512  HG1 THR   118      58.033  19.154   5.476  1.00  1.00      1S   H  
ATOM   1513 HG21 THR   118      56.166  20.198   4.218  1.00  1.00      1S   H  
ATOM   1514 HG22 THR   118      55.320  19.067   3.106  1.00  1.00      1S   H  
ATOM   1515 HG23 THR   118      57.003  19.561   2.763  1.00  1.00      1S   H  
ATOM   1516  N   ALA   119      54.605  15.921   4.604  1.00  1.00      1S   N  
ATOM   1517  CA  ALA   119      53.464  15.244   4.033  1.00  1.00      1S   C  
ATOM   1518  C   ALA   119      52.310  15.171   4.999  1.00  1.00      1S   C  
ATOM   1519  O   ALA   119      51.176  15.398   4.608  1.00  1.00      1S   O  
ATOM   1520  CB  ALA   119      53.814  13.822   3.564  1.00  1.00      1S   C  
ATOM   1521  HN  ALA   119      55.425  15.363   4.694  1.00  0.00      1S   H  
ATOM   1522  HA  ALA   119      53.138  15.818   3.176  1.00  1.00      1S   H  
ATOM   1523  HB1 ALA   119      54.200  13.210   4.406  1.00  1.00      1S   H  
ATOM   1524  HB2 ALA   119      54.599  13.870   2.780  1.00  1.00      1S   H  
ATOM   1525  HB3 ALA   119      52.925  13.318   3.129  1.00  1.00      1S   H  
ATOM   1526  N   SER   120      52.575  14.909   6.301  1.00  1.00      1S   N  
ATOM   1527  CA  SER   120      51.578  14.927   7.351  1.00  1.00      1S   C  
ATOM   1528  C   SER   120      50.923  16.296   7.423  1.00  1.00      1S   C  
ATOM   1529  O   SER   120      49.721  16.409   7.208  1.00  1.00      1S   O  
ATOM   1530  CB  SER   120      52.181  14.512   8.724  1.00  1.00      1S   C  
ATOM   1531  OG  SER   120      51.195  14.367   9.743  1.00  1.00      1S   O  
ATOM   1532  HN  SER   120      53.504  14.695   6.598  1.00  0.00      1S   H  
ATOM   1533  HA  SER   120      50.821  14.205   7.078  1.00  1.00      1S   H  
ATOM   1534  HB1 SER   120      52.937  15.255   9.054  1.00  0.00      1S   H  
ATOM   1535  HB2 SER   120      52.694  13.532   8.608  1.00  1.00      1S   H  
ATOM   1536  HG1 SER   120      50.936  13.439   9.741  1.00  0.00      1S   H  
ATOM   1537  N   ILE   121      51.714  17.370   7.671  1.00  1.00      1S   N  
ATOM   1538  CA  ILE   121      51.215  18.709   7.936  1.00  1.00      1S   C  
ATOM   1539  C   ILE   121      50.599  19.382   6.727  1.00  1.00      1S   C  
ATOM   1540  O   ILE   121      49.629  20.131   6.870  1.00  1.00      1S   O  
ATOM   1541  CB  ILE   121      52.256  19.618   8.589  1.00  1.00      1S   C  
ATOM   1542  CG1 ILE   121      53.043  18.943   9.740  1.00  1.00      1S   C  
ATOM   1543  CG2 ILE   121      51.578  20.902   9.096  1.00  1.00      1S   C  
ATOM   1544  CD  ILE   121      52.241  18.146  10.767  1.00  1.00      1S   C  
ATOM   1545  HN  ILE   121      52.701  17.259   7.779  1.00  0.00      1S   H  
ATOM   1546  HA  ILE   121      50.410  18.593   8.641  1.00  1.00      1S   H  
ATOM   1547  HB  ILE   121      53.010  19.907   7.820  1.00  1.00      1S   H  
ATOM   1548 HG11 ILE   121      53.639  19.720  10.270  1.00  0.00      1S   H  
ATOM   1549 HG12 ILE   121      53.783  18.261   9.305  1.00  1.00      1S   H  
ATOM   1550 HG21 ILE   121      50.667  20.656   9.676  1.00  1.00      1S   H  
ATOM   1551 HG22 ILE   121      51.281  21.526   8.237  1.00  1.00      1S   H  
ATOM   1552 HG23 ILE   121      52.272  21.491   9.730  1.00  1.00      1S   H  
ATOM   1553  HD1 ILE   121      51.305  17.719  10.363  1.00  0.00      1S   H  
ATOM   1554  HD2 ILE   121      52.001  18.787  11.633  1.00  0.00      1S   H  
ATOM   1555  HD3 ILE   121      52.856  17.296  11.131  1.00  0.00      1S   H  
ATOM   1556  N   GLU   122      51.095  19.107   5.496  1.00  1.00      1S   N  
ATOM   1557  CA  GLU   122      50.503  19.607   4.269  1.00  1.00      1S   C  
ATOM   1558  C   GLU   122      49.116  19.045   4.125  1.00  1.00      1S   C  
ATOM   1559  O   GLU   122      48.164  19.797   3.974  1.00  1.00      1S   O  
ATOM   1560  CB  GLU   122      51.305  19.268   2.979  1.00  1.00      1S   C  
ATOM   1561  CG  GLU   122      51.877  20.499   2.243  1.00  1.00      1S   C  
ATOM   1562  CD  GLU   122      53.141  21.066   2.895  1.00  1.00      1S   C  
ATOM   1563  OE1 GLU   122      54.092  21.381   2.130  1.00  1.00      1S   O  
ATOM   1564  OE2 GLU   122      53.177  21.204   4.145  1.00  1.00      1S   O1-
ATOM   1565  HN  GLU   122      51.905  18.532   5.378  1.00  0.00      1S   H  
ATOM   1566  HA  GLU   122      50.419  20.682   4.360  1.00  1.00      1S   H  
ATOM   1567  HB1 GLU   122      50.650  18.759   2.236  1.00  0.00      1S   H  
ATOM   1568  HB2 GLU   122      52.114  18.550   3.204  1.00  1.00      1S   H  
ATOM   1569  HG1 GLU   122      51.104  21.294   2.189  1.00  0.00      1S   H  
ATOM   1570  HG2 GLU   122      52.133  20.196   1.203  1.00  1.00      1S   H  
ATOM   1571  N   THR   123      48.986  17.701   4.213  1.00  1.00      1S   N  
ATOM   1572  CA  THR   123      47.749  16.971   4.017  1.00  1.00      1S   C  
ATOM   1573  C   THR   123      46.702  17.318   5.064  1.00  1.00      1S   C  
ATOM   1574  O   THR   123      45.510  17.320   4.766  1.00  1.00      1S   O  
ATOM   1575  CB  THR   123      47.971  15.467   3.960  1.00  1.00      1S   C  
ATOM   1576  CG2 THR   123      46.730  14.769   3.398  1.00  1.00      1S   C  
ATOM   1577  OG1 THR   123      49.029  15.148   3.068  1.00  1.00      1S   O  
ATOM   1578  HN  THR   123      49.790  17.133   4.374  1.00  0.00      1S   H  
ATOM   1579  HA  THR   123      47.362  17.281   3.056  1.00  1.00      1S   H  
ATOM   1580  HB  THR   123      48.225  15.064   4.965  1.00  1.00      1S   H  
ATOM   1581  HG1 THR   123      49.843  15.248   3.577  1.00  1.00      1S   H  
ATOM   1582 HG21 THR   123      46.491  15.145   2.380  1.00  1.00      1S   H  
ATOM   1583 HG22 THR   123      45.847  14.907   4.053  1.00  1.00      1S   H  
ATOM   1584 HG23 THR   123      46.927  13.683   3.322  1.00  1.00      1S   H  
ATOM   1585  N   LEU   124      47.124  17.686   6.303  1.00  1.00      1S   N  
ATOM   1586  CA  LEU   124      46.259  18.188   7.360  1.00  1.00      1S   C  
ATOM   1587  C   LEU   124      45.586  19.487   6.960  1.00  1.00      1S   C  
ATOM   1588  O   LEU   124      44.419  19.715   7.265  1.00  1.00      1S   O  
ATOM   1589  CB  LEU   124      47.043  18.465   8.672  1.00  1.00      1S   C  
ATOM   1590  CG  LEU   124      47.453  17.203   9.466  1.00  1.00      1S   C  
ATOM   1591  CD1 LEU   124      48.413  17.560  10.611  1.00  1.00      1S   C  
ATOM   1592  CD2 LEU   124      46.245  16.456  10.044  1.00  1.00      1S   C  
ATOM   1593  HN  LEU   124      48.095  17.656   6.532  1.00  0.00      1S   H  
ATOM   1594  HA  LEU   124      45.481  17.458   7.532  1.00  1.00      1S   H  
ATOM   1595  HB1 LEU   124      46.441  19.102   9.356  1.00  0.00      1S   H  
ATOM   1596  HB2 LEU   124      47.964  19.033   8.415  1.00  1.00      1S   H  
ATOM   1597  HG  LEU   124      47.981  16.512   8.778  1.00  1.00      1S   H  
ATOM   1598 HD11 LEU   124      47.867  18.128  11.392  1.00  1.00      1S   H  
ATOM   1599 HD12 LEU   124      49.244  18.191  10.245  1.00  1.00      1S   H  
ATOM   1600 HD13 LEU   124      48.834  16.639  11.068  1.00  1.00      1S   H  
ATOM   1601 HD21 LEU   124      45.542  16.138   9.248  1.00  1.00      1S   H  
ATOM   1602 HD22 LEU   124      45.715  17.124  10.753  1.00  1.00      1S   H  
ATOM   1603 HD23 LEU   124      46.579  15.555  10.600  1.00  1.00      1S   H  
ATOM   1604  N   CYS   125      46.333  20.356   6.242  1.00  1.00      1S   N  
ATOM   1605  CA  CYS   125      45.885  21.642   5.763  1.00  1.00      1S   C  
ATOM   1606  C   CYS   125      45.105  21.505   4.474  1.00  1.00      1S   C  
ATOM   1607  O   CYS   125      44.239  22.326   4.192  1.00  1.00      1S   O  
ATOM   1608  CB  CYS   125      47.103  22.622   5.665  1.00  1.00      1S   C  
ATOM   1609  SG  CYS   125      47.425  23.539   4.116  1.00  1.00      1S   S  
ATOM   1610  HN  CYS   125      47.275  20.129   6.005  1.00  0.00      1S   H  
ATOM   1611  HA  CYS   125      45.199  22.042   6.496  1.00  1.00      1S   H  
ATOM   1612  HB1 CYS   125      48.009  22.036   5.922  1.00  0.00      1S   H  
ATOM   1613  HB2 CYS   125      47.001  23.365   6.475  1.00  1.00      1S   H  
ATOM   1614  HG1 CYS   125      47.911  22.487   3.475  1.00  0.00      1S   H  
ATOM   1615  N   VAL   126      45.377  20.467   3.652  1.00  1.00      1S   N  
ATOM   1616  CA  VAL   126      44.695  20.257   2.389  1.00  1.00      1S   C  
ATOM   1617  C   VAL   126      43.313  19.704   2.658  1.00  1.00      1S   C  
ATOM   1618  O   VAL   126      42.358  20.100   1.986  1.00  1.00      1S   O  
ATOM   1619  CB  VAL   126      45.488  19.376   1.430  1.00  1.00      1S   C  
ATOM   1620  CG1 VAL   126      44.663  19.019   0.178  1.00  1.00      1S   C  
ATOM   1621  CG2 VAL   126      46.759  20.141   0.999  1.00  1.00      1S   C  
ATOM   1622  HN  VAL   126      46.097  19.812   3.875  1.00  0.00      1S   H  
ATOM   1623  HA  VAL   126      44.567  21.221   1.915  1.00  1.00      1S   H  
ATOM   1624  HB  VAL   126      45.783  18.434   1.941  1.00  1.00      1S   H  
ATOM   1625 HG11 VAL   126      44.348  19.945  -0.350  1.00  1.00      1S   H  
ATOM   1626 HG12 VAL   126      43.762  18.423   0.427  1.00  1.00      1S   H  
ATOM   1627 HG13 VAL   126      45.288  18.411  -0.508  1.00  1.00      1S   H  
ATOM   1628 HG21 VAL   126      47.412  20.375   1.858  1.00  1.00      1S   H  
ATOM   1629 HG22 VAL   126      46.486  21.098   0.507  1.00  1.00      1S   H  
ATOM   1630 HG23 VAL   126      47.341  19.533   0.276  1.00  1.00      1S   H  
ATOM   1631  N   ILE   127      43.159  18.837   3.693  1.00  1.00      1S   N  
ATOM   1632  CA  ILE   127      41.881  18.373   4.216  1.00  1.00      1S   C  
ATOM   1633  C   ILE   127      41.087  19.565   4.693  1.00  1.00      1S   C  
ATOM   1634  O   ILE   127      39.903  19.670   4.400  1.00  1.00      1S   O  
ATOM   1635  CB  ILE   127      42.048  17.345   5.347  1.00  1.00      1S   C  
ATOM   1636  CG1 ILE   127      42.440  15.982   4.741  1.00  1.00      1S   C  
ATOM   1637  CG2 ILE   127      40.773  17.197   6.213  1.00  1.00      1S   C  
ATOM   1638  CD  ILE   127      43.128  15.010   5.705  1.00  1.00      1S   C  
ATOM   1639  HN  ILE   127      43.958  18.509   4.197  1.00  0.00      1S   H  
ATOM   1640  HA  ILE   127      41.333  17.921   3.401  1.00  1.00      1S   H  
ATOM   1641  HB  ILE   127      42.880  17.680   6.007  1.00  1.00      1S   H  
ATOM   1642 HG11 ILE   127      43.150  16.174   3.911  1.00  0.00      1S   H  
ATOM   1643 HG12 ILE   127      41.528  15.503   4.320  1.00  1.00      1S   H  
ATOM   1644 HG21 ILE   127      39.882  17.033   5.571  1.00  1.00      1S   H  
ATOM   1645 HG22 ILE   127      40.610  18.100   6.837  1.00  1.00      1S   H  
ATOM   1646 HG23 ILE   127      40.873  16.329   6.897  1.00  1.00      1S   H  
ATOM   1647  HD1 ILE   127      42.491  14.792   6.586  1.00  0.00      1S   H  
ATOM   1648  HD2 ILE   127      44.094  15.434   6.051  1.00  0.00      1S   H  
ATOM   1649  HD3 ILE   127      43.342  14.054   5.186  1.00  0.00      1S   H  
ATOM   1650  N   ALA   128      41.748  20.508   5.403  1.00  1.00      1S   N  
ATOM   1651  CA  ALA   128      41.147  21.700   5.955  1.00  1.00      1S   C  
ATOM   1652  C   ALA   128      40.499  22.604   4.921  1.00  1.00      1S   C  
ATOM   1653  O   ALA   128      39.328  22.953   5.081  1.00  1.00      1S   O  
ATOM   1654  CB  ALA   128      42.176  22.496   6.780  1.00  1.00      1S   C  
ATOM   1655  HN  ALA   128      42.714  20.388   5.617  1.00  0.00      1S   H  
ATOM   1656  HA  ALA   128      40.370  21.366   6.627  1.00  1.00      1S   H  
ATOM   1657  HB1 ALA   128      42.962  22.938   6.137  1.00  1.00      1S   H  
ATOM   1658  HB2 ALA   128      42.670  21.818   7.510  1.00  1.00      1S   H  
ATOM   1659  HB3 ALA   128      41.685  23.313   7.348  1.00  1.00      1S   H  
ATOM   1660  N   VAL   129      41.222  22.998   3.836  1.00  1.00      1S   N  
ATOM   1661  CA  VAL   129      40.734  23.885   2.781  1.00  1.00      1S   C  
ATOM   1662  C   VAL   129      39.588  23.232   2.031  1.00  1.00      1S   C  
ATOM   1663  O   VAL   129      38.581  23.873   1.742  1.00  1.00      1S   O  
ATOM   1664  CB  VAL   129      41.814  24.277   1.762  1.00  1.00      1S   C  
ATOM   1665  CG1 VAL   129      41.259  25.263   0.705  1.00  1.00      1S   C  
ATOM   1666  CG2 VAL   129      43.020  24.929   2.466  1.00  1.00      1S   C  
ATOM   1667  HN  VAL   129      42.171  22.701   3.732  1.00  0.00      1S   H  
ATOM   1668  HA  VAL   129      40.356  24.779   3.258  1.00  1.00      1S   H  
ATOM   1669  HB  VAL   129      42.176  23.360   1.244  1.00  1.00      1S   H  
ATOM   1670 HG11 VAL   129      40.868  26.177   1.201  1.00  1.00      1S   H  
ATOM   1671 HG12 VAL   129      40.447  24.809   0.102  1.00  1.00      1S   H  
ATOM   1672 HG13 VAL   129      42.072  25.565   0.011  1.00  1.00      1S   H  
ATOM   1673 HG21 VAL   129      43.390  24.323   3.310  1.00  1.00      1S   H  
ATOM   1674 HG22 VAL   129      42.751  25.933   2.850  1.00  1.00      1S   H  
ATOM   1675 HG23 VAL   129      43.852  25.057   1.741  1.00  1.00      1S   H  
ATOM   1676  N   ASP   130      39.731  21.915   1.735  1.00  1.00      1S   N  
ATOM   1677  CA  ASP   130      38.773  21.053   1.070  1.00  1.00      1S   C  
ATOM   1678  C   ASP   130      37.466  21.020   1.824  1.00  1.00      1S   C  
ATOM   1679  O   ASP   130      36.401  21.212   1.242  1.00  1.00      1S   O  
ATOM   1680  CB  ASP   130      39.382  19.617   0.967  1.00  1.00      1S   C  
ATOM   1681  CG  ASP   130      38.390  18.476   0.708  1.00  1.00      1S   C  
ATOM   1682  OD1 ASP   130      38.001  18.267  -0.465  1.00  1.00      1S   O  
ATOM   1683  OD2 ASP   130      38.013  17.794   1.697  1.00  1.00      1S   O1-
ATOM   1684  HN  ASP   130      40.569  21.445   2.004  1.00  0.00      1S   H  
ATOM   1685  HA  ASP   130      38.581  21.451   0.084  1.00  1.00      1S   H  
ATOM   1686  HB1 ASP   130      39.897  19.391   1.924  1.00  0.00      1S   H  
ATOM   1687  HB2 ASP   130      40.156  19.612   0.172  1.00  1.00      1S   H  
ATOM   1688  N   ARG   131      37.539  20.760   3.148  1.00  1.00      1S   N  
ATOM   1689  CA  ARG   131      36.381  20.578   3.980  1.00  1.00      1S   C  
ATOM   1690  C   ARG   131      35.642  21.867   4.168  1.00  1.00      1S   C  
ATOM   1691  O   ARG   131      34.419  21.877   4.074  1.00  1.00      1S   O  
ATOM   1692  CB  ARG   131      36.704  19.918   5.341  1.00  1.00      1S   C  
ATOM   1693  CG  ARG   131      36.071  18.523   5.437  1.00  1.00      1S   C  
ATOM   1694  CD  ARG   131      34.540  18.601   5.534  1.00  1.00      1S   C  
ATOM   1695  NE  ARG   131      33.906  17.877   4.384  1.00  1.00      1S   N  
ATOM   1696  CZ  ARG   131      32.562  17.656   4.338  1.00  1.00      1S   C  
ATOM   1697  NH1 ARG   131      31.752  18.095   5.336  1.00  1.00      1S   N1+
ATOM   1698  NH2 ARG   131      32.026  16.984   3.285  1.00  1.00      1S   N  
ATOM   1699  HN  ARG   131      38.420  20.601   3.591  1.00  0.00      1S   H  
ATOM   1700  HA  ARG   131      35.721  19.921   3.431  1.00  1.00      1S   H  
ATOM   1701  HB1 ARG   131      36.347  20.531   6.197  1.00  0.00      1S   H  
ATOM   1702  HB2 ARG   131      37.802  19.819   5.454  1.00  1.00      1S   H  
ATOM   1703  HG1 ARG   131      36.457  18.012   6.347  1.00  0.00      1S   H  
ATOM   1704  HG2 ARG   131      36.402  17.927   4.558  1.00  1.00      1S   H  
ATOM   1705  HD1 ARG   131      34.198  19.657   5.496  1.00  0.00      1S   H  
ATOM   1706  HD2 ARG   131      34.198  18.144   6.488  1.00  1.00      1S   H  
ATOM   1707  HE  ARG   131      34.478  17.556   3.629  1.00  1.00      1S   H  
ATOM   1708 HH11 ARG   131      32.148  18.592   6.106  1.00  1.00      1S   H  
ATOM   1709 HH12 ARG   131      30.771  17.915   5.303  1.00  1.00      1S   H  
ATOM   1710 HH21 ARG   131      32.617  16.660   2.549  1.00  1.00      1S   H  
ATOM   1711 HH22 ARG   131      31.044  16.809   3.258  1.00  1.00      1S   H  
ATOM   1712  N   TYR   132      36.363  22.995   4.370  1.00  1.00      1S   N  
ATOM   1713  CA  TYR   132      35.786  24.323   4.418  1.00  1.00      1S   C  
ATOM   1714  C   TYR   132      35.091  24.646   3.114  1.00  1.00      1S   C  
ATOM   1715  O   TYR   132      34.024  25.251   3.141  1.00  1.00      1S   O  
ATOM   1716  CB  TYR   132      36.847  25.398   4.826  1.00  1.00      1S   C  
ATOM   1717  CG  TYR   132      36.627  26.792   4.276  1.00  1.00      1S   C  
ATOM   1718  CD1 TYR   132      35.817  27.739   4.925  1.00  1.00      1S   C  
ATOM   1719  CD2 TYR   132      37.176  27.116   3.023  1.00  1.00      1S   C  
ATOM   1720  CE1 TYR   132      35.541  28.972   4.318  1.00  1.00      1S   C  
ATOM   1721  CE2 TYR   132      36.909  28.347   2.419  1.00  1.00      1S   C  
ATOM   1722  CZ  TYR   132      36.081  29.272   3.061  1.00  1.00      1S   C  
ATOM   1723  OH  TYR   132      35.750  30.474   2.402  1.00  1.00      1S   O  
ATOM   1724  HN  TYR   132      37.358  22.958   4.453  1.00  0.00      1S   H  
ATOM   1725  HA  TYR   132      35.018  24.313   5.180  1.00  1.00      1S   H  
ATOM   1726  HB1 TYR   132      37.846  25.063   4.474  1.00  0.00      1S   H  
ATOM   1727  HB2 TYR   132      36.884  25.463   5.935  1.00  1.00      1S   H  
ATOM   1728  HD1 TYR   132      35.360  27.506   5.873  1.00  1.00      1S   H  
ATOM   1729  HD2 TYR   132      37.773  26.385   2.497  1.00  1.00      1S   H  
ATOM   1730  HE1 TYR   132      34.871  29.666   4.800  1.00  1.00      1S   H  
ATOM   1731  HE2 TYR   132      37.313  28.561   1.441  1.00  1.00      1S   H  
ATOM   1732  HH  TYR   132      34.896  30.763   2.735  1.00  1.00      1S   H  
ATOM   1733  N   PHE   133      35.648  24.254   1.943  1.00  1.00      1S   N  
ATOM   1734  CA  PHE   133      35.031  24.582   0.677  1.00  1.00      1S   C  
ATOM   1735  C   PHE   133      33.751  23.831   0.458  1.00  1.00      1S   C  
ATOM   1736  O   PHE   133      32.828  24.386  -0.122  1.00  1.00      1S   O  
ATOM   1737  CB  PHE   133      35.955  24.403  -0.566  1.00  1.00      1S   C  
ATOM   1738  CG  PHE   133      36.567  25.715  -1.013  1.00  1.00      1S   C  
ATOM   1739  CD1 PHE   133      37.873  25.732  -1.534  1.00  1.00      1S   C  
ATOM   1740  CD2 PHE   133      35.849  26.931  -0.974  1.00  1.00      1S   C  
ATOM   1741  CE1 PHE   133      38.464  26.933  -1.951  1.00  1.00      1S   C  
ATOM   1742  CE2 PHE   133      36.447  28.134  -1.358  1.00  1.00      1S   C  
ATOM   1743  CZ  PHE   133      37.756  28.136  -1.845  1.00  1.00      1S   C  
ATOM   1744  HN  PHE   133      36.518  23.763   1.905  1.00  0.00      1S   H  
ATOM   1745  HA  PHE   133      34.717  25.606   0.779  1.00  1.00      1S   H  
ATOM   1746  HB1 PHE   133      35.398  24.011  -1.444  1.00  0.00      1S   H  
ATOM   1747  HB2 PHE   133      36.768  23.684  -0.322  1.00  1.00      1S   H  
ATOM   1748  HD1 PHE   133      38.431  24.811  -1.613  1.00  1.00      1S   H  
ATOM   1749  HD2 PHE   133      34.822  26.971  -0.647  1.00  1.00      1S   H  
ATOM   1750  HE1 PHE   133      39.467  26.933  -2.350  1.00  1.00      1S   H  
ATOM   1751  HE2 PHE   133      35.891  29.057  -1.282  1.00  1.00      1S   H  
ATOM   1752  HZ  PHE   133      38.214  29.066  -2.151  1.00  1.00      1S   H  
ATOM   1753  N   ALA   134      33.646  22.580   0.950  1.00  1.00      1S   N  
ATOM   1754  CA  ALA   134      32.435  21.799   0.867  1.00  1.00      1S   C  
ATOM   1755  C   ALA   134      31.381  22.286   1.840  1.00  1.00      1S   C  
ATOM   1756  O   ALA   134      30.198  22.317   1.503  1.00  1.00      1S   O  
ATOM   1757  CB  ALA   134      32.726  20.316   1.149  1.00  1.00      1S   C  
ATOM   1758  HN  ALA   134      34.422  22.136   1.396  1.00  0.00      1S   H  
ATOM   1759  HA  ALA   134      32.044  21.895  -0.137  1.00  1.00      1S   H  
ATOM   1760  HB1 ALA   134      33.041  20.160   2.202  1.00  1.00      1S   H  
ATOM   1761  HB2 ALA   134      33.552  19.974   0.492  1.00  1.00      1S   H  
ATOM   1762  HB3 ALA   134      31.832  19.692   0.937  1.00  1.00      1S   H  
ATOM   1763  N   ILE   135      31.790  22.697   3.067  1.00  1.00      1S   N  
ATOM   1764  CA  ILE   135      30.926  23.225   4.113  1.00  1.00      1S   C  
ATOM   1765  C   ILE   135      30.337  24.543   3.660  1.00  1.00      1S   C  
ATOM   1766  O   ILE   135      29.119  24.726   3.696  1.00  1.00      1S   O  
ATOM   1767  CB  ILE   135      31.668  23.392   5.449  1.00  1.00      1S   C  
ATOM   1768  CG1 ILE   135      31.985  22.012   6.081  1.00  1.00      1S   C  
ATOM   1769  CG2 ILE   135      30.868  24.264   6.448  1.00  1.00      1S   C  
ATOM   1770  CD  ILE   135      33.125  22.063   7.108  1.00  1.00      1S   C  
ATOM   1771  HN  ILE   135      32.758  22.645   3.312  1.00  0.00      1S   H  
ATOM   1772  HA  ILE   135      30.109  22.531   4.251  1.00  1.00      1S   H  
ATOM   1773  HB  ILE   135      32.637  23.903   5.247  1.00  1.00      1S   H  
ATOM   1774 HG11 ILE   135      32.269  21.293   5.282  1.00  0.00      1S   H  
ATOM   1775 HG12 ILE   135      31.065  21.620   6.567  1.00  1.00      1S   H  
ATOM   1776 HG21 ILE   135      29.828  23.886   6.543  1.00  1.00      1S   H  
ATOM   1777 HG22 ILE   135      30.837  25.324   6.120  1.00  1.00      1S   H  
ATOM   1778 HG23 ILE   135      31.340  24.241   7.452  1.00  1.00      1S   H  
ATOM   1779  HD1 ILE   135      32.879  22.748   7.945  1.00  0.00      1S   H  
ATOM   1780  HD2 ILE   135      34.060  22.422   6.628  1.00  0.00      1S   H  
ATOM   1781  HD3 ILE   135      33.314  21.051   7.527  1.00  0.00      1S   H  
ATOM   1782  N   THR   136      31.197  25.483   3.207  1.00  1.00      1S   N  
ATOM   1783  CA  THR   136      30.816  26.811   2.776  1.00  1.00      1S   C  
ATOM   1784  C   THR   136      30.055  26.726   1.472  1.00  1.00      1S   C  
ATOM   1785  O   THR   136      28.865  27.044   1.464  1.00  1.00      1S   O  
ATOM   1786  CB  THR   136      32.005  27.762   2.722  1.00  1.00      1S   C  
ATOM   1787  CG2 THR   136      31.603  29.196   2.334  1.00  1.00      1S   C  
ATOM   1788  OG1 THR   136      32.613  27.815   4.007  1.00  1.00      1S   O  
ATOM   1789  HN  THR   136      32.182  25.309   3.197  1.00  0.00      1S   H  
ATOM   1790  HA  THR   136      30.127  27.197   3.515  1.00  1.00      1S   H  
ATOM   1791  HB  THR   136      32.766  27.386   2.003  1.00  1.00      1S   H  
ATOM   1792  HG1 THR   136      31.966  28.223   4.589  1.00  1.00      1S   H  
ATOM   1793 HG21 THR   136      30.844  29.587   3.042  1.00  1.00      1S   H  
ATOM   1794 HG22 THR   136      31.182  29.233   1.309  1.00  1.00      1S   H  
ATOM   1795 HG23 THR   136      32.489  29.866   2.371  1.00  1.00      1S   H  
ATOM   1796  N   SER   137      30.672  26.277   0.348  1.00  1.00      1S   N  
ATOM   1797  CA  SER   137      29.944  26.149  -0.904  1.00  1.00      1S   C  
ATOM   1798  C   SER   137      29.943  24.725  -1.449  1.00  1.00      1S   C  
ATOM   1799  O   SER   137      30.882  24.345  -2.149  1.00  1.00      1S   O  
ATOM   1800  CB  SER   137      30.438  27.113  -1.995  1.00  1.00      1S   C  
ATOM   1801  OG  SER   137      29.437  27.227  -3.001  1.00  1.00      1S   O  
ATOM   1802  HN  SER   137      31.632  25.996   0.337  1.00  0.00      1S   H  
ATOM   1803  HA  SER   137      28.924  26.454  -0.743  1.00  1.00      1S   H  
ATOM   1804  HB1 SER   137      31.397  26.779  -2.446  1.00  0.00      1S   H  
ATOM   1805  HB2 SER   137      30.597  28.119  -1.549  1.00  1.00      1S   H  
ATOM   1806  HG1 SER   137      28.618  27.426  -2.537  1.00  0.00      1S   H  
ATOM   1807  N   PRO   138      28.914  23.910  -1.207  1.00  1.00      1S   N  
ATOM   1808  CA  PRO   138      28.877  22.527  -1.659  1.00  1.00      1S   C  
ATOM   1809  C   PRO   138      28.569  22.410  -3.132  1.00  1.00      1S   C  
ATOM   1810  O   PRO   138      28.828  21.345  -3.689  1.00  1.00      1S   O  
ATOM   1811  CB  PRO   138      27.737  21.894  -0.843  1.00  1.00      1S   C  
ATOM   1812  CG  PRO   138      26.811  23.061  -0.486  1.00  1.00      1S   C  
ATOM   1813  CD  PRO   138      27.771  24.241  -0.354  1.00  1.00      1S   C  
ATOM   1814  HA  PRO   138      29.835  22.062  -1.473  1.00  1.00      1S   H  
ATOM   1815  HB1 PRO   138      28.159  21.474   0.096  1.00  0.00      1S   H  
ATOM   1816  HB2 PRO   138      27.200  21.087  -1.381  1.00  1.00      1S   H  
ATOM   1817  HG1 PRO   138      26.105  23.250  -1.325  1.00  0.00      1S   H  
ATOM   1818  HG2 PRO   138      26.240  22.879   0.446  1.00  1.00      1S   H  
ATOM   1819  HD1 PRO   138      27.280  25.178  -0.696  1.00  0.00      1S   H  
ATOM   1820  HD2 PRO   138      28.127  24.348   0.694  1.00  1.00      1S   H  
ATOM   1821  N   PHE   139      28.006  23.456  -3.782  1.00  1.00      1S   N  
ATOM   1822  CA  PHE   139      27.562  23.367  -5.158  1.00  1.00      1S   C  
ATOM   1823  C   PHE   139      28.722  23.615  -6.095  1.00  1.00      1S   C  
ATOM   1824  O   PHE   139      28.826  22.960  -7.131  1.00  1.00      1S   O  
ATOM   1825  CB  PHE   139      26.382  24.324  -5.484  1.00  1.00      1S   C  
ATOM   1826  CG  PHE   139      25.193  24.074  -4.575  1.00  1.00      1S   C  
ATOM   1827  CD1 PHE   139      24.683  22.777  -4.362  1.00  1.00      1S   C  
ATOM   1828  CD2 PHE   139      24.557  25.154  -3.934  1.00  1.00      1S   C  
ATOM   1829  CE1 PHE   139      23.591  22.565  -3.510  1.00  1.00      1S   C  
ATOM   1830  CE2 PHE   139      23.461  24.946  -3.087  1.00  1.00      1S   C  
ATOM   1831  CZ  PHE   139      22.981  23.649  -2.870  1.00  1.00      1S   C  
ATOM   1832  HN  PHE   139      27.799  24.308  -3.308  1.00  0.00      1S   H  
ATOM   1833  HA  PHE   139      27.231  22.354  -5.341  1.00  1.00      1S   H  
ATOM   1834  HB1 PHE   139      26.037  24.162  -6.528  1.00  0.00      1S   H  
ATOM   1835  HB2 PHE   139      26.703  25.381  -5.372  1.00  1.00      1S   H  
ATOM   1836  HD1 PHE   139      25.130  21.926  -4.854  1.00  1.00      1S   H  
ATOM   1837  HD2 PHE   139      24.918  26.159  -4.095  1.00  1.00      1S   H  
ATOM   1838  HE1 PHE   139      23.217  21.564  -3.349  1.00  1.00      1S   H  
ATOM   1839  HE2 PHE   139      22.986  25.785  -2.601  1.00  1.00      1S   H  
ATOM   1840  HZ  PHE   139      22.138  23.487  -2.215  1.00  1.00      1S   H  
ATOM   1841  N   LYS   140      29.653  24.536  -5.725  1.00  1.00      1S   N  
ATOM   1842  CA  LYS   140      30.877  24.781  -6.466  1.00  1.00      1S   C  
ATOM   1843  C   LYS   140      31.806  23.590  -6.353  1.00  1.00      1S   C  
ATOM   1844  O   LYS   140      32.297  23.106  -7.364  1.00  1.00      1S   O  
ATOM   1845  CB  LYS   140      31.633  26.065  -6.014  1.00  1.00      1S   C  
ATOM   1846  CG  LYS   140      31.202  27.341  -6.771  1.00  1.00      1S   C  
ATOM   1847  CD  LYS   140      30.332  28.320  -5.964  1.00  1.00      1S   C  
ATOM   1848  CE  LYS   140      31.148  29.262  -5.061  1.00  1.00      1S   C  
ATOM   1849  NZ  LYS   140      30.277  29.979  -4.098  1.00  1.00      1S   N1+
ATOM   1850  HN  LYS   140      29.546  25.063  -4.887  1.00  0.00      1S   H  
ATOM   1851  HA  LYS   140      30.622  24.880  -7.512  1.00  1.00      1S   H  
ATOM   1852  HB1 LYS   140      32.722  25.945  -6.221  1.00  0.00      1S   H  
ATOM   1853  HB2 LYS   140      31.522  26.200  -4.918  1.00  1.00      1S   H  
ATOM   1854  HG1 LYS   140      30.644  27.037  -7.684  1.00  0.00      1S   H  
ATOM   1855  HG2 LYS   140      32.111  27.886  -7.109  1.00  1.00      1S   H  
ATOM   1856  HD1 LYS   140      29.604  27.723  -5.377  1.00  0.00      1S   H  
ATOM   1857  HD2 LYS   140      29.747  28.947  -6.674  1.00  1.00      1S   H  
ATOM   1858  HE1 LYS   140      31.674  30.023  -5.676  1.00  0.00      1S   H  
ATOM   1859  HE2 LYS   140      31.895  28.691  -4.470  1.00  1.00      1S   H  
ATOM   1860  HZ1 LYS   140      29.821  29.275  -3.481  1.00  1.00      1S   H  
ATOM   1861  HZ2 LYS   140      29.549  30.518  -4.607  1.00  1.00      1S   H  
ATOM   1862  HZ3 LYS   140      30.850  30.626  -3.518  1.00  1.00      1S   H  
ATOM   1863  N   TYR   141      32.031  23.084  -5.117  1.00  1.00      1S   N  
ATOM   1864  CA  TYR   141      32.860  21.942  -4.769  1.00  1.00      1S   C  
ATOM   1865  C   TYR   141      32.532  20.693  -5.568  1.00  1.00      1S   C  
ATOM   1866  O   TYR   141      33.430  20.094  -6.155  1.00  1.00      1S   O  
ATOM   1867  CB  TYR   141      32.698  21.694  -3.242  1.00  1.00      1S   C  
ATOM   1868  CG  TYR   141      33.343  20.449  -2.690  1.00  1.00      1S   C  
ATOM   1869  CD1 TYR   141      34.659  20.466  -2.215  1.00  1.00      1S   C  
ATOM   1870  CD2 TYR   141      32.586  19.273  -2.553  1.00  1.00      1S   C  
ATOM   1871  CE1 TYR   141      35.195  19.338  -1.591  1.00  1.00      1S   C  
ATOM   1872  CE2 TYR   141      33.126  18.133  -1.944  1.00  1.00      1S   C  
ATOM   1873  CZ  TYR   141      34.435  18.168  -1.449  1.00  1.00      1S   C  
ATOM   1874  OH  TYR   141      34.969  17.048  -0.777  1.00  1.00      1S   O  
ATOM   1875  HN  TYR   141      31.608  23.520  -4.327  1.00  0.00      1S   H  
ATOM   1876  HA  TYR   141      33.886  22.206  -4.985  1.00  1.00      1S   H  
ATOM   1877  HB1 TYR   141      31.616  21.645  -2.997  1.00  0.00      1S   H  
ATOM   1878  HB2 TYR   141      33.124  22.563  -2.694  1.00  1.00      1S   H  
ATOM   1879  HD1 TYR   141      35.252  21.366  -2.289  1.00  1.00      1S   H  
ATOM   1880  HD2 TYR   141      31.567  19.267  -2.901  1.00  1.00      1S   H  
ATOM   1881  HE1 TYR   141      36.188  19.412  -1.195  1.00  1.00      1S   H  
ATOM   1882  HE2 TYR   141      32.520  17.245  -1.835  1.00  1.00      1S   H  
ATOM   1883  HH  TYR   141      35.865  17.269  -0.503  1.00  1.00      1S   H  
ATOM   1884  N   GLN   142      31.236  20.291  -5.613  1.00  1.00      1S   N  
ATOM   1885  CA  GLN   142      30.733  19.121  -6.316  1.00  1.00      1S   C  
ATOM   1886  C   GLN   142      31.123  19.121  -7.786  1.00  1.00      1S   C  
ATOM   1887  O   GLN   142      31.552  18.104  -8.326  1.00  1.00      1S   O  
ATOM   1888  CB  GLN   142      29.183  19.018  -6.206  1.00  1.00      1S   C  
ATOM   1889  CG  GLN   142      28.663  17.772  -5.454  1.00  1.00      1S   C  
ATOM   1890  CD  GLN   142      28.654  17.957  -3.927  1.00  1.00      1S   C  
ATOM   1891  NE2 GLN   142      27.438  18.243  -3.367  1.00  1.00      1S   N  
ATOM   1892  OE1 GLN   142      29.676  17.817  -3.259  1.00  1.00      1S   O  
ATOM   1893  HN  GLN   142      30.542  20.793  -5.101  1.00  0.00      1S   H  
ATOM   1894  HA  GLN   142      31.186  18.253  -5.856  1.00  1.00      1S   H  
ATOM   1895  HB1 GLN   142      28.724  18.979  -7.220  1.00  0.00      1S   H  
ATOM   1896  HB2 GLN   142      28.786  19.940  -5.731  1.00  1.00      1S   H  
ATOM   1897  HG1 GLN   142      29.293  16.894  -5.705  1.00  0.00      1S   H  
ATOM   1898  HG2 GLN   142      27.628  17.558  -5.800  1.00  1.00      1S   H  
ATOM   1899 HE21 GLN   142      27.373  18.354  -2.375  1.00  1.00      1S   H  
ATOM   1900 HE22 GLN   142      26.625  18.310  -3.940  1.00  1.00      1S   H  
ATOM   1901  N   SER   143      30.991  20.296  -8.445  1.00  1.00      1S   N  
ATOM   1902  CA  SER   143      31.344  20.520  -9.830  1.00  1.00      1S   C  
ATOM   1903  C   SER   143      32.850  20.550 -10.017  1.00  1.00      1S   C  
ATOM   1904  O   SER   143      33.378  19.872 -10.896  1.00  1.00      1S   O  
ATOM   1905  CB  SER   143      30.697  21.844 -10.336  1.00  1.00      1S   C  
ATOM   1906  OG  SER   143      31.146  22.245 -11.629  1.00  1.00      1S   O  
ATOM   1907  HN  SER   143      30.635  21.095  -7.967  1.00  0.00      1S   H  
ATOM   1908  HA  SER   143      30.956  19.697 -10.414  1.00  1.00      1S   H  
ATOM   1909  HB1 SER   143      30.919  22.664  -9.620  1.00  0.00      1S   H  
ATOM   1910  HB2 SER   143      29.594  21.713 -10.372  1.00  1.00      1S   H  
ATOM   1911  HG1 SER   143      30.899  21.546 -12.238  1.00  0.00      1S   H  
ATOM   1912  N   LEU   144      33.568  21.366  -9.212  1.00  1.00      1S   N  
ATOM   1913  CA  LEU   144      34.962  21.680  -9.435  1.00  1.00      1S   C  
ATOM   1914  C   LEU   144      35.910  20.599  -8.970  1.00  1.00      1S   C  
ATOM   1915  O   LEU   144      36.697  20.125  -9.789  1.00  1.00      1S   O  
ATOM   1916  CB  LEU   144      35.365  23.066  -8.847  1.00  1.00      1S   C  
ATOM   1917  CG  LEU   144      35.083  24.320  -9.740  1.00  1.00      1S   C  
ATOM   1918  CD1 LEU   144      34.550  24.037 -11.162  1.00  1.00      1S   C  
ATOM   1919  CD2 LEU   144      34.195  25.366  -9.039  1.00  1.00      1S   C  
ATOM   1920  HN  LEU   144      33.124  21.882  -8.481  1.00  0.00      1S   H  
ATOM   1921  HA  LEU   144      35.118  21.699 -10.501  1.00  1.00      1S   H  
ATOM   1922  HB1 LEU   144      36.457  23.075  -8.635  1.00  0.00      1S   H  
ATOM   1923  HB2 LEU   144      34.854  23.197  -7.869  1.00  1.00      1S   H  
ATOM   1924  HG  LEU   144      36.076  24.813  -9.882  1.00  1.00      1S   H  
ATOM   1925 HD11 LEU   144      33.567  23.524 -11.116  1.00  1.00      1S   H  
ATOM   1926 HD12 LEU   144      35.263  23.405 -11.731  1.00  1.00      1S   H  
ATOM   1927 HD13 LEU   144      34.418  24.989 -11.718  1.00  1.00      1S   H  
ATOM   1928 HD21 LEU   144      34.595  25.610  -8.034  1.00  1.00      1S   H  
ATOM   1929 HD22 LEU   144      33.157  24.986  -8.933  1.00  1.00      1S   H  
ATOM   1930 HD23 LEU   144      34.163  26.299  -9.642  1.00  1.00      1S   H  
ATOM   1931  N   LEU   145      35.909  20.180  -7.681  1.00  1.00      1S   N  
ATOM   1932  CA  LEU   145      36.889  19.231  -7.177  1.00  1.00      1S   C  
ATOM   1933  C   LEU   145      36.583  17.797  -7.581  1.00  1.00      1S   C  
ATOM   1934  O   LEU   145      35.767  17.115  -6.970  1.00  1.00      1S   O  
ATOM   1935  CB  LEU   145      37.102  19.325  -5.641  1.00  1.00      1S   C  
ATOM   1936  CG  LEU   145      38.523  19.793  -5.240  1.00  1.00      1S   C  
ATOM   1937  CD1 LEU   145      38.608  20.046  -3.723  1.00  1.00      1S   C  
ATOM   1938  CD2 LEU   145      39.624  18.810  -5.689  1.00  1.00      1S   C  
ATOM   1939  HN  LEU   145      35.251  20.528  -7.014  1.00  0.00      1S   H  
ATOM   1940  HA  LEU   145      37.829  19.493  -7.638  1.00  1.00      1S   H  
ATOM   1941  HB1 LEU   145      36.909  18.354  -5.135  1.00  0.00      1S   H  
ATOM   1942  HB2 LEU   145      36.365  20.050  -5.231  1.00  1.00      1S   H  
ATOM   1943  HG  LEU   145      38.711  20.766  -5.751  1.00  1.00      1S   H  
ATOM   1944 HD11 LEU   145      38.397  19.109  -3.164  1.00  1.00      1S   H  
ATOM   1945 HD12 LEU   145      37.868  20.815  -3.416  1.00  1.00      1S   H  
ATOM   1946 HD13 LEU   145      39.624  20.401  -3.447  1.00  1.00      1S   H  
ATOM   1947 HD21 LEU   145      39.624  18.690  -6.790  1.00  1.00      1S   H  
ATOM   1948 HD22 LEU   145      39.463  17.812  -5.229  1.00  1.00      1S   H  
ATOM   1949 HD23 LEU   145      40.623  19.186  -5.384  1.00  1.00      1S   H  
ATOM   1950  N   THR   146      37.282  17.323  -8.648  1.00  1.00      1S   N  
ATOM   1951  CA  THR   146      37.159  15.996  -9.227  1.00  1.00      1S   C  
ATOM   1952  C   THR   146      38.096  15.049  -8.478  1.00  1.00      1S   C  
ATOM   1953  O   THR   146      38.787  15.452  -7.545  1.00  1.00      1S   O  
ATOM   1954  CB  THR   146      37.326  15.997 -10.779  1.00  1.00      1S   C  
ATOM   1955  CG2 THR   146      37.327  17.429 -11.348  1.00  1.00      1S   C  
ATOM   1956  OG1 THR   146      38.506  15.384 -11.286  1.00  1.00      1S   O  
ATOM   1957  HN  THR   146      37.907  17.926  -9.132  1.00  0.00      1S   H  
ATOM   1958  HA  THR   146      36.151  15.660  -9.030  1.00  1.00      1S   H  
ATOM   1959  HB  THR   146      36.463  15.447 -11.215  1.00  1.00      1S   H  
ATOM   1960  HG1 THR   146      38.448  15.456 -12.242  1.00  1.00      1S   H  
ATOM   1961 HG21 THR   146      38.184  18.016 -10.957  1.00  1.00      1S   H  
ATOM   1962 HG22 THR   146      36.383  17.956 -11.103  1.00  1.00      1S   H  
ATOM   1963 HG23 THR   146      37.427  17.401 -12.455  1.00  1.00      1S   H  
ATOM   1964  N   LYS   147      38.147  13.755  -8.894  1.00  1.00      1S   N  
ATOM   1965  CA  LYS   147      39.112  12.776  -8.429  1.00  1.00      1S   C  
ATOM   1966  C   LYS   147      40.435  13.067  -9.074  1.00  1.00      1S   C  
ATOM   1967  O   LYS   147      41.457  13.083  -8.405  1.00  1.00      1S   O  
ATOM   1968  CB  LYS   147      38.710  11.317  -8.782  1.00  1.00      1S   C  
ATOM   1969  CG  LYS   147      38.073  10.565  -7.601  1.00  1.00      1S   C  
ATOM   1970  CD  LYS   147      39.104   9.967  -6.624  1.00  1.00      1S   C  
ATOM   1971  CE  LYS   147      38.478   9.572  -5.280  1.00  1.00      1S   C  
ATOM   1972  NZ  LYS   147      39.489   8.992  -4.367  1.00  1.00      1S   N1+
ATOM   1973  HN  LYS   147      37.554  13.442  -9.630  1.00  0.00      1S   H  
ATOM   1974  HA  LYS   147      39.234  12.881  -7.359  1.00  1.00      1S   H  
ATOM   1975  HB1 LYS   147      39.582  10.714  -9.120  1.00  0.00      1S   H  
ATOM   1976  HB2 LYS   147      37.987  11.351  -9.626  1.00  1.00      1S   H  
ATOM   1977  HG1 LYS   147      37.448   9.733  -7.994  1.00  0.00      1S   H  
ATOM   1978  HG2 LYS   147      37.405  11.266  -7.055  1.00  1.00      1S   H  
ATOM   1979  HD1 LYS   147      39.909  10.714  -6.442  1.00  0.00      1S   H  
ATOM   1980  HD2 LYS   147      39.569   9.076  -7.103  1.00  1.00      1S   H  
ATOM   1981  HE1 LYS   147      37.676   8.818  -5.421  1.00  0.00      1S   H  
ATOM   1982  HE2 LYS   147      38.053  10.471  -4.784  1.00  1.00      1S   H  
ATOM   1983  HZ1 LYS   147      40.313   9.626  -4.316  1.00  1.00      1S   H  
ATOM   1984  HZ2 LYS   147      39.791   8.061  -4.715  1.00  1.00      1S   H  
ATOM   1985  HZ3 LYS   147      39.076   8.891  -3.416  1.00  1.00      1S   H  
ATOM   1986  N   ASN   148      40.432  13.330 -10.399  1.00  1.00      1S   N  
ATOM   1987  CA  ASN   148      41.601  13.599 -11.209  1.00  1.00      1S   C  
ATOM   1988  C   ASN   148      42.125  15.004 -10.993  1.00  1.00      1S   C  
ATOM   1989  O   ASN   148      43.174  15.365 -11.524  1.00  1.00      1S   O  
ATOM   1990  CB  ASN   148      41.312  13.368 -12.717  1.00  1.00      1S   C  
ATOM   1991  CG  ASN   148      41.213  11.865 -13.029  1.00  1.00      1S   C  
ATOM   1992  ND2 ASN   148      40.078  11.216 -12.632  1.00  1.00      1S   N  
ATOM   1993  OD1 ASN   148      42.136  11.296 -13.614  1.00  1.00      1S   O  
ATOM   1994  HN  ASN   148      39.569  13.367 -10.894  1.00  0.00      1S   H  
ATOM   1995  HA  ASN   148      42.385  12.935 -10.886  1.00  1.00      1S   H  
ATOM   1996  HB1 ASN   148      42.139  13.775 -13.339  1.00  0.00      1S   H  
ATOM   1997  HB2 ASN   148      40.371  13.878 -13.011  1.00  1.00      1S   H  
ATOM   1998 HD21 ASN   148      39.992  10.236 -12.807  1.00  1.00      1S   H  
ATOM   1999 HD22 ASN   148      39.344  11.716 -12.180  1.00  1.00      1S   H  
ATOM   2000  N   LYS   149      41.423  15.804 -10.158  1.00  1.00      1S   N  
ATOM   2001  CA  LYS   149      41.899  17.057  -9.636  1.00  1.00      1S   C  
ATOM   2002  C   LYS   149      42.534  16.760  -8.296  1.00  1.00      1S   C  
ATOM   2003  O   LYS   149      43.674  17.149  -8.072  1.00  1.00      1S   O  
ATOM   2004  CB  LYS   149      40.764  18.101  -9.531  1.00  1.00      1S   C  
ATOM   2005  CG  LYS   149      41.239  19.517  -9.168  1.00  1.00      1S   C  
ATOM   2006  CD  LYS   149      40.240  20.629  -9.537  1.00  1.00      1S   C  
ATOM   2007  CE  LYS   149      40.699  21.998  -9.012  1.00  1.00      1S   C  
ATOM   2008  NZ  LYS   149      39.777  23.090  -9.406  1.00  1.00      1S   N1+
ATOM   2009  HN  LYS   149      40.547  15.497  -9.794  1.00  0.00      1S   H  
ATOM   2010  HA  LYS   149      42.662  17.450 -10.294  1.00  1.00      1S   H  
ATOM   2011  HB1 LYS   149      39.992  17.762  -8.809  1.00  0.00      1S   H  
ATOM   2012  HB2 LYS   149      40.284  18.157 -10.534  1.00  1.00      1S   H  
ATOM   2013  HG1 LYS   149      42.192  19.723  -9.705  1.00  0.00      1S   H  
ATOM   2014  HG2 LYS   149      41.449  19.557  -8.077  1.00  1.00      1S   H  
ATOM   2015  HD1 LYS   149      39.243  20.384  -9.113  1.00  0.00      1S   H  
ATOM   2016  HD2 LYS   149      40.142  20.665 -10.646  1.00  1.00      1S   H  
ATOM   2017  HE1 LYS   149      41.704  22.244  -9.416  1.00  0.00      1S   H  
ATOM   2018  HE2 LYS   149      40.746  21.979  -7.903  1.00  1.00      1S   H  
ATOM   2019  HZ1 LYS   149      38.825  22.899  -9.035  1.00  1.00      1S   H  
ATOM   2020  HZ2 LYS   149      39.738  23.160 -10.443  1.00  1.00      1S   H  
ATOM   2021  HZ3 LYS   149      40.127  23.988  -9.014  1.00  1.00      1S   H  
ATOM   2022  N   ALA   150      41.825  16.015  -7.405  1.00  1.00      1S   N  
ATOM   2023  CA  ALA   150      42.256  15.601  -6.077  1.00  1.00      1S   C  
ATOM   2024  C   ALA   150      43.536  14.790  -6.038  1.00  1.00      1S   C  
ATOM   2025  O   ALA   150      44.374  14.999  -5.165  1.00  1.00      1S   O  
ATOM   2026  CB  ALA   150      41.166  14.790  -5.357  1.00  1.00      1S   C  
ATOM   2027  HN  ALA   150      40.898  15.723  -7.630  1.00  0.00      1S   H  
ATOM   2028  HA  ALA   150      42.411  16.496  -5.498  1.00  1.00      1S   H  
ATOM   2029  HB1 ALA   150      40.908  13.873  -5.926  1.00  1.00      1S   H  
ATOM   2030  HB2 ALA   150      40.253  15.415  -5.267  1.00  1.00      1S   H  
ATOM   2031  HB3 ALA   150      41.488  14.500  -4.334  1.00  1.00      1S   H  
ATOM   2032  N   ARG   151      43.732  13.857  -6.999  1.00  1.00      1S   N  
ATOM   2033  CA  ARG   151      44.930  13.055  -7.167  1.00  1.00      1S   C  
ATOM   2034  C   ARG   151      46.118  13.940  -7.470  1.00  1.00      1S   C  
ATOM   2035  O   ARG   151      47.219  13.696  -6.985  1.00  1.00      1S   O  
ATOM   2036  CB  ARG   151      44.762  12.010  -8.303  1.00  1.00      1S   C  
ATOM   2037  CG  ARG   151      44.001  10.731  -7.880  1.00  1.00      1S   C  
ATOM   2038  CD  ARG   151      42.885  10.264  -8.841  1.00  1.00      1S   C  
ATOM   2039  NE  ARG   151      43.396   9.362  -9.928  1.00  1.00      1S   N  
ATOM   2040  CZ  ARG   151      43.879   9.803 -11.125  1.00  1.00      1S   C  
ATOM   2041  NH1 ARG   151      44.106  11.117 -11.364  1.00  1.00      1S   N1+
ATOM   2042  NH2 ARG   151      44.141   8.904 -12.112  1.00  1.00      1S   N  
ATOM   2043  HN  ARG   151      43.010  13.681  -7.668  1.00  0.00      1S   H  
ATOM   2044  HA  ARG   151      45.132  12.546  -6.240  1.00  1.00      1S   H  
ATOM   2045  HB1 ARG   151      45.752  11.690  -8.696  1.00  0.00      1S   H  
ATOM   2046  HB2 ARG   151      44.214  12.512  -9.129  1.00  1.00      1S   H  
ATOM   2047  HG1 ARG   151      43.516  10.941  -6.901  1.00  0.00      1S   H  
ATOM   2048  HG2 ARG   151      44.727   9.906  -7.709  1.00  1.00      1S   H  
ATOM   2049  HD1 ARG   151      42.360  11.118  -9.305  1.00  0.00      1S   H  
ATOM   2050  HD2 ARG   151      42.140   9.674  -8.263  1.00  1.00      1S   H  
ATOM   2051  HE  ARG   151      43.235   8.382  -9.830  1.00  1.00      1S   H  
ATOM   2052 HH11 ARG   151      43.924  11.783 -10.643  1.00  1.00      1S   H  
ATOM   2053 HH12 ARG   151      44.384  11.419 -12.274  1.00  1.00      1S   H  
ATOM   2054 HH21 ARG   151      43.976   7.932 -11.960  1.00  1.00      1S   H  
ATOM   2055 HH22 ARG   151      44.487   9.227 -12.990  1.00  1.00      1S   H  
ATOM   2056  N   VAL   152      45.888  15.018  -8.256  1.00  1.00      1S   N  
ATOM   2057  CA  VAL   152      46.881  16.000  -8.639  1.00  1.00      1S   C  
ATOM   2058  C   VAL   152      47.260  16.905  -7.477  1.00  1.00      1S   C  
ATOM   2059  O   VAL   152      48.414  17.331  -7.392  1.00  1.00      1S   O  
ATOM   2060  CB  VAL   152      46.435  16.751  -9.902  1.00  1.00      1S   C  
ATOM   2061  CG1 VAL   152      46.399  18.290  -9.763  1.00  1.00      1S   C  
ATOM   2062  CG2 VAL   152      47.342  16.304 -11.066  1.00  1.00      1S   C  
ATOM   2063  HN  VAL   152      44.975  15.189  -8.617  1.00  0.00      1S   H  
ATOM   2064  HA  VAL   152      47.776  15.446  -8.886  1.00  1.00      1S   H  
ATOM   2065  HB  VAL   152      45.397  16.427 -10.150  1.00  1.00      1S   H  
ATOM   2066 HG11 VAL   152      47.405  18.692  -9.520  1.00  1.00      1S   H  
ATOM   2067 HG12 VAL   152      45.681  18.598  -8.975  1.00  1.00      1S   H  
ATOM   2068 HG13 VAL   152      46.069  18.742 -10.723  1.00  1.00      1S   H  
ATOM   2069 HG21 VAL   152      47.272  15.205 -11.212  1.00  1.00      1S   H  
ATOM   2070 HG22 VAL   152      48.400  16.569 -10.855  1.00  1.00      1S   H  
ATOM   2071 HG23 VAL   152      47.033  16.805 -12.007  1.00  1.00      1S   H  
ATOM   2072  N   ILE   153      46.325  17.178  -6.523  1.00  1.00      1S   N  
ATOM   2073  CA  ILE   153      46.577  17.928  -5.297  1.00  1.00      1S   C  
ATOM   2074  C   ILE   153      47.596  17.173  -4.469  1.00  1.00      1S   C  
ATOM   2075  O   ILE   153      48.551  17.740  -3.946  1.00  1.00      1S   O  
ATOM   2076  CB  ILE   153      45.326  18.121  -4.426  1.00  1.00      1S   C  
ATOM   2077  CG1 ILE   153      44.105  18.711  -5.174  1.00  1.00      1S   C  
ATOM   2078  CG2 ILE   153      45.639  18.957  -3.168  1.00  1.00      1S   C  
ATOM   2079  CD  ILE   153      44.311  20.045  -5.894  1.00  1.00      1S   C  
ATOM   2080  HN  ILE   153      45.390  16.842  -6.627  1.00  0.00      1S   H  
ATOM   2081  HA  ILE   153      46.992  18.888  -5.571  1.00  1.00      1S   H  
ATOM   2082  HB  ILE   153      44.997  17.119  -4.069  1.00  1.00      1S   H  
ATOM   2083 HG11 ILE   153      43.276  18.828  -4.440  1.00  0.00      1S   H  
ATOM   2084 HG12 ILE   153      43.766  17.969  -5.916  1.00  1.00      1S   H  
ATOM   2085 HG21 ILE   153      46.037  19.955  -3.440  1.00  1.00      1S   H  
ATOM   2086 HG22 ILE   153      46.370  18.442  -2.511  1.00  1.00      1S   H  
ATOM   2087 HG23 ILE   153      44.701  19.097  -2.590  1.00  1.00      1S   H  
ATOM   2088  HD1 ILE   153      45.083  19.949  -6.687  1.00  0.00      1S   H  
ATOM   2089  HD2 ILE   153      44.617  20.838  -5.181  1.00  0.00      1S   H  
ATOM   2090  HD3 ILE   153      43.359  20.356  -6.377  1.00  0.00      1S   H  
ATOM   2091  N   ILE   154      47.397  15.840  -4.367  1.00  1.00      1S   N  
ATOM   2092  CA  ILE   154      48.207  14.936  -3.593  1.00  1.00      1S   C  
ATOM   2093  C   ILE   154      49.582  14.771  -4.181  1.00  1.00      1S   C  
ATOM   2094  O   ILE   154      50.554  14.763  -3.443  1.00  1.00      1S   O  
ATOM   2095  CB  ILE   154      47.471  13.612  -3.395  1.00  1.00      1S   C  
ATOM   2096  CG1 ILE   154      46.239  13.822  -2.477  1.00  1.00      1S   C  
ATOM   2097  CG2 ILE   154      48.368  12.483  -2.842  1.00  1.00      1S   C  
ATOM   2098  CD  ILE   154      46.523  14.614  -1.195  1.00  1.00      1S   C  
ATOM   2099  HN  ILE   154      46.613  15.418  -4.818  1.00  0.00      1S   H  
ATOM   2100  HA  ILE   154      48.388  15.412  -2.642  1.00  1.00      1S   H  
ATOM   2101  HB  ILE   154      47.099  13.266  -4.387  1.00  1.00      1S   H  
ATOM   2102 HG11 ILE   154      45.845  12.821  -2.196  1.00  0.00      1S   H  
ATOM   2103 HG12 ILE   154      45.436  14.338  -3.044  1.00  1.00      1S   H  
ATOM   2104 HG21 ILE   154      48.817  12.780  -1.873  1.00  1.00      1S   H  
ATOM   2105 HG22 ILE   154      49.180  12.226  -3.553  1.00  1.00      1S   H  
ATOM   2106 HG23 ILE   154      47.757  11.568  -2.681  1.00  1.00      1S   H  
ATOM   2107  HD1 ILE   154      46.243  15.681  -1.338  1.00  0.00      1S   H  
ATOM   2108  HD2 ILE   154      47.591  14.563  -0.903  1.00  0.00      1S   H  
ATOM   2109  HD3 ILE   154      45.937  14.200  -0.350  1.00  0.00      1S   H  
ATOM   2110  N   LEU   155      49.726  14.705  -5.526  1.00  1.00      1S   N  
ATOM   2111  CA  LEU   155      51.025  14.587  -6.164  1.00  1.00      1S   C  
ATOM   2112  C   LEU   155      51.915  15.756  -5.809  1.00  1.00      1S   C  
ATOM   2113  O   LEU   155      53.069  15.569  -5.442  1.00  1.00      1S   O  
ATOM   2114  CB  LEU   155      50.887  14.498  -7.700  1.00  1.00      1S   C  
ATOM   2115  CG  LEU   155      52.212  14.386  -8.492  1.00  1.00      1S   C  
ATOM   2116  CD1 LEU   155      53.090  13.196  -8.057  1.00  1.00      1S   C  
ATOM   2117  CD2 LEU   155      51.924  14.337 -10.002  1.00  1.00      1S   C  
ATOM   2118  HN  LEU   155      48.939  14.738  -6.136  1.00  0.00      1S   H  
ATOM   2119  HA  LEU   155      51.486  13.684  -5.787  1.00  1.00      1S   H  
ATOM   2120  HB1 LEU   155      50.336  15.393  -8.063  1.00  0.00      1S   H  
ATOM   2121  HB2 LEU   155      50.262  13.608  -7.937  1.00  1.00      1S   H  
ATOM   2122  HG  LEU   155      52.798  15.314  -8.306  1.00  1.00      1S   H  
ATOM   2123 HD11 LEU   155      52.541  12.241  -8.191  1.00  1.00      1S   H  
ATOM   2124 HD12 LEU   155      53.391  13.290  -6.993  1.00  1.00      1S   H  
ATOM   2125 HD13 LEU   155      54.016  13.162  -8.671  1.00  1.00      1S   H  
ATOM   2126 HD21 LEU   155      51.364  15.243 -10.315  1.00  1.00      1S   H  
ATOM   2127 HD22 LEU   155      51.315  13.441 -10.246  1.00  1.00      1S   H  
ATOM   2128 HD23 LEU   155      52.874  14.290 -10.576  1.00  1.00      1S   H  
ATOM   2129  N   MET   156      51.338  16.978  -5.858  1.00  1.00      1S   N  
ATOM   2130  CA  MET   156      51.942  18.238  -5.493  1.00  1.00      1S   C  
ATOM   2131  C   MET   156      52.402  18.274  -4.047  1.00  1.00      1S   C  
ATOM   2132  O   MET   156      53.509  18.731  -3.766  1.00  1.00      1S   O  
ATOM   2133  CB  MET   156      50.918  19.371  -5.719  1.00  1.00      1S   C  
ATOM   2134  CG  MET   156      51.522  20.782  -5.797  1.00  1.00      1S   C  
ATOM   2135  SD  MET   156      52.106  21.209  -7.469  1.00  1.00      1S   S  
ATOM   2136  CE  MET   156      53.807  21.682  -7.048  1.00  1.00      1S   C  
ATOM   2137  HN  MET   156      50.397  17.058  -6.176  1.00  0.00      1S   H  
ATOM   2138  HA  MET   156      52.797  18.385  -6.137  1.00  1.00      1S   H  
ATOM   2139  HB1 MET   156      50.150  19.349  -4.917  1.00  0.00      1S   H  
ATOM   2140  HB2 MET   156      50.382  19.168  -6.674  1.00  1.00      1S   H  
ATOM   2141  HG1 MET   156      52.336  20.883  -5.047  1.00  0.00      1S   H  
ATOM   2142  HG2 MET   156      50.723  21.499  -5.506  1.00  1.00      1S   H  
ATOM   2143  HE1 MET   156      54.354  20.828  -6.596  1.00  1.00      1S   H  
ATOM   2144  HE2 MET   156      53.824  22.525  -6.326  1.00  1.00      1S   H  
ATOM   2145  HE3 MET   156      54.360  21.999  -7.958  1.00  1.00      1S   H  
ATOM   2146  N   VAL   157      51.566  17.757  -3.103  1.00  1.00      1S   N  
ATOM   2147  CA  VAL   157      51.854  17.637  -1.678  1.00  1.00      1S   C  
ATOM   2148  C   VAL   157      53.124  16.847  -1.463  1.00  1.00      1S   C  
ATOM   2149  O   VAL   157      54.002  17.291  -0.727  1.00  1.00      1S   O  
ATOM   2150  CB  VAL   157      50.678  17.039  -0.887  1.00  1.00      1S   C  
ATOM   2151  CG1 VAL   157      51.100  16.383   0.450  1.00  1.00      1S   C  
ATOM   2152  CG2 VAL   157      49.639  18.150  -0.629  1.00  1.00      1S   C  
ATOM   2153  HN  VAL   157      50.669  17.411  -3.373  1.00  0.00      1S   H  
ATOM   2154  HA  VAL   157      52.042  18.633  -1.304  1.00  1.00      1S   H  
ATOM   2155  HB  VAL   157      50.190  16.249  -1.499  1.00  1.00      1S   H  
ATOM   2156 HG11 VAL   157      51.738  17.067   1.045  1.00  1.00      1S   H  
ATOM   2157 HG12 VAL   157      51.649  15.434   0.274  1.00  1.00      1S   H  
ATOM   2158 HG13 VAL   157      50.194  16.141   1.042  1.00  1.00      1S   H  
ATOM   2159 HG21 VAL   157      49.267  18.579  -1.582  1.00  1.00      1S   H  
ATOM   2160 HG22 VAL   157      50.089  18.966  -0.024  1.00  1.00      1S   H  
ATOM   2161 HG23 VAL   157      48.775  17.736  -0.066  1.00  1.00      1S   H  
ATOM   2162  N   TRP   158      53.270  15.681  -2.136  1.00  1.00      1S   N  
ATOM   2163  CA  TRP   158      54.432  14.829  -1.999  1.00  1.00      1S   C  
ATOM   2164  C   TRP   158      55.609  15.310  -2.829  1.00  1.00      1S   C  
ATOM   2165  O   TRP   158      56.749  14.946  -2.533  1.00  1.00      1S   O  
ATOM   2166  CB  TRP   158      54.118  13.349  -2.321  1.00  1.00      1S   C  
ATOM   2167  CG  TRP   158      53.183  12.717  -1.299  1.00  1.00      1S   C  
ATOM   2168  CD1 TRP   158      51.819  12.728  -1.277  1.00  1.00      1S   C  
ATOM   2169  CD2 TRP   158      53.590  11.995  -0.121  1.00  1.00      1S   C  
ATOM   2170  CE2 TRP   158      52.408  11.615   0.554  1.00  1.00      1S   C  
ATOM   2171  CE3 TRP   158      54.842  11.650   0.380  1.00  1.00      1S   C  
ATOM   2172  NE1 TRP   158      51.345  12.090  -0.165  1.00  1.00      1S   N  
ATOM   2173  CZ2 TRP   158      52.456  10.871   1.721  1.00  1.00      1S   C  
ATOM   2174  CZ3 TRP   158      54.889  10.890   1.559  1.00  1.00      1S   C  
ATOM   2175  CH2 TRP   158      53.712  10.499   2.210  1.00  1.00      1S   C  
ATOM   2176  HN  TRP   158      52.551  15.345  -2.743  1.00  0.00      1S   H  
ATOM   2177  HA  TRP   158      54.739  14.863  -0.965  1.00  1.00      1S   H  
ATOM   2178  HB1 TRP   158      55.059  12.757  -2.329  1.00  0.00      1S   H  
ATOM   2179  HB2 TRP   158      53.655  13.285  -3.330  1.00  1.00      1S   H  
ATOM   2180  HD1 TRP   158      51.192  13.121  -2.047  1.00  1.00      1S   H  
ATOM   2181  HE1 TRP   158      50.404  12.042   0.103  1.00  1.00      1S   H  
ATOM   2182  HE3 TRP   158      55.759  11.929  -0.115  1.00  1.00      1S   H  
ATOM   2183  HZ2 TRP   158      51.564  10.558   2.233  1.00  1.00      1S   H  
ATOM   2184  HZ3 TRP   158      55.842  10.591   1.969  1.00  1.00      1S   H  
ATOM   2185  HH2 TRP   158      53.780   9.889   3.093  1.00  1.00      1S   H  
ATOM   2186  N   ILE   159      55.384  16.165  -3.859  1.00  1.00      1S   N  
ATOM   2187  CA  ILE   159      56.419  16.763  -4.690  1.00  1.00      1S   C  
ATOM   2188  C   ILE   159      57.170  17.786  -3.876  1.00  1.00      1S   C  
ATOM   2189  O   ILE   159      58.401  17.791  -3.884  1.00  1.00      1S   O  
ATOM   2190  CB  ILE   159      55.874  17.322  -6.019  1.00  1.00      1S   C  
ATOM   2191  CG1 ILE   159      56.173  16.309  -7.152  1.00  1.00      1S   C  
ATOM   2192  CG2 ILE   159      56.384  18.741  -6.383  1.00  1.00      1S   C  
ATOM   2193  CD  ILE   159      55.441  16.609  -8.463  1.00  1.00      1S   C  
ATOM   2194  HN  ILE   159      54.449  16.426  -4.099  1.00  0.00      1S   H  
ATOM   2195  HA  ILE   159      57.128  15.982  -4.927  1.00  1.00      1S   H  
ATOM   2196  HB  ILE   159      54.769  17.397  -5.923  1.00  1.00      1S   H  
ATOM   2197 HG11 ILE   159      55.875  15.294  -6.807  1.00  0.00      1S   H  
ATOM   2198 HG12 ILE   159      57.270  16.294  -7.342  1.00  1.00      1S   H  
ATOM   2199 HG21 ILE   159      57.489  18.751  -6.475  1.00  1.00      1S   H  
ATOM   2200 HG22 ILE   159      56.072  19.484  -5.621  1.00  1.00      1S   H  
ATOM   2201 HG23 ILE   159      55.951  19.071  -7.350  1.00  1.00      1S   H  
ATOM   2202  HD1 ILE   159      55.829  17.537  -8.934  1.00  0.00      1S   H  
ATOM   2203  HD2 ILE   159      54.355  16.740  -8.274  1.00  0.00      1S   H  
ATOM   2204  HD3 ILE   159      55.578  15.772  -9.181  1.00  0.00      1S   H  
ATOM   2205  N   VAL   160      56.444  18.646  -3.116  1.00  1.00      1S   N  
ATOM   2206  CA  VAL   160      57.027  19.650  -2.252  1.00  1.00      1S   C  
ATOM   2207  C   VAL   160      57.695  18.965  -1.105  1.00  1.00      1S   C  
ATOM   2208  O   VAL   160      58.855  19.254  -0.846  1.00  1.00      1S   O  
ATOM   2209  CB  VAL   160      56.036  20.685  -1.738  1.00  1.00      1S   C  
ATOM   2210  CG1 VAL   160      56.661  21.558  -0.622  1.00  1.00      1S   C  
ATOM   2211  CG2 VAL   160      55.610  21.555  -2.936  1.00  1.00      1S   C  
ATOM   2212  HN  VAL   160      55.445  18.619  -3.130  1.00  0.00      1S   H  
ATOM   2213  HA  VAL   160      57.796  20.162  -2.814  1.00  1.00      1S   H  
ATOM   2214  HB  VAL   160      55.137  20.175  -1.325  1.00  1.00      1S   H  
ATOM   2215 HG11 VAL   160      57.647  21.956  -0.943  1.00  1.00      1S   H  
ATOM   2216 HG12 VAL   160      56.799  20.976   0.314  1.00  1.00      1S   H  
ATOM   2217 HG13 VAL   160      55.994  22.413  -0.387  1.00  1.00      1S   H  
ATOM   2218 HG21 VAL   160      55.130  20.941  -3.725  1.00  1.00      1S   H  
ATOM   2219 HG22 VAL   160      56.496  22.065  -3.372  1.00  1.00      1S   H  
ATOM   2220 HG23 VAL   160      54.889  22.330  -2.603  1.00  1.00      1S   H  
ATOM   2221  N   SER   161      57.002  18.012  -0.430  1.00  1.00      1S   N  
ATOM   2222  CA  SER   161      57.529  17.200   0.654  1.00  1.00      1S   C  
ATOM   2223  C   SER   161      58.885  16.619   0.351  1.00  1.00      1S   C  
ATOM   2224  O   SER   161      59.773  16.681   1.190  1.00  1.00      1S   O  
ATOM   2225  CB  SER   161      56.605  16.021   1.018  1.00  1.00      1S   C  
ATOM   2226  OG  SER   161      55.369  16.494   1.534  1.00  1.00      1S   O  
ATOM   2227  HN  SER   161      56.048  17.834  -0.661  1.00  0.00      1S   H  
ATOM   2228  HA  SER   161      57.640  17.844   1.512  1.00  1.00      1S   H  
ATOM   2229  HB1 SER   161      57.074  15.387   1.799  1.00  0.00      1S   H  
ATOM   2230  HB2 SER   161      56.414  15.391   0.126  1.00  1.00      1S   H  
ATOM   2231  HG1 SER   161      54.856  16.811   0.781  1.00  0.00      1S   H  
ATOM   2232  N   GLY   162      59.070  16.097  -0.888  1.00  1.00      1S   N  
ATOM   2233  CA  GLY   162      60.323  15.577  -1.391  1.00  1.00      1S   C  
ATOM   2234  C   GLY   162      61.362  16.645  -1.583  1.00  1.00      1S   C  
ATOM   2235  O   GLY   162      62.517  16.463  -1.220  1.00  1.00      1S   O  
ATOM   2236  HN  GLY   162      58.311  16.067  -1.535  1.00  0.00      1S   H  
ATOM   2237  HA1 GLY   162      60.109  15.141  -2.356  1.00  0.00      1S   H  
ATOM   2238  HA2 GLY   162      60.704  14.860  -0.679  1.00  1.00      1S   H  
ATOM   2239  N   LEU   163      60.972  17.801  -2.161  1.00  1.00      1S   N  
ATOM   2240  CA  LEU   163      61.838  18.934  -2.414  1.00  1.00      1S   C  
ATOM   2241  C   LEU   163      62.345  19.617  -1.170  1.00  1.00      1S   C  
ATOM   2242  O   LEU   163      63.447  20.141  -1.196  1.00  1.00      1S   O  
ATOM   2243  CB  LEU   163      61.128  20.009  -3.283  1.00  1.00      1S   C  
ATOM   2244  CG  LEU   163      61.442  20.018  -4.803  1.00  1.00      1S   C  
ATOM   2245  CD1 LEU   163      62.275  18.833  -5.329  1.00  1.00      1S   C  
ATOM   2246  CD2 LEU   163      60.147  20.179  -5.617  1.00  1.00      1S   C  
ATOM   2247  HN  LEU   163      60.029  17.916  -2.468  1.00  0.00      1S   H  
ATOM   2248  HA  LEU   163      62.725  18.554  -2.893  1.00  1.00      1S   H  
ATOM   2249  HB1 LEU   163      61.342  21.037  -2.913  1.00  0.00      1S   H  
ATOM   2250  HB2 LEU   163      60.033  19.865  -3.153  1.00  1.00      1S   H  
ATOM   2251  HG  LEU   163      62.054  20.935  -4.989  1.00  1.00      1S   H  
ATOM   2252 HD11 LEU   163      61.803  17.866  -5.056  1.00  1.00      1S   H  
ATOM   2253 HD12 LEU   163      63.302  18.866  -4.908  1.00  1.00      1S   H  
ATOM   2254 HD13 LEU   163      62.360  18.885  -6.434  1.00  1.00      1S   H  
ATOM   2255 HD21 LEU   163      59.539  21.020  -5.219  1.00  1.00      1S   H  
ATOM   2256 HD22 LEU   163      59.546  19.249  -5.560  1.00  1.00      1S   H  
ATOM   2257 HD23 LEU   163      60.383  20.381  -6.683  1.00  1.00      1S   H  
ATOM   2258  N   THR   164      61.569  19.645  -0.058  1.00  1.00      1S   N  
ATOM   2259  CA  THR   164      62.023  20.231   1.191  1.00  1.00      1S   C  
ATOM   2260  C   THR   164      62.855  19.222   1.973  1.00  1.00      1S   C  
ATOM   2261  O   THR   164      63.548  19.613   2.908  1.00  1.00      1S   O  
ATOM   2262  CB  THR   164      60.895  20.890   2.014  1.00  1.00      1S   C  
ATOM   2263  CG2 THR   164      59.660  19.998   2.194  1.00  1.00      1S   C  
ATOM   2264  OG1 THR   164      61.309  21.348   3.298  1.00  1.00      1S   O  
ATOM   2265  HN  THR   164      60.642  19.275  -0.067  1.00  0.00      1S   H  
ATOM   2266  HA  THR   164      62.697  21.042   0.949  1.00  1.00      1S   H  
ATOM   2267  HB  THR   164      60.566  21.799   1.459  1.00  1.00      1S   H  
ATOM   2268  HG1 THR   164      61.393  20.556   3.836  1.00  1.00      1S   H  
ATOM   2269 HG21 THR   164      59.937  18.953   2.438  1.00  1.00      1S   H  
ATOM   2270 HG22 THR   164      59.045  20.012   1.278  1.00  1.00      1S   H  
ATOM   2271 HG23 THR   164      59.013  20.395   3.006  1.00  1.00      1S   H  
ATOM   2272  N   SER   165      62.849  17.916   1.603  1.00  1.00      1S   N  
ATOM   2273  CA  SER   165      63.515  16.879   2.371  1.00  1.00      1S   C  
ATOM   2274  C   SER   165      64.702  16.247   1.674  1.00  1.00      1S   C  
ATOM   2275  O   SER   165      65.826  16.386   2.138  1.00  1.00      1S   O  
ATOM   2276  CB  SER   165      62.536  15.777   2.801  1.00  1.00      1S   C  
ATOM   2277  OG  SER   165      61.908  15.138   1.701  1.00  1.00      1S   O  
ATOM   2278  HN  SER   165      62.327  17.603   0.812  1.00  0.00      1S   H  
ATOM   2279  HA  SER   165      63.900  17.306   3.287  1.00  1.00      1S   H  
ATOM   2280  HB1 SER   165      61.737  16.232   3.421  1.00  0.00      1S   H  
ATOM   2281  HB2 SER   165      63.068  15.023   3.414  1.00  1.00      1S   H  
ATOM   2282  HG1 SER   165      61.142  15.681   1.480  1.00  0.00      1S   H  
ATOM   2283  N   PHE   166      64.492  15.512   0.558  1.00  1.00      1S   N  
ATOM   2284  CA  PHE   166      65.510  14.747  -0.123  1.00  1.00      1S   C  
ATOM   2285  C   PHE   166      66.376  15.663  -0.946  1.00  1.00      1S   C  
ATOM   2286  O   PHE   166      67.585  15.480  -0.961  1.00  1.00      1S   O  
ATOM   2287  CB  PHE   166      64.944  13.608  -1.024  1.00  1.00      1S   C  
ATOM   2288  CG  PHE   166      64.633  12.358  -0.223  1.00  1.00      1S   C  
ATOM   2289  CD1 PHE   166      65.505  11.252  -0.256  1.00  1.00      1S   C  
ATOM   2290  CD2 PHE   166      63.469  12.263   0.561  1.00  1.00      1S   C  
ATOM   2291  CE1 PHE   166      65.234  10.095   0.489  1.00  1.00      1S   C  
ATOM   2292  CE2 PHE   166      63.198  11.112   1.315  1.00  1.00      1S   C  
ATOM   2293  CZ  PHE   166      64.082  10.028   1.281  1.00  1.00      1S   C  
ATOM   2294  HN  PHE   166      63.573  15.436   0.175  1.00  0.00      1S   H  
ATOM   2295  HA  PHE   166      66.157  14.308   0.626  1.00  1.00      1S   H  
ATOM   2296  HB1 PHE   166      65.688  13.320  -1.798  1.00  0.00      1S   H  
ATOM   2297  HB2 PHE   166      64.019  13.946  -1.536  1.00  1.00      1S   H  
ATOM   2298  HD1 PHE   166      66.397  11.292  -0.863  1.00  1.00      1S   H  
ATOM   2299  HD2 PHE   166      62.779  13.088   0.589  1.00  1.00      1S   H  
ATOM   2300  HE1 PHE   166      65.915   9.256   0.456  1.00  1.00      1S   H  
ATOM   2301  HE2 PHE   166      62.313  11.067   1.932  1.00  1.00      1S   H  
ATOM   2302  HZ  PHE   166      63.876   9.142   1.863  1.00  1.00      1S   H  
ATOM   2303  N   LEU   167      65.828  16.702  -1.628  1.00  1.00      1S   N  
ATOM   2304  CA  LEU   167      66.669  17.629  -2.375  1.00  1.00      1S   C  
ATOM   2305  C   LEU   167      67.698  18.322  -1.490  1.00  1.00      1S   C  
ATOM   2306  O   LEU   167      68.865  18.223  -1.841  1.00  1.00      1S   O  
ATOM   2307  CB  LEU   167      65.906  18.701  -3.210  1.00  1.00      1S   C  
ATOM   2308  CG  LEU   167      66.428  18.994  -4.650  1.00  1.00      1S   C  
ATOM   2309  CD1 LEU   167      66.014  20.409  -5.094  1.00  1.00      1S   C  
ATOM   2310  CD2 LEU   167      67.939  18.824  -4.878  1.00  1.00      1S   C  
ATOM   2311  HN  LEU   167      64.846  16.875  -1.633  1.00  0.00      1S   H  
ATOM   2312  HA  LEU   167      67.210  17.002  -3.068  1.00  1.00      1S   H  
ATOM   2313  HB1 LEU   167      65.874  19.663  -2.655  1.00  0.00      1S   H  
ATOM   2314  HB2 LEU   167      64.852  18.368  -3.311  1.00  1.00      1S   H  
ATOM   2315  HG  LEU   167      65.926  18.266  -5.330  1.00  1.00      1S   H  
ATOM   2316 HD11 LEU   167      66.485  21.163  -4.429  1.00  1.00      1S   H  
ATOM   2317 HD12 LEU   167      64.914  20.534  -5.044  1.00  1.00      1S   H  
ATOM   2318 HD13 LEU   167      66.352  20.602  -6.134  1.00  1.00      1S   H  
ATOM   2319 HD21 LEU   167      68.252  17.772  -4.713  1.00  1.00      1S   H  
ATOM   2320 HD22 LEU   167      68.520  19.487  -4.203  1.00  1.00      1S   H  
ATOM   2321 HD23 LEU   167      68.193  19.086  -5.928  1.00  1.00      1S   H  
ATOM   2322  N   PRO   168      67.429  19.001  -0.378  1.00  1.00      1S   N  
ATOM   2323  CA  PRO   168      68.443  19.781   0.287  1.00  1.00      1S   C  
ATOM   2324  C   PRO   168      69.190  18.990   1.353  1.00  1.00      1S   C  
ATOM   2325  O   PRO   168      70.307  19.401   1.664  1.00  1.00      1S   O  
ATOM   2326  CB  PRO   168      67.663  20.992   0.823  1.00  1.00      1S   C  
ATOM   2327  CG  PRO   168      66.163  20.625   0.789  1.00  1.00      1S   C  
ATOM   2328  CD  PRO   168      66.124  19.212   0.223  1.00  1.00      1S   C  
ATOM   2329  HA  PRO   168      69.178  20.118  -0.431  1.00  1.00      1S   H  
ATOM   2330  HB1 PRO   168      67.802  21.845   0.124  1.00  0.00      1S   H  
ATOM   2331  HB2 PRO   168      68.043  21.322   1.804  1.00  1.00      1S   H  
ATOM   2332  HG1 PRO   168      65.682  20.644   1.785  1.00  0.00      1S   H  
ATOM   2333  HG2 PRO   168      65.617  21.323   0.121  1.00  1.00      1S   H  
ATOM   2334  HD1 PRO   168      66.016  18.492   1.055  1.00  0.00      1S   H  
ATOM   2335  HD2 PRO   168      65.309  19.055  -0.499  1.00  1.00      1S   H  
ATOM   2336  N   ILE   169      68.667  17.870   1.923  1.00  1.00      1S   N  
ATOM   2337  CA  ILE   169      69.407  17.063   2.891  1.00  1.00      1S   C  
ATOM   2338  C   ILE   169      70.428  16.224   2.159  1.00  1.00      1S   C  
ATOM   2339  O   ILE   169      71.616  16.277   2.477  1.00  1.00      1S   O  
ATOM   2340  CB  ILE   169      68.526  16.200   3.806  1.00  1.00      1S   C  
ATOM   2341  CG1 ILE   169      67.805  17.104   4.838  1.00  1.00      1S   C  
ATOM   2342  CG2 ILE   169      69.319  15.081   4.532  1.00  1.00      1S   C  
ATOM   2343  CD  ILE   169      66.576  16.456   5.483  1.00  1.00      1S   C  
ATOM   2344  HN  ILE   169      67.745  17.551   1.705  1.00  0.00      1S   H  
ATOM   2345  HA  ILE   169      69.952  17.736   3.531  1.00  1.00      1S   H  
ATOM   2346  HB  ILE   169      67.765  15.694   3.179  1.00  1.00      1S   H  
ATOM   2347 HG11 ILE   169      67.482  18.049   4.349  1.00  0.00      1S   H  
ATOM   2348 HG12 ILE   169      68.534  17.373   5.636  1.00  1.00      1S   H  
ATOM   2349 HG21 ILE   169      70.140  15.509   5.141  1.00  1.00      1S   H  
ATOM   2350 HG22 ILE   169      69.743  14.352   3.811  1.00  1.00      1S   H  
ATOM   2351 HG23 ILE   169      68.646  14.510   5.205  1.00  1.00      1S   H  
ATOM   2352  HD1 ILE   169      66.810  15.439   5.855  1.00  0.00      1S   H  
ATOM   2353  HD2 ILE   169      65.748  16.373   4.749  1.00  0.00      1S   H  
ATOM   2354  HD3 ILE   169      66.226  17.071   6.339  1.00  0.00      1S   H  
ATOM   2355  N   GLN   170      69.980  15.444   1.145  1.00  1.00      1S   N  
ATOM   2356  CA  GLN   170      70.788  14.496   0.401  1.00  1.00      1S   C  
ATOM   2357  C   GLN   170      71.903  15.173  -0.377  1.00  1.00      1S   C  
ATOM   2358  O   GLN   170      72.995  14.626  -0.508  1.00  1.00      1S   O  
ATOM   2359  CB  GLN   170      69.901  13.687  -0.580  1.00  1.00      1S   C  
ATOM   2360  CG  GLN   170      70.262  12.203  -0.776  1.00  1.00      1S   C  
ATOM   2361  CD  GLN   170      69.939  11.361   0.469  1.00  1.00      1S   C  
ATOM   2362  NE2 GLN   170      68.674  11.482   0.975  1.00  1.00      1S   N  
ATOM   2363  OE1 GLN   170      70.779  10.605   0.954  1.00  1.00      1S   O  
ATOM   2364  HN  GLN   170      69.014  15.448   0.898  1.00  0.00      1S   H  
ATOM   2365  HA  GLN   170      71.230  13.823   1.124  1.00  1.00      1S   H  
ATOM   2366  HB1 GLN   170      69.871  14.189  -1.573  1.00  0.00      1S   H  
ATOM   2367  HB2 GLN   170      68.860  13.714  -0.191  1.00  1.00      1S   H  
ATOM   2368  HG1 GLN   170      71.340  12.101  -1.018  1.00  0.00      1S   H  
ATOM   2369  HG2 GLN   170      69.671  11.800  -1.628  1.00  1.00      1S   H  
ATOM   2370 HE21 GLN   170      68.419  10.963   1.790  1.00  1.00      1S   H  
ATOM   2371 HE22 GLN   170      68.029  12.124   0.567  1.00  1.00      1S   H  
ATOM   2372  N   MET   171      71.644  16.400  -0.896  1.00  1.00      1S   N  
ATOM   2373  CA  MET   171      72.595  17.171  -1.673  1.00  1.00      1S   C  
ATOM   2374  C   MET   171      73.528  18.015  -0.836  1.00  1.00      1S   C  
ATOM   2375  O   MET   171      74.360  18.717  -1.410  1.00  1.00      1S   O  
ATOM   2376  CB  MET   171      71.882  18.153  -2.624  1.00  1.00      1S   C  
ATOM   2377  CG  MET   171      71.347  17.492  -3.902  1.00  1.00      1S   C  
ATOM   2378  SD  MET   171      72.401  17.839  -5.349  1.00  1.00      1S   S  
ATOM   2379  CE  MET   171      71.119  18.566  -6.409  1.00  1.00      1S   C  
ATOM   2380  HN  MET   171      70.746  16.819  -0.783  1.00  0.00      1S   H  
ATOM   2381  HA  MET   171      73.201  16.496  -2.260  1.00  1.00      1S   H  
ATOM   2382  HB1 MET   171      72.568  18.962  -2.951  1.00  0.00      1S   H  
ATOM   2383  HB2 MET   171      71.075  18.663  -2.065  1.00  1.00      1S   H  
ATOM   2384  HG1 MET   171      70.327  17.884  -4.082  1.00  0.00      1S   H  
ATOM   2385  HG2 MET   171      71.251  16.396  -3.744  1.00  1.00      1S   H  
ATOM   2386  HE1 MET   171      70.588  19.389  -5.889  1.00  1.00      1S   H  
ATOM   2387  HE2 MET   171      70.366  17.802  -6.697  1.00  1.00      1S   H  
ATOM   2388  HE3 MET   171      71.561  18.981  -7.340  1.00  1.00      1S   H  
ATOM   2389  N   HSE   172      73.417  17.978   0.514  1.00  1.00      1S   N  
ATOM   2390  CA  HSE   172      74.319  18.642   1.445  1.00  1.00      1S   C  
ATOM   2391  C   HSE   172      74.072  20.130   1.560  1.00  1.00      1S   C  
ATOM   2392  O   HSE   172      74.858  20.852   2.169  1.00  1.00      1S   O  
ATOM   2393  CB  HSE   172      75.840  18.397   1.207  1.00  1.00      1S   C  
ATOM   2394  CG  HSE   172      76.327  16.998   1.461  1.00  1.00      1S   C  
ATOM   2395  CD2 HSE   172      77.611  16.587   1.631  1.00  1.00      1S   C  
ATOM   2396  ND1 HSE   172      75.466  15.915   1.516  1.00  1.00      1S   N  
ATOM   2397  CE1 HSE   172      76.246  14.873   1.711  1.00  1.00      1S   C  
ATOM   2398  NE2 HSE   172      77.555  15.221   1.788  1.00  1.00      1S   N  
ATOM   2399  HN  HSE   172      72.729  17.394   0.943  1.00  0.00      1S   H  
ATOM   2400  HA  HSE   172      74.078  18.224   2.411  1.00  1.00      1S   H  
ATOM   2401  HB1 HSE   172      76.445  19.042   1.877  1.00  0.00      1S   H  
ATOM   2402  HB2 HSE   172      76.115  18.672   0.169  1.00  1.00      1S   H  
ATOM   2403  HD2 HSE   172      78.528  17.161   1.640  1.00  1.00      1S   H  
ATOM   2404  HE1 HSE   172      75.898  13.844   1.809  1.00  1.00      1S   H  
ATOM   2405  HE2 HSE   172      78.336  14.612   1.928  1.00  1.00      1S   H  
ATOM   2406  N   TRP   173      72.935  20.628   1.029  1.00  1.00      1S   N  
ATOM   2407  CA  TRP   173      72.556  22.026   1.079  1.00  1.00      1S   C  
ATOM   2408  C   TRP   173      72.076  22.419   2.465  1.00  1.00      1S   C  
ATOM   2409  O   TRP   173      71.846  23.590   2.746  1.00  1.00      1S   O  
ATOM   2410  CB  TRP   173      71.400  22.336   0.092  1.00  1.00      1S   C  
ATOM   2411  CG  TRP   173      71.656  22.031  -1.377  1.00  1.00      1S   C  
ATOM   2412  CD1 TRP   173      72.793  21.609  -2.011  1.00  1.00      1S   C  
ATOM   2413  CD2 TRP   173      70.660  22.192  -2.404  1.00  1.00      1S   C  
ATOM   2414  CE2 TRP   173      71.266  21.835  -3.627  1.00  1.00      1S   C  
ATOM   2415  CE3 TRP   173      69.336  22.620  -2.357  1.00  1.00      1S   C  
ATOM   2416  NE1 TRP   173      72.568  21.482  -3.363  1.00  1.00      1S   N  
ATOM   2417  CZ2 TRP   173      70.556  21.894  -4.821  1.00  1.00      1S   C  
ATOM   2418  CZ3 TRP   173      68.624  22.688  -3.562  1.00  1.00      1S   C  
ATOM   2419  CH2 TRP   173      69.224  22.326  -4.777  1.00  1.00      1S   C  
ATOM   2420  HN  TRP   173      72.297  20.032   0.545  1.00  0.00      1S   H  
ATOM   2421  HA  TRP   173      73.419  22.629   0.828  1.00  1.00      1S   H  
ATOM   2422  HB1 TRP   173      71.130  23.412   0.156  1.00  0.00      1S   H  
ATOM   2423  HB2 TRP   173      70.503  21.757   0.394  1.00  1.00      1S   H  
ATOM   2424  HD1 TRP   173      73.734  21.393  -1.529  1.00  1.00      1S   H  
ATOM   2425  HE1 TRP   173      73.210  21.150  -4.018  1.00  1.00      1S   H  
ATOM   2426  HE3 TRP   173      68.861  22.916  -1.436  1.00  1.00      1S   H  
ATOM   2427  HZ2 TRP   173      71.009  21.630  -5.764  1.00  1.00      1S   H  
ATOM   2428  HZ3 TRP   173      67.598  23.028  -3.555  1.00  1.00      1S   H  
ATOM   2429  HH2 TRP   173      68.653  22.385  -5.693  1.00  1.00      1S   H  
ATOM   2430  N   TYR   174      71.913  21.410   3.356  1.00  1.00      1S   N  
ATOM   2431  CA  TYR   174      71.374  21.551   4.681  1.00  1.00      1S   C  
ATOM   2432  C   TYR   174      72.481  21.737   5.695  1.00  1.00      1S   C  
ATOM   2433  O   TYR   174      72.251  22.287   6.768  1.00  1.00      1S   O  
ATOM   2434  CB  TYR   174      70.439  20.342   5.011  1.00  1.00      1S   C  
ATOM   2435  CG  TYR   174      71.023  19.189   5.809  1.00  1.00      1S   C  
ATOM   2436  CD1 TYR   174      70.669  19.098   7.156  1.00  1.00      1S   C  
ATOM   2437  CD2 TYR   174      71.847  18.182   5.274  1.00  1.00      1S   C  
ATOM   2438  CE1 TYR   174      71.145  18.089   7.986  1.00  1.00      1S   C  
ATOM   2439  CE2 TYR   174      72.253  17.099   6.076  1.00  1.00      1S   C  
ATOM   2440  CZ  TYR   174      71.915  17.064   7.440  1.00  1.00      1S   C  
ATOM   2441  OH  TYR   174      72.279  15.990   8.278  1.00  1.00      1S   O  
ATOM   2442  HN  TYR   174      72.121  20.476   3.082  1.00  0.00      1S   H  
ATOM   2443  HA  TYR   174      70.763  22.443   4.696  1.00  1.00      1S   H  
ATOM   2444  HB1 TYR   174      70.035  19.929   4.065  1.00  0.00      1S   H  
ATOM   2445  HB2 TYR   174      69.568  20.735   5.580  1.00  1.00      1S   H  
ATOM   2446  HD1 TYR   174      69.970  19.802   7.538  1.00  1.00      1S   H  
ATOM   2447  HD2 TYR   174      72.123  18.211   4.232  1.00  1.00      1S   H  
ATOM   2448  HE1 TYR   174      70.873  18.080   9.031  1.00  1.00      1S   H  
ATOM   2449  HE2 TYR   174      72.829  16.297   5.642  1.00  1.00      1S   H  
ATOM   2450  HH  TYR   174      72.397  15.211   7.732  1.00  1.00      1S   H  
ATOM   2451  N   ARG   175      73.702  21.260   5.355  1.00  1.00      1S   N  
ATOM   2452  CA  ARG   175      74.841  21.115   6.236  1.00  1.00      1S   C  
ATOM   2453  C   ARG   175      75.268  22.390   6.925  1.00  1.00      1S   C  
ATOM   2454  O   ARG   175      75.189  23.486   6.376  1.00  1.00      1S   O  
ATOM   2455  CB  ARG   175      76.075  20.574   5.471  1.00  1.00      1S   C  
ATOM   2456  CG  ARG   175      75.868  19.181   4.848  1.00  1.00      1S   C  
ATOM   2457  CD  ARG   175      75.804  18.050   5.879  1.00  1.00      1S   C  
ATOM   2458  NE  ARG   175      76.964  17.115   5.686  1.00  1.00      1S   N  
ATOM   2459  CZ  ARG   175      76.838  15.848   5.201  1.00  1.00      1S   C  
ATOM   2460  NH1 ARG   175      75.629  15.336   4.859  1.00  1.00      1S   N1+
ATOM   2461  NH2 ARG   175      77.949  15.078   5.051  1.00  1.00      1S   N  
ATOM   2462  HN  ARG   175      73.847  20.885   4.444  1.00  0.00      1S   H  
ATOM   2463  HA  ARG   175      74.553  20.406   6.998  1.00  1.00      1S   H  
ATOM   2464  HB1 ARG   175      76.960  20.524   6.144  1.00  0.00      1S   H  
ATOM   2465  HB2 ARG   175      76.314  21.284   4.647  1.00  1.00      1S   H  
ATOM   2466  HG1 ARG   175      76.691  19.005   4.120  1.00  0.00      1S   H  
ATOM   2467  HG2 ARG   175      74.919  19.177   4.272  1.00  1.00      1S   H  
ATOM   2468  HD1 ARG   175      74.841  17.508   5.817  1.00  0.00      1S   H  
ATOM   2469  HD2 ARG   175      75.885  18.475   6.893  1.00  1.00      1S   H  
ATOM   2470  HE  ARG   175      77.876  17.438   5.933  1.00  1.00      1S   H  
ATOM   2471 HH11 ARG   175      74.815  15.909   4.927  1.00  1.00      1S   H  
ATOM   2472 HH12 ARG   175      75.566  14.416   4.474  1.00  1.00      1S   H  
ATOM   2473 HH21 ARG   175      78.847  15.445   5.284  1.00  1.00      1S   H  
ATOM   2474 HH22 ARG   175      77.860  14.150   4.691  1.00  1.00      1S   H  
ATOM   2475  N   ALA   176      75.745  22.227   8.177  1.00  1.00      1S   N  
ATOM   2476  CA  ALA   176      76.284  23.262   9.017  1.00  1.00      1S   C  
ATOM   2477  C   ALA   176      77.764  23.390   8.730  1.00  1.00      1S   C  
ATOM   2478  O   ALA   176      78.343  22.559   8.032  1.00  1.00      1S   O  
ATOM   2479  CB  ALA   176      76.078  22.910  10.501  1.00  1.00      1S   C  
ATOM   2480  HN  ALA   176      75.755  21.320   8.594  1.00  0.00      1S   H  
ATOM   2481  HA  ALA   176      75.790  24.197   8.792  1.00  1.00      1S   H  
ATOM   2482  HB1 ALA   176      76.594  21.959  10.746  1.00  1.00      1S   H  
ATOM   2483  HB2 ALA   176      74.996  22.773  10.711  1.00  1.00      1S   H  
ATOM   2484  HB3 ALA   176      76.463  23.711  11.164  1.00  1.00      1S   H  
ATOM   2485  N   THR   177      78.402  24.468   9.246  1.00  1.00      1S   N  
ATOM   2486  CA  THR   177      79.781  24.810   8.934  1.00  1.00      1S   C  
ATOM   2487  C   THR   177      80.664  24.777  10.159  1.00  1.00      1S   C  
ATOM   2488  O   THR   177      81.879  24.633  10.018  1.00  1.00      1S   O  
ATOM   2489  CB  THR   177      79.937  26.154   8.220  1.00  1.00      1S   C  
ATOM   2490  CG2 THR   177      79.938  25.899   6.698  1.00  1.00      1S   C  
ATOM   2491  OG1 THR   177      78.880  27.051   8.544  1.00  1.00      1S   O  
ATOM   2492  HN  THR   177      77.914  25.137   9.800  1.00  0.00      1S   H  
ATOM   2493  HA  THR   177      80.190  24.055   8.279  1.00  1.00      1S   H  
ATOM   2494  HB  THR   177      80.904  26.645   8.475  1.00  1.00      1S   H  
ATOM   2495  HG1 THR   177      79.024  27.833   8.006  1.00  1.00      1S   H  
ATOM   2496 HG21 THR   177      78.996  25.406   6.379  1.00  1.00      1S   H  
ATOM   2497 HG22 THR   177      80.791  25.241   6.425  1.00  1.00      1S   H  
ATOM   2498 HG23 THR   177      80.050  26.855   6.144  1.00  1.00      1S   H  
ATOM   2499  N   HSE   178      80.107  24.892  11.389  1.00  1.00      1S   N  
ATOM   2500  CA  HSE   178      80.881  24.886  12.619  1.00  1.00      1S   C  
ATOM   2501  C   HSE   178      81.507  23.528  12.866  1.00  1.00      1S   C  
ATOM   2502  O   HSE   178      80.924  22.509  12.508  1.00  1.00      1S   O  
ATOM   2503  CB  HSE   178      80.031  25.272  13.857  1.00  1.00      1S   C  
ATOM   2504  CG  HSE   178      78.941  24.293  14.212  1.00  1.00      1S   C  
ATOM   2505  CD2 HSE   178      78.884  23.452  15.275  1.00  1.00      1S   C  
ATOM   2506  ND1 HSE   178      77.816  24.140  13.418  1.00  1.00      1S   N  
ATOM   2507  CE1 HSE   178      77.104  23.208  14.022  1.00  1.00      1S   C  
ATOM   2508  NE2 HSE   178      77.705  22.752  15.150  1.00  1.00      1S   N  
ATOM   2509  HN  HSE   178      79.122  24.993  11.510  1.00  0.00      1S   H  
ATOM   2510  HA  HSE   178      81.672  25.615  12.508  1.00  1.00      1S   H  
ATOM   2511  HB1 HSE   178      79.566  26.266  13.682  1.00  0.00      1S   H  
ATOM   2512  HB2 HSE   178      80.698  25.368  14.741  1.00  1.00      1S   H  
ATOM   2513  HD2 HSE   178      79.583  23.346  16.091  1.00  1.00      1S   H  
ATOM   2514  HE1 HSE   178      76.143  22.832  13.673  1.00  1.00      1S   H  
ATOM   2515  HE2 HSE   178      77.369  22.051  15.782  1.00  1.00      1S   H  
ATOM   2516  N   GLN   179      82.723  23.499  13.478  1.00  1.00      1S   N  
ATOM   2517  CA  GLN   179      83.576  22.326  13.602  1.00  1.00      1S   C  
ATOM   2518  C   GLN   179      82.920  21.125  14.253  1.00  1.00      1S   C  
ATOM   2519  O   GLN   179      83.154  20.003  13.810  1.00  1.00      1S   O  
ATOM   2520  CB  GLN   179      84.908  22.656  14.333  1.00  1.00      1S   C  
ATOM   2521  CG  GLN   179      85.926  21.498  14.507  1.00  1.00      1S   C  
ATOM   2522  CD  GLN   179      86.571  21.035  13.189  1.00  1.00      1S   C  
ATOM   2523  NE2 GLN   179      87.582  20.122  13.338  1.00  1.00      1S   N  
ATOM   2524  OE1 GLN   179      86.220  21.458  12.087  1.00  1.00      1S   O  
ATOM   2525  HN  GLN   179      83.149  24.346  13.783  1.00  0.00      1S   H  
ATOM   2526  HA  GLN   179      83.820  22.036  12.591  1.00  1.00      1S   H  
ATOM   2527  HB1 GLN   179      84.659  23.036  15.349  1.00  0.00      1S   H  
ATOM   2528  HB2 GLN   179      85.412  23.485  13.789  1.00  1.00      1S   H  
ATOM   2529  HG1 GLN   179      85.438  20.628  14.993  1.00  0.00      1S   H  
ATOM   2530  HG2 GLN   179      86.735  21.850  15.183  1.00  1.00      1S   H  
ATOM   2531 HE21 GLN   179      88.050  19.774  12.526  1.00  1.00      1S   H  
ATOM   2532 HE22 GLN   179      87.837  19.801  14.247  1.00  1.00      1S   H  
ATOM   2533  N   GLU   180      82.056  21.314  15.286  1.00  1.00      1S   N  
ATOM   2534  CA  GLU   180      81.342  20.242  15.971  1.00  1.00      1S   C  
ATOM   2535  C   GLU   180      80.525  19.393  15.008  1.00  1.00      1S   C  
ATOM   2536  O   GLU   180      80.499  18.166  15.110  1.00  1.00      1S   O  
ATOM   2537  CB  GLU   180      80.376  20.788  17.056  1.00  1.00      1S   C  
ATOM   2538  CG  GLU   180      79.745  19.714  17.974  1.00  1.00      1S   C  
ATOM   2539  CD  GLU   180      78.425  20.168  18.611  1.00  1.00      1S   C  
ATOM   2540  OE1 GLU   180      77.985  21.323  18.370  1.00  1.00      1S   O  
ATOM   2541  OE2 GLU   180      77.827  19.331  19.339  1.00  1.00      1S   O1-
ATOM   2542  HN  GLU   180      81.875  22.232  15.631  1.00  0.00      1S   H  
ATOM   2543  HA  GLU   180      82.084  19.612  16.440  1.00  1.00      1S   H  
ATOM   2544  HB1 GLU   180      79.566  21.338  16.537  1.00  0.00      1S   H  
ATOM   2545  HB2 GLU   180      80.919  21.517  17.697  1.00  1.00      1S   H  
ATOM   2546  HG1 GLU   180      80.462  19.448  18.780  1.00  0.00      1S   H  
ATOM   2547  HG2 GLU   180      79.524  18.794  17.395  1.00  1.00      1S   H  
ATOM   2548  N   ALA   181      79.870  20.048  14.021  1.00  1.00      1S   N  
ATOM   2549  CA  ALA   181      79.076  19.404  13.005  1.00  1.00      1S   C  
ATOM   2550  C   ALA   181      79.935  18.738  11.964  1.00  1.00      1S   C  
ATOM   2551  O   ALA   181      79.603  17.647  11.520  1.00  1.00      1S   O  
ATOM   2552  CB  ALA   181      78.159  20.398  12.284  1.00  1.00      1S   C  
ATOM   2553  HN  ALA   181      79.927  21.041  13.942  1.00  0.00      1S   H  
ATOM   2554  HA  ALA   181      78.469  18.645  13.480  1.00  1.00      1S   H  
ATOM   2555  HB1 ALA   181      78.745  21.201  11.788  1.00  1.00      1S   H  
ATOM   2556  HB2 ALA   181      77.467  20.867  13.013  1.00  1.00      1S   H  
ATOM   2557  HB3 ALA   181      77.542  19.882  11.520  1.00  1.00      1S   H  
ATOM   2558  N   ILE   182      81.074  19.363  11.567  1.00  1.00      1S   N  
ATOM   2559  CA  ILE   182      82.031  18.839  10.601  1.00  1.00      1S   C  
ATOM   2560  C   ILE   182      82.574  17.494  11.058  1.00  1.00      1S   C  
ATOM   2561  O   ILE   182      82.751  16.581  10.253  1.00  1.00      1S   O  
ATOM   2562  CB  ILE   182      83.162  19.842  10.337  1.00  1.00      1S   C  
ATOM   2563  CG1 ILE   182      82.619  21.202   9.818  1.00  1.00      1S   C  
ATOM   2564  CG2 ILE   182      84.235  19.285   9.374  1.00  1.00      1S   C  
ATOM   2565  CD  ILE   182      81.682  21.133   8.605  1.00  1.00      1S   C  
ATOM   2566  HN  ILE   182      81.308  20.257  11.943  1.00  0.00      1S   H  
ATOM   2567  HA  ILE   182      81.494  18.661   9.681  1.00  1.00      1S   H  
ATOM   2568  HB  ILE   182      83.680  20.051  11.303  1.00  1.00      1S   H  
ATOM   2569 HG11 ILE   182      83.489  21.846   9.560  1.00  0.00      1S   H  
ATOM   2570 HG12 ILE   182      82.082  21.713  10.639  1.00  1.00      1S   H  
ATOM   2571 HG21 ILE   182      83.785  19.004   8.400  1.00  1.00      1S   H  
ATOM   2572 HG22 ILE   182      84.745  18.400   9.807  1.00  1.00      1S   H  
ATOM   2573 HG23 ILE   182      85.009  20.063   9.194  1.00  1.00      1S   H  
ATOM   2574  HD1 ILE   182      80.714  20.662   8.880  1.00  0.00      1S   H  
ATOM   2575  HD2 ILE   182      82.142  20.553   7.779  1.00  0.00      1S   H  
ATOM   2576  HD3 ILE   182      81.467  22.158   8.235  1.00  0.00      1S   H  
ATOM   2577  N   ASN   183      82.781  17.336  12.388  1.00  1.00      1S   N  
ATOM   2578  CA  ASN   183      83.213  16.105  13.018  1.00  1.00      1S   C  
ATOM   2579  C   ASN   183      82.124  15.053  12.974  1.00  1.00      1S   C  
ATOM   2580  O   ASN   183      82.393  13.898  12.657  1.00  1.00      1S   O  
ATOM   2581  CB  ASN   183      83.587  16.300  14.510  1.00  1.00      1S   C  
ATOM   2582  CG  ASN   183      84.665  17.379  14.682  1.00  1.00      1S   C  
ATOM   2583  ND2 ASN   183      84.656  18.015  15.894  1.00  1.00      1S   N  
ATOM   2584  OD1 ASN   183      85.477  17.643  13.796  1.00  1.00      1S   O  
ATOM   2585  HN  ASN   183      82.645  18.106  13.008  1.00  0.00      1S   H  
ATOM   2586  HA  ASN   183      84.069  15.733  12.470  1.00  1.00      1S   H  
ATOM   2587  HB1 ASN   183      83.981  15.347  14.926  1.00  0.00      1S   H  
ATOM   2588  HB2 ASN   183      82.684  16.592  15.088  1.00  1.00      1S   H  
ATOM   2589 HD21 ASN   183      83.984  17.760  16.585  1.00  1.00      1S   H  
ATOM   2590 HD22 ASN   183      85.320  18.740  16.072  1.00  1.00      1S   H  
ATOM   2591  N   CYS   184      80.859  15.437  13.286  1.00  1.00      1S   N  
ATOM   2592  CA  CYS   184      79.708  14.551  13.311  1.00  1.00      1S   C  
ATOM   2593  C   CYS   184      79.377  14.022  11.933  1.00  1.00      1S   C  
ATOM   2594  O   CYS   184      79.048  12.850  11.772  1.00  1.00      1S   O  
ATOM   2595  CB  CYS   184      78.453  15.262  13.886  1.00  1.00      1S   C  
ATOM   2596  SG  CYS   184      76.975  14.198  14.084  1.00  1.00      1S   S  
ATOM   2597  HN  CYS   184      80.671  16.382  13.544  1.00  0.00      1S   H  
ATOM   2598  HA  CYS   184      79.961  13.712  13.945  1.00  1.00      1S   H  
ATOM   2599  HB1 CYS   184      78.195  16.123  13.231  1.00  0.00      1S   H  
ATOM   2600  HB2 CYS   184      78.723  15.686  14.877  1.00  1.00      1S   H  
ATOM   2601  N   TYR   185      79.485  14.877  10.893  1.00  1.00      1S   N  
ATOM   2602  CA  TYR   185      79.232  14.524   9.513  1.00  1.00      1S   C  
ATOM   2603  C   TYR   185      80.232  13.510   9.007  1.00  1.00      1S   C  
ATOM   2604  O   TYR   185      79.908  12.700   8.142  1.00  1.00      1S   O  
ATOM   2605  CB  TYR   185      79.288  15.766   8.581  1.00  1.00      1S   C  
ATOM   2606  CG  TYR   185      78.204  16.779   8.871  1.00  1.00      1S   C  
ATOM   2607  CD1 TYR   185      76.917  16.415   9.322  1.00  1.00      1S   C  
ATOM   2608  CD2 TYR   185      78.475  18.141   8.644  1.00  1.00      1S   C  
ATOM   2609  CE1 TYR   185      75.941  17.387   9.566  1.00  1.00      1S   C  
ATOM   2610  CE2 TYR   185      77.503  19.114   8.888  1.00  1.00      1S   C  
ATOM   2611  CZ  TYR   185      76.239  18.733   9.346  1.00  1.00      1S   C  
ATOM   2612  OH  TYR   185      75.249  19.708   9.499  1.00  1.00      1S   O  
ATOM   2613  HN  TYR   185      79.727  15.835  11.049  1.00  0.00      1S   H  
ATOM   2614  HA  TYR   185      78.262  14.053   9.460  1.00  1.00      1S   H  
ATOM   2615  HB1 TYR   185      79.167  15.462   7.521  1.00  0.00      1S   H  
ATOM   2616  HB2 TYR   185      80.273  16.269   8.699  1.00  1.00      1S   H  
ATOM   2617  HD1 TYR   185      76.650  15.382   9.480  1.00  1.00      1S   H  
ATOM   2618  HD2 TYR   185      79.446  18.444   8.280  1.00  1.00      1S   H  
ATOM   2619  HE1 TYR   185      74.956  17.088   9.898  1.00  1.00      1S   H  
ATOM   2620  HE2 TYR   185      77.725  20.153   8.698  1.00  1.00      1S   H  
ATOM   2621  HH  TYR   185      74.428  19.281   9.764  1.00  1.00      1S   H  
ATOM   2622  N   ALA   186      81.464  13.529   9.565  1.00  1.00      1S   N  
ATOM   2623  CA  ALA   186      82.524  12.606   9.239  1.00  1.00      1S   C  
ATOM   2624  C   ALA   186      82.364  11.277   9.959  1.00  1.00      1S   C  
ATOM   2625  O   ALA   186      82.638  10.225   9.385  1.00  1.00      1S   O  
ATOM   2626  CB  ALA   186      83.891  13.215   9.607  1.00  1.00      1S   C  
ATOM   2627  HN  ALA   186      81.695  14.210  10.256  1.00  0.00      1S   H  
ATOM   2628  HA  ALA   186      82.499  12.421   8.174  1.00  1.00      1S   H  
ATOM   2629  HB1 ALA   186      83.949  13.436  10.693  1.00  1.00      1S   H  
ATOM   2630  HB2 ALA   186      84.034  14.169   9.056  1.00  1.00      1S   H  
ATOM   2631  HB3 ALA   186      84.720  12.528   9.337  1.00  1.00      1S   H  
ATOM   2632  N   GLU   187      81.923  11.307  11.241  1.00  1.00      1S   N  
ATOM   2633  CA  GLU   187      81.808  10.163  12.126  1.00  1.00      1S   C  
ATOM   2634  C   GLU   187      80.571   9.348  11.810  1.00  1.00      1S   C  
ATOM   2635  O   GLU   187      79.454   9.850  11.860  1.00  1.00      1S   O  
ATOM   2636  CB  GLU   187      81.717  10.653  13.596  1.00  1.00      1S   C  
ATOM   2637  CG  GLU   187      81.507   9.586  14.693  1.00  1.00      1S   C  
ATOM   2638  CD  GLU   187      82.767   8.770  14.965  1.00  1.00      1S   C  
ATOM   2639  OE1 GLU   187      83.097   7.887  14.130  1.00  1.00      1S   O  
ATOM   2640  OE2 GLU   187      83.396   9.000  16.033  1.00  1.00      1S   O1-
ATOM   2641  HN  GLU   187      81.698  12.181  11.667  1.00  0.00      1S   H  
ATOM   2642  HA  GLU   187      82.684   9.543  12.000  1.00  1.00      1S   H  
ATOM   2643  HB1 GLU   187      80.864  11.366  13.660  1.00  0.00      1S   H  
ATOM   2644  HB2 GLU   187      82.636  11.233  13.832  1.00  1.00      1S   H  
ATOM   2645  HG1 GLU   187      80.677   8.903  14.431  1.00  0.00      1S   H  
ATOM   2646  HG2 GLU   187      81.219  10.108  15.633  1.00  1.00      1S   H  
ATOM   2647  N   GLU   188      80.762   8.039  11.496  1.00  1.00      1S   N  
ATOM   2648  CA  GLU   188      79.710   7.136  11.063  1.00  1.00      1S   C  
ATOM   2649  C   GLU   188      78.819   6.695  12.204  1.00  1.00      1S   C  
ATOM   2650  O   GLU   188      77.691   6.262  11.967  1.00  1.00      1S   O  
ATOM   2651  CB  GLU   188      80.282   5.903  10.313  1.00  1.00      1S   C  
ATOM   2652  CG  GLU   188      81.003   6.283   8.994  1.00  1.00      1S   C  
ATOM   2653  CD  GLU   188      80.253   5.797   7.749  1.00  1.00      1S   C  
ATOM   2654  OE1 GLU   188      80.350   4.580   7.440  1.00  1.00      1S   O  
ATOM   2655  OE2 GLU   188      79.587   6.633   7.084  1.00  1.00      1S   O1-
ATOM   2656  HN  GLU   188      81.678   7.650  11.484  1.00  0.00      1S   H  
ATOM   2657  HA  GLU   188      79.077   7.668  10.370  1.00  1.00      1S   H  
ATOM   2658  HB1 GLU   188      79.471   5.174  10.099  1.00  0.00      1S   H  
ATOM   2659  HB2 GLU   188      81.015   5.394  10.976  1.00  1.00      1S   H  
ATOM   2660  HG1 GLU   188      82.019   5.834   8.984  1.00  0.00      1S   H  
ATOM   2661  HG2 GLU   188      81.122   7.385   8.932  1.00  1.00      1S   H  
ATOM   2662  N   THR   189      79.281   6.829  13.472  1.00  1.00      1S   N  
ATOM   2663  CA  THR   189      78.475   6.546  14.647  1.00  1.00      1S   C  
ATOM   2664  C   THR   189      77.688   7.765  15.112  1.00  1.00      1S   C  
ATOM   2665  O   THR   189      76.932   7.666  16.078  1.00  1.00      1S   O  
ATOM   2666  CB  THR   189      79.263   5.969  15.826  1.00  1.00      1S   C  
ATOM   2667  CG2 THR   189      79.908   4.622  15.441  1.00  1.00      1S   C  
ATOM   2668  OG1 THR   189      80.274   6.850  16.303  1.00  1.00      1S   O  
ATOM   2669  HN  THR   189      80.207   7.157  13.644  1.00  0.00      1S   H  
ATOM   2670  HA  THR   189      77.751   5.794  14.373  1.00  1.00      1S   H  
ATOM   2671  HB  THR   189      78.565   5.775  16.672  1.00  1.00      1S   H  
ATOM   2672  HG1 THR   189      80.981   6.837  15.653  1.00  1.00      1S   H  
ATOM   2673 HG21 THR   189      80.628   4.748  14.606  1.00  1.00      1S   H  
ATOM   2674 HG22 THR   189      79.127   3.896  15.132  1.00  1.00      1S   H  
ATOM   2675 HG23 THR   189      80.453   4.197  16.311  1.00  1.00      1S   H  
ATOM   2676  N   CYS   190      77.831   8.939  14.442  1.00  1.00      1S   N  
ATOM   2677  CA  CYS   190      77.144  10.163  14.817  1.00  1.00      1S   C  
ATOM   2678  C   CYS   190      75.987  10.394  13.868  1.00  1.00      1S   C  
ATOM   2679  O   CYS   190      76.154  10.304  12.655  1.00  1.00      1S   O  
ATOM   2680  CB  CYS   190      78.094  11.393  14.760  1.00  1.00      1S   C  
ATOM   2681  SG  CYS   190      77.452  12.898  15.577  1.00  1.00      1S   S  
ATOM   2682  HN  CYS   190      78.435   9.011  13.651  1.00  0.00      1S   H  
ATOM   2683  HA  CYS   190      76.764  10.070  15.825  1.00  1.00      1S   H  
ATOM   2684  HB1 CYS   190      78.369  11.597  13.705  1.00  0.00      1S   H  
ATOM   2685  HB2 CYS   190      79.034  11.109  15.281  1.00  1.00      1S   H  
ATOM   2686  N   CYS   191      74.779  10.714  14.409  1.00  1.00      1S   N  
ATOM   2687  CA  CYS   191      73.652  11.099  13.581  1.00  1.00      1S   C  
ATOM   2688  C   CYS   191      72.833  12.137  14.309  1.00  1.00      1S   C  
ATOM   2689  O   CYS   191      71.629  11.992  14.513  1.00  1.00      1S   O  
ATOM   2690  CB  CYS   191      72.775   9.893  13.137  1.00  1.00      1S   C  
ATOM   2691  SG  CYS   191      71.568  10.257  11.814  1.00  1.00      1S   S  
ATOM   2692  HN  CYS   191      74.633  10.743  15.395  1.00  0.00      1S   H  
ATOM   2693  HA  CYS   191      74.041  11.587  12.699  1.00  1.00      1S   H  
ATOM   2694  HB1 CYS   191      72.257   9.460  14.019  1.00  0.00      1S   H  
ATOM   2695  HB2 CYS   191      73.467   9.117  12.751  1.00  1.00      1S   H  
ATOM   2696  N   ASP   192      73.499  13.255  14.677  1.00  1.00      1S   N  
ATOM   2697  CA  ASP   192      72.861  14.426  15.231  1.00  1.00      1S   C  
ATOM   2698  C   ASP   192      72.581  15.353  14.071  1.00  1.00      1S   C  
ATOM   2699  O   ASP   192      73.437  15.589  13.223  1.00  1.00      1S   O  
ATOM   2700  CB  ASP   192      73.754  15.187  16.247  1.00  1.00      1S   C  
ATOM   2701  CG  ASP   192      74.004  14.401  17.539  1.00  1.00      1S   C  
ATOM   2702  OD1 ASP   192      73.507  13.254  17.676  1.00  1.00      1S   O  
ATOM   2703  OD2 ASP   192      74.701  14.971  18.421  1.00  1.00      1S   O1-
ATOM   2704  HN  ASP   192      74.483  13.334  14.543  1.00  0.00      1S   H  
ATOM   2705  HA  ASP   192      71.925  14.151  15.699  1.00  1.00      1S   H  
ATOM   2706  HB1 ASP   192      73.278  16.152  16.526  1.00  0.00      1S   H  
ATOM   2707  HB2 ASP   192      74.738  15.407  15.782  1.00  1.00      1S   H  
ATOM   2708  N   PHE   193      71.339  15.889  14.022  1.00  1.00      1S   N  
ATOM   2709  CA  PHE   193      70.861  16.775  12.985  1.00  1.00      1S   C  
ATOM   2710  C   PHE   193      71.350  18.174  13.298  1.00  1.00      1S   C  
ATOM   2711  O   PHE   193      71.022  18.742  14.338  1.00  1.00      1S   O  
ATOM   2712  CB  PHE   193      69.306  16.696  12.928  1.00  1.00      1S   C  
ATOM   2713  CG  PHE   193      68.628  17.692  12.018  1.00  1.00      1S   C  
ATOM   2714  CD1 PHE   193      68.675  17.556  10.621  1.00  1.00      1S   C  
ATOM   2715  CD2 PHE   193      67.885  18.750  12.572  1.00  1.00      1S   C  
ATOM   2716  CE1 PHE   193      67.990  18.457   9.794  1.00  1.00      1S   C  
ATOM   2717  CE2 PHE   193      67.205  19.655  11.750  1.00  1.00      1S   C  
ATOM   2718  CZ  PHE   193      67.253  19.505  10.359  1.00  1.00      1S   C  
ATOM   2719  HN  PHE   193      70.662  15.659  14.713  1.00  0.00      1S   H  
ATOM   2720  HA  PHE   193      71.274  16.460  12.035  1.00  1.00      1S   H  
ATOM   2721  HB1 PHE   193      68.897  16.828  13.953  1.00  0.00      1S   H  
ATOM   2722  HB2 PHE   193      69.015  15.680  12.580  1.00  1.00      1S   H  
ATOM   2723  HD1 PHE   193      69.234  16.745  10.181  1.00  1.00      1S   H  
ATOM   2724  HD2 PHE   193      67.828  18.860  13.646  1.00  1.00      1S   H  
ATOM   2725  HE1 PHE   193      68.028  18.344   8.720  1.00  1.00      1S   H  
ATOM   2726  HE2 PHE   193      66.636  20.461  12.189  1.00  1.00      1S   H  
ATOM   2727  HZ  PHE   193      66.725  20.201   9.724  1.00  1.00      1S   H  
ATOM   2728  N   PHE   194      72.171  18.736  12.380  1.00  1.00      1S   N  
ATOM   2729  CA  PHE   194      72.718  20.068  12.480  1.00  1.00      1S   C  
ATOM   2730  C   PHE   194      72.340  20.740  11.174  1.00  1.00      1S   C  
ATOM   2731  O   PHE   194      72.629  20.210  10.106  1.00  1.00      1S   O  
ATOM   2732  CB  PHE   194      74.272  20.059  12.616  1.00  1.00      1S   C  
ATOM   2733  CG  PHE   194      74.771  19.568  13.955  1.00  1.00      1S   C  
ATOM   2734  CD1 PHE   194      74.658  20.380  15.098  1.00  1.00      1S   C  
ATOM   2735  CD2 PHE   194      75.447  18.336  14.070  1.00  1.00      1S   C  
ATOM   2736  CE1 PHE   194      75.188  19.966  16.328  1.00  1.00      1S   C  
ATOM   2737  CE2 PHE   194      75.981  17.923  15.297  1.00  1.00      1S   C  
ATOM   2738  CZ  PHE   194      75.844  18.734  16.428  1.00  1.00      1S   C  
ATOM   2739  HN  PHE   194      72.434  18.237  11.559  1.00  0.00      1S   H  
ATOM   2740  HA  PHE   194      72.261  20.613  13.295  1.00  1.00      1S   H  
ATOM   2741  HB1 PHE   194      74.682  21.081  12.470  1.00  0.00      1S   H  
ATOM   2742  HB2 PHE   194      74.704  19.392  11.844  1.00  1.00      1S   H  
ATOM   2743  HD1 PHE   194      74.173  21.341  15.025  1.00  1.00      1S   H  
ATOM   2744  HD2 PHE   194      75.572  17.706  13.201  1.00  1.00      1S   H  
ATOM   2745  HE1 PHE   194      75.101  20.599  17.198  1.00  1.00      1S   H  
ATOM   2746  HE2 PHE   194      76.497  16.979  15.377  1.00  1.00      1S   H  
ATOM   2747  HZ  PHE   194      76.251  18.412  17.376  1.00  1.00      1S   H  
ATOM   2748  N   THR   195      71.656  21.912  11.225  1.00  1.00      1S   N  
ATOM   2749  CA  THR   195      71.298  22.674  10.037  1.00  1.00      1S   C  
ATOM   2750  C   THR   195      71.931  24.030  10.087  1.00  1.00      1S   C  
ATOM   2751  O   THR   195      72.298  24.529  11.148  1.00  1.00      1S   O  
ATOM   2752  CB  THR   195      69.800  22.869   9.795  1.00  1.00      1S   C  
ATOM   2753  CG2 THR   195      69.352  21.782   8.835  1.00  1.00      1S   C  
ATOM   2754  OG1 THR   195      69.022  22.757  10.977  1.00  1.00      1S   O  
ATOM   2755  HN  THR   195      71.367  22.316  12.088  1.00  0.00      1S   H  
ATOM   2756  HA  THR   195      71.717  22.191   9.167  1.00  1.00      1S   H  
ATOM   2757  HB  THR   195      69.562  23.848   9.319  1.00  1.00      1S   H  
ATOM   2758  HG1 THR   195      68.855  21.816  11.081  1.00  1.00      1S   H  
ATOM   2759 HG21 THR   195      69.580  20.786   9.271  1.00  1.00      1S   H  
ATOM   2760 HG22 THR   195      69.883  21.889   7.864  1.00  1.00      1S   H  
ATOM   2761 HG23 THR   195      68.265  21.828   8.656  1.00  1.00      1S   H  
ATOM   2762  N   ASN   196      72.041  24.664   8.891  1.00  1.00      1S   N  
ATOM   2763  CA  ASN   196      72.454  26.039   8.738  1.00  1.00      1S   C  
ATOM   2764  C   ASN   196      71.231  26.895   8.962  1.00  1.00      1S   C  
ATOM   2765  O   ASN   196      70.117  26.438   8.709  1.00  1.00      1S   O  
ATOM   2766  CB  ASN   196      73.147  26.343   7.370  1.00  1.00      1S   C  
ATOM   2767  CG  ASN   196      72.238  26.283   6.126  1.00  1.00      1S   C  
ATOM   2768  ND2 ASN   196      71.826  25.049   5.717  1.00  1.00      1S   N  
ATOM   2769  OD1 ASN   196      71.929  27.319   5.536  1.00  1.00      1S   O  
ATOM   2770  HN  ASN   196      71.762  24.208   8.050  1.00  0.00      1S   H  
ATOM   2771  HA  ASN   196      73.169  26.259   9.519  1.00  1.00      1S   H  
ATOM   2772  HB1 ASN   196      73.983  25.624   7.232  1.00  0.00      1S   H  
ATOM   2773  HB2 ASN   196      73.589  27.362   7.408  1.00  1.00      1S   H  
ATOM   2774 HD21 ASN   196      71.268  24.971   4.890  1.00  1.00      1S   H  
ATOM   2775 HD22 ASN   196      72.118  24.229   6.206  1.00  1.00      1S   H  
ATOM   2776  N   GLN   197      71.423  28.147   9.459  1.00  1.00      1S   N  
ATOM   2777  CA  GLN   197      70.380  29.068   9.889  1.00  1.00      1S   C  
ATOM   2778  C   GLN   197      69.228  29.195   8.902  1.00  1.00      1S   C  
ATOM   2779  O   GLN   197      68.064  29.230   9.293  1.00  1.00      1S   O  
ATOM   2780  CB  GLN   197      70.939  30.489  10.205  1.00  1.00      1S   C  
ATOM   2781  CG  GLN   197      70.082  31.278  11.226  1.00  1.00      1S   C  
ATOM   2782  CD  GLN   197      70.284  32.802  11.140  1.00  1.00      1S   C  
ATOM   2783  NE2 GLN   197      70.171  33.489  12.319  1.00  1.00      1S   N  
ATOM   2784  OE1 GLN   197      70.487  33.362  10.062  1.00  1.00      1S   O  
ATOM   2785  HN  GLN   197      72.347  28.464   9.656  1.00  0.00      1S   H  
ATOM   2786  HA  GLN   197      69.988  28.649  10.803  1.00  1.00      1S   H  
ATOM   2787  HB1 GLN   197      71.050  31.055   9.256  1.00  0.00      1S   H  
ATOM   2788  HB2 GLN   197      71.957  30.383  10.643  1.00  1.00      1S   H  
ATOM   2789  HG1 GLN   197      70.332  30.921  12.249  1.00  0.00      1S   H  
ATOM   2790  HG2 GLN   197      69.007  31.076  11.042  1.00  1.00      1S   H  
ATOM   2791 HE21 GLN   197      70.003  32.999  13.173  1.00  1.00      1S   H  
ATOM   2792 HE22 GLN   197      70.247  34.486  12.311  1.00  1.00      1S   H  
ATOM   2793  N   ALA   198      69.547  29.222   7.586  1.00  1.00      1S   N  
ATOM   2794  CA  ALA   198      68.597  29.392   6.513  1.00  1.00      1S   C  
ATOM   2795  C   ALA   198      67.772  28.166   6.207  1.00  1.00      1S   C  
ATOM   2796  O   ALA   198      66.601  28.314   5.860  1.00  1.00      1S   O  
ATOM   2797  CB  ALA   198      69.298  29.814   5.212  1.00  1.00      1S   C  
ATOM   2798  HN  ALA   198      70.498  29.146   7.296  1.00  0.00      1S   H  
ATOM   2799  HA  ALA   198      67.913  30.177   6.804  1.00  1.00      1S   H  
ATOM   2800  HB1 ALA   198      70.054  29.059   4.909  1.00  1.00      1S   H  
ATOM   2801  HB2 ALA   198      69.814  30.785   5.365  1.00  1.00      1S   H  
ATOM   2802  HB3 ALA   198      68.565  29.938   4.386  1.00  1.00      1S   H  
ATOM   2803  N   TYR   199      68.325  26.927   6.326  1.00  1.00      1S   N  
ATOM   2804  CA  TYR   199      67.575  25.708   6.065  1.00  1.00      1S   C  
ATOM   2805  C   TYR   199      66.471  25.594   7.078  1.00  1.00      1S   C  
ATOM   2806  O   TYR   199      65.315  25.428   6.709  1.00  1.00      1S   O  
ATOM   2807  CB  TYR   199      68.431  24.406   6.104  1.00  1.00      1S   C  
ATOM   2808  CG  TYR   199      67.619  23.155   5.802  1.00  1.00      1S   C  
ATOM   2809  CD1 TYR   199      67.644  22.563   4.530  1.00  1.00      1S   C  
ATOM   2810  CD2 TYR   199      66.811  22.562   6.796  1.00  1.00      1S   C  
ATOM   2811  CE1 TYR   199      66.893  21.406   4.286  1.00  1.00      1S   C  
ATOM   2812  CE2 TYR   199      66.065  21.410   6.543  1.00  1.00      1S   C  
ATOM   2813  CZ  TYR   199      66.096  20.838   5.277  1.00  1.00      1S   C  
ATOM   2814  OH  TYR   199      65.318  19.696   5.007  1.00  1.00      1S   O  
ATOM   2815  HN  TYR   199      69.269  26.806   6.625  1.00  0.00      1S   H  
ATOM   2816  HA  TYR   199      67.126  25.802   5.085  1.00  1.00      1S   H  
ATOM   2817  HB1 TYR   199      68.909  24.280   7.098  1.00  0.00      1S   H  
ATOM   2818  HB2 TYR   199      69.235  24.481   5.342  1.00  1.00      1S   H  
ATOM   2819  HD1 TYR   199      68.250  22.991   3.745  1.00  1.00      1S   H  
ATOM   2820  HD2 TYR   199      66.760  22.994   7.782  1.00  1.00      1S   H  
ATOM   2821  HE1 TYR   199      66.932  20.909   3.348  1.00  1.00      1S   H  
ATOM   2822  HE2 TYR   199      65.455  20.976   7.323  1.00  1.00      1S   H  
ATOM   2823  HH  TYR   199      65.066  19.716   4.077  1.00  1.00      1S   H  
ATOM   2824  N   ALA   200      66.824  25.681   8.381  1.00  1.00      1S   N  
ATOM   2825  CA  ALA   200      65.903  25.529   9.479  1.00  1.00      1S   C  
ATOM   2826  C   ALA   200      64.735  26.487   9.389  1.00  1.00      1S   C  
ATOM   2827  O   ALA   200      63.605  26.066   9.592  1.00  1.00      1S   O  
ATOM   2828  CB  ALA   200      66.617  25.686  10.830  1.00  1.00      1S   C  
ATOM   2829  HN  ALA   200      67.778  25.811   8.642  1.00  0.00      1S   H  
ATOM   2830  HA  ALA   200      65.504  24.525   9.422  1.00  1.00      1S   H  
ATOM   2831  HB1 ALA   200      67.111  26.677  10.891  1.00  1.00      1S   H  
ATOM   2832  HB2 ALA   200      67.401  24.905  10.933  1.00  1.00      1S   H  
ATOM   2833  HB3 ALA   200      65.907  25.577  11.677  1.00  1.00      1S   H  
ATOM   2834  N   ILE   201      64.964  27.775   9.017  1.00  1.00      1S   N  
ATOM   2835  CA  ILE   201      63.907  28.759   8.824  1.00  1.00      1S   C  
ATOM   2836  C   ILE   201      63.039  28.399   7.634  1.00  1.00      1S   C  
ATOM   2837  O   ILE   201      61.821  28.307   7.768  1.00  1.00      1S   O  
ATOM   2838  CB  ILE   201      64.434  30.189   8.667  1.00  1.00      1S   C  
ATOM   2839  CG1 ILE   201      65.117  30.650   9.974  1.00  1.00      1S   C  
ATOM   2840  CG2 ILE   201      63.289  31.166   8.296  1.00  1.00      1S   C  
ATOM   2841  CD  ILE   201      65.870  31.981   9.840  1.00  1.00      1S   C  
ATOM   2842  HN  ILE   201      65.892  28.098   8.843  1.00  0.00      1S   H  
ATOM   2843  HA  ILE   201      63.276  28.728   9.702  1.00  1.00      1S   H  
ATOM   2844  HB  ILE   201      65.194  30.207   7.854  1.00  1.00      1S   H  
ATOM   2845 HG11 ILE   201      65.839  29.875  10.308  1.00  0.00      1S   H  
ATOM   2846 HG12 ILE   201      64.344  30.743  10.769  1.00  1.00      1S   H  
ATOM   2847 HG21 ILE   201      62.487  31.124   9.062  1.00  1.00      1S   H  
ATOM   2848 HG22 ILE   201      62.854  30.929   7.305  1.00  1.00      1S   H  
ATOM   2849 HG23 ILE   201      63.664  32.208   8.239  1.00  1.00      1S   H  
ATOM   2850  HD1 ILE   201      65.182  32.805   9.563  1.00  0.00      1S   H  
ATOM   2851  HD2 ILE   201      66.661  31.898   9.065  1.00  0.00      1S   H  
ATOM   2852  HD3 ILE   201      66.354  32.259  10.798  1.00  0.00      1S   H  
ATOM   2853  N   ALA   202      63.652  28.185   6.442  1.00  1.00      1S   N  
ATOM   2854  CA  ALA   202      62.968  27.926   5.191  1.00  1.00      1S   C  
ATOM   2855  C   ALA   202      62.089  26.699   5.248  1.00  1.00      1S   C  
ATOM   2856  O   ALA   202      60.939  26.734   4.817  1.00  1.00      1S   O  
ATOM   2857  CB  ALA   202      63.973  27.744   4.036  1.00  1.00      1S   C  
ATOM   2858  HN  ALA   202      64.646  28.242   6.365  1.00  0.00      1S   H  
ATOM   2859  HA  ALA   202      62.339  28.780   4.980  1.00  1.00      1S   H  
ATOM   2860  HB1 ALA   202      64.669  26.905   4.248  1.00  1.00      1S   H  
ATOM   2861  HB2 ALA   202      64.577  28.669   3.915  1.00  1.00      1S   H  
ATOM   2862  HB3 ALA   202      63.451  27.544   3.076  1.00  1.00      1S   H  
ATOM   2863  N   SER   203      62.616  25.590   5.821  1.00  1.00      1S   N  
ATOM   2864  CA  SER   203      61.919  24.329   5.945  1.00  1.00      1S   C  
ATOM   2865  C   SER   203      60.802  24.431   6.956  1.00  1.00      1S   C  
ATOM   2866  O   SER   203      59.749  23.843   6.748  1.00  1.00      1S   O  
ATOM   2867  CB  SER   203      62.880  23.116   6.193  1.00  1.00      1S   C  
ATOM   2868  OG  SER   203      62.795  22.503   7.480  1.00  1.00      1S   O  
ATOM   2869  HN  SER   203      63.551  25.598   6.175  1.00  0.00      1S   H  
ATOM   2870  HA  SER   203      61.454  24.149   4.986  1.00  1.00      1S   H  
ATOM   2871  HB1 SER   203      63.927  23.450   6.041  1.00  0.00      1S   H  
ATOM   2872  HB2 SER   203      62.667  22.337   5.431  1.00  1.00      1S   H  
ATOM   2873  HG1 SER   203      63.265  21.668   7.412  1.00  0.00      1S   H  
ATOM   2874  N   SER   204      60.992  25.198   8.057  1.00  1.00      1S   N  
ATOM   2875  CA  SER   204      59.985  25.384   9.084  1.00  1.00      1S   C  
ATOM   2876  C   SER   204      58.781  26.132   8.562  1.00  1.00      1S   C  
ATOM   2877  O   SER   204      57.653  25.802   8.917  1.00  1.00      1S   O  
ATOM   2878  CB  SER   204      60.519  26.127  10.329  1.00  1.00      1S   C  
ATOM   2879  OG  SER   204      61.453  25.316  11.031  1.00  1.00      1S   O  
ATOM   2880  HN  SER   204      61.862  25.661   8.216  1.00  0.00      1S   H  
ATOM   2881  HA  SER   204      59.643  24.405   9.388  1.00  1.00      1S   H  
ATOM   2882  HB1 SER   204      59.689  26.344  11.031  1.00  0.00      1S   H  
ATOM   2883  HB2 SER   204      61.007  27.082  10.039  1.00  1.00      1S   H  
ATOM   2884  HG1 SER   204      62.283  25.388  10.544  1.00  0.00      1S   H  
ATOM   2885  N   ILE   205      58.990  27.138   7.677  1.00  1.00      1S   N  
ATOM   2886  CA  ILE   205      57.927  27.897   7.041  1.00  1.00      1S   C  
ATOM   2887  C   ILE   205      57.153  27.014   6.078  1.00  1.00      1S   C  
ATOM   2888  O   ILE   205      55.925  27.024   6.098  1.00  1.00      1S   O  
ATOM   2889  CB  ILE   205      58.441  29.185   6.390  1.00  1.00      1S   C  
ATOM   2890  CG1 ILE   205      58.962  30.150   7.490  1.00  1.00      1S   C  
ATOM   2891  CG2 ILE   205      57.330  29.864   5.554  1.00  1.00      1S   C  
ATOM   2892  CD  ILE   205      59.805  31.314   6.957  1.00  1.00      1S   C  
ATOM   2893  HN  ILE   205      59.917  27.408   7.422  1.00  0.00      1S   H  
ATOM   2894  HA  ILE   205      57.234  28.189   7.814  1.00  1.00      1S   H  
ATOM   2895  HB  ILE   205      59.289  28.935   5.714  1.00  1.00      1S   H  
ATOM   2896 HG11 ILE   205      59.586  29.587   8.217  1.00  0.00      1S   H  
ATOM   2897 HG12 ILE   205      58.090  30.556   8.048  1.00  1.00      1S   H  
ATOM   2898 HG21 ILE   205      56.417  30.001   6.172  1.00  1.00      1S   H  
ATOM   2899 HG22 ILE   205      57.073  29.256   4.662  1.00  1.00      1S   H  
ATOM   2900 HG23 ILE   205      57.658  30.861   5.196  1.00  1.00      1S   H  
ATOM   2901  HD1 ILE   205      59.220  31.952   6.263  1.00  0.00      1S   H  
ATOM   2902  HD2 ILE   205      60.695  30.926   6.417  1.00  0.00      1S   H  
ATOM   2903  HD3 ILE   205      60.156  31.948   7.799  1.00  0.00      1S   H  
ATOM   2904  N   VAL   206      57.839  26.199   5.241  1.00  1.00      1S   N  
ATOM   2905  CA  VAL   206      57.207  25.317   4.269  1.00  1.00      1S   C  
ATOM   2906  C   VAL   206      56.469  24.178   4.946  1.00  1.00      1S   C  
ATOM   2907  O   VAL   206      55.285  23.969   4.685  1.00  1.00      1S   O  
ATOM   2908  CB  VAL   206      58.213  24.789   3.243  1.00  1.00      1S   C  
ATOM   2909  CG1 VAL   206      57.628  23.645   2.381  1.00  1.00      1S   C  
ATOM   2910  CG2 VAL   206      58.645  25.969   2.345  1.00  1.00      1S   C  
ATOM   2911  HN  VAL   206      58.838  26.189   5.242  1.00  0.00      1S   H  
ATOM   2912  HA  VAL   206      56.465  25.898   3.738  1.00  1.00      1S   H  
ATOM   2913  HB  VAL   206      59.113  24.400   3.770  1.00  1.00      1S   H  
ATOM   2914 HG11 VAL   206      56.640  23.935   1.964  1.00  1.00      1S   H  
ATOM   2915 HG12 VAL   206      57.507  22.716   2.977  1.00  1.00      1S   H  
ATOM   2916 HG13 VAL   206      58.313  23.418   1.537  1.00  1.00      1S   H  
ATOM   2917 HG21 VAL   206      59.120  26.776   2.941  1.00  1.00      1S   H  
ATOM   2918 HG22 VAL   206      57.764  26.392   1.817  1.00  1.00      1S   H  
ATOM   2919 HG23 VAL   206      59.374  25.621   1.584  1.00  1.00      1S   H  
ATOM   2920  N   SER   207      57.148  23.423   5.838  1.00  1.00      1S   N  
ATOM   2921  CA  SER   207      56.620  22.246   6.498  1.00  1.00      1S   C  
ATOM   2922  C   SER   207      55.551  22.551   7.509  1.00  1.00      1S   C  
ATOM   2923  O   SER   207      54.712  21.690   7.753  1.00  1.00      1S   O  
ATOM   2924  CB  SER   207      57.708  21.437   7.253  1.00  1.00      1S   C  
ATOM   2925  OG  SER   207      58.573  20.777   6.339  1.00  1.00      1S   O  
ATOM   2926  HN  SER   207      58.103  23.631   6.051  1.00  0.00      1S   H  
ATOM   2927  HA  SER   207      56.170  21.617   5.744  1.00  1.00      1S   H  
ATOM   2928  HB1 SER   207      57.250  20.654   7.896  1.00  0.00      1S   H  
ATOM   2929  HB2 SER   207      58.310  22.109   7.900  1.00  1.00      1S   H  
ATOM   2930  HG1 SER   207      59.049  21.465   5.866  1.00  0.00      1S   H  
ATOM   2931  N   PHE   208      55.559  23.746   8.150  1.00  1.00      1S   N  
ATOM   2932  CA  PHE   208      54.703  23.955   9.296  1.00  1.00      1S   C  
ATOM   2933  C   PHE   208      53.980  25.284   9.294  1.00  1.00      1S   C  
ATOM   2934  O   PHE   208      52.760  25.270   9.446  1.00  1.00      1S   O  
ATOM   2935  CB  PHE   208      55.477  23.700  10.612  1.00  1.00      1S   C  
ATOM   2936  CG  PHE   208      54.627  23.969  11.820  1.00  1.00      1S   C  
ATOM   2937  CD1 PHE   208      53.549  23.138  12.173  1.00  1.00      1S   C  
ATOM   2938  CD2 PHE   208      54.854  25.143  12.545  1.00  1.00      1S   C  
ATOM   2939  CE1 PHE   208      52.719  23.482  13.249  1.00  1.00      1S   C  
ATOM   2940  CE2 PHE   208      54.034  25.478  13.620  1.00  1.00      1S   C  
ATOM   2941  CZ  PHE   208      52.961  24.654  13.972  1.00  1.00      1S   C  
ATOM   2942  HN  PHE   208      56.223  24.461   7.940  1.00  0.00      1S   H  
ATOM   2943  HA  PHE   208      53.900  23.231   9.269  1.00  1.00      1S   H  
ATOM   2944  HB1 PHE   208      56.389  24.331  10.656  1.00  0.00      1S   H  
ATOM   2945  HB2 PHE   208      55.790  22.634  10.648  1.00  1.00      1S   H  
ATOM   2946  HD1 PHE   208      53.345  22.245  11.603  1.00  1.00      1S   H  
ATOM   2947  HD2 PHE   208      55.662  25.800  12.261  1.00  1.00      1S   H  
ATOM   2948  HE1 PHE   208      51.892  22.846  13.524  1.00  1.00      1S   H  
ATOM   2949  HE2 PHE   208      54.239  26.385  14.155  1.00  1.00      1S   H  
ATOM   2950  HZ  PHE   208      52.320  24.920  14.798  1.00  1.00      1S   H  
ATOM   2951  N   TYR   209      54.650  26.456   9.169  1.00  1.00      1S   N  
ATOM   2952  CA  TYR   209      53.957  27.719   9.389  1.00  1.00      1S   C  
ATOM   2953  C   TYR   209      53.000  28.087   8.279  1.00  1.00      1S   C  
ATOM   2954  O   TYR   209      51.901  28.534   8.580  1.00  1.00      1S   O  
ATOM   2955  CB  TYR   209      54.861  28.933   9.690  1.00  1.00      1S   C  
ATOM   2956  CG  TYR   209      55.600  28.707  10.979  1.00  1.00      1S   C  
ATOM   2957  CD1 TYR   209      56.947  28.316  10.964  1.00  1.00      1S   C  
ATOM   2958  CD2 TYR   209      54.961  28.901  12.218  1.00  1.00      1S   C  
ATOM   2959  CE1 TYR   209      57.650  28.127  12.157  1.00  1.00      1S   C  
ATOM   2960  CE2 TYR   209      55.664  28.726  13.415  1.00  1.00      1S   C  
ATOM   2961  CZ  TYR   209      57.007  28.344  13.377  1.00  1.00      1S   C  
ATOM   2962  OH  TYR   209      57.717  28.204  14.574  1.00  1.00      1S   O  
ATOM   2963  HN  TYR   209      55.638  26.498   9.035  1.00  0.00      1S   H  
ATOM   2964  HA  TYR   209      53.344  27.582  10.270  1.00  1.00      1S   H  
ATOM   2965  HB1 TYR   209      54.246  29.850   9.827  1.00  0.00      1S   H  
ATOM   2966  HB2 TYR   209      55.586  29.112   8.869  1.00  1.00      1S   H  
ATOM   2967  HD1 TYR   209      57.451  28.176  10.023  1.00  1.00      1S   H  
ATOM   2968  HD2 TYR   209      53.926  29.206  12.250  1.00  1.00      1S   H  
ATOM   2969  HE1 TYR   209      58.690  27.844  12.133  1.00  1.00      1S   H  
ATOM   2970  HE2 TYR   209      55.172  28.892  14.363  1.00  1.00      1S   H  
ATOM   2971  HH  TYR   209      58.563  27.791  14.378  1.00  1.00      1S   H  
ATOM   2972  N   VAL   210      53.337  27.879   6.982  1.00  1.00      1S   N  
ATOM   2973  CA  VAL   210      52.401  28.041   5.871  1.00  1.00      1S   C  
ATOM   2974  C   VAL   210      51.173  27.157   6.067  1.00  1.00      1S   C  
ATOM   2975  O   VAL   210      50.076  27.716   6.045  1.00  1.00      1S   O  
ATOM   2976  CB  VAL   210      53.037  27.871   4.481  1.00  1.00      1S   C  
ATOM   2977  CG1 VAL   210      51.986  27.650   3.369  1.00  1.00      1S   C  
ATOM   2978  CG2 VAL   210      53.905  29.105   4.172  1.00  1.00      1S   C  
ATOM   2979  HN  VAL   210      54.244  27.542   6.731  1.00  0.00      1S   H  
ATOM   2980  HA  VAL   210      52.041  29.060   5.922  1.00  1.00      1S   H  
ATOM   2981  HB  VAL   210      53.719  26.993   4.486  1.00  1.00      1S   H  
ATOM   2982 HG11 VAL   210      51.217  28.450   3.392  1.00  1.00      1S   H  
ATOM   2983 HG12 VAL   210      51.485  26.665   3.481  1.00  1.00      1S   H  
ATOM   2984 HG13 VAL   210      52.480  27.663   2.374  1.00  1.00      1S   H  
ATOM   2985 HG21 VAL   210      54.686  29.232   4.947  1.00  1.00      1S   H  
ATOM   2986 HG22 VAL   210      53.281  30.022   4.135  1.00  1.00      1S   H  
ATOM   2987 HG23 VAL   210      54.404  28.976   3.187  1.00  1.00      1S   H  
ATOM   2988  N   PRO   211      51.240  25.844   6.323  1.00  1.00      1S   N  
ATOM   2989  CA  PRO   211      50.052  25.040   6.569  1.00  1.00      1S   C  
ATOM   2990  C   PRO   211      49.306  25.420   7.837  1.00  1.00      1S   C  
ATOM   2991  O   PRO   211      48.108  25.156   7.907  1.00  1.00      1S   O  
ATOM   2992  CB  PRO   211      50.590  23.610   6.697  1.00  1.00      1S   C  
ATOM   2993  CG  PRO   211      51.894  23.592   5.903  1.00  1.00      1S   C  
ATOM   2994  CD  PRO   211      52.420  25.004   6.092  1.00  1.00      1S   C  
ATOM   2995  HA  PRO   211      49.387  25.172   5.727  1.00  1.00      1S   H  
ATOM   2996  HB1 PRO   211      49.882  22.852   6.313  1.00  0.00      1S   H  
ATOM   2997  HB2 PRO   211      50.830  23.392   7.759  1.00  1.00      1S   H  
ATOM   2998  HG1 PRO   211      52.606  22.825   6.272  1.00  0.00      1S   H  
ATOM   2999  HG2 PRO   211      51.688  23.417   4.825  1.00  1.00      1S   H  
ATOM   3000  HD1 PRO   211      53.069  25.057   6.981  1.00  0.00      1S   H  
ATOM   3001  HD2 PRO   211      52.998  25.305   5.198  1.00  1.00      1S   H  
ATOM   3002  N   LEU   212      49.979  26.038   8.837  1.00  1.00      1S   N  
ATOM   3003  CA  LEU   212      49.382  26.511  10.070  1.00  1.00      1S   C  
ATOM   3004  C   LEU   212      48.526  27.723   9.788  1.00  1.00      1S   C  
ATOM   3005  O   LEU   212      47.369  27.740  10.192  1.00  1.00      1S   O  
ATOM   3006  CB  LEU   212      50.456  26.855  11.137  1.00  1.00      1S   C  
ATOM   3007  CG  LEU   212      49.977  27.558  12.432  1.00  1.00      1S   C  
ATOM   3008  CD1 LEU   212      49.226  26.612  13.381  1.00  1.00      1S   C  
ATOM   3009  CD2 LEU   212      51.166  28.224  13.146  1.00  1.00      1S   C  
ATOM   3010  HN  LEU   212      50.964  26.184   8.764  1.00  0.00      1S   H  
ATOM   3011  HA  LEU   212      48.741  25.729  10.454  1.00  1.00      1S   H  
ATOM   3012  HB1 LEU   212      51.207  27.518  10.663  1.00  0.00      1S   H  
ATOM   3013  HB2 LEU   212      50.984  25.918  11.421  1.00  1.00      1S   H  
ATOM   3014  HG  LEU   212      49.280  28.382  12.154  1.00  1.00      1S   H  
ATOM   3015 HD11 LEU   212      49.920  25.858  13.809  1.00  1.00      1S   H  
ATOM   3016 HD12 LEU   212      48.422  26.084  12.833  1.00  1.00      1S   H  
ATOM   3017 HD13 LEU   212      48.768  27.186  14.215  1.00  1.00      1S   H  
ATOM   3018 HD21 LEU   212      51.652  28.958  12.468  1.00  1.00      1S   H  
ATOM   3019 HD22 LEU   212      51.916  27.461  13.440  1.00  1.00      1S   H  
ATOM   3020 HD23 LEU   212      50.822  28.758  14.056  1.00  1.00      1S   H  
ATOM   3021  N   VAL   213      49.057  28.749   9.068  1.00  1.00      1S   N  
ATOM   3022  CA  VAL   213      48.364  29.980   8.698  1.00  1.00      1S   C  
ATOM   3023  C   VAL   213      47.108  29.659   7.920  1.00  1.00      1S   C  
ATOM   3024  O   VAL   213      46.035  30.181   8.221  1.00  1.00      1S   O  
ATOM   3025  CB  VAL   213      49.218  30.929   7.847  1.00  1.00      1S   C  
ATOM   3026  CG1 VAL   213      48.414  32.186   7.439  1.00  1.00      1S   C  
ATOM   3027  CG2 VAL   213      50.477  31.372   8.619  1.00  1.00      1S   C  
ATOM   3028  HN  VAL   213      50.008  28.699   8.763  1.00  0.00      1S   H  
ATOM   3029  HA  VAL   213      48.077  30.478   9.613  1.00  1.00      1S   H  
ATOM   3030  HB  VAL   213      49.547  30.395   6.926  1.00  1.00      1S   H  
ATOM   3031 HG11 VAL   213      47.970  32.662   8.339  1.00  1.00      1S   H  
ATOM   3032 HG12 VAL   213      47.600  31.941   6.726  1.00  1.00      1S   H  
ATOM   3033 HG13 VAL   213      49.086  32.923   6.951  1.00  1.00      1S   H  
ATOM   3034 HG21 VAL   213      50.952  30.539   9.165  1.00  1.00      1S   H  
ATOM   3035 HG22 VAL   213      50.219  32.156   9.361  1.00  1.00      1S   H  
ATOM   3036 HG23 VAL   213      51.219  31.793   7.907  1.00  1.00      1S   H  
ATOM   3037  N   ILE   214      47.229  28.752   6.916  1.00  1.00      1S   N  
ATOM   3038  CA  ILE   214      46.146  28.277   6.079  1.00  1.00      1S   C  
ATOM   3039  C   ILE   214      45.058  27.659   6.931  1.00  1.00      1S   C  
ATOM   3040  O   ILE   214      43.910  28.075   6.824  1.00  1.00      1S   O  
ATOM   3041  CB  ILE   214      46.642  27.328   4.984  1.00  1.00      1S   C  
ATOM   3042  CG1 ILE   214      47.503  28.119   3.964  1.00  1.00      1S   C  
ATOM   3043  CG2 ILE   214      45.458  26.620   4.284  1.00  1.00      1S   C  
ATOM   3044  CD  ILE   214      48.262  27.232   2.971  1.00  1.00      1S   C  
ATOM   3045  HN  ILE   214      48.123  28.362   6.702  1.00  0.00      1S   H  
ATOM   3046  HA  ILE   214      45.714  29.143   5.597  1.00  1.00      1S   H  
ATOM   3047  HB  ILE   214      47.288  26.550   5.450  1.00  1.00      1S   H  
ATOM   3048 HG11 ILE   214      48.250  28.734   4.511  1.00  0.00      1S   H  
ATOM   3049 HG12 ILE   214      46.846  28.818   3.402  1.00  1.00      1S   H  
ATOM   3050 HG21 ILE   214      44.707  27.362   3.942  1.00  1.00      1S   H  
ATOM   3051 HG22 ILE   214      44.966  25.897   4.968  1.00  1.00      1S   H  
ATOM   3052 HG23 ILE   214      45.811  26.048   3.402  1.00  1.00      1S   H  
ATOM   3053  HD1 ILE   214      47.561  26.712   2.284  1.00  0.00      1S   H  
ATOM   3054  HD2 ILE   214      48.860  26.470   3.514  1.00  0.00      1S   H  
ATOM   3055  HD3 ILE   214      48.953  27.849   2.357  1.00  0.00      1S   H  
ATOM   3056  N   MET   215      45.403  26.706   7.835  1.00  1.00      1S   N  
ATOM   3057  CA  MET   215      44.479  26.052   8.747  1.00  1.00      1S   C  
ATOM   3058  C   MET   215      43.815  26.980   9.725  1.00  1.00      1S   C  
ATOM   3059  O   MET   215      42.661  26.758  10.087  1.00  1.00      1S   O  
ATOM   3060  CB  MET   215      45.172  24.974   9.604  1.00  1.00      1S   C  
ATOM   3061  CG  MET   215      45.321  23.658   8.843  1.00  1.00      1S   C  
ATOM   3062  SD  MET   215      46.249  22.382   9.742  1.00  1.00      1S   S  
ATOM   3063  CE  MET   215      44.847  21.837  10.758  1.00  1.00      1S   C  
ATOM   3064  HN  MET   215      46.351  26.401   7.910  1.00  0.00      1S   H  
ATOM   3065  HA  MET   215      43.698  25.594   8.156  1.00  1.00      1S   H  
ATOM   3066  HB1 MET   215      44.584  24.751  10.520  1.00  0.00      1S   H  
ATOM   3067  HB2 MET   215      46.172  25.347   9.921  1.00  1.00      1S   H  
ATOM   3068  HG1 MET   215      45.832  23.906   7.895  1.00  0.00      1S   H  
ATOM   3069  HG2 MET   215      44.309  23.281   8.578  1.00  1.00      1S   H  
ATOM   3070  HE1 MET   215      44.045  21.409  10.118  1.00  1.00      1S   H  
ATOM   3071  HE2 MET   215      44.413  22.683  11.333  1.00  1.00      1S   H  
ATOM   3072  HE3 MET   215      45.156  21.058  11.486  1.00  1.00      1S   H  
ATOM   3073  N   VAL   216      44.528  28.040  10.175  1.00  1.00      1S   N  
ATOM   3074  CA  VAL   216      44.019  29.030  11.097  1.00  1.00      1S   C  
ATOM   3075  C   VAL   216      42.860  29.729  10.437  1.00  1.00      1S   C  
ATOM   3076  O   VAL   216      41.742  29.607  10.925  1.00  1.00      1S   O  
ATOM   3077  CB  VAL   216      45.097  29.992  11.606  1.00  1.00      1S   C  
ATOM   3078  CG1 VAL   216      44.504  31.288  12.205  1.00  1.00      1S   C  
ATOM   3079  CG2 VAL   216      45.931  29.254  12.676  1.00  1.00      1S   C  
ATOM   3080  HN  VAL   216      45.471  28.180   9.877  1.00  0.00      1S   H  
ATOM   3081  HA  VAL   216      43.619  28.500  11.951  1.00  1.00      1S   H  
ATOM   3082  HB  VAL   216      45.768  30.273  10.765  1.00  1.00      1S   H  
ATOM   3083 HG11 VAL   216      43.716  31.048  12.949  1.00  1.00      1S   H  
ATOM   3084 HG12 VAL   216      44.069  31.933  11.413  1.00  1.00      1S   H  
ATOM   3085 HG13 VAL   216      45.303  31.868  12.713  1.00  1.00      1S   H  
ATOM   3086 HG21 VAL   216      46.297  28.278  12.302  1.00  1.00      1S   H  
ATOM   3087 HG22 VAL   216      45.314  29.069  13.581  1.00  1.00      1S   H  
ATOM   3088 HG23 VAL   216      46.808  29.870  12.969  1.00  1.00      1S   H  
ATOM   3089  N   PHE   217      43.071  30.424   9.293  1.00  1.00      1S   N  
ATOM   3090  CA  PHE   217      42.026  31.226   8.688  1.00  1.00      1S   C  
ATOM   3091  C   PHE   217      40.988  30.429   7.926  1.00  1.00      1S   C  
ATOM   3092  O   PHE   217      39.914  30.954   7.631  1.00  1.00      1S   O  
ATOM   3093  CB  PHE   217      42.562  32.401   7.835  1.00  1.00      1S   C  
ATOM   3094  CG  PHE   217      43.208  33.413   8.755  1.00  1.00      1S   C  
ATOM   3095  CD1 PHE   217      42.417  34.175   9.638  1.00  1.00      1S   C  
ATOM   3096  CD2 PHE   217      44.602  33.591   8.773  1.00  1.00      1S   C  
ATOM   3097  CE1 PHE   217      43.006  35.086  10.523  1.00  1.00      1S   C  
ATOM   3098  CE2 PHE   217      45.193  34.507   9.652  1.00  1.00      1S   C  
ATOM   3099  CZ  PHE   217      44.396  35.254  10.528  1.00  1.00      1S   C  
ATOM   3100  HN  PHE   217      43.973  30.472   8.866  1.00  0.00      1S   H  
ATOM   3101  HA  PHE   217      41.484  31.676   9.500  1.00  1.00      1S   H  
ATOM   3102  HB1 PHE   217      41.731  32.923   7.313  1.00  0.00      1S   H  
ATOM   3103  HB2 PHE   217      43.300  32.046   7.085  1.00  1.00      1S   H  
ATOM   3104  HD1 PHE   217      41.344  34.049   9.646  1.00  1.00      1S   H  
ATOM   3105  HD2 PHE   217      45.224  33.010   8.108  1.00  1.00      1S   H  
ATOM   3106  HE1 PHE   217      42.390  35.659  11.200  1.00  1.00      1S   H  
ATOM   3107  HE2 PHE   217      46.266  34.635   9.657  1.00  1.00      1S   H  
ATOM   3108  HZ  PHE   217      44.852  35.958  11.209  1.00  1.00      1S   H  
ATOM   3109  N   VAL   218      41.238  29.128   7.642  1.00  1.00      1S   N  
ATOM   3110  CA  VAL   218      40.253  28.245   7.049  1.00  1.00      1S   C  
ATOM   3111  C   VAL   218      39.222  27.857   8.084  1.00  1.00      1S   C  
ATOM   3112  O   VAL   218      38.032  27.971   7.806  1.00  1.00      1S   O  
ATOM   3113  CB  VAL   218      40.891  27.055   6.332  1.00  1.00      1S   C  
ATOM   3114  CG1 VAL   218      40.187  25.707   6.561  1.00  1.00      1S   C  
ATOM   3115  CG2 VAL   218      40.955  27.393   4.828  1.00  1.00      1S   C  
ATOM   3116  HN  VAL   218      42.122  28.714   7.850  1.00  0.00      1S   H  
ATOM   3117  HA  VAL   218      39.716  28.812   6.301  1.00  1.00      1S   H  
ATOM   3118  HB  VAL   218      41.925  26.918   6.708  1.00  1.00      1S   H  
ATOM   3119 HG11 VAL   218      39.130  25.746   6.241  1.00  1.00      1S   H  
ATOM   3120 HG12 VAL   218      40.243  25.392   7.623  1.00  1.00      1S   H  
ATOM   3121 HG13 VAL   218      40.714  24.944   5.957  1.00  1.00      1S   H  
ATOM   3122 HG21 VAL   218      41.547  28.316   4.655  1.00  1.00      1S   H  
ATOM   3123 HG22 VAL   218      39.932  27.540   4.420  1.00  1.00      1S   H  
ATOM   3124 HG23 VAL   218      41.428  26.558   4.277  1.00  1.00      1S   H  
ATOM   3125  N   TYR   219      39.636  27.440   9.309  1.00  1.00      1S   N  
ATOM   3126  CA  TYR   219      38.714  27.060  10.367  1.00  1.00      1S   C  
ATOM   3127  C   TYR   219      38.169  28.275  11.083  1.00  1.00      1S   C  
ATOM   3128  O   TYR   219      37.180  28.175  11.809  1.00  1.00      1S   O  
ATOM   3129  CB  TYR   219      39.348  26.111  11.422  1.00  1.00      1S   C  
ATOM   3130  CG  TYR   219      39.698  24.755  10.847  1.00  1.00      1S   C  
ATOM   3131  CD1 TYR   219      40.910  24.145  11.210  1.00  1.00      1S   C  
ATOM   3132  CD2 TYR   219      38.821  24.049   9.999  1.00  1.00      1S   C  
ATOM   3133  CE1 TYR   219      41.252  22.879  10.723  1.00  1.00      1S   C  
ATOM   3134  CE2 TYR   219      39.168  22.788   9.496  1.00  1.00      1S   C  
ATOM   3135  CZ  TYR   219      40.387  22.202   9.855  1.00  1.00      1S   C  
ATOM   3136  OH  TYR   219      40.734  20.930   9.348  1.00  1.00      1S   O  
ATOM   3137  HN  TYR   219      40.606  27.361   9.533  1.00  0.00      1S   H  
ATOM   3138  HA  TYR   219      37.864  26.571   9.915  1.00  1.00      1S   H  
ATOM   3139  HB1 TYR   219      38.638  25.925  12.257  1.00  0.00      1S   H  
ATOM   3140  HB2 TYR   219      40.270  26.576  11.835  1.00  1.00      1S   H  
ATOM   3141  HD1 TYR   219      41.585  24.659  11.877  1.00  1.00      1S   H  
ATOM   3142  HD2 TYR   219      37.863  24.464   9.726  1.00  1.00      1S   H  
ATOM   3143  HE1 TYR   219      42.181  22.427  11.028  1.00  1.00      1S   H  
ATOM   3144  HE2 TYR   219      38.490  22.268   8.834  1.00  1.00      1S   H  
ATOM   3145  HH  TYR   219      41.603  20.701   9.688  1.00  1.00      1S   H  
ATOM   3146  N   SER   220      38.772  29.467  10.849  1.00  1.00      1S   N  
ATOM   3147  CA  SER   220      38.281  30.743  11.330  1.00  1.00      1S   C  
ATOM   3148  C   SER   220      37.003  31.074  10.624  1.00  1.00      1S   C  
ATOM   3149  O   SER   220      36.013  31.412  11.266  1.00  1.00      1S   O  
ATOM   3150  CB  SER   220      39.235  31.926  11.061  1.00  1.00      1S   C  
ATOM   3151  OG  SER   220      40.424  31.796  11.826  1.00  1.00      1S   O  
ATOM   3152  HN  SER   220      39.593  29.507  10.284  1.00  0.00      1S   H  
ATOM   3153  HA  SER   220      38.083  30.661  12.390  1.00  1.00      1S   H  
ATOM   3154  HB1 SER   220      38.760  32.887  11.351  1.00  0.00      1S   H  
ATOM   3155  HB2 SER   220      39.491  31.978   9.982  1.00  1.00      1S   H  
ATOM   3156  HG1 SER   220      40.883  31.018  11.485  1.00  0.00      1S   H  
ATOM   3157  N   ARG   221      36.995  30.948   9.271  1.00  1.00      1S   N  
ATOM   3158  CA  ARG   221      35.821  31.199   8.471  1.00  1.00      1S   C  
ATOM   3159  C   ARG   221      34.736  30.153   8.653  1.00  1.00      1S   C  
ATOM   3160  O   ARG   221      33.586  30.415   8.313  1.00  1.00      1S   O  
ATOM   3161  CB  ARG   221      36.097  31.479   6.970  1.00  1.00      1S   C  
ATOM   3162  CG  ARG   221      36.000  32.979   6.608  1.00  1.00      1S   C  
ATOM   3163  CD  ARG   221      35.217  33.267   5.315  1.00  1.00      1S   C  
ATOM   3164  NE  ARG   221      36.061  32.914   4.124  1.00  1.00      1S   N  
ATOM   3165  CZ  ARG   221      36.723  33.827   3.358  1.00  1.00      1S   C  
ATOM   3166  NH1 ARG   221      36.719  35.150   3.660  1.00  1.00      1S   N1+
ATOM   3167  NH2 ARG   221      37.404  33.397   2.260  1.00  1.00      1S   N  
ATOM   3168  HN  ARG   221      37.816  30.690   8.766  1.00  0.00      1S   H  
ATOM   3169  HA  ARG   221      35.416  32.112   8.849  1.00  1.00      1S   H  
ATOM   3170  HB1 ARG   221      35.334  30.959   6.353  1.00  0.00      1S   H  
ATOM   3171  HB2 ARG   221      37.090  31.076   6.680  1.00  1.00      1S   H  
ATOM   3172  HG1 ARG   221      37.014  33.430   6.567  1.00  0.00      1S   H  
ATOM   3173  HG2 ARG   221      35.444  33.506   7.415  1.00  1.00      1S   H  
ATOM   3174  HD1 ARG   221      34.917  34.336   5.269  1.00  0.00      1S   H  
ATOM   3175  HD2 ARG   221      34.293  32.650   5.280  1.00  1.00      1S   H  
ATOM   3176  HE  ARG   221      36.116  31.954   3.851  1.00  1.00      1S   H  
ATOM   3177 HH11 ARG   221      36.219  35.470   4.463  1.00  1.00      1S   H  
ATOM   3178 HH12 ARG   221      37.212  35.797   3.082  1.00  1.00      1S   H  
ATOM   3179 HH21 ARG   221      37.395  32.427   2.022  1.00  1.00      1S   H  
ATOM   3180 HH22 ARG   221      37.893  34.053   1.689  1.00  1.00      1S   H  
ATOM   3181  N   VAL   222      35.048  28.968   9.232  1.00  1.00      1S   N  
ATOM   3182  CA  VAL   222      34.060  27.945   9.542  1.00  1.00      1S   C  
ATOM   3183  C   VAL   222      33.356  28.333  10.828  1.00  1.00      1S   C  
ATOM   3184  O   VAL   222      32.129  28.286  10.901  1.00  1.00      1S   O  
ATOM   3185  CB  VAL   222      34.655  26.540   9.656  1.00  1.00      1S   C  
ATOM   3186  CG1 VAL   222      33.557  25.492   9.938  1.00  1.00      1S   C  
ATOM   3187  CG2 VAL   222      35.353  26.169   8.335  1.00  1.00      1S   C  
ATOM   3188  HN  VAL   222      35.986  28.761   9.500  1.00  0.00      1S   H  
ATOM   3189  HA  VAL   222      33.325  27.934   8.749  1.00  1.00      1S   H  
ATOM   3190  HB  VAL   222      35.407  26.519  10.475  1.00  1.00      1S   H  
ATOM   3191 HG11 VAL   222      32.789  25.521   9.135  1.00  1.00      1S   H  
ATOM   3192 HG12 VAL   222      33.061  25.668  10.914  1.00  1.00      1S   H  
ATOM   3193 HG13 VAL   222      34.004  24.475   9.952  1.00  1.00      1S   H  
ATOM   3194 HG21 VAL   222      35.975  26.998   7.960  1.00  1.00      1S   H  
ATOM   3195 HG22 VAL   222      34.600  25.932   7.553  1.00  1.00      1S   H  
ATOM   3196 HG23 VAL   222      36.004  25.281   8.477  1.00  1.00      1S   H  
ATOM   3197  N   PHE   223      34.124  28.768  11.860  1.00  1.00      1S   N  
ATOM   3198  CA  PHE   223      33.627  29.262  13.132  1.00  1.00      1S   C  
ATOM   3199  C   PHE   223      32.745  30.490  12.944  1.00  1.00      1S   C  
ATOM   3200  O   PHE   223      31.665  30.564  13.524  1.00  1.00      1S   O  
ATOM   3201  CB  PHE   223      34.819  29.528  14.118  1.00  1.00      1S   C  
ATOM   3202  CG  PHE   223      34.525  30.503  15.241  1.00  1.00      1S   C  
ATOM   3203  CD1 PHE   223      33.900  30.095  16.430  1.00  1.00      1S   C  
ATOM   3204  CD2 PHE   223      34.825  31.867  15.066  1.00  1.00      1S   C  
ATOM   3205  CE1 PHE   223      33.576  31.033  17.420  1.00  1.00      1S   C  
ATOM   3206  CE2 PHE   223      34.470  32.809  16.037  1.00  1.00      1S   C  
ATOM   3207  CZ  PHE   223      33.844  32.392  17.217  1.00  1.00      1S   C  
ATOM   3208  HN  PHE   223      35.119  28.778  11.775  1.00  0.00      1S   H  
ATOM   3209  HA  PHE   223      33.001  28.489  13.559  1.00  1.00      1S   H  
ATOM   3210  HB1 PHE   223      35.680  29.931  13.544  1.00  0.00      1S   H  
ATOM   3211  HB2 PHE   223      35.139  28.564  14.569  1.00  1.00      1S   H  
ATOM   3212  HD1 PHE   223      33.659  29.054  16.576  1.00  1.00      1S   H  
ATOM   3213  HD2 PHE   223      35.298  32.196  14.153  1.00  1.00      1S   H  
ATOM   3214  HE1 PHE   223      33.131  30.708  18.345  1.00  1.00      1S   H  
ATOM   3215  HE2 PHE   223      34.681  33.856  15.877  1.00  1.00      1S   H  
ATOM   3216  HZ  PHE   223      33.575  33.117  17.971  1.00  1.00      1S   H  
ATOM   3217  N   GLN   224      33.203  31.490  12.146  1.00  1.00      1S   N  
ATOM   3218  CA  GLN   224      32.529  32.764  12.038  1.00  1.00      1S   C  
ATOM   3219  C   GLN   224      31.275  32.703  11.194  1.00  1.00      1S   C  
ATOM   3220  O   GLN   224      30.292  33.289  11.559  1.00  1.00      1S   O  
ATOM   3221  CB  GLN   224      33.431  33.942  11.579  1.00  1.00      1S   C  
ATOM   3222  CG  GLN   224      34.004  33.823  10.155  1.00  1.00      1S   C  
ATOM   3223  CD  GLN   224      33.373  34.802   9.153  1.00  1.00      1S   C  
ATOM   3224  NE2 GLN   224      32.606  34.248   8.166  1.00  1.00      1S   N  
ATOM   3225  OE1 GLN   224      33.592  36.011   9.232  1.00  1.00      1S   O  
ATOM   3226  HN  GLN   224      34.082  31.414  11.678  1.00  0.00      1S   H  
ATOM   3227  HA  GLN   224      32.201  33.027  13.037  1.00  1.00      1S   H  
ATOM   3228  HB1 GLN   224      34.295  33.979  12.282  1.00  0.00      1S   H  
ATOM   3229  HB2 GLN   224      32.882  34.901  11.697  1.00  1.00      1S   H  
ATOM   3230  HG1 GLN   224      33.857  32.781   9.811  1.00  0.00      1S   H  
ATOM   3231  HG2 GLN   224      35.096  34.030  10.184  1.00  1.00      1S   H  
ATOM   3232 HE21 GLN   224      32.173  34.843   7.489  1.00  1.00      1S   H  
ATOM   3233 HE22 GLN   224      32.449  33.263   8.144  1.00  1.00      1S   H  
ATOM   3234  N   GLU   225      31.285  31.958  10.041  1.00  1.00      1S   N  
ATOM   3235  CA  GLU   225      30.120  31.900   9.169  1.00  1.00      1S   C  
ATOM   3236  C   GLU   225      29.002  31.089   9.792  1.00  1.00      1S   C  
ATOM   3237  O   GLU   225      27.836  31.268   9.456  1.00  1.00      1S   O  
ATOM   3238  CB  GLU   225      30.454  31.355   7.753  1.00  1.00      1S   C  
ATOM   3239  CG  GLU   225      29.905  32.244   6.619  1.00  1.00      1S   C  
ATOM   3240  CD  GLU   225      30.375  31.727   5.259  1.00  1.00      1S   C  
ATOM   3241  OE1 GLU   225      29.596  30.977   4.616  1.00  1.00      1S   O  
ATOM   3242  OE2 GLU   225      31.513  32.080   4.848  1.00  1.00      1S   O1-
ATOM   3243  HN  GLU   225      32.091  31.478   9.726  1.00  0.00      1S   H  
ATOM   3244  HA  GLU   225      29.762  32.913   9.051  1.00  1.00      1S   H  
ATOM   3245  HB1 GLU   225      30.095  30.311   7.625  1.00  0.00      1S   H  
ATOM   3246  HB2 GLU   225      31.557  31.341   7.639  1.00  1.00      1S   H  
ATOM   3247  HG1 GLU   225      30.271  33.285   6.749  1.00  0.00      1S   H  
ATOM   3248  HG2 GLU   225      28.795  32.256   6.649  1.00  1.00      1S   H  
ATOM   3249  N   ALA   226      29.355  30.200  10.757  1.00  1.00      1S   N  
ATOM   3250  CA  ALA   226      28.420  29.425  11.537  1.00  1.00      1S   C  
ATOM   3251  C   ALA   226      27.638  30.298  12.495  1.00  1.00      1S   C  
ATOM   3252  O   ALA   226      26.435  30.114  12.657  1.00  1.00      1S   O  
ATOM   3253  CB  ALA   226      29.144  28.337  12.356  1.00  1.00      1S   C  
ATOM   3254  HN  ALA   226      30.314  30.065  10.992  1.00  0.00      1S   H  
ATOM   3255  HA  ALA   226      27.723  28.954  10.858  1.00  1.00      1S   H  
ATOM   3256  HB1 ALA   226      29.879  28.788  13.055  1.00  1.00      1S   H  
ATOM   3257  HB2 ALA   226      29.693  27.655  11.672  1.00  1.00      1S   H  
ATOM   3258  HB3 ALA   226      28.421  27.731  12.942  1.00  1.00      1S   H  
ATOM   3259  N   LYS   227      28.326  31.266  13.151  1.00  1.00      1S   N  
ATOM   3260  CA  LYS   227      27.738  32.169  14.116  1.00  1.00      1S   C  
ATOM   3261  C   LYS   227      28.095  33.598  13.660  1.00  1.00      1S   C  
ATOM   3262  CB  LYS   227      28.302  31.930  15.540  1.00  1.00      1S   C  
ATOM   3263  CG  LYS   227      28.099  30.500  16.070  1.00  1.00      1S   C  
ATOM   3264  CD  LYS   227      29.299  29.998  16.887  1.00  1.00      1S   C  
ATOM   3265  CE  LYS   227      29.333  30.558  18.311  1.00  1.00      1S   C  
ATOM   3266  NZ  LYS   227      30.614  30.224  18.967  1.00  1.00      1S   N1+
ATOM   3267  OT1 LYS   227      28.784  34.330  14.421  1.00  1.00      1S   O  
ATOM   3268  OT2 LYS   227      27.708  33.968  12.523  1.00  0.00      1S   O  
ATOM   3269  HN  LYS   227      29.295  31.414  12.976  1.00  0.00      1S   H  
ATOM   3270  HA  LYS   227      26.661  32.071  14.118  1.00  1.00      1S   H  
ATOM   3271  HB1 LYS   227      27.843  32.649  16.253  1.00  0.00      1S   H  
ATOM   3272  HB2 LYS   227      29.397  32.132  15.510  1.00  1.00      1S   H  
ATOM   3273  HG1 LYS   227      27.966  29.798  15.219  1.00  0.00      1S   H  
ATOM   3274  HG2 LYS   227      27.172  30.456  16.680  1.00  1.00      1S   H  
ATOM   3275  HD1 LYS   227      30.228  30.274  16.338  1.00  0.00      1S   H  
ATOM   3276  HD2 LYS   227      29.255  28.887  16.938  1.00  1.00      1S   H  
ATOM   3277  HE1 LYS   227      28.511  30.119  18.917  1.00  0.00      1S   H  
ATOM   3278  HE2 LYS   227      29.236  31.664  18.307  1.00  1.00      1S   H  
ATOM   3279  HZ1 LYS   227      31.387  30.665  18.427  1.00  1.00      1S   H  
ATOM   3280  HZ2 LYS   227      30.747  29.193  18.978  1.00  1.00      1S   H  
ATOM   3281  HZ3 LYS   227      30.619  30.590  19.940  1.00  1.00      1S   H  
ATOM   3282  N   LEU   266      23.080  24.456  21.106  1.00  1.00      2S   N  
ATOM   3283  CA  LEU   266      23.141  23.048  21.590  1.00  1.00      2S   C  
ATOM   3284  C   LEU   266      23.910  22.196  20.615  1.00  1.00      2S   C  
ATOM   3285  O   LEU   266      24.985  21.693  20.934  1.00  1.00      2S   O  
ATOM   3286  CB  LEU   266      21.701  22.516  21.832  1.00  1.00      2S   C  
ATOM   3287  CG  LEU   266      21.575  21.500  22.993  1.00  1.00      2S   C  
ATOM   3288  CD1 LEU   266      20.113  21.427  23.474  1.00  1.00      2S   C  
ATOM   3289  CD2 LEU   266      22.107  20.097  22.648  1.00  1.00      2S   C  
ATOM   3290  HA  LEU   266      23.685  23.077  22.524  1.00  1.00      2S   H  
ATOM   3291  HB1 LEU   266      21.261  22.080  20.910  1.00  0.00      2S   H  
ATOM   3292  HB2 LEU   266      21.052  23.378  22.113  1.00  1.00      2S   H  
ATOM   3293  HG  LEU   266      22.176  21.890  23.848  1.00  1.00      2S   H  
ATOM   3294 HD11 LEU   266      19.454  21.073  22.654  1.00  1.00      2S   H  
ATOM   3295 HD12 LEU   266      19.765  22.430  23.800  1.00  1.00      2S   H  
ATOM   3296 HD13 LEU   266      20.022  20.728  24.332  1.00  1.00      2S   H  
ATOM   3297 HD21 LEU   266      23.186  20.130  22.392  1.00  1.00      2S   H  
ATOM   3298 HD22 LEU   266      21.547  19.673  21.788  1.00  1.00      2S   H  
ATOM   3299 HD23 LEU   266      21.979  19.419  23.519  1.00  1.00      2S   H  
ATOM   3300  HT1 LEU   266      24.024  24.778  20.813  1.00  0.00      2S   H  
ATOM   3301  HT2 LEU   266      22.734  25.065  21.877  1.00  0.00      2S   H  
ATOM   3302  HT3 LEU   266      22.420  24.520  20.306  1.00  0.00      2S   H  
ATOM   3303  N   LYS   267      23.381  22.056  19.373  1.00  1.00      2S   N  
ATOM   3304  CA  LYS   267      23.983  21.314  18.288  1.00  1.00      2S   C  
ATOM   3305  C   LYS   267      25.184  22.048  17.738  1.00  1.00      2S   C  
ATOM   3306  O   LYS   267      26.123  21.434  17.234  1.00  1.00      2S   O  
ATOM   3307  CB  LYS   267      22.979  21.022  17.136  1.00  1.00      2S   C  
ATOM   3308  CG  LYS   267      22.393  22.244  16.392  1.00  1.00      2S   C  
ATOM   3309  CD  LYS   267      21.136  22.862  17.034  1.00  1.00      2S   C  
ATOM   3310  CE  LYS   267      20.769  24.239  16.458  1.00  1.00      2S   C  
ATOM   3311  NZ  LYS   267      21.660  25.295  16.992  1.00  1.00      2S   N1+
ATOM   3312  HN  LYS   267      22.502  22.462  19.143  1.00  0.00      2S   H  
ATOM   3313  HA  LYS   267      24.327  20.370  18.688  1.00  1.00      2S   H  
ATOM   3314  HB1 LYS   267      22.136  20.421  17.541  1.00  0.00      2S   H  
ATOM   3315  HB2 LYS   267      23.499  20.385  16.385  1.00  1.00      2S   H  
ATOM   3316  HG1 LYS   267      22.103  21.910  15.369  1.00  0.00      2S   H  
ATOM   3317  HG2 LYS   267      23.174  23.019  16.257  1.00  1.00      2S   H  
ATOM   3318  HD1 LYS   267      21.254  22.947  18.133  1.00  0.00      2S   H  
ATOM   3319  HD2 LYS   267      20.289  22.163  16.849  1.00  1.00      2S   H  
ATOM   3320  HE1 LYS   267      19.729  24.512  16.738  1.00  0.00      2S   H  
ATOM   3321  HE2 LYS   267      20.863  24.235  15.352  1.00  1.00      2S   H  
ATOM   3322  HZ1 LYS   267      22.651  25.005  16.873  1.00  1.00      2S   H  
ATOM   3323  HZ2 LYS   267      21.461  25.449  17.999  1.00  1.00      2S   H  
ATOM   3324  HZ3 LYS   267      21.512  26.189  16.479  1.00  1.00      2S   H  
ATOM   3325  N   GLU   268      25.177  23.399  17.877  1.00  1.00      2S   N  
ATOM   3326  CA  GLU   268      26.232  24.293  17.472  1.00  1.00      2S   C  
ATOM   3327  C   GLU   268      27.497  24.026  18.237  1.00  1.00      2S   C  
ATOM   3328  O   GLU   268      28.565  24.161  17.661  1.00  1.00      2S   O  
ATOM   3329  CB  GLU   268      25.840  25.786  17.643  1.00  1.00      2S   C  
ATOM   3330  CG  GLU   268      24.982  26.290  16.465  1.00  1.00      2S   C  
ATOM   3331  CD  GLU   268      24.548  27.743  16.659  1.00  1.00      2S   C  
ATOM   3332  OE1 GLU   268      25.441  28.629  16.686  1.00  1.00      2S   O  
ATOM   3333  OE2 GLU   268      23.315  27.978  16.772  1.00  1.00      2S   O1-
ATOM   3334  HN  GLU   268      24.391  23.849  18.287  1.00  0.00      2S   H  
ATOM   3335  HA  GLU   268      26.443  24.110  16.428  1.00  1.00      2S   H  
ATOM   3336  HB1 GLU   268      26.752  26.424  17.682  1.00  0.00      2S   H  
ATOM   3337  HB2 GLU   268      25.294  25.915  18.602  1.00  1.00      2S   H  
ATOM   3338  HG1 GLU   268      24.090  25.647  16.355  1.00  0.00      2S   H  
ATOM   3339  HG2 GLU   268      25.568  26.219  15.525  1.00  1.00      2S   H  
ATOM   3340  N   HSD   269      27.408  23.626  19.533  1.00  1.00      2S   N  
ATOM   3341  CA  HSD   269      28.567  23.497  20.386  1.00  1.00      2S   C  
ATOM   3342  C   HSD   269      29.295  22.190  20.218  1.00  1.00      2S   C  
ATOM   3343  O   HSD   269      30.515  22.204  20.125  1.00  1.00      2S   O  
ATOM   3344  CB  HSD   269      28.260  23.724  21.884  1.00  1.00      2S   C  
ATOM   3345  CG  HSD   269      29.493  23.999  22.715  1.00  1.00      2S   C  
ATOM   3346  CD2 HSD   269      30.009  25.189  23.134  1.00  1.00      2S   C  
ATOM   3347  ND1 HSD   269      30.364  23.034  23.177  1.00  1.00      2S   N  
ATOM   3348  CE1 HSD   269      31.349  23.680  23.849  1.00  1.00      2S   C  
ATOM   3349  NE2 HSD   269      31.176  24.988  23.849  1.00  1.00      2S   N  
ATOM   3350  HN  HSD   269      26.527  23.454  19.964  1.00  0.00      2S   H  
ATOM   3351  HA  HSD   269      29.251  24.275  20.091  1.00  1.00      2S   H  
ATOM   3352  HB1 HSD   269      27.698  22.864  22.306  1.00  0.00      2S   H  
ATOM   3353  HB2 HSD   269      27.611  24.623  21.966  1.00  1.00      2S   H  
ATOM   3354  HD1 HSD   269      30.289  22.049  23.015  1.00  0.00      2S   H  
ATOM   3355  HD2 HSD   269      29.643  26.195  22.976  1.00  1.00      2S   H  
ATOM   3356  HE1 HSD   269      32.178  23.162  24.328  1.00  1.00      2S   H  
ATOM   3357  N   LYS   270      28.601  21.024  20.177  1.00  1.00      2S   N  
ATOM   3358  CA  LYS   270      29.256  19.723  20.107  1.00  1.00      2S   C  
ATOM   3359  C   LYS   270      29.936  19.491  18.761  1.00  1.00      2S   C  
ATOM   3360  O   LYS   270      30.822  18.647  18.639  1.00  1.00      2S   O  
ATOM   3361  CB  LYS   270      28.280  18.560  20.446  1.00  1.00      2S   C  
ATOM   3362  CG  LYS   270      28.943  17.399  21.214  1.00  1.00      2S   C  
ATOM   3363  CD  LYS   270      27.958  16.326  21.718  1.00  1.00      2S   C  
ATOM   3364  CE  LYS   270      28.655  15.116  22.366  1.00  1.00      2S   C  
ATOM   3365  NZ  LYS   270      27.680  14.066  22.751  1.00  1.00      2S   N1+
ATOM   3366  HN  LYS   270      27.608  21.005  20.257  1.00  0.00      2S   H  
ATOM   3367  HA  LYS   270      30.028  19.726  20.865  1.00  1.00      2S   H  
ATOM   3368  HB1 LYS   270      27.787  18.178  19.527  1.00  0.00      2S   H  
ATOM   3369  HB2 LYS   270      27.481  18.968  21.106  1.00  1.00      2S   H  
ATOM   3370  HG1 LYS   270      29.461  17.830  22.098  1.00  0.00      2S   H  
ATOM   3371  HG2 LYS   270      29.706  16.920  20.563  1.00  1.00      2S   H  
ATOM   3372  HD1 LYS   270      27.350  15.977  20.854  1.00  0.00      2S   H  
ATOM   3373  HD2 LYS   270      27.270  16.793  22.458  1.00  1.00      2S   H  
ATOM   3374  HE1 LYS   270      29.198  15.423  23.284  1.00  0.00      2S   H  
ATOM   3375  HE2 LYS   270      29.373  14.660  21.652  1.00  1.00      2S   H  
ATOM   3376  HZ1 LYS   270      27.162  13.747  21.907  1.00  1.00      2S   H  
ATOM   3377  HZ2 LYS   270      27.007  14.447  23.446  1.00  1.00      2S   H  
ATOM   3378  HZ3 LYS   270      28.184  13.257  23.169  1.00  1.00      2S   H  
ATOM   3379  N   ALA   271      29.548  20.285  17.733  1.00  1.00      2S   N  
ATOM   3380  CA  ALA   271      30.141  20.300  16.415  1.00  1.00      2S   C  
ATOM   3381  C   ALA   271      31.281  21.301  16.321  1.00  1.00      2S   C  
ATOM   3382  O   ALA   271      32.186  21.141  15.508  1.00  1.00      2S   O  
ATOM   3383  CB  ALA   271      29.083  20.674  15.362  1.00  1.00      2S   C  
ATOM   3384  HN  ALA   271      28.803  20.935  17.861  1.00  0.00      2S   H  
ATOM   3385  HA  ALA   271      30.529  19.315  16.193  1.00  1.00      2S   H  
ATOM   3386  HB1 ALA   271      28.662  21.682  15.567  1.00  1.00      2S   H  
ATOM   3387  HB2 ALA   271      28.248  19.940  15.393  1.00  1.00      2S   H  
ATOM   3388  HB3 ALA   271      29.516  20.665  14.340  1.00  1.00      2S   H  
ATOM   3389  N   LEU   272      31.274  22.366  17.160  1.00  1.00      2S   N  
ATOM   3390  CA  LEU   272      32.327  23.370  17.238  1.00  1.00      2S   C  
ATOM   3391  C   LEU   272      33.415  22.883  18.159  1.00  1.00      2S   C  
ATOM   3392  O   LEU   272      34.565  23.308  18.066  1.00  1.00      2S   O  
ATOM   3393  CB  LEU   272      31.738  24.735  17.689  1.00  1.00      2S   C  
ATOM   3394  CG  LEU   272      32.385  25.556  18.834  1.00  1.00      2S   C  
ATOM   3395  CD1 LEU   272      33.405  26.572  18.303  1.00  1.00      2S   C  
ATOM   3396  CD2 LEU   272      31.289  26.259  19.659  1.00  1.00      2S   C  
ATOM   3397  HN  LEU   272      30.518  22.501  17.796  1.00  0.00      2S   H  
ATOM   3398  HA  LEU   272      32.765  23.490  16.257  1.00  1.00      2S   H  
ATOM   3399  HB1 LEU   272      30.717  24.518  18.044  1.00  0.00      2S   H  
ATOM   3400  HB2 LEU   272      31.634  25.385  16.793  1.00  1.00      2S   H  
ATOM   3401  HG  LEU   272      32.906  24.884  19.551  1.00  1.00      2S   H  
ATOM   3402 HD11 LEU   272      32.905  27.280  17.610  1.00  1.00      2S   H  
ATOM   3403 HD12 LEU   272      34.224  26.054  17.765  1.00  1.00      2S   H  
ATOM   3404 HD13 LEU   272      33.845  27.147  19.146  1.00  1.00      2S   H  
ATOM   3405 HD21 LEU   272      30.797  25.521  20.325  1.00  1.00      2S   H  
ATOM   3406 HD22 LEU   272      30.523  26.707  18.992  1.00  1.00      2S   H  
ATOM   3407 HD23 LEU   272      31.727  27.051  20.298  1.00  1.00      2S   H  
ATOM   3408  N   LYS   273      33.071  21.919  19.045  1.00  1.00      2S   N  
ATOM   3409  CA  LYS   273      33.967  21.185  19.903  1.00  1.00      2S   C  
ATOM   3410  C   LYS   273      34.932  20.436  19.029  1.00  1.00      2S   C  
ATOM   3411  O   LYS   273      36.121  20.408  19.314  1.00  1.00      2S   O  
ATOM   3412  CB  LYS   273      33.175  20.206  20.809  1.00  1.00      2S   C  
ATOM   3413  CG  LYS   273      34.010  19.383  21.807  1.00  1.00      2S   C  
ATOM   3414  CD  LYS   273      33.167  18.812  22.965  1.00  1.00      2S   C  
ATOM   3415  CE  LYS   273      32.413  17.519  22.633  1.00  1.00      2S   C  
ATOM   3416  NZ  LYS   273      31.473  17.172  23.728  1.00  1.00      2S   N1+
ATOM   3417  HN  LYS   273      32.114  21.644  19.122  1.00  0.00      2S   H  
ATOM   3418  HA  LYS   273      34.514  21.895  20.508  1.00  1.00      2S   H  
ATOM   3419  HB1 LYS   273      32.579  19.513  20.181  1.00  0.00      2S   H  
ATOM   3420  HB2 LYS   273      32.457  20.821  21.398  1.00  1.00      2S   H  
ATOM   3421  HG1 LYS   273      34.777  20.058  22.248  1.00  0.00      2S   H  
ATOM   3422  HG2 LYS   273      34.541  18.561  21.281  1.00  1.00      2S   H  
ATOM   3423  HD1 LYS   273      32.449  19.599  23.287  1.00  0.00      2S   H  
ATOM   3424  HD2 LYS   273      33.846  18.605  23.824  1.00  1.00      2S   H  
ATOM   3425  HE1 LYS   273      33.121  16.672  22.513  1.00  0.00      2S   H  
ATOM   3426  HE2 LYS   273      31.821  17.633  21.702  1.00  1.00      2S   H  
ATOM   3427  HZ1 LYS   273      30.772  17.934  23.831  1.00  1.00      2S   H  
ATOM   3428  HZ2 LYS   273      31.995  17.064  24.621  1.00  1.00      2S   H  
ATOM   3429  HZ3 LYS   273      30.986  16.282  23.502  1.00  1.00      2S   H  
ATOM   3430  N   THR   274      34.416  19.893  17.897  1.00  1.00      2S   N  
ATOM   3431  CA  THR   274      35.132  19.141  16.890  1.00  1.00      2S   C  
ATOM   3432  C   THR   274      36.230  19.924  16.216  1.00  1.00      2S   C  
ATOM   3433  O   THR   274      37.362  19.450  16.234  1.00  1.00      2S   O  
ATOM   3434  CB  THR   274      34.185  18.478  15.901  1.00  1.00      2S   C  
ATOM   3435  CG2 THR   274      34.909  17.860  14.687  1.00  1.00      2S   C  
ATOM   3436  OG1 THR   274      33.462  17.456  16.579  1.00  1.00      2S   O  
ATOM   3437  HN  THR   274      33.442  19.991  17.715  1.00  0.00      2S   H  
ATOM   3438  HA  THR   274      35.638  18.354  17.419  1.00  1.00      2S   H  
ATOM   3439  HB  THR   274      33.454  19.218  15.524  1.00  1.00      2S   H  
ATOM   3440  HG1 THR   274      32.769  17.172  15.979  1.00  1.00      2S   H  
ATOM   3441 HG21 THR   274      35.685  17.138  15.013  1.00  1.00      2S   H  
ATOM   3442 HG22 THR   274      35.387  18.650  14.069  1.00  1.00      2S   H  
ATOM   3443 HG23 THR   274      34.177  17.331  14.039  1.00  1.00      2S   H  
ATOM   3444  N   LEU   275      35.997  21.136  15.642  1.00  1.00      2S   N  
ATOM   3445  CA  LEU   275      37.084  21.917  15.052  1.00  1.00      2S   C  
ATOM   3446  C   LEU   275      38.070  22.427  16.090  1.00  1.00      2S   C  
ATOM   3447  O   LEU   275      39.186  22.818  15.752  1.00  1.00      2S   O  
ATOM   3448  CB  LEU   275      36.650  23.045  14.070  1.00  1.00      2S   C  
ATOM   3449  CG  LEU   275      35.448  23.930  14.471  1.00  1.00      2S   C  
ATOM   3450  CD1 LEU   275      35.793  24.986  15.533  1.00  1.00      2S   C  
ATOM   3451  CD2 LEU   275      34.859  24.621  13.226  1.00  1.00      2S   C  
ATOM   3452  HN  LEU   275      35.086  21.542  15.603  1.00  0.00      2S   H  
ATOM   3453  HA  LEU   275      37.648  21.232  14.435  1.00  1.00      2S   H  
ATOM   3454  HB1 LEU   275      36.374  22.540  13.116  1.00  0.00      2S   H  
ATOM   3455  HB2 LEU   275      37.517  23.702  13.833  1.00  1.00      2S   H  
ATOM   3456  HG  LEU   275      34.650  23.270  14.880  1.00  1.00      2S   H  
ATOM   3457 HD11 LEU   275      36.571  25.680  15.150  1.00  1.00      2S   H  
ATOM   3458 HD12 LEU   275      36.164  24.512  16.463  1.00  1.00      2S   H  
ATOM   3459 HD13 LEU   275      34.886  25.578  15.777  1.00  1.00      2S   H  
ATOM   3460 HD21 LEU   275      34.565  23.866  12.467  1.00  1.00      2S   H  
ATOM   3461 HD22 LEU   275      35.609  25.304  12.773  1.00  1.00      2S   H  
ATOM   3462 HD23 LEU   275      33.961  25.214  13.500  1.00  1.00      2S   H  
ATOM   3463  N   GLY   276      37.690  22.354  17.389  1.00  1.00      2S   N  
ATOM   3464  CA  GLY   276      38.555  22.588  18.522  1.00  1.00      2S   C  
ATOM   3465  C   GLY   276      39.492  21.429  18.758  1.00  1.00      2S   C  
ATOM   3466  O   GLY   276      40.656  21.644  19.083  1.00  1.00      2S   O  
ATOM   3467  HN  GLY   276      36.765  22.061  17.620  1.00  0.00      2S   H  
ATOM   3468  HA1 GLY   276      37.914  22.680  19.387  1.00  0.00      2S   H  
ATOM   3469  HA2 GLY   276      39.142  23.474  18.328  1.00  1.00      2S   H  
ATOM   3470  N   ILE   277      39.015  20.166  18.586  1.00  1.00      2S   N  
ATOM   3471  CA  ILE   277      39.822  18.959  18.696  1.00  1.00      2S   C  
ATOM   3472  C   ILE   277      40.804  18.950  17.534  1.00  1.00      2S   C  
ATOM   3473  O   ILE   277      42.001  18.764  17.745  1.00  1.00      2S   O  
ATOM   3474  CB  ILE   277      39.026  17.637  18.712  1.00  1.00      2S   C  
ATOM   3475  CG1 ILE   277      37.852  17.636  19.725  1.00  1.00      2S   C  
ATOM   3476  CG2 ILE   277      39.978  16.464  19.045  1.00  1.00      2S   C  
ATOM   3477  CD  ILE   277      36.705  16.689  19.340  1.00  1.00      2S   C  
ATOM   3478  HN  ILE   277      38.054  20.016  18.360  1.00  0.00      2S   H  
ATOM   3479  HA  ILE   277      40.381  19.031  19.618  1.00  1.00      2S   H  
ATOM   3480  HB  ILE   277      38.589  17.473  17.701  1.00  1.00      2S   H  
ATOM   3481 HG11 ILE   277      37.436  18.651  19.811  1.00  0.00      2S   H  
ATOM   3482 HG12 ILE   277      38.229  17.367  20.735  1.00  1.00      2S   H  
ATOM   3483 HG21 ILE   277      40.436  16.623  20.046  1.00  1.00      2S   H  
ATOM   3484 HG22 ILE   277      40.789  16.367  18.296  1.00  1.00      2S   H  
ATOM   3485 HG23 ILE   277      39.414  15.508  19.073  1.00  1.00      2S   H  
ATOM   3486  HD1 ILE   277      36.947  15.639  19.606  1.00  0.00      2S   H  
ATOM   3487  HD2 ILE   277      36.514  16.730  18.248  1.00  0.00      2S   H  
ATOM   3488  HD3 ILE   277      35.771  16.983  19.867  1.00  0.00      2S   H  
ATOM   3489  N   ILE   278      40.313  19.200  16.289  1.00  1.00      2S   N  
ATOM   3490  CA  ILE   278      41.069  19.234  15.044  1.00  1.00      2S   C  
ATOM   3491  C   ILE   278      42.236  20.206  15.105  1.00  1.00      2S   C  
ATOM   3492  O   ILE   278      43.389  19.796  14.981  1.00  1.00      2S   O  
ATOM   3493  CB  ILE   278      40.182  19.547  13.826  1.00  1.00      2S   C  
ATOM   3494  CG1 ILE   278      39.111  18.442  13.624  1.00  1.00      2S   C  
ATOM   3495  CG2 ILE   278      41.037  19.692  12.547  1.00  1.00      2S   C  
ATOM   3496  CD  ILE   278      38.150  18.692  12.453  1.00  1.00      2S   C  
ATOM   3497  HN  ILE   278      39.331  19.352  16.177  1.00  0.00      2S   H  
ATOM   3498  HA  ILE   278      41.487  18.247  14.908  1.00  1.00      2S   H  
ATOM   3499  HB  ILE   278      39.657  20.512  14.001  1.00  1.00      2S   H  
ATOM   3500 HG11 ILE   278      38.510  18.332  14.546  1.00  0.00      2S   H  
ATOM   3501 HG12 ILE   278      39.626  17.473  13.456  1.00  1.00      2S   H  
ATOM   3502 HG21 ILE   278      41.594  18.752  12.368  1.00  1.00      2S   H  
ATOM   3503 HG22 ILE   278      41.755  20.533  12.613  1.00  1.00      2S   H  
ATOM   3504 HG23 ILE   278      40.389  19.888  11.670  1.00  1.00      2S   H  
ATOM   3505  HD1 ILE   278      38.675  18.573  11.481  1.00  0.00      2S   H  
ATOM   3506  HD2 ILE   278      37.725  19.716  12.505  1.00  0.00      2S   H  
ATOM   3507  HD3 ILE   278      37.314  17.961  12.481  1.00  0.00      2S   H  
ATOM   3508  N   MET   279      41.962  21.521  15.302  1.00  1.00      2S   N  
ATOM   3509  CA  MET   279      42.970  22.563  15.280  1.00  1.00      2S   C  
ATOM   3510  C   MET   279      43.870  22.487  16.501  1.00  1.00      2S   C  
ATOM   3511  O   MET   279      45.049  22.838  16.441  1.00  1.00      2S   O  
ATOM   3512  CB  MET   279      42.310  23.966  15.186  1.00  1.00      2S   C  
ATOM   3513  CG  MET   279      43.276  25.132  14.895  1.00  1.00      2S   C  
ATOM   3514  SD  MET   279      44.119  25.002  13.288  1.00  1.00      2S   S  
ATOM   3515  CE  MET   279      45.736  25.618  13.821  1.00  1.00      2S   C  
ATOM   3516  HN  MET   279      41.023  21.841  15.419  1.00  0.00      2S   H  
ATOM   3517  HA  MET   279      43.580  22.403  14.401  1.00  1.00      2S   H  
ATOM   3518  HB1 MET   279      41.756  24.179  16.126  1.00  0.00      2S   H  
ATOM   3519  HB2 MET   279      41.558  23.938  14.364  1.00  1.00      2S   H  
ATOM   3520  HG1 MET   279      44.020  25.195  15.718  1.00  0.00      2S   H  
ATOM   3521  HG2 MET   279      42.691  26.078  14.917  1.00  1.00      2S   H  
ATOM   3522  HE1 MET   279      46.231  24.888  14.493  1.00  1.00      2S   H  
ATOM   3523  HE2 MET   279      45.649  26.584  14.363  1.00  1.00      2S   H  
ATOM   3524  HE3 MET   279      46.392  25.773  12.940  1.00  1.00      2S   H  
ATOM   3525  N   GLY   280      43.318  21.987  17.635  1.00  1.00      2S   N  
ATOM   3526  CA  GLY   280      43.982  21.892  18.916  1.00  1.00      2S   C  
ATOM   3527  C   GLY   280      45.054  20.845  18.948  1.00  1.00      2S   C  
ATOM   3528  O   GLY   280      46.214  21.182  19.145  1.00  1.00      2S   O  
ATOM   3529  HN  GLY   280      42.366  21.688  17.636  1.00  0.00      2S   H  
ATOM   3530  HA1 GLY   280      43.229  21.613  19.638  1.00  0.00      2S   H  
ATOM   3531  HA2 GLY   280      44.437  22.849  19.128  1.00  1.00      2S   H  
ATOM   3532  N   THR   281      44.686  19.552  18.744  1.00  1.00      2S   N  
ATOM   3533  CA  THR   281      45.559  18.380  18.765  1.00  1.00      2S   C  
ATOM   3534  C   THR   281      46.707  18.518  17.783  1.00  1.00      2S   C  
ATOM   3535  O   THR   281      47.795  17.994  17.998  1.00  1.00      2S   O  
ATOM   3536  CB  THR   281      44.792  17.085  18.483  1.00  1.00      2S   C  
ATOM   3537  CG2 THR   281      45.657  15.834  18.751  1.00  1.00      2S   C  
ATOM   3538  OG1 THR   281      43.643  17.005  19.317  1.00  1.00      2S   O  
ATOM   3539  HN  THR   281      43.723  19.336  18.597  1.00  0.00      2S   H  
ATOM   3540  HA  THR   281      45.980  18.321  19.759  1.00  1.00      2S   H  
ATOM   3541  HB  THR   281      44.439  17.067  17.428  1.00  1.00      2S   H  
ATOM   3542  HG1 THR   281      42.956  17.511  18.869  1.00  1.00      2S   H  
ATOM   3543 HG21 THR   281      46.112  15.880  19.762  1.00  1.00      2S   H  
ATOM   3544 HG22 THR   281      46.465  15.738  17.996  1.00  1.00      2S   H  
ATOM   3545 HG23 THR   281      45.032  14.916  18.696  1.00  1.00      2S   H  
ATOM   3546  N   PHE   282      46.492  19.294  16.698  1.00  1.00      2S   N  
ATOM   3547  CA  PHE   282      47.501  19.653  15.733  1.00  1.00      2S   C  
ATOM   3548  C   PHE   282      48.539  20.598  16.335  1.00  1.00      2S   C  
ATOM   3549  O   PHE   282      49.733  20.299  16.293  1.00  1.00      2S   O  
ATOM   3550  CB  PHE   282      46.814  20.262  14.476  1.00  1.00      2S   C  
ATOM   3551  CG  PHE   282      47.796  20.888  13.528  1.00  1.00      2S   C  
ATOM   3552  CD1 PHE   282      48.841  20.127  12.987  1.00  1.00      2S   C  
ATOM   3553  CD2 PHE   282      47.752  22.270  13.277  1.00  1.00      2S   C  
ATOM   3554  CE1 PHE   282      49.818  20.740  12.201  1.00  1.00      2S   C  
ATOM   3555  CE2 PHE   282      48.731  22.880  12.486  1.00  1.00      2S   C  
ATOM   3556  CZ  PHE   282      49.762  22.112  11.939  1.00  1.00      2S   C  
ATOM   3557  HN  PHE   282      45.597  19.706  16.545  1.00  0.00      2S   H  
ATOM   3558  HA  PHE   282      48.015  18.746  15.444  1.00  1.00      2S   H  
ATOM   3559  HB1 PHE   282      46.076  21.032  14.786  1.00  0.00      2S   H  
ATOM   3560  HB2 PHE   282      46.270  19.463  13.929  1.00  1.00      2S   H  
ATOM   3561  HD1 PHE   282      48.911  19.070  13.200  1.00  1.00      2S   H  
ATOM   3562  HD2 PHE   282      46.971  22.868  13.720  1.00  1.00      2S   H  
ATOM   3563  HE1 PHE   282      50.617  20.157  11.792  1.00  1.00      2S   H  
ATOM   3564  HE2 PHE   282      48.694  23.940  12.296  1.00  1.00      2S   H  
ATOM   3565  HZ  PHE   282      50.522  22.580  11.331  1.00  1.00      2S   H  
ATOM   3566  N   THR   283      48.111  21.762  16.888  1.00  1.00      2S   N  
ATOM   3567  CA  THR   283      48.982  22.806  17.417  1.00  1.00      2S   C  
ATOM   3568  C   THR   283      49.720  22.331  18.643  1.00  1.00      2S   C  
ATOM   3569  O   THR   283      50.936  22.492  18.725  1.00  1.00      2S   O  
ATOM   3570  CB  THR   283      48.213  24.087  17.726  1.00  1.00      2S   C  
ATOM   3571  CG2 THR   283      49.025  25.099  18.567  1.00  1.00      2S   C  
ATOM   3572  OG1 THR   283      47.856  24.718  16.503  1.00  1.00      2S   O  
ATOM   3573  HN  THR   283      47.134  21.963  16.931  1.00  0.00      2S   H  
ATOM   3574  HA  THR   283      49.731  23.017  16.665  1.00  1.00      2S   H  
ATOM   3575  HB  THR   283      47.278  23.841  18.276  1.00  1.00      2S   H  
ATOM   3576  HG1 THR   283      47.150  24.189  16.123  1.00  1.00      2S   H  
ATOM   3577 HG21 THR   283      49.979  25.348  18.063  1.00  1.00      2S   H  
ATOM   3578 HG22 THR   283      49.246  24.700  19.579  1.00  1.00      2S   H  
ATOM   3579 HG23 THR   283      48.446  26.037  18.700  1.00  1.00      2S   H  
ATOM   3580  N   LEU   284      49.003  21.693  19.598  1.00  1.00      2S   N  
ATOM   3581  CA  LEU   284      49.496  21.053  20.808  1.00  1.00      2S   C  
ATOM   3582  C   LEU   284      50.655  20.114  20.532  1.00  1.00      2S   C  
ATOM   3583  O   LEU   284      51.517  19.928  21.392  1.00  1.00      2S   O  
ATOM   3584  CB  LEU   284      48.303  20.303  21.471  1.00  1.00      2S   C  
ATOM   3585  CG  LEU   284      48.567  19.169  22.497  1.00  1.00      2S   C  
ATOM   3586  CD1 LEU   284      48.469  19.651  23.956  1.00  1.00      2S   C  
ATOM   3587  CD2 LEU   284      47.610  17.989  22.227  1.00  1.00      2S   C  
ATOM   3588  HN  LEU   284      48.014  21.605  19.481  1.00  0.00      2S   H  
ATOM   3589  HA  LEU   284      49.855  21.827  21.472  1.00  1.00      2S   H  
ATOM   3590  HB1 LEU   284      47.716  19.848  20.643  1.00  0.00      2S   H  
ATOM   3591  HB2 LEU   284      47.640  21.060  21.946  1.00  1.00      2S   H  
ATOM   3592  HG  LEU   284      49.589  18.756  22.358  1.00  1.00      2S   H  
ATOM   3593 HD11 LEU   284      47.449  20.034  24.170  1.00  1.00      2S   H  
ATOM   3594 HD12 LEU   284      49.205  20.459  24.150  1.00  1.00      2S   H  
ATOM   3595 HD13 LEU   284      48.679  18.808  24.649  1.00  1.00      2S   H  
ATOM   3596 HD21 LEU   284      47.749  17.621  21.188  1.00  1.00      2S   H  
ATOM   3597 HD22 LEU   284      46.554  18.308  22.350  1.00  1.00      2S   H  
ATOM   3598 HD23 LEU   284      47.818  17.152  22.925  1.00  1.00      2S   H  
ATOM   3599  N   CYS   285      50.715  19.519  19.317  1.00  1.00      2S   N  
ATOM   3600  CA  CYS   285      51.736  18.571  18.958  1.00  1.00      2S   C  
ATOM   3601  C   CYS   285      52.866  19.147  18.124  1.00  1.00      2S   C  
ATOM   3602  O   CYS   285      53.993  18.677  18.272  1.00  1.00      2S   O  
ATOM   3603  CB  CYS   285      51.140  17.337  18.254  1.00  1.00      2S   C  
ATOM   3604  SG  CYS   285      50.113  16.331  19.378  1.00  1.00      2S   S  
ATOM   3605  HN  CYS   285      50.028  19.705  18.618  1.00  0.00      2S   H  
ATOM   3606  HA  CYS   285      52.195  18.214  19.865  1.00  1.00      2S   H  
ATOM   3607  HB1 CYS   285      51.971  16.699  17.886  1.00  0.00      2S   H  
ATOM   3608  HB2 CYS   285      50.545  17.661  17.372  1.00  1.00      2S   H  
ATOM   3609  HG1 CYS   285      49.023  17.074  19.240  1.00  0.00      2S   H  
ATOM   3610  N   TRP   286      52.630  20.145  17.228  1.00  1.00      2S   N  
ATOM   3611  CA  TRP   286      53.669  20.606  16.312  1.00  1.00      2S   C  
ATOM   3612  C   TRP   286      54.154  22.019  16.520  1.00  1.00      2S   C  
ATOM   3613  O   TRP   286      55.312  22.290  16.206  1.00  1.00      2S   O  
ATOM   3614  CB  TRP   286      53.323  20.382  14.822  1.00  1.00      2S   C  
ATOM   3615  CG  TRP   286      53.572  18.950  14.386  1.00  1.00      2S   C  
ATOM   3616  CD1 TRP   286      52.668  18.013  13.982  1.00  1.00      2S   C  
ATOM   3617  CD2 TRP   286      54.862  18.300  14.372  1.00  1.00      2S   C  
ATOM   3618  CE2 TRP   286      54.655  16.992  13.886  1.00  1.00      2S   C  
ATOM   3619  CE3 TRP   286      56.136  18.733  14.737  1.00  1.00      2S   C  
ATOM   3620  NE1 TRP   286      53.308  16.837  13.659  1.00  1.00      2S   N  
ATOM   3621  CZ2 TRP   286      55.716  16.106  13.735  1.00  1.00      2S   C  
ATOM   3622  CZ3 TRP   286      57.196  17.821  14.632  1.00  1.00      2S   C  
ATOM   3623  CH2 TRP   286      56.989  16.528  14.134  1.00  1.00      2S   C  
ATOM   3624  HN  TRP   286      51.720  20.538  17.106  1.00  0.00      2S   H  
ATOM   3625  HA  TRP   286      54.562  20.028  16.495  1.00  1.00      2S   H  
ATOM   3626  HB1 TRP   286      53.972  21.011  14.174  1.00  0.00      2S   H  
ATOM   3627  HB2 TRP   286      52.265  20.667  14.634  1.00  1.00      2S   H  
ATOM   3628  HD1 TRP   286      51.609  18.195  13.873  1.00  1.00      2S   H  
ATOM   3629  HE1 TRP   286      52.894  16.033  13.293  1.00  1.00      2S   H  
ATOM   3630  HE3 TRP   286      56.322  19.727  15.112  1.00  1.00      2S   H  
ATOM   3631  HZ2 TRP   286      55.570  15.100  13.372  1.00  1.00      2S   H  
ATOM   3632  HZ3 TRP   286      58.186  18.117  14.942  1.00  1.00      2S   H  
ATOM   3633  HH2 TRP   286      57.814  15.837  14.060  1.00  1.00      2S   H  
ATOM   3634  N   LEU   287      53.352  22.960  17.073  1.00  1.00      2S   N  
ATOM   3635  CA  LEU   287      53.858  24.289  17.395  1.00  1.00      2S   C  
ATOM   3636  C   LEU   287      54.972  24.275  18.437  1.00  1.00      2S   C  
ATOM   3637  O   LEU   287      55.918  25.029  18.216  1.00  1.00      2S   O  
ATOM   3638  CB  LEU   287      52.769  25.311  17.800  1.00  1.00      2S   C  
ATOM   3639  CG  LEU   287      53.227  26.796  17.823  1.00  1.00      2S   C  
ATOM   3640  CD1 LEU   287      53.008  27.523  16.484  1.00  1.00      2S   C  
ATOM   3641  CD2 LEU   287      52.571  27.568  18.978  1.00  1.00      2S   C  
ATOM   3642  HN  LEU   287      52.413  22.766  17.351  1.00  0.00      2S   H  
ATOM   3643  HA  LEU   287      54.297  24.667  16.482  1.00  1.00      2S   H  
ATOM   3644  HB1 LEU   287      52.376  25.041  18.803  1.00  0.00      2S   H  
ATOM   3645  HB2 LEU   287      51.922  25.223  17.086  1.00  1.00      2S   H  
ATOM   3646  HG  LEU   287      54.320  26.833  18.029  1.00  1.00      2S   H  
ATOM   3647 HD11 LEU   287      52.082  27.173  15.983  1.00  1.00      2S   H  
ATOM   3648 HD12 LEU   287      53.877  27.349  15.823  1.00  1.00      2S   H  
ATOM   3649 HD13 LEU   287      52.932  28.619  16.643  1.00  1.00      2S   H  
ATOM   3650 HD21 LEU   287      52.845  27.102  19.948  1.00  1.00      2S   H  
ATOM   3651 HD22 LEU   287      51.467  27.570  18.871  1.00  1.00      2S   H  
ATOM   3652 HD23 LEU   287      52.930  28.620  18.984  1.00  1.00      2S   H  
ATOM   3653  N   PRO   288      55.012  23.469  19.519  1.00  1.00      2S   N  
ATOM   3654  CA  PRO   288      56.140  23.432  20.439  1.00  1.00      2S   C  
ATOM   3655  C   PRO   288      57.466  23.181  19.759  1.00  1.00      2S   C  
ATOM   3656  O   PRO   288      58.385  23.969  19.964  1.00  1.00      2S   O  
ATOM   3657  CB  PRO   288      55.812  22.284  21.402  1.00  1.00      2S   C  
ATOM   3658  CG  PRO   288      54.285  22.255  21.467  1.00  1.00      2S   C  
ATOM   3659  CD  PRO   288      53.856  22.763  20.088  1.00  1.00      2S   C  
ATOM   3660  HA  PRO   288      56.197  24.390  20.935  1.00  1.00      2S   H  
ATOM   3661  HB1 PRO   288      56.269  22.437  22.401  1.00  0.00      2S   H  
ATOM   3662  HB2 PRO   288      56.149  21.305  20.993  1.00  1.00      2S   H  
ATOM   3663  HG1 PRO   288      53.903  21.231  21.664  1.00  0.00      2S   H  
ATOM   3664  HG2 PRO   288      53.924  22.945  22.259  1.00  1.00      2S   H  
ATOM   3665  HD1 PRO   288      53.605  21.898  19.439  1.00  0.00      2S   H  
ATOM   3666  HD2 PRO   288      52.982  23.443  20.179  1.00  1.00      2S   H  
ATOM   3667  N   PHE   289      57.561  22.120  18.921  1.00  1.00      2S   N  
ATOM   3668  CA  PHE   289      58.764  21.745  18.212  1.00  1.00      2S   C  
ATOM   3669  C   PHE   289      59.214  22.819  17.240  1.00  1.00      2S   C  
ATOM   3670  O   PHE   289      60.404  23.121  17.167  1.00  1.00      2S   O  
ATOM   3671  CB  PHE   289      58.582  20.387  17.473  1.00  1.00      2S   C  
ATOM   3672  CG  PHE   289      59.831  19.992  16.724  1.00  1.00      2S   C  
ATOM   3673  CD1 PHE   289      60.968  19.546  17.414  1.00  1.00      2S   C  
ATOM   3674  CD2 PHE   289      59.907  20.174  15.332  1.00  1.00      2S   C  
ATOM   3675  CE1 PHE   289      62.149  19.262  16.722  1.00  1.00      2S   C  
ATOM   3676  CE2 PHE   289      61.087  19.893  14.637  1.00  1.00      2S   C  
ATOM   3677  CZ  PHE   289      62.207  19.430  15.333  1.00  1.00      2S   C  
ATOM   3678  HN  PHE   289      56.782  21.513  18.785  1.00  0.00      2S   H  
ATOM   3679  HA  PHE   289      59.544  21.633  18.952  1.00  1.00      2S   H  
ATOM   3680  HB1 PHE   289      57.734  20.444  16.759  1.00  0.00      2S   H  
ATOM   3681  HB2 PHE   289      58.363  19.588  18.213  1.00  1.00      2S   H  
ATOM   3682  HD1 PHE   289      60.939  19.428  18.486  1.00  1.00      2S   H  
ATOM   3683  HD2 PHE   289      59.050  20.551  14.797  1.00  1.00      2S   H  
ATOM   3684  HE1 PHE   289      63.006  18.897  17.265  1.00  1.00      2S   H  
ATOM   3685  HE2 PHE   289      61.132  20.036  13.568  1.00  1.00      2S   H  
ATOM   3686  HZ  PHE   289      63.111  19.190  14.795  1.00  1.00      2S   H  
ATOM   3687  N   PHE   290      58.285  23.409  16.456  1.00  1.00      2S   N  
ATOM   3688  CA  PHE   290      58.664  24.320  15.402  1.00  1.00      2S   C  
ATOM   3689  C   PHE   290      58.981  25.707  15.903  1.00  1.00      2S   C  
ATOM   3690  O   PHE   290      59.791  26.392  15.282  1.00  1.00      2S   O  
ATOM   3691  CB  PHE   290      57.623  24.380  14.262  1.00  1.00      2S   C  
ATOM   3692  CG  PHE   290      57.891  23.255  13.292  1.00  1.00      2S   C  
ATOM   3693  CD1 PHE   290      57.173  22.048  13.325  1.00  1.00      2S   C  
ATOM   3694  CD2 PHE   290      58.905  23.407  12.333  1.00  1.00      2S   C  
ATOM   3695  CE1 PHE   290      57.462  21.019  12.418  1.00  1.00      2S   C  
ATOM   3696  CE2 PHE   290      59.199  22.383  11.424  1.00  1.00      2S   C  
ATOM   3697  CZ  PHE   290      58.476  21.186  11.468  1.00  1.00      2S   C  
ATOM   3698  HN  PHE   290      57.314  23.189  16.528  1.00  0.00      2S   H  
ATOM   3699  HA  PHE   290      59.592  23.958  14.979  1.00  1.00      2S   H  
ATOM   3700  HB1 PHE   290      57.704  25.328  13.687  1.00  0.00      2S   H  
ATOM   3701  HB2 PHE   290      56.592  24.292  14.665  1.00  1.00      2S   H  
ATOM   3702  HD1 PHE   290      56.391  21.909  14.050  1.00  1.00      2S   H  
ATOM   3703  HD2 PHE   290      59.464  24.327  12.308  1.00  1.00      2S   H  
ATOM   3704  HE1 PHE   290      56.903  20.097  12.448  1.00  1.00      2S   H  
ATOM   3705  HE2 PHE   290      59.983  22.514  10.693  1.00  1.00      2S   H  
ATOM   3706  HZ  PHE   290      58.699  20.392  10.770  1.00  1.00      2S   H  
ATOM   3707  N   ILE   291      58.404  26.166  17.043  1.00  1.00      2S   N  
ATOM   3708  CA  ILE   291      58.753  27.451  17.634  1.00  1.00      2S   C  
ATOM   3709  C   ILE   291      60.123  27.350  18.260  1.00  1.00      2S   C  
ATOM   3710  O   ILE   291      60.906  28.294  18.198  1.00  1.00      2S   O  
ATOM   3711  CB  ILE   291      57.651  28.022  18.542  1.00  1.00      2S   C  
ATOM   3712  CG1 ILE   291      56.633  28.755  17.621  1.00  1.00      2S   C  
ATOM   3713  CG2 ILE   291      58.202  28.935  19.664  1.00  1.00      2S   C  
ATOM   3714  CD  ILE   291      55.607  29.657  18.316  1.00  1.00      2S   C  
ATOM   3715  HN  ILE   291      57.727  25.624  17.542  1.00  0.00      2S   H  
ATOM   3716  HA  ILE   291      58.878  28.159  16.829  1.00  1.00      2S   H  
ATOM   3717  HB  ILE   291      57.125  27.179  19.045  1.00  1.00      2S   H  
ATOM   3718 HG11 ILE   291      56.097  27.990  17.019  1.00  0.00      2S   H  
ATOM   3719 HG12 ILE   291      57.198  29.398  16.909  1.00  1.00      2S   H  
ATOM   3720 HG21 ILE   291      58.754  29.797  19.236  1.00  1.00      2S   H  
ATOM   3721 HG22 ILE   291      58.877  28.368  20.339  1.00  1.00      2S   H  
ATOM   3722 HG23 ILE   291      57.372  29.322  20.292  1.00  1.00      2S   H  
ATOM   3723  HD1 ILE   291      56.099  30.564  18.728  1.00  0.00      2S   H  
ATOM   3724  HD2 ILE   291      55.103  29.117  19.143  1.00  0.00      2S   H  
ATOM   3725  HD3 ILE   291      54.839  29.989  17.584  1.00  0.00      2S   H  
ATOM   3726  N   VAL   292      60.478  26.163  18.793  1.00  1.00      2S   N  
ATOM   3727  CA  VAL   292      61.792  25.843  19.305  1.00  1.00      2S   C  
ATOM   3728  C   VAL   292      62.855  25.863  18.217  1.00  1.00      2S   C  
ATOM   3729  O   VAL   292      63.977  26.300  18.462  1.00  1.00      2S   O  
ATOM   3730  CB  VAL   292      61.722  24.525  20.072  1.00  1.00      2S   C  
ATOM   3731  CG1 VAL   292      62.984  23.651  19.946  1.00  1.00      2S   C  
ATOM   3732  CG2 VAL   292      61.394  24.880  21.536  1.00  1.00      2S   C  
ATOM   3733  HN  VAL   292      59.819  25.414  18.834  1.00  0.00      2S   H  
ATOM   3734  HA  VAL   292      62.064  26.628  19.998  1.00  1.00      2S   H  
ATOM   3735  HB  VAL   292      60.883  23.914  19.666  1.00  1.00      2S   H  
ATOM   3736 HG11 VAL   292      63.892  24.230  20.209  1.00  1.00      2S   H  
ATOM   3737 HG12 VAL   292      63.085  23.266  18.909  1.00  1.00      2S   H  
ATOM   3738 HG13 VAL   292      62.910  22.775  20.625  1.00  1.00      2S   H  
ATOM   3739 HG21 VAL   292      60.361  25.280  21.616  1.00  1.00      2S   H  
ATOM   3740 HG22 VAL   292      62.104  25.639  21.925  1.00  1.00      2S   H  
ATOM   3741 HG23 VAL   292      61.480  23.986  22.181  1.00  1.00      2S   H  
ATOM   3742  N   ASN   293      62.513  25.440  16.975  1.00  1.00      2S   N  
ATOM   3743  CA  ASN   293      63.378  25.457  15.805  1.00  1.00      2S   C  
ATOM   3744  C   ASN   293      63.817  26.861  15.455  1.00  1.00      2S   C  
ATOM   3745  O   ASN   293      64.951  27.088  15.043  1.00  1.00      2S   O  
ATOM   3746  CB  ASN   293      62.618  24.896  14.566  1.00  1.00      2S   C  
ATOM   3747  CG  ASN   293      63.215  23.590  14.030  1.00  1.00      2S   C  
ATOM   3748  ND2 ASN   293      62.326  22.786  13.370  1.00  1.00      2S   N  
ATOM   3749  OD1 ASN   293      64.406  23.304  14.162  1.00  1.00      2S   O  
ATOM   3750  HN  ASN   293      61.597  25.080  16.812  1.00  0.00      2S   H  
ATOM   3751  HA  ASN   293      64.263  24.883  16.045  1.00  1.00      2S   H  
ATOM   3752  HB1 ASN   293      62.580  25.620  13.723  1.00  0.00      2S   H  
ATOM   3753  HB2 ASN   293      61.570  24.703  14.873  1.00  1.00      2S   H  
ATOM   3754 HD21 ASN   293      62.641  21.925  12.974  1.00  1.00      2S   H  
ATOM   3755 HD22 ASN   293      61.373  23.068  13.279  1.00  1.00      2S   H  
ATOM   3756  N   ILE   294      62.889  27.830  15.624  1.00  1.00      2S   N  
ATOM   3757  CA  ILE   294      63.085  29.224  15.314  1.00  1.00      2S   C  
ATOM   3758  C   ILE   294      63.891  29.867  16.417  1.00  1.00      2S   C  
ATOM   3759  O   ILE   294      64.844  30.579  16.118  1.00  1.00      2S   O  
ATOM   3760  CB  ILE   294      61.746  29.914  15.054  1.00  1.00      2S   C  
ATOM   3761  CG1 ILE   294      61.032  29.322  13.801  1.00  1.00      2S   C  
ATOM   3762  CG2 ILE   294      61.885  31.450  14.957  1.00  1.00      2S   C  
ATOM   3763  CD  ILE   294      61.905  29.046  12.565  1.00  1.00      2S   C  
ATOM   3764  HN  ILE   294      61.985  27.602  15.976  1.00  0.00      2S   H  
ATOM   3765  HA  ILE   294      63.697  29.292  14.426  1.00  1.00      2S   H  
ATOM   3766  HB  ILE   294      61.077  29.714  15.924  1.00  1.00      2S   H  
ATOM   3767 HG11 ILE   294      60.217  30.021  13.509  1.00  0.00      2S   H  
ATOM   3768 HG12 ILE   294      60.550  28.366  14.090  1.00  1.00      2S   H  
ATOM   3769 HG21 ILE   294      62.589  31.738  14.150  1.00  1.00      2S   H  
ATOM   3770 HG22 ILE   294      62.238  31.876  15.919  1.00  1.00      2S   H  
ATOM   3771 HG23 ILE   294      60.892  31.899  14.741  1.00  1.00      2S   H  
ATOM   3772  HD1 ILE   294      62.584  28.186  12.748  1.00  0.00      2S   H  
ATOM   3773  HD2 ILE   294      62.516  29.933  12.298  1.00  0.00      2S   H  
ATOM   3774  HD3 ILE   294      61.262  28.788  11.697  1.00  0.00      2S   H  
ATOM   3775  N   VAL   295      63.583  29.595  17.713  1.00  1.00      2S   N  
ATOM   3776  CA  VAL   295      64.317  30.116  18.860  1.00  1.00      2S   C  
ATOM   3777  C   VAL   295      65.770  29.686  18.815  1.00  1.00      2S   C  
ATOM   3778  O   VAL   295      66.662  30.496  19.061  1.00  1.00      2S   O  
ATOM   3779  CB  VAL   295      63.684  29.744  20.203  1.00  1.00      2S   C  
ATOM   3780  CG1 VAL   295      64.540  30.226  21.398  1.00  1.00      2S   C  
ATOM   3781  CG2 VAL   295      62.287  30.388  20.306  1.00  1.00      2S   C  
ATOM   3782  HN  VAL   295      62.803  29.013  17.937  1.00  0.00      2S   H  
ATOM   3783  HA  VAL   295      64.300  31.190  18.783  1.00  1.00      2S   H  
ATOM   3784  HB  VAL   295      63.571  28.638  20.255  1.00  1.00      2S   H  
ATOM   3785 HG11 VAL   295      64.684  31.325  21.354  1.00  1.00      2S   H  
ATOM   3786 HG12 VAL   295      65.535  29.738  21.419  1.00  1.00      2S   H  
ATOM   3787 HG13 VAL   295      64.025  29.978  22.351  1.00  1.00      2S   H  
ATOM   3788 HG21 VAL   295      61.660  30.165  19.424  1.00  1.00      2S   H  
ATOM   3789 HG22 VAL   295      62.381  31.491  20.392  1.00  1.00      2S   H  
ATOM   3790 HG23 VAL   295      61.764  30.010  21.211  1.00  1.00      2S   H  
ATOM   3791  N   HSD   296      66.046  28.412  18.448  1.00  1.00      2S   N  
ATOM   3792  CA  HSD   296      67.393  27.889  18.375  1.00  1.00      2S   C  
ATOM   3793  C   HSD   296      68.165  28.406  17.177  1.00  1.00      2S   C  
ATOM   3794  O   HSD   296      69.392  28.331  17.151  1.00  1.00      2S   O  
ATOM   3795  CB  HSD   296      67.429  26.346  18.352  1.00  1.00      2S   C  
ATOM   3796  CG  HSD   296      68.782  25.819  18.732  1.00  1.00      2S   C  
ATOM   3797  CD2 HSD   296      69.641  26.255  19.695  1.00  1.00      2S   C  
ATOM   3798  ND1 HSD   296      69.403  24.749  18.129  1.00  1.00      2S   N  
ATOM   3799  CE1 HSD   296      70.602  24.598  18.746  1.00  1.00      2S   C  
ATOM   3800  NE2 HSD   296      70.789  25.486  19.704  1.00  1.00      2S   N  
ATOM   3801  HN  HSD   296      65.314  27.760  18.250  1.00  0.00      2S   H  
ATOM   3802  HA  HSD   296      67.904  28.224  19.267  1.00  1.00      2S   H  
ATOM   3803  HB1 HSD   296      67.119  25.966  17.353  1.00  0.00      2S   H  
ATOM   3804  HB2 HSD   296      66.710  25.945  19.094  1.00  1.00      2S   H  
ATOM   3805  HD1 HSD   296      69.037  24.209  17.369  1.00  1.00      2S   H  
ATOM   3806  HD2 HSD   296      69.540  27.075  20.395  1.00  1.00      2S   H  
ATOM   3807  HE1 HSD   296      71.319  23.830  18.460  1.00  1.00      2S   H  
ATOM   3808  N   VAL   297      67.463  28.968  16.164  1.00  1.00      2S   N  
ATOM   3809  CA  VAL   297      68.073  29.577  15.000  1.00  1.00      2S   C  
ATOM   3810  C   VAL   297      68.611  30.942  15.367  1.00  1.00      2S   C  
ATOM   3811  O   VAL   297      69.680  31.334  14.898  1.00  1.00      2S   O  
ATOM   3812  CB  VAL   297      67.106  29.623  13.811  1.00  1.00      2S   C  
ATOM   3813  CG1 VAL   297      66.819  31.040  13.269  1.00  1.00      2S   C  
ATOM   3814  CG2 VAL   297      67.662  28.702  12.710  1.00  1.00      2S   C  
ATOM   3815  HN  VAL   297      66.467  29.016  16.196  1.00  0.00      2S   H  
ATOM   3816  HA  VAL   297      68.923  28.967  14.724  1.00  1.00      2S   H  
ATOM   3817  HB  VAL   297      66.128  29.199  14.135  1.00  1.00      2S   H  
ATOM   3818 HG11 VAL   297      67.743  31.526  12.896  1.00  1.00      2S   H  
ATOM   3819 HG12 VAL   297      66.354  31.683  14.043  1.00  1.00      2S   H  
ATOM   3820 HG13 VAL   297      66.099  30.965  12.435  1.00  1.00      2S   H  
ATOM   3821 HG21 VAL   297      67.744  27.658  13.079  1.00  1.00      2S   H  
ATOM   3822 HG22 VAL   297      68.667  29.047  12.399  1.00  1.00      2S   H  
ATOM   3823 HG23 VAL   297      66.993  28.714  11.824  1.00  1.00      2S   H  
ATOM   3824  N   ILE   298      67.873  31.688  16.232  1.00  1.00      2S   N  
ATOM   3825  CA  ILE   298      68.227  33.018  16.680  1.00  1.00      2S   C  
ATOM   3826  C   ILE   298      69.316  32.816  17.709  1.00  1.00      2S   C  
ATOM   3827  O   ILE   298      70.503  32.837  17.389  1.00  1.00      2S   O  
ATOM   3828  CB  ILE   298      67.054  33.826  17.275  1.00  1.00      2S   C  
ATOM   3829  CG1 ILE   298      65.723  33.680  16.499  1.00  1.00      2S   C  
ATOM   3830  CG2 ILE   298      67.450  35.315  17.376  1.00  1.00      2S   C  
ATOM   3831  CD  ILE   298      64.516  33.722  17.445  1.00  1.00      2S   C  
ATOM   3832  HN  ILE   298      67.007  31.338  16.585  1.00  0.00      2S   H  
ATOM   3833  HA  ILE   298      68.638  33.556  15.837  1.00  1.00      2S   H  
ATOM   3834  HB  ILE   298      66.816  33.460  18.298  1.00  1.00      2S   H  
ATOM   3835 HG11 ILE   298      65.691  32.721  15.954  1.00  0.00      2S   H  
ATOM   3836 HG12 ILE   298      65.636  34.480  15.734  1.00  1.00      2S   H  
ATOM   3837 HG21 ILE   298      67.671  35.721  16.366  1.00  1.00      2S   H  
ATOM   3838 HG22 ILE   298      68.343  35.452  18.020  1.00  1.00      2S   H  
ATOM   3839 HG23 ILE   298      66.611  35.902  17.809  1.00  1.00      2S   H  
ATOM   3840  HD1 ILE   298      64.277  34.766  17.737  1.00  0.00      2S   H  
ATOM   3841  HD2 ILE   298      64.732  33.149  18.371  1.00  0.00      2S   H  
ATOM   3842  HD3 ILE   298      63.625  33.270  16.962  1.00  0.00      2S   H  
ATOM   3843  N   GLN   299      68.921  32.565  18.975  1.00  1.00      2S   N  
ATOM   3844  CA  GLN   299      69.820  32.357  20.067  1.00  1.00      2S   C  
ATOM   3845  C   GLN   299      70.312  30.928  20.038  1.00  1.00      2S   C  
ATOM   3846  O   GLN   299      69.598  29.985  20.371  1.00  1.00      2S   O  
ATOM   3847  CB  GLN   299      69.137  32.679  21.416  1.00  1.00      2S   C  
ATOM   3848  CG  GLN   299      70.043  33.429  22.413  1.00  1.00      2S   C  
ATOM   3849  CD  GLN   299      69.538  34.865  22.620  1.00  1.00      2S   C  
ATOM   3850  NE2 GLN   299      70.323  35.860  22.109  1.00  1.00      2S   N  
ATOM   3851  OE1 GLN   299      68.482  35.080  23.217  1.00  1.00      2S   O  
ATOM   3852  HN  GLN   299      67.953  32.530  19.212  1.00  0.00      2S   H  
ATOM   3853  HA  GLN   299      70.659  33.026  19.940  1.00  1.00      2S   H  
ATOM   3854  HB1 GLN   299      68.770  31.747  21.893  1.00  0.00      2S   H  
ATOM   3855  HB2 GLN   299      68.223  33.280  21.210  1.00  1.00      2S   H  
ATOM   3856  HG1 GLN   299      71.097  33.419  22.070  1.00  0.00      2S   H  
ATOM   3857  HG2 GLN   299      70.003  32.923  23.398  1.00  1.00      2S   H  
ATOM   3858 HE21 GLN   299      70.036  36.811  22.223  1.00  1.00      2S   H  
ATOM   3859 HE22 GLN   299      71.170  35.636  21.634  1.00  1.00      2S   H  
ATOM   3860  N   ASP   300      71.594  30.769  19.630  1.00  1.00      2S   N  
ATOM   3861  CA  ASP   300      72.356  29.544  19.692  1.00  1.00      2S   C  
ATOM   3862  C   ASP   300      72.563  29.235  21.156  1.00  1.00      2S   C  
ATOM   3863  O   ASP   300      72.755  30.147  21.957  1.00  1.00      2S   O  
ATOM   3864  CB  ASP   300      73.718  29.741  18.952  1.00  1.00      2S   C  
ATOM   3865  CG  ASP   300      74.815  28.736  19.327  1.00  1.00      2S   C  
ATOM   3866  OD1 ASP   300      74.621  27.520  19.075  1.00  1.00      2S   O  
ATOM   3867  OD2 ASP   300      75.848  29.186  19.891  1.00  1.00      2S   O1-
ATOM   3868  HN  ASP   300      72.111  31.552  19.300  1.00  0.00      2S   H  
ATOM   3869  HA  ASP   300      71.785  28.745  19.235  1.00  1.00      2S   H  
ATOM   3870  HB1 ASP   300      74.094  30.762  19.180  1.00  0.00      2S   H  
ATOM   3871  HB2 ASP   300      73.542  29.682  17.857  1.00  1.00      2S   H  
ATOM   3872  N   ASN   301      72.492  27.928  21.517  1.00  1.00      2S   N  
ATOM   3873  CA  ASN   301      72.618  27.443  22.876  1.00  1.00      2S   C  
ATOM   3874  C   ASN   301      71.541  28.053  23.753  1.00  1.00      2S   C  
ATOM   3875  O   ASN   301      71.830  28.813  24.673  1.00  1.00      2S   O  
ATOM   3876  CB  ASN   301      74.018  27.686  23.517  1.00  1.00      2S   C  
ATOM   3877  CG  ASN   301      75.151  26.963  22.770  1.00  1.00      2S   C  
ATOM   3878  ND2 ASN   301      76.407  27.446  23.027  1.00  1.00      2S   N  
ATOM   3879  OD1 ASN   301      74.946  26.003  22.028  1.00  1.00      2S   O  
ATOM   3880  HN  ASN   301      72.360  27.220  20.826  1.00  0.00      2S   H  
ATOM   3881  HA  ASN   301      72.431  26.379  22.835  1.00  1.00      2S   H  
ATOM   3882  HB1 ASN   301      74.017  27.319  24.566  1.00  0.00      2S   H  
ATOM   3883  HB2 ASN   301      74.232  28.776  23.528  1.00  1.00      2S   H  
ATOM   3884 HD21 ASN   301      77.193  27.029  22.574  1.00  1.00      2S   H  
ATOM   3885 HD22 ASN   301      76.526  28.220  23.645  1.00  1.00      2S   H  
ATOM   3886  N   LEU   302      70.260  27.739  23.451  1.00  1.00      2S   N  
ATOM   3887  CA  LEU   302      69.142  28.223  24.230  1.00  1.00      2S   C  
ATOM   3888  C   LEU   302      68.096  27.132  24.307  1.00  1.00      2S   C  
ATOM   3889  O   LEU   302      67.092  27.279  25.003  1.00  1.00      2S   O  
ATOM   3890  CB  LEU   302      68.528  29.522  23.641  1.00  1.00      2S   C  
ATOM   3891  CG  LEU   302      67.989  30.513  24.706  1.00  1.00      2S   C  
ATOM   3892  CD1 LEU   302      69.131  31.280  25.405  1.00  1.00      2S   C  
ATOM   3893  CD2 LEU   302      66.941  31.489  24.134  1.00  1.00      2S   C  
ATOM   3894  HN  LEU   302      70.044  27.171  22.664  1.00  0.00      2S   H  
ATOM   3895  HA  LEU   302      69.479  28.413  25.240  1.00  1.00      2S   H  
ATOM   3896  HB1 LEU   302      67.727  29.276  22.912  1.00  0.00      2S   H  
ATOM   3897  HB2 LEU   302      69.327  30.047  23.072  1.00  1.00      2S   H  
ATOM   3898  HG  LEU   302      67.455  29.917  25.483  1.00  1.00      2S   H  
ATOM   3899 HD11 LEU   302      70.024  31.332  24.748  1.00  1.00      2S   H  
ATOM   3900 HD12 LEU   302      69.428  30.775  26.347  1.00  1.00      2S   H  
ATOM   3901 HD13 LEU   302      68.813  32.318  25.643  1.00  1.00      2S   H  
ATOM   3902 HD21 LEU   302      66.152  30.931  23.591  1.00  1.00      2S   H  
ATOM   3903 HD22 LEU   302      67.404  32.218  23.444  1.00  1.00      2S   H  
ATOM   3904 HD23 LEU   302      66.463  32.060  24.958  1.00  1.00      2S   H  
ATOM   3905  N   ILE   303      68.324  25.997  23.597  1.00  1.00      2S   N  
ATOM   3906  CA  ILE   303      67.479  24.824  23.620  1.00  1.00      2S   C  
ATOM   3907  C   ILE   303      68.418  23.661  23.788  1.00  1.00      2S   C  
ATOM   3908  O   ILE   303      69.455  23.573  23.137  1.00  1.00      2S   O  
ATOM   3909  CB  ILE   303      66.613  24.686  22.364  1.00  1.00      2S   C  
ATOM   3910  CG1 ILE   303      65.392  25.624  22.488  1.00  1.00      2S   C  
ATOM   3911  CG2 ILE   303      66.140  23.240  22.094  1.00  1.00      2S   C  
ATOM   3912  CD  ILE   303      65.484  26.848  21.589  1.00  1.00      2S   C  
ATOM   3913  HN  ILE   303      69.148  25.889  23.050  1.00  0.00      2S   H  
ATOM   3914  HA  ILE   303      66.846  24.850  24.496  1.00  1.00      2S   H  
ATOM   3915  HB  ILE   303      67.217  24.998  21.480  1.00  1.00      2S   H  
ATOM   3916 HG11 ILE   303      65.279  25.955  23.543  1.00  0.00      2S   H  
ATOM   3917 HG12 ILE   303      64.469  25.063  22.227  1.00  1.00      2S   H  
ATOM   3918 HG21 ILE   303      65.547  22.852  22.948  1.00  1.00      2S   H  
ATOM   3919 HG22 ILE   303      66.997  22.561  21.905  1.00  1.00      2S   H  
ATOM   3920 HG23 ILE   303      65.503  23.220  21.187  1.00  1.00      2S   H  
ATOM   3921  HD1 ILE   303      65.370  26.550  20.529  1.00  0.00      2S   H  
ATOM   3922  HD2 ILE   303      66.457  27.369  21.714  1.00  0.00      2S   H  
ATOM   3923  HD3 ILE   303      64.664  27.551  21.841  1.00  0.00      2S   H  
ATOM   3924  N   ARG   304      68.046  22.737  24.704  1.00  1.00      2S   N  
ATOM   3925  CA  ARG   304      68.796  21.548  25.019  1.00  1.00      2S   C  
ATOM   3926  C   ARG   304      68.341  20.453  24.080  1.00  1.00      2S   C  
ATOM   3927  O   ARG   304      67.174  20.430  23.699  1.00  1.00      2S   O  
ATOM   3928  CB  ARG   304      68.476  21.097  26.461  1.00  1.00      2S   C  
ATOM   3929  CG  ARG   304      68.808  22.127  27.564  1.00  1.00      2S   C  
ATOM   3930  CD  ARG   304      67.641  22.468  28.514  1.00  1.00      2S   C  
ATOM   3931  NE  ARG   304      66.916  21.219  28.937  1.00  1.00      2S   N  
ATOM   3932  CZ  ARG   304      67.286  20.427  29.983  1.00  1.00      2S   C  
ATOM   3933  NH1 ARG   304      68.356  20.727  30.760  1.00  1.00      2S   N1+
ATOM   3934  NH2 ARG   304      66.557  19.309  30.253  1.00  1.00      2S   N  
ATOM   3935  HN  ARG   304      67.200  22.843  25.215  1.00  0.00      2S   H  
ATOM   3936  HA  ARG   304      69.854  21.730  24.895  1.00  1.00      2S   H  
ATOM   3937  HB1 ARG   304      69.050  20.178  26.690  1.00  0.00      2S   H  
ATOM   3938  HB2 ARG   304      67.396  20.840  26.512  1.00  1.00      2S   H  
ATOM   3939  HG1 ARG   304      69.163  23.075  27.103  1.00  0.00      2S   H  
ATOM   3940  HG2 ARG   304      69.652  21.724  28.167  1.00  1.00      2S   H  
ATOM   3941  HD1 ARG   304      66.903  23.106  27.982  1.00  0.00      2S   H  
ATOM   3942  HD2 ARG   304      68.001  23.019  29.409  1.00  1.00      2S   H  
ATOM   3943  HE  ARG   304      66.124  20.936  28.400  1.00  1.00      2S   H  
ATOM   3944 HH11 ARG   304      68.913  21.526  30.544  1.00  1.00      2S   H  
ATOM   3945 HH12 ARG   304      68.620  20.113  31.502  1.00  1.00      2S   H  
ATOM   3946 HH21 ARG   304      65.771  19.077  29.684  1.00  1.00      2S   H  
ATOM   3947 HH22 ARG   304      66.823  18.716  31.010  1.00  1.00      2S   H  
ATOM   3948  N   LYS   305      69.237  19.498  23.699  1.00  1.00      2S   N  
ATOM   3949  CA  LYS   305      68.898  18.360  22.850  1.00  1.00      2S   C  
ATOM   3950  C   LYS   305      67.864  17.492  23.527  1.00  1.00      2S   C  
ATOM   3951  O   LYS   305      66.958  16.992  22.867  1.00  1.00      2S   O  
ATOM   3952  CB  LYS   305      70.122  17.490  22.450  1.00  1.00      2S   C  
ATOM   3953  CG  LYS   305      70.917  18.057  21.254  1.00  1.00      2S   C  
ATOM   3954  CD  LYS   305      70.526  17.456  19.885  1.00  1.00      2S   C  
ATOM   3955  CE  LYS   305      71.071  18.263  18.690  1.00  1.00      2S   C  
ATOM   3956  NZ  LYS   305      70.857  17.562  17.398  1.00  1.00      2S   N1+
ATOM   3957  HN  LYS   305      70.184  19.528  24.011  1.00  0.00      2S   H  
ATOM   3958  HA  LYS   305      68.445  18.746  21.948  1.00  1.00      2S   H  
ATOM   3959  HB1 LYS   305      69.804  16.460  22.173  1.00  0.00      2S   H  
ATOM   3960  HB2 LYS   305      70.793  17.405  23.332  1.00  1.00      2S   H  
ATOM   3961  HG1 LYS   305      71.999  17.851  21.414  1.00  0.00      2S   H  
ATOM   3962  HG2 LYS   305      70.784  19.160  21.228  1.00  1.00      2S   H  
ATOM   3963  HD1 LYS   305      69.418  17.403  19.809  1.00  0.00      2S   H  
ATOM   3964  HD2 LYS   305      70.922  16.416  19.843  1.00  1.00      2S   H  
ATOM   3965  HE1 LYS   305      72.163  18.430  18.801  1.00  0.00      2S   H  
ATOM   3966  HE2 LYS   305      70.555  19.245  18.631  1.00  1.00      2S   H  
ATOM   3967  HZ1 LYS   305      69.844  17.373  17.263  1.00  1.00      2S   H  
ATOM   3968  HZ2 LYS   305      71.382  16.664  17.404  1.00  1.00      2S   H  
ATOM   3969  HZ3 LYS   305      71.202  18.157  16.615  1.00  1.00      2S   H  
ATOM   3970  N   GLU   306      67.939  17.370  24.874  1.00  1.00      2S   N  
ATOM   3971  CA  GLU   306      66.963  16.741  25.739  1.00  1.00      2S   C  
ATOM   3972  C   GLU   306      65.552  17.222  25.442  1.00  1.00      2S   C  
ATOM   3973  O   GLU   306      64.651  16.419  25.219  1.00  1.00      2S   O  
ATOM   3974  CB  GLU   306      67.253  16.995  27.246  1.00  1.00      2S   C  
ATOM   3975  CG  GLU   306      68.686  16.656  27.727  1.00  1.00      2S   C  
ATOM   3976  CD  GLU   306      69.660  17.830  27.582  1.00  1.00      2S   C  
ATOM   3977  OE1 GLU   306      69.876  18.545  28.597  1.00  1.00      2S   O  
ATOM   3978  OE2 GLU   306      70.199  18.029  26.461  1.00  1.00      2S   O1-
ATOM   3979  HN  GLU   306      68.723  17.755  25.364  1.00  0.00      2S   H  
ATOM   3980  HA  GLU   306      67.008  15.678  25.544  1.00  1.00      2S   H  
ATOM   3981  HB1 GLU   306      66.557  16.350  27.831  1.00  0.00      2S   H  
ATOM   3982  HB2 GLU   306      67.028  18.050  27.516  1.00  1.00      2S   H  
ATOM   3983  HG1 GLU   306      69.082  15.771  27.189  1.00  0.00      2S   H  
ATOM   3984  HG2 GLU   306      68.633  16.403  28.810  1.00  1.00      2S   H  
ATOM   3985  N   VAL   307      65.363  18.565  25.386  1.00  1.00      2S   N  
ATOM   3986  CA  VAL   307      64.104  19.215  25.079  1.00  1.00      2S   C  
ATOM   3987  C   VAL   307      63.746  19.074  23.614  1.00  1.00      2S   C  
ATOM   3988  O   VAL   307      62.624  18.684  23.317  1.00  1.00      2S   O  
ATOM   3989  CB  VAL   307      64.079  20.669  25.561  1.00  1.00      2S   C  
ATOM   3990  CG1 VAL   307      63.118  21.571  24.752  1.00  1.00      2S   C  
ATOM   3991  CG2 VAL   307      63.667  20.652  27.048  1.00  1.00      2S   C  
ATOM   3992  HN  VAL   307      66.129  19.183  25.541  1.00  0.00      2S   H  
ATOM   3993  HA  VAL   307      63.332  18.684  25.620  1.00  1.00      2S   H  
ATOM   3994  HB  VAL   307      65.103  21.099  25.477  1.00  1.00      2S   H  
ATOM   3995 HG11 VAL   307      62.115  21.103  24.677  1.00  1.00      2S   H  
ATOM   3996 HG12 VAL   307      63.511  21.755  23.730  1.00  1.00      2S   H  
ATOM   3997 HG13 VAL   307      63.006  22.555  25.255  1.00  1.00      2S   H  
ATOM   3998 HG21 VAL   307      64.315  19.969  27.634  1.00  1.00      2S   H  
ATOM   3999 HG22 VAL   307      62.614  20.306  27.142  1.00  1.00      2S   H  
ATOM   4000 HG23 VAL   307      63.735  21.672  27.479  1.00  1.00      2S   H  
ATOM   4001  N   TYR   308      64.667  19.364  22.661  1.00  1.00      2S   N  
ATOM   4002  CA  TYR   308      64.420  19.344  21.225  1.00  1.00      2S   C  
ATOM   4003  C   TYR   308      63.892  18.002  20.744  1.00  1.00      2S   C  
ATOM   4004  O   TYR   308      62.916  17.952  19.997  1.00  1.00      2S   O  
ATOM   4005  CB  TYR   308      65.719  19.732  20.458  1.00  1.00      2S   C  
ATOM   4006  CG  TYR   308      65.547  19.941  18.968  1.00  1.00      2S   C  
ATOM   4007  CD1 TYR   308      65.742  18.872  18.076  1.00  1.00      2S   C  
ATOM   4008  CD2 TYR   308      65.273  21.217  18.442  1.00  1.00      2S   C  
ATOM   4009  CE1 TYR   308      65.679  19.074  16.691  1.00  1.00      2S   C  
ATOM   4010  CE2 TYR   308      65.197  21.422  17.058  1.00  1.00      2S   C  
ATOM   4011  CZ  TYR   308      65.411  20.351  16.180  1.00  1.00      2S   C  
ATOM   4012  OH  TYR   308      65.348  20.554  14.783  1.00  1.00      2S   O  
ATOM   4013  HN  TYR   308      65.582  19.667  22.926  1.00  0.00      2S   H  
ATOM   4014  HA  TYR   308      63.659  20.088  21.030  1.00  1.00      2S   H  
ATOM   4015  HB1 TYR   308      66.501  18.960  20.617  1.00  0.00      2S   H  
ATOM   4016  HB2 TYR   308      66.102  20.686  20.880  1.00  1.00      2S   H  
ATOM   4017  HD1 TYR   308      65.957  17.887  18.462  1.00  1.00      2S   H  
ATOM   4018  HD2 TYR   308      65.147  22.054  19.110  1.00  1.00      2S   H  
ATOM   4019  HE1 TYR   308      65.827  18.240  16.020  1.00  1.00      2S   H  
ATOM   4020  HE2 TYR   308      64.987  22.410  16.674  1.00  1.00      2S   H  
ATOM   4021  HH  TYR   308      65.070  21.462  14.625  1.00  1.00      2S   H  
ATOM   4022  N   ILE   309      64.509  16.882  21.193  1.00  1.00      2S   N  
ATOM   4023  CA  ILE   309      64.127  15.533  20.819  1.00  1.00      2S   C  
ATOM   4024  C   ILE   309      62.802  15.180  21.472  1.00  1.00      2S   C  
ATOM   4025  O   ILE   309      61.915  14.667  20.798  1.00  1.00      2S   O  
ATOM   4026  CB  ILE   309      65.199  14.492  21.145  1.00  1.00      2S   C  
ATOM   4027  CG1 ILE   309      66.571  14.880  20.533  1.00  1.00      2S   C  
ATOM   4028  CG2 ILE   309      64.773  13.103  20.616  1.00  1.00      2S   C  
ATOM   4029  CD  ILE   309      67.752  14.269  21.295  1.00  1.00      2S   C  
ATOM   4030  HN  ILE   309      65.299  16.945  21.802  1.00  0.00      2S   H  
ATOM   4031  HA  ILE   309      63.975  15.528  19.748  1.00  1.00      2S   H  
ATOM   4032  HB  ILE   309      65.320  14.440  22.251  1.00  1.00      2S   H  
ATOM   4033 HG11 ILE   309      66.710  15.981  20.535  1.00  0.00      2S   H  
ATOM   4034 HG12 ILE   309      66.600  14.551  19.471  1.00  1.00      2S   H  
ATOM   4035 HG21 ILE   309      64.615  13.146  19.517  1.00  1.00      2S   H  
ATOM   4036 HG22 ILE   309      63.838  12.751  21.095  1.00  1.00      2S   H  
ATOM   4037 HG23 ILE   309      65.565  12.353  20.821  1.00  1.00      2S   H  
ATOM   4038  HD1 ILE   309      67.710  13.160  21.275  1.00  0.00      2S   H  
ATOM   4039  HD2 ILE   309      67.734  14.600  22.356  1.00  0.00      2S   H  
ATOM   4040  HD3 ILE   309      68.713  14.599  20.845  1.00  0.00      2S   H  
ATOM   4041  N   LEU   310      62.599  15.498  22.780  1.00  1.00      2S   N  
ATOM   4042  CA  LEU   310      61.341  15.298  23.496  1.00  1.00      2S   C  
ATOM   4043  C   LEU   310      60.178  15.968  22.784  1.00  1.00      2S   C  
ATOM   4044  O   LEU   310      59.098  15.392  22.667  1.00  1.00      2S   O  
ATOM   4045  CB  LEU   310      61.434  15.836  24.953  1.00  1.00      2S   C  
ATOM   4046  CG  LEU   310      60.144  15.806  25.817  1.00  1.00      2S   C  
ATOM   4047  CD1 LEU   310      59.801  14.398  26.338  1.00  1.00      2S   C  
ATOM   4048  CD2 LEU   310      60.251  16.809  26.983  1.00  1.00      2S   C  
ATOM   4049  HN  LEU   310      63.325  15.919  23.320  1.00  0.00      2S   H  
ATOM   4050  HA  LEU   310      61.146  14.235  23.521  1.00  1.00      2S   H  
ATOM   4051  HB1 LEU   310      61.784  16.889  24.905  1.00  0.00      2S   H  
ATOM   4052  HB2 LEU   310      62.221  15.260  25.489  1.00  1.00      2S   H  
ATOM   4053  HG  LEU   310      59.287  16.152  25.197  1.00  1.00      2S   H  
ATOM   4054 HD11 LEU   310      60.614  14.021  26.995  1.00  1.00      2S   H  
ATOM   4055 HD12 LEU   310      59.663  13.689  25.496  1.00  1.00      2S   H  
ATOM   4056 HD13 LEU   310      58.861  14.431  26.929  1.00  1.00      2S   H  
ATOM   4057 HD21 LEU   310      60.426  17.834  26.590  1.00  1.00      2S   H  
ATOM   4058 HD22 LEU   310      61.092  16.537  27.655  1.00  1.00      2S   H  
ATOM   4059 HD23 LEU   310      59.310  16.815  27.572  1.00  1.00      2S   H  
ATOM   4060  N   LEU   311      60.403  17.192  22.252  1.00  1.00      2S   N  
ATOM   4061  CA  LEU   311      59.429  17.966  21.519  1.00  1.00      2S   C  
ATOM   4062  C   LEU   311      59.119  17.388  20.162  1.00  1.00      2S   C  
ATOM   4063  O   LEU   311      57.971  17.438  19.726  1.00  1.00      2S   O  
ATOM   4064  CB  LEU   311      59.874  19.430  21.337  1.00  1.00      2S   C  
ATOM   4065  CG  LEU   311      59.827  20.275  22.629  1.00  1.00      2S   C  
ATOM   4066  CD1 LEU   311      60.346  21.682  22.324  1.00  1.00      2S   C  
ATOM   4067  CD2 LEU   311      58.426  20.342  23.261  1.00  1.00      2S   C  
ATOM   4068  HN  LEU   311      61.293  17.632  22.367  1.00  0.00      2S   H  
ATOM   4069  HA  LEU   311      58.508  17.950  22.073  1.00  1.00      2S   H  
ATOM   4070  HB1 LEU   311      59.216  19.934  20.595  1.00  0.00      2S   H  
ATOM   4071  HB2 LEU   311      60.911  19.447  20.936  1.00  1.00      2S   H  
ATOM   4072  HG  LEU   311      60.505  19.820  23.385  1.00  1.00      2S   H  
ATOM   4073 HD11 LEU   311      59.718  22.165  21.546  1.00  1.00      2S   H  
ATOM   4074 HD12 LEU   311      61.392  21.632  21.953  1.00  1.00      2S   H  
ATOM   4075 HD13 LEU   311      60.324  22.311  23.239  1.00  1.00      2S   H  
ATOM   4076 HD21 LEU   311      58.140  19.363  23.696  1.00  1.00      2S   H  
ATOM   4077 HD22 LEU   311      57.681  20.618  22.490  1.00  1.00      2S   H  
ATOM   4078 HD23 LEU   311      58.404  21.103  24.069  1.00  1.00      2S   H  
ATOM   4079  N   ASN   312      60.122  16.803  19.461  1.00  1.00      2S   N  
ATOM   4080  CA  ASN   312      59.931  16.205  18.155  1.00  1.00      2S   C  
ATOM   4081  C   ASN   312      59.069  14.969  18.278  1.00  1.00      2S   C  
ATOM   4082  O   ASN   312      58.208  14.720  17.440  1.00  1.00      2S   O  
ATOM   4083  CB  ASN   312      61.287  15.818  17.487  1.00  1.00      2S   C  
ATOM   4084  CG  ASN   312      61.344  16.063  15.966  1.00  1.00      2S   C  
ATOM   4085  ND2 ASN   312      60.167  16.098  15.281  1.00  1.00      2S   N  
ATOM   4086  OD1 ASN   312      62.437  16.227  15.418  1.00  1.00      2S   O  
ATOM   4087  HN  ASN   312      61.055  16.780  19.818  1.00  0.00      2S   H  
ATOM   4088  HA  ASN   312      59.403  16.942  17.564  1.00  1.00      2S   H  
ATOM   4089  HB1 ASN   312      61.555  14.760  17.688  1.00  0.00      2S   H  
ATOM   4090  HB2 ASN   312      62.086  16.448  17.934  1.00  1.00      2S   H  
ATOM   4091 HD21 ASN   312      60.180  16.290  14.300  1.00  1.00      2S   H  
ATOM   4092 HD22 ASN   312      59.304  15.933  15.757  1.00  1.00      2S   H  
ATOM   4093  N   TRP   313      59.279  14.195  19.368  1.00  1.00      2S   N  
ATOM   4094  CA  TRP   313      58.587  12.963  19.665  1.00  1.00      2S   C  
ATOM   4095  C   TRP   313      57.141  13.149  20.060  1.00  1.00      2S   C  
ATOM   4096  O   TRP   313      56.353  12.210  19.961  1.00  1.00      2S   O  
ATOM   4097  CB  TRP   313      59.330  12.151  20.748  1.00  1.00      2S   C  
ATOM   4098  CG  TRP   313      60.436  11.324  20.127  1.00  1.00      2S   C  
ATOM   4099  CD1 TRP   313      61.598  11.743  19.541  1.00  1.00      2S   C  
ATOM   4100  CD2 TRP   313      60.354   9.908  19.887  1.00  1.00      2S   C  
ATOM   4101  CE2 TRP   313      61.527   9.546  19.196  1.00  1.00      2S   C  
ATOM   4102  CE3 TRP   313      59.377   8.962  20.193  1.00  1.00      2S   C  
ATOM   4103  NE1 TRP   313      62.272  10.682  18.998  1.00  1.00      2S   N  
ATOM   4104  CZ2 TRP   313      61.755   8.235  18.821  1.00  1.00      2S   C  
ATOM   4105  CZ3 TRP   313      59.609   7.634  19.802  1.00  1.00      2S   C  
ATOM   4106  CH2 TRP   313      60.791   7.272  19.139  1.00  1.00      2S   C  
ATOM   4107  HN  TRP   313      59.993  14.440  20.021  1.00  0.00      2S   H  
ATOM   4108  HA  TRP   313      58.582  12.384  18.755  1.00  1.00      2S   H  
ATOM   4109  HB1 TRP   313      58.639  11.457  21.274  1.00  0.00      2S   H  
ATOM   4110  HB2 TRP   313      59.758  12.848  21.502  1.00  1.00      2S   H  
ATOM   4111  HD1 TRP   313      61.917  12.765  19.442  1.00  1.00      2S   H  
ATOM   4112  HE1 TRP   313      63.129  10.729  18.534  1.00  1.00      2S   H  
ATOM   4113  HE3 TRP   313      58.463   9.219  20.703  1.00  1.00      2S   H  
ATOM   4114  HZ2 TRP   313      62.648   7.964  18.294  1.00  1.00      2S   H  
ATOM   4115  HZ3 TRP   313      58.868   6.878  20.015  1.00  1.00      2S   H  
ATOM   4116  HH2 TRP   313      60.950   6.244  18.849  1.00  1.00      2S   H  
ATOM   4117  N   ILE   314      56.741  14.374  20.471  1.00  1.00      2S   N  
ATOM   4118  CA  ILE   314      55.358  14.729  20.727  1.00  1.00      2S   C  
ATOM   4119  C   ILE   314      54.648  14.856  19.393  1.00  1.00      2S   C  
ATOM   4120  O   ILE   314      53.535  14.363  19.222  1.00  1.00      2S   O  
ATOM   4121  CB  ILE   314      55.277  15.999  21.574  1.00  1.00      2S   C  
ATOM   4122  CG1 ILE   314      55.635  15.659  23.042  1.00  1.00      2S   C  
ATOM   4123  CG2 ILE   314      53.893  16.677  21.491  1.00  1.00      2S   C  
ATOM   4124  CD  ILE   314      56.258  16.827  23.808  1.00  1.00      2S   C  
ATOM   4125  HN  ILE   314      57.399  15.116  20.574  1.00  0.00      2S   H  
ATOM   4126  HA  ILE   314      54.886  13.920  21.270  1.00  1.00      2S   H  
ATOM   4127  HB  ILE   314      56.032  16.721  21.188  1.00  1.00      2S   H  
ATOM   4128 HG11 ILE   314      56.352  14.810  23.064  1.00  0.00      2S   H  
ATOM   4129 HG12 ILE   314      54.711  15.326  23.564  1.00  1.00      2S   H  
ATOM   4130 HG21 ILE   314      53.092  15.978  21.810  1.00  1.00      2S   H  
ATOM   4131 HG22 ILE   314      53.691  17.006  20.453  1.00  1.00      2S   H  
ATOM   4132 HG23 ILE   314      53.862  17.575  22.142  1.00  1.00      2S   H  
ATOM   4133  HD1 ILE   314      55.593  17.715  23.802  1.00  0.00      2S   H  
ATOM   4134  HD2 ILE   314      57.224  17.107  23.344  1.00  0.00      2S   H  
ATOM   4135  HD3 ILE   314      56.460  16.535  24.861  1.00  0.00      2S   H  
ATOM   4136  N   GLY   315      55.315  15.483  18.396  1.00  1.00      2S   N  
ATOM   4137  CA  GLY   315      54.810  15.616  17.048  1.00  1.00      2S   C  
ATOM   4138  C   GLY   315      54.773  14.309  16.301  1.00  1.00      2S   C  
ATOM   4139  O   GLY   315      53.873  14.080  15.496  1.00  1.00      2S   O  
ATOM   4140  HN  GLY   315      56.212  15.887  18.560  1.00  0.00      2S   H  
ATOM   4141  HA1 GLY   315      55.488  16.278  16.534  1.00  0.00      2S   H  
ATOM   4142  HA2 GLY   315      53.804  16.006  17.097  1.00  1.00      2S   H  
ATOM   4143  N   TYR   316      55.743  13.400  16.570  1.00  1.00      2S   N  
ATOM   4144  CA  TYR   316      55.800  12.050  16.031  1.00  1.00      2S   C  
ATOM   4145  C   TYR   316      54.579  11.267  16.462  1.00  1.00      2S   C  
ATOM   4146  O   TYR   316      54.079  10.429  15.719  1.00  1.00      2S   O  
ATOM   4147  CB  TYR   316      57.036  11.251  16.541  1.00  1.00      2S   C  
ATOM   4148  CG  TYR   316      58.336  11.503  15.806  1.00  1.00      2S   C  
ATOM   4149  CD1 TYR   316      59.335  10.517  15.912  1.00  1.00      2S   C  
ATOM   4150  CD2 TYR   316      58.607  12.647  15.026  1.00  1.00      2S   C  
ATOM   4151  CE1 TYR   316      60.543  10.633  15.224  1.00  1.00      2S   C  
ATOM   4152  CE2 TYR   316      59.830  12.778  14.351  1.00  1.00      2S   C  
ATOM   4153  CZ  TYR   316      60.792  11.767  14.452  1.00  1.00      2S   C  
ATOM   4154  OH  TYR   316      62.035  11.863  13.809  1.00  1.00      2S   O  
ATOM   4155  HN  TYR   316      56.493  13.641  17.184  1.00  0.00      2S   H  
ATOM   4156  HA  TYR   316      55.796  12.104  14.950  1.00  1.00      2S   H  
ATOM   4157  HB1 TYR   316      56.844  10.158  16.453  1.00  0.00      2S   H  
ATOM   4158  HB2 TYR   316      57.199  11.474  17.612  1.00  1.00      2S   H  
ATOM   4159  HD1 TYR   316      59.167   9.646  16.527  1.00  1.00      2S   H  
ATOM   4160  HD2 TYR   316      57.886  13.443  14.936  1.00  1.00      2S   H  
ATOM   4161  HE1 TYR   316      61.284   9.849  15.297  1.00  1.00      2S   H  
ATOM   4162  HE2 TYR   316      60.026  13.661  13.761  1.00  1.00      2S   H  
ATOM   4163  HH  TYR   316      61.999  12.576  13.158  1.00  1.00      2S   H  
ATOM   4164  N   VAL   317      54.072  11.560  17.684  1.00  1.00      2S   N  
ATOM   4165  CA  VAL   317      52.911  10.936  18.275  1.00  1.00      2S   C  
ATOM   4166  C   VAL   317      51.617  11.415  17.638  1.00  1.00      2S   C  
ATOM   4167  O   VAL   317      50.649  10.655  17.613  1.00  1.00      2S   O  
ATOM   4168  CB  VAL   317      52.937  11.068  19.805  1.00  1.00      2S   C  
ATOM   4169  CG1 VAL   317      51.652  11.647  20.431  1.00  1.00      2S   C  
ATOM   4170  CG2 VAL   317      53.262   9.685  20.395  1.00  1.00      2S   C  
ATOM   4171  HN  VAL   317      54.514  12.248  18.255  1.00  0.00      2S   H  
ATOM   4172  HA  VAL   317      52.981   9.883  18.039  1.00  1.00      2S   H  
ATOM   4173  HB  VAL   317      53.771  11.753  20.085  1.00  1.00      2S   H  
ATOM   4174 HG11 VAL   317      50.773  11.013  20.190  1.00  1.00      2S   H  
ATOM   4175 HG12 VAL   317      51.473  12.681  20.071  1.00  1.00      2S   H  
ATOM   4176 HG13 VAL   317      51.757  11.679  21.537  1.00  1.00      2S   H  
ATOM   4177 HG21 VAL   317      54.254   9.344  20.035  1.00  1.00      2S   H  
ATOM   4178 HG22 VAL   317      52.493   8.943  20.090  1.00  1.00      2S   H  
ATOM   4179 HG23 VAL   317      53.288   9.731  21.504  1.00  1.00      2S   H  
ATOM   4180  N   ASN   318      51.566  12.651  17.063  1.00  1.00      2S   N  
ATOM   4181  CA  ASN   318      50.408  13.205  16.365  1.00  1.00      2S   C  
ATOM   4182  C   ASN   318      49.929  12.323  15.233  1.00  1.00      2S   C  
ATOM   4183  O   ASN   318      48.737  12.252  14.946  1.00  1.00      2S   O  
ATOM   4184  CB  ASN   318      50.681  14.631  15.804  1.00  1.00      2S   C  
ATOM   4185  CG  ASN   318      49.431  15.331  15.228  1.00  1.00      2S   C  
ATOM   4186  ND2 ASN   318      49.658  16.122  14.134  1.00  1.00      2S   N  
ATOM   4187  OD1 ASN   318      48.316  15.183  15.725  1.00  1.00      2S   O  
ATOM   4188  HN  ASN   318      52.358  13.258  17.110  1.00  0.00      2S   H  
ATOM   4189  HA  ASN   318      49.620  13.260  17.091  1.00  1.00      2S   H  
ATOM   4190  HB1 ASN   318      51.473  14.578  15.030  1.00  0.00      2S   H  
ATOM   4191  HB2 ASN   318      51.064  15.251  16.634  1.00  1.00      2S   H  
ATOM   4192 HD21 ASN   318      48.886  16.574  13.689  1.00  1.00      2S   H  
ATOM   4193 HD22 ASN   318      50.585  16.237  13.786  1.00  1.00      2S   H  
ATOM   4194  N   SER   319      50.868  11.596  14.596  1.00  1.00      2S   N  
ATOM   4195  CA  SER   319      50.617  10.647  13.539  1.00  1.00      2S   C  
ATOM   4196  C   SER   319      49.746   9.481  13.960  1.00  1.00      2S   C  
ATOM   4197  O   SER   319      49.085   8.865  13.128  1.00  1.00      2S   O  
ATOM   4198  CB  SER   319      51.956  10.109  13.002  1.00  1.00      2S   C  
ATOM   4199  OG  SER   319      52.669  11.173  12.389  1.00  1.00      2S   O  
ATOM   4200  HN  SER   319      51.829  11.695  14.846  1.00  0.00      2S   H  
ATOM   4201  HA  SER   319      50.098  11.170  12.749  1.00  1.00      2S   H  
ATOM   4202  HB1 SER   319      51.807   9.311  12.249  1.00  0.00      2S   H  
ATOM   4203  HB2 SER   319      52.566   9.698  13.833  1.00  1.00      2S   H  
ATOM   4204  HG1 SER   319      52.188  11.374  11.577  1.00  0.00      2S   H  
ATOM   4205  N   GLY   320      49.698   9.179  15.278  1.00  1.00      2S   N  
ATOM   4206  CA  GLY   320      48.851   8.155  15.842  1.00  1.00      2S   C  
ATOM   4207  C   GLY   320      47.486   8.687  16.187  1.00  1.00      2S   C  
ATOM   4208  O   GLY   320      46.551   7.905  16.348  1.00  1.00      2S   O  
ATOM   4209  HN  GLY   320      50.239   9.697  15.939  1.00  0.00      2S   H  
ATOM   4210  HA1 GLY   320      49.322   7.836  16.761  1.00  0.00      2S   H  
ATOM   4211  HA2 GLY   320      48.738   7.351  15.128  1.00  1.00      2S   H  
ATOM   4212  N   PHE   321      47.334  10.032  16.314  1.00  1.00      2S   N  
ATOM   4213  CA  PHE   321      46.078  10.668  16.660  1.00  1.00      2S   C  
ATOM   4214  C   PHE   321      45.195  10.863  15.472  1.00  1.00      2S   C  
ATOM   4215  O   PHE   321      43.995  10.658  15.588  1.00  1.00      2S   O  
ATOM   4216  CB  PHE   321      46.192  12.069  17.307  1.00  1.00      2S   C  
ATOM   4217  CG  PHE   321      46.778  11.991  18.683  1.00  1.00      2S   C  
ATOM   4218  CD1 PHE   321      46.280  11.098  19.649  1.00  1.00      2S   C  
ATOM   4219  CD2 PHE   321      47.804  12.873  19.045  1.00  1.00      2S   C  
ATOM   4220  CE1 PHE   321      46.847  11.043  20.927  1.00  1.00      2S   C  
ATOM   4221  CE2 PHE   321      48.386  12.812  20.314  1.00  1.00      2S   C  
ATOM   4222  CZ  PHE   321      47.914  11.889  21.253  1.00  1.00      2S   C  
ATOM   4223  HN  PHE   321      48.106  10.650  16.181  1.00  0.00      2S   H  
ATOM   4224  HA  PHE   321      45.556  10.005  17.324  1.00  1.00      2S   H  
ATOM   4225  HB1 PHE   321      45.188  12.530  17.428  1.00  0.00      2S   H  
ATOM   4226  HB2 PHE   321      46.817  12.737  16.673  1.00  1.00      2S   H  
ATOM   4227  HD1 PHE   321      45.448  10.451  19.423  1.00  1.00      2S   H  
ATOM   4228  HD2 PHE   321      48.132  13.622  18.344  1.00  1.00      2S   H  
ATOM   4229  HE1 PHE   321      46.460  10.351  21.660  1.00  1.00      2S   H  
ATOM   4230  HE2 PHE   321      49.195  13.481  20.567  1.00  1.00      2S   H  
ATOM   4231  HZ  PHE   321      48.360  11.842  22.235  1.00  1.00      2S   H  
ATOM   4232  N   ASN   322      45.759  11.273  14.311  1.00  1.00      2S   N  
ATOM   4233  CA  ASN   322      45.048  11.485  13.060  1.00  1.00      2S   C  
ATOM   4234  C   ASN   322      44.002  10.431  12.694  1.00  1.00      2S   C  
ATOM   4235  O   ASN   322      42.923  10.845  12.277  1.00  1.00      2S   O  
ATOM   4236  CB  ASN   322      46.003  11.676  11.854  1.00  1.00      2S   C  
ATOM   4237  CG  ASN   322      46.923  12.887  12.076  1.00  1.00      2S   C  
ATOM   4238  ND2 ASN   322      48.194  12.761  11.596  1.00  1.00      2S   N  
ATOM   4239  OD1 ASN   322      46.520  13.904  12.644  1.00  1.00      2S   O  
ATOM   4240  HN  ASN   322      46.733  11.490  14.282  1.00  0.00      2S   H  
ATOM   4241  HA  ASN   322      44.499  12.408  13.196  1.00  1.00      2S   H  
ATOM   4242  HB1 ASN   322      45.412  11.851  10.931  1.00  0.00      2S   H  
ATOM   4243  HB2 ASN   322      46.616  10.763  11.707  1.00  1.00      2S   H  
ATOM   4244 HD21 ASN   322      48.449  11.945  11.069  1.00  1.00      2S   H  
ATOM   4245 HD22 ASN   322      48.857  13.493  11.743  1.00  1.00      2S   H  
ATOM   4246  N   PRO   323      44.153   9.109  12.838  1.00  1.00      2S   N  
ATOM   4247  CA  PRO   323      43.079   8.160  12.570  1.00  1.00      2S   C  
ATOM   4248  C   PRO   323      41.875   8.367  13.471  1.00  1.00      2S   C  
ATOM   4249  O   PRO   323      40.748   8.219  13.007  1.00  1.00      2S   O  
ATOM   4250  CB  PRO   323      43.721   6.785  12.832  1.00  1.00      2S   C  
ATOM   4251  CG  PRO   323      45.213   7.015  12.588  1.00  1.00      2S   C  
ATOM   4252  CD  PRO   323      45.413   8.424  13.119  1.00  1.00      2S   C  
ATOM   4253  HA  PRO   323      42.768   8.294  11.543  1.00  1.00      2S   H  
ATOM   4254  HB1 PRO   323      43.309   5.998  12.174  1.00  0.00      2S   H  
ATOM   4255  HB2 PRO   323      43.587   6.475  13.892  1.00  1.00      2S   H  
ATOM   4256  HG1 PRO   323      45.856   6.278  13.108  1.00  0.00      2S   H  
ATOM   4257  HG2 PRO   323      45.424   6.995  11.497  1.00  1.00      2S   H  
ATOM   4258  HD1 PRO   323      45.525   8.393  14.221  1.00  0.00      2S   H  
ATOM   4259  HD2 PRO   323      46.288   8.924  12.656  1.00  1.00      2S   H  
ATOM   4260  N   LEU   324      42.095   8.732  14.751  1.00  1.00      2S   N  
ATOM   4261  CA  LEU   324      41.072   8.959  15.748  1.00  1.00      2S   C  
ATOM   4262  C   LEU   324      40.320  10.256  15.514  1.00  1.00      2S   C  
ATOM   4263  O   LEU   324      39.180  10.377  15.951  1.00  1.00      2S   O  
ATOM   4264  CB  LEU   324      41.665   9.036  17.180  1.00  1.00      2S   C  
ATOM   4265  CG  LEU   324      42.519   7.814  17.601  1.00  1.00      2S   C  
ATOM   4266  CD1 LEU   324      43.617   8.227  18.595  1.00  1.00      2S   C  
ATOM   4267  CD2 LEU   324      41.664   6.681  18.190  1.00  1.00      2S   C  
ATOM   4268  HN  LEU   324      43.029   8.851  15.083  1.00  0.00      2S   H  
ATOM   4269  HA  LEU   324      40.367   8.141  15.696  1.00  1.00      2S   H  
ATOM   4270  HB1 LEU   324      40.849   9.168  17.924  1.00  0.00      2S   H  
ATOM   4271  HB2 LEU   324      42.310   9.940  17.240  1.00  1.00      2S   H  
ATOM   4272  HG  LEU   324      43.044   7.422  16.700  1.00  1.00      2S   H  
ATOM   4273 HD11 LEU   324      43.197   8.376  19.610  1.00  1.00      2S   H  
ATOM   4274 HD12 LEU   324      44.070   9.181  18.269  1.00  1.00      2S   H  
ATOM   4275 HD13 LEU   324      44.413   7.453  18.640  1.00  1.00      2S   H  
ATOM   4276 HD21 LEU   324      40.906   6.335  17.458  1.00  1.00      2S   H  
ATOM   4277 HD22 LEU   324      41.142   7.038  19.104  1.00  1.00      2S   H  
ATOM   4278 HD23 LEU   324      42.310   5.821  18.472  1.00  1.00      2S   H  
ATOM   4279  N   ILE   325      40.937  11.260  14.839  1.00  1.00      2S   N  
ATOM   4280  CA  ILE   325      40.329  12.560  14.599  1.00  1.00      2S   C  
ATOM   4281  C   ILE   325      39.560  12.523  13.298  1.00  1.00      2S   C  
ATOM   4282  O   ILE   325      38.396  12.917  13.248  1.00  1.00      2S   O  
ATOM   4283  CB  ILE   325      41.359  13.695  14.580  1.00  1.00      2S   C  
ATOM   4284  CG1 ILE   325      42.010  13.856  15.975  1.00  1.00      2S   C  
ATOM   4285  CG2 ILE   325      40.720  15.036  14.141  1.00  1.00      2S   C  
ATOM   4286  CD  ILE   325      43.445  14.382  15.900  1.00  1.00      2S   C  
ATOM   4287  HN  ILE   325      41.870  11.149  14.503  1.00  0.00      2S   H  
ATOM   4288  HA  ILE   325      39.621  12.769  15.389  1.00  1.00      2S   H  
ATOM   4289  HB  ILE   325      42.164  13.435  13.857  1.00  1.00      2S   H  
ATOM   4290 HG11 ILE   325      42.029  12.880  16.505  1.00  0.00      2S   H  
ATOM   4291 HG12 ILE   325      41.390  14.552  16.583  1.00  1.00      2S   H  
ATOM   4292 HG21 ILE   325      39.802  15.238  14.731  1.00  1.00      2S   H  
ATOM   4293 HG22 ILE   325      40.457  15.024  13.063  1.00  1.00      2S   H  
ATOM   4294 HG23 ILE   325      41.430  15.873  14.306  1.00  1.00      2S   H  
ATOM   4295  HD1 ILE   325      43.484  15.373  15.402  1.00  0.00      2S   H  
ATOM   4296  HD2 ILE   325      44.083  13.673  15.330  1.00  0.00      2S   H  
ATOM   4297  HD3 ILE   325      43.864  14.481  16.922  1.00  0.00      2S   H  
ATOM   4298  N   TYR   326      40.205  12.067  12.202  1.00  1.00      2S   N  
ATOM   4299  CA  TYR   326      39.692  12.256  10.865  1.00  1.00      2S   C  
ATOM   4300  C   TYR   326      38.815  11.114  10.402  1.00  1.00      2S   C  
ATOM   4301  O   TYR   326      38.110  11.264   9.405  1.00  1.00      2S   O  
ATOM   4302  CB  TYR   326      40.838  12.483   9.844  1.00  1.00      2S   C  
ATOM   4303  CG  TYR   326      41.513  13.809  10.116  1.00  1.00      2S   C  
ATOM   4304  CD1 TYR   326      42.613  13.891  10.985  1.00  1.00      2S   C  
ATOM   4305  CD2 TYR   326      41.028  14.997   9.540  1.00  1.00      2S   C  
ATOM   4306  CE1 TYR   326      43.190  15.120  11.314  1.00  1.00      2S   C  
ATOM   4307  CE2 TYR   326      41.615  16.233   9.848  1.00  1.00      2S   C  
ATOM   4308  CZ  TYR   326      42.691  16.294  10.742  1.00  1.00      2S   C  
ATOM   4309  OH  TYR   326      43.280  17.533  11.063  1.00  1.00      2S   O  
ATOM   4310  HN  TYR   326      41.129  11.690  12.259  1.00  0.00      2S   H  
ATOM   4311  HA  TYR   326      39.066  13.139  10.854  1.00  1.00      2S   H  
ATOM   4312  HB1 TYR   326      40.425  12.523   8.819  1.00  0.00      2S   H  
ATOM   4313  HB2 TYR   326      41.591  11.668   9.896  1.00  1.00      2S   H  
ATOM   4314  HD1 TYR   326      43.012  13.001  11.429  1.00  1.00      2S   H  
ATOM   4315  HD2 TYR   326      40.188  14.961   8.862  1.00  1.00      2S   H  
ATOM   4316  HE1 TYR   326      44.019  15.150  12.007  1.00  1.00      2S   H  
ATOM   4317  HE2 TYR   326      41.232  17.139   9.400  1.00  1.00      2S   H  
ATOM   4318  HH  TYR   326      44.016  17.361  11.655  1.00  1.00      2S   H  
ATOM   4319  N   CYS   327      38.811   9.951  11.101  1.00  1.00      2S   N  
ATOM   4320  CA  CYS   327      38.069   8.791  10.643  1.00  1.00      2S   C  
ATOM   4321  C   CYS   327      36.952   8.453  11.598  1.00  1.00      2S   C  
ATOM   4322  O   CYS   327      36.790   7.309  12.009  1.00  1.00      2S   O  
ATOM   4323  CB  CYS   327      38.977   7.560  10.436  1.00  1.00      2S   C  
ATOM   4324  SG  CYS   327      40.454   8.006   9.480  1.00  1.00      2S   S  
ATOM   4325  HN  CYS   327      39.370   9.824  11.918  1.00  0.00      2S   H  
ATOM   4326  HA  CYS   327      37.610   9.002   9.689  1.00  1.00      2S   H  
ATOM   4327  HB1 CYS   327      38.406   6.777   9.896  1.00  0.00      2S   H  
ATOM   4328  HB2 CYS   327      39.281   7.127  11.411  1.00  1.00      2S   H  
ATOM   4329  HG1 CYS   327      41.034   8.643  10.488  1.00  0.00      2S   H  
ATOM   4330  N   ARG   328      36.129   9.470  11.954  1.00  1.00      2S   N  
ATOM   4331  CA  ARG   328      35.018   9.303  12.867  1.00  1.00      2S   C  
ATOM   4332  C   ARG   328      33.686   9.303  12.153  1.00  1.00      2S   C  
ATOM   4333  O   ARG   328      32.642   9.320  12.803  1.00  1.00      2S   O  
ATOM   4334  CB  ARG   328      35.039  10.355  14.002  1.00  1.00      2S   C  
ATOM   4335  CG  ARG   328      36.101   9.991  15.054  1.00  1.00      2S   C  
ATOM   4336  CD  ARG   328      35.833  10.594  16.442  1.00  1.00      2S   C  
ATOM   4337  NE  ARG   328      36.282   9.608  17.490  1.00  1.00      2S   N  
ATOM   4338  CZ  ARG   328      35.651   9.443  18.688  1.00  1.00      2S   C  
ATOM   4339  NH1 ARG   328      34.602  10.225  19.048  1.00  1.00      2S   N1+
ATOM   4340  NH2 ARG   328      36.080   8.475  19.544  1.00  1.00      2S   N  
ATOM   4341  HN  ARG   328      36.284  10.395  11.620  1.00  0.00      2S   H  
ATOM   4342  HA  ARG   328      35.086   8.335  13.342  1.00  1.00      2S   H  
ATOM   4343  HB1 ARG   328      34.055  10.370  14.521  1.00  0.00      2S   H  
ATOM   4344  HB2 ARG   328      35.228  11.370  13.592  1.00  1.00      2S   H  
ATOM   4345  HG1 ARG   328      37.103  10.295  14.685  1.00  0.00      2S   H  
ATOM   4346  HG2 ARG   328      36.101   8.879  15.134  1.00  1.00      2S   H  
ATOM   4347  HD1 ARG   328      34.743  10.781  16.555  1.00  0.00      2S   H  
ATOM   4348  HD2 ARG   328      36.391  11.544  16.581  1.00  1.00      2S   H  
ATOM   4349  HE  ARG   328      37.058   9.017  17.275  1.00  1.00      2S   H  
ATOM   4350 HH11 ARG   328      34.291  10.944  18.429  1.00  1.00      2S   H  
ATOM   4351 HH12 ARG   328      34.166  10.100  19.937  1.00  1.00      2S   H  
ATOM   4352 HH21 ARG   328      36.852   7.894  19.294  1.00  1.00      2S   H  
ATOM   4353 HH22 ARG   328      35.633   8.362  20.429  1.00  1.00      2S   H  
ATOM   4354  N   SER   329      33.683   9.211  10.795  1.00  1.00      2S   N  
ATOM   4355  CA  SER   329      32.477   9.091   9.985  1.00  1.00      2S   C  
ATOM   4356  C   SER   329      31.739   7.801  10.338  1.00  1.00      2S   C  
ATOM   4357  O   SER   329      32.402   6.864  10.778  1.00  1.00      2S   O  
ATOM   4358  CB  SER   329      32.782   9.247   8.451  1.00  1.00      2S   C  
ATOM   4359  OG  SER   329      32.460   8.128   7.622  1.00  1.00      2S   O  
ATOM   4360  HN  SER   329      34.542   9.217  10.291  1.00  0.00      2S   H  
ATOM   4361  HA  SER   329      31.865   9.931  10.272  1.00  1.00      2S   H  
ATOM   4362  HB1 SER   329      33.862   9.461   8.332  1.00  0.00      2S   H  
ATOM   4363  HB2 SER   329      32.247  10.137   8.060  1.00  1.00      2S   H  
ATOM   4364  HG1 SER   329      31.595   8.310   7.242  1.00  0.00      2S   H  
ATOM   4365  N   PRO   330      30.415   7.660  10.197  1.00  1.00      2S   N  
ATOM   4366  CA  PRO   330      29.700   6.471  10.650  1.00  1.00      2S   C  
ATOM   4367  C   PRO   330      29.992   5.298   9.749  1.00  1.00      2S   C  
ATOM   4368  O   PRO   330      29.812   4.159  10.169  1.00  1.00      2S   O  
ATOM   4369  CB  PRO   330      28.210   6.847  10.554  1.00  1.00      2S   C  
ATOM   4370  CG  PRO   330      28.200   8.379  10.547  1.00  1.00      2S   C  
ATOM   4371  CD  PRO   330      29.493   8.727   9.813  1.00  1.00      2S   C  
ATOM   4372  HA  PRO   330      30.016   6.241  11.658  1.00  1.00      2S   H  
ATOM   4373  HB1 PRO   330      27.630   6.434  11.405  1.00  0.00      2S   H  
ATOM   4374  HB2 PRO   330      27.760   6.492   9.600  1.00  1.00      2S   H  
ATOM   4375  HG1 PRO   330      27.302   8.794  10.048  1.00  0.00      2S   H  
ATOM   4376  HG2 PRO   330      28.258   8.756  11.591  1.00  1.00      2S   H  
ATOM   4377  HD1 PRO   330      29.345   8.672   8.712  1.00  0.00      2S   H  
ATOM   4378  HD2 PRO   330      29.848   9.736  10.106  1.00  1.00      2S   H  
ATOM   4379  N   ASP   331      30.436   5.588   8.510  1.00  1.00      2S   N  
ATOM   4380  CA  ASP   331      30.771   4.645   7.475  1.00  1.00      2S   C  
ATOM   4381  C   ASP   331      32.153   4.098   7.729  1.00  1.00      2S   C  
ATOM   4382  O   ASP   331      32.420   2.939   7.427  1.00  1.00      2S   O  
ATOM   4383  CB  ASP   331      30.752   5.295   6.067  1.00  1.00      2S   C  
ATOM   4384  CG  ASP   331      29.415   5.995   5.815  1.00  1.00      2S   C  
ATOM   4385  OD1 ASP   331      29.194   7.089   6.401  1.00  1.00      2S   O  
ATOM   4386  OD2 ASP   331      28.603   5.448   5.025  1.00  1.00      2S   O1-
ATOM   4387  HN  ASP   331      30.488   6.540   8.218  1.00  0.00      2S   H  
ATOM   4388  HA  ASP   331      30.061   3.829   7.512  1.00  1.00      2S   H  
ATOM   4389  HB1 ASP   331      30.906   4.512   5.294  1.00  0.00      2S   H  
ATOM   4390  HB2 ASP   331      31.564   6.047   5.972  1.00  1.00      2S   H  
ATOM   4391  N   PHE   332      33.053   4.921   8.334  1.00  1.00      2S   N  
ATOM   4392  CA  PHE   332      34.353   4.504   8.825  1.00  1.00      2S   C  
ATOM   4393  C   PHE   332      34.132   3.633  10.016  1.00  1.00      2S   C  
ATOM   4394  O   PHE   332      34.687   2.549  10.102  1.00  1.00      2S   O  
ATOM   4395  CB  PHE   332      35.224   5.676   9.344  1.00  1.00      2S   C  
ATOM   4396  CG  PHE   332      36.193   6.175   8.319  1.00  1.00      2S   C  
ATOM   4397  CD1 PHE   332      36.109   7.505   7.894  1.00  1.00      2S   C  
ATOM   4398  CD2 PHE   332      37.261   5.382   7.859  1.00  1.00      2S   C  
ATOM   4399  CE1 PHE   332      37.055   8.048   7.024  1.00  1.00      2S   C  
ATOM   4400  CE2 PHE   332      38.234   5.928   7.010  1.00  1.00      2S   C  
ATOM   4401  CZ  PHE   332      38.124   7.261   6.588  1.00  1.00      2S   C  
ATOM   4402  HN  PHE   332      32.810   5.867   8.535  1.00  0.00      2S   H  
ATOM   4403  HA  PHE   332      34.855   3.919   8.067  1.00  1.00      2S   H  
ATOM   4404  HB1 PHE   332      35.847   5.383  10.213  1.00  0.00      2S   H  
ATOM   4405  HB2 PHE   332      34.575   6.513   9.675  1.00  1.00      2S   H  
ATOM   4406  HD1 PHE   332      35.327   8.124   8.284  1.00  1.00      2S   H  
ATOM   4407  HD2 PHE   332      37.358   4.360   8.193  1.00  1.00      2S   H  
ATOM   4408  HE1 PHE   332      36.974   9.079   6.712  1.00  1.00      2S   H  
ATOM   4409  HE2 PHE   332      39.072   5.326   6.691  1.00  1.00      2S   H  
ATOM   4410  HZ  PHE   332      38.867   7.697   5.941  1.00  1.00      2S   H  
ATOM   4411  N   ARG   333      33.276   4.115  10.953  1.00  1.00      2S   N  
ATOM   4412  CA  ARG   333      32.888   3.447  12.168  1.00  1.00      2S   C  
ATOM   4413  C   ARG   333      32.408   2.049  11.873  1.00  1.00      2S   C  
ATOM   4414  O   ARG   333      32.867   1.153  12.537  1.00  1.00      2S   O  
ATOM   4415  CB  ARG   333      31.812   4.234  12.959  1.00  1.00      2S   C  
ATOM   4416  CG  ARG   333      31.960   4.223  14.495  1.00  1.00      2S   C  
ATOM   4417  CD  ARG   333      33.032   5.206  15.012  1.00  1.00      2S   C  
ATOM   4418  NE  ARG   333      32.460   6.080  16.101  1.00  1.00      2S   N  
ATOM   4419  CZ  ARG   333      32.639   5.871  17.437  1.00  1.00      2S   C  
ATOM   4420  NH1 ARG   333      33.340   4.807  17.903  1.00  1.00      2S   N1+
ATOM   4421  NH2 ARG   333      32.098   6.750  18.326  1.00  1.00      2S   N  
ATOM   4422  HN  ARG   333      32.877   5.022  10.836  1.00  0.00      2S   H  
ATOM   4423  HA  ARG   333      33.784   3.370  12.770  1.00  1.00      2S   H  
ATOM   4424  HB1 ARG   333      30.795   3.873  12.689  1.00  0.00      2S   H  
ATOM   4425  HB2 ARG   333      31.860   5.300  12.647  1.00  1.00      2S   H  
ATOM   4426  HG1 ARG   333      32.188   3.195  14.850  1.00  0.00      2S   H  
ATOM   4427  HG2 ARG   333      30.965   4.501  14.911  1.00  1.00      2S   H  
ATOM   4428  HD1 ARG   333      33.342   5.891  14.192  1.00  0.00      2S   H  
ATOM   4429  HD2 ARG   333      33.935   4.669  15.372  1.00  1.00      2S   H  
ATOM   4430  HE  ARG   333      31.919   6.873  15.823  1.00  1.00      2S   H  
ATOM   4431 HH11 ARG   333      33.725   4.150  17.258  1.00  1.00      2S   H  
ATOM   4432 HH12 ARG   333      33.449   4.673  18.886  1.00  1.00      2S   H  
ATOM   4433 HH21 ARG   333      31.568   7.529  17.997  1.00  1.00      2S   H  
ATOM   4434 HH22 ARG   333      32.211   6.597  19.306  1.00  1.00      2S   H  
ATOM   4435  N   ILE   334      31.544   1.866  10.828  1.00  1.00      2S   N  
ATOM   4436  CA  ILE   334      31.027   0.606  10.300  1.00  1.00      2S   C  
ATOM   4437  C   ILE   334      32.098  -0.222   9.629  1.00  1.00      2S   C  
ATOM   4438  O   ILE   334      32.170  -1.431   9.846  1.00  1.00      2S   O  
ATOM   4439  CB  ILE   334      29.835   0.868   9.366  1.00  1.00      2S   C  
ATOM   4440  CG1 ILE   334      28.546   0.885  10.217  1.00  1.00      2S   C  
ATOM   4441  CG2 ILE   334      29.700  -0.134   8.189  1.00  1.00      2S   C  
ATOM   4442  CD  ILE   334      27.368   1.604   9.555  1.00  1.00      2S   C  
ATOM   4443  HN  ILE   334      31.213   2.665  10.336  1.00  0.00      2S   H  
ATOM   4444  HA  ILE   334      30.674   0.017  11.131  1.00  1.00      2S   H  
ATOM   4445  HB  ILE   334      29.969   1.879   8.918  1.00  1.00      2S   H  
ATOM   4446 HG11 ILE   334      28.753   1.375  11.194  1.00  0.00      2S   H  
ATOM   4447 HG12 ILE   334      28.267  -0.169  10.421  1.00  1.00      2S   H  
ATOM   4448 HG21 ILE   334      29.626  -1.176   8.562  1.00  1.00      2S   H  
ATOM   4449 HG22 ILE   334      30.564  -0.055   7.496  1.00  1.00      2S   H  
ATOM   4450 HG23 ILE   334      28.788   0.091   7.598  1.00  1.00      2S   H  
ATOM   4451  HD1 ILE   334      27.115   1.143   8.577  1.00  0.00      2S   H  
ATOM   4452  HD2 ILE   334      27.620   2.673   9.388  1.00  0.00      2S   H  
ATOM   4453  HD3 ILE   334      26.470   1.553  10.208  1.00  0.00      2S   H  
ATOM   4454  N   ALA   335      32.959   0.408   8.800  1.00  1.00      2S   N  
ATOM   4455  CA  ALA   335      34.006  -0.247   8.049  1.00  1.00      2S   C  
ATOM   4456  C   ALA   335      35.010  -0.908   8.953  1.00  1.00      2S   C  
ATOM   4457  O   ALA   335      35.345  -2.073   8.762  1.00  1.00      2S   O  
ATOM   4458  CB  ALA   335      34.757   0.758   7.160  1.00  1.00      2S   C  
ATOM   4459  HN  ALA   335      32.876   1.389   8.631  1.00  0.00      2S   H  
ATOM   4460  HA  ALA   335      33.549  -1.006   7.428  1.00  1.00      2S   H  
ATOM   4461  HB1 ALA   335      35.175   1.590   7.763  1.00  1.00      2S   H  
ATOM   4462  HB2 ALA   335      34.057   1.189   6.412  1.00  1.00      2S   H  
ATOM   4463  HB3 ALA   335      35.591   0.274   6.614  1.00  1.00      2S   H  
ATOM   4464  N   PHE   336      35.482  -0.173   9.985  1.00  1.00      2S   N  
ATOM   4465  CA  PHE   336      36.491  -0.590  10.932  1.00  1.00      2S   C  
ATOM   4466  C   PHE   336      36.130  -1.836  11.684  1.00  1.00      2S   C  
ATOM   4467  O   PHE   336      36.949  -2.742  11.780  1.00  1.00      2S   O  
ATOM   4468  CB  PHE   336      36.810   0.513  11.975  1.00  1.00      2S   C  
ATOM   4469  CG  PHE   336      37.621   1.621  11.363  1.00  1.00      2S   C  
ATOM   4470  CD1 PHE   336      38.775   1.337  10.611  1.00  1.00      2S   C  
ATOM   4471  CD2 PHE   336      37.267   2.966  11.573  1.00  1.00      2S   C  
ATOM   4472  CE1 PHE   336      39.517   2.369  10.037  1.00  1.00      2S   C  
ATOM   4473  CE2 PHE   336      38.021   3.997  11.005  1.00  1.00      2S   C  
ATOM   4474  CZ  PHE   336      39.134   3.697  10.220  1.00  1.00      2S   C  
ATOM   4475  HN  PHE   336      35.163   0.767  10.105  1.00  0.00      2S   H  
ATOM   4476  HA  PHE   336      37.367  -0.844  10.359  1.00  1.00      2S   H  
ATOM   4477  HB1 PHE   336      37.416   0.112  12.815  1.00  0.00      2S   H  
ATOM   4478  HB2 PHE   336      35.863   0.934  12.379  1.00  1.00      2S   H  
ATOM   4479  HD1 PHE   336      39.107   0.320  10.464  1.00  1.00      2S   H  
ATOM   4480  HD2 PHE   336      36.394   3.209  12.158  1.00  1.00      2S   H  
ATOM   4481  HE1 PHE   336      40.380   2.137   9.449  1.00  1.00      2S   H  
ATOM   4482  HE2 PHE   336      37.736   5.023  11.164  1.00  1.00      2S   H  
ATOM   4483  HZ  PHE   336      39.678   4.490   9.741  1.00  1.00      2S   H  
ATOM   4484  N   GLN   337      34.895  -1.925  12.221  1.00  1.00      2S   N  
ATOM   4485  CA  GLN   337      34.434  -3.063  12.991  1.00  1.00      2S   C  
ATOM   4486  C   GLN   337      34.288  -4.286  12.125  1.00  1.00      2S   C  
ATOM   4487  O   GLN   337      34.571  -5.388  12.573  1.00  1.00      2S   O  
ATOM   4488  CB  GLN   337      33.130  -2.793  13.793  1.00  1.00      2S   C  
ATOM   4489  CG  GLN   337      32.202  -1.776  13.135  1.00  1.00      2S   C  
ATOM   4490  CD  GLN   337      31.033  -1.360  14.034  1.00  1.00      2S   C  
ATOM   4491  NE2 GLN   337      30.461  -0.156  13.729  1.00  1.00      2S   N  
ATOM   4492  OE1 GLN   337      30.638  -2.071  14.958  1.00  1.00      2S   O  
ATOM   4493  HN  GLN   337      34.238  -1.182  12.112  1.00  0.00      2S   H  
ATOM   4494  HA  GLN   337      35.205  -3.291  13.710  1.00  1.00      2S   H  
ATOM   4495  HB1 GLN   337      33.430  -2.374  14.781  1.00  0.00      2S   H  
ATOM   4496  HB2 GLN   337      32.571  -3.728  13.985  1.00  1.00      2S   H  
ATOM   4497  HG1 GLN   337      31.833  -2.133  12.158  1.00  0.00      2S   H  
ATOM   4498  HG2 GLN   337      32.835  -0.906  12.961  1.00  1.00      2S   H  
ATOM   4499 HE21 GLN   337      30.847   0.398  12.993  1.00  1.00      2S   H  
ATOM   4500 HE22 GLN   337      29.698   0.186  14.276  1.00  1.00      2S   H  
ATOM   4501  N   GLU   338      33.901  -4.120  10.844  1.00  1.00      2S   N  
ATOM   4502  CA  GLU   338      33.788  -5.191   9.883  1.00  1.00      2S   C  
ATOM   4503  C   GLU   338      35.123  -5.844   9.582  1.00  1.00      2S   C  
ATOM   4504  O   GLU   338      35.221  -7.068   9.516  1.00  1.00      2S   O  
ATOM   4505  CB  GLU   338      33.134  -4.638   8.599  1.00  1.00      2S   C  
ATOM   4506  CG  GLU   338      32.388  -5.707   7.791  1.00  1.00      2S   C  
ATOM   4507  CD  GLU   338      31.199  -5.109   7.040  1.00  1.00      2S   C  
ATOM   4508  OE1 GLU   338      30.311  -4.504   7.700  1.00  1.00      2S   O  
ATOM   4509  OE2 GLU   338      31.124  -5.306   5.800  1.00  1.00      2S   O1-
ATOM   4510  HN  GLU   338      33.665  -3.216  10.494  1.00  0.00      2S   H  
ATOM   4511  HA  GLU   338      33.144  -5.942  10.318  1.00  1.00      2S   H  
ATOM   4512  HB1 GLU   338      33.879  -4.110   7.972  1.00  0.00      2S   H  
ATOM   4513  HB2 GLU   338      32.397  -3.871   8.931  1.00  1.00      2S   H  
ATOM   4514  HG1 GLU   338      31.996  -6.458   8.509  1.00  0.00      2S   H  
ATOM   4515  HG2 GLU   338      33.073  -6.224   7.088  1.00  1.00      2S   H  
ATOM   4516  N   LEU   339      36.191  -5.015   9.456  1.00  1.00      2S   N  
ATOM   4517  CA  LEU   339      37.572  -5.433   9.279  1.00  1.00      2S   C  
ATOM   4518  C   LEU   339      38.113  -6.083  10.530  1.00  1.00      2S   C  
ATOM   4519  O   LEU   339      38.859  -7.056  10.459  1.00  1.00      2S   O  
ATOM   4520  CB  LEU   339      38.527  -4.243   9.011  1.00  1.00      2S   C  
ATOM   4521  CG  LEU   339      38.212  -3.411   7.758  1.00  1.00      2S   C  
ATOM   4522  CD1 LEU   339      38.872  -2.027   7.858  1.00  1.00      2S   C  
ATOM   4523  CD2 LEU   339      38.590  -4.110   6.439  1.00  1.00      2S   C  
ATOM   4524  HN  LEU   339      36.053  -4.028   9.496  1.00  0.00      2S   H  
ATOM   4525  HA  LEU   339      37.611  -6.145   8.466  1.00  1.00      2S   H  
ATOM   4526  HB1 LEU   339      39.576  -4.605   8.929  1.00  0.00      2S   H  
ATOM   4527  HB2 LEU   339      38.477  -3.553   9.884  1.00  1.00      2S   H  
ATOM   4528  HG  LEU   339      37.115  -3.245   7.750  1.00  1.00      2S   H  
ATOM   4529 HD11 LEU   339      39.974  -2.107   7.747  1.00  1.00      2S   H  
ATOM   4530 HD12 LEU   339      38.646  -1.556   8.836  1.00  1.00      2S   H  
ATOM   4531 HD13 LEU   339      38.473  -1.371   7.063  1.00  1.00      2S   H  
ATOM   4532 HD21 LEU   339      38.020  -5.054   6.315  1.00  1.00      2S   H  
ATOM   4533 HD22 LEU   339      39.675  -4.340   6.426  1.00  1.00      2S   H  
ATOM   4534 HD23 LEU   339      38.364  -3.447   5.576  1.00  1.00      2S   H  
ATOM   4535  N   LEU   340      37.727  -5.548  11.716  1.00  1.00      2S   N  
ATOM   4536  CA  LEU   340      38.130  -6.030  13.023  1.00  1.00      2S   C  
ATOM   4537  C   LEU   340      37.294  -7.223  13.442  1.00  1.00      2S   C  
ATOM   4538  O   LEU   340      37.338  -7.644  14.595  1.00  1.00      2S   O  
ATOM   4539  CB  LEU   340      38.016  -4.911  14.095  1.00  1.00      2S   C  
ATOM   4540  CG  LEU   340      39.141  -3.856  14.004  1.00  1.00      2S   C  
ATOM   4541  CD1 LEU   340      38.752  -2.541  14.709  1.00  1.00      2S   C  
ATOM   4542  CD2 LEU   340      40.467  -4.397  14.563  1.00  1.00      2S   C  
ATOM   4543  HN  LEU   340      37.134  -4.745  11.733  1.00  0.00      2S   H  
ATOM   4544  HA  LEU   340      39.155  -6.364  12.960  1.00  1.00      2S   H  
ATOM   4545  HB1 LEU   340      38.045  -5.334  15.122  1.00  0.00      2S   H  
ATOM   4546  HB2 LEU   340      37.036  -4.405  13.968  1.00  1.00      2S   H  
ATOM   4547  HG  LEU   340      39.304  -3.620  12.926  1.00  1.00      2S   H  
ATOM   4548 HD11 LEU   340      38.397  -2.746  15.741  1.00  1.00      2S   H  
ATOM   4549 HD12 LEU   340      37.944  -2.027  14.149  1.00  1.00      2S   H  
ATOM   4550 HD13 LEU   340      39.625  -1.860  14.773  1.00  1.00      2S   H  
ATOM   4551 HD21 LEU   340      40.657  -5.437  14.228  1.00  1.00      2S   H  
ATOM   4552 HD22 LEU   340      40.453  -4.382  15.674  1.00  1.00      2S   H  
ATOM   4553 HD23 LEU   340      41.300  -3.759  14.203  1.00  1.00      2S   H  
ATOM   4554  N   CYS   341      36.545  -7.811  12.474  1.00  1.00      2S   N  
ATOM   4555  CA  CYS   341      35.828  -9.064  12.551  1.00  1.00      2S   C  
ATOM   4556  C   CYS   341      34.728  -9.049  13.589  1.00  1.00      2S   C  
ATOM   4557  O   CYS   341      34.518 -10.022  14.309  1.00  1.00      2S   O  
ATOM   4558  CB  CYS   341      36.766 -10.291  12.711  1.00  1.00      2S   C  
ATOM   4559  SG  CYS   341      38.109 -10.294  11.474  1.00  1.00      2S   S  
ATOM   4560  HN  CYS   341      36.542  -7.406  11.563  1.00  0.00      2S   H  
ATOM   4561  HA  CYS   341      35.339  -9.161  11.593  1.00  1.00      2S   H  
ATOM   4562  HB1 CYS   341      36.167 -11.222  12.606  1.00  0.00      2S   H  
ATOM   4563  HB2 CYS   341      37.204 -10.286  13.732  1.00  1.00      2S   H  
ATOM   4564  HG1 CYS   341      38.555  -9.083  11.783  1.00  0.00      2S   H  
ATOM   4565  N   LEU   342      34.001  -7.909  13.665  1.00  1.00      2S   N  
ATOM   4566  CA  LEU   342      32.946  -7.656  14.618  1.00  1.00      2S   C  
ATOM   4567  C   LEU   342      31.606  -7.623  13.886  1.00  1.00      2S   C  
ATOM   4568  O   LEU   342      30.663  -8.275  14.330  1.00  1.00      2S   O  
ATOM   4569  CB  LEU   342      33.153  -6.332  15.413  1.00  1.00      2S   C  
ATOM   4570  CG  LEU   342      34.572  -6.099  16.010  1.00  1.00      2S   C  
ATOM   4571  CD1 LEU   342      34.763  -4.657  16.521  1.00  1.00      2S   C  
ATOM   4572  CD2 LEU   342      34.946  -7.086  17.128  1.00  1.00      2S   C  
ATOM   4573  HN  LEU   342      34.227  -7.135  13.076  1.00  0.00      2S   H  
ATOM   4574  HA  LEU   342      32.914  -8.470  15.329  1.00  1.00      2S   H  
ATOM   4575  HB1 LEU   342      32.409  -6.280  16.236  1.00  0.00      2S   H  
ATOM   4576  HB2 LEU   342      32.953  -5.490  14.726  1.00  1.00      2S   H  
ATOM   4577  HG  LEU   342      35.307  -6.230  15.184  1.00  1.00      2S   H  
ATOM   4578 HD11 LEU   342      34.033  -4.424  17.324  1.00  1.00      2S   H  
ATOM   4579 HD12 LEU   342      34.626  -3.933  15.698  1.00  1.00      2S   H  
ATOM   4580 HD13 LEU   342      35.790  -4.522  16.920  1.00  1.00      2S   H  
ATOM   4581 HD21 LEU   342      34.919  -8.132  16.761  1.00  1.00      2S   H  
ATOM   4582 HD22 LEU   342      34.246  -6.981  17.984  1.00  1.00      2S   H  
ATOM   4583 HD23 LEU   342      35.975  -6.869  17.491  1.00  1.00      2S   H  
ATOM   4584  N   ARG   343      31.479  -6.875  12.747  1.00  1.00      2S   N  
ATOM   4585  CA  ARG   343      30.227  -6.740  11.993  1.00  1.00      2S   C  
ATOM   4586  C   ARG   343      29.934  -7.944  11.114  1.00  1.00      2S   C  
ATOM   4587  O   ARG   343      30.594  -8.976  11.212  1.00  1.00      2S   O  
ATOM   4588  CB  ARG   343      30.178  -5.471  11.085  1.00  1.00      2S   C  
ATOM   4589  CG  ARG   343      30.135  -4.153  11.858  1.00  1.00      2S   C  
ATOM   4590  CD  ARG   343      28.829  -3.889  12.623  1.00  1.00      2S   C  
ATOM   4591  NE  ARG   343      27.823  -3.235  11.714  1.00  1.00      2S   N  
ATOM   4592  CZ  ARG   343      27.168  -2.079  12.023  1.00  1.00      2S   C  
ATOM   4593  NH1 ARG   343      27.461  -1.370  13.143  1.00  1.00      2S   N1+
ATOM   4594  NH2 ARG   343      26.201  -1.614  11.185  1.00  1.00      2S   N  
ATOM   4595  HN  ARG   343      32.251  -6.354  12.391  1.00  0.00      2S   H  
ATOM   4596  HA  ARG   343      29.423  -6.679  12.711  1.00  1.00      2S   H  
ATOM   4597  HB1 ARG   343      29.294  -5.441  10.415  1.00  0.00      2S   H  
ATOM   4598  HB2 ARG   343      31.077  -5.472  10.437  1.00  1.00      2S   H  
ATOM   4599  HG1 ARG   343      30.336  -3.312  11.155  1.00  0.00      2S   H  
ATOM   4600  HG2 ARG   343      30.966  -4.187  12.592  1.00  1.00      2S   H  
ATOM   4601  HD1 ARG   343      29.049  -3.232  13.487  1.00  0.00      2S   H  
ATOM   4602  HD2 ARG   343      28.388  -4.829  13.012  1.00  1.00      2S   H  
ATOM   4603  HE  ARG   343      27.588  -3.696  10.860  1.00  1.00      2S   H  
ATOM   4604 HH11 ARG   343      28.183  -1.693  13.754  1.00  1.00      2S   H  
ATOM   4605 HH12 ARG   343      26.976  -0.520  13.340  1.00  1.00      2S   H  
ATOM   4606 HH21 ARG   343      25.982  -2.113  10.350  1.00  1.00      2S   H  
ATOM   4607 HH22 ARG   343      25.733  -0.758  11.398  1.00  1.00      2S   H  
ATOM   4608  N   ARG   344      28.894  -7.788  10.248  1.00  1.00      2S   N  
ATOM   4609  CA  ARG   344      28.336  -8.732   9.300  1.00  1.00      2S   C  
ATOM   4610  C   ARG   344      27.312  -9.677   9.951  1.00  1.00      2S   C  
ATOM   4611  CB  ARG   344      29.352  -9.518   8.430  1.00  1.00      2S   C  
ATOM   4612  CG  ARG   344      30.230  -8.632   7.528  1.00  1.00      2S   C  
ATOM   4613  CD  ARG   344      29.588  -8.203   6.197  1.00  1.00      2S   C  
ATOM   4614  NE  ARG   344      28.708  -7.004   6.420  1.00  1.00      2S   N  
ATOM   4615  CZ  ARG   344      27.390  -6.936   6.088  1.00  1.00      2S   C  
ATOM   4616  NH1 ARG   344      26.743  -7.993   5.535  1.00  1.00      2S   N1+
ATOM   4617  NH2 ARG   344      26.708  -5.781   6.321  1.00  1.00      2S   N  
ATOM   4618  OT1 ARG   344      26.611 -10.384   9.175  1.00  1.00      2S   O  
ATOM   4619  OT2 ARG   344      27.182  -9.683  11.203  1.00  0.00      2S   O  
ATOM   4620  HN  ARG   344      28.413  -6.917  10.243  1.00  0.00      2S   H  
ATOM   4621  HA  ARG   344      27.759  -8.118   8.628  1.00  1.00      2S   H  
ATOM   4622  HB1 ARG   344      28.817 -10.246   7.784  1.00  0.00      2S   H  
ATOM   4623  HB2 ARG   344      30.016 -10.101   9.104  1.00  1.00      2S   H  
ATOM   4624  HG1 ARG   344      31.148  -9.211   7.280  1.00  0.00      2S   H  
ATOM   4625  HG2 ARG   344      30.547  -7.745   8.107  1.00  1.00      2S   H  
ATOM   4626  HD1 ARG   344      29.029  -9.049   5.746  1.00  0.00      2S   H  
ATOM   4627  HD2 ARG   344      30.385  -7.884   5.490  1.00  1.00      2S   H  
ATOM   4628  HE  ARG   344      29.149  -6.171   6.766  1.00  1.00      2S   H  
ATOM   4629 HH11 ARG   344      27.244  -8.840   5.369  1.00  1.00      2S   H  
ATOM   4630 HH12 ARG   344      25.774  -7.925   5.307  1.00  1.00      2S   H  
ATOM   4631 HH21 ARG   344      27.188  -5.001   6.720  1.00  1.00      2S   H  
ATOM   4632 HH22 ARG   344      25.740  -5.720   6.090  1.00  1.00      2S   H  
TER   
ATOM   4633  C1  LIG     1      63.304  18.239  11.434  1.00  0.00      LIG  C  
ATOM   4634  N1  LIG     1      64.939  15.078  12.941  1.00  0.00      LIG  N  
ATOM   4635  O1  LIG     1      63.092  21.726  10.294  1.00  0.00      LIG  O  
ATOM   4636  C2  LIG     1      63.596  19.599  11.231  1.00  0.00      LIG  C  
ATOM   4637  O2  LIG     1      60.794  20.612   9.060  1.00  0.00      LIG  O  
ATOM   4638  C3  LIG     1      62.746  20.403  10.477  1.00  0.00      LIG  C  
ATOM   4639  O3  LIG     1      64.659  17.910  13.393  1.00  0.00      LIG  O  
ATOM   4640  C4  LIG     1      61.593  19.861   9.899  1.00  0.00      LIG  C  
ATOM   4641  C5  LIG     1      61.252  18.531  10.134  1.00  0.00      LIG  C  
ATOM   4642  C6  LIG     1      62.101  17.725  10.901  1.00  0.00      LIG  C  
ATOM   4643  C7  LIG     1      64.338  17.370  12.114  1.00  0.00      LIG  C  
ATOM   4644  C8  LIG     1      63.895  15.917  12.274  1.00  0.00      LIG  C  
ATOM   4645  C9  LIG     1      66.126  14.806  12.097  1.00  0.00      LIG  C  
ATOM   4646  H1  LIG     1      64.504  14.169  13.160  1.00  0.00      LIG  H  
ATOM   4647  H2  LIG     1      64.506  20.024  11.634  1.00  0.00      LIG  H  
ATOM   4648  H3  LIG     1      64.352  18.832  13.390  1.00  0.00      LIG  H  
ATOM   4649  H4  LIG     1      62.433  22.071   9.663  1.00  0.00      LIG  H  
ATOM   4650  H5  LIG     1      60.356  18.103   9.697  1.00  0.00      LIG  H  
ATOM   4651  H6  LIG     1      61.813  16.687  11.019  1.00  0.00      LIG  H  
ATOM   4652  H7  LIG     1      65.244  17.409  11.504  1.00  0.00      LIG  H  
ATOM   4653  H8  LIG     1      60.104  20.004   8.740  1.00  0.00      LIG  H  
ATOM   4654  H11 LIG     1      65.211  15.507  13.834  1.00  0.00      LIG  H  
ATOM   4655  H81 LIG     1      63.007  15.842  12.908  1.00  0.00      LIG  H  
ATOM   4656  H82 LIG     1      63.686  15.458  11.305  1.00  0.00      LIG  H  
ATOM   4657  H91 LIG     1      65.776  14.342  11.171  1.00  0.00      LIG  H  
ATOM   4658  H92 LIG     1      66.775  14.127  12.654  1.00  0.00      LIG  H  
ATOM   4659  H93 LIG     1      66.629  15.753  11.899  1.00  0.00      LIG  H  
END
