# Supplementary material for: Locating ligand binding sites in G-protein coupled receptors using combined information from docking and sequence conservation
Source: PeerJ. 2021 Sep 24;9:e12219. doi: 10.7717/peerj.12219 (PMC8475542; doi:10.7717/peerj.12219)
Supplement: Supplemental Information 1 [file peerj-09-12219-s001.zip › Homology models/model_5ht2b.pdb]

ATOM      1  N   LIG     1      73.838  85.361  75.778  1.00  0.00      LIG  N  
ATOM      2  C   LIG     1      73.312  86.356  78.040  1.00  0.00      LIG  C  
ATOM      3  O   LIG     1      68.965  81.939  80.496  1.00  0.00      LIG  O  
ATOM      4  C1  LIG     1      72.801  86.002  79.294  1.00  0.00      LIG  C  
ATOM      5  N1  LIG     1      68.658  79.733  80.978  1.00  0.00      LIG  N  
ATOM      6  C2  LIG     1      72.417  83.711  78.567  1.00  0.00      LIG  C  
ATOM      7  N2  LIG     1      71.602  80.099  77.483  1.00  0.00      LIG  N  
ATOM      8  C3  LIG     1      73.218  83.284  76.209  1.00  0.00      LIG  C  
ATOM      9  C4  LIG     1      73.753  84.101  75.240  1.00  0.00      LIG  C  
ATOM     10  C5  LIG     1      71.530  81.779  79.797  1.00  0.00      LIG  C  
ATOM     11  C6  LIG     1      70.478  79.924  78.408  1.00  0.00      LIG  C  
ATOM     12  C7  LIG     1      72.910  81.848  76.269  1.00  0.00      LIG  C  
ATOM     13  C8  LIG     1      67.344  80.041  81.518  1.00  0.00      LIG  C  
ATOM     14  C9  LIG     1      68.326  77.418  80.174  1.00  0.00      LIG  C  
ATOM     15  C10 LIG     1      71.216  79.474  76.222  1.00  0.00      LIG  C  
ATOM     16  C11 LIG     1      71.800  81.554  77.311  1.00  0.00      LIG  C  
ATOM     17  C12 LIG     1      72.968  84.058  77.334  1.00  0.00      LIG  C  
ATOM     18  C13 LIG     1      73.382  85.356  77.070  1.00  0.00      LIG  C  
ATOM     19  C14 LIG     1      72.329  84.711  79.550  1.00  0.00      LIG  C  
ATOM     20  C15 LIG     1      71.974  82.297  78.641  1.00  0.00      LIG  C  
ATOM     21  C16 LIG     1      70.748  80.497  79.810  1.00  0.00      LIG  C  
ATOM     22  C17 LIG     1      69.409  80.799  80.482  1.00  0.00      LIG  C  
ATOM     23  C18 LIG     1      69.087  78.344  81.103  1.00  0.00      LIG  C  
ATOM     24  C19 LIG     1      66.295  80.247  80.439  1.00  0.00      LIG  C  
ATOM     25  H   LIG     1      74.215  86.173  75.305  1.00  0.00      LIG  H  
ATOM     26  H1  LIG     1      70.267  78.856  78.503  1.00  0.00      LIG  H  
ATOM     27  H2  LIG     1      69.582  80.376  77.968  1.00  0.00      LIG  H  
ATOM     28  H3  LIG     1      68.720  76.401  80.249  1.00  0.00      LIG  H  
ATOM     29  H4  LIG     1      73.642  87.368  77.839  1.00  0.00      LIG  H  
ATOM     30  H5  LIG     1      72.730  86.755  80.070  1.00  0.00      LIG  H  
ATOM     31  H6  LIG     1      74.085  83.898  74.232  1.00  0.00      LIG  H  
ATOM     32  H7  LIG     1      71.675  82.299  80.736  1.00  0.00      LIG  H  
ATOM     33  H8  LIG     1      73.827  81.321  76.541  1.00  0.00      LIG  H  
ATOM     34  H9  LIG     1      72.619  81.514  75.270  1.00  0.00      LIG  H  
ATOM     35  H10 LIG     1      67.411  80.946  82.130  1.00  0.00      LIG  H  
ATOM     36  H11 LIG     1      67.053  79.219  82.176  1.00  0.00      LIG  H  
ATOM     37  H12 LIG     1      68.410  77.749  79.136  1.00  0.00      LIG  H  
ATOM     38  H13 LIG     1      67.264  77.388  80.432  1.00  0.00      LIG  H  
ATOM     39  H14 LIG     1      70.382  80.010  75.761  1.00  0.00      LIG  H  
ATOM     40  H15 LIG     1      70.909  78.439  76.395  1.00  0.00      LIG  H  
ATOM     41  H16 LIG     1      72.050  79.440  75.517  1.00  0.00      LIG  H  
ATOM     42  H17 LIG     1      70.869  81.940  76.892  1.00  0.00      LIG  H  
ATOM     43  H18 LIG     1      71.884  84.496  80.514  1.00  0.00      LIG  H  
ATOM     44  H19 LIG     1      71.324  79.787  80.407  1.00  0.00      LIG  H  
ATOM     45  H20 LIG     1      68.920  78.043  82.141  1.00  0.00      LIG  H  
ATOM     46  H21 LIG     1      70.154  78.244  80.915  1.00  0.00      LIG  H  
ATOM     47  H22 LIG     1      66.163  79.341  79.843  1.00  0.00      LIG  H  
ATOM     48  H23 LIG     1      66.579  81.054  79.760  1.00  0.00      LIG  H  
ATOM     49  H24 LIG     1      65.332  80.501  80.890  1.00  0.00      LIG  H  
ATOM     50  N   GLU     1      71.991  96.193  89.465  1.00  1.00      1S   N  
ATOM     51  CA  GLU     1      70.998  95.392  90.228  1.00  1.00      1S   C  
ATOM     52  C   GLU     1      69.558  95.785  90.029  1.00  1.00      1S   C  
ATOM     53  O   GLU     1      68.679  95.350  90.773  1.00  1.00      1S   O  
ATOM     54  CB  GLU     1      71.336  95.374  91.739  1.00  1.00      1S   C  
ATOM     55  CG  GLU     1      71.177  96.722  92.463  1.00  1.00      1S   C  
ATOM     56  CD  GLU     1      71.271  96.489  93.970  1.00  1.00      1S   C  
ATOM     57  OE1 GLU     1      72.182  97.078  94.607  1.00  1.00      1S   O  
ATOM     58  OE2 GLU     1      70.427  95.715  94.498  1.00  1.00      1S   O1-
ATOM     59  HA  GLU     1      71.100  94.398  89.835  1.00  1.00      1S   H  
ATOM     60  HB1 GLU     1      72.379  95.009  91.875  1.00  1.00      1S   H  
ATOM     61  HB2 GLU     1      70.670  94.627  92.229  1.00  1.00      1S   H  
ATOM     62  HG1 GLU     1      70.185  97.172  92.248  1.00  1.00      1S   H  
ATOM     63  HG2 GLU     1      71.968  97.430  92.139  1.00  1.00      1S   H  
ATOM     64  HT1 GLU     1      71.827  96.068  88.445  1.00  0.00      1S   H  
ATOM     65  HT2 GLU     1      72.948  95.858  89.699  1.00  0.00      1S   H  
ATOM     66  HT3 GLU     1      71.903  97.198  89.717  1.00  0.00      1S   H  
ATOM     67  N   GLU     2      69.279  96.566  88.958  1.00  1.00      1S   N  
ATOM     68  CA  GLU     2      67.970  97.003  88.536  1.00  1.00      1S   C  
ATOM     69  C   GLU     2      67.036  95.862  88.209  1.00  1.00      1S   C  
ATOM     70  O   GLU     2      65.829  96.070  88.154  1.00  1.00      1S   O  
ATOM     71  CB  GLU     2      68.086  97.904  87.287  1.00  1.00      1S   C  
ATOM     72  CG  GLU     2      68.905  99.178  87.560  1.00  1.00      1S   C  
ATOM     73  CD  GLU     2      68.910 100.058  86.314  1.00  1.00      1S   C  
ATOM     74  OE1 GLU     2      69.588  99.673  85.325  1.00  1.00      1S   O  
ATOM     75  OE2 GLU     2      68.237 101.122  86.338  1.00  1.00      1S   O1-
ATOM     76  HN  GLU     2      70.007  96.927  88.384  1.00  0.00      1S   H  
ATOM     77  HA  GLU     2      67.533  97.572  89.345  1.00  1.00      1S   H  
ATOM     78  HB1 GLU     2      67.068  98.205  86.951  1.00  1.00      1S   H  
ATOM     79  HB2 GLU     2      68.566  97.331  86.463  1.00  1.00      1S   H  
ATOM     80  HG1 GLU     2      69.953  98.930  87.828  1.00  1.00      1S   H  
ATOM     81  HG2 GLU     2      68.447  99.738  88.404  1.00  1.00      1S   H  
ATOM     82  N   MET     3      67.576  94.634  88.005  1.00  1.00      1S   N  
ATOM     83  CA  MET     3      66.805  93.415  87.946  1.00  1.00      1S   C  
ATOM     84  C   MET     3      67.458  92.323  88.765  1.00  1.00      1S   C  
ATOM     85  O   MET     3      66.922  91.219  88.842  1.00  1.00      1S   O  
ATOM     86  CB  MET     3      66.627  92.900  86.503  1.00  1.00      1S   C  
ATOM     87  CG  MET     3      65.666  93.771  85.670  1.00  1.00      1S   C  
ATOM     88  SD  MET     3      65.919  93.651  83.875  1.00  1.00      1S   S  
ATOM     89  CE  MET     3      67.348  94.777  83.824  1.00  1.00      1S   C  
ATOM     90  HN  MET     3      68.563  94.522  87.955  1.00  0.00      1S   H  
ATOM     91  HA  MET     3      65.833  93.588  88.379  1.00  1.00      1S   H  
ATOM     92  HB1 MET     3      66.199  91.872  86.510  1.00  1.00      1S   H  
ATOM     93  HB2 MET     3      67.626  92.850  86.019  1.00  1.00      1S   H  
ATOM     94  HG1 MET     3      65.781  94.834  85.965  1.00  1.00      1S   H  
ATOM     95  HG2 MET     3      64.626  93.479  85.936  1.00  1.00      1S   H  
ATOM     96  HE1 MET     3      68.184  94.405  84.454  1.00  1.00      1S   H  
ATOM     97  HE2 MET     3      67.069  95.789  84.191  1.00  1.00      1S   H  
ATOM     98  HE3 MET     3      67.729  94.886  82.787  1.00  1.00      1S   H  
ATOM     99  N   LYS     4      68.610  92.584  89.440  1.00  1.00      1S   N  
ATOM    100  CA  LYS     4      69.278  91.576  90.250  1.00  1.00      1S   C  
ATOM    101  C   LYS     4      68.506  91.319  91.527  1.00  1.00      1S   C  
ATOM    102  O   LYS     4      68.658  90.260  92.132  1.00  1.00      1S   O  
ATOM    103  CB  LYS     4      70.768  91.903  90.546  1.00  1.00      1S   C  
ATOM    104  CG  LYS     4      71.643  90.748  91.064  1.00  1.00      1S   C  
ATOM    105  CD  LYS     4      71.828  89.596  90.063  1.00  1.00      1S   C  
ATOM    106  CE  LYS     4      71.656  88.223  90.714  1.00  1.00      1S   C  
ATOM    107  NZ  LYS     4      70.250  88.032  91.118  1.00  1.00      1S   N1+
ATOM    108  HN  LYS     4      69.038  93.482  89.419  1.00  0.00      1S   H  
ATOM    109  HA  LYS     4      69.254  90.661  89.677  1.00  1.00      1S   H  
ATOM    110  HB1 LYS     4      70.817  92.720  91.293  1.00  1.00      1S   H  
ATOM    111  HB2 LYS     4      71.237  92.263  89.603  1.00  1.00      1S   H  
ATOM    112  HG1 LYS     4      71.211  90.369  92.014  1.00  1.00      1S   H  
ATOM    113  HG2 LYS     4      72.654  91.146  91.313  1.00  1.00      1S   H  
ATOM    114  HD1 LYS     4      72.847  89.664  89.621  1.00  1.00      1S   H  
ATOM    115  HD2 LYS     4      71.107  89.690  89.222  1.00  1.00      1S   H  
ATOM    116  HE1 LYS     4      72.292  88.133  91.620  1.00  1.00      1S   H  
ATOM    117  HE2 LYS     4      71.915  87.418  89.996  1.00  1.00      1S   H  
ATOM    118  HZ1 LYS     4      69.659  87.902  90.269  1.00  1.00      1S   H  
ATOM    119  HZ2 LYS     4      69.901  88.852  91.657  1.00  1.00      1S   H  
ATOM    120  HZ3 LYS     4      70.157  87.165  91.691  1.00  1.00      1S   H  
ATOM    121  N   GLN     5      67.606  92.252  91.925  1.00  1.00      1S   N  
ATOM    122  CA  GLN     5      66.533  91.949  92.848  1.00  1.00      1S   C  
ATOM    123  C   GLN     5      65.189  92.128  92.183  1.00  1.00      1S   C  
ATOM    124  O   GLN     5      64.223  91.517  92.638  1.00  1.00      1S   O  
ATOM    125  CB  GLN     5      66.568  92.797  94.141  1.00  1.00      1S   C  
ATOM    126  CG  GLN     5      67.812  92.546  95.021  1.00  1.00      1S   C  
ATOM    127  CD  GLN     5      67.764  91.168  95.703  1.00  1.00      1S   C  
ATOM    128  NE2 GLN     5      68.358  90.130  95.043  1.00  1.00      1S   N  
ATOM    129  OE1 GLN     5      67.221  91.032  96.801  1.00  1.00      1S   O  
ATOM    130  HN  GLN     5      67.576  93.154  91.501  1.00  0.00      1S   H  
ATOM    131  HA  GLN     5      66.579  90.907  93.130  1.00  1.00      1S   H  
ATOM    132  HB1 GLN     5      65.662  92.587  94.754  1.00  1.00      1S   H  
ATOM    133  HB2 GLN     5      66.545  93.874  93.864  1.00  1.00      1S   H  
ATOM    134  HG1 GLN     5      67.836  93.314  95.825  1.00  1.00      1S   H  
ATOM    135  HG2 GLN     5      68.740  92.650  94.422  1.00  1.00      1S   H  
ATOM    136 HE21 GLN     5      68.360  89.222  95.462  1.00  0.00      1S   H  
ATOM    137 HE22 GLN     5      68.733  90.269  94.127  1.00  0.00      1S   H  
ATOM    138  N   ILE     6      65.062  92.949  91.100  1.00  1.00      1S   N  
ATOM    139  CA  ILE     6      63.770  93.189  90.471  1.00  1.00      1S   C  
ATOM    140  C   ILE     6      63.472  92.131  89.442  1.00  1.00      1S   C  
ATOM    141  O   ILE     6      63.497  92.336  88.227  1.00  1.00      1S   O  
ATOM    142  CB  ILE     6      63.526  94.585  89.909  1.00  1.00      1S   C  
ATOM    143  CG1 ILE     6      64.094  95.640  90.893  1.00  1.00      1S   C  
ATOM    144  CG2 ILE     6      62.005  94.759  89.660  1.00  1.00      1S   C  
ATOM    145  CD  ILE     6      63.731  97.089  90.553  1.00  1.00      1S   C  
ATOM    146  HN  ILE     6      65.837  93.435  90.707  1.00  0.00      1S   H  
ATOM    147  HA  ILE     6      63.021  93.084  91.243  1.00  1.00      1S   H  
ATOM    148  HB  ILE     6      64.044  94.708  88.935  1.00  1.00      1S   H  
ATOM    149 HG11 ILE     6      65.203  95.555  90.899  1.00  0.00      1S   H  
ATOM    150 HG12 ILE     6      63.728  95.410  91.917  1.00  0.00      1S   H  
ATOM    151 HG21 ILE     6      61.443  94.631  90.608  1.00  0.00      1S   H  
ATOM    152 HG22 ILE     6      61.631  94.016  88.926  1.00  0.00      1S   H  
ATOM    153 HG23 ILE     6      61.784  95.765  89.250  1.00  0.00      1S   H  
ATOM    154  HD1 ILE     6      62.647  97.271  90.714  1.00  1.00      1S   H  
ATOM    155  HD2 ILE     6      63.975  97.317  89.494  1.00  1.00      1S   H  
ATOM    156  HD3 ILE     6      64.300  97.787  91.204  1.00  1.00      1S   H  
ATOM    157  N   VAL     7      63.104  90.958  89.979  1.00  1.00      1S   N  
ATOM    158  CA  VAL     7      62.343  89.954  89.313  1.00  1.00      1S   C  
ATOM    159  C   VAL     7      60.886  90.349  89.418  1.00  1.00      1S   C  
ATOM    160  O   VAL     7      60.222  90.134  90.430  1.00  1.00      1S   O  
ATOM    161  CB  VAL     7      62.561  88.565  89.909  1.00  1.00      1S   C  
ATOM    162  CG1 VAL     7      63.789  87.919  89.239  1.00  1.00      1S   C  
ATOM    163  CG2 VAL     7      62.723  88.602  91.448  1.00  1.00      1S   C  
ATOM    164  HN  VAL     7      63.251  90.790  90.952  1.00  0.00      1S   H  
ATOM    165  HA  VAL     7      62.607  89.932  88.264  1.00  1.00      1S   H  
ATOM    166  HB  VAL     7      61.690  87.925  89.667  1.00  1.00      1S   H  
ATOM    167 HG11 VAL     7      64.694  88.539  89.406  1.00  0.00      1S   H  
ATOM    168 HG12 VAL     7      63.620  87.812  88.147  1.00  0.00      1S   H  
ATOM    169 HG13 VAL     7      63.964  86.910  89.668  1.00  0.00      1S   H  
ATOM    170 HG21 VAL     7      61.890  89.149  91.933  1.00  0.00      1S   H  
ATOM    171 HG22 VAL     7      63.682  89.082  91.733  1.00  0.00      1S   H  
ATOM    172 HG23 VAL     7      62.730  87.565  91.846  1.00  0.00      1S   H  
ATOM    173  N   GLU     8      60.336  90.898  88.307  1.00  1.00      1S   N  
ATOM    174  CA  GLU     8      58.924  90.798  88.019  1.00  1.00      1S   C  
ATOM    175  C   GLU     8      58.748  89.384  87.487  1.00  1.00      1S   C  
ATOM    176  O   GLU     8      58.803  89.145  86.282  1.00  1.00      1S   O  
ATOM    177  CB  GLU     8      58.442  91.851  86.980  1.00  1.00      1S   C  
ATOM    178  CG  GLU     8      56.930  92.179  87.002  1.00  1.00      1S   C  
ATOM    179  CD  GLU     8      56.055  90.933  86.898  1.00  1.00      1S   C  
ATOM    180  OE1 GLU     8      55.589  90.617  85.772  1.00  1.00      1S   O  
ATOM    181  OE2 GLU     8      55.832  90.288  87.958  1.00  1.00      1S   O1-
ATOM    182  HN  GLU     8      60.901  91.251  87.566  1.00  0.00      1S   H  
ATOM    183  HA  GLU     8      58.363  90.922  88.937  1.00  1.00      1S   H  
ATOM    184  HB1 GLU     8      58.745  91.556  85.953  1.00  1.00      1S   H  
ATOM    185  HB2 GLU     8      58.968  92.808  87.200  1.00  1.00      1S   H  
ATOM    186  HG1 GLU     8      56.694  92.858  86.155  1.00  1.00      1S   H  
ATOM    187  HG2 GLU     8      56.679  92.707  87.946  1.00  1.00      1S   H  
ATOM    188  N   GLU     9      58.605  88.401  88.410  1.00  1.00      1S   N  
ATOM    189  CA  GLU     9      58.638  86.995  88.078  1.00  1.00      1S   C  
ATOM    190  C   GLU     9      57.276  86.374  88.181  1.00  1.00      1S   C  
ATOM    191  O   GLU     9      57.111  85.233  87.752  1.00  1.00      1S   O  
ATOM    192  CB  GLU     9      59.667  86.186  88.917  1.00  1.00      1S   C  
ATOM    193  CG  GLU     9      59.640  86.366  90.453  1.00  1.00      1S   C  
ATOM    194  CD  GLU     9      58.437  85.693  91.098  1.00  1.00      1S   C  
ATOM    195  OE1 GLU     9      58.392  84.435  91.089  1.00  1.00      1S   O  
ATOM    196  OE2 GLU     9      57.550  86.426  91.608  1.00  1.00      1S   O1-
ATOM    197  HN  GLU     9      58.569  88.614  89.385  1.00  0.00      1S   H  
ATOM    198  HA  GLU     9      58.939  86.881  87.047  1.00  1.00      1S   H  
ATOM    199  HB1 GLU     9      60.674  86.511  88.573  1.00  1.00      1S   H  
ATOM    200  HB2 GLU     9      59.593  85.108  88.666  1.00  1.00      1S   H  
ATOM    201  HG1 GLU     9      59.652  87.443  90.717  1.00  1.00      1S   H  
ATOM    202  HG2 GLU     9      60.557  85.902  90.880  1.00  1.00      1S   H  
ATOM    203  N   GLN    10      56.279  87.112  88.738  1.00  1.00      1S   N  
ATOM    204  CA  GLN    10      54.889  86.720  88.882  1.00  1.00      1S   C  
ATOM    205  C   GLN    10      54.592  85.599  89.860  1.00  1.00      1S   C  
ATOM    206  O   GLN    10      53.500  85.569  90.427  1.00  1.00      1S   O  
ATOM    207  CB  GLN    10      54.184  86.418  87.532  1.00  1.00      1S   C  
ATOM    208  CG  GLN    10      53.825  87.665  86.705  1.00  1.00      1S   C  
ATOM    209  CD  GLN    10      52.715  88.452  87.419  1.00  1.00      1S   C  
ATOM    210  NE2 GLN    10      53.083  89.644  87.980  1.00  1.00      1S   N  
ATOM    211  OE1 GLN    10      51.571  88.011  87.483  1.00  1.00      1S   O  
ATOM    212  HN  GLN    10      56.470  88.045  89.035  1.00  0.00      1S   H  
ATOM    213  HA  GLN    10      54.408  87.585  89.311  1.00  1.00      1S   H  
ATOM    214  HB1 GLN    10      53.245  85.857  87.708  1.00  1.00      1S   H  
ATOM    215  HB2 GLN    10      54.837  85.764  86.920  1.00  1.00      1S   H  
ATOM    216  HG1 GLN    10      53.435  87.347  85.714  1.00  1.00      1S   H  
ATOM    217  HG2 GLN    10      54.725  88.290  86.542  1.00  1.00      1S   H  
ATOM    218 HE21 GLN    10      54.036  89.947  87.916  1.00  0.00      1S   H  
ATOM    219 HE22 GLN    10      52.404  90.189  88.470  1.00  0.00      1S   H  
ATOM    220  N   GLY    11      55.512  84.623  90.049  1.00  1.00      1S   N  
ATOM    221  CA  GLY    11      55.300  83.402  90.797  1.00  1.00      1S   C  
ATOM    222  C   GLY    11      54.579  82.403  89.942  1.00  1.00      1S   C  
ATOM    223  O   GLY    11      55.041  81.280  89.751  1.00  1.00      1S   O  
ATOM    224  HN  GLY    11      56.428  84.723  89.661  1.00  0.00      1S   H  
ATOM    225  HA1 GLY    11      54.715  83.614  91.681  1.00  1.00      1S   H  
ATOM    226  HA2 GLY    11      56.278  82.999  91.015  1.00  1.00      1S   H  
ATOM    227  N   ASN    12      53.416  82.820  89.390  1.00  1.00      1S   N  
ATOM    228  CA  ASN    12      52.587  82.063  88.488  1.00  1.00      1S   C  
ATOM    229  C   ASN    12      53.322  81.728  87.207  1.00  1.00      1S   C  
ATOM    230  O   ASN    12      53.222  80.604  86.728  1.00  1.00      1S   O  
ATOM    231  CB  ASN    12      51.198  82.735  88.243  1.00  1.00      1S   C  
ATOM    232  CG  ASN    12      51.243  84.122  87.568  1.00  1.00      1S   C  
ATOM    233  ND2 ASN    12      50.780  85.173  88.310  1.00  1.00      1S   N  
ATOM    234  OD1 ASN    12      51.653  84.263  86.416  1.00  1.00      1S   O  
ATOM    235  HN  ASN    12      53.080  83.736  89.606  1.00  0.00      1S   H  
ATOM    236  HA  ASN    12      52.387  81.123  88.982  1.00  1.00      1S   H  
ATOM    237  HB1 ASN    12      50.689  82.827  89.227  1.00  1.00      1S   H  
ATOM    238  HB2 ASN    12      50.579  82.066  87.611  1.00  1.00      1S   H  
ATOM    239 HD21 ASN    12      50.811  86.094  87.916  1.00  0.00      1S   H  
ATOM    240 HD22 ASN    12      50.442  85.032  89.237  1.00  0.00      1S   H  
ATOM    241  N   LYS    13      54.128  82.669  86.656  1.00  1.00      1S   N  
ATOM    242  CA  LYS    13      54.898  82.476  85.444  1.00  1.00      1S   C  
ATOM    243  C   LYS    13      55.998  81.460  85.654  1.00  1.00      1S   C  
ATOM    244  O   LYS    13      56.242  80.635  84.777  1.00  1.00      1S   O  
ATOM    245  CB  LYS    13      55.464  83.824  84.932  1.00  1.00      1S   C  
ATOM    246  CG  LYS    13      56.302  83.803  83.636  1.00  1.00      1S   C  
ATOM    247  CD  LYS    13      57.806  83.570  83.873  1.00  1.00      1S   C  
ATOM    248  CE  LYS    13      58.709  84.112  82.760  1.00  1.00      1S   C  
ATOM    249  NZ  LYS    13      58.547  83.336  81.516  1.00  1.00      1S   N1+
ATOM    250  HN  LYS    13      54.196  83.577  87.062  1.00  0.00      1S   H  
ATOM    251  HA  LYS    13      54.228  82.084  84.692  1.00  1.00      1S   H  
ATOM    252  HB1 LYS    13      56.066  84.303  85.731  1.00  1.00      1S   H  
ATOM    253  HB2 LYS    13      54.588  84.487  84.744  1.00  1.00      1S   H  
ATOM    254  HG1 LYS    13      56.200  84.814  83.176  1.00  1.00      1S   H  
ATOM    255  HG2 LYS    13      55.891  83.064  82.918  1.00  1.00      1S   H  
ATOM    256  HD1 LYS    13      58.004  82.487  84.027  1.00  1.00      1S   H  
ATOM    257  HD2 LYS    13      58.090  84.097  84.812  1.00  1.00      1S   H  
ATOM    258  HE1 LYS    13      59.775  84.038  83.065  1.00  1.00      1S   H  
ATOM    259  HE2 LYS    13      58.468  85.174  82.538  1.00  1.00      1S   H  
ATOM    260  HZ1 LYS    13      57.605  83.480  81.105  1.00  1.00      1S   H  
ATOM    261  HZ2 LYS    13      58.696  82.325  81.713  1.00  1.00      1S   H  
ATOM    262  HZ3 LYS    13      59.283  83.630  80.832  1.00  1.00      1S   H  
ATOM    263  N   LEU    14      56.667  81.469  86.834  1.00  1.00      1S   N  
ATOM    264  CA  LEU    14      57.718  80.522  87.156  1.00  1.00      1S   C  
ATOM    265  C   LEU    14      57.172  79.131  87.354  1.00  1.00      1S   C  
ATOM    266  O   LEU    14      57.757  78.161  86.877  1.00  1.00      1S   O  
ATOM    267  CB  LEU    14      58.513  80.892  88.430  1.00  1.00      1S   C  
ATOM    268  CG  LEU    14      59.294  82.225  88.364  1.00  1.00      1S   C  
ATOM    269  CD1 LEU    14      60.256  82.321  89.562  1.00  1.00      1S   C  
ATOM    270  CD2 LEU    14      60.074  82.431  87.051  1.00  1.00      1S   C  
ATOM    271  HN  LEU    14      56.460  82.142  87.541  1.00  0.00      1S   H  
ATOM    272  HA  LEU    14      58.393  80.477  86.313  1.00  1.00      1S   H  
ATOM    273  HB1 LEU    14      59.255  80.086  88.633  1.00  1.00      1S   H  
ATOM    274  HB2 LEU    14      57.821  80.939  89.301  1.00  1.00      1S   H  
ATOM    275  HG  LEU    14      58.554  83.055  88.447  1.00  1.00      1S   H  
ATOM    276 HD11 LEU    14      61.004  81.501  89.520  1.00  0.00      1S   H  
ATOM    277 HD12 LEU    14      59.694  82.240  90.517  1.00  0.00      1S   H  
ATOM    278 HD13 LEU    14      60.795  83.291  89.550  1.00  0.00      1S   H  
ATOM    279 HD21 LEU    14      59.391  82.455  86.178  1.00  0.00      1S   H  
ATOM    280 HD22 LEU    14      60.810  81.613  86.908  1.00  0.00      1S   H  
ATOM    281 HD23 LEU    14      60.621  83.398  87.082  1.00  0.00      1S   H  
ATOM    282  N   HSD    15      56.013  79.013  88.041  1.00  1.00      1S   N  
ATOM    283  CA  HSD    15      55.306  77.772  88.267  1.00  1.00      1S   C  
ATOM    284  C   HSD    15      54.866  77.144  86.965  1.00  1.00      1S   C  
ATOM    285  O   HSD    15      55.051  75.948  86.753  1.00  1.00      1S   O  
ATOM    286  CB  HSD    15      54.068  78.006  89.168  1.00  1.00      1S   C  
ATOM    287  CG  HSD    15      53.218  76.780  89.364  1.00  1.00      1S   C  
ATOM    288  CD2 HSD    15      53.441  75.682  90.134  1.00  1.00      1S   C  
ATOM    289  ND1 HSD    15      52.060  76.520  88.661  1.00  1.00      1S   N  
ATOM    290  CE1 HSD    15      51.643  75.287  89.040  1.00  1.00      1S   C  
ATOM    291  NE2 HSD    15      52.449  74.740  89.930  1.00  1.00      1S   N  
ATOM    292  HN  HSD    15      55.584  79.821  88.443  1.00  0.00      1S   H  
ATOM    293  HA  HSD    15      55.982  77.087  88.760  1.00  1.00      1S   H  
ATOM    294  HB1 HSD    15      53.442  78.818  88.740  1.00  1.00      1S   H  
ATOM    295  HB2 HSD    15      54.419  78.348  90.165  1.00  1.00      1S   H  
ATOM    296  HD1 HSD    15      51.628  77.131  87.996  1.00  0.00      1S   H  
ATOM    297  HD2 HSD    15      54.256  75.471  90.815  1.00  1.00      1S   H  
ATOM    298  HE1 HSD    15      50.748  74.816  88.638  1.00  1.00      1S   H  
ATOM    299  N   TRP    16      54.288  77.958  86.054  1.00  1.00      1S   N  
ATOM    300  CA  TRP    16      53.791  77.528  84.767  1.00  1.00      1S   C  
ATOM    301  C   TRP    16      54.912  77.109  83.846  1.00  1.00      1S   C  
ATOM    302  O   TRP    16      54.762  76.134  83.116  1.00  1.00      1S   O  
ATOM    303  CB  TRP    16      52.903  78.617  84.104  1.00  1.00      1S   C  
ATOM    304  CG  TRP    16      51.591  78.878  84.847  1.00  1.00      1S   C  
ATOM    305  CD1 TRP    16      50.895  78.013  85.647  1.00  1.00      1S   C  
ATOM    306  CD2 TRP    16      50.837  80.112  84.844  1.00  1.00      1S   C  
ATOM    307  CE2 TRP    16      49.700  79.902  85.658  1.00  1.00      1S   C  
ATOM    308  CE3 TRP    16      51.051  81.342  84.223  1.00  1.00      1S   C  
ATOM    309  NE1 TRP    16      49.764  78.616  86.143  1.00  1.00      1S   N  
ATOM    310  CZ2 TRP    16      48.757  80.906  85.850  1.00  1.00      1S   C  
ATOM    311  CZ3 TRP    16      50.100  82.357  84.423  1.00  1.00      1S   C  
ATOM    312  CH2 TRP    16      48.967  82.141  85.223  1.00  1.00      1S   C  
ATOM    313  HN  TRP    16      54.138  78.924  86.259  1.00  0.00      1S   H  
ATOM    314  HA  TRP    16      53.190  76.644  84.931  1.00  1.00      1S   H  
ATOM    315  HB1 TRP    16      52.632  78.300  83.073  1.00  1.00      1S   H  
ATOM    316  HB2 TRP    16      53.476  79.567  84.028  1.00  1.00      1S   H  
ATOM    317  HD1 TRP    16      51.183  76.994  85.859  1.00  1.00      1S   H  
ATOM    318  HE1 TRP    16      49.104  78.202  86.730  1.00  1.00      1S   H  
ATOM    319  HE3 TRP    16      51.918  81.534  83.610  1.00  1.00      1S   H  
ATOM    320  HZ2 TRP    16      47.884  80.755  86.467  1.00  1.00      1S   H  
ATOM    321  HZ3 TRP    16      50.246  83.324  83.964  1.00  1.00      1S   H  
ATOM    322  HH2 TRP    16      48.253  82.940  85.365  1.00  1.00      1S   H  
ATOM    323  N   ALA    17      56.081  77.791  83.892  1.00  1.00      1S   N  
ATOM    324  CA  ALA    17      57.256  77.427  83.125  1.00  1.00      1S   C  
ATOM    325  C   ALA    17      57.864  76.128  83.607  1.00  1.00      1S   C  
ATOM    326  O   ALA    17      58.330  75.329  82.799  1.00  1.00      1S   O  
ATOM    327  CB  ALA    17      58.337  78.524  83.183  1.00  1.00      1S   C  
ATOM    328  HN  ALA    17      56.185  78.596  84.474  1.00  0.00      1S   H  
ATOM    329  HA  ALA    17      56.953  77.292  82.096  1.00  1.00      1S   H  
ATOM    330  HB1 ALA    17      58.641  78.723  84.233  1.00  1.00      1S   H  
ATOM    331  HB2 ALA    17      57.936  79.466  82.753  1.00  1.00      1S   H  
ATOM    332  HB3 ALA    17      59.235  78.231  82.598  1.00  1.00      1S   H  
ATOM    333  N   ALA    18      57.844  75.882  84.939  1.00  1.00      1S   N  
ATOM    334  CA  ALA    18      58.357  74.685  85.568  1.00  1.00      1S   C  
ATOM    335  C   ALA    18      57.513  73.470  85.247  1.00  1.00      1S   C  
ATOM    336  O   ALA    18      58.037  72.378  85.039  1.00  1.00      1S   O  
ATOM    337  CB  ALA    18      58.429  74.847  87.098  1.00  1.00      1S   C  
ATOM    338  HN  ALA    18      57.475  76.561  85.572  1.00  0.00      1S   H  
ATOM    339  HA  ALA    18      59.354  74.520  85.190  1.00  1.00      1S   H  
ATOM    340  HB1 ALA    18      57.429  75.077  87.520  1.00  1.00      1S   H  
ATOM    341  HB2 ALA    18      59.114  75.684  87.353  1.00  1.00      1S   H  
ATOM    342  HB3 ALA    18      58.816  73.924  87.580  1.00  1.00      1S   H  
ATOM    343  N   LEU    19      56.176  73.651  85.177  1.00  1.00      1S   N  
ATOM    344  CA  LEU    19      55.208  72.629  84.851  1.00  1.00      1S   C  
ATOM    345  C   LEU    19      55.305  72.280  83.387  1.00  1.00      1S   C  
ATOM    346  O   LEU    19      55.337  71.105  83.031  1.00  1.00      1S   O  
ATOM    347  CB  LEU    19      53.791  73.132  85.219  1.00  1.00      1S   C  
ATOM    348  CG  LEU    19      52.635  72.100  85.215  1.00  1.00      1S   C  
ATOM    349  CD1 LEU    19      51.476  72.640  86.074  1.00  1.00      1S   C  
ATOM    350  CD2 LEU    19      52.110  71.738  83.811  1.00  1.00      1S   C  
ATOM    351  HN  LEU    19      55.785  74.547  85.381  1.00  0.00      1S   H  
ATOM    352  HA  LEU    19      55.441  71.748  85.433  1.00  1.00      1S   H  
ATOM    353  HB1 LEU    19      53.515  73.999  84.582  1.00  1.00      1S   H  
ATOM    354  HB2 LEU    19      53.867  73.515  86.264  1.00  1.00      1S   H  
ATOM    355  HG  LEU    19      53.001  71.167  85.701  1.00  1.00      1S   H  
ATOM    356 HD11 LEU    19      51.100  73.595  85.648  1.00  0.00      1S   H  
ATOM    357 HD12 LEU    19      51.820  72.827  87.113  1.00  0.00      1S   H  
ATOM    358 HD13 LEU    19      50.641  71.909  86.102  1.00  0.00      1S   H  
ATOM    359 HD21 LEU    19      52.860  71.162  83.235  1.00  0.00      1S   H  
ATOM    360 HD22 LEU    19      51.856  72.659  83.247  1.00  0.00      1S   H  
ATOM    361 HD23 LEU    19      51.197  71.112  83.896  1.00  0.00      1S   H  
ATOM    362  N   LEU    20      55.395  73.302  82.502  1.00  1.00      1S   N  
ATOM    363  CA  LEU    20      55.566  73.137  81.074  1.00  1.00      1S   C  
ATOM    364  C   LEU    20      56.829  72.385  80.742  1.00  1.00      1S   C  
ATOM    365  O   LEU    20      56.772  71.446  79.958  1.00  1.00      1S   O  
ATOM    366  CB  LEU    20      55.578  74.490  80.320  1.00  1.00      1S   C  
ATOM    367  CG  LEU    20      54.169  75.086  80.088  1.00  1.00      1S   C  
ATOM    368  CD1 LEU    20      54.248  76.589  79.764  1.00  1.00      1S   C  
ATOM    369  CD2 LEU    20      53.404  74.338  78.978  1.00  1.00      1S   C  
ATOM    370  HN  LEU    20      55.338  74.250  82.812  1.00  0.00      1S   H  
ATOM    371  HA  LEU    20      54.741  72.537  80.716  1.00  1.00      1S   H  
ATOM    372  HB1 LEU    20      56.059  74.383  79.323  1.00  1.00      1S   H  
ATOM    373  HB2 LEU    20      56.186  75.211  80.910  1.00  1.00      1S   H  
ATOM    374  HG  LEU    20      53.590  74.980  81.034  1.00  1.00      1S   H  
ATOM    375 HD11 LEU    20      54.827  76.752  78.831  1.00  0.00      1S   H  
ATOM    376 HD12 LEU    20      54.745  77.137  80.592  1.00  0.00      1S   H  
ATOM    377 HD13 LEU    20      53.227  77.006  79.627  1.00  0.00      1S   H  
ATOM    378 HD21 LEU    20      53.292  73.262  79.225  1.00  0.00      1S   H  
ATOM    379 HD22 LEU    20      53.950  74.425  78.014  1.00  0.00      1S   H  
ATOM    380 HD23 LEU    20      52.392  74.775  78.849  1.00  0.00      1S   H  
ATOM    381  N   ILE    21      57.992  72.740  81.344  1.00  1.00      1S   N  
ATOM    382  CA  ILE    21      59.248  72.066  81.061  1.00  1.00      1S   C  
ATOM    383  C   ILE    21      59.269  70.658  81.633  1.00  1.00      1S   C  
ATOM    384  O   ILE    21      59.905  69.784  81.057  1.00  1.00      1S   O  
ATOM    385  CB  ILE    21      60.488  72.886  81.434  1.00  1.00      1S   C  
ATOM    386  CG1 ILE    21      61.807  72.379  80.793  1.00  1.00      1S   C  
ATOM    387  CG2 ILE    21      60.644  72.980  82.958  1.00  1.00      1S   C  
ATOM    388  CD  ILE    21      61.843  72.454  79.264  1.00  1.00      1S   C  
ATOM    389  HN  ILE    21      58.039  73.508  81.982  1.00  0.00      1S   H  
ATOM    390  HA  ILE    21      59.277  71.957  79.988  1.00  1.00      1S   H  
ATOM    391  HB  ILE    21      60.322  73.922  81.053  1.00  1.00      1S   H  
ATOM    392 HG11 ILE    21      62.005  71.335  81.119  1.00  0.00      1S   H  
ATOM    393 HG12 ILE    21      62.637  73.008  81.187  1.00  0.00      1S   H  
ATOM    394 HG21 ILE    21      60.925  71.996  83.388  1.00  0.00      1S   H  
ATOM    395 HG22 ILE    21      59.700  73.313  83.425  1.00  0.00      1S   H  
ATOM    396 HG23 ILE    21      61.438  73.714  83.215  1.00  0.00      1S   H  
ATOM    397  HD1 ILE    21      61.556  73.470  78.920  1.00  1.00      1S   H  
ATOM    398  HD2 ILE    21      61.144  71.718  78.816  1.00  1.00      1S   H  
ATOM    399  HD3 ILE    21      62.866  72.230  78.893  1.00  1.00      1S   H  
ATOM    400  N   LEU    22      58.515  70.365  82.729  1.00  1.00      1S   N  
ATOM    401  CA  LEU    22      58.311  69.016  83.242  1.00  1.00      1S   C  
ATOM    402  C   LEU    22      57.562  68.189  82.216  1.00  1.00      1S   C  
ATOM    403  O   LEU    22      57.951  67.067  81.902  1.00  1.00      1S   O  
ATOM    404  CB  LEU    22      57.540  69.031  84.591  1.00  1.00      1S   C  
ATOM    405  CG  LEU    22      57.621  67.764  85.486  1.00  1.00      1S   C  
ATOM    406  CD1 LEU    22      57.050  68.086  86.881  1.00  1.00      1S   C  
ATOM    407  CD2 LEU    22      56.914  66.514  84.926  1.00  1.00      1S   C  
ATOM    408  HN  LEU    22      58.029  71.085  83.221  1.00  0.00      1S   H  
ATOM    409  HA  LEU    22      59.286  68.577  83.399  1.00  1.00      1S   H  
ATOM    410  HB1 LEU    22      56.473  69.289  84.422  1.00  1.00      1S   H  
ATOM    411  HB2 LEU    22      57.978  69.859  85.193  1.00  1.00      1S   H  
ATOM    412  HG  LEU    22      58.698  67.512  85.621  1.00  1.00      1S   H  
ATOM    413 HD11 LEU    22      55.980  68.373  86.799  1.00  0.00      1S   H  
ATOM    414 HD12 LEU    22      57.609  68.925  87.346  1.00  0.00      1S   H  
ATOM    415 HD13 LEU    22      57.128  67.199  87.545  1.00  0.00      1S   H  
ATOM    416 HD21 LEU    22      57.451  66.111  84.046  1.00  0.00      1S   H  
ATOM    417 HD22 LEU    22      55.870  66.756  84.635  1.00  0.00      1S   H  
ATOM    418 HD23 LEU    22      56.890  65.713  85.695  1.00  0.00      1S   H  
ATOM    419  N   MET    23      56.490  68.762  81.624  1.00  1.00      1S   N  
ATOM    420  CA  MET    23      55.682  68.134  80.602  1.00  1.00      1S   C  
ATOM    421  C   MET    23      56.269  68.314  79.212  1.00  1.00      1S   C  
ATOM    422  O   MET    23      55.574  68.129  78.215  1.00  1.00      1S   O  
ATOM    423  CB  MET    23      54.232  68.672  80.646  1.00  1.00      1S   C  
ATOM    424  CG  MET    23      53.523  68.376  81.985  1.00  1.00      1S   C  
ATOM    425  SD  MET    23      53.370  66.599  82.363  1.00  1.00      1S   S  
ATOM    426  CE  MET    23      52.712  66.784  84.046  1.00  1.00      1S   C  
ATOM    427  HN  MET    23      56.192  69.676  81.895  1.00  0.00      1S   H  
ATOM    428  HA  MET    23      55.654  67.073  80.795  1.00  1.00      1S   H  
ATOM    429  HB1 MET    23      53.628  68.216  79.830  1.00  1.00      1S   H  
ATOM    430  HB2 MET    23      54.247  69.774  80.488  1.00  1.00      1S   H  
ATOM    431  HG1 MET    23      52.512  68.838  81.951  1.00  1.00      1S   H  
ATOM    432  HG2 MET    23      54.081  68.881  82.802  1.00  1.00      1S   H  
ATOM    433  HE1 MET    23      51.751  67.341  84.041  1.00  1.00      1S   H  
ATOM    434  HE2 MET    23      53.426  67.335  84.695  1.00  1.00      1S   H  
ATOM    435  HE3 MET    23      52.529  65.790  84.507  1.00  1.00      1S   H  
ATOM    436  N   VAL    24      57.583  68.629  79.124  1.00  1.00      1S   N  
ATOM    437  CA  VAL    24      58.395  68.539  77.928  1.00  1.00      1S   C  
ATOM    438  C   VAL    24      59.417  67.463  78.212  1.00  1.00      1S   C  
ATOM    439  O   VAL    24      59.707  66.657  77.333  1.00  1.00      1S   O  
ATOM    440  CB  VAL    24      59.044  69.864  77.543  1.00  1.00      1S   C  
ATOM    441  CG1 VAL    24      60.158  69.697  76.485  1.00  1.00      1S   C  
ATOM    442  CG2 VAL    24      57.938  70.784  76.989  1.00  1.00      1S   C  
ATOM    443  HN  VAL    24      58.082  68.878  79.951  1.00  0.00      1S   H  
ATOM    444  HA  VAL    24      57.790  68.195  77.101  1.00  1.00      1S   H  
ATOM    445  HB  VAL    24      59.483  70.328  78.452  1.00  1.00      1S   H  
ATOM    446 HG11 VAL    24      59.754  69.217  75.569  1.00  0.00      1S   H  
ATOM    447 HG12 VAL    24      60.996  69.083  76.869  1.00  0.00      1S   H  
ATOM    448 HG13 VAL    24      60.567  70.692  76.208  1.00  0.00      1S   H  
ATOM    449 HG21 VAL    24      57.065  70.831  77.669  1.00  0.00      1S   H  
ATOM    450 HG22 VAL    24      57.584  70.405  76.007  1.00  0.00      1S   H  
ATOM    451 HG23 VAL    24      58.330  71.813  76.850  1.00  0.00      1S   H  
ATOM    452  N   ILE    25      59.941  67.380  79.465  1.00  1.00      1S   N  
ATOM    453  CA  ILE    25      60.826  66.331  79.949  1.00  1.00      1S   C  
ATOM    454  C   ILE    25      60.174  64.979  79.782  1.00  1.00      1S   C  
ATOM    455  O   ILE    25      60.661  64.186  78.985  1.00  1.00      1S   O  
ATOM    456  CB  ILE    25      61.300  66.569  81.390  1.00  1.00      1S   C  
ATOM    457  CG1 ILE    25      62.322  67.729  81.401  1.00  1.00      1S   C  
ATOM    458  CG2 ILE    25      61.933  65.305  82.023  1.00  1.00      1S   C  
ATOM    459  CD  ILE    25      62.552  68.361  82.779  1.00  1.00      1S   C  
ATOM    460  HN  ILE    25      59.722  68.073  80.148  1.00  0.00      1S   H  
ATOM    461  HA  ILE    25      61.698  66.335  79.311  1.00  1.00      1S   H  
ATOM    462  HB  ILE    25      60.427  66.869  82.011  1.00  1.00      1S   H  
ATOM    463 HG11 ILE    25      61.991  68.528  80.704  1.00  0.00      1S   H  
ATOM    464 HG12 ILE    25      63.286  67.334  81.013  1.00  0.00      1S   H  
ATOM    465 HG21 ILE    25      62.732  64.902  81.366  1.00  0.00      1S   H  
ATOM    466 HG22 ILE    25      61.174  64.515  82.195  1.00  0.00      1S   H  
ATOM    467 HG23 ILE    25      62.381  65.549  83.008  1.00  0.00      1S   H  
ATOM    468  HD1 ILE    25      62.941  67.615  83.502  1.00  1.00      1S   H  
ATOM    469  HD2 ILE    25      61.604  68.782  83.174  1.00  1.00      1S   H  
ATOM    470  HD3 ILE    25      63.291  69.187  82.701  1.00  1.00      1S   H  
ATOM    471  N   ILE    26      59.051  64.687  80.484  1.00  1.00      1S   N  
ATOM    472  CA  ILE    26      58.419  63.378  80.463  1.00  1.00      1S   C  
ATOM    473  C   ILE    26      57.996  62.887  79.070  1.00  1.00      1S   C  
ATOM    474  O   ILE    26      58.249  61.707  78.824  1.00  1.00      1S   O  
ATOM    475  CB  ILE    26      57.376  63.183  81.579  1.00  1.00      1S   C  
ATOM    476  CG1 ILE    26      56.951  61.709  81.806  1.00  1.00      1S   C  
ATOM    477  CG2 ILE    26      56.132  64.073  81.396  1.00  1.00      1S   C  
ATOM    478  CD  ILE    26      58.089  60.772  82.223  1.00  1.00      1S   C  
ATOM    479  HN  ILE    26      58.631  65.363  81.089  1.00  0.00      1S   H  
ATOM    480  HA  ILE    26      59.226  62.716  80.745  1.00  1.00      1S   H  
ATOM    481  HB  ILE    26      57.865  63.519  82.526  1.00  1.00      1S   H  
ATOM    482 HG11 ILE    26      56.464  61.316  80.888  1.00  0.00      1S   H  
ATOM    483 HG12 ILE    26      56.185  61.700  82.615  1.00  0.00      1S   H  
ATOM    484 HG21 ILE    26      55.513  63.703  80.553  1.00  0.00      1S   H  
ATOM    485 HG22 ILE    26      56.421  65.125  81.207  1.00  0.00      1S   H  
ATOM    486 HG23 ILE    26      55.507  64.044  82.314  1.00  0.00      1S   H  
ATOM    487  HD1 ILE    26      58.644  61.196  83.087  1.00  1.00      1S   H  
ATOM    488  HD2 ILE    26      58.799  60.613  81.384  1.00  1.00      1S   H  
ATOM    489  HD3 ILE    26      57.678  59.783  82.521  1.00  1.00      1S   H  
ATOM    490  N   PRO    27      57.438  63.623  78.089  1.00  1.00      1S   N  
ATOM    491  CA  PRO    27      57.212  63.081  76.754  1.00  1.00      1S   C  
ATOM    492  C   PRO    27      58.474  62.980  75.918  1.00  1.00      1S   C  
ATOM    493  O   PRO    27      58.466  62.181  74.984  1.00  1.00      1S   O  
ATOM    494  CB  PRO    27      56.228  64.061  76.098  1.00  1.00      1S   C  
ATOM    495  CG  PRO    27      56.484  65.386  76.811  1.00  1.00      1S   C  
ATOM    496  CD  PRO    27      56.820  64.941  78.234  1.00  1.00      1S   C  
ATOM    497  HA  PRO    27      56.792  62.089  76.841  1.00  1.00      1S   H  
ATOM    498  HB1 PRO    27      55.189  63.731  76.322  1.00  1.00      1S   H  
ATOM    499  HB2 PRO    27      56.347  64.145  74.999  1.00  1.00      1S   H  
ATOM    500  HG1 PRO    27      57.360  65.897  76.357  1.00  1.00      1S   H  
ATOM    501  HG2 PRO    27      55.603  66.056  76.774  1.00  1.00      1S   H  
ATOM    502  HD1 PRO    27      57.501  65.658  78.729  1.00  1.00      1S   H  
ATOM    503  HD2 PRO    27      55.881  64.842  78.816  1.00  1.00      1S   H  
ATOM    504  N   THR    28      59.563  63.743  76.205  1.00  1.00      1S   N  
ATOM    505  CA  THR    28      60.836  63.603  75.506  1.00  1.00      1S   C  
ATOM    506  C   THR    28      61.451  62.286  75.911  1.00  1.00      1S   C  
ATOM    507  O   THR    28      61.873  61.514  75.051  1.00  1.00      1S   O  
ATOM    508  CB  THR    28      61.827  64.740  75.763  1.00  1.00      1S   C  
ATOM    509  CG2 THR    28      63.194  64.493  75.088  1.00  1.00      1S   C  
ATOM    510  OG1 THR    28      61.313  65.954  75.233  1.00  1.00      1S   O  
ATOM    511  HN  THR    28      59.537  64.429  76.930  1.00  0.00      1S   H  
ATOM    512  HA  THR    28      60.633  63.559  74.444  1.00  1.00      1S   H  
ATOM    513  HB  THR    28      61.985  64.875  76.855  1.00  1.00      1S   H  
ATOM    514  HG1 THR    28      60.659  66.264  75.870  1.00  1.00      1S   H  
ATOM    515 HG21 THR    28      63.072  64.376  73.991  1.00  0.00      1S   H  
ATOM    516 HG22 THR    28      63.693  63.588  75.492  1.00  0.00      1S   H  
ATOM    517 HG23 THR    28      63.869  65.356  75.273  1.00  0.00      1S   H  
ATOM    518  N   ILE    29      61.468  61.986  77.237  1.00  1.00      1S   N  
ATOM    519  CA  ILE    29      62.017  60.767  77.797  1.00  1.00      1S   C  
ATOM    520  C   ILE    29      61.249  59.580  77.265  1.00  1.00      1S   C  
ATOM    521  O   ILE    29      61.839  58.695  76.655  1.00  1.00      1S   O  
ATOM    522  CB  ILE    29      62.034  60.708  79.334  1.00  1.00      1S   C  
ATOM    523  CG1 ILE    29      62.707  61.925  80.022  1.00  1.00      1S   C  
ATOM    524  CG2 ILE    29      62.731  59.409  79.807  1.00  1.00      1S   C  
ATOM    525  CD  ILE    29      63.898  62.552  79.293  1.00  1.00      1S   C  
ATOM    526  HN  ILE    29      61.115  62.639  77.907  1.00  0.00      1S   H  
ATOM    527  HA  ILE    29      63.031  60.686  77.435  1.00  1.00      1S   H  
ATOM    528  HB  ILE    29      60.985  60.677  79.711  1.00  1.00      1S   H  
ATOM    529 HG11 ILE    29      63.047  61.600  81.031  1.00  0.00      1S   H  
ATOM    530 HG12 ILE    29      61.946  62.706  80.204  1.00  0.00      1S   H  
ATOM    531 HG21 ILE    29      63.779  59.380  79.447  1.00  0.00      1S   H  
ATOM    532 HG22 ILE    29      62.201  58.503  79.452  1.00  0.00      1S   H  
ATOM    533 HG23 ILE    29      62.747  59.376  80.918  1.00  0.00      1S   H  
ATOM    534  HD1 ILE    29      63.568  63.107  78.390  1.00  1.00      1S   H  
ATOM    535  HD2 ILE    29      64.632  61.778  78.988  1.00  1.00      1S   H  
ATOM    536  HD3 ILE    29      64.405  63.275  79.967  1.00  1.00      1S   H  
ATOM    537  N   GLY    30      59.909  59.554  77.457  1.00  1.00      1S   N  
ATOM    538  CA  GLY    30      59.073  58.417  77.132  1.00  1.00      1S   C  
ATOM    539  C   GLY    30      58.984  58.141  75.658  1.00  1.00      1S   C  
ATOM    540  O   GLY    30      59.064  56.989  75.236  1.00  1.00      1S   O  
ATOM    541  HN  GLY    30      59.442  60.317  77.901  1.00  0.00      1S   H  
ATOM    542  HA1 GLY    30      58.080  58.651  77.485  1.00  1.00      1S   H  
ATOM    543  HA2 GLY    30      59.498  57.547  77.613  1.00  1.00      1S   H  
ATOM    544  N   GLY    31      58.822  59.200  74.834  1.00  1.00      1S   N  
ATOM    545  CA  GLY    31      58.656  59.085  73.402  1.00  1.00      1S   C  
ATOM    546  C   GLY    31      59.896  58.586  72.721  1.00  1.00      1S   C  
ATOM    547  O   GLY    31      59.821  57.667  71.910  1.00  1.00      1S   O  
ATOM    548  HN  GLY    31      58.769  60.130  75.194  1.00  0.00      1S   H  
ATOM    549  HA1 GLY    31      58.443  60.076  73.030  1.00  1.00      1S   H  
ATOM    550  HA2 GLY    31      57.859  58.380  73.211  1.00  1.00      1S   H  
ATOM    551  N   ASN    32      61.077  59.167  73.041  1.00  1.00      1S   N  
ATOM    552  CA  ASN    32      62.327  58.754  72.438  1.00  1.00      1S   C  
ATOM    553  C   ASN    32      62.790  57.418  72.962  1.00  1.00      1S   C  
ATOM    554  O   ASN    32      63.438  56.684  72.222  1.00  1.00      1S   O  
ATOM    555  CB  ASN    32      63.454  59.805  72.567  1.00  1.00      1S   C  
ATOM    556  CG  ASN    32      63.174  60.924  71.553  1.00  1.00      1S   C  
ATOM    557  ND2 ASN    32      63.002  62.176  72.065  1.00  1.00      1S   N  
ATOM    558  OD1 ASN    32      63.108  60.674  70.350  1.00  1.00      1S   O  
ATOM    559  HN  ASN    32      61.132  59.915  73.701  1.00  0.00      1S   H  
ATOM    560  HA  ASN    32      62.138  58.592  71.384  1.00  1.00      1S   H  
ATOM    561  HB1 ASN    32      64.437  59.360  72.303  1.00  1.00      1S   H  
ATOM    562  HB2 ASN    32      63.511  60.195  73.602  1.00  1.00      1S   H  
ATOM    563 HD21 ASN    32      62.824  62.941  71.442  1.00  0.00      1S   H  
ATOM    564 HD22 ASN    32      63.068  62.332  73.047  1.00  0.00      1S   H  
ATOM    565  N   THR    33      62.410  57.020  74.206  1.00  1.00      1S   N  
ATOM    566  CA  THR    33      62.593  55.660  74.703  1.00  1.00      1S   C  
ATOM    567  C   THR    33      61.855  54.680  73.814  1.00  1.00      1S   C  
ATOM    568  O   THR    33      62.443  53.695  73.380  1.00  1.00      1S   O  
ATOM    569  CB  THR    33      62.178  55.468  76.160  1.00  1.00      1S   C  
ATOM    570  CG2 THR    33      62.337  54.004  76.624  1.00  1.00      1S   C  
ATOM    571  OG1 THR    33      63.003  56.263  77.001  1.00  1.00      1S   O  
ATOM    572  HN  THR    33      61.935  57.646  74.822  1.00  0.00      1S   H  
ATOM    573  HA  THR    33      63.647  55.431  74.623  1.00  1.00      1S   H  
ATOM    574  HB  THR    33      61.122  55.782  76.305  1.00  1.00      1S   H  
ATOM    575  HG1 THR    33      62.685  57.168  76.907  1.00  1.00      1S   H  
ATOM    576 HG21 THR    33      63.390  53.670  76.503  1.00  0.00      1S   H  
ATOM    577 HG22 THR    33      61.677  53.321  76.052  1.00  0.00      1S   H  
ATOM    578 HG23 THR    33      62.064  53.916  77.697  1.00  0.00      1S   H  
ATOM    579  N   LEU    34      60.571  54.949  73.469  1.00  1.00      1S   N  
ATOM    580  CA  LEU    34      59.796  54.106  72.576  1.00  1.00      1S   C  
ATOM    581  C   LEU    34      60.389  54.004  71.177  1.00  1.00      1S   C  
ATOM    582  O   LEU    34      60.358  52.917  70.604  1.00  1.00      1S   O  
ATOM    583  CB  LEU    34      58.296  54.507  72.502  1.00  1.00      1S   C  
ATOM    584  CG  LEU    34      57.352  53.701  73.437  1.00  1.00      1S   C  
ATOM    585  CD1 LEU    34      57.242  52.218  73.024  1.00  1.00      1S   C  
ATOM    586  CD2 LEU    34      57.695  53.835  74.933  1.00  1.00      1S   C  
ATOM    587  HN  LEU    34      60.093  55.747  73.833  1.00  0.00      1S   H  
ATOM    588  HA  LEU    34      59.848  53.109  72.986  1.00  1.00      1S   H  
ATOM    589  HB1 LEU    34      57.908  54.357  71.470  1.00  1.00      1S   H  
ATOM    590  HB2 LEU    34      58.202  55.590  72.732  1.00  1.00      1S   H  
ATOM    591  HG  LEU    34      56.334  54.140  73.300  1.00  1.00      1S   H  
ATOM    592 HD11 LEU    34      58.192  51.682  73.226  1.00  0.00      1S   H  
ATOM    593 HD12 LEU    34      57.008  52.133  71.943  1.00  0.00      1S   H  
ATOM    594 HD13 LEU    34      56.433  51.721  73.601  1.00  0.00      1S   H  
ATOM    595 HD21 LEU    34      57.660  54.899  75.243  1.00  0.00      1S   H  
ATOM    596 HD22 LEU    34      58.708  53.432  75.144  1.00  0.00      1S   H  
ATOM    597 HD23 LEU    34      56.961  53.268  75.544  1.00  0.00      1S   H  
ATOM    598  N   VAL    35      60.986  55.090  70.606  1.00  1.00      1S   N  
ATOM    599  CA  VAL    35      61.713  55.048  69.334  1.00  1.00      1S   C  
ATOM    600  C   VAL    35      62.863  54.065  69.401  1.00  1.00      1S   C  
ATOM    601  O   VAL    35      63.027  53.243  68.502  1.00  1.00      1S   O  
ATOM    602  CB  VAL    35      62.276  56.399  68.871  1.00  1.00      1S   C  
ATOM    603  CG1 VAL    35      63.068  56.276  67.546  1.00  1.00      1S   C  
ATOM    604  CG2 VAL    35      61.125  57.394  68.658  1.00  1.00      1S   C  
ATOM    605  HN  VAL    35      60.956  55.980  71.058  1.00  0.00      1S   H  
ATOM    606  HA  VAL    35      61.021  54.691  68.584  1.00  1.00      1S   H  
ATOM    607  HB  VAL    35      62.954  56.809  69.652  1.00  1.00      1S   H  
ATOM    608 HG11 VAL    35      62.421  55.851  66.750  1.00  0.00      1S   H  
ATOM    609 HG12 VAL    35      63.968  55.639  67.657  1.00  0.00      1S   H  
ATOM    610 HG13 VAL    35      63.408  57.282  67.219  1.00  0.00      1S   H  
ATOM    611 HG21 VAL    35      60.559  57.542  69.597  1.00  0.00      1S   H  
ATOM    612 HG22 VAL    35      60.431  57.022  67.875  1.00  0.00      1S   H  
ATOM    613 HG23 VAL    35      61.524  58.378  68.332  1.00  0.00      1S   H  
ATOM    614  N   ILE    36      63.674  54.116  70.485  1.00  1.00      1S   N  
ATOM    615  CA  ILE    36      64.844  53.278  70.684  1.00  1.00      1S   C  
ATOM    616  C   ILE    36      64.439  51.823  70.781  1.00  1.00      1S   C  
ATOM    617  O   ILE    36      65.077  50.960  70.179  1.00  1.00      1S   O  
ATOM    618  CB  ILE    36      65.649  53.708  71.912  1.00  1.00      1S   C  
ATOM    619  CG1 ILE    36      66.207  55.139  71.714  1.00  1.00      1S   C  
ATOM    620  CG2 ILE    36      66.807  52.725  72.208  1.00  1.00      1S   C  
ATOM    621  CD  ILE    36      66.502  55.854  73.035  1.00  1.00      1S   C  
ATOM    622  HN  ILE    36      63.503  54.780  71.212  1.00  0.00      1S   H  
ATOM    623  HA  ILE    36      65.464  53.383  69.807  1.00  1.00      1S   H  
ATOM    624  HB  ILE    36      64.967  53.723  72.792  1.00  1.00      1S   H  
ATOM    625 HG11 ILE    36      65.481  55.759  71.148  1.00  0.00      1S   H  
ATOM    626 HG12 ILE    36      67.133  55.085  71.102  1.00  0.00      1S   H  
ATOM    627 HG21 ILE    36      67.482  52.651  71.330  1.00  0.00      1S   H  
ATOM    628 HG22 ILE    36      66.430  51.711  72.457  1.00  0.00      1S   H  
ATOM    629 HG23 ILE    36      67.400  53.083  73.075  1.00  0.00      1S   H  
ATOM    630  HD1 ILE    36      67.242  55.286  73.636  1.00  1.00      1S   H  
ATOM    631  HD2 ILE    36      65.574  55.961  73.634  1.00  1.00      1S   H  
ATOM    632  HD3 ILE    36      66.907  56.870  72.841  1.00  1.00      1S   H  
ATOM    633  N   LEU    37      63.333  51.527  71.505  1.00  1.00      1S   N  
ATOM    634  CA  LEU    37      62.801  50.192  71.664  1.00  1.00      1S   C  
ATOM    635  C   LEU    37      62.306  49.645  70.348  1.00  1.00      1S   C  
ATOM    636  O   LEU    37      62.537  48.482  70.036  1.00  1.00      1S   O  
ATOM    637  CB  LEU    37      61.633  50.142  72.683  1.00  1.00      1S   C  
ATOM    638  CG  LEU    37      62.042  50.455  74.143  1.00  1.00      1S   C  
ATOM    639  CD1 LEU    37      60.798  50.613  75.036  1.00  1.00      1S   C  
ATOM    640  CD2 LEU    37      63.006  49.409  74.733  1.00  1.00      1S   C  
ATOM    641  HN  LEU    37      62.825  52.249  71.973  1.00  0.00      1S   H  
ATOM    642  HA  LEU    37      63.605  49.553  71.999  1.00  1.00      1S   H  
ATOM    643  HB1 LEU    37      61.168  49.131  72.673  1.00  1.00      1S   H  
ATOM    644  HB2 LEU    37      60.857  50.875  72.371  1.00  1.00      1S   H  
ATOM    645  HG  LEU    37      62.578  51.430  74.151  1.00  1.00      1S   H  
ATOM    646 HD11 LEU    37      60.217  49.666  75.056  1.00  0.00      1S   H  
ATOM    647 HD12 LEU    37      60.145  51.423  74.651  1.00  0.00      1S   H  
ATOM    648 HD13 LEU    37      61.099  50.866  76.075  1.00  0.00      1S   H  
ATOM    649 HD21 LEU    37      63.941  49.348  74.139  1.00  0.00      1S   H  
ATOM    650 HD22 LEU    37      62.526  48.408  74.748  1.00  0.00      1S   H  
ATOM    651 HD23 LEU    37      63.277  49.686  75.774  1.00  0.00      1S   H  
ATOM    652  N   ALA    38      61.637  50.486  69.530  1.00  1.00      1S   N  
ATOM    653  CA  ALA    38      61.053  50.090  68.273  1.00  1.00      1S   C  
ATOM    654  C   ALA    38      62.072  49.764  67.215  1.00  1.00      1S   C  
ATOM    655  O   ALA    38      61.930  48.749  66.533  1.00  1.00      1S   O  
ATOM    656  CB  ALA    38      60.072  51.154  67.747  1.00  1.00      1S   C  
ATOM    657  HN  ALA    38      61.467  51.433  69.799  1.00  0.00      1S   H  
ATOM    658  HA  ALA    38      60.523  49.173  68.459  1.00  1.00      1S   H  
ATOM    659  HB1 ALA    38      60.588  52.127  67.604  1.00  1.00      1S   H  
ATOM    660  HB2 ALA    38      59.253  51.302  68.484  1.00  1.00      1S   H  
ATOM    661  HB3 ALA    38      59.618  50.840  66.783  1.00  1.00      1S   H  
ATOM    662  N   VAL    39      63.144  50.583  67.075  1.00  1.00      1S   N  
ATOM    663  CA  VAL    39      64.227  50.318  66.145  1.00  1.00      1S   C  
ATOM    664  C   VAL    39      64.950  49.055  66.551  1.00  1.00      1S   C  
ATOM    665  O   VAL    39      65.186  48.193  65.708  1.00  1.00      1S   O  
ATOM    666  CB  VAL    39      65.223  51.471  66.004  1.00  1.00      1S   C  
ATOM    667  CG1 VAL    39      66.389  51.089  65.062  1.00  1.00      1S   C  
ATOM    668  CG2 VAL    39      64.491  52.700  65.436  1.00  1.00      1S   C  
ATOM    669  HN  VAL    39      63.233  51.412  67.626  1.00  0.00      1S   H  
ATOM    670  HA  VAL    39      63.783  50.140  65.175  1.00  1.00      1S   H  
ATOM    671  HB  VAL    39      65.638  51.738  67.002  1.00  1.00      1S   H  
ATOM    672 HG11 VAL    39      65.996  50.692  64.102  1.00  0.00      1S   H  
ATOM    673 HG12 VAL    39      67.050  50.329  65.525  1.00  0.00      1S   H  
ATOM    674 HG13 VAL    39      67.006  51.985  64.841  1.00  0.00      1S   H  
ATOM    675 HG21 VAL    39      63.678  53.033  66.111  1.00  0.00      1S   H  
ATOM    676 HG22 VAL    39      64.054  52.458  64.443  1.00  0.00      1S   H  
ATOM    677 HG23 VAL    39      65.202  53.544  65.309  1.00  0.00      1S   H  
ATOM    678  N   SER    40      65.281  48.900  67.857  1.00  1.00      1S   N  
ATOM    679  CA  SER    40      66.037  47.777  68.377  1.00  1.00      1S   C  
ATOM    680  C   SER    40      65.308  46.456  68.211  1.00  1.00      1S   C  
ATOM    681  O   SER    40      65.919  45.465  67.816  1.00  1.00      1S   O  
ATOM    682  CB  SER    40      66.419  47.987  69.866  1.00  1.00      1S   C  
ATOM    683  OG  SER    40      67.328  46.994  70.335  1.00  1.00      1S   O  
ATOM    684  HN  SER    40      65.039  49.598  68.530  1.00  0.00      1S   H  
ATOM    685  HA  SER    40      66.952  47.724  67.807  1.00  1.00      1S   H  
ATOM    686  HB1 SER    40      65.510  47.990  70.505  1.00  1.00      1S   H  
ATOM    687  HB2 SER    40      66.918  48.975  69.968  1.00  1.00      1S   H  
ATOM    688  HG1 SER    40      67.516  47.206  71.252  1.00  0.00      1S   H  
ATOM    689  N   LEU    41      63.988  46.416  68.506  1.00  1.00      1S   N  
ATOM    690  CA  LEU    41      63.202  45.201  68.515  1.00  1.00      1S   C  
ATOM    691  C   LEU    41      62.761  44.774  67.135  1.00  1.00      1S   C  
ATOM    692  O   LEU    41      62.880  43.593  66.812  1.00  1.00      1S   O  
ATOM    693  CB  LEU    41      61.950  45.313  69.419  1.00  1.00      1S   C  
ATOM    694  CG  LEU    41      62.268  45.386  70.934  1.00  1.00      1S   C  
ATOM    695  CD1 LEU    41      61.018  45.806  71.729  1.00  1.00      1S   C  
ATOM    696  CD2 LEU    41      62.842  44.067  71.489  1.00  1.00      1S   C  
ATOM    697  HN  LEU    41      63.505  47.237  68.808  1.00  0.00      1S   H  
ATOM    698  HA  LEU    41      63.826  44.407  68.898  1.00  1.00      1S   H  
ATOM    699  HB1 LEU    41      61.281  44.438  69.260  1.00  1.00      1S   H  
ATOM    700  HB2 LEU    41      61.386  46.226  69.129  1.00  1.00      1S   H  
ATOM    701  HG  LEU    41      63.038  46.176  71.088  1.00  1.00      1S   H  
ATOM    702 HD11 LEU    41      60.209  45.057  71.595  1.00  0.00      1S   H  
ATOM    703 HD12 LEU    41      60.650  46.792  71.375  1.00  0.00      1S   H  
ATOM    704 HD13 LEU    41      61.256  45.883  72.811  1.00  0.00      1S   H  
ATOM    705 HD21 LEU    41      63.783  43.790  70.972  1.00  0.00      1S   H  
ATOM    706 HD22 LEU    41      62.108  43.244  71.357  1.00  0.00      1S   H  
ATOM    707 HD23 LEU    41      63.060  44.172  72.573  1.00  0.00      1S   H  
ATOM    708  N   GLU    42      62.235  45.687  66.280  1.00  1.00      1S   N  
ATOM    709  CA  GLU    42      61.743  45.279  64.977  1.00  1.00      1S   C  
ATOM    710  C   GLU    42      62.859  45.254  63.962  1.00  1.00      1S   C  
ATOM    711  O   GLU    42      63.500  46.261  63.671  1.00  1.00      1S   O  
ATOM    712  CB  GLU    42      60.550  46.110  64.431  1.00  1.00      1S   C  
ATOM    713  CG  GLU    42      59.213  45.327  64.383  1.00  1.00      1S   C  
ATOM    714  CD  GLU    42      59.197  44.144  63.406  1.00  1.00      1S   C  
ATOM    715  OE1 GLU    42      60.222  43.861  62.736  1.00  1.00      1S   O  
ATOM    716  OE2 GLU    42      58.123  43.490  63.321  1.00  1.00      1S   O1-
ATOM    717  HN  GLU    42      62.156  46.657  66.506  1.00  0.00      1S   H  
ATOM    718  HA  GLU    42      61.374  44.267  65.067  1.00  1.00      1S   H  
ATOM    719  HB1 GLU    42      60.754  46.509  63.413  1.00  1.00      1S   H  
ATOM    720  HB2 GLU    42      60.405  46.987  65.099  1.00  1.00      1S   H  
ATOM    721  HG1 GLU    42      58.403  46.026  64.084  1.00  1.00      1S   H  
ATOM    722  HG2 GLU    42      58.981  44.941  65.398  1.00  1.00      1S   H  
ATOM    723  N   LYS    43      63.078  44.054  63.380  1.00  1.00      1S   N  
ATOM    724  CA  LYS    43      64.038  43.765  62.339  1.00  1.00      1S   C  
ATOM    725  C   LYS    43      63.667  44.449  61.047  1.00  1.00      1S   C  
ATOM    726  O   LYS    43      64.549  44.846  60.289  1.00  1.00      1S   O  
ATOM    727  CB  LYS    43      64.179  42.238  62.122  1.00  1.00      1S   C  
ATOM    728  CG  LYS    43      65.253  41.549  62.997  1.00  1.00      1S   C  
ATOM    729  CD  LYS    43      65.099  41.663  64.528  1.00  1.00      1S   C  
ATOM    730  CE  LYS    43      65.799  42.889  65.139  1.00  1.00      1S   C  
ATOM    731  NZ  LYS    43      65.662  42.902  66.609  1.00  1.00      1S   N1+
ATOM    732  HN  LYS    43      62.536  43.269  63.667  1.00  0.00      1S   H  
ATOM    733  HA  LYS    43      64.994  44.165  62.633  1.00  1.00      1S   H  
ATOM    734  HB1 LYS    43      64.466  42.028  61.066  1.00  1.00      1S   H  
ATOM    735  HB2 LYS    43      63.193  41.756  62.298  1.00  1.00      1S   H  
ATOM    736  HG1 LYS    43      66.257  41.927  62.707  1.00  1.00      1S   H  
ATOM    737  HG2 LYS    43      65.222  40.465  62.739  1.00  1.00      1S   H  
ATOM    738  HD1 LYS    43      65.568  40.756  64.975  1.00  1.00      1S   H  
ATOM    739  HD2 LYS    43      64.020  41.651  64.793  1.00  1.00      1S   H  
ATOM    740  HE1 LYS    43      65.350  43.832  64.768  1.00  1.00      1S   H  
ATOM    741  HE2 LYS    43      66.882  42.886  64.896  1.00  1.00      1S   H  
ATOM    742  HZ1 LYS    43      66.128  42.074  67.028  1.00  1.00      1S   H  
ATOM    743  HZ2 LYS    43      64.646  42.897  66.849  1.00  1.00      1S   H  
ATOM    744  HZ3 LYS    43      66.084  43.778  66.989  1.00  1.00      1S   H  
ATOM    745  N   LYS    44      62.354  44.661  60.790  1.00  1.00      1S   N  
ATOM    746  CA  LYS    44      61.878  45.376  59.625  1.00  1.00      1S   C  
ATOM    747  C   LYS    44      61.906  46.881  59.852  1.00  1.00      1S   C  
ATOM    748  O   LYS    44      61.337  47.637  59.066  1.00  1.00      1S   O  
ATOM    749  CB  LYS    44      60.458  44.935  59.176  1.00  1.00      1S   C  
ATOM    750  CG  LYS    44      60.406  43.523  58.549  1.00  1.00      1S   C  
ATOM    751  CD  LYS    44      60.280  42.357  59.545  1.00  1.00      1S   C  
ATOM    752  CE  LYS    44      58.893  42.278  60.200  1.00  1.00      1S   C  
ATOM    753  NZ  LYS    44      58.936  41.463  61.435  1.00  1.00      1S   N1+
ATOM    754  HN  LYS    44      61.645  44.337  61.418  1.00  0.00      1S   H  
ATOM    755  HA  LYS    44      62.549  45.169  58.803  1.00  1.00      1S   H  
ATOM    756  HB1 LYS    44      60.099  45.628  58.382  1.00  1.00      1S   H  
ATOM    757  HB2 LYS    44      59.753  45.014  60.029  1.00  1.00      1S   H  
ATOM    758  HG1 LYS    44      61.322  43.382  57.933  1.00  1.00      1S   H  
ATOM    759  HG2 LYS    44      59.533  43.475  57.859  1.00  1.00      1S   H  
ATOM    760  HD1 LYS    44      61.071  42.457  60.317  1.00  1.00      1S   H  
ATOM    761  HD2 LYS    44      60.462  41.402  59.002  1.00  1.00      1S   H  
ATOM    762  HE1 LYS    44      58.158  41.822  59.505  1.00  1.00      1S   H  
ATOM    763  HE2 LYS    44      58.532  43.286  60.493  1.00  1.00      1S   H  
ATOM    764  HZ1 LYS    44      58.885  42.122  62.248  1.00  1.00      1S   H  
ATOM    765  HZ2 LYS    44      59.828  40.932  61.480  1.00  1.00      1S   H  
ATOM    766  HZ3 LYS    44      58.127  40.813  61.469  1.00  1.00      1S   H  
ATOM    767  N   LEU    45      62.613  47.347  60.910  1.00  1.00      1S   N  
ATOM    768  CA  LEU    45      63.005  48.725  61.090  1.00  1.00      1S   C  
ATOM    769  C   LEU    45      64.514  48.837  61.185  1.00  1.00      1S   C  
ATOM    770  O   LEU    45      65.008  49.952  61.232  1.00  1.00      1S   O  
ATOM    771  CB  LEU    45      62.414  49.367  62.376  1.00  1.00      1S   C  
ATOM    772  CG  LEU    45      60.921  49.758  62.281  1.00  1.00      1S   C  
ATOM    773  CD1 LEU    45      60.361  50.111  63.671  1.00  1.00      1S   C  
ATOM    774  CD2 LEU    45      60.684  50.935  61.315  1.00  1.00      1S   C  
ATOM    775  HN  LEU    45      62.967  46.716  61.597  1.00  0.00      1S   H  
ATOM    776  HA  LEU    45      62.710  49.304  60.227  1.00  1.00      1S   H  
ATOM    777  HB1 LEU    45      62.967  50.297  62.636  1.00  1.00      1S   H  
ATOM    778  HB2 LEU    45      62.548  48.655  63.219  1.00  1.00      1S   H  
ATOM    779  HG  LEU    45      60.358  48.875  61.903  1.00  1.00      1S   H  
ATOM    780 HD11 LEU    45      60.910  50.978  64.096  1.00  0.00      1S   H  
ATOM    781 HD12 LEU    45      60.473  49.250  64.362  1.00  0.00      1S   H  
ATOM    782 HD13 LEU    45      59.284  50.373  63.601  1.00  0.00      1S   H  
ATOM    783 HD21 LEU    45      61.005  50.680  60.284  1.00  0.00      1S   H  
ATOM    784 HD22 LEU    45      61.247  51.829  61.657  1.00  0.00      1S   H  
ATOM    785 HD23 LEU    45      59.607  51.200  61.293  1.00  0.00      1S   H  
ATOM    786  N   GLN    46      65.310  47.738  61.215  1.00  1.00      1S   N  
ATOM    787  CA  GLN    46      66.758  47.806  61.413  1.00  1.00      1S   C  
ATOM    788  C   GLN    46      67.544  48.147  60.143  1.00  1.00      1S   C  
ATOM    789  O   GLN    46      68.474  47.435  59.768  1.00  1.00      1S   O  
ATOM    790  CB  GLN    46      67.298  46.458  61.972  1.00  1.00      1S   C  
ATOM    791  CG  GLN    46      66.929  46.178  63.446  1.00  1.00      1S   C  
ATOM    792  CD  GLN    46      68.098  46.492  64.394  1.00  1.00      1S   C  
ATOM    793  NE2 GLN    46      67.897  47.485  65.309  1.00  1.00      1S   N  
ATOM    794  OE1 GLN    46      69.145  45.853  64.330  1.00  1.00      1S   O  
ATOM    795  HN  GLN    46      64.928  46.818  61.162  1.00  0.00      1S   H  
ATOM    796  HA  GLN    46      66.970  48.577  62.142  1.00  1.00      1S   H  
ATOM    797  HB1 GLN    46      68.402  46.384  61.873  1.00  1.00      1S   H  
ATOM    798  HB2 GLN    46      66.863  45.643  61.349  1.00  1.00      1S   H  
ATOM    799  HG1 GLN    46      66.725  45.091  63.548  1.00  1.00      1S   H  
ATOM    800  HG2 GLN    46      66.014  46.731  63.733  1.00  1.00      1S   H  
ATOM    801 HE21 GLN    46      67.003  47.925  65.376  1.00  0.00      1S   H  
ATOM    802 HE22 GLN    46      68.628  47.712  65.953  1.00  0.00      1S   H  
ATOM    803  N   TYR    47      67.230  49.275  59.459  1.00  1.00      1S   N  
ATOM    804  CA  TYR    47      67.973  49.743  58.297  1.00  1.00      1S   C  
ATOM    805  C   TYR    47      68.990  50.769  58.752  1.00  1.00      1S   C  
ATOM    806  O   TYR    47      68.956  51.216  59.897  1.00  1.00      1S   O  
ATOM    807  CB  TYR    47      67.067  50.383  57.208  1.00  1.00      1S   C  
ATOM    808  CG  TYR    47      65.896  49.477  56.921  1.00  1.00      1S   C  
ATOM    809  CD1 TYR    47      66.078  48.220  56.315  1.00  1.00      1S   C  
ATOM    810  CD2 TYR    47      64.603  49.851  57.325  1.00  1.00      1S   C  
ATOM    811  CE1 TYR    47      64.999  47.338  56.165  1.00  1.00      1S   C  
ATOM    812  CE2 TYR    47      63.525  48.975  57.178  1.00  1.00      1S   C  
ATOM    813  CZ  TYR    47      63.726  47.707  56.618  1.00  1.00      1S   C  
ATOM    814  OH  TYR    47      62.652  46.796  56.539  1.00  1.00      1S   O  
ATOM    815  HN  TYR    47      66.453  49.836  59.735  1.00  0.00      1S   H  
ATOM    816  HA  TYR    47      68.503  48.911  57.853  1.00  1.00      1S   H  
ATOM    817  HB1 TYR    47      67.630  50.535  56.263  1.00  1.00      1S   H  
ATOM    818  HB2 TYR    47      66.674  51.363  57.554  1.00  1.00      1S   H  
ATOM    819  HD1 TYR    47      67.063  47.914  55.992  1.00  1.00      1S   H  
ATOM    820  HD2 TYR    47      64.441  50.810  57.789  1.00  1.00      1S   H  
ATOM    821  HE1 TYR    47      65.157  46.363  55.727  1.00  1.00      1S   H  
ATOM    822  HE2 TYR    47      62.546  49.279  57.518  1.00  1.00      1S   H  
ATOM    823  HH  TYR    47      61.950  47.128  57.105  1.00  1.00      1S   H  
ATOM    824  N   ALA    48      69.923  51.174  57.849  1.00  1.00      1S   N  
ATOM    825  CA  ALA    48      70.988  52.135  58.099  1.00  1.00      1S   C  
ATOM    826  C   ALA    48      70.467  53.477  58.558  1.00  1.00      1S   C  
ATOM    827  O   ALA    48      70.910  54.018  59.571  1.00  1.00      1S   O  
ATOM    828  CB  ALA    48      71.855  52.353  56.845  1.00  1.00      1S   C  
ATOM    829  HN  ALA    48      69.936  50.782  56.933  1.00  0.00      1S   H  
ATOM    830  HA  ALA    48      71.614  51.737  58.879  1.00  1.00      1S   H  
ATOM    831  HB1 ALA    48      71.237  52.704  55.991  1.00  1.00      1S   H  
ATOM    832  HB2 ALA    48      72.342  51.399  56.553  1.00  1.00      1S   H  
ATOM    833  HB3 ALA    48      72.653  53.103  57.037  1.00  1.00      1S   H  
ATOM    834  N   THR    49      69.466  54.006  57.820  1.00  1.00      1S   N  
ATOM    835  CA  THR    49      68.712  55.212  58.096  1.00  1.00      1S   C  
ATOM    836  C   THR    49      68.130  55.182  59.495  1.00  1.00      1S   C  
ATOM    837  O   THR    49      68.260  56.133  60.257  1.00  1.00      1S   O  
ATOM    838  CB  THR    49      67.608  55.366  57.054  1.00  1.00      1S   C  
ATOM    839  CG2 THR    49      66.817  56.681  57.184  1.00  1.00      1S   C  
ATOM    840  OG1 THR    49      68.171  55.304  55.748  1.00  1.00      1S   O  
ATOM    841  HN  THR    49      69.185  53.548  56.980  1.00  0.00      1S   H  
ATOM    842  HA  THR    49      69.396  56.047  58.033  1.00  1.00      1S   H  
ATOM    843  HB  THR    49      66.893  54.516  57.141  1.00  1.00      1S   H  
ATOM    844  HG1 THR    49      68.923  55.906  55.743  1.00  1.00      1S   H  
ATOM    845 HG21 THR    49      67.489  57.553  57.055  1.00  0.00      1S   H  
ATOM    846 HG22 THR    49      66.316  56.754  58.171  1.00  0.00      1S   H  
ATOM    847 HG23 THR    49      66.034  56.730  56.397  1.00  0.00      1S   H  
ATOM    848  N   ASN    50      67.509  54.057  59.895  1.00  1.00      1S   N  
ATOM    849  CA  ASN    50      66.861  53.918  61.179  1.00  1.00      1S   C  
ATOM    850  C   ASN    50      67.826  53.793  62.340  1.00  1.00      1S   C  
ATOM    851  O   ASN    50      67.477  54.170  63.456  1.00  1.00      1S   O  
ATOM    852  CB  ASN    50      65.929  52.702  61.195  1.00  1.00      1S   C  
ATOM    853  CG  ASN    50      64.770  52.908  60.206  1.00  1.00      1S   C  
ATOM    854  ND2 ASN    50      63.533  53.081  60.765  1.00  1.00      1S   N  
ATOM    855  OD1 ASN    50      64.955  52.914  58.991  1.00  1.00      1S   O  
ATOM    856  HN  ASN    50      67.423  53.272  59.286  1.00  0.00      1S   H  
ATOM    857  HA  ASN    50      66.271  54.806  61.353  1.00  1.00      1S   H  
ATOM    858  HB1 ASN    50      65.527  52.518  62.214  1.00  1.00      1S   H  
ATOM    859  HB2 ASN    50      66.506  51.807  60.878  1.00  1.00      1S   H  
ATOM    860 HD21 ASN    50      62.743  53.203  60.164  1.00  0.00      1S   H  
ATOM    861 HD22 ASN    50      63.423  53.063  61.755  1.00  0.00      1S   H  
ATOM    862  N   TYR    51      69.075  53.308  62.118  1.00  1.00      1S   N  
ATOM    863  CA  TYR    51      70.126  53.345  63.124  1.00  1.00      1S   C  
ATOM    864  C   TYR    51      70.517  54.781  63.431  1.00  1.00      1S   C  
ATOM    865  O   TYR    51      70.742  55.122  64.591  1.00  1.00      1S   O  
ATOM    866  CB  TYR    51      71.416  52.577  62.723  1.00  1.00      1S   C  
ATOM    867  CG  TYR    51      71.225  51.079  62.664  1.00  1.00      1S   C  
ATOM    868  CD1 TYR    51      71.643  50.369  61.526  1.00  1.00      1S   C  
ATOM    869  CD2 TYR    51      70.737  50.350  63.766  1.00  1.00      1S   C  
ATOM    870  CE1 TYR    51      71.553  48.975  61.469  1.00  1.00      1S   C  
ATOM    871  CE2 TYR    51      70.669  48.950  63.723  1.00  1.00      1S   C  
ATOM    872  CZ  TYR    51      71.072  48.261  62.571  1.00  1.00      1S   C  
ATOM    873  OH  TYR    51      71.031  46.851  62.528  1.00  1.00      1S   O  
ATOM    874  HN  TYR    51      69.334  52.930  61.230  1.00  0.00      1S   H  
ATOM    875  HA  TYR    51      69.724  52.923  64.035  1.00  1.00      1S   H  
ATOM    876  HB1 TYR    51      72.216  52.755  63.473  1.00  1.00      1S   H  
ATOM    877  HB2 TYR    51      71.777  52.934  61.735  1.00  1.00      1S   H  
ATOM    878  HD1 TYR    51      72.065  50.904  60.692  1.00  1.00      1S   H  
ATOM    879  HD2 TYR    51      70.446  50.862  64.670  1.00  1.00      1S   H  
ATOM    880  HE1 TYR    51      71.879  48.460  60.579  1.00  1.00      1S   H  
ATOM    881  HE2 TYR    51      70.330  48.408  64.591  1.00  1.00      1S   H  
ATOM    882  HH  TYR    51      70.541  46.541  63.299  1.00  1.00      1S   H  
ATOM    883  N   PHE    52      70.552  55.669  62.403  1.00  1.00      1S   N  
ATOM    884  CA  PHE    52      70.719  57.105  62.567  1.00  1.00      1S   C  
ATOM    885  C   PHE    52      69.601  57.725  63.382  1.00  1.00      1S   C  
ATOM    886  O   PHE    52      69.870  58.563  64.240  1.00  1.00      1S   O  
ATOM    887  CB  PHE    52      70.865  57.861  61.210  1.00  1.00      1S   C  
ATOM    888  CG  PHE    52      72.314  58.064  60.856  1.00  1.00      1S   C  
ATOM    889  CD1 PHE    52      72.972  59.206  61.336  1.00  1.00      1S   C  
ATOM    890  CD2 PHE    52      73.040  57.132  60.092  1.00  1.00      1S   C  
ATOM    891  CE1 PHE    52      74.348  59.373  61.150  1.00  1.00      1S   C  
ATOM    892  CE2 PHE    52      74.413  57.316  59.867  1.00  1.00      1S   C  
ATOM    893  CZ  PHE    52      75.069  58.428  60.413  1.00  1.00      1S   C  
ATOM    894  HN  PHE    52      70.419  55.360  61.463  1.00  0.00      1S   H  
ATOM    895  HA  PHE    52      71.606  57.258  63.161  1.00  1.00      1S   H  
ATOM    896  HB1 PHE    52      70.403  58.870  61.258  1.00  1.00      1S   H  
ATOM    897  HB2 PHE    52      70.381  57.293  60.391  1.00  1.00      1S   H  
ATOM    898  HD1 PHE    52      72.409  59.947  61.882  1.00  1.00      1S   H  
ATOM    899  HD2 PHE    52      72.545  56.258  59.697  1.00  1.00      1S   H  
ATOM    900  HE1 PHE    52      74.850  60.229  61.574  1.00  1.00      1S   H  
ATOM    901  HE2 PHE    52      74.968  56.591  59.290  1.00  1.00      1S   H  
ATOM    902  HZ  PHE    52      76.127  58.567  60.269  1.00  1.00      1S   H  
ATOM    903  N   LEU    53      68.329  57.304  63.173  1.00  1.00      1S   N  
ATOM    904  CA  LEU    53      67.190  57.781  63.939  1.00  1.00      1S   C  
ATOM    905  C   LEU    53      67.248  57.367  65.396  1.00  1.00      1S   C  
ATOM    906  O   LEU    53      66.800  58.106  66.269  1.00  1.00      1S   O  
ATOM    907  CB  LEU    53      65.833  57.268  63.398  1.00  1.00      1S   C  
ATOM    908  CG  LEU    53      65.536  57.617  61.923  1.00  1.00      1S   C  
ATOM    909  CD1 LEU    53      64.218  56.959  61.474  1.00  1.00      1S   C  
ATOM    910  CD2 LEU    53      65.498  59.131  61.662  1.00  1.00      1S   C  
ATOM    911  HN  LEU    53      68.123  56.643  62.454  1.00  0.00      1S   H  
ATOM    912  HA  LEU    53      67.203  58.861  63.904  1.00  1.00      1S   H  
ATOM    913  HB1 LEU    53      65.010  57.691  64.017  1.00  1.00      1S   H  
ATOM    914  HB2 LEU    53      65.795  56.161  63.501  1.00  1.00      1S   H  
ATOM    915  HG  LEU    53      66.348  57.191  61.296  1.00  1.00      1S   H  
ATOM    916 HD11 LEU    53      63.371  57.348  62.080  1.00  0.00      1S   H  
ATOM    917 HD12 LEU    53      64.270  55.859  61.608  1.00  0.00      1S   H  
ATOM    918 HD13 LEU    53      64.021  57.178  60.404  1.00  0.00      1S   H  
ATOM    919 HD21 LEU    53      66.465  59.611  61.919  1.00  0.00      1S   H  
ATOM    920 HD22 LEU    53      64.697  59.593  62.267  1.00  0.00      1S   H  
ATOM    921 HD23 LEU    53      65.285  59.326  60.592  1.00  0.00      1S   H  
ATOM    922  N   MET    54      67.814  56.174  65.692  1.00  1.00      1S   N  
ATOM    923  CA  MET    54      67.957  55.653  67.035  1.00  1.00      1S   C  
ATOM    924  C   MET    54      69.027  56.407  67.790  1.00  1.00      1S   C  
ATOM    925  O   MET    54      68.914  56.632  68.994  1.00  1.00      1S   O  
ATOM    926  CB  MET    54      68.300  54.146  67.012  1.00  1.00      1S   C  
ATOM    927  CG  MET    54      68.296  53.481  68.402  1.00  1.00      1S   C  
ATOM    928  SD  MET    54      68.424  51.664  68.378  1.00  1.00      1S   S  
ATOM    929  CE  MET    54      70.155  51.551  67.835  1.00  1.00      1S   C  
ATOM    930  HN  MET    54      68.151  55.578  64.965  1.00  0.00      1S   H  
ATOM    931  HA  MET    54      67.014  55.791  67.548  1.00  1.00      1S   H  
ATOM    932  HB1 MET    54      69.287  53.994  66.524  1.00  1.00      1S   H  
ATOM    933  HB2 MET    54      67.536  53.637  66.384  1.00  1.00      1S   H  
ATOM    934  HG1 MET    54      67.345  53.769  68.899  1.00  1.00      1S   H  
ATOM    935  HG2 MET    54      69.121  53.907  69.013  1.00  1.00      1S   H  
ATOM    936  HE1 MET    54      70.830  52.080  68.541  1.00  1.00      1S   H  
ATOM    937  HE2 MET    54      70.295  51.996  66.827  1.00  1.00      1S   H  
ATOM    938  HE3 MET    54      70.482  50.490  67.783  1.00  1.00      1S   H  
ATOM    939  N   SER    55      70.084  56.850  67.073  1.00  1.00      1S   N  
ATOM    940  CA  SER    55      71.157  57.649  67.614  1.00  1.00      1S   C  
ATOM    941  C   SER    55      70.683  59.048  67.953  1.00  1.00      1S   C  
ATOM    942  O   SER    55      70.990  59.584  69.015  1.00  1.00      1S   O  
ATOM    943  CB  SER    55      72.325  57.736  66.624  1.00  1.00      1S   C  
ATOM    944  OG  SER    55      73.474  58.280  67.252  1.00  1.00      1S   O  
ATOM    945  HN  SER    55      70.165  56.623  66.104  1.00  0.00      1S   H  
ATOM    946  HA  SER    55      71.508  57.161  68.509  1.00  1.00      1S   H  
ATOM    947  HB1 SER    55      72.059  58.345  65.733  1.00  1.00      1S   H  
ATOM    948  HB2 SER    55      72.579  56.709  66.288  1.00  1.00      1S   H  
ATOM    949  HG1 SER    55      73.928  58.797  66.575  1.00  0.00      1S   H  
ATOM    950  N   LEU    56      69.880  59.656  67.054  1.00  1.00      1S   N  
ATOM    951  CA  LEU    56      69.205  60.922  67.248  1.00  1.00      1S   C  
ATOM    952  C   LEU    56      68.277  60.869  68.449  1.00  1.00      1S   C  
ATOM    953  O   LEU    56      68.198  61.817  69.228  1.00  1.00      1S   O  
ATOM    954  CB  LEU    56      68.427  61.271  65.955  1.00  1.00      1S   C  
ATOM    955  CG  LEU    56      67.515  62.519  65.977  1.00  1.00      1S   C  
ATOM    956  CD1 LEU    56      68.250  63.802  66.394  1.00  1.00      1S   C  
ATOM    957  CD2 LEU    56      66.861  62.708  64.597  1.00  1.00      1S   C  
ATOM    958  HN  LEU    56      69.698  59.220  66.174  1.00  0.00      1S   H  
ATOM    959  HA  LEU    56      69.958  61.674  67.437  1.00  1.00      1S   H  
ATOM    960  HB1 LEU    56      67.798  60.398  65.676  1.00  1.00      1S   H  
ATOM    961  HB2 LEU    56      69.175  61.404  65.141  1.00  1.00      1S   H  
ATOM    962  HG  LEU    56      66.698  62.340  66.715  1.00  1.00      1S   H  
ATOM    963 HD11 LEU    56      69.068  64.026  65.678  1.00  0.00      1S   H  
ATOM    964 HD12 LEU    56      68.683  63.702  67.412  1.00  0.00      1S   H  
ATOM    965 HD13 LEU    56      67.544  64.659  66.405  1.00  0.00      1S   H  
ATOM    966 HD21 LEU    56      66.285  61.802  64.313  1.00  0.00      1S   H  
ATOM    967 HD22 LEU    56      67.644  62.882  63.828  1.00  0.00      1S   H  
ATOM    968 HD23 LEU    56      66.174  63.580  64.607  1.00  0.00      1S   H  
ATOM    969  N   ALA    57      67.593  59.722  68.656  1.00  1.00      1S   N  
ATOM    970  CA  ALA    57      66.727  59.488  69.786  1.00  1.00      1S   C  
ATOM    971  C   ALA    57      67.474  59.388  71.105  1.00  1.00      1S   C  
ATOM    972  O   ALA    57      66.965  59.885  72.106  1.00  1.00      1S   O  
ATOM    973  CB  ALA    57      65.856  58.237  69.578  1.00  1.00      1S   C  
ATOM    974  HN  ALA    57      67.644  58.973  67.998  1.00  0.00      1S   H  
ATOM    975  HA  ALA    57      66.063  60.339  69.859  1.00  1.00      1S   H  
ATOM    976  HB1 ALA    57      66.483  57.333  69.439  1.00  1.00      1S   H  
ATOM    977  HB2 ALA    57      65.230  58.368  68.669  1.00  1.00      1S   H  
ATOM    978  HB3 ALA    57      65.177  58.074  70.441  1.00  1.00      1S   H  
ATOM    979  N   VAL    58      68.701  58.791  71.163  1.00  1.00      1S   N  
ATOM    980  CA  VAL    58      69.490  58.778  72.395  1.00  1.00      1S   C  
ATOM    981  C   VAL    58      70.103  60.130  72.671  1.00  1.00      1S   C  
ATOM    982  O   VAL    58      70.362  60.460  73.827  1.00  1.00      1S   O  
ATOM    983  CB  VAL    58      70.571  57.702  72.543  1.00  1.00      1S   C  
ATOM    984  CG1 VAL    58      69.894  56.331  72.713  1.00  1.00      1S   C  
ATOM    985  CG2 VAL    58      71.571  57.680  71.378  1.00  1.00      1S   C  
ATOM    986  HN  VAL    58      69.117  58.363  70.363  1.00  0.00      1S   H  
ATOM    987  HA  VAL    58      68.798  58.591  73.203  1.00  1.00      1S   H  
ATOM    988  HB  VAL    58      71.148  57.894  73.480  1.00  1.00      1S   H  
ATOM    989 HG11 VAL    58      69.270  56.092  71.827  1.00  0.00      1S   H  
ATOM    990 HG12 VAL    58      69.255  56.335  73.620  1.00  0.00      1S   H  
ATOM    991 HG13 VAL    58      70.662  55.537  72.829  1.00  0.00      1S   H  
ATOM    992 HG21 VAL    58      72.024  58.678  71.207  1.00  0.00      1S   H  
ATOM    993 HG22 VAL    58      71.052  57.347  70.459  1.00  0.00      1S   H  
ATOM    994 HG23 VAL    58      72.389  56.959  71.592  1.00  0.00      1S   H  
ATOM    995  N   ALA    59      70.308  60.970  71.626  1.00  1.00      1S   N  
ATOM    996  CA  ALA    59      70.752  62.332  71.793  1.00  1.00      1S   C  
ATOM    997  C   ALA    59      69.696  63.146  72.507  1.00  1.00      1S   C  
ATOM    998  O   ALA    59      69.951  63.699  73.572  1.00  1.00      1S   O  
ATOM    999  CB  ALA    59      71.128  63.020  70.464  1.00  1.00      1S   C  
ATOM   1000  HN  ALA    59      70.150  60.676  70.685  1.00  0.00      1S   H  
ATOM   1001  HA  ALA    59      71.629  62.289  72.418  1.00  1.00      1S   H  
ATOM   1002  HB1 ALA    59      70.245  63.155  69.808  1.00  1.00      1S   H  
ATOM   1003  HB2 ALA    59      71.872  62.403  69.917  1.00  1.00      1S   H  
ATOM   1004  HB3 ALA    59      71.581  64.017  70.656  1.00  1.00      1S   H  
ATOM   1005  N   ASP    60      68.461  63.180  71.961  1.00  1.00      1S   N  
ATOM   1006  CA  ASP    60      67.325  63.879  72.530  1.00  1.00      1S   C  
ATOM   1007  C   ASP    60      66.932  63.366  73.899  1.00  1.00      1S   C  
ATOM   1008  O   ASP    60      66.484  64.140  74.744  1.00  1.00      1S   O  
ATOM   1009  CB  ASP    60      66.096  63.762  71.596  1.00  1.00      1S   C  
ATOM   1010  CG  ASP    60      66.120  64.812  70.485  1.00  1.00      1S   C  
ATOM   1011  OD1 ASP    60      66.865  65.822  70.593  1.00  1.00      1S   O  
ATOM   1012  OD2 ASP    60      65.330  64.630  69.523  1.00  1.00      1S   O1-
ATOM   1013  HN  ASP    60      68.280  62.716  71.095  1.00  0.00      1S   H  
ATOM   1014  HA  ASP    60      67.610  64.912  72.671  1.00  1.00      1S   H  
ATOM   1015  HB1 ASP    60      65.147  63.906  72.157  1.00  1.00      1S   H  
ATOM   1016  HB2 ASP    60      66.078  62.749  71.139  1.00  1.00      1S   H  
ATOM   1017  N   LEU    61      67.128  62.055  74.166  1.00  1.00      1S   N  
ATOM   1018  CA  LEU    61      66.916  61.435  75.456  1.00  1.00      1S   C  
ATOM   1019  C   LEU    61      67.840  62.019  76.504  1.00  1.00      1S   C  
ATOM   1020  O   LEU    61      67.398  62.355  77.599  1.00  1.00      1S   O  
ATOM   1021  CB  LEU    61      67.139  59.907  75.353  1.00  1.00      1S   C  
ATOM   1022  CG  LEU    61      66.945  59.078  76.641  1.00  1.00      1S   C  
ATOM   1023  CD1 LEU    61      65.512  59.167  77.190  1.00  1.00      1S   C  
ATOM   1024  CD2 LEU    61      67.334  57.610  76.387  1.00  1.00      1S   C  
ATOM   1025  HN  LEU    61      67.448  61.438  73.449  1.00  0.00      1S   H  
ATOM   1026  HA  LEU    61      65.896  61.637  75.751  1.00  1.00      1S   H  
ATOM   1027  HB1 LEU    61      68.170  59.726  74.980  1.00  1.00      1S   H  
ATOM   1028  HB2 LEU    61      66.437  59.510  74.586  1.00  1.00      1S   H  
ATOM   1029  HG  LEU    61      67.638  59.472  77.420  1.00  1.00      1S   H  
ATOM   1030 HD11 LEU    61      64.787  58.780  76.443  1.00  0.00      1S   H  
ATOM   1031 HD12 LEU    61      65.250  60.217  77.434  1.00  0.00      1S   H  
ATOM   1032 HD13 LEU    61      65.422  58.560  78.115  1.00  0.00      1S   H  
ATOM   1033 HD21 LEU    61      68.382  57.543  76.027  1.00  0.00      1S   H  
ATOM   1034 HD22 LEU    61      66.666  57.167  75.619  1.00  0.00      1S   H  
ATOM   1035 HD23 LEU    61      67.239  57.017  77.322  1.00  0.00      1S   H  
ATOM   1036  N   LEU    62      69.145  62.181  76.182  1.00  1.00      1S   N  
ATOM   1037  CA  LEU    62      70.134  62.709  77.097  1.00  1.00      1S   C  
ATOM   1038  C   LEU    62      70.033  64.215  77.264  1.00  1.00      1S   C  
ATOM   1039  O   LEU    62      70.365  64.719  78.337  1.00  1.00      1S   O  
ATOM   1040  CB  LEU    62      71.566  62.280  76.697  1.00  1.00      1S   C  
ATOM   1041  CG  LEU    62      71.860  60.782  76.988  1.00  1.00      1S   C  
ATOM   1042  CD1 LEU    62      73.169  60.306  76.333  1.00  1.00      1S   C  
ATOM   1043  CD2 LEU    62      71.908  60.476  78.496  1.00  1.00      1S   C  
ATOM   1044  HN  LEU    62      69.491  61.912  75.284  1.00  0.00      1S   H  
ATOM   1045  HA  LEU    62      69.923  62.295  78.071  1.00  1.00      1S   H  
ATOM   1046  HB1 LEU    62      72.322  62.889  77.240  1.00  1.00      1S   H  
ATOM   1047  HB2 LEU    62      71.689  62.466  75.609  1.00  1.00      1S   H  
ATOM   1048  HG  LEU    62      71.033  60.180  76.544  1.00  1.00      1S   H  
ATOM   1049 HD11 LEU    62      74.027  60.905  76.706  1.00  0.00      1S   H  
ATOM   1050 HD12 LEU    62      73.110  60.402  75.231  1.00  0.00      1S   H  
ATOM   1051 HD13 LEU    62      73.352  59.238  76.578  1.00  0.00      1S   H  
ATOM   1052 HD21 LEU    62      70.949  60.725  78.993  1.00  0.00      1S   H  
ATOM   1053 HD22 LEU    62      72.721  61.064  78.973  1.00  0.00      1S   H  
ATOM   1054 HD23 LEU    62      72.113  59.397  78.661  1.00  0.00      1S   H  
ATOM   1055  N   VAL    63      69.502  64.968  76.255  1.00  1.00      1S   N  
ATOM   1056  CA  VAL    63      69.085  66.363  76.412  1.00  1.00      1S   C  
ATOM   1057  C   VAL    63      68.036  66.429  77.493  1.00  1.00      1S   C  
ATOM   1058  O   VAL    63      68.166  67.186  78.450  1.00  1.00      1S   O  
ATOM   1059  CB  VAL    63      68.491  67.023  75.159  1.00  1.00      1S   C  
ATOM   1060  CG1 VAL    63      68.026  68.472  75.440  1.00  1.00      1S   C  
ATOM   1061  CG2 VAL    63      69.539  67.066  74.040  1.00  1.00      1S   C  
ATOM   1062  HN  VAL    63      69.319  64.563  75.361  1.00  0.00      1S   H  
ATOM   1063  HA  VAL    63      69.947  66.927  76.736  1.00  1.00      1S   H  
ATOM   1064  HB  VAL    63      67.618  66.434  74.798  1.00  1.00      1S   H  
ATOM   1065 HG11 VAL    63      68.878  69.087  75.800  1.00  0.00      1S   H  
ATOM   1066 HG12 VAL    63      67.215  68.512  76.192  1.00  0.00      1S   H  
ATOM   1067 HG13 VAL    63      67.639  68.928  74.503  1.00  0.00      1S   H  
ATOM   1068 HG21 VAL    63      69.881  66.050  73.774  1.00  0.00      1S   H  
ATOM   1069 HG22 VAL    63      70.413  67.670  74.363  1.00  0.00      1S   H  
ATOM   1070 HG23 VAL    63      69.107  67.535  73.130  1.00  0.00      1S   H  
ATOM   1071  N   GLY    64      66.988  65.583  77.379  1.00  1.00      1S   N  
ATOM   1072  CA  GLY    64      65.936  65.445  78.357  1.00  1.00      1S   C  
ATOM   1073  C   GLY    64      66.439  65.211  79.754  1.00  1.00      1S   C  
ATOM   1074  O   GLY    64      66.148  65.997  80.643  1.00  1.00      1S   O  
ATOM   1075  HN  GLY    64      66.903  64.993  76.577  1.00  0.00      1S   H  
ATOM   1076  HA1 GLY    64      65.360  64.583  78.060  1.00  1.00      1S   H  
ATOM   1077  HA2 GLY    64      65.362  66.357  78.354  1.00  1.00      1S   H  
ATOM   1078  N   LEU    65      67.204  64.122  79.973  1.00  1.00      1S   N  
ATOM   1079  CA  LEU    65      67.589  63.637  81.281  1.00  1.00      1S   C  
ATOM   1080  C   LEU    65      68.615  64.476  82.017  1.00  1.00      1S   C  
ATOM   1081  O   LEU    65      68.665  64.410  83.244  1.00  1.00      1S   O  
ATOM   1082  CB  LEU    65      68.142  62.193  81.184  1.00  1.00      1S   C  
ATOM   1083  CG  LEU    65      67.098  61.136  80.750  1.00  1.00      1S   C  
ATOM   1084  CD1 LEU    65      67.774  59.781  80.479  1.00  1.00      1S   C  
ATOM   1085  CD2 LEU    65      65.954  60.972  81.769  1.00  1.00      1S   C  
ATOM   1086  HN  LEU    65      67.440  63.517  79.214  1.00  0.00      1S   H  
ATOM   1087  HA  LEU    65      66.701  63.634  81.897  1.00  1.00      1S   H  
ATOM   1088  HB1 LEU    65      68.555  61.873  82.166  1.00  1.00      1S   H  
ATOM   1089  HB2 LEU    65      68.976  62.186  80.447  1.00  1.00      1S   H  
ATOM   1090  HG  LEU    65      66.645  61.471  79.791  1.00  1.00      1S   H  
ATOM   1091 HD11 LEU    65      68.259  59.403  81.404  1.00  0.00      1S   H  
ATOM   1092 HD12 LEU    65      68.546  59.886  79.688  1.00  0.00      1S   H  
ATOM   1093 HD13 LEU    65      67.021  59.036  80.143  1.00  0.00      1S   H  
ATOM   1094 HD21 LEU    65      65.400  61.923  81.905  1.00  0.00      1S   H  
ATOM   1095 HD22 LEU    65      66.356  60.650  82.753  1.00  0.00      1S   H  
ATOM   1096 HD23 LEU    65      65.235  60.204  81.413  1.00  0.00      1S   H  
ATOM   1097  N   PHE    66      69.463  65.264  81.314  1.00  1.00      1S   N  
ATOM   1098  CA  PHE    66      70.528  66.023  81.948  1.00  1.00      1S   C  
ATOM   1099  C   PHE    66      70.279  67.502  81.780  1.00  1.00      1S   C  
ATOM   1100  O   PHE    66      70.194  68.229  82.768  1.00  1.00      1S   O  
ATOM   1101  CB  PHE    66      71.934  65.677  81.392  1.00  1.00      1S   C  
ATOM   1102  CG  PHE    66      72.387  64.322  81.887  1.00  1.00      1S   C  
ATOM   1103  CD1 PHE    66      71.937  63.136  81.278  1.00  1.00      1S   C  
ATOM   1104  CD2 PHE    66      73.279  64.225  82.972  1.00  1.00      1S   C  
ATOM   1105  CE1 PHE    66      72.353  61.886  81.753  1.00  1.00      1S   C  
ATOM   1106  CE2 PHE    66      73.711  62.975  83.436  1.00  1.00      1S   C  
ATOM   1107  CZ  PHE    66      73.246  61.804  82.827  1.00  1.00      1S   C  
ATOM   1108  HN  PHE    66      69.418  65.313  80.318  1.00  0.00      1S   H  
ATOM   1109  HA  PHE    66      70.532  65.841  83.015  1.00  1.00      1S   H  
ATOM   1110  HB1 PHE    66      72.683  66.426  81.733  1.00  1.00      1S   H  
ATOM   1111  HB2 PHE    66      71.925  65.664  80.282  1.00  1.00      1S   H  
ATOM   1112  HD1 PHE    66      71.256  63.188  80.441  1.00  1.00      1S   H  
ATOM   1113  HD2 PHE    66      73.638  65.122  83.454  1.00  1.00      1S   H  
ATOM   1114  HE1 PHE    66      71.986  60.981  81.293  1.00  1.00      1S   H  
ATOM   1115  HE2 PHE    66      74.400  62.914  84.266  1.00  1.00      1S   H  
ATOM   1116  HZ  PHE    66      73.574  60.840  83.185  1.00  1.00      1S   H  
ATOM   1117  N   VAL    67      70.160  67.995  80.523  1.00  1.00      1S   N  
ATOM   1118  CA  VAL    67      70.074  69.412  80.205  1.00  1.00      1S   C  
ATOM   1119  C   VAL    67      68.801  70.028  80.733  1.00  1.00      1S   C  
ATOM   1120  O   VAL    67      68.844  71.029  81.445  1.00  1.00      1S   O  
ATOM   1121  CB  VAL    67      70.149  69.704  78.707  1.00  1.00      1S   C  
ATOM   1122  CG1 VAL    67      70.177  71.222  78.443  1.00  1.00      1S   C  
ATOM   1123  CG2 VAL    67      71.396  69.030  78.112  1.00  1.00      1S   C  
ATOM   1124  HN  VAL    67      70.182  67.387  79.733  1.00  0.00      1S   H  
ATOM   1125  HA  VAL    67      70.907  69.899  80.692  1.00  1.00      1S   H  
ATOM   1126  HB  VAL    67      69.259  69.288  78.185  1.00  1.00      1S   H  
ATOM   1127 HG11 VAL    67      71.043  71.688  78.954  1.00  0.00      1S   H  
ATOM   1128 HG12 VAL    67      69.246  71.717  78.789  1.00  0.00      1S   H  
ATOM   1129 HG13 VAL    67      70.269  71.403  77.352  1.00  0.00      1S   H  
ATOM   1130 HG21 VAL    67      71.339  67.930  78.229  1.00  0.00      1S   H  
ATOM   1131 HG22 VAL    67      72.319  69.404  78.605  1.00  0.00      1S   H  
ATOM   1132 HG23 VAL    67      71.461  69.249  77.026  1.00  0.00      1S   H  
ATOM   1133  N   MET    68      67.631  69.443  80.389  1.00  1.00      1S   N  
ATOM   1134  CA  MET    68      66.345  69.998  80.743  1.00  1.00      1S   C  
ATOM   1135  C   MET    68      66.084  70.092  82.247  1.00  1.00      1S   C  
ATOM   1136  O   MET    68      65.525  71.122  82.620  1.00  1.00      1S   O  
ATOM   1137  CB  MET    68      65.156  69.307  80.037  1.00  1.00      1S   C  
ATOM   1138  CG  MET    68      65.234  69.292  78.497  1.00  1.00      1S   C  
ATOM   1139  SD  MET    68      63.716  68.633  77.730  1.00  1.00      1S   S  
ATOM   1140  CE  MET    68      64.348  68.329  76.054  1.00  1.00      1S   C  
ATOM   1141  HN  MET    68      67.612  68.608  79.840  1.00  0.00      1S   H  
ATOM   1142  HA  MET    68      66.354  71.014  80.372  1.00  1.00      1S   H  
ATOM   1143  HB1 MET    68      64.217  69.834  80.323  1.00  1.00      1S   H  
ATOM   1144  HB2 MET    68      65.085  68.258  80.390  1.00  1.00      1S   H  
ATOM   1145  HG1 MET    68      66.106  68.676  78.194  1.00  1.00      1S   H  
ATOM   1146  HG2 MET    68      65.418  70.327  78.134  1.00  1.00      1S   H  
ATOM   1147  HE1 MET    68      65.077  67.492  76.043  1.00  1.00      1S   H  
ATOM   1148  HE2 MET    68      64.852  69.227  75.639  1.00  1.00      1S   H  
ATOM   1149  HE3 MET    68      63.515  68.060  75.369  1.00  1.00      1S   H  
ATOM   1150  N   PRO    69      66.430  69.181  83.182  1.00  1.00      1S   N  
ATOM   1151  CA  PRO    69      66.163  69.384  84.600  1.00  1.00      1S   C  
ATOM   1152  C   PRO    69      67.082  70.413  85.203  1.00  1.00      1S   C  
ATOM   1153  O   PRO    69      66.699  71.021  86.201  1.00  1.00      1S   O  
ATOM   1154  CB  PRO    69      66.388  68.015  85.267  1.00  1.00      1S   C  
ATOM   1155  CG  PRO    69      67.214  67.217  84.261  1.00  1.00      1S   C  
ATOM   1156  CD  PRO    69      66.745  67.782  82.924  1.00  1.00      1S   C  
ATOM   1157  HA  PRO    69      65.145  69.723  84.717  1.00  1.00      1S   H  
ATOM   1158  HB1 PRO    69      65.403  67.515  85.398  1.00  1.00      1S   H  
ATOM   1159  HB2 PRO    69      66.889  68.075  86.255  1.00  1.00      1S   H  
ATOM   1160  HG1 PRO    69      68.296  67.431  84.402  1.00  1.00      1S   H  
ATOM   1161  HG2 PRO    69      67.038  66.126  84.342  1.00  1.00      1S   H  
ATOM   1162  HD1 PRO    69      67.527  67.662  82.149  1.00  1.00      1S   H  
ATOM   1163  HD2 PRO    69      65.804  67.280  82.616  1.00  1.00      1S   H  
ATOM   1164  N   ILE    70      68.281  70.643  84.623  1.00  1.00      1S   N  
ATOM   1165  CA  ILE    70      69.180  71.682  85.068  1.00  1.00      1S   C  
ATOM   1166  C   ILE    70      68.596  73.029  84.699  1.00  1.00      1S   C  
ATOM   1167  O   ILE    70      68.571  73.933  85.529  1.00  1.00      1S   O  
ATOM   1168  CB  ILE    70      70.601  71.465  84.557  1.00  1.00      1S   C  
ATOM   1169  CG1 ILE    70      71.164  70.206  85.276  1.00  1.00      1S   C  
ATOM   1170  CG2 ILE    70      71.441  72.742  84.775  1.00  1.00      1S   C  
ATOM   1171  CD  ILE    70      72.623  69.848  84.976  1.00  1.00      1S   C  
ATOM   1172  HN  ILE    70      68.599  70.094  83.852  1.00  0.00      1S   H  
ATOM   1173  HA  ILE    70      69.218  71.648  86.148  1.00  1.00      1S   H  
ATOM   1174  HB  ILE    70      70.586  71.255  83.464  1.00  1.00      1S   H  
ATOM   1175 HG11 ILE    70      70.536  69.330  85.003  1.00  0.00      1S   H  
ATOM   1176 HG12 ILE    70      71.048  70.343  86.369  1.00  0.00      1S   H  
ATOM   1177 HG21 ILE    70      71.231  73.199  85.757  1.00  0.00      1S   H  
ATOM   1178 HG22 ILE    70      71.215  73.496  83.993  1.00  0.00      1S   H  
ATOM   1179 HG23 ILE    70      72.521  72.516  84.732  1.00  0.00      1S   H  
ATOM   1180  HD1 ILE    70      73.312  70.655  85.303  1.00  1.00      1S   H  
ATOM   1181  HD2 ILE    70      72.762  69.672  83.888  1.00  1.00      1S   H  
ATOM   1182  HD3 ILE    70      72.907  68.921  85.518  1.00  1.00      1S   H  
ATOM   1183  N   ALA    71      68.048  73.165  83.469  1.00  1.00      1S   N  
ATOM   1184  CA  ALA    71      67.402  74.366  82.980  1.00  1.00      1S   C  
ATOM   1185  C   ALA    71      66.158  74.730  83.772  1.00  1.00      1S   C  
ATOM   1186  O   ALA    71      65.937  75.898  84.079  1.00  1.00      1S   O  
ATOM   1187  CB  ALA    71      67.034  74.211  81.493  1.00  1.00      1S   C  
ATOM   1188  HN  ALA    71      68.079  72.407  82.819  1.00  0.00      1S   H  
ATOM   1189  HA  ALA    71      68.109  75.177  83.081  1.00  1.00      1S   H  
ATOM   1190  HB1 ALA    71      66.351  73.348  81.342  1.00  1.00      1S   H  
ATOM   1191  HB2 ALA    71      67.955  74.028  80.899  1.00  1.00      1S   H  
ATOM   1192  HB3 ALA    71      66.546  75.129  81.103  1.00  1.00      1S   H  
ATOM   1193  N   LEU    72      65.347  73.717  84.156  1.00  1.00      1S   N  
ATOM   1194  CA  LEU    72      64.200  73.798  85.041  1.00  1.00      1S   C  
ATOM   1195  C   LEU    72      64.563  74.348  86.405  1.00  1.00      1S   C  
ATOM   1196  O   LEU    72      63.912  75.268  86.893  1.00  1.00      1S   O  
ATOM   1197  CB  LEU    72      63.583  72.382  85.160  1.00  1.00      1S   C  
ATOM   1198  CG  LEU    72      62.658  72.043  86.355  1.00  1.00      1S   C  
ATOM   1199  CD1 LEU    72      61.426  72.950  86.500  1.00  1.00      1S   C  
ATOM   1200  CD2 LEU    72      62.221  70.569  86.246  1.00  1.00      1S   C  
ATOM   1201  HN  LEU    72      65.537  72.793  83.828  1.00  0.00      1S   H  
ATOM   1202  HA  LEU    72      63.477  74.468  84.597  1.00  1.00      1S   H  
ATOM   1203  HB1 LEU    72      64.427  71.663  85.205  1.00  1.00      1S   H  
ATOM   1204  HB2 LEU    72      63.040  72.169  84.215  1.00  1.00      1S   H  
ATOM   1205  HG  LEU    72      63.257  72.139  87.291  1.00  1.00      1S   H  
ATOM   1206 HD11 LEU    72      60.765  72.842  85.618  1.00  0.00      1S   H  
ATOM   1207 HD12 LEU    72      61.712  74.016  86.606  1.00  0.00      1S   H  
ATOM   1208 HD13 LEU    72      60.846  72.655  87.400  1.00  0.00      1S   H  
ATOM   1209 HD21 LEU    72      63.111  69.905  86.213  1.00  0.00      1S   H  
ATOM   1210 HD22 LEU    72      61.631  70.415  85.317  1.00  0.00      1S   H  
ATOM   1211 HD23 LEU    72      61.594  70.284  87.116  1.00  0.00      1S   H  
ATOM   1212  N   LEU    73      65.626  73.816  87.054  1.00  1.00      1S   N  
ATOM   1213  CA  LEU    73      66.035  74.246  88.377  1.00  1.00      1S   C  
ATOM   1214  C   LEU    73      66.602  75.649  88.342  1.00  1.00      1S   C  
ATOM   1215  O   LEU    73      66.393  76.436  89.262  1.00  1.00      1S   O  
ATOM   1216  CB  LEU    73      67.070  73.277  88.998  1.00  1.00      1S   C  
ATOM   1217  CG  LEU    73      67.408  73.525  90.490  1.00  1.00      1S   C  
ATOM   1218  CD1 LEU    73      66.162  73.489  91.395  1.00  1.00      1S   C  
ATOM   1219  CD2 LEU    73      68.453  72.516  91.000  1.00  1.00      1S   C  
ATOM   1220  HN  LEU    73      66.155  73.068  86.656  1.00  0.00      1S   H  
ATOM   1221  HA  LEU    73      65.146  74.257  88.991  1.00  1.00      1S   H  
ATOM   1222  HB1 LEU    73      68.005  73.314  88.399  1.00  1.00      1S   H  
ATOM   1223  HB2 LEU    73      66.664  72.245  88.910  1.00  1.00      1S   H  
ATOM   1224  HG  LEU    73      67.861  74.540  90.580  1.00  1.00      1S   H  
ATOM   1225 HD11 LEU    73      65.611  72.535  91.255  1.00  0.00      1S   H  
ATOM   1226 HD12 LEU    73      65.478  74.333  91.165  1.00  0.00      1S   H  
ATOM   1227 HD13 LEU    73      66.462  73.570  92.461  1.00  0.00      1S   H  
ATOM   1228 HD21 LEU    73      69.386  72.582  90.405  1.00  0.00      1S   H  
ATOM   1229 HD22 LEU    73      68.056  71.482  90.927  1.00  0.00      1S   H  
ATOM   1230 HD23 LEU    73      68.703  72.725  92.062  1.00  0.00      1S   H  
ATOM   1231  N   THR    74      67.293  76.004  87.234  1.00  1.00      1S   N  
ATOM   1232  CA  THR    74      67.824  77.326  86.965  1.00  1.00      1S   C  
ATOM   1233  C   THR    74      66.704  78.349  86.904  1.00  1.00      1S   C  
ATOM   1234  O   THR    74      66.783  79.367  87.584  1.00  1.00      1S   O  
ATOM   1235  CB  THR    74      68.670  77.363  85.694  1.00  1.00      1S   C  
ATOM   1236  CG2 THR    74      69.310  78.746  85.464  1.00  1.00      1S   C  
ATOM   1237  OG1 THR    74      69.731  76.420  85.788  1.00  1.00      1S   O  
ATOM   1238  HN  THR    74      67.467  75.326  86.522  1.00  0.00      1S   H  
ATOM   1239  HA  THR    74      68.457  77.589  87.802  1.00  1.00      1S   H  
ATOM   1240  HB  THR    74      68.049  77.098  84.811  1.00  1.00      1S   H  
ATOM   1241  HG1 THR    74      69.333  75.549  85.675  1.00  1.00      1S   H  
ATOM   1242 HG21 THR    74      69.966  79.018  86.317  1.00  0.00      1S   H  
ATOM   1243 HG22 THR    74      68.539  79.533  85.339  1.00  0.00      1S   H  
ATOM   1244 HG23 THR    74      69.930  78.724  84.542  1.00  0.00      1S   H  
ATOM   1245  N   ILE    75      65.609  78.100  86.136  1.00  1.00      1S   N  
ATOM   1246  CA  ILE    75      64.500  79.041  86.026  1.00  1.00      1S   C  
ATOM   1247  C   ILE    75      63.609  79.077  87.251  1.00  1.00      1S   C  
ATOM   1248  O   ILE    75      62.824  80.009  87.421  1.00  1.00      1S   O  
ATOM   1249  CB  ILE    75      63.676  78.917  84.743  1.00  1.00      1S   C  
ATOM   1250  CG1 ILE    75      62.919  77.576  84.528  1.00  1.00      1S   C  
ATOM   1251  CG2 ILE    75      64.651  79.206  83.577  1.00  1.00      1S   C  
ATOM   1252  CD  ILE    75      61.648  77.360  85.360  1.00  1.00      1S   C  
ATOM   1253  HN  ILE    75      65.538  77.274  85.578  1.00  0.00      1S   H  
ATOM   1254  HA  ILE    75      64.945  80.024  85.972  1.00  1.00      1S   H  
ATOM   1255  HB  ILE    75      62.914  79.732  84.727  1.00  1.00      1S   H  
ATOM   1256 HG11 ILE    75      63.614  76.725  84.673  1.00  0.00      1S   H  
ATOM   1257 HG12 ILE    75      62.598  77.555  83.465  1.00  0.00      1S   H  
ATOM   1258 HG21 ILE    75      65.383  78.380  83.458  1.00  0.00      1S   H  
ATOM   1259 HG22 ILE    75      65.206  80.149  83.760  1.00  0.00      1S   H  
ATOM   1260 HG23 ILE    75      64.094  79.317  82.626  1.00  0.00      1S   H  
ATOM   1261  HD1 ILE    75      61.044  78.291  85.399  1.00  1.00      1S   H  
ATOM   1262  HD2 ILE    75      61.898  77.051  86.396  1.00  1.00      1S   H  
ATOM   1263  HD3 ILE    75      61.027  76.558  84.906  1.00  1.00      1S   H  
ATOM   1264  N   MET    76      63.730  78.078  88.156  1.00  1.00      1S   N  
ATOM   1265  CA  MET    76      63.030  78.033  89.422  1.00  1.00      1S   C  
ATOM   1266  C   MET    76      63.755  78.887  90.445  1.00  1.00      1S   C  
ATOM   1267  O   MET    76      63.155  79.361  91.408  1.00  1.00      1S   O  
ATOM   1268  CB  MET    76      62.912  76.566  89.907  1.00  1.00      1S   C  
ATOM   1269  CG  MET    76      62.210  76.351  91.260  1.00  1.00      1S   C  
ATOM   1270  SD  MET    76      62.017  74.592  91.683  1.00  1.00      1S   S  
ATOM   1271  CE  MET    76      61.300  74.858  93.331  1.00  1.00      1S   C  
ATOM   1272  HN  MET    76      64.341  77.309  87.980  1.00  0.00      1S   H  
ATOM   1273  HA  MET    76      62.037  78.439  89.287  1.00  1.00      1S   H  
ATOM   1274  HB1 MET    76      63.927  76.116  89.960  1.00  1.00      1S   H  
ATOM   1275  HB2 MET    76      62.343  76.005  89.131  1.00  1.00      1S   H  
ATOM   1276  HG1 MET    76      61.214  76.845  91.226  1.00  1.00      1S   H  
ATOM   1277  HG2 MET    76      62.804  76.853  92.054  1.00  1.00      1S   H  
ATOM   1278  HE1 MET    76      60.353  75.437  93.267  1.00  1.00      1S   H  
ATOM   1279  HE2 MET    76      62.002  75.418  93.985  1.00  1.00      1S   H  
ATOM   1280  HE3 MET    76      61.073  73.888  93.824  1.00  1.00      1S   H  
ATOM   1281  N   PHE    77      65.069  79.123  90.239  1.00  1.00      1S   N  
ATOM   1282  CA  PHE    77      65.884  79.945  91.101  1.00  1.00      1S   C  
ATOM   1283  C   PHE    77      66.408  81.060  90.234  1.00  1.00      1S   C  
ATOM   1284  O   PHE    77      67.576  81.041  89.867  1.00  1.00      1S   O  
ATOM   1285  CB  PHE    77      67.085  79.151  91.693  1.00  1.00      1S   C  
ATOM   1286  CG  PHE    77      66.656  78.273  92.846  1.00  1.00      1S   C  
ATOM   1287  CD1 PHE    77      65.940  77.079  92.642  1.00  1.00      1S   C  
ATOM   1288  CD2 PHE    77      67.002  78.630  94.163  1.00  1.00      1S   C  
ATOM   1289  CE1 PHE    77      65.565  76.271  93.723  1.00  1.00      1S   C  
ATOM   1290  CE2 PHE    77      66.642  77.818  95.246  1.00  1.00      1S   C  
ATOM   1291  CZ  PHE    77      65.919  76.639  95.026  1.00  1.00      1S   C  
ATOM   1292  HN  PHE    77      65.539  78.748  89.442  1.00  0.00      1S   H  
ATOM   1293  HA  PHE    77      65.296  80.390  91.892  1.00  1.00      1S   H  
ATOM   1294  HB1 PHE    77      67.868  79.842  92.073  1.00  1.00      1S   H  
ATOM   1295  HB2 PHE    77      67.539  78.504  90.911  1.00  1.00      1S   H  
ATOM   1296  HD1 PHE    77      65.670  76.775  91.644  1.00  1.00      1S   H  
ATOM   1297  HD2 PHE    77      67.564  79.535  94.341  1.00  1.00      1S   H  
ATOM   1298  HE1 PHE    77      65.006  75.363  93.551  1.00  1.00      1S   H  
ATOM   1299  HE2 PHE    77      66.920  78.102  96.250  1.00  1.00      1S   H  
ATOM   1300  HZ  PHE    77      65.636  76.015  95.860  1.00  1.00      1S   H  
ATOM   1301  N   GLU    78      65.544  82.056  89.887  1.00  1.00      1S   N  
ATOM   1302  CA  GLU    78      65.804  83.193  89.003  1.00  1.00      1S   C  
ATOM   1303  C   GLU    78      66.583  82.843  87.745  1.00  1.00      1S   C  
ATOM   1304  O   GLU    78      66.063  82.166  86.860  1.00  1.00      1S   O  
ATOM   1305  CB  GLU    78      66.352  84.473  89.710  1.00  1.00      1S   C  
ATOM   1306  CG  GLU    78      67.565  84.258  90.648  1.00  1.00      1S   C  
ATOM   1307  CD  GLU    78      68.626  85.356  90.581  1.00  1.00      1S   C  
ATOM   1308  OE1 GLU    78      69.510  85.344  91.481  1.00  1.00      1S   O  
ATOM   1309  OE2 GLU    78      68.604  86.192  89.641  1.00  1.00      1S   O1-
ATOM   1310  HN  GLU    78      64.610  82.022  90.231  1.00  0.00      1S   H  
ATOM   1311  HA  GLU    78      64.825  83.470  88.642  1.00  1.00      1S   H  
ATOM   1312  HB1 GLU    78      65.535  84.890  90.340  1.00  1.00      1S   H  
ATOM   1313  HB2 GLU    78      66.557  85.240  88.933  1.00  1.00      1S   H  
ATOM   1314  HG1 GLU    78      68.080  83.313  90.389  1.00  1.00      1S   H  
ATOM   1315  HG2 GLU    78      67.203  84.162  91.693  1.00  1.00      1S   H  
ATOM   1316  N   ALA    79      67.854  83.299  87.648  1.00  1.00      1S   N  
ATOM   1317  CA  ALA    79      68.811  82.800  86.696  1.00  1.00      1S   C  
ATOM   1318  C   ALA    79      70.063  82.395  87.441  1.00  1.00      1S   C  
ATOM   1319  O   ALA    79      71.083  82.109  86.827  1.00  1.00      1S   O  
ATOM   1320  CB  ALA    79      69.137  83.827  85.596  1.00  1.00      1S   C  
ATOM   1321  HN  ALA    79      68.210  83.951  88.314  1.00  0.00      1S   H  
ATOM   1322  HA  ALA    79      68.425  81.902  86.232  1.00  1.00      1S   H  
ATOM   1323  HB1 ALA    79      69.515  84.775  86.032  1.00  1.00      1S   H  
ATOM   1324  HB2 ALA    79      68.214  84.051  85.018  1.00  1.00      1S   H  
ATOM   1325  HB3 ALA    79      69.894  83.426  84.887  1.00  1.00      1S   H  
ATOM   1326  N   MET    80      69.994  82.277  88.792  1.00  1.00      1S   N  
ATOM   1327  CA  MET    80      70.962  81.583  89.622  1.00  1.00      1S   C  
ATOM   1328  C   MET    80      70.891  80.106  89.285  1.00  1.00      1S   C  
ATOM   1329  O   MET    80      69.847  79.611  88.869  1.00  1.00      1S   O  
ATOM   1330  CB  MET    80      70.604  81.735  91.133  1.00  1.00      1S   C  
ATOM   1331  CG  MET    80      71.630  81.191  92.153  1.00  1.00      1S   C  
ATOM   1332  SD  MET    80      70.994  81.025  93.852  1.00  1.00      1S   S  
ATOM   1333  CE  MET    80      70.759  82.782  94.246  1.00  1.00      1S   C  
ATOM   1334  HN  MET    80      69.165  82.550  89.274  1.00  0.00      1S   H  
ATOM   1335  HA  MET    80      71.948  81.973  89.415  1.00  1.00      1S   H  
ATOM   1336  HB1 MET    80      69.628  81.235  91.318  1.00  1.00      1S   H  
ATOM   1337  HB2 MET    80      70.454  82.816  91.344  1.00  1.00      1S   H  
ATOM   1338  HG1 MET    80      72.527  81.844  92.144  1.00  1.00      1S   H  
ATOM   1339  HG2 MET    80      71.961  80.184  91.835  1.00  1.00      1S   H  
ATOM   1340  HE1 MET    80      70.012  83.254  93.572  1.00  1.00      1S   H  
ATOM   1341  HE2 MET    80      71.713  83.343  94.152  1.00  1.00      1S   H  
ATOM   1342  HE3 MET    80      70.397  82.905  95.289  1.00  1.00      1S   H  
ATOM   1343  N   TRP    81      71.994  79.353  89.460  1.00  1.00      1S   N  
ATOM   1344  CA  TRP    81      71.925  77.911  89.468  1.00  1.00      1S   C  
ATOM   1345  C   TRP    81      72.516  77.494  90.803  1.00  1.00      1S   C  
ATOM   1346  O   TRP    81      73.685  77.775  91.043  1.00  1.00      1S   O  
ATOM   1347  CB  TRP    81      72.632  77.294  88.238  1.00  1.00      1S   C  
ATOM   1348  CG  TRP    81      73.280  75.927  88.378  1.00  1.00      1S   C  
ATOM   1349  CD1 TRP    81      74.603  75.687  88.596  1.00  1.00      1S   C  
ATOM   1350  CD2 TRP    81      72.655  74.635  88.283  1.00  1.00      1S   C  
ATOM   1351  CE2 TRP    81      73.706  73.687  88.234  1.00  1.00      1S   C  
ATOM   1352  CE3 TRP    81      71.323  74.234  88.244  1.00  1.00      1S   C  
ATOM   1353  NE1 TRP    81      74.888  74.362  88.407  1.00  1.00      1S   N  
ATOM   1354  CZ2 TRP    81      73.441  72.332  88.116  1.00  1.00      1S   C  
ATOM   1355  CZ3 TRP    81      71.063  72.854  88.247  1.00  1.00      1S   C  
ATOM   1356  CH2 TRP    81      72.108  71.920  88.183  1.00  1.00      1S   C  
ATOM   1357  HN  TRP    81      72.876  79.744  89.710  1.00  0.00      1S   H  
ATOM   1358  HA  TRP    81      70.904  77.578  89.395  1.00  1.00      1S   H  
ATOM   1359  HB1 TRP    81      73.426  77.997  87.909  1.00  1.00      1S   H  
ATOM   1360  HB2 TRP    81      71.888  77.246  87.411  1.00  1.00      1S   H  
ATOM   1361  HD1 TRP    81      75.330  76.446  88.846  1.00  1.00      1S   H  
ATOM   1362  HE1 TRP    81      75.776  73.961  88.480  1.00  1.00      1S   H  
ATOM   1363  HE3 TRP    81      70.505  74.938  88.282  1.00  1.00      1S   H  
ATOM   1364  HZ2 TRP    81      74.231  71.599  88.089  1.00  1.00      1S   H  
ATOM   1365  HZ3 TRP    81      70.045  72.497  88.267  1.00  1.00      1S   H  
ATOM   1366  HH2 TRP    81      71.888  70.864  88.206  1.00  1.00      1S   H  
ATOM   1367  N   PRO    82      71.793  76.846  91.716  1.00  1.00      1S   N  
ATOM   1368  CA  PRO    82      72.305  76.557  93.053  1.00  1.00      1S   C  
ATOM   1369  C   PRO    82      73.367  75.483  93.142  1.00  1.00      1S   C  
ATOM   1370  O   PRO    82      73.742  75.157  94.266  1.00  1.00      1S   O  
ATOM   1371  CB  PRO    82      71.073  76.050  93.820  1.00  1.00      1S   C  
ATOM   1372  CG  PRO    82      69.896  76.756  93.155  1.00  1.00      1S   C  
ATOM   1373  CD  PRO    82      70.327  76.828  91.694  1.00  1.00      1S   C  
ATOM   1374  HA  PRO    82      72.709  77.473  93.462  1.00  1.00      1S   H  
ATOM   1375  HB1 PRO    82      71.140  76.278  94.903  1.00  1.00      1S   H  
ATOM   1376  HB2 PRO    82      70.937  74.953  93.683  1.00  1.00      1S   H  
ATOM   1377  HG1 PRO    82      68.941  76.209  93.287  1.00  1.00      1S   H  
ATOM   1378  HG2 PRO    82      69.799  77.786  93.565  1.00  1.00      1S   H  
ATOM   1379  HD1 PRO    82      69.999  75.927  91.132  1.00  1.00      1S   H  
ATOM   1380  HD2 PRO    82      69.904  77.747  91.231  1.00  1.00      1S   H  
ATOM   1381  N   LEU    83      73.840  74.890  92.023  1.00  1.00      1S   N  
ATOM   1382  CA  LEU    83      74.646  73.689  92.084  1.00  1.00      1S   C  
ATOM   1383  C   LEU    83      76.059  73.990  91.623  1.00  1.00      1S   C  
ATOM   1384  O   LEU    83      76.303  75.090  91.127  1.00  1.00      1S   O  
ATOM   1385  CB  LEU    83      73.962  72.547  91.296  1.00  1.00      1S   C  
ATOM   1386  CG  LEU    83      73.242  71.514  92.194  1.00  1.00      1S   C  
ATOM   1387  CD1 LEU    83      72.119  72.142  93.037  1.00  1.00      1S   C  
ATOM   1388  CD2 LEU    83      72.689  70.339  91.370  1.00  1.00      1S   C  
ATOM   1389  HN  LEU    83      73.599  75.215  91.112  1.00  0.00      1S   H  
ATOM   1390  HA  LEU    83      74.724  73.370  93.111  1.00  1.00      1S   H  
ATOM   1391  HB1 LEU    83      74.694  72.010  90.656  1.00  1.00      1S   H  
ATOM   1392  HB2 LEU    83      73.200  73.001  90.628  1.00  1.00      1S   H  
ATOM   1393  HG  LEU    83      74.000  71.095  92.896  1.00  1.00      1S   H  
ATOM   1394 HD11 LEU    83      71.400  72.677  92.380  1.00  0.00      1S   H  
ATOM   1395 HD12 LEU    83      72.533  72.861  93.773  1.00  0.00      1S   H  
ATOM   1396 HD13 LEU    83      71.574  71.354  93.597  1.00  0.00      1S   H  
ATOM   1397 HD21 LEU    83      73.497  69.857  90.783  1.00  0.00      1S   H  
ATOM   1398 HD22 LEU    83      71.902  70.695  90.673  1.00  0.00      1S   H  
ATOM   1399 HD23 LEU    83      72.242  69.578  92.046  1.00  0.00      1S   H  
ATOM   1400  N   PRO    84      77.038  73.082  91.794  1.00  1.00      1S   N  
ATOM   1401  CA  PRO    84      78.444  73.434  91.681  1.00  1.00      1S   C  
ATOM   1402  C   PRO    84      78.851  73.881  90.304  1.00  1.00      1S   C  
ATOM   1403  O   PRO    84      78.246  73.461  89.319  1.00  1.00      1S   O  
ATOM   1404  CB  PRO    84      79.187  72.134  92.034  1.00  1.00      1S   C  
ATOM   1405  CG  PRO    84      78.275  71.460  93.057  1.00  1.00      1S   C  
ATOM   1406  CD  PRO    84      76.878  71.844  92.569  1.00  1.00      1S   C  
ATOM   1407  HA  PRO    84      78.643  74.235  92.380  1.00  1.00      1S   H  
ATOM   1408  HB1 PRO    84      80.199  72.327  92.444  1.00  1.00      1S   H  
ATOM   1409  HB2 PRO    84      79.269  71.467  91.147  1.00  1.00      1S   H  
ATOM   1410  HG1 PRO    84      78.418  70.362  93.100  1.00  1.00      1S   H  
ATOM   1411  HG2 PRO    84      78.450  71.898  94.064  1.00  1.00      1S   H  
ATOM   1412  HD1 PRO    84      76.476  71.060  91.894  1.00  1.00      1S   H  
ATOM   1413  HD2 PRO    84      76.207  71.980  93.445  1.00  1.00      1S   H  
ATOM   1414  N   LEU    85      79.912  74.715  90.252  1.00  1.00      1S   N  
ATOM   1415  CA  LEU    85      80.595  75.214  89.081  1.00  1.00      1S   C  
ATOM   1416  C   LEU    85      81.038  74.082  88.171  1.00  1.00      1S   C  
ATOM   1417  O   LEU    85      81.026  74.212  86.956  1.00  1.00      1S   O  
ATOM   1418  CB  LEU    85      81.787  76.075  89.565  1.00  1.00      1S   C  
ATOM   1419  CG  LEU    85      82.578  76.952  88.558  1.00  1.00      1S   C  
ATOM   1420  CD1 LEU    85      83.558  77.827  89.363  1.00  1.00      1S   C  
ATOM   1421  CD2 LEU    85      83.378  76.192  87.483  1.00  1.00      1S   C  
ATOM   1422  HN  LEU    85      80.290  75.064  91.105  1.00  0.00      1S   H  
ATOM   1423  HA  LEU    85      79.900  75.844  88.550  1.00  1.00      1S   H  
ATOM   1424  HB1 LEU    85      82.503  75.425  90.111  1.00  1.00      1S   H  
ATOM   1425  HB2 LEU    85      81.363  76.786  90.314  1.00  1.00      1S   H  
ATOM   1426  HG  LEU    85      81.863  77.631  88.039  1.00  1.00      1S   H  
ATOM   1427 HD11 LEU    85      84.252  77.179  89.940  1.00  0.00      1S   H  
ATOM   1428 HD12 LEU    85      83.007  78.479  90.073  1.00  0.00      1S   H  
ATOM   1429 HD13 LEU    85      84.158  78.466  88.683  1.00  0.00      1S   H  
ATOM   1430 HD21 LEU    85      82.713  75.777  86.703  1.00  0.00      1S   H  
ATOM   1431 HD22 LEU    85      83.961  75.368  87.945  1.00  0.00      1S   H  
ATOM   1432 HD23 LEU    85      84.083  76.882  86.972  1.00  0.00      1S   H  
ATOM   1433  N   VAL    86      81.388  72.892  88.705  1.00  1.00      1S   N  
ATOM   1434  CA  VAL    86      81.714  71.732  87.890  1.00  1.00      1S   C  
ATOM   1435  C   VAL    86      80.551  71.339  86.989  1.00  1.00      1S   C  
ATOM   1436  O   VAL    86      80.721  71.178  85.781  1.00  1.00      1S   O  
ATOM   1437  CB  VAL    86      82.140  70.543  88.739  1.00  1.00      1S   C  
ATOM   1438  CG1 VAL    86      82.535  69.350  87.841  1.00  1.00      1S   C  
ATOM   1439  CG2 VAL    86      83.332  70.966  89.625  1.00  1.00      1S   C  
ATOM   1440  HN  VAL    86      81.424  72.760  89.692  1.00  0.00      1S   H  
ATOM   1441  HA  VAL    86      82.542  72.014  87.253  1.00  1.00      1S   H  
ATOM   1442  HB  VAL    86      81.302  70.233  89.404  1.00  1.00      1S   H  
ATOM   1443 HG11 VAL    86      83.354  69.644  87.151  1.00  0.00      1S   H  
ATOM   1444 HG12 VAL    86      81.675  68.988  87.240  1.00  0.00      1S   H  
ATOM   1445 HG13 VAL    86      82.890  68.506  88.470  1.00  0.00      1S   H  
ATOM   1446 HG21 VAL    86      83.056  71.783  90.323  1.00  0.00      1S   H  
ATOM   1447 HG22 VAL    86      84.178  71.309  88.991  1.00  0.00      1S   H  
ATOM   1448 HG23 VAL    86      83.677  70.101  90.229  1.00  0.00      1S   H  
ATOM   1449  N   LEU    87      79.326  71.241  87.560  1.00  1.00      1S   N  
ATOM   1450  CA  LEU    87      78.111  70.946  86.830  1.00  1.00      1S   C  
ATOM   1451  C   LEU    87      77.661  72.089  85.946  1.00  1.00      1S   C  
ATOM   1452  O   LEU    87      76.831  71.886  85.064  1.00  1.00      1S   O  
ATOM   1453  CB  LEU    87      76.935  70.596  87.773  1.00  1.00      1S   C  
ATOM   1454  CG  LEU    87      77.111  69.287  88.575  1.00  1.00      1S   C  
ATOM   1455  CD1 LEU    87      75.862  69.027  89.434  1.00  1.00      1S   C  
ATOM   1456  CD2 LEU    87      77.399  68.072  87.672  1.00  1.00      1S   C  
ATOM   1457  HN  LEU    87      79.205  71.394  88.537  1.00  0.00      1S   H  
ATOM   1458  HA  LEU    87      78.309  70.108  86.181  1.00  1.00      1S   H  
ATOM   1459  HB1 LEU    87      76.004  70.486  87.172  1.00  1.00      1S   H  
ATOM   1460  HB2 LEU    87      76.777  71.432  88.489  1.00  1.00      1S   H  
ATOM   1461  HG  LEU    87      77.977  69.411  89.266  1.00  1.00      1S   H  
ATOM   1462 HD11 LEU    87      74.967  68.917  88.784  1.00  0.00      1S   H  
ATOM   1463 HD12 LEU    87      75.690  69.873  90.131  1.00  0.00      1S   H  
ATOM   1464 HD13 LEU    87      75.983  68.096  90.028  1.00  0.00      1S   H  
ATOM   1465 HD21 LEU    87      78.392  68.165  87.186  1.00  0.00      1S   H  
ATOM   1466 HD22 LEU    87      76.621  67.988  86.883  1.00  0.00      1S   H  
ATOM   1467 HD23 LEU    87      77.395  67.137  88.272  1.00  0.00      1S   H  
ATOM   1468  N   CYS    88      78.217  73.304  86.150  1.00  1.00      1S   N  
ATOM   1469  CA  CYS    88      77.949  74.507  85.396  1.00  1.00      1S   C  
ATOM   1470  C   CYS    88      78.545  74.370  83.988  1.00  1.00      1S   C  
ATOM   1471  O   CYS    88      77.752  73.993  83.127  1.00  1.00      1S   O  
ATOM   1472  CB  CYS    88      78.373  75.717  86.264  1.00  1.00      1S   C  
ATOM   1473  SG  CYS    88      77.782  77.332  85.765  1.00  1.00      1S   S  
ATOM   1474  HN  CYS    88      78.880  73.422  86.886  1.00  0.00      1S   H  
ATOM   1475  HA  CYS    88      76.877  74.561  85.278  1.00  1.00      1S   H  
ATOM   1476  HB1 CYS    88      79.465  75.778  86.366  1.00  1.00      1S   H  
ATOM   1477  HB2 CYS    88      77.983  75.530  87.290  1.00  1.00      1S   H  
ATOM   1478  N   PRO    89      79.831  74.547  83.621  1.00  1.00      1S   N  
ATOM   1479  CA  PRO    89      80.321  74.144  82.310  1.00  1.00      1S   C  
ATOM   1480  C   PRO    89      80.115  72.725  81.837  1.00  1.00      1S   C  
ATOM   1481  O   PRO    89      80.209  72.533  80.627  1.00  1.00      1S   O  
ATOM   1482  CB  PRO    89      81.806  74.465  82.416  1.00  1.00      1S   C  
ATOM   1483  CG  PRO    89      81.777  75.844  83.064  1.00  1.00      1S   C  
ATOM   1484  CD  PRO    89      80.644  75.686  84.078  1.00  1.00      1S   C  
ATOM   1485  HA  PRO    89      79.826  74.772  81.588  1.00  1.00      1S   H  
ATOM   1486  HB1 PRO    89      82.328  74.464  81.438  1.00  1.00      1S   H  
ATOM   1487  HB2 PRO    89      82.300  73.745  83.108  1.00  1.00      1S   H  
ATOM   1488  HG1 PRO    89      82.732  76.129  83.547  1.00  1.00      1S   H  
ATOM   1489  HG2 PRO    89      81.504  76.609  82.304  1.00  1.00      1S   H  
ATOM   1490  HD1 PRO    89      81.080  75.466  85.067  1.00  1.00      1S   H  
ATOM   1491  HD2 PRO    89      80.037  76.616  84.116  1.00  1.00      1S   H  
ATOM   1492  N   ALA    90      79.806  71.727  82.700  1.00  1.00      1S   N  
ATOM   1493  CA  ALA    90      79.455  70.404  82.226  1.00  1.00      1S   C  
ATOM   1494  C   ALA    90      78.080  70.374  81.588  1.00  1.00      1S   C  
ATOM   1495  O   ALA    90      77.908  69.727  80.557  1.00  1.00      1S   O  
ATOM   1496  CB  ALA    90      79.515  69.330  83.324  1.00  1.00      1S   C  
ATOM   1497  HN  ALA    90      79.809  71.860  83.689  1.00  0.00      1S   H  
ATOM   1498  HA  ALA    90      80.172  70.124  81.464  1.00  1.00      1S   H  
ATOM   1499  HB1 ALA    90      78.832  69.580  84.161  1.00  1.00      1S   H  
ATOM   1500  HB2 ALA    90      80.550  69.256  83.723  1.00  1.00      1S   H  
ATOM   1501  HB3 ALA    90      79.233  68.334  82.919  1.00  1.00      1S   H  
ATOM   1502  N   TRP    91      77.064  71.083  82.153  1.00  1.00      1S   N  
ATOM   1503  CA  TRP    91      75.729  71.092  81.572  1.00  1.00      1S   C  
ATOM   1504  C   TRP    91      75.705  71.877  80.291  1.00  1.00      1S   C  
ATOM   1505  O   TRP    91      75.025  71.499  79.341  1.00  1.00      1S   O  
ATOM   1506  CB  TRP    91      74.581  71.552  82.523  1.00  1.00      1S   C  
ATOM   1507  CG  TRP    91      74.212  73.029  82.659  1.00  1.00      1S   C  
ATOM   1508  CD1 TRP    91      74.471  73.852  83.715  1.00  1.00      1S   C  
ATOM   1509  CD2 TRP    91      73.346  73.782  81.772  1.00  1.00      1S   C  
ATOM   1510  CE2 TRP    91      73.135  75.039  82.372  1.00  1.00      1S   C  
ATOM   1511  CE3 TRP    91      72.738  73.468  80.556  1.00  1.00      1S   C  
ATOM   1512  NE1 TRP    91      73.811  75.044  83.565  1.00  1.00      1S   N  
ATOM   1513  CZ2 TRP    91      72.339  76.009  81.768  1.00  1.00      1S   C  
ATOM   1514  CZ3 TRP    91      71.951  74.451  79.933  1.00  1.00      1S   C  
ATOM   1515  CH2 TRP    91      71.756  75.705  80.530  1.00  1.00      1S   C  
ATOM   1516  HN  TRP    91      77.186  71.610  82.993  1.00  0.00      1S   H  
ATOM   1517  HA  TRP    91      75.503  70.064  81.323  1.00  1.00      1S   H  
ATOM   1518  HB1 TRP    91      74.817  71.163  83.538  1.00  1.00      1S   H  
ATOM   1519  HB2 TRP    91      73.652  71.043  82.188  1.00  1.00      1S   H  
ATOM   1520  HD1 TRP    91      75.027  73.573  84.596  1.00  1.00      1S   H  
ATOM   1521  HE1 TRP    91      73.802  75.772  84.212  1.00  1.00      1S   H  
ATOM   1522  HE3 TRP    91      72.855  72.507  80.086  1.00  1.00      1S   H  
ATOM   1523  HZ2 TRP    91      72.173  76.973  82.223  1.00  1.00      1S   H  
ATOM   1524  HZ3 TRP    91      71.486  74.239  78.981  1.00  1.00      1S   H  
ATOM   1525  HH2 TRP    91      71.144  76.444  80.033  1.00  1.00      1S   H  
ATOM   1526  N   LEU    92      76.484  72.978  80.241  1.00  1.00      1S   N  
ATOM   1527  CA  LEU    92      76.632  73.848  79.100  1.00  1.00      1S   C  
ATOM   1528  C   LEU    92      77.243  73.116  77.929  1.00  1.00      1S   C  
ATOM   1529  O   LEU    92      76.768  73.222  76.802  1.00  1.00      1S   O  
ATOM   1530  CB  LEU    92      77.521  75.051  79.481  1.00  1.00      1S   C  
ATOM   1531  CG  LEU    92      76.902  75.944  80.585  1.00  1.00      1S   C  
ATOM   1532  CD1 LEU    92      77.882  77.037  81.048  1.00  1.00      1S   C  
ATOM   1533  CD2 LEU    92      75.566  76.560  80.148  1.00  1.00      1S   C  
ATOM   1534  HN  LEU    92      77.005  73.255  81.046  1.00  0.00      1S   H  
ATOM   1535  HA  LEU    92      75.648  74.181  78.800  1.00  1.00      1S   H  
ATOM   1536  HB1 LEU    92      77.712  75.672  78.583  1.00  1.00      1S   H  
ATOM   1537  HB2 LEU    92      78.502  74.674  79.841  1.00  1.00      1S   H  
ATOM   1538  HG  LEU    92      76.682  75.311  81.472  1.00  1.00      1S   H  
ATOM   1539 HD11 LEU    92      78.144  77.707  80.204  1.00  0.00      1S   H  
ATOM   1540 HD12 LEU    92      78.813  76.589  81.445  1.00  0.00      1S   H  
ATOM   1541 HD13 LEU    92      77.419  77.646  81.854  1.00  0.00      1S   H  
ATOM   1542 HD21 LEU    92      74.785  75.780  80.029  1.00  0.00      1S   H  
ATOM   1543 HD22 LEU    92      75.703  77.072  79.180  1.00  0.00      1S   H  
ATOM   1544 HD23 LEU    92      75.212  77.297  80.898  1.00  0.00      1S   H  
ATOM   1545  N   PHE    93      78.289  72.303  78.201  1.00  1.00      1S   N  
ATOM   1546  CA  PHE    93      78.928  71.406  77.265  1.00  1.00      1S   C  
ATOM   1547  C   PHE    93      77.944  70.397  76.711  1.00  1.00      1S   C  
ATOM   1548  O   PHE    93      77.895  70.206  75.501  1.00  1.00      1S   O  
ATOM   1549  CB  PHE    93      80.114  70.700  77.977  1.00  1.00      1S   C  
ATOM   1550  CG  PHE    93      80.803  69.597  77.210  1.00  1.00      1S   C  
ATOM   1551  CD1 PHE    93      81.333  69.807  75.925  1.00  1.00      1S   C  
ATOM   1552  CD2 PHE    93      80.975  68.342  77.819  1.00  1.00      1S   C  
ATOM   1553  CE1 PHE    93      82.058  68.794  75.284  1.00  1.00      1S   C  
ATOM   1554  CE2 PHE    93      81.685  67.324  77.172  1.00  1.00      1S   C  
ATOM   1555  CZ  PHE    93      82.239  67.555  75.908  1.00  1.00      1S   C  
ATOM   1556  HN  PHE    93      78.667  72.272  79.124  1.00  0.00      1S   H  
ATOM   1557  HA  PHE    93      79.298  71.998  76.439  1.00  1.00      1S   H  
ATOM   1558  HB1 PHE    93      79.760  70.283  78.943  1.00  1.00      1S   H  
ATOM   1559  HB2 PHE    93      80.885  71.465  78.210  1.00  1.00      1S   H  
ATOM   1560  HD1 PHE    93      81.219  70.766  75.445  1.00  1.00      1S   H  
ATOM   1561  HD2 PHE    93      80.572  68.166  78.806  1.00  1.00      1S   H  
ATOM   1562  HE1 PHE    93      82.482  68.964  74.307  1.00  1.00      1S   H  
ATOM   1563  HE2 PHE    93      81.814  66.366  77.654  1.00  1.00      1S   H  
ATOM   1564  HZ  PHE    93      82.794  66.774  75.409  1.00  1.00      1S   H  
ATOM   1565  N   LEU    94      77.129  69.750  77.577  1.00  1.00      1S   N  
ATOM   1566  CA  LEU    94      76.185  68.721  77.191  1.00  1.00      1S   C  
ATOM   1567  C   LEU    94      75.052  69.290  76.355  1.00  1.00      1S   C  
ATOM   1568  O   LEU    94      74.642  68.687  75.372  1.00  1.00      1S   O  
ATOM   1569  CB  LEU    94      75.671  67.951  78.436  1.00  1.00      1S   C  
ATOM   1570  CG  LEU    94      75.171  66.505  78.180  1.00  1.00      1S   C  
ATOM   1571  CD1 LEU    94      75.379  65.617  79.422  1.00  1.00      1S   C  
ATOM   1572  CD2 LEU    94      73.700  66.419  77.741  1.00  1.00      1S   C  
ATOM   1573  HN  LEU    94      77.180  69.933  78.557  1.00  0.00      1S   H  
ATOM   1574  HA  LEU    94      76.730  68.021  76.572  1.00  1.00      1S   H  
ATOM   1575  HB1 LEU    94      74.900  68.536  78.978  1.00  1.00      1S   H  
ATOM   1576  HB2 LEU    94      76.546  67.858  79.120  1.00  1.00      1S   H  
ATOM   1577  HG  LEU    94      75.803  66.076  77.370  1.00  1.00      1S   H  
ATOM   1578 HD11 LEU    94      74.804  66.020  80.281  1.00  0.00      1S   H  
ATOM   1579 HD12 LEU    94      76.454  65.580  79.697  1.00  0.00      1S   H  
ATOM   1580 HD13 LEU    94      75.030  64.583  79.217  1.00  0.00      1S   H  
ATOM   1581 HD21 LEU    94      73.510  67.013  76.827  1.00  0.00      1S   H  
ATOM   1582 HD22 LEU    94      73.051  66.795  78.558  1.00  0.00      1S   H  
ATOM   1583 HD23 LEU    94      73.420  65.364  77.534  1.00  0.00      1S   H  
ATOM   1584  N   ASP    95      74.548  70.506  76.670  1.00  1.00      1S   N  
ATOM   1585  CA  ASP    95      73.562  71.216  75.870  1.00  1.00      1S   C  
ATOM   1586  C   ASP    95      74.039  71.399  74.439  1.00  1.00      1S   C  
ATOM   1587  O   ASP    95      73.359  70.988  73.499  1.00  1.00      1S   O  
ATOM   1588  CB  ASP    95      73.227  72.590  76.519  1.00  1.00      1S   C  
ATOM   1589  CG  ASP    95      72.251  73.427  75.685  1.00  1.00      1S   C  
ATOM   1590  OD1 ASP    95      72.737  74.232  74.846  1.00  1.00      1S   O  
ATOM   1591  OD2 ASP    95      71.019  73.263  75.867  1.00  1.00      1S   O1-
ATOM   1592  HN  ASP    95      74.857  70.987  77.489  1.00  0.00      1S   H  
ATOM   1593  HA  ASP    95      72.668  70.610  75.842  1.00  1.00      1S   H  
ATOM   1594  HB1 ASP    95      74.158  73.172  76.673  1.00  1.00      1S   H  
ATOM   1595  HB2 ASP    95      72.775  72.410  77.518  1.00  1.00      1S   H  
ATOM   1596  N   VAL    96      75.238  71.999  74.266  1.00  1.00      1S   N  
ATOM   1597  CA  VAL    96      75.842  72.320  72.988  1.00  1.00      1S   C  
ATOM   1598  C   VAL    96      76.156  71.068  72.197  1.00  1.00      1S   C  
ATOM   1599  O   VAL    96      75.944  71.029  70.988  1.00  1.00      1S   O  
ATOM   1600  CB  VAL    96      77.096  73.171  73.181  1.00  1.00      1S   C  
ATOM   1601  CG1 VAL    96      77.875  73.384  71.863  1.00  1.00      1S   C  
ATOM   1602  CG2 VAL    96      76.665  74.535  73.763  1.00  1.00      1S   C  
ATOM   1603  HN  VAL    96      75.760  72.302  75.061  1.00  0.00      1S   H  
ATOM   1604  HA  VAL    96      75.121  72.892  72.422  1.00  1.00      1S   H  
ATOM   1605  HB  VAL    96      77.771  72.668  73.910  1.00  1.00      1S   H  
ATOM   1606 HG11 VAL    96      77.220  73.860  71.102  1.00  0.00      1S   H  
ATOM   1607 HG12 VAL    96      78.262  72.427  71.456  1.00  0.00      1S   H  
ATOM   1608 HG13 VAL    96      78.745  74.050  72.046  1.00  0.00      1S   H  
ATOM   1609 HG21 VAL    96      76.133  74.419  74.728  1.00  0.00      1S   H  
ATOM   1610 HG22 VAL    96      75.985  75.054  73.054  1.00  0.00      1S   H  
ATOM   1611 HG23 VAL    96      77.556  75.176  73.930  1.00  0.00      1S   H  
ATOM   1612  N   LEU    97      76.645  70.004  72.871  1.00  1.00      1S   N  
ATOM   1613  CA  LEU    97      77.059  68.754  72.274  1.00  1.00      1S   C  
ATOM   1614  C   LEU    97      75.872  68.011  71.719  1.00  1.00      1S   C  
ATOM   1615  O   LEU    97      75.940  67.457  70.629  1.00  1.00      1S   O  
ATOM   1616  CB  LEU    97      77.796  67.906  73.339  1.00  1.00      1S   C  
ATOM   1617  CG  LEU    97      78.613  66.664  72.905  1.00  1.00      1S   C  
ATOM   1618  CD1 LEU    97      79.406  66.168  74.126  1.00  1.00      1S   C  
ATOM   1619  CD2 LEU    97      77.796  65.497  72.331  1.00  1.00      1S   C  
ATOM   1620  HN  LEU    97      76.780  70.057  73.860  1.00  0.00      1S   H  
ATOM   1621  HA  LEU    97      77.737  68.979  71.464  1.00  1.00      1S   H  
ATOM   1622  HB1 LEU    97      77.087  67.614  74.141  1.00  1.00      1S   H  
ATOM   1623  HB2 LEU    97      78.539  68.591  73.809  1.00  1.00      1S   H  
ATOM   1624  HG  LEU    97      79.345  66.984  72.129  1.00  1.00      1S   H  
ATOM   1625 HD11 LEU    97      78.711  65.871  74.940  1.00  0.00      1S   H  
ATOM   1626 HD12 LEU    97      80.062  66.978  74.502  1.00  0.00      1S   H  
ATOM   1627 HD13 LEU    97      80.034  65.293  73.864  1.00  0.00      1S   H  
ATOM   1628 HD21 LEU    97      77.456  65.716  71.301  1.00  0.00      1S   H  
ATOM   1629 HD22 LEU    97      76.908  65.300  72.959  1.00  0.00      1S   H  
ATOM   1630 HD23 LEU    97      78.410  64.573  72.295  1.00  0.00      1S   H  
ATOM   1631  N   PHE    98      74.742  67.990  72.449  1.00  1.00      1S   N  
ATOM   1632  CA  PHE    98      73.620  67.155  72.107  1.00  1.00      1S   C  
ATOM   1633  C   PHE    98      72.693  67.854  71.132  1.00  1.00      1S   C  
ATOM   1634  O   PHE    98      72.043  67.190  70.329  1.00  1.00      1S   O  
ATOM   1635  CB  PHE    98      72.912  66.642  73.381  1.00  1.00      1S   C  
ATOM   1636  CG  PHE    98      73.696  65.483  73.972  1.00  1.00      1S   C  
ATOM   1637  CD1 PHE    98      74.914  65.612  74.666  1.00  1.00      1S   C  
ATOM   1638  CD2 PHE    98      73.213  64.191  73.754  1.00  1.00      1S   C  
ATOM   1639  CE1 PHE    98      75.608  64.489  75.138  1.00  1.00      1S   C  
ATOM   1640  CE2 PHE    98      73.902  63.061  74.204  1.00  1.00      1S   C  
ATOM   1641  CZ  PHE    98      75.101  63.209  74.905  1.00  1.00      1S   C  
ATOM   1642  HN  PHE    98      74.664  68.492  73.310  1.00  0.00      1S   H  
ATOM   1643  HA  PHE    98      73.983  66.285  71.575  1.00  1.00      1S   H  
ATOM   1644  HB1 PHE    98      71.903  66.264  73.118  1.00  1.00      1S   H  
ATOM   1645  HB2 PHE    98      72.810  67.445  74.140  1.00  1.00      1S   H  
ATOM   1646  HD1 PHE    98      75.355  66.575  74.824  1.00  1.00      1S   H  
ATOM   1647  HD2 PHE    98      72.305  64.085  73.196  1.00  1.00      1S   H  
ATOM   1648  HE1 PHE    98      76.544  64.614  75.662  1.00  1.00      1S   H  
ATOM   1649  HE2 PHE    98      73.511  62.079  73.991  1.00  1.00      1S   H  
ATOM   1650  HZ  PHE    98      75.639  62.339  75.253  1.00  1.00      1S   H  
ATOM   1651  N   SER    99      72.668  69.211  71.110  1.00  1.00      1S   N  
ATOM   1652  CA  SER    99      72.056  69.981  70.039  1.00  1.00      1S   C  
ATOM   1653  C   SER    99      72.832  69.838  68.741  1.00  1.00      1S   C  
ATOM   1654  O   SER    99      72.238  69.555  67.701  1.00  1.00      1S   O  
ATOM   1655  CB  SER    99      71.874  71.489  70.373  1.00  1.00      1S   C  
ATOM   1656  OG  SER    99      73.066  72.084  70.869  1.00  1.00      1S   O  
ATOM   1657  HN  SER    99      73.131  69.745  71.815  1.00  0.00      1S   H  
ATOM   1658  HA  SER    99      71.069  69.574  69.863  1.00  1.00      1S   H  
ATOM   1659  HB1 SER    99      71.086  71.601  71.148  1.00  1.00      1S   H  
ATOM   1660  HB2 SER    99      71.546  72.049  69.470  1.00  1.00      1S   H  
ATOM   1661  HG1 SER    99      73.114  71.852  71.804  1.00  0.00      1S   H  
ATOM   1662  N   THR   100      74.183  70.009  68.768  1.00  1.00      1S   N  
ATOM   1663  CA  THR   100      75.007  69.957  67.570  1.00  1.00      1S   C  
ATOM   1664  C   THR   100      75.117  68.546  67.031  1.00  1.00      1S   C  
ATOM   1665  O   THR   100      75.247  68.361  65.825  1.00  1.00      1S   O  
ATOM   1666  CB  THR   100      76.374  70.631  67.702  1.00  1.00      1S   C  
ATOM   1667  CG2 THR   100      77.401  69.811  68.496  1.00  1.00      1S   C  
ATOM   1668  OG1 THR   100      76.929  70.919  66.423  1.00  1.00      1S   O  
ATOM   1669  HN  THR   100      74.658  70.241  69.616  1.00  0.00      1S   H  
ATOM   1670  HA  THR   100      74.472  70.536  66.831  1.00  1.00      1S   H  
ATOM   1671  HB  THR   100      76.224  71.603  68.225  1.00  1.00      1S   H  
ATOM   1672  HG1 THR   100      76.954  70.082  65.951  1.00  1.00      1S   H  
ATOM   1673 HG21 THR   100      77.839  69.027  67.849  1.00  0.00      1S   H  
ATOM   1674 HG22 THR   100      76.932  69.334  69.376  1.00  0.00      1S   H  
ATOM   1675 HG23 THR   100      78.225  70.465  68.852  1.00  0.00      1S   H  
ATOM   1676  N   ALA   101      75.010  67.515  67.906  1.00  1.00      1S   N  
ATOM   1677  CA  ALA   101      74.922  66.125  67.519  1.00  1.00      1S   C  
ATOM   1678  C   ALA   101      73.657  65.870  66.751  1.00  1.00      1S   C  
ATOM   1679  O   ALA   101      73.717  65.301  65.668  1.00  1.00      1S   O  
ATOM   1680  CB  ALA   101      74.944  65.162  68.722  1.00  1.00      1S   C  
ATOM   1681  HN  ALA   101      74.977  67.680  68.891  1.00  0.00      1S   H  
ATOM   1682  HA  ALA   101      75.761  65.903  66.874  1.00  1.00      1S   H  
ATOM   1683  HB1 ALA   101      74.122  65.391  69.432  1.00  1.00      1S   H  
ATOM   1684  HB2 ALA   101      75.907  65.257  69.265  1.00  1.00      1S   H  
ATOM   1685  HB3 ALA   101      74.845  64.105  68.391  1.00  1.00      1S   H  
ATOM   1686  N   SER   102      72.487  66.308  67.272  1.00  1.00      1S   N  
ATOM   1687  CA  SER   102      71.191  66.077  66.662  1.00  1.00      1S   C  
ATOM   1688  C   SER   102      71.071  66.652  65.269  1.00  1.00      1S   C  
ATOM   1689  O   SER   102      70.535  65.998  64.376  1.00  1.00      1S   O  
ATOM   1690  CB  SER   102      70.028  66.620  67.523  1.00  1.00      1S   C  
ATOM   1691  OG  SER   102      69.933  65.880  68.735  1.00  1.00      1S   O  
ATOM   1692  HN  SER   102      72.459  66.777  68.154  1.00  0.00      1S   H  
ATOM   1693  HA  SER   102      71.076  65.006  66.569  1.00  1.00      1S   H  
ATOM   1694  HB1 SER   102      69.061  66.515  66.985  1.00  1.00      1S   H  
ATOM   1695  HB2 SER   102      70.190  67.692  67.762  1.00  1.00      1S   H  
ATOM   1696  HG1 SER   102      69.161  66.209  69.205  1.00  0.00      1S   H  
ATOM   1697  N   ILE   103      71.593  67.878  65.032  1.00  1.00      1S   N  
ATOM   1698  CA  ILE   103      71.513  68.506  63.730  1.00  1.00      1S   C  
ATOM   1699  C   ILE   103      72.540  67.944  62.760  1.00  1.00      1S   C  
ATOM   1700  O   ILE   103      72.297  67.906  61.555  1.00  1.00      1S   O  
ATOM   1701  CB  ILE   103      71.535  70.027  63.822  1.00  1.00      1S   C  
ATOM   1702  CG1 ILE   103      71.044  70.655  62.500  1.00  1.00      1S   C  
ATOM   1703  CG2 ILE   103      72.907  70.549  64.280  1.00  1.00      1S   C  
ATOM   1704  CD  ILE   103      70.717  72.143  62.580  1.00  1.00      1S   C  
ATOM   1705  HN  ILE   103      72.028  68.412  65.755  1.00  0.00      1S   H  
ATOM   1706  HA  ILE   103      70.542  68.257  63.324  1.00  1.00      1S   H  
ATOM   1707  HB  ILE   103      70.797  70.310  64.609  1.00  1.00      1S   H  
ATOM   1708 HG11 ILE   103      70.120  70.118  62.190  1.00  0.00      1S   H  
ATOM   1709 HG12 ILE   103      71.815  70.498  61.714  1.00  0.00      1S   H  
ATOM   1710 HG21 ILE   103      73.668  70.422  63.481  1.00  0.00      1S   H  
ATOM   1711 HG22 ILE   103      73.247  70.012  65.185  1.00  0.00      1S   H  
ATOM   1712 HG23 ILE   103      72.836  71.630  64.528  1.00  0.00      1S   H  
ATOM   1713  HD1 ILE   103      71.621  72.722  62.855  1.00  1.00      1S   H  
ATOM   1714  HD2 ILE   103      69.929  72.322  63.342  1.00  1.00      1S   H  
ATOM   1715  HD3 ILE   103      70.351  72.513  61.598  1.00  1.00      1S   H  
ATOM   1716  N   TRP   104      73.697  67.437  63.253  1.00  1.00      1S   N  
ATOM   1717  CA  TRP   104      74.707  66.829  62.408  1.00  1.00      1S   C  
ATOM   1718  C   TRP   104      74.320  65.394  62.057  1.00  1.00      1S   C  
ATOM   1719  O   TRP   104      74.706  64.881  61.010  1.00  1.00      1S   O  
ATOM   1720  CB  TRP   104      76.121  66.922  63.048  1.00  1.00      1S   C  
ATOM   1721  CG  TRP   104      77.274  66.913  62.051  1.00  1.00      1S   C  
ATOM   1722  CD1 TRP   104      77.716  65.875  61.282  1.00  1.00      1S   C  
ATOM   1723  CD2 TRP   104      78.069  68.060  61.674  1.00  1.00      1S   C  
ATOM   1724  CE2 TRP   104      78.952  67.631  60.657  1.00  1.00      1S   C  
ATOM   1725  CE3 TRP   104      78.075  69.385  62.111  1.00  1.00      1S   C  
ATOM   1726  NE1 TRP   104      78.721  66.291  60.442  1.00  1.00      1S   N  
ATOM   1727  CZ2 TRP   104      79.840  68.517  60.056  1.00  1.00      1S   C  
ATOM   1728  CZ3 TRP   104      78.974  70.278  61.506  1.00  1.00      1S   C  
ATOM   1729  CH2 TRP   104      79.840  69.851  60.488  1.00  1.00      1S   C  
ATOM   1730  HN  TRP   104      73.910  67.472  64.228  1.00  0.00      1S   H  
ATOM   1731  HA  TRP   104      74.736  67.397  61.488  1.00  1.00      1S   H  
ATOM   1732  HB1 TRP   104      76.251  66.118  63.802  1.00  1.00      1S   H  
ATOM   1733  HB2 TRP   104      76.183  67.890  63.587  1.00  1.00      1S   H  
ATOM   1734  HD1 TRP   104      77.308  64.877  61.307  1.00  1.00      1S   H  
ATOM   1735  HE1 TRP   104      79.180  65.736  59.782  1.00  1.00      1S   H  
ATOM   1736  HE3 TRP   104      77.413  69.739  62.887  1.00  1.00      1S   H  
ATOM   1737  HZ2 TRP   104      80.509  68.203  59.270  1.00  1.00      1S   H  
ATOM   1738  HZ3 TRP   104      78.994  71.311  61.821  1.00  1.00      1S   H  
ATOM   1739  HH2 TRP   104      80.517  70.558  60.030  1.00  1.00      1S   H  
ATOM   1740  N   HSD   105      73.493  64.732  62.908  1.00  1.00      1S   N  
ATOM   1741  CA  HSD   105      72.904  63.425  62.669  1.00  1.00      1S   C  
ATOM   1742  C   HSD   105      71.859  63.512  61.584  1.00  1.00      1S   C  
ATOM   1743  O   HSD   105      71.789  62.640  60.721  1.00  1.00      1S   O  
ATOM   1744  CB  HSD   105      72.261  62.807  63.944  1.00  1.00      1S   C  
ATOM   1745  CG  HSD   105      73.215  61.935  64.722  1.00  1.00      1S   C  
ATOM   1746  CD2 HSD   105      73.558  60.639  64.497  1.00  1.00      1S   C  
ATOM   1747  ND1 HSD   105      73.977  62.335  65.799  1.00  1.00      1S   N  
ATOM   1748  CE1 HSD   105      74.745  61.274  66.154  1.00  1.00      1S   C  
ATOM   1749  NE2 HSD   105      74.532  60.227  65.383  1.00  1.00      1S   N  
ATOM   1750  HN  HSD   105      73.238  65.152  63.777  1.00  0.00      1S   H  
ATOM   1751  HA  HSD   105      73.681  62.763  62.311  1.00  1.00      1S   H  
ATOM   1752  HB1 HSD   105      71.407  62.149  63.673  1.00  0.00      1S   H  
ATOM   1753  HB2 HSD   105      71.866  63.617  64.594  1.00  0.00      1S   H  
ATOM   1754  HD1 HSD   105      73.963  63.244  66.219  1.00  1.00      1S   H  
ATOM   1755  HD2 HSD   105      73.163  59.926  63.794  1.00  1.00      1S   H  
ATOM   1756  HE1 HSD   105      75.446  61.297  66.987  1.00  1.00      1S   H  
ATOM   1757  N   LEU   106      71.044  64.592  61.578  1.00  1.00      1S   N  
ATOM   1758  CA  LEU   106      70.090  64.862  60.525  1.00  1.00      1S   C  
ATOM   1759  C   LEU   106      70.786  65.232  59.227  1.00  1.00      1S   C  
ATOM   1760  O   LEU   106      70.287  64.933  58.144  1.00  1.00      1S   O  
ATOM   1761  CB  LEU   106      69.086  65.970  60.934  1.00  1.00      1S   C  
ATOM   1762  CG  LEU   106      68.004  65.500  61.935  1.00  1.00      1S   C  
ATOM   1763  CD1 LEU   106      67.237  66.693  62.537  1.00  1.00      1S   C  
ATOM   1764  CD2 LEU   106      67.015  64.511  61.285  1.00  1.00      1S   C  
ATOM   1765  HN  LEU   106      71.077  65.267  62.313  1.00  0.00      1S   H  
ATOM   1766  HA  LEU   106      69.546  63.950  60.331  1.00  1.00      1S   H  
ATOM   1767  HB1 LEU   106      68.551  66.351  60.037  1.00  1.00      1S   H  
ATOM   1768  HB2 LEU   106      69.654  66.817  61.378  1.00  1.00      1S   H  
ATOM   1769  HG  LEU   106      68.515  64.977  62.776  1.00  1.00      1S   H  
ATOM   1770 HD11 LEU   106      66.713  67.258  61.737  1.00  0.00      1S   H  
ATOM   1771 HD12 LEU   106      67.934  67.380  63.061  1.00  0.00      1S   H  
ATOM   1772 HD13 LEU   106      66.480  66.334  63.267  1.00  0.00      1S   H  
ATOM   1773 HD21 LEU   106      67.539  63.608  60.909  1.00  0.00      1S   H  
ATOM   1774 HD22 LEU   106      66.493  64.998  60.433  1.00  0.00      1S   H  
ATOM   1775 HD23 LEU   106      66.253  64.187  62.024  1.00  0.00      1S   H  
ATOM   1776  N   CYS   107      71.984  65.862  59.287  1.00  1.00      1S   N  
ATOM   1777  CA  CYS   107      72.776  66.170  58.112  1.00  1.00      1S   C  
ATOM   1778  C   CYS   107      73.289  64.908  57.474  1.00  1.00      1S   C  
ATOM   1779  O   CYS   107      73.150  64.703  56.271  1.00  1.00      1S   O  
ATOM   1780  CB  CYS   107      73.940  67.137  58.442  1.00  1.00      1S   C  
ATOM   1781  SG  CYS   107      74.664  67.935  56.974  1.00  1.00      1S   S  
ATOM   1782  HN  CYS   107      72.367  66.159  60.159  1.00  0.00      1S   H  
ATOM   1783  HA  CYS   107      72.127  66.633  57.395  1.00  1.00      1S   H  
ATOM   1784  HB1 CYS   107      74.726  66.598  59.014  1.00  1.00      1S   H  
ATOM   1785  HB2 CYS   107      73.540  67.930  59.111  1.00  1.00      1S   H  
ATOM   1786  HG1 CYS   107      73.637  68.745  56.753  1.00  0.00      1S   H  
ATOM   1787  N   ALA   108      73.841  64.003  58.301  1.00  1.00      1S   N  
ATOM   1788  CA  ALA   108      74.328  62.712  57.897  1.00  1.00      1S   C  
ATOM   1789  C   ALA   108      73.253  61.833  57.293  1.00  1.00      1S   C  
ATOM   1790  O   ALA   108      73.542  61.111  56.345  1.00  1.00      1S   O  
ATOM   1791  CB  ALA   108      74.964  61.998  59.097  1.00  1.00      1S   C  
ATOM   1792  HN  ALA   108      73.956  64.211  59.271  1.00  0.00      1S   H  
ATOM   1793  HA  ALA   108      75.087  62.871  57.144  1.00  1.00      1S   H  
ATOM   1794  HB1 ALA   108      74.225  61.887  59.918  1.00  1.00      1S   H  
ATOM   1795  HB2 ALA   108      75.814  62.601  59.480  1.00  1.00      1S   H  
ATOM   1796  HB3 ALA   108      75.347  60.994  58.814  1.00  1.00      1S   H  
ATOM   1797  N   ILE   109      71.988  61.895  57.791  1.00  1.00      1S   N  
ATOM   1798  CA  ILE   109      70.889  61.083  57.294  1.00  1.00      1S   C  
ATOM   1799  C   ILE   109      70.418  61.542  55.927  1.00  1.00      1S   C  
ATOM   1800  O   ILE   109      69.967  60.738  55.111  1.00  1.00      1S   O  
ATOM   1801  CB  ILE   109      69.733  60.960  58.295  1.00  1.00      1S   C  
ATOM   1802  CG1 ILE   109      69.175  59.522  58.277  1.00  1.00      1S   C  
ATOM   1803  CG2 ILE   109      68.601  61.995  58.091  1.00  1.00      1S   C  
ATOM   1804  CD  ILE   109      68.090  59.303  59.332  1.00  1.00      1S   C  
ATOM   1805  HN  ILE   109      71.772  62.484  58.567  1.00  0.00      1S   H  
ATOM   1806  HA  ILE   109      71.295  60.089  57.169  1.00  1.00      1S   H  
ATOM   1807  HB  ILE   109      70.160  61.123  59.313  1.00  1.00      1S   H  
ATOM   1808 HG11 ILE   109      70.008  58.808  58.462  1.00  0.00      1S   H  
ATOM   1809 HG12 ILE   109      68.760  59.305  57.269  1.00  0.00      1S   H  
ATOM   1810 HG21 ILE   109      68.011  61.756  57.181  1.00  0.00      1S   H  
ATOM   1811 HG22 ILE   109      69.006  63.016  57.991  1.00  0.00      1S   H  
ATOM   1812 HG23 ILE   109      67.910  61.992  58.960  1.00  0.00      1S   H  
ATOM   1813  HD1 ILE   109      67.181  59.890  59.097  1.00  1.00      1S   H  
ATOM   1814  HD2 ILE   109      68.454  59.602  60.338  1.00  1.00      1S   H  
ATOM   1815  HD3 ILE   109      67.794  58.239  59.366  1.00  1.00      1S   H  
ATOM   1816  N   SER   110      70.544  62.859  55.632  1.00  1.00      1S   N  
ATOM   1817  CA  SER   110      70.175  63.425  54.354  1.00  1.00      1S   C  
ATOM   1818  C   SER   110      71.181  63.043  53.283  1.00  1.00      1S   C  
ATOM   1819  O   SER   110      70.795  62.691  52.171  1.00  1.00      1S   O  
ATOM   1820  CB  SER   110      69.965  64.962  54.431  1.00  1.00      1S   C  
ATOM   1821  OG  SER   110      71.181  65.694  54.562  1.00  1.00      1S   O  
ATOM   1822  HN  SER   110      70.879  63.503  56.315  1.00  0.00      1S   H  
ATOM   1823  HA  SER   110      69.223  62.994  54.076  1.00  1.00      1S   H  
ATOM   1824  HB1 SER   110      69.316  65.200  55.301  1.00  1.00      1S   H  
ATOM   1825  HB2 SER   110      69.445  65.308  53.512  1.00  1.00      1S   H  
ATOM   1826  HG1 SER   110      71.612  65.387  55.367  1.00  0.00      1S   H  
ATOM   1827  N   VAL   111      72.497  63.074  53.623  1.00  1.00      1S   N  
ATOM   1828  CA  VAL   111      73.608  62.722  52.755  1.00  1.00      1S   C  
ATOM   1829  C   VAL   111      73.588  61.233  52.474  1.00  1.00      1S   C  
ATOM   1830  O   VAL   111      73.814  60.813  51.342  1.00  1.00      1S   O  
ATOM   1831  CB  VAL   111      74.951  63.146  53.356  1.00  1.00      1S   C  
ATOM   1832  CG1 VAL   111      76.151  62.626  52.532  1.00  1.00      1S   C  
ATOM   1833  CG2 VAL   111      75.003  64.687  53.419  1.00  1.00      1S   C  
ATOM   1834  HN  VAL   111      72.766  63.374  54.536  1.00  0.00      1S   H  
ATOM   1835  HA  VAL   111      73.469  63.239  51.815  1.00  1.00      1S   H  
ATOM   1836  HB  VAL   111      75.033  62.745  54.392  1.00  1.00      1S   H  
ATOM   1837 HG11 VAL   111      76.087  62.988  51.485  1.00  0.00      1S   H  
ATOM   1838 HG12 VAL   111      76.197  61.518  52.529  1.00  0.00      1S   H  
ATOM   1839 HG13 VAL   111      77.098  63.003  52.975  1.00  0.00      1S   H  
ATOM   1840 HG21 VAL   111      74.168  65.104  54.016  1.00  0.00      1S   H  
ATOM   1841 HG22 VAL   111      74.950  65.109  52.394  1.00  0.00      1S   H  
ATOM   1842 HG23 VAL   111      75.959  65.017  53.878  1.00  0.00      1S   H  
ATOM   1843  N   ASP   112      73.272  60.412  53.506  1.00  1.00      1S   N  
ATOM   1844  CA  ASP   112      73.086  58.975  53.461  1.00  1.00      1S   C  
ATOM   1845  C   ASP   112      72.043  58.590  52.434  1.00  1.00      1S   C  
ATOM   1846  O   ASP   112      72.325  57.809  51.528  1.00  1.00      1S   O  
ATOM   1847  CB  ASP   112      72.680  58.469  54.880  1.00  1.00      1S   C  
ATOM   1848  CG  ASP   112      72.440  56.963  55.019  1.00  1.00      1S   C  
ATOM   1849  OD1 ASP   112      73.440  56.215  55.178  1.00  1.00      1S   O  
ATOM   1850  OD2 ASP   112      71.249  56.553  55.011  1.00  1.00      1S   O1-
ATOM   1851  HN  ASP   112      73.137  60.802  54.416  1.00  0.00      1S   H  
ATOM   1852  HA  ASP   112      74.027  58.531  53.168  1.00  1.00      1S   H  
ATOM   1853  HB1 ASP   112      71.761  58.999  55.202  1.00  1.00      1S   H  
ATOM   1854  HB2 ASP   112      73.488  58.746  55.591  1.00  1.00      1S   H  
ATOM   1855  N   ARG   113      70.810  59.143  52.526  1.00  1.00      1S   N  
ATOM   1856  CA  ARG   113      69.754  58.747  51.620  1.00  1.00      1S   C  
ATOM   1857  C   ARG   113      69.964  59.253  50.216  1.00  1.00      1S   C  
ATOM   1858  O   ARG   113      69.621  58.567  49.258  1.00  1.00      1S   O  
ATOM   1859  CB  ARG   113      68.337  59.071  52.121  1.00  1.00      1S   C  
ATOM   1860  CG  ARG   113      67.810  60.508  51.964  1.00  1.00      1S   C  
ATOM   1861  CD  ARG   113      66.412  60.689  52.585  1.00  1.00      1S   C  
ATOM   1862  NE  ARG   113      65.381  59.883  51.833  1.00  1.00      1S   N  
ATOM   1863  CZ  ARG   113      65.007  58.597  52.107  1.00  1.00      1S   C  
ATOM   1864  NH1 ARG   113      65.528  57.893  53.144  1.00  1.00      1S   N1+
ATOM   1865  NH2 ARG   113      64.094  57.993  51.303  1.00  1.00      1S   N  
ATOM   1866  HN  ARG   113      70.566  59.778  53.257  1.00  0.00      1S   H  
ATOM   1867  HA  ARG   113      69.791  57.667  51.571  1.00  1.00      1S   H  
ATOM   1868  HB1 ARG   113      68.285  58.794  53.199  1.00  1.00      1S   H  
ATOM   1869  HB2 ARG   113      67.645  58.398  51.567  1.00  1.00      1S   H  
ATOM   1870  HG1 ARG   113      67.768  60.787  50.889  1.00  1.00      1S   H  
ATOM   1871  HG2 ARG   113      68.513  61.205  52.472  1.00  1.00      1S   H  
ATOM   1872  HD1 ARG   113      66.108  61.757  52.524  1.00  1.00      1S   H  
ATOM   1873  HD2 ARG   113      66.431  60.386  53.650  1.00  1.00      1S   H  
ATOM   1874  HE  ARG   113      64.907  60.332  51.073  1.00  1.00      1S   H  
ATOM   1875 HH11 ARG   113      66.222  58.313  53.725  1.00  0.00      1S   H  
ATOM   1876 HH12 ARG   113      65.254  56.944  53.288  1.00  0.00      1S   H  
ATOM   1877 HH21 ARG   113      63.828  57.045  51.465  1.00  0.00      1S   H  
ATOM   1878 HH22 ARG   113      63.641  58.529  50.587  1.00  0.00      1S   H  
ATOM   1879  N   TYR   114      70.598  60.439  50.067  1.00  1.00      1S   N  
ATOM   1880  CA  TYR   114      71.049  61.001  48.812  1.00  1.00      1S   C  
ATOM   1881  C   TYR   114      71.979  60.044  48.080  1.00  1.00      1S   C  
ATOM   1882  O   TYR   114      71.763  59.789  46.899  1.00  1.00      1S   O  
ATOM   1883  CB  TYR   114      71.684  62.399  49.081  1.00  1.00      1S   C  
ATOM   1884  CG  TYR   114      72.588  62.946  48.006  1.00  1.00      1S   C  
ATOM   1885  CD1 TYR   114      72.100  63.280  46.732  1.00  1.00      1S   C  
ATOM   1886  CD2 TYR   114      73.953  63.131  48.288  1.00  1.00      1S   C  
ATOM   1887  CE1 TYR   114      72.965  63.799  45.761  1.00  1.00      1S   C  
ATOM   1888  CE2 TYR   114      74.816  63.658  47.322  1.00  1.00      1S   C  
ATOM   1889  CZ  TYR   114      74.320  64.000  46.057  1.00  1.00      1S   C  
ATOM   1890  OH  TYR   114      75.178  64.560  45.088  1.00  1.00      1S   O  
ATOM   1891  HN  TYR   114      70.816  60.993  50.868  1.00  0.00      1S   H  
ATOM   1892  HA  TYR   114      70.178  61.138  48.186  1.00  1.00      1S   H  
ATOM   1893  HB1 TYR   114      72.272  62.344  50.020  1.00  1.00      1S   H  
ATOM   1894  HB2 TYR   114      70.871  63.139  49.245  1.00  1.00      1S   H  
ATOM   1895  HD1 TYR   114      71.054  63.140  46.500  1.00  1.00      1S   H  
ATOM   1896  HD2 TYR   114      74.339  62.870  49.262  1.00  1.00      1S   H  
ATOM   1897  HE1 TYR   114      72.585  64.058  44.786  1.00  1.00      1S   H  
ATOM   1898  HE2 TYR   114      75.860  63.802  47.560  1.00  1.00      1S   H  
ATOM   1899  HH  TYR   114      75.995  64.810  45.526  1.00  1.00      1S   H  
ATOM   1900  N   ILE   115      73.008  59.464  48.753  1.00  1.00      1S   N  
ATOM   1901  CA  ILE   115      73.924  58.540  48.102  1.00  1.00      1S   C  
ATOM   1902  C   ILE   115      73.284  57.199  47.803  1.00  1.00      1S   C  
ATOM   1903  O   ILE   115      73.674  56.543  46.840  1.00  1.00      1S   O  
ATOM   1904  CB  ILE   115      75.275  58.336  48.796  1.00  1.00      1S   C  
ATOM   1905  CG1 ILE   115      75.180  57.746  50.224  1.00  1.00      1S   C  
ATOM   1906  CG2 ILE   115      76.032  59.682  48.767  1.00  1.00      1S   C  
ATOM   1907  CD  ILE   115      76.533  57.326  50.811  1.00  1.00      1S   C  
ATOM   1908  HN  ILE   115      73.188  59.667  49.715  1.00  0.00      1S   H  
ATOM   1909  HA  ILE   115      74.160  58.974  47.140  1.00  1.00      1S   H  
ATOM   1910  HB  ILE   115      75.870  57.617  48.182  1.00  1.00      1S   H  
ATOM   1911 HG11 ILE   115      74.520  56.852  50.215  1.00  0.00      1S   H  
ATOM   1912 HG12 ILE   115      74.719  58.501  50.895  1.00  0.00      1S   H  
ATOM   1913 HG21 ILE   115      75.541  60.423  49.431  1.00  0.00      1S   H  
ATOM   1914 HG22 ILE   115      76.055  60.091  47.735  1.00  0.00      1S   H  
ATOM   1915 HG23 ILE   115      77.079  59.545  49.107  1.00  0.00      1S   H  
ATOM   1916  HD1 ILE   115      77.218  58.196  50.895  1.00  1.00      1S   H  
ATOM   1917  HD2 ILE   115      77.011  56.558  50.165  1.00  1.00      1S   H  
ATOM   1918  HD3 ILE   115      76.394  56.894  51.825  1.00  1.00      1S   H  
ATOM   1919  N   ALA   116      72.267  56.767  48.589  1.00  1.00      1S   N  
ATOM   1920  CA  ALA   116      71.564  55.517  48.379  1.00  1.00      1S   C  
ATOM   1921  C   ALA   116      70.724  55.571  47.121  1.00  1.00      1S   C  
ATOM   1922  O   ALA   116      70.778  54.674  46.282  1.00  1.00      1S   O  
ATOM   1923  CB  ALA   116      70.653  55.179  49.576  1.00  1.00      1S   C  
ATOM   1924  HN  ALA   116      71.969  57.301  49.379  1.00  0.00      1S   H  
ATOM   1925  HA  ALA   116      72.299  54.733  48.264  1.00  1.00      1S   H  
ATOM   1926  HB1 ALA   116      69.897  55.975  49.741  1.00  1.00      1S   H  
ATOM   1927  HB2 ALA   116      71.265  55.088  50.499  1.00  1.00      1S   H  
ATOM   1928  HB3 ALA   116      70.125  54.215  49.413  1.00  1.00      1S   H  
ATOM   1929  N   ILE   117      69.952  56.669  46.961  1.00  1.00      1S   N  
ATOM   1930  CA  ILE   117      69.060  56.945  45.853  1.00  1.00      1S   C  
ATOM   1931  C   ILE   117      69.850  57.206  44.584  1.00  1.00      1S   C  
ATOM   1932  O   ILE   117      69.367  56.926  43.487  1.00  1.00      1S   O  
ATOM   1933  CB  ILE   117      68.136  58.112  46.232  1.00  1.00      1S   C  
ATOM   1934  CG1 ILE   117      67.164  57.625  47.342  1.00  1.00      1S   C  
ATOM   1935  CG2 ILE   117      67.357  58.699  45.030  1.00  1.00      1S   C  
ATOM   1936  CD  ILE   117      66.367  58.740  48.027  1.00  1.00      1S   C  
ATOM   1937  HN  ILE   117      69.946  57.372  47.672  1.00  0.00      1S   H  
ATOM   1938  HA  ILE   117      68.458  56.064  45.681  1.00  1.00      1S   H  
ATOM   1939  HB  ILE   117      68.766  58.928  46.654  1.00  1.00      1S   H  
ATOM   1940 HG11 ILE   117      67.735  57.092  48.133  1.00  0.00      1S   H  
ATOM   1941 HG12 ILE   117      66.456  56.892  46.897  1.00  0.00      1S   H  
ATOM   1942 HG21 ILE   117      66.705  57.926  44.577  1.00  0.00      1S   H  
ATOM   1943 HG22 ILE   117      68.044  59.096  44.255  1.00  0.00      1S   H  
ATOM   1944 HG23 ILE   117      66.715  59.542  45.361  1.00  0.00      1S   H  
ATOM   1945  HD1 ILE   117      65.723  59.275  47.299  1.00  1.00      1S   H  
ATOM   1946  HD2 ILE   117      67.058  59.470  48.501  1.00  1.00      1S   H  
ATOM   1947  HD3 ILE   117      65.715  58.312  48.818  1.00  1.00      1S   H  
ATOM   1948  N   LYS   118      71.094  57.728  44.707  1.00  1.00      1S   N  
ATOM   1949  CA  LYS   118      71.889  58.164  43.581  1.00  1.00      1S   C  
ATOM   1950  C   LYS   118      73.090  57.256  43.344  1.00  1.00      1S   C  
ATOM   1951  O   LYS   118      74.003  57.603  42.594  1.00  1.00      1S   O  
ATOM   1952  CB  LYS   118      72.323  59.631  43.790  1.00  1.00      1S   C  
ATOM   1953  CG  LYS   118      72.674  60.388  42.496  1.00  1.00      1S   C  
ATOM   1954  CD  LYS   118      73.562  61.626  42.710  1.00  1.00      1S   C  
ATOM   1955  CE  LYS   118      74.881  61.357  43.457  1.00  1.00      1S   C  
ATOM   1956  NZ  LYS   118      75.619  60.214  42.867  1.00  1.00      1S   N1+
ATOM   1957  HN  LYS   118      71.487  57.908  45.607  1.00  0.00      1S   H  
ATOM   1958  HA  LYS   118      71.283  58.130  42.686  1.00  1.00      1S   H  
ATOM   1959  HB1 LYS   118      73.151  59.647  44.527  1.00  1.00      1S   H  
ATOM   1960  HB2 LYS   118      71.473  60.182  44.257  1.00  1.00      1S   H  
ATOM   1961  HG1 LYS   118      71.727  60.699  42.001  1.00  1.00      1S   H  
ATOM   1962  HG2 LYS   118      73.193  59.709  41.787  1.00  1.00      1S   H  
ATOM   1963  HD1 LYS   118      72.983  62.388  43.276  1.00  1.00      1S   H  
ATOM   1964  HD2 LYS   118      73.797  62.059  41.712  1.00  1.00      1S   H  
ATOM   1965  HE1 LYS   118      74.685  61.115  44.523  1.00  1.00      1S   H  
ATOM   1966  HE2 LYS   118      75.539  62.249  43.413  1.00  1.00      1S   H  
ATOM   1967  HZ1 LYS   118      75.864  60.429  41.880  1.00  1.00      1S   H  
ATOM   1968  HZ2 LYS   118      75.014  59.365  42.892  1.00  1.00      1S   H  
ATOM   1969  HZ3 LYS   118      76.486  60.036  43.413  1.00  1.00      1S   H  
ATOM   1970  N   LYS   119      73.094  56.033  43.927  1.00  1.00      1S   N  
ATOM   1971  CA  LYS   119      73.802  54.917  43.328  1.00  1.00      1S   C  
ATOM   1972  C   LYS   119      73.120  53.635  43.783  1.00  1.00      1S   C  
ATOM   1973  O   LYS   119      73.704  52.889  44.570  1.00  1.00      1S   O  
ATOM   1974  CB  LYS   119      75.330  54.884  43.618  1.00  1.00      1S   C  
ATOM   1975  CG  LYS   119      76.109  54.053  42.581  1.00  1.00      1S   C  
ATOM   1976  CD  LYS   119      77.634  54.228  42.656  1.00  1.00      1S   C  
ATOM   1977  CE  LYS   119      78.361  53.448  41.548  1.00  1.00      1S   C  
ATOM   1978  NZ  LYS   119      79.833  53.567  41.672  1.00  1.00      1S   N1+
ATOM   1979  HN  LYS   119      72.453  55.800  44.654  1.00  0.00      1S   H  
ATOM   1980  HA  LYS   119      73.691  54.996  42.255  1.00  1.00      1S   H  
ATOM   1981  HB1 LYS   119      75.541  54.530  44.649  1.00  1.00      1S   H  
ATOM   1982  HB2 LYS   119      75.713  55.926  43.549  1.00  1.00      1S   H  
ATOM   1983  HG1 LYS   119      75.781  54.369  41.564  1.00  1.00      1S   H  
ATOM   1984  HG2 LYS   119      75.854  52.978  42.702  1.00  1.00      1S   H  
ATOM   1985  HD1 LYS   119      77.981  53.885  43.655  1.00  1.00      1S   H  
ATOM   1986  HD2 LYS   119      77.878  55.310  42.562  1.00  1.00      1S   H  
ATOM   1987  HE1 LYS   119      78.073  53.832  40.548  1.00  1.00      1S   H  
ATOM   1988  HE2 LYS   119      78.107  52.368  41.613  1.00  1.00      1S   H  
ATOM   1989  HZ1 LYS   119      80.117  53.182  42.602  1.00  1.00      1S   H  
ATOM   1990  HZ2 LYS   119      80.121  54.563  41.608  1.00  1.00      1S   H  
ATOM   1991  HZ3 LYS   119      80.297  53.017  40.921  1.00  1.00      1S   H  
ATOM   1992  N   PRO   120      71.886  53.330  43.340  1.00  1.00      1S   N  
ATOM   1993  CA  PRO   120      71.031  52.302  43.935  1.00  1.00      1S   C  
ATOM   1994  C   PRO   120      71.372  50.896  43.473  1.00  1.00      1S   C  
ATOM   1995  O   PRO   120      70.494  50.035  43.506  1.00  1.00      1S   O  
ATOM   1996  CB  PRO   120      69.613  52.716  43.491  1.00  1.00      1S   C  
ATOM   1997  CG  PRO   120      69.813  53.427  42.152  1.00  1.00      1S   C  
ATOM   1998  CD  PRO   120      71.156  54.127  42.347  1.00  1.00      1S   C  
ATOM   1999  HA  PRO   120      71.133  52.327  45.011  1.00  1.00      1S   H  
ATOM   2000  HB1 PRO   120      69.219  53.452  44.227  1.00  1.00      1S   H  
ATOM   2001  HB2 PRO   120      68.895  51.876  43.419  1.00  1.00      1S   H  
ATOM   2002  HG1 PRO   120      69.892  52.681  41.332  1.00  1.00      1S   H  
ATOM   2003  HG2 PRO   120      68.996  54.144  41.931  1.00  1.00      1S   H  
ATOM   2004  HD1 PRO   120      71.725  54.198  41.396  1.00  1.00      1S   H  
ATOM   2005  HD2 PRO   120      70.974  55.140  42.762  1.00  1.00      1S   H  
ATOM   2006  N   ILE   121      72.635  50.634  43.070  1.00  1.00      1S   N  
ATOM   2007  CA  ILE   121      73.125  49.315  42.739  1.00  1.00      1S   C  
ATOM   2008  C   ILE   121      74.325  49.011  43.605  1.00  1.00      1S   C  
ATOM   2009  O   ILE   121      74.425  47.906  44.130  1.00  1.00      1S   O  
ATOM   2010  CB  ILE   121      73.419  49.112  41.257  1.00  1.00      1S   C  
ATOM   2011  CG1 ILE   121      74.258  50.258  40.637  1.00  1.00      1S   C  
ATOM   2012  CG2 ILE   121      72.054  48.940  40.551  1.00  1.00      1S   C  
ATOM   2013  CD  ILE   121      74.628  50.017  39.170  1.00  1.00      1S   C  
ATOM   2014  HN  ILE   121      73.310  51.366  43.050  1.00  0.00      1S   H  
ATOM   2015  HA  ILE   121      72.381  48.584  43.023  1.00  1.00      1S   H  
ATOM   2016  HB  ILE   121      73.978  48.156  41.125  1.00  1.00      1S   H  
ATOM   2017 HG11 ILE   121      75.199  50.378  41.214  1.00  0.00      1S   H  
ATOM   2018 HG12 ILE   121      73.689  51.211  40.709  1.00  0.00      1S   H  
ATOM   2019 HG21 ILE   121      71.484  49.892  40.571  1.00  0.00      1S   H  
ATOM   2020 HG22 ILE   121      71.452  48.157  41.059  1.00  0.00      1S   H  
ATOM   2021 HG23 ILE   121      72.193  48.633  39.494  1.00  0.00      1S   H  
ATOM   2022  HD1 ILE   121      73.718  49.948  38.537  1.00  1.00      1S   H  
ATOM   2023  HD2 ILE   121      75.203  49.072  39.067  1.00  1.00      1S   H  
ATOM   2024  HD3 ILE   121      75.251  50.853  38.789  1.00  1.00      1S   H  
ATOM   2025  N   GLN   122      75.249  49.984  43.839  1.00  1.00      1S   N  
ATOM   2026  CA  GLN   122      76.381  49.800  44.737  1.00  1.00      1S   C  
ATOM   2027  C   GLN   122      75.908  49.627  46.171  1.00  1.00      1S   C  
ATOM   2028  O   GLN   122      76.535  48.935  46.973  1.00  1.00      1S   O  
ATOM   2029  CB  GLN   122      77.412  50.962  44.656  1.00  1.00      1S   C  
ATOM   2030  CG  GLN   122      78.711  50.677  45.448  1.00  1.00      1S   C  
ATOM   2031  CD  GLN   122      79.770  51.781  45.269  1.00  1.00      1S   C  
ATOM   2032  NE2 GLN   122      80.474  52.112  46.402  1.00  1.00      1S   N  
ATOM   2033  OE1 GLN   122      79.988  52.293  44.187  1.00  1.00      1S   O  
ATOM   2034  HN  GLN   122      75.190  50.874  43.396  1.00  0.00      1S   H  
ATOM   2035  HA  GLN   122      76.882  48.889  44.439  1.00  1.00      1S   H  
ATOM   2036  HB1 GLN   122      76.945  51.905  45.014  1.00  1.00      1S   H  
ATOM   2037  HB2 GLN   122      77.677  51.101  43.585  1.00  1.00      1S   H  
ATOM   2038  HG1 GLN   122      79.148  49.720  45.091  1.00  1.00      1S   H  
ATOM   2039  HG2 GLN   122      78.466  50.570  46.525  1.00  1.00      1S   H  
ATOM   2040 HE21 GLN   122      81.194  52.805  46.335  1.00  0.00      1S   H  
ATOM   2041 HE22 GLN   122      80.293  51.649  47.261  1.00  0.00      1S   H  
ATOM   2042  N   ALA   123      74.745  50.226  46.502  1.00  1.00      1S   N  
ATOM   2043  CA  ALA   123      74.124  50.156  47.801  1.00  1.00      1S   C  
ATOM   2044  C   ALA   123      73.432  48.836  48.104  1.00  1.00      1S   C  
ATOM   2045  O   ALA   123      73.083  48.589  49.257  1.00  1.00      1S   O  
ATOM   2046  CB  ALA   123      73.053  51.262  47.908  1.00  1.00      1S   C  
ATOM   2047  HN  ALA   123      74.257  50.783  45.834  1.00  0.00      1S   H  
ATOM   2048  HA  ALA   123      74.884  50.323  48.552  1.00  1.00      1S   H  
ATOM   2049  HB1 ALA   123      72.287  51.142  47.111  1.00  1.00      1S   H  
ATOM   2050  HB2 ALA   123      73.526  52.259  47.782  1.00  1.00      1S   H  
ATOM   2051  HB3 ALA   123      72.546  51.241  48.896  1.00  1.00      1S   H  
ATOM   2052  N   ASN   124      73.172  47.967  47.093  1.00  1.00      1S   N  
ATOM   2053  CA  ASN   124      72.081  47.011  47.181  1.00  1.00      1S   C  
ATOM   2054  C   ASN   124      72.340  45.747  47.988  1.00  1.00      1S   C  
ATOM   2055  O   ASN   124      71.400  44.996  48.249  1.00  1.00      1S   O  
ATOM   2056  CB  ASN   124      71.469  46.679  45.781  1.00  1.00      1S   C  
ATOM   2057  CG  ASN   124      72.224  45.613  44.959  1.00  1.00      1S   C  
ATOM   2058  ND2 ASN   124      71.473  44.991  43.995  1.00  1.00      1S   N  
ATOM   2059  OD1 ASN   124      73.399  45.338  45.161  1.00  1.00      1S   O  
ATOM   2060  HN  ASN   124      73.580  48.075  46.189  1.00  0.00      1S   H  
ATOM   2061  HA  ASN   124      71.284  47.527  47.701  1.00  1.00      1S   H  
ATOM   2062  HB1 ASN   124      71.438  47.616  45.184  1.00  1.00      1S   H  
ATOM   2063  HB2 ASN   124      70.422  46.338  45.931  1.00  1.00      1S   H  
ATOM   2064 HD21 ASN   124      71.889  44.262  43.450  1.00  0.00      1S   H  
ATOM   2065 HD22 ASN   124      70.523  45.251  43.855  1.00  0.00      1S   H  
ATOM   2066  N   GLN   125      73.605  45.466  48.384  1.00  1.00      1S   N  
ATOM   2067  CA  GLN   125      73.941  44.209  49.024  1.00  1.00      1S   C  
ATOM   2068  C   GLN   125      75.078  44.369  50.002  1.00  1.00      1S   C  
ATOM   2069  O   GLN   125      75.267  43.519  50.873  1.00  1.00      1S   O  
ATOM   2070  CB  GLN   125      74.264  43.100  47.993  1.00  1.00      1S   C  
ATOM   2071  CG  GLN   125      75.466  43.404  47.079  1.00  1.00      1S   C  
ATOM   2072  CD  GLN   125      75.488  42.411  45.910  1.00  1.00      1S   C  
ATOM   2073  NE2 GLN   125      74.801  42.788  44.791  1.00  1.00      1S   N  
ATOM   2074  OE1 GLN   125      76.095  41.341  45.995  1.00  1.00      1S   O  
ATOM   2075  HN  GLN   125      74.353  46.094  48.189  1.00  0.00      1S   H  
ATOM   2076  HA  GLN   125      73.092  43.886  49.612  1.00  1.00      1S   H  
ATOM   2077  HB1 GLN   125      73.355  42.975  47.361  1.00  1.00      1S   H  
ATOM   2078  HB2 GLN   125      74.435  42.135  48.520  1.00  1.00      1S   H  
ATOM   2079  HG1 GLN   125      76.411  43.307  47.652  1.00  1.00      1S   H  
ATOM   2080  HG2 GLN   125      75.401  44.439  46.683  1.00  1.00      1S   H  
ATOM   2081 HE21 GLN   125      74.319  43.667  44.780  1.00  0.00      1S   H  
ATOM   2082 HE22 GLN   125      74.788  42.186  43.994  1.00  0.00      1S   H  
ATOM   2083  N   TYR   126      75.834  45.495  49.919  1.00  1.00      1S   N  
ATOM   2084  CA  TYR   126      76.785  45.932  50.922  1.00  1.00      1S   C  
ATOM   2085  C   TYR   126      75.964  46.523  52.058  1.00  1.00      1S   C  
ATOM   2086  O   TYR   126      75.744  47.730  52.137  1.00  1.00      1S   O  
ATOM   2087  CB  TYR   126      77.764  46.971  50.296  1.00  1.00      1S   C  
ATOM   2088  CG  TYR   126      78.850  47.446  51.231  1.00  1.00      1S   C  
ATOM   2089  CD1 TYR   126      79.974  46.645  51.503  1.00  1.00      1S   C  
ATOM   2090  CD2 TYR   126      78.765  48.718  51.824  1.00  1.00      1S   C  
ATOM   2091  CE1 TYR   126      80.980  47.099  52.368  1.00  1.00      1S   C  
ATOM   2092  CE2 TYR   126      79.761  49.171  52.697  1.00  1.00      1S   C  
ATOM   2093  CZ  TYR   126      80.866  48.356  52.976  1.00  1.00      1S   C  
ATOM   2094  OH  TYR   126      81.835  48.778  53.908  1.00  1.00      1S   O  
ATOM   2095  HN  TYR   126      75.719  46.133  49.164  1.00  0.00      1S   H  
ATOM   2096  HA  TYR   126      77.335  45.074  51.283  1.00  1.00      1S   H  
ATOM   2097  HB1 TYR   126      77.198  47.853  49.925  1.00  1.00      1S   H  
ATOM   2098  HB2 TYR   126      78.267  46.504  49.421  1.00  1.00      1S   H  
ATOM   2099  HD1 TYR   126      80.064  45.671  51.045  1.00  1.00      1S   H  
ATOM   2100  HD2 TYR   126      77.913  49.349  51.615  1.00  1.00      1S   H  
ATOM   2101  HE1 TYR   126      81.829  46.467  52.583  1.00  1.00      1S   H  
ATOM   2102  HE2 TYR   126      79.662  50.139  53.165  1.00  1.00      1S   H  
ATOM   2103  HH  TYR   126      81.477  49.536  54.378  1.00  1.00      1S   H  
ATOM   2104  N   ASN   127      75.455  45.630  52.944  1.00  1.00      1S   N  
ATOM   2105  CA  ASN   127      74.363  45.844  53.877  1.00  1.00      1S   C  
ATOM   2106  C   ASN   127      74.713  46.699  55.077  1.00  1.00      1S   C  
ATOM   2107  O   ASN   127      73.939  46.785  56.026  1.00  1.00      1S   O  
ATOM   2108  CB  ASN   127      73.849  44.458  54.391  1.00  1.00      1S   C  
ATOM   2109  CG  ASN   127      74.868  43.716  55.289  1.00  1.00      1S   C  
ATOM   2110  ND2 ASN   127      75.646  42.767  54.688  1.00  1.00      1S   N  
ATOM   2111  OD1 ASN   127      74.959  43.988  56.488  1.00  1.00      1S   O  
ATOM   2112  HN  ASN   127      75.715  44.671  52.854  1.00  0.00      1S   H  
ATOM   2113  HA  ASN   127      73.567  46.334  53.335  1.00  1.00      1S   H  
ATOM   2114  HB1 ASN   127      73.603  43.823  53.514  1.00  1.00      1S   H  
ATOM   2115  HB2 ASN   127      72.916  44.597  54.976  1.00  1.00      1S   H  
ATOM   2116 HD21 ASN   127      76.323  42.279  55.240  1.00  0.00      1S   H  
ATOM   2117 HD22 ASN   127      75.530  42.555  53.721  1.00  0.00      1S   H  
ATOM   2118  N   SER   128      75.917  47.292  55.067  1.00  1.00      1S   N  
ATOM   2119  CA  SER   128      76.804  47.367  56.195  1.00  1.00      1S   C  
ATOM   2120  C   SER   128      76.344  48.216  57.351  1.00  1.00      1S   C  
ATOM   2121  O   SER   128      76.556  49.425  57.400  1.00  1.00      1S   O  
ATOM   2122  CB  SER   128      78.189  47.820  55.711  1.00  1.00      1S   C  
ATOM   2123  OG  SER   128      78.687  46.872  54.774  1.00  1.00      1S   O  
ATOM   2124  HN  SER   128      76.383  47.427  54.195  1.00  0.00      1S   H  
ATOM   2125  HA  SER   128      76.912  46.357  56.568  1.00  1.00      1S   H  
ATOM   2126  HB1 SER   128      78.909  47.898  56.553  1.00  1.00      1S   H  
ATOM   2127  HB2 SER   128      78.105  48.806  55.204  1.00  1.00      1S   H  
ATOM   2128  HG1 SER   128      79.454  47.275  54.357  1.00  0.00      1S   H  
ATOM   2129  N   ARG   129      75.755  47.523  58.357  1.00  1.00      1S   N  
ATOM   2130  CA  ARG   129      75.434  47.986  59.691  1.00  1.00      1S   C  
ATOM   2131  C   ARG   129      76.653  48.559  60.388  1.00  1.00      1S   C  
ATOM   2132  O   ARG   129      76.551  49.551  61.104  1.00  1.00      1S   O  
ATOM   2133  CB  ARG   129      74.794  46.874  60.586  1.00  1.00      1S   C  
ATOM   2134  CG  ARG   129      74.925  45.407  60.105  1.00  1.00      1S   C  
ATOM   2135  CD  ARG   129      73.607  44.762  59.624  1.00  1.00      1S   C  
ATOM   2136  NE  ARG   129      73.007  45.574  58.508  1.00  1.00      1S   N  
ATOM   2137  CZ  ARG   129      71.778  46.161  58.549  1.00  1.00      1S   C  
ATOM   2138  NH1 ARG   129      70.965  46.040  59.629  1.00  1.00      1S   N1+
ATOM   2139  NH2 ARG   129      71.353  46.899  57.490  1.00  1.00      1S   N  
ATOM   2140  HN  ARG   129      75.520  46.566  58.205  1.00  0.00      1S   H  
ATOM   2141  HA  ARG   129      74.720  48.791  59.587  1.00  1.00      1S   H  
ATOM   2142  HB1 ARG   129      73.709  47.096  60.680  1.00  1.00      1S   H  
ATOM   2143  HB2 ARG   129      75.197  46.931  61.622  1.00  1.00      1S   H  
ATOM   2144  HG1 ARG   129      75.263  44.803  60.979  1.00  1.00      1S   H  
ATOM   2145  HG2 ARG   129      75.709  45.284  59.333  1.00  1.00      1S   H  
ATOM   2146  HD1 ARG   129      72.899  44.676  60.475  1.00  1.00      1S   H  
ATOM   2147  HD2 ARG   129      73.808  43.743  59.227  1.00  1.00      1S   H  
ATOM   2148  HE  ARG   129      73.539  45.685  57.664  1.00  1.00      1S   H  
ATOM   2149 HH11 ARG   129      71.289  45.571  60.448  1.00  0.00      1S   H  
ATOM   2150 HH12 ARG   129      70.085  46.521  59.649  1.00  0.00      1S   H  
ATOM   2151 HH21 ARG   129      71.958  47.010  56.700  1.00  0.00      1S   H  
ATOM   2152 HH22 ARG   129      70.456  47.335  57.516  1.00  0.00      1S   H  
ATOM   2153  N   ALA   130      77.846  47.960  60.155  1.00  1.00      1S   N  
ATOM   2154  CA  ALA   130      79.114  48.422  60.673  1.00  1.00      1S   C  
ATOM   2155  C   ALA   130      79.538  49.756  60.086  1.00  1.00      1S   C  
ATOM   2156  O   ALA   130      80.092  50.592  60.797  1.00  1.00      1S   O  
ATOM   2157  CB  ALA   130      80.221  47.387  60.404  1.00  1.00      1S   C  
ATOM   2158  HN  ALA   130      77.895  47.139  59.594  1.00  0.00      1S   H  
ATOM   2159  HA  ALA   130      79.007  48.548  61.742  1.00  1.00      1S   H  
ATOM   2160  HB1 ALA   130      80.325  47.193  59.316  1.00  1.00      1S   H  
ATOM   2161  HB2 ALA   130      79.966  46.429  60.906  1.00  1.00      1S   H  
ATOM   2162  HB3 ALA   130      81.198  47.735  60.802  1.00  1.00      1S   H  
ATOM   2163  N   THR   131      79.263  50.001  58.778  1.00  1.00      1S   N  
ATOM   2164  CA  THR   131      79.560  51.257  58.103  1.00  1.00      1S   C  
ATOM   2165  C   THR   131      78.656  52.353  58.616  1.00  1.00      1S   C  
ATOM   2166  O   THR   131      79.093  53.487  58.792  1.00  1.00      1S   O  
ATOM   2167  CB  THR   131      79.473  51.174  56.588  1.00  1.00      1S   C  
ATOM   2168  CG2 THR   131      79.873  52.494  55.894  1.00  1.00      1S   C  
ATOM   2169  OG1 THR   131      80.355  50.159  56.130  1.00  1.00      1S   O  
ATOM   2170  HN  THR   131      78.820  49.311  58.211  1.00  0.00      1S   H  
ATOM   2171  HA  THR   131      80.577  51.518  58.352  1.00  1.00      1S   H  
ATOM   2172  HB  THR   131      78.440  50.902  56.278  1.00  1.00      1S   H  
ATOM   2173  HG1 THR   131      81.214  50.375  56.501  1.00  1.00      1S   H  
ATOM   2174 HG21 THR   131      80.911  52.780  56.167  1.00  0.00      1S   H  
ATOM   2175 HG22 THR   131      79.191  53.322  56.176  1.00  0.00      1S   H  
ATOM   2176 HG23 THR   131      79.820  52.374  54.790  1.00  0.00      1S   H  
ATOM   2177  N   ALA   132      77.378  52.033  58.928  1.00  1.00      1S   N  
ATOM   2178  CA  ALA   132      76.477  52.955  59.584  1.00  1.00      1S   C  
ATOM   2179  C   ALA   132      77.001  53.336  60.952  1.00  1.00      1S   C  
ATOM   2180  O   ALA   132      77.144  54.518  61.231  1.00  1.00      1S   O  
ATOM   2181  CB  ALA   132      75.044  52.402  59.700  1.00  1.00      1S   C  
ATOM   2182  HN  ALA   132      77.013  51.122  58.746  1.00  0.00      1S   H  
ATOM   2183  HA  ALA   132      76.441  53.856  58.986  1.00  1.00      1S   H  
ATOM   2184  HB1 ALA   132      75.027  51.447  60.263  1.00  1.00      1S   H  
ATOM   2185  HB2 ALA   132      74.633  52.215  58.685  1.00  1.00      1S   H  
ATOM   2186  HB3 ALA   132      74.378  53.131  60.212  1.00  1.00      1S   H  
ATOM   2187  N   PHE   133      77.366  52.350  61.807  1.00  1.00      1S   N  
ATOM   2188  CA  PHE   133      77.909  52.554  63.140  1.00  1.00      1S   C  
ATOM   2189  C   PHE   133      79.162  53.425  63.166  1.00  1.00      1S   C  
ATOM   2190  O   PHE   133      79.308  54.250  64.066  1.00  1.00      1S   O  
ATOM   2191  CB  PHE   133      78.168  51.185  63.836  1.00  1.00      1S   C  
ATOM   2192  CG  PHE   133      78.698  51.317  65.247  1.00  1.00      1S   C  
ATOM   2193  CD1 PHE   133      77.842  51.602  66.325  1.00  1.00      1S   C  
ATOM   2194  CD2 PHE   133      80.078  51.191  65.489  1.00  1.00      1S   C  
ATOM   2195  CE1 PHE   133      78.357  51.756  67.620  1.00  1.00      1S   C  
ATOM   2196  CE2 PHE   133      80.595  51.351  66.779  1.00  1.00      1S   C  
ATOM   2197  CZ  PHE   133      79.734  51.633  67.846  1.00  1.00      1S   C  
ATOM   2198  HN  PHE   133      77.246  51.393  61.548  1.00  0.00      1S   H  
ATOM   2199  HA  PHE   133      77.148  53.078  63.703  1.00  1.00      1S   H  
ATOM   2200  HB1 PHE   133      78.890  50.588  63.240  1.00  1.00      1S   H  
ATOM   2201  HB2 PHE   133      77.213  50.619  63.887  1.00  1.00      1S   H  
ATOM   2202  HD1 PHE   133      76.781  51.708  66.157  1.00  1.00      1S   H  
ATOM   2203  HD2 PHE   133      80.748  50.985  64.667  1.00  1.00      1S   H  
ATOM   2204  HE1 PHE   133      77.694  51.975  68.444  1.00  1.00      1S   H  
ATOM   2205  HE2 PHE   133      81.658  51.260  66.950  1.00  1.00      1S   H  
ATOM   2206  HZ  PHE   133      80.133  51.757  68.843  1.00  1.00      1S   H  
ATOM   2207  N   ILE   134      80.095  53.293  62.189  1.00  1.00      1S   N  
ATOM   2208  CA  ILE   134      81.284  54.132  62.158  1.00  1.00      1S   C  
ATOM   2209  C   ILE   134      80.942  55.547  61.727  1.00  1.00      1S   C  
ATOM   2210  O   ILE   134      81.518  56.495  62.252  1.00  1.00      1S   O  
ATOM   2211  CB  ILE   134      82.470  53.538  61.390  1.00  1.00      1S   C  
ATOM   2212  CG1 ILE   134      83.797  54.316  61.587  1.00  1.00      1S   C  
ATOM   2213  CG2 ILE   134      82.160  53.389  59.891  1.00  1.00      1S   C  
ATOM   2214  CD  ILE   134      84.278  54.403  63.039  1.00  1.00      1S   C  
ATOM   2215  HN  ILE   134      80.011  52.606  61.470  1.00  0.00      1S   H  
ATOM   2216  HA  ILE   134      81.615  54.204  63.183  1.00  1.00      1S   H  
ATOM   2217  HB  ILE   134      82.634  52.511  61.795  1.00  1.00      1S   H  
ATOM   2218 HG11 ILE   134      83.691  55.342  61.173  1.00  0.00      1S   H  
ATOM   2219 HG12 ILE   134      84.583  53.801  60.991  1.00  0.00      1S   H  
ATOM   2220 HG21 ILE   134      82.070  54.379  59.399  1.00  0.00      1S   H  
ATOM   2221 HG22 ILE   134      81.215  52.833  59.765  1.00  0.00      1S   H  
ATOM   2222 HG23 ILE   134      82.970  52.819  59.389  1.00  0.00      1S   H  
ATOM   2223  HD1 ILE   134      84.303  53.393  63.500  1.00  1.00      1S   H  
ATOM   2224  HD2 ILE   134      83.608  55.054  63.638  1.00  1.00      1S   H  
ATOM   2225  HD3 ILE   134      85.301  54.834  63.076  1.00  1.00      1S   H  
ATOM   2226  N   LYS   135      79.947  55.747  60.824  1.00  1.00      1S   N  
ATOM   2227  CA  LYS   135      79.449  57.064  60.461  1.00  1.00      1S   C  
ATOM   2228  C   LYS   135      78.831  57.771  61.653  1.00  1.00      1S   C  
ATOM   2229  O   LYS   135      79.107  58.945  61.873  1.00  1.00      1S   O  
ATOM   2230  CB  LYS   135      78.404  57.022  59.320  1.00  1.00      1S   C  
ATOM   2231  CG  LYS   135      78.994  56.644  57.953  1.00  1.00      1S   C  
ATOM   2232  CD  LYS   135      77.929  56.258  56.911  1.00  1.00      1S   C  
ATOM   2233  CE  LYS   135      76.929  57.381  56.604  1.00  1.00      1S   C  
ATOM   2234  NZ  LYS   135      76.092  57.035  55.437  1.00  1.00      1S   N1+
ATOM   2235  HN  LYS   135      79.487  54.977  60.383  1.00  0.00      1S   H  
ATOM   2236  HA  LYS   135      80.292  57.655  60.131  1.00  1.00      1S   H  
ATOM   2237  HB1 LYS   135      77.935  58.025  59.208  1.00  1.00      1S   H  
ATOM   2238  HB2 LYS   135      77.605  56.297  59.583  1.00  1.00      1S   H  
ATOM   2239  HG1 LYS   135      79.688  55.785  58.075  1.00  1.00      1S   H  
ATOM   2240  HG2 LYS   135      79.591  57.501  57.570  1.00  1.00      1S   H  
ATOM   2241  HD1 LYS   135      77.380  55.359  57.271  1.00  1.00      1S   H  
ATOM   2242  HD2 LYS   135      78.465  55.977  55.976  1.00  1.00      1S   H  
ATOM   2243  HE1 LYS   135      77.477  58.315  56.354  1.00  1.00      1S   H  
ATOM   2244  HE2 LYS   135      76.255  57.574  57.465  1.00  1.00      1S   H  
ATOM   2245  HZ1 LYS   135      75.185  56.614  55.742  1.00  1.00      1S   H  
ATOM   2246  HZ2 LYS   135      76.592  56.351  54.835  1.00  1.00      1S   H  
ATOM   2247  HZ3 LYS   135      75.886  57.893  54.887  1.00  1.00      1S   H  
ATOM   2248  N   ILE   136      78.024  57.049  62.471  1.00  1.00      1S   N  
ATOM   2249  CA  ILE   136      77.410  57.495  63.716  1.00  1.00      1S   C  
ATOM   2250  C   ILE   136      78.464  57.994  64.682  1.00  1.00      1S   C  
ATOM   2251  O   ILE   136      78.347  59.087  65.232  1.00  1.00      1S   O  
ATOM   2252  CB  ILE   136      76.622  56.351  64.367  1.00  1.00      1S   C  
ATOM   2253  CG1 ILE   136      75.449  55.886  63.471  1.00  1.00      1S   C  
ATOM   2254  CG2 ILE   136      76.150  56.694  65.798  1.00  1.00      1S   C  
ATOM   2255  CD  ILE   136      74.174  56.705  63.598  1.00  1.00      1S   C  
ATOM   2256  HN  ILE   136      77.810  56.104  62.229  1.00  0.00      1S   H  
ATOM   2257  HA  ILE   136      76.747  58.317  63.486  1.00  1.00      1S   H  
ATOM   2258  HB  ILE   136      77.304  55.477  64.457  1.00  1.00      1S   H  
ATOM   2259 HG11 ILE   136      75.210  54.828  63.723  1.00  0.00      1S   H  
ATOM   2260 HG12 ILE   136      75.749  55.915  62.406  1.00  0.00      1S   H  
ATOM   2261 HG21 ILE   136      75.638  57.678  65.814  1.00  0.00      1S   H  
ATOM   2262 HG22 ILE   136      77.007  56.726  66.501  1.00  0.00      1S   H  
ATOM   2263 HG23 ILE   136      75.445  55.918  66.163  1.00  0.00      1S   H  
ATOM   2264  HD1 ILE   136      74.378  57.790  63.489  1.00  1.00      1S   H  
ATOM   2265  HD2 ILE   136      73.688  56.520  64.574  1.00  1.00      1S   H  
ATOM   2266  HD3 ILE   136      73.469  56.389  62.802  1.00  1.00      1S   H  
ATOM   2267  N   THR   137      79.540  57.196  64.879  1.00  1.00      1S   N  
ATOM   2268  CA  THR   137      80.641  57.476  65.783  1.00  1.00      1S   C  
ATOM   2269  C   THR   137      81.409  58.708  65.338  1.00  1.00      1S   C  
ATOM   2270  O   THR   137      81.837  59.501  66.174  1.00  1.00      1S   O  
ATOM   2271  CB  THR   137      81.568  56.272  65.916  1.00  1.00      1S   C  
ATOM   2272  CG2 THR   137      82.698  56.521  66.936  1.00  1.00      1S   C  
ATOM   2273  OG1 THR   137      80.830  55.139  66.362  1.00  1.00      1S   O  
ATOM   2274  HN  THR   137      79.599  56.322  64.402  1.00  0.00      1S   H  
ATOM   2275  HA  THR   137      80.212  57.691  66.752  1.00  1.00      1S   H  
ATOM   2276  HB  THR   137      82.014  56.024  64.928  1.00  1.00      1S   H  
ATOM   2277  HG1 THR   137      80.312  54.830  65.611  1.00  1.00      1S   H  
ATOM   2278 HG21 THR   137      82.276  56.763  67.934  1.00  0.00      1S   H  
ATOM   2279 HG22 THR   137      83.356  57.354  66.614  1.00  0.00      1S   H  
ATOM   2280 HG23 THR   137      83.327  55.610  67.033  1.00  0.00      1S   H  
ATOM   2281  N   VAL   138      81.557  58.923  64.006  1.00  1.00      1S   N  
ATOM   2282  CA  VAL   138      82.182  60.098  63.424  1.00  1.00      1S   C  
ATOM   2283  C   VAL   138      81.338  61.339  63.656  1.00  1.00      1S   C  
ATOM   2284  O   VAL   138      81.883  62.396  63.963  1.00  1.00      1S   O  
ATOM   2285  CB  VAL   138      82.537  59.903  61.948  1.00  1.00      1S   C  
ATOM   2286  CG1 VAL   138      82.935  61.225  61.255  1.00  1.00      1S   C  
ATOM   2287  CG2 VAL   138      83.715  58.909  61.869  1.00  1.00      1S   C  
ATOM   2288  HN  VAL   138      81.220  58.255  63.345  1.00  0.00      1S   H  
ATOM   2289  HA  VAL   138      83.110  60.254  63.948  1.00  1.00      1S   H  
ATOM   2290  HB  VAL   138      81.664  59.473  61.409  1.00  1.00      1S   H  
ATOM   2291 HG11 VAL   138      83.729  61.743  61.833  1.00  0.00      1S   H  
ATOM   2292 HG12 VAL   138      82.062  61.901  61.151  1.00  0.00      1S   H  
ATOM   2293 HG13 VAL   138      83.325  61.014  60.236  1.00  0.00      1S   H  
ATOM   2294 HG21 VAL   138      83.466  57.941  62.347  1.00  0.00      1S   H  
ATOM   2295 HG22 VAL   138      84.606  59.330  62.382  1.00  0.00      1S   H  
ATOM   2296 HG23 VAL   138      83.981  58.718  60.808  1.00  0.00      1S   H  
ATOM   2297  N   VAL   139      79.987  61.251  63.566  1.00  1.00      1S   N  
ATOM   2298  CA  VAL   139      79.087  62.364  63.832  1.00  1.00      1S   C  
ATOM   2299  C   VAL   139      79.188  62.796  65.279  1.00  1.00      1S   C  
ATOM   2300  O   VAL   139      79.345  63.984  65.560  1.00  1.00      1S   O  
ATOM   2301  CB  VAL   139      77.636  62.059  63.469  1.00  1.00      1S   C  
ATOM   2302  CG1 VAL   139      76.690  63.178  63.953  1.00  1.00      1S   C  
ATOM   2303  CG2 VAL   139      77.535  61.927  61.937  1.00  1.00      1S   C  
ATOM   2304  HN  VAL   139      79.546  60.392  63.310  1.00  0.00      1S   H  
ATOM   2305  HA  VAL   139      79.417  63.198  63.228  1.00  1.00      1S   H  
ATOM   2306  HB  VAL   139      77.314  61.102  63.936  1.00  1.00      1S   H  
ATOM   2307 HG11 VAL   139      77.057  64.163  63.603  1.00  0.00      1S   H  
ATOM   2308 HG12 VAL   139      76.609  63.195  65.059  1.00  0.00      1S   H  
ATOM   2309 HG13 VAL   139      75.673  63.011  63.541  1.00  0.00      1S   H  
ATOM   2310 HG21 VAL   139      78.082  61.040  61.569  1.00  0.00      1S   H  
ATOM   2311 HG22 VAL   139      77.962  62.823  61.443  1.00  0.00      1S   H  
ATOM   2312 HG23 VAL   139      76.472  61.833  61.636  1.00  0.00      1S   H  
ATOM   2313  N   TRP   140      79.145  61.831  66.228  1.00  1.00      1S   N  
ATOM   2314  CA  TRP   140      79.326  62.090  67.640  1.00  1.00      1S   C  
ATOM   2315  C   TRP   140      80.674  62.698  67.943  1.00  1.00      1S   C  
ATOM   2316  O   TRP   140      80.736  63.671  68.682  1.00  1.00      1S   O  
ATOM   2317  CB  TRP   140      79.148  60.830  68.522  1.00  1.00      1S   C  
ATOM   2318  CG  TRP   140      77.700  60.451  68.763  1.00  1.00      1S   C  
ATOM   2319  CD1 TRP   140      77.010  59.395  68.248  1.00  1.00      1S   C  
ATOM   2320  CD2 TRP   140      76.774  61.162  69.613  1.00  1.00      1S   C  
ATOM   2321  CE2 TRP   140      75.542  60.478  69.537  1.00  1.00      1S   C  
ATOM   2322  CE3 TRP   140      76.912  62.303  70.404  1.00  1.00      1S   C  
ATOM   2323  NE1 TRP   140      75.716  59.398  68.708  1.00  1.00      1S   N  
ATOM   2324  CZ2 TRP   140      74.424  60.926  70.229  1.00  1.00      1S   C  
ATOM   2325  CZ3 TRP   140      75.783  62.750  71.109  1.00  1.00      1S   C  
ATOM   2326  CH2 TRP   140      74.560  62.076  71.013  1.00  1.00      1S   C  
ATOM   2327  HN  TRP   140      78.986  60.877  65.980  1.00  0.00      1S   H  
ATOM   2328  HA  TRP   140      78.581  62.820  67.928  1.00  1.00      1S   H  
ATOM   2329  HB1 TRP   140      79.592  60.998  69.527  1.00  1.00      1S   H  
ATOM   2330  HB2 TRP   140      79.681  59.977  68.046  1.00  1.00      1S   H  
ATOM   2331  HD1 TRP   140      77.425  58.658  67.580  1.00  1.00      1S   H  
ATOM   2332  HE1 TRP   140      75.011  58.772  68.448  1.00  1.00      1S   H  
ATOM   2333  HE3 TRP   140      77.844  62.838  70.485  1.00  1.00      1S   H  
ATOM   2334  HZ2 TRP   140      73.473  60.418  70.171  1.00  1.00      1S   H  
ATOM   2335  HZ3 TRP   140      75.846  63.631  71.728  1.00  1.00      1S   H  
ATOM   2336  HH2 TRP   140      73.707  62.451  71.553  1.00  1.00      1S   H  
ATOM   2337  N   LEU   141      81.795  62.187  67.384  1.00  1.00      1S   N  
ATOM   2338  CA  LEU   141      83.106  62.712  67.723  1.00  1.00      1S   C  
ATOM   2339  C   LEU   141      83.360  64.093  67.143  1.00  1.00      1S   C  
ATOM   2340  O   LEU   141      84.105  64.879  67.723  1.00  1.00      1S   O  
ATOM   2341  CB  LEU   141      84.264  61.717  67.448  1.00  1.00      1S   C  
ATOM   2342  CG  LEU   141      84.740  61.546  65.987  1.00  1.00      1S   C  
ATOM   2343  CD1 LEU   141      85.819  62.565  65.570  1.00  1.00      1S   C  
ATOM   2344  CD2 LEU   141      85.275  60.119  65.755  1.00  1.00      1S   C  
ATOM   2345  HN  LEU   141      81.772  61.395  66.774  1.00  0.00      1S   H  
ATOM   2346  HA  LEU   141      83.104  62.828  68.798  1.00  1.00      1S   H  
ATOM   2347  HB1 LEU   141      83.916  60.724  67.814  1.00  1.00      1S   H  
ATOM   2348  HB2 LEU   141      85.142  61.997  68.071  1.00  1.00      1S   H  
ATOM   2349  HG  LEU   141      83.858  61.684  65.326  1.00  1.00      1S   H  
ATOM   2350 HD11 LEU   141      86.718  62.451  66.212  1.00  0.00      1S   H  
ATOM   2351 HD12 LEU   141      85.456  63.607  65.658  1.00  0.00      1S   H  
ATOM   2352 HD13 LEU   141      86.115  62.394  64.513  1.00  0.00      1S   H  
ATOM   2353 HD21 LEU   141      84.488  59.368  65.975  1.00  0.00      1S   H  
ATOM   2354 HD22 LEU   141      86.147  59.925  66.415  1.00  0.00      1S   H  
ATOM   2355 HD23 LEU   141      85.594  59.996  64.699  1.00  0.00      1S   H  
ATOM   2356  N   ILE   142      82.707  64.449  66.006  1.00  1.00      1S   N  
ATOM   2357  CA  ILE   142      82.729  65.788  65.439  1.00  1.00      1S   C  
ATOM   2358  C   ILE   142      81.964  66.723  66.353  1.00  1.00      1S   C  
ATOM   2359  O   ILE   142      82.413  67.839  66.608  1.00  1.00      1S   O  
ATOM   2360  CB  ILE   142      82.197  65.818  64.001  1.00  1.00      1S   C  
ATOM   2361  CG1 ILE   142      83.254  65.178  63.065  1.00  1.00      1S   C  
ATOM   2362  CG2 ILE   142      81.849  67.253  63.530  1.00  1.00      1S   C  
ATOM   2363  CD  ILE   142      82.742  64.886  61.650  1.00  1.00      1S   C  
ATOM   2364  HN  ILE   142      82.147  63.786  65.511  1.00  0.00      1S   H  
ATOM   2365  HA  ILE   142      83.756  66.127  65.425  1.00  1.00      1S   H  
ATOM   2366  HB  ILE   142      81.267  65.207  63.955  1.00  1.00      1S   H  
ATOM   2367 HG11 ILE   142      83.609  64.222  63.508  1.00  0.00      1S   H  
ATOM   2368 HG12 ILE   142      84.132  65.857  63.002  1.00  0.00      1S   H  
ATOM   2369 HG21 ILE   142      82.746  67.905  63.587  1.00  0.00      1S   H  
ATOM   2370 HG22 ILE   142      81.039  67.700  64.142  1.00  0.00      1S   H  
ATOM   2371 HG23 ILE   142      81.491  67.241  62.480  1.00  0.00      1S   H  
ATOM   2372  HD1 ILE   142      82.421  65.817  61.139  1.00  1.00      1S   H  
ATOM   2373  HD2 ILE   142      81.878  64.189  61.692  1.00  1.00      1S   H  
ATOM   2374  HD3 ILE   142      83.545  64.416  61.043  1.00  1.00      1S   H  
ATOM   2375  N   SER   143      80.813  66.264  66.907  1.00  1.00      1S   N  
ATOM   2376  CA  SER   143      79.998  67.020  67.837  1.00  1.00      1S   C  
ATOM   2377  C   SER   143      80.736  67.335  69.124  1.00  1.00      1S   C  
ATOM   2378  O   SER   143      80.650  68.454  69.623  1.00  1.00      1S   O  
ATOM   2379  CB  SER   143      78.615  66.361  68.122  1.00  1.00      1S   C  
ATOM   2380  OG  SER   143      78.643  65.308  69.076  1.00  1.00      1S   O  
ATOM   2381  HN  SER   143      80.461  65.361  66.665  1.00  0.00      1S   H  
ATOM   2382  HA  SER   143      79.794  67.962  67.347  1.00  1.00      1S   H  
ATOM   2383  HB1 SER   143      78.192  65.975  67.170  1.00  1.00      1S   H  
ATOM   2384  HB2 SER   143      77.917  67.118  68.527  1.00  1.00      1S   H  
ATOM   2385  HG1 SER   143      79.331  64.697  68.793  1.00  0.00      1S   H  
ATOM   2386  N   ILE   144      81.514  66.360  69.674  1.00  1.00      1S   N  
ATOM   2387  CA  ILE   144      82.287  66.575  70.881  1.00  1.00      1S   C  
ATOM   2388  C   ILE   144      83.444  67.502  70.591  1.00  1.00      1S   C  
ATOM   2389  O   ILE   144      83.809  68.301  71.442  1.00  1.00      1S   O  
ATOM   2390  CB  ILE   144      82.736  65.324  71.659  1.00  1.00      1S   C  
ATOM   2391  CG1 ILE   144      84.043  64.651  71.165  1.00  1.00      1S   C  
ATOM   2392  CG2 ILE   144      81.572  64.312  71.720  1.00  1.00      1S   C  
ATOM   2393  CD  ILE   144      84.457  63.426  71.991  1.00  1.00      1S   C  
ATOM   2394  HN  ILE   144      81.562  65.446  69.276  1.00  0.00      1S   H  
ATOM   2395  HA  ILE   144      81.632  67.102  71.560  1.00  1.00      1S   H  
ATOM   2396  HB  ILE   144      82.930  65.659  72.706  1.00  1.00      1S   H  
ATOM   2397 HG11 ILE   144      84.877  65.385  71.207  1.00  0.00      1S   H  
ATOM   2398 HG12 ILE   144      83.913  64.344  70.109  1.00  0.00      1S   H  
ATOM   2399 HG21 ILE   144      81.603  63.639  70.842  1.00  0.00      1S   H  
ATOM   2400 HG22 ILE   144      80.592  64.827  71.743  1.00  0.00      1S   H  
ATOM   2401 HG23 ILE   144      81.658  63.679  72.628  1.00  0.00      1S   H  
ATOM   2402  HD1 ILE   144      83.699  62.619  71.917  1.00  1.00      1S   H  
ATOM   2403  HD2 ILE   144      84.579  63.703  73.060  1.00  1.00      1S   H  
ATOM   2404  HD3 ILE   144      85.424  63.024  71.620  1.00  1.00      1S   H  
ATOM   2405  N   GLY   145      84.016  67.457  69.362  1.00  1.00      1S   N  
ATOM   2406  CA  GLY   145      85.137  68.279  68.954  1.00  1.00      1S   C  
ATOM   2407  C   GLY   145      84.804  69.745  68.861  1.00  1.00      1S   C  
ATOM   2408  O   GLY   145      85.613  70.578  69.264  1.00  1.00      1S   O  
ATOM   2409  HN  GLY   145      83.698  66.802  68.678  1.00  0.00      1S   H  
ATOM   2410  HA1 GLY   145      85.433  67.940  67.973  1.00  1.00      1S   H  
ATOM   2411  HA2 GLY   145      85.917  68.159  69.694  1.00  1.00      1S   H  
ATOM   2412  N   ILE   146      83.601  70.105  68.343  1.00  1.00      1S   N  
ATOM   2413  CA  ILE   146      83.146  71.487  68.296  1.00  1.00      1S   C  
ATOM   2414  C   ILE   146      82.716  71.947  69.674  1.00  1.00      1S   C  
ATOM   2415  O   ILE   146      82.898  73.110  70.038  1.00  1.00      1S   O  
ATOM   2416  CB  ILE   146      82.053  71.764  67.255  1.00  1.00      1S   C  
ATOM   2417  CG1 ILE   146      81.729  73.280  67.183  1.00  1.00      1S   C  
ATOM   2418  CG2 ILE   146      80.793  70.906  67.493  1.00  1.00      1S   C  
ATOM   2419  CD  ILE   146      80.813  73.672  66.024  1.00  1.00      1S   C  
ATOM   2420  HN  ILE   146      82.972  69.422  67.976  1.00  0.00      1S   H  
ATOM   2421  HA  ILE   146      83.997  72.092  68.013  1.00  1.00      1S   H  
ATOM   2422  HB  ILE   146      82.467  71.471  66.261  1.00  1.00      1S   H  
ATOM   2423 HG11 ILE   146      82.686  73.839  67.085  1.00  0.00      1S   H  
ATOM   2424 HG12 ILE   146      81.245  73.602  68.131  1.00  0.00      1S   H  
ATOM   2425 HG21 ILE   146      80.326  71.147  68.470  1.00  0.00      1S   H  
ATOM   2426 HG22 ILE   146      81.047  69.829  67.473  1.00  0.00      1S   H  
ATOM   2427 HG23 ILE   146      80.039  71.088  66.698  1.00  0.00      1S   H  
ATOM   2428  HD1 ILE   146      79.791  73.263  66.168  1.00  1.00      1S   H  
ATOM   2429  HD2 ILE   146      81.220  73.290  65.064  1.00  1.00      1S   H  
ATOM   2430  HD3 ILE   146      80.739  74.779  65.965  1.00  1.00      1S   H  
ATOM   2431  N   ALA   147      82.158  71.030  70.496  1.00  1.00      1S   N  
ATOM   2432  CA  ALA   147      81.657  71.348  71.807  1.00  1.00      1S   C  
ATOM   2433  C   ALA   147      82.768  71.634  72.793  1.00  1.00      1S   C  
ATOM   2434  O   ALA   147      82.618  72.565  73.572  1.00  1.00      1S   O  
ATOM   2435  CB  ALA   147      80.737  70.239  72.342  1.00  1.00      1S   C  
ATOM   2436  HN  ALA   147      82.017  70.088  70.198  1.00  0.00      1S   H  
ATOM   2437  HA  ALA   147      81.063  72.248  71.719  1.00  1.00      1S   H  
ATOM   2438  HB1 ALA   147      81.279  69.273  72.409  1.00  1.00      1S   H  
ATOM   2439  HB2 ALA   147      79.877  70.104  71.651  1.00  1.00      1S   H  
ATOM   2440  HB3 ALA   147      80.332  70.501  73.341  1.00  1.00      1S   H  
ATOM   2441  N   ILE   148      83.897  70.871  72.753  1.00  1.00      1S   N  
ATOM   2442  CA  ILE   148      85.080  70.939  73.616  1.00  1.00      1S   C  
ATOM   2443  C   ILE   148      85.670  72.334  73.832  1.00  1.00      1S   C  
ATOM   2444  O   ILE   148      86.073  72.601  74.965  1.00  1.00      1S   O  
ATOM   2445  CB  ILE   148      86.125  69.880  73.216  1.00  1.00      1S   C  
ATOM   2446  CG1 ILE   148      85.742  68.524  73.867  1.00  1.00      1S   C  
ATOM   2447  CG2 ILE   148      87.585  70.254  73.575  1.00  1.00      1S   C  
ATOM   2448  CD  ILE   148      86.450  67.310  73.256  1.00  1.00      1S   C  
ATOM   2449  HN  ILE   148      83.952  70.140  72.074  1.00  0.00      1S   H  
ATOM   2450  HA  ILE   148      84.724  70.646  74.593  1.00  1.00      1S   H  
ATOM   2451  HB  ILE   148      86.077  69.762  72.109  1.00  1.00      1S   H  
ATOM   2452 HG11 ILE   148      84.647  68.370  73.768  1.00  0.00      1S   H  
ATOM   2453 HG12 ILE   148      85.969  68.574  74.955  1.00  0.00      1S   H  
ATOM   2454 HG21 ILE   148      87.695  70.383  74.672  1.00  0.00      1S   H  
ATOM   2455 HG22 ILE   148      87.904  71.185  73.066  1.00  0.00      1S   H  
ATOM   2456 HG23 ILE   148      88.277  69.450  73.248  1.00  0.00      1S   H  
ATOM   2457  HD1 ILE   148      87.551  67.387  73.372  1.00  1.00      1S   H  
ATOM   2458  HD2 ILE   148      86.213  67.230  72.174  1.00  1.00      1S   H  
ATOM   2459  HD3 ILE   148      86.111  66.378  73.757  1.00  1.00      1S   H  
ATOM   2460  N   PRO   149      85.718  73.272  72.881  1.00  1.00      1S   N  
ATOM   2461  CA  PRO   149      86.091  74.658  73.133  1.00  1.00      1S   C  
ATOM   2462  C   PRO   149      85.278  75.386  74.190  1.00  1.00      1S   C  
ATOM   2463  O   PRO   149      85.835  76.263  74.850  1.00  1.00      1S   O  
ATOM   2464  CB  PRO   149      85.879  75.315  71.766  1.00  1.00      1S   C  
ATOM   2465  CG  PRO   149      86.327  74.238  70.775  1.00  1.00      1S   C  
ATOM   2466  CD  PRO   149      85.946  72.930  71.475  1.00  1.00      1S   C  
ATOM   2467  HA  PRO   149      87.125  74.662  73.442  1.00  1.00      1S   H  
ATOM   2468  HB1 PRO   149      86.454  76.256  71.654  1.00  1.00      1S   H  
ATOM   2469  HB2 PRO   149      84.797  75.518  71.598  1.00  1.00      1S   H  
ATOM   2470  HG1 PRO   149      85.827  74.341  69.790  1.00  1.00      1S   H  
ATOM   2471  HG2 PRO   149      87.429  74.283  70.642  1.00  1.00      1S   H  
ATOM   2472  HD1 PRO   149      85.018  72.512  71.047  1.00  1.00      1S   H  
ATOM   2473  HD2 PRO   149      86.769  72.188  71.379  1.00  1.00      1S   H  
ATOM   2474  N   VAL   150      83.980  75.045  74.369  1.00  1.00      1S   N  
ATOM   2475  CA  VAL   150      83.091  75.656  75.339  1.00  1.00      1S   C  
ATOM   2476  C   VAL   150      83.470  75.282  76.765  1.00  1.00      1S   C  
ATOM   2477  O   VAL   150      83.652  76.228  77.529  1.00  1.00      1S   O  
ATOM   2478  CB  VAL   150      81.608  75.396  75.067  1.00  1.00      1S   C  
ATOM   2479  CG1 VAL   150      80.712  76.130  76.091  1.00  1.00      1S   C  
ATOM   2480  CG2 VAL   150      81.273  75.861  73.633  1.00  1.00      1S   C  
ATOM   2481  HN  VAL   150      83.564  74.328  73.811  1.00  0.00      1S   H  
ATOM   2482  HA  VAL   150      83.237  76.725  75.252  1.00  1.00      1S   H  
ATOM   2483  HB  VAL   150      81.395  74.307  75.132  1.00  1.00      1S   H  
ATOM   2484 HG11 VAL   150      80.899  77.224  76.056  1.00  0.00      1S   H  
ATOM   2485 HG12 VAL   150      80.894  75.769  77.124  1.00  0.00      1S   H  
ATOM   2486 HG13 VAL   150      79.643  75.949  75.852  1.00  0.00      1S   H  
ATOM   2487 HG21 VAL   150      81.855  75.295  72.878  1.00  0.00      1S   H  
ATOM   2488 HG22 VAL   150      81.495  76.943  73.521  1.00  0.00      1S   H  
ATOM   2489 HG23 VAL   150      80.193  75.699  73.429  1.00  0.00      1S   H  
ATOM   2490  N   PRO   151      83.631  74.037  77.245  1.00  1.00      1S   N  
ATOM   2491  CA  PRO   151      84.024  73.787  78.615  1.00  1.00      1S   C  
ATOM   2492  C   PRO   151      85.450  74.180  78.867  1.00  1.00      1S   C  
ATOM   2493  O   PRO   151      85.694  74.593  79.991  1.00  1.00      1S   O  
ATOM   2494  CB  PRO   151      83.839  72.278  78.838  1.00  1.00      1S   C  
ATOM   2495  CG  PRO   151      83.899  71.687  77.433  1.00  1.00      1S   C  
ATOM   2496  CD  PRO   151      83.270  72.792  76.583  1.00  1.00      1S   C  
ATOM   2497  HA  PRO   151      83.395  74.371  79.272  1.00  1.00      1S   H  
ATOM   2498  HB1 PRO   151      82.829  72.096  79.267  1.00  1.00      1S   H  
ATOM   2499  HB2 PRO   151      84.597  71.829  79.512  1.00  1.00      1S   H  
ATOM   2500  HG1 PRO   151      84.959  71.544  77.130  1.00  1.00      1S   H  
ATOM   2501  HG2 PRO   151      83.369  70.720  77.358  1.00  1.00      1S   H  
ATOM   2502  HD1 PRO   151      83.691  72.768  75.568  1.00  1.00      1S   H  
ATOM   2503  HD2 PRO   151      82.164  72.703  76.557  1.00  1.00      1S   H  
ATOM   2504  N   ILE   152      86.405  74.091  77.902  1.00  1.00      1S   N  
ATOM   2505  CA  ILE   152      87.788  74.433  78.202  1.00  1.00      1S   C  
ATOM   2506  C   ILE   152      87.930  75.916  78.467  1.00  1.00      1S   C  
ATOM   2507  O   ILE   152      88.503  76.297  79.485  1.00  1.00      1S   O  
ATOM   2508  CB  ILE   152      88.846  73.903  77.226  1.00  1.00      1S   C  
ATOM   2509  CG1 ILE   152      90.271  74.083  77.814  1.00  1.00      1S   C  
ATOM   2510  CG2 ILE   152      88.715  74.525  75.823  1.00  1.00      1S   C  
ATOM   2511  CD  ILE   152      91.374  73.391  77.007  1.00  1.00      1S   C  
ATOM   2512  HN  ILE   152      86.212  73.743  76.986  1.00  0.00      1S   H  
ATOM   2513  HA  ILE   152      88.014  73.941  79.138  1.00  1.00      1S   H  
ATOM   2514  HB  ILE   152      88.669  72.807  77.122  1.00  1.00      1S   H  
ATOM   2515 HG11 ILE   152      90.282  73.676  78.850  1.00  0.00      1S   H  
ATOM   2516 HG12 ILE   152      90.506  75.169  77.878  1.00  0.00      1S   H  
ATOM   2517 HG21 ILE   152      89.027  75.590  75.828  1.00  0.00      1S   H  
ATOM   2518 HG22 ILE   152      87.666  74.463  75.480  1.00  0.00      1S   H  
ATOM   2519 HG23 ILE   152      89.352  73.981  75.095  1.00  0.00      1S   H  
ATOM   2520  HD1 ILE   152      91.434  73.805  75.979  1.00  1.00      1S   H  
ATOM   2521  HD2 ILE   152      91.178  72.299  76.941  1.00  1.00      1S   H  
ATOM   2522  HD3 ILE   152      92.359  73.543  77.499  1.00  1.00      1S   H  
ATOM   2523  N   LYS   153      87.369  76.797  77.603  1.00  1.00      1S   N  
ATOM   2524  CA  LYS   153      87.479  78.221  77.819  1.00  1.00      1S   C  
ATOM   2525  C   LYS   153      86.522  78.706  78.868  1.00  1.00      1S   C  
ATOM   2526  O   LYS   153      86.910  79.549  79.664  1.00  1.00      1S   O  
ATOM   2527  CB  LYS   153      87.372  79.074  76.530  1.00  1.00      1S   C  
ATOM   2528  CG  LYS   153      88.671  79.086  75.697  1.00  1.00      1S   C  
ATOM   2529  CD  LYS   153      89.900  79.573  76.491  1.00  1.00      1S   C  
ATOM   2530  CE  LYS   153      91.126  79.903  75.634  1.00  1.00      1S   C  
ATOM   2531  NZ  LYS   153      92.280  80.229  76.500  1.00  1.00      1S   N1+
ATOM   2532  HN  LYS   153      86.887  76.504  76.780  1.00  0.00      1S   H  
ATOM   2533  HA  LYS   153      88.447  78.403  78.254  1.00  1.00      1S   H  
ATOM   2534  HB1 LYS   153      87.157  80.134  76.798  1.00  1.00      1S   H  
ATOM   2535  HB2 LYS   153      86.529  78.706  75.907  1.00  1.00      1S   H  
ATOM   2536  HG1 LYS   153      88.517  79.765  74.828  1.00  1.00      1S   H  
ATOM   2537  HG2 LYS   153      88.872  78.066  75.304  1.00  1.00      1S   H  
ATOM   2538  HD1 LYS   153      90.186  78.778  77.217  1.00  1.00      1S   H  
ATOM   2539  HD2 LYS   153      89.613  80.478  77.074  1.00  1.00      1S   H  
ATOM   2540  HE1 LYS   153      90.924  80.783  74.987  1.00  1.00      1S   H  
ATOM   2541  HE2 LYS   153      91.409  79.033  75.005  1.00  1.00      1S   H  
ATOM   2542  HZ1 LYS   153      92.488  79.413  77.118  1.00  1.00      1S   H  
ATOM   2543  HZ2 LYS   153      92.035  81.025  77.127  1.00  1.00      1S   H  
ATOM   2544  HZ3 LYS   153      93.118  80.467  75.936  1.00  1.00      1S   H  
ATOM   2545  N   GLY   154      85.283  78.174  78.954  1.00  1.00      1S   N  
ATOM   2546  CA  GLY   154      84.332  78.558  79.981  1.00  1.00      1S   C  
ATOM   2547  C   GLY   154      84.796  78.263  81.392  1.00  1.00      1S   C  
ATOM   2548  O   GLY   154      84.653  79.119  82.260  1.00  1.00      1S   O  
ATOM   2549  HN  GLY   154      84.956  77.498  78.295  1.00  0.00      1S   H  
ATOM   2550  HA1 GLY   154      83.423  78.005  79.799  1.00  1.00      1S   H  
ATOM   2551  HA2 GLY   154      84.190  79.629  79.900  1.00  1.00      1S   H  
ATOM   2552  N   ILE   155      85.394  77.069  81.671  1.00  1.00      1S   N  
ATOM   2553  CA  ILE   155      85.956  76.773  82.991  1.00  1.00      1S   C  
ATOM   2554  C   ILE   155      87.176  77.617  83.281  1.00  1.00      1S   C  
ATOM   2555  O   ILE   155      87.450  77.926  84.438  1.00  1.00      1S   O  
ATOM   2556  CB  ILE   155      86.347  75.315  83.288  1.00  1.00      1S   C  
ATOM   2557  CG1 ILE   155      87.579  74.813  82.486  1.00  1.00      1S   C  
ATOM   2558  CG2 ILE   155      85.098  74.419  83.177  1.00  1.00      1S   C  
ATOM   2559  CD  ILE   155      87.836  73.306  82.583  1.00  1.00      1S   C  
ATOM   2560  HN  ILE   155      85.475  76.348  80.984  1.00  0.00      1S   H  
ATOM   2561  HA  ILE   155      85.199  77.047  83.713  1.00  1.00      1S   H  
ATOM   2562  HB  ILE   155      86.647  75.261  84.364  1.00  1.00      1S   H  
ATOM   2563 HG11 ILE   155      88.485  75.337  82.863  1.00  0.00      1S   H  
ATOM   2564 HG12 ILE   155      87.470  75.091  81.421  1.00  0.00      1S   H  
ATOM   2565 HG21 ILE   155      84.670  74.447  82.157  1.00  0.00      1S   H  
ATOM   2566 HG22 ILE   155      84.331  74.767  83.899  1.00  0.00      1S   H  
ATOM   2567 HG23 ILE   155      85.333  73.366  83.433  1.00  0.00      1S   H  
ATOM   2568  HD1 ILE   155      87.053  72.740  82.035  1.00  1.00      1S   H  
ATOM   2569  HD2 ILE   155      87.838  72.982  83.645  1.00  1.00      1S   H  
ATOM   2570  HD3 ILE   155      88.821  73.057  82.134  1.00  1.00      1S   H  
ATOM   2571  N   GLU   156      87.933  78.023  82.230  1.00  1.00      1S   N  
ATOM   2572  CA  GLU   156      89.119  78.842  82.359  1.00  1.00      1S   C  
ATOM   2573  C   GLU   156      88.721  80.249  82.734  1.00  1.00      1S   C  
ATOM   2574  O   GLU   156      89.491  80.991  83.342  1.00  1.00      1S   O  
ATOM   2575  CB  GLU   156      89.907  78.890  81.023  1.00  1.00      1S   C  
ATOM   2576  CG  GLU   156      91.301  79.542  81.096  1.00  1.00      1S   C  
ATOM   2577  CD  GLU   156      91.828  79.774  79.684  1.00  1.00      1S   C  
ATOM   2578  OE1 GLU   156      92.267  78.788  79.032  1.00  1.00      1S   O  
ATOM   2579  OE2 GLU   156      91.782  80.948  79.225  1.00  1.00      1S   O1-
ATOM   2580  HN  GLU   156      87.696  77.762  81.296  1.00  0.00      1S   H  
ATOM   2581  HA  GLU   156      89.740  78.426  83.140  1.00  1.00      1S   H  
ATOM   2582  HB1 GLU   156      89.296  79.425  80.264  1.00  1.00      1S   H  
ATOM   2583  HB2 GLU   156      90.044  77.847  80.661  1.00  1.00      1S   H  
ATOM   2584  HG1 GLU   156      92.003  78.890  81.656  1.00  1.00      1S   H  
ATOM   2585  HG2 GLU   156      91.244  80.523  81.613  1.00  1.00      1S   H  
ATOM   2586  N   THR   157      87.484  80.641  82.353  1.00  1.00      1S   N  
ATOM   2587  CA  THR   157      87.043  82.000  82.413  1.00  1.00      1S   C  
ATOM   2588  C   THR   157      85.653  82.046  82.991  1.00  1.00      1S   C  
ATOM   2589  O   THR   157      84.636  82.125  82.302  1.00  1.00      1S   O  
ATOM   2590  CB  THR   157      87.160  82.740  81.083  1.00  1.00      1S   C  
ATOM   2591  CG2 THR   157      88.637  82.866  80.658  1.00  1.00      1S   C  
ATOM   2592  OG1 THR   157      86.415  82.147  80.031  1.00  1.00      1S   O  
ATOM   2593  HN  THR   157      86.836  79.992  81.960  1.00  0.00      1S   H  
ATOM   2594  HA  THR   157      87.663  82.538  83.118  1.00  1.00      1S   H  
ATOM   2595  HB  THR   157      86.769  83.762  81.204  1.00  1.00      1S   H  
ATOM   2596  HG1 THR   157      86.700  81.227  79.990  1.00  1.00      1S   H  
ATOM   2597 HG21 THR   157      89.073  81.871  80.429  1.00  0.00      1S   H  
ATOM   2598 HG22 THR   157      89.231  83.332  81.473  1.00  0.00      1S   H  
ATOM   2599 HG23 THR   157      88.723  83.502  79.752  1.00  0.00      1S   H  
ATOM   2600  N   ASP   158      85.627  82.091  84.338  1.00  1.00      1S   N  
ATOM   2601  CA  ASP   158      84.723  82.861  85.159  1.00  1.00      1S   C  
ATOM   2602  C   ASP   158      84.778  84.342  84.702  1.00  1.00      1S   C  
ATOM   2603  O   ASP   158      85.414  85.165  85.355  1.00  1.00      1S   O  
ATOM   2604  CB  ASP   158      85.243  82.728  86.644  1.00  1.00      1S   C  
ATOM   2605  CG  ASP   158      84.341  81.934  87.595  1.00  1.00      1S   C  
ATOM   2606  OD1 ASP   158      83.833  82.554  88.570  1.00  1.00      1S   O  
ATOM   2607  OD2 ASP   158      84.163  80.709  87.376  1.00  1.00      1S   O1-
ATOM   2608  HN  ASP   158      86.387  81.706  84.853  1.00  0.00      1S   H  
ATOM   2609  HA  ASP   158      83.719  82.475  85.038  1.00  1.00      1S   H  
ATOM   2610  HB1 ASP   158      85.424  83.712  87.119  1.00  1.00      1S   H  
ATOM   2611  HB2 ASP   158      86.224  82.203  86.621  1.00  1.00      1S   H  
ATOM   2612  N   VAL   159      84.128  84.725  83.555  1.00  1.00      1S   N  
ATOM   2613  CA  VAL   159      84.241  86.069  82.982  1.00  1.00      1S   C  
ATOM   2614  C   VAL   159      82.942  86.829  83.052  1.00  1.00      1S   C  
ATOM   2615  O   VAL   159      82.879  87.839  83.744  1.00  1.00      1S   O  
ATOM   2616  CB  VAL   159      84.878  86.172  81.598  1.00  1.00      1S   C  
ATOM   2617  CG1 VAL   159      86.405  86.187  81.821  1.00  1.00      1S   C  
ATOM   2618  CG2 VAL   159      84.397  85.089  80.607  1.00  1.00      1S   C  
ATOM   2619  HN  VAL   159      83.606  84.064  83.019  1.00  0.00      1S   H  
ATOM   2620  HA  VAL   159      84.894  86.644  83.622  1.00  1.00      1S   H  
ATOM   2621  HB  VAL   159      84.631  87.158  81.145  1.00  1.00      1S   H  
ATOM   2622 HG11 VAL   159      86.710  85.346  82.478  1.00  0.00      1S   H  
ATOM   2623 HG12 VAL   159      86.710  87.131  82.320  1.00  0.00      1S   H  
ATOM   2624 HG13 VAL   159      86.944  86.106  80.854  1.00  0.00      1S   H  
ATOM   2625 HG21 VAL   159      83.296  85.113  80.480  1.00  0.00      1S   H  
ATOM   2626 HG22 VAL   159      84.682  84.076  80.937  1.00  0.00      1S   H  
ATOM   2627 HG23 VAL   159      84.861  85.264  79.611  1.00  0.00      1S   H  
ATOM   2628  N   ASP   160      81.863  86.364  82.375  1.00  1.00      1S   N  
ATOM   2629  CA  ASP   160      80.523  86.613  82.862  1.00  1.00      1S   C  
ATOM   2630  C   ASP   160      80.214  85.280  83.465  1.00  1.00      1S   C  
ATOM   2631  O   ASP   160      79.930  84.299  82.780  1.00  1.00      1S   O  
ATOM   2632  CB  ASP   160      79.460  86.969  81.809  1.00  1.00      1S   C  
ATOM   2633  CG  ASP   160      79.663  88.382  81.274  1.00  1.00      1S   C  
ATOM   2634  OD1 ASP   160      79.784  89.330  82.096  1.00  1.00      1S   O  
ATOM   2635  OD2 ASP   160      79.678  88.533  80.024  1.00  1.00      1S   O1-
ATOM   2636  HN  ASP   160      81.935  85.644  81.691  1.00  0.00      1S   H  
ATOM   2637  HA  ASP   160      80.522  87.357  83.648  1.00  1.00      1S   H  
ATOM   2638  HB1 ASP   160      78.446  86.923  82.264  1.00  1.00      1S   H  
ATOM   2639  HB2 ASP   160      79.515  86.245  80.971  1.00  1.00      1S   H  
ATOM   2640  N   ASN   161      80.420  85.229  84.787  1.00  1.00      1S   N  
ATOM   2641  CA  ASN   161      80.885  84.061  85.470  1.00  1.00      1S   C  
ATOM   2642  C   ASN   161      79.740  83.366  86.154  1.00  1.00      1S   C  
ATOM   2643  O   ASN   161      78.579  83.576  85.805  1.00  1.00      1S   O  
ATOM   2644  CB  ASN   161      81.994  84.543  86.455  1.00  1.00      1S   C  
ATOM   2645  CG  ASN   161      81.562  85.428  87.642  1.00  1.00      1S   C  
ATOM   2646  ND2 ASN   161      82.148  85.089  88.837  1.00  1.00      1S   N  
ATOM   2647  OD1 ASN   161      80.779  86.359  87.513  1.00  1.00      1S   O  
ATOM   2648  HN  ASN   161      80.521  86.066  85.319  1.00  0.00      1S   H  
ATOM   2649  HA  ASN   161      81.326  83.377  84.756  1.00  1.00      1S   H  
ATOM   2650  HB1 ASN   161      82.696  85.175  85.872  1.00  1.00      1S   H  
ATOM   2651  HB2 ASN   161      82.552  83.668  86.822  1.00  1.00      1S   H  
ATOM   2652 HD21 ASN   161      82.767  84.307  88.883  1.00  0.00      1S   H  
ATOM   2653 HD22 ASN   161      81.861  85.562  89.670  1.00  0.00      1S   H  
ATOM   2654  N   PRO   162      80.055  82.617  87.201  1.00  1.00      1S   N  
ATOM   2655  CA  PRO   162      79.289  82.569  88.429  1.00  1.00      1S   C  
ATOM   2656  C   PRO   162      79.038  83.941  89.036  1.00  1.00      1S   C  
ATOM   2657  O   PRO   162      79.608  84.282  90.069  1.00  1.00      1S   O  
ATOM   2658  CB  PRO   162      80.210  81.728  89.323  1.00  1.00      1S   C  
ATOM   2659  CG  PRO   162      80.735  80.649  88.372  1.00  1.00      1S   C  
ATOM   2660  CD  PRO   162      80.844  81.392  87.033  1.00  1.00      1S   C  
ATOM   2661  HA  PRO   162      78.337  82.093  88.247  1.00  1.00      1S   H  
ATOM   2662  HB1 PRO   162      79.689  81.308  90.204  1.00  1.00      1S   H  
ATOM   2663  HB2 PRO   162      81.083  82.333  89.662  1.00  1.00      1S   H  
ATOM   2664  HG1 PRO   162      81.712  80.243  88.705  1.00  1.00      1S   H  
ATOM   2665  HG2 PRO   162      79.993  79.827  88.291  1.00  1.00      1S   H  
ATOM   2666  HD1 PRO   162      81.893  81.654  86.805  1.00  1.00      1S   H  
ATOM   2667  HD2 PRO   162      80.428  80.770  86.210  1.00  1.00      1S   H  
ATOM   2668  N   ASN   163      78.137  84.729  88.405  1.00  1.00      1S   N  
ATOM   2669  CA  ASN   163      77.636  86.011  88.838  1.00  1.00      1S   C  
ATOM   2670  C   ASN   163      76.475  85.748  89.792  1.00  1.00      1S   C  
ATOM   2671  O   ASN   163      75.410  86.352  89.687  1.00  1.00      1S   O  
ATOM   2672  CB  ASN   163      77.168  86.803  87.578  1.00  1.00      1S   C  
ATOM   2673  CG  ASN   163      77.195  88.316  87.810  1.00  1.00      1S   C  
ATOM   2674  ND2 ASN   163      78.436  88.887  87.795  1.00  1.00      1S   N  
ATOM   2675  OD1 ASN   163      76.157  88.960  87.983  1.00  1.00      1S   O  
ATOM   2676  HN  ASN   163      77.768  84.422  87.530  1.00  0.00      1S   H  
ATOM   2677  HA  ASN   163      78.432  86.528  89.356  1.00  1.00      1S   H  
ATOM   2678  HB1 ASN   163      76.153  86.493  87.256  1.00  1.00      1S   H  
ATOM   2679  HB2 ASN   163      77.860  86.572  86.737  1.00  1.00      1S   H  
ATOM   2680 HD21 ASN   163      79.242  88.320  87.630  1.00  0.00      1S   H  
ATOM   2681 HD22 ASN   163      78.525  89.872  87.938  1.00  0.00      1S   H  
ATOM   2682  N   ASN   164      76.705  84.776  90.715  1.00  1.00      1S   N  
ATOM   2683  CA  ASN   164      75.773  83.931  91.435  1.00  1.00      1S   C  
ATOM   2684  C   ASN   164      76.582  82.645  91.530  1.00  1.00      1S   C  
ATOM   2685  O   ASN   164      77.807  82.688  91.571  1.00  1.00      1S   O  
ATOM   2686  CB  ASN   164      74.413  83.694  90.694  1.00  1.00      1S   C  
ATOM   2687  CG  ASN   164      73.272  84.466  91.364  1.00  1.00      1S   C  
ATOM   2688  ND2 ASN   164      72.244  84.816  90.533  1.00  1.00      1S   N  
ATOM   2689  OD1 ASN   164      73.266  84.680  92.572  1.00  1.00      1S   O  
ATOM   2690  HN  ASN   164      77.649  84.466  90.828  1.00  0.00      1S   H  
ATOM   2691  HA  ASN   164      75.664  84.326  92.434  1.00  1.00      1S   H  
ATOM   2692  HB1 ASN   164      74.082  82.639  90.677  1.00  1.00      1S   H  
ATOM   2693  HB2 ASN   164      74.513  84.006  89.636  1.00  1.00      1S   H  
ATOM   2694 HD21 ASN   164      71.395  85.171  90.934  1.00  0.00      1S   H  
ATOM   2695 HD22 ASN   164      72.309  84.652  89.553  1.00  0.00      1S   H  
ATOM   2696  N   ILE   165      75.940  81.452  91.517  1.00  1.00      1S   N  
ATOM   2697  CA  ILE   165      76.513  80.311  90.828  1.00  1.00      1S   C  
ATOM   2698  C   ILE   165      75.702  80.161  89.548  1.00  1.00      1S   C  
ATOM   2699  O   ILE   165      75.245  79.081  89.196  1.00  1.00      1S   O  
ATOM   2700  CB  ILE   165      76.641  79.015  91.654  1.00  1.00      1S   C  
ATOM   2701  CG1 ILE   165      75.881  79.051  93.007  1.00  1.00      1S   C  
ATOM   2702  CG2 ILE   165      78.153  78.757  91.850  1.00  1.00      1S   C  
ATOM   2703  CD  ILE   165      75.979  77.731  93.784  1.00  1.00      1S   C  
ATOM   2704  HN  ILE   165      74.976  81.373  91.750  1.00  0.00      1S   H  
ATOM   2705  HA  ILE   165      77.508  80.561  90.490  1.00  1.00      1S   H  
ATOM   2706  HB  ILE   165      76.253  78.139  91.087  1.00  1.00      1S   H  
ATOM   2707 HG11 ILE   165      74.807  79.263  92.811  1.00  0.00      1S   H  
ATOM   2708 HG12 ILE   165      76.284  79.868  93.643  1.00  0.00      1S   H  
ATOM   2709 HG21 ILE   165      78.613  79.593  92.419  1.00  0.00      1S   H  
ATOM   2710 HG22 ILE   165      78.658  78.675  90.864  1.00  0.00      1S   H  
ATOM   2711 HG23 ILE   165      78.327  77.811  92.402  1.00  0.00      1S   H  
ATOM   2712  HD1 ILE   165      77.008  77.568  94.168  1.00  1.00      1S   H  
ATOM   2713  HD2 ILE   165      75.719  76.878  93.123  1.00  1.00      1S   H  
ATOM   2714  HD3 ILE   165      75.283  77.732  94.649  1.00  1.00      1S   H  
ATOM   2715  N   THR   166      75.521  81.274  88.780  1.00  1.00      1S   N  
ATOM   2716  CA  THR   166      74.757  81.276  87.542  1.00  1.00      1S   C  
ATOM   2717  C   THR   166      75.548  80.574  86.478  1.00  1.00      1S   C  
ATOM   2718  O   THR   166      76.778  80.622  86.440  1.00  1.00      1S   O  
ATOM   2719  CB  THR   166      74.286  82.651  87.035  1.00  1.00      1S   C  
ATOM   2720  CG2 THR   166      75.459  83.595  86.763  1.00  1.00      1S   C  
ATOM   2721  OG1 THR   166      73.522  82.576  85.836  1.00  1.00      1S   O  
ATOM   2722  HN  THR   166      75.913  82.150  89.049  1.00  0.00      1S   H  
ATOM   2723  HA  THR   166      73.866  80.692  87.725  1.00  1.00      1S   H  
ATOM   2724  HB  THR   166      73.635  83.110  87.812  1.00  1.00      1S   H  
ATOM   2725  HG1 THR   166      72.623  82.349  86.104  1.00  1.00      1S   H  
ATOM   2726 HG21 THR   166      76.121  83.196  85.966  1.00  0.00      1S   H  
ATOM   2727 HG22 THR   166      76.038  83.721  87.693  1.00  0.00      1S   H  
ATOM   2728 HG23 THR   166      75.088  84.590  86.437  1.00  0.00      1S   H  
ATOM   2729  N   CYS   167      74.801  79.880  85.599  1.00  1.00      1S   N  
ATOM   2730  CA  CYS   167      75.354  79.111  84.529  1.00  1.00      1S   C  
ATOM   2731  C   CYS   167      74.801  79.613  83.259  1.00  1.00      1S   C  
ATOM   2732  O   CYS   167      74.105  78.923  82.517  1.00  1.00      1S   O  
ATOM   2733  CB  CYS   167      75.046  77.633  84.681  1.00  1.00      1S   C  
ATOM   2734  SG  CYS   167      75.841  77.085  86.180  1.00  1.00      1S   S  
ATOM   2735  HN  CYS   167      73.808  79.865  85.672  1.00  0.00      1S   H  
ATOM   2736  HA  CYS   167      76.423  79.263  84.471  1.00  1.00      1S   H  
ATOM   2737  HB1 CYS   167      75.444  77.058  83.816  1.00  1.00      1S   H  
ATOM   2738  HB2 CYS   167      73.948  77.475  84.761  1.00  1.00      1S   H  
ATOM   2739  N   VAL   168      75.208  80.856  82.962  1.00  1.00      1S   N  
ATOM   2740  CA  VAL   168      75.211  81.387  81.636  1.00  1.00      1S   C  
ATOM   2741  C   VAL   168      76.323  80.713  80.865  1.00  1.00      1S   C  
ATOM   2742  O   VAL   168      77.324  80.271  81.427  1.00  1.00      1S   O  
ATOM   2743  CB  VAL   168      75.440  82.898  81.625  1.00  1.00      1S   C  
ATOM   2744  CG1 VAL   168      74.215  83.597  82.244  1.00  1.00      1S   C  
ATOM   2745  CG2 VAL   168      76.737  83.286  82.375  1.00  1.00      1S   C  
ATOM   2746  HN  VAL   168      75.660  81.420  83.648  1.00  0.00      1S   H  
ATOM   2747  HA  VAL   168      74.266  81.155  81.163  1.00  1.00      1S   H  
ATOM   2748  HB  VAL   168      75.521  83.253  80.573  1.00  1.00      1S   H  
ATOM   2749 HG11 VAL   168      74.077  83.291  83.302  1.00  0.00      1S   H  
ATOM   2750 HG12 VAL   168      73.296  83.346  81.675  1.00  0.00      1S   H  
ATOM   2751 HG13 VAL   168      74.359  84.698  82.217  1.00  0.00      1S   H  
ATOM   2752 HG21 VAL   168      77.632  82.825  81.908  1.00  0.00      1S   H  
ATOM   2753 HG22 VAL   168      76.696  82.976  83.440  1.00  0.00      1S   H  
ATOM   2754 HG23 VAL   168      76.873  84.388  82.347  1.00  0.00      1S   H  
ATOM   2755  N   LEU   169      76.170  80.668  79.525  1.00  1.00      1S   N  
ATOM   2756  CA  LEU   169      77.261  80.426  78.611  1.00  1.00      1S   C  
ATOM   2757  C   LEU   169      78.177  81.628  78.605  1.00  1.00      1S   C  
ATOM   2758  O   LEU   169      79.358  81.493  78.289  1.00  1.00      1S   O  
ATOM   2759  CB  LEU   169      76.791  80.296  77.124  1.00  1.00      1S   C  
ATOM   2760  CG  LEU   169      76.260  78.924  76.643  1.00  1.00      1S   C  
ATOM   2761  CD1 LEU   169      77.288  77.799  76.862  1.00  1.00      1S   C  
ATOM   2762  CD2 LEU   169      74.851  78.586  77.166  1.00  1.00      1S   C  
ATOM   2763  HN  LEU   169      75.300  80.900  79.098  1.00  0.00      1S   H  
ATOM   2764  HA  LEU   169      77.829  79.566  78.935  1.00  1.00      1S   H  
ATOM   2765  HB1 LEU   169      77.649  80.521  76.449  1.00  1.00      1S   H  
ATOM   2766  HB2 LEU   169      76.013  81.065  76.929  1.00  1.00      1S   H  
ATOM   2767  HG  LEU   169      76.146  79.011  75.533  1.00  1.00      1S   H  
ATOM   2768 HD11 LEU   169      77.496  77.666  77.942  1.00  0.00      1S   H  
ATOM   2769 HD12 LEU   169      78.243  78.047  76.351  1.00  0.00      1S   H  
ATOM   2770 HD13 LEU   169      76.908  76.839  76.453  1.00  0.00      1S   H  
ATOM   2771 HD21 LEU   169      74.107  79.294  76.746  1.00  0.00      1S   H  
ATOM   2772 HD22 LEU   169      74.806  78.654  78.271  1.00  0.00      1S   H  
ATOM   2773 HD23 LEU   169      74.567  77.556  76.860  1.00  0.00      1S   H  
ATOM   2774  N   THR   170      77.609  82.841  78.868  1.00  1.00      1S   N  
ATOM   2775  CA  THR   170      77.538  83.872  77.851  1.00  1.00      1S   C  
ATOM   2776  C   THR   170      78.815  84.094  77.078  1.00  1.00      1S   C  
ATOM   2777  O   THR   170      79.760  84.765  77.491  1.00  1.00      1S   O  
ATOM   2778  CB  THR   170      76.782  85.157  78.190  1.00  1.00      1S   C  
ATOM   2779  CG2 THR   170      77.492  86.059  79.210  1.00  1.00      1S   C  
ATOM   2780  OG1 THR   170      76.547  85.884  76.993  1.00  1.00      1S   O  
ATOM   2781  HN  THR   170      76.873  82.907  79.534  1.00  0.00      1S   H  
ATOM   2782  HA  THR   170      76.863  83.419  77.138  1.00  1.00      1S   H  
ATOM   2783  HB  THR   170      75.787  84.885  78.610  1.00  1.00      1S   H  
ATOM   2784  HG1 THR   170      76.141  86.727  77.237  1.00  1.00      1S   H  
ATOM   2785 HG21 THR   170      78.482  86.396  78.840  1.00  0.00      1S   H  
ATOM   2786 HG22 THR   170      77.630  85.513  80.166  1.00  0.00      1S   H  
ATOM   2787 HG23 THR   170      76.883  86.966  79.415  1.00  0.00      1S   H  
ATOM   2788  N   LYS   171      78.804  83.491  75.867  1.00  1.00      1S   N  
ATOM   2789  CA  LYS   171      79.819  83.622  74.865  1.00  1.00      1S   C  
ATOM   2790  C   LYS   171      79.624  84.918  74.097  1.00  1.00      1S   C  
ATOM   2791  O   LYS   171      80.029  85.039  72.949  1.00  1.00      1S   O  
ATOM   2792  CB  LYS   171      79.817  82.411  73.902  1.00  1.00      1S   C  
ATOM   2793  CG  LYS   171      80.280  81.094  74.560  1.00  1.00      1S   C  
ATOM   2794  CD  LYS   171      80.737  80.038  73.534  1.00  1.00      1S   C  
ATOM   2795  CE  LYS   171      79.615  79.566  72.600  1.00  1.00      1S   C  
ATOM   2796  NZ  LYS   171      80.127  78.794  71.444  1.00  1.00      1S   N1+
ATOM   2797  HN  LYS   171      78.042  82.904  75.613  1.00  0.00      1S   H  
ATOM   2798  HA  LYS   171      80.783  83.666  75.353  1.00  1.00      1S   H  
ATOM   2799  HB1 LYS   171      80.510  82.612  73.054  1.00  1.00      1S   H  
ATOM   2800  HB2 LYS   171      78.794  82.275  73.487  1.00  1.00      1S   H  
ATOM   2801  HG1 LYS   171      79.471  80.680  75.198  1.00  1.00      1S   H  
ATOM   2802  HG2 LYS   171      81.149  81.320  75.219  1.00  1.00      1S   H  
ATOM   2803  HD1 LYS   171      81.155  79.161  74.076  1.00  1.00      1S   H  
ATOM   2804  HD2 LYS   171      81.555  80.493  72.935  1.00  1.00      1S   H  
ATOM   2805  HE1 LYS   171      79.096  80.446  72.179  1.00  1.00      1S   H  
ATOM   2806  HE2 LYS   171      78.886  78.933  73.147  1.00  1.00      1S   H  
ATOM   2807  HZ1 LYS   171      80.845  78.111  71.757  1.00  1.00      1S   H  
ATOM   2808  HZ2 LYS   171      80.549  79.449  70.750  1.00  1.00      1S   H  
ATOM   2809  HZ3 LYS   171      79.338  78.290  70.990  1.00  1.00      1S   H  
ATOM   2810  N   GLU   172      79.065  85.963  74.754  1.00  1.00      1S   N  
ATOM   2811  CA  GLU   172      79.244  87.355  74.404  1.00  1.00      1S   C  
ATOM   2812  C   GLU   172      80.688  87.755  74.644  1.00  1.00      1S   C  
ATOM   2813  O   GLU   172      81.238  88.574  73.910  1.00  1.00      1S   O  
ATOM   2814  CB  GLU   172      78.335  88.276  75.256  1.00  1.00      1S   C  
ATOM   2815  CG  GLU   172      76.866  88.273  74.784  1.00  1.00      1S   C  
ATOM   2816  CD  GLU   172      75.967  88.997  75.789  1.00  1.00      1S   C  
ATOM   2817  OE1 GLU   172      75.536  90.136  75.474  1.00  1.00      1S   O  
ATOM   2818  OE2 GLU   172      75.690  88.428  76.877  1.00  1.00      1S   O1-
ATOM   2819  HN  GLU   172      78.582  85.815  75.615  1.00  0.00      1S   H  
ATOM   2820  HA  GLU   172      79.024  87.485  73.354  1.00  1.00      1S   H  
ATOM   2821  HB1 GLU   172      78.698  89.327  75.205  1.00  1.00      1S   H  
ATOM   2822  HB2 GLU   172      78.393  87.946  76.318  1.00  1.00      1S   H  
ATOM   2823  HG1 GLU   172      76.498  87.234  74.654  1.00  1.00      1S   H  
ATOM   2824  HG2 GLU   172      76.805  88.789  73.801  1.00  1.00      1S   H  
ATOM   2825  N   ARG   173      81.351  87.137  75.656  1.00  1.00      1S   N  
ATOM   2826  CA  ARG   173      82.759  87.324  75.955  1.00  1.00      1S   C  
ATOM   2827  C   ARG   173      83.658  86.719  74.905  1.00  1.00      1S   C  
ATOM   2828  O   ARG   173      84.853  87.009  74.864  1.00  1.00      1S   O  
ATOM   2829  CB  ARG   173      83.121  86.690  77.318  1.00  1.00      1S   C  
ATOM   2830  CG  ARG   173      82.782  87.609  78.503  1.00  1.00      1S   C  
ATOM   2831  CD  ARG   173      83.773  88.785  78.625  1.00  1.00      1S   C  
ATOM   2832  NE  ARG   173      83.731  89.357  80.011  1.00  1.00      1S   N  
ATOM   2833  CZ  ARG   173      82.676  90.056  80.507  1.00  1.00      1S   C  
ATOM   2834  NH1 ARG   173      81.705  90.550  79.694  1.00  1.00      1S   N1+
ATOM   2835  NH2 ARG   173      82.572  90.239  81.849  1.00  1.00      1S   N  
ATOM   2836  HN  ARG   173      80.879  86.483  76.245  1.00  0.00      1S   H  
ATOM   2837  HA  ARG   173      82.961  88.384  75.973  1.00  1.00      1S   H  
ATOM   2838  HB1 ARG   173      84.210  86.466  77.384  1.00  1.00      1S   H  
ATOM   2839  HB2 ARG   173      82.577  85.725  77.424  1.00  1.00      1S   H  
ATOM   2840  HG1 ARG   173      82.819  87.000  79.431  1.00  1.00      1S   H  
ATOM   2841  HG2 ARG   173      81.744  87.989  78.399  1.00  1.00      1S   H  
ATOM   2842  HD1 ARG   173      83.562  89.581  77.880  1.00  1.00      1S   H  
ATOM   2843  HD2 ARG   173      84.807  88.410  78.466  1.00  1.00      1S   H  
ATOM   2844  HE  ARG   173      84.435  89.066  80.658  1.00  1.00      1S   H  
ATOM   2845 HH11 ARG   173      80.836  90.826  80.101  1.00  0.00      1S   H  
ATOM   2846 HH12 ARG   173      81.764  90.397  78.711  1.00  0.00      1S   H  
ATOM   2847 HH21 ARG   173      83.232  89.810  82.464  1.00  0.00      1S   H  
ATOM   2848 HH22 ARG   173      81.712  90.588  82.221  1.00  0.00      1S   H  
ATOM   2849  N   PHE   174      83.084  85.873  74.030  1.00  1.00      1S   N  
ATOM   2850  CA  PHE   174      83.778  85.270  72.934  1.00  1.00      1S   C  
ATOM   2851  C   PHE   174      82.781  85.327  71.806  1.00  1.00      1S   C  
ATOM   2852  O   PHE   174      82.251  84.298  71.393  1.00  1.00      1S   O  
ATOM   2853  CB  PHE   174      84.151  83.791  73.219  1.00  1.00      1S   C  
ATOM   2854  CG  PHE   174      85.026  83.647  74.437  1.00  1.00      1S   C  
ATOM   2855  CD1 PHE   174      84.466  83.288  75.678  1.00  1.00      1S   C  
ATOM   2856  CD2 PHE   174      86.416  83.837  74.350  1.00  1.00      1S   C  
ATOM   2857  CE1 PHE   174      85.277  83.121  76.807  1.00  1.00      1S   C  
ATOM   2858  CE2 PHE   174      87.231  83.667  75.478  1.00  1.00      1S   C  
ATOM   2859  CZ  PHE   174      86.661  83.307  76.706  1.00  1.00      1S   C  
ATOM   2860  HN  PHE   174      82.109  85.673  74.080  1.00  0.00      1S   H  
ATOM   2861  HA  PHE   174      84.648  85.853  72.662  1.00  1.00      1S   H  
ATOM   2862  HB1 PHE   174      84.700  83.363  72.354  1.00  1.00      1S   H  
ATOM   2863  HB2 PHE   174      83.234  83.188  73.396  1.00  1.00      1S   H  
ATOM   2864  HD1 PHE   174      83.400  83.138  75.760  1.00  1.00      1S   H  
ATOM   2865  HD2 PHE   174      86.860  84.110  73.404  1.00  1.00      1S   H  
ATOM   2866  HE1 PHE   174      84.836  82.845  77.754  1.00  1.00      1S   H  
ATOM   2867  HE2 PHE   174      88.298  83.811  75.400  1.00  1.00      1S   H  
ATOM   2868  HZ  PHE   174      87.289  83.174  77.574  1.00  1.00      1S   H  
ATOM   2869  N   GLY   175      82.480  86.549  71.285  1.00  1.00      1S   N  
ATOM   2870  CA  GLY   175      81.511  86.788  70.219  1.00  1.00      1S   C  
ATOM   2871  C   GLY   175      81.874  86.044  68.962  1.00  1.00      1S   C  
ATOM   2872  O   GLY   175      81.012  85.554  68.235  1.00  1.00      1S   O  
ATOM   2873  HN  GLY   175      82.908  87.370  71.658  1.00  0.00      1S   H  
ATOM   2874  HA1 GLY   175      81.534  87.845  70.000  1.00  1.00      1S   H  
ATOM   2875  HA2 GLY   175      80.546  86.441  70.560  1.00  1.00      1S   H  
ATOM   2876  N   ASP   176      83.199  85.909  68.752  1.00  1.00      1S   N  
ATOM   2877  CA  ASP   176      83.898  84.988  67.888  1.00  1.00      1S   C  
ATOM   2878  C   ASP   176      83.390  83.558  67.998  1.00  1.00      1S   C  
ATOM   2879  O   ASP   176      82.830  83.045  67.035  1.00  1.00      1S   O  
ATOM   2880  CB  ASP   176      85.429  85.057  68.168  1.00  1.00      1S   C  
ATOM   2881  CG  ASP   176      85.744  85.116  69.670  1.00  1.00      1S   C  
ATOM   2882  OD1 ASP   176      85.643  86.230  70.251  1.00  1.00      1S   O  
ATOM   2883  OD2 ASP   176      86.064  84.049  70.253  1.00  1.00      1S   O1-
ATOM   2884  HN  ASP   176      83.827  86.417  69.341  1.00  0.00      1S   H  
ATOM   2885  HA  ASP   176      83.720  85.307  66.871  1.00  1.00      1S   H  
ATOM   2886  HB1 ASP   176      85.826  85.989  67.710  1.00  1.00      1S   H  
ATOM   2887  HB2 ASP   176      85.957  84.200  67.704  1.00  1.00      1S   H  
ATOM   2888  N   PHE   177      83.541  82.894  69.173  1.00  1.00      1S   N  
ATOM   2889  CA  PHE   177      83.102  81.533  69.436  1.00  1.00      1S   C  
ATOM   2890  C   PHE   177      81.603  81.358  69.323  1.00  1.00      1S   C  
ATOM   2891  O   PHE   177      81.146  80.245  69.069  1.00  1.00      1S   O  
ATOM   2892  CB  PHE   177      83.500  81.005  70.849  1.00  1.00      1S   C  
ATOM   2893  CG  PHE   177      84.927  80.518  71.005  1.00  1.00      1S   C  
ATOM   2894  CD1 PHE   177      85.964  80.780  70.087  1.00  1.00      1S   C  
ATOM   2895  CD2 PHE   177      85.220  79.720  72.130  1.00  1.00      1S   C  
ATOM   2896  CE1 PHE   177      87.244  80.244  70.280  1.00  1.00      1S   C  
ATOM   2897  CE2 PHE   177      86.496  79.180  72.323  1.00  1.00      1S   C  
ATOM   2898  CZ  PHE   177      87.510  79.440  71.394  1.00  1.00      1S   C  
ATOM   2899  HN  PHE   177      84.026  83.331  69.930  1.00  0.00      1S   H  
ATOM   2900  HA  PHE   177      83.546  80.897  68.686  1.00  1.00      1S   H  
ATOM   2901  HB1 PHE   177      82.869  80.129  71.114  1.00  1.00      1S   H  
ATOM   2902  HB2 PHE   177      83.316  81.793  71.604  1.00  1.00      1S   H  
ATOM   2903  HD1 PHE   177      85.797  81.392  69.214  1.00  1.00      1S   H  
ATOM   2904  HD2 PHE   177      84.442  79.505  72.849  1.00  1.00      1S   H  
ATOM   2905  HE1 PHE   177      88.026  80.451  69.565  1.00  1.00      1S   H  
ATOM   2906  HE2 PHE   177      86.697  78.558  73.183  1.00  1.00      1S   H  
ATOM   2907  HZ  PHE   177      88.495  79.021  71.537  1.00  1.00      1S   H  
ATOM   2908  N   MET   178      80.790  82.427  69.506  1.00  1.00      1S   N  
ATOM   2909  CA  MET   178      79.353  82.318  69.382  1.00  1.00      1S   C  
ATOM   2910  C   MET   178      78.941  82.332  67.931  1.00  1.00      1S   C  
ATOM   2911  O   MET   178      78.111  81.525  67.526  1.00  1.00      1S   O  
ATOM   2912  CB  MET   178      78.577  83.395  70.177  1.00  1.00      1S   C  
ATOM   2913  CG  MET   178      77.091  83.038  70.400  1.00  1.00      1S   C  
ATOM   2914  SD  MET   178      76.861  81.450  71.266  1.00  1.00      1S   S  
ATOM   2915  CE  MET   178      75.089  81.224  71.031  1.00  1.00      1S   C  
ATOM   2916  HN  MET   178      81.154  83.327  69.742  1.00  0.00      1S   H  
ATOM   2917  HA  MET   178      79.080  81.353  69.779  1.00  1.00      1S   H  
ATOM   2918  HB1 MET   178      78.661  84.383  69.676  1.00  1.00      1S   H  
ATOM   2919  HB2 MET   178      79.053  83.492  71.177  1.00  1.00      1S   H  
ATOM   2920  HG1 MET   178      76.581  83.007  69.413  1.00  1.00      1S   H  
ATOM   2921  HG2 MET   178      76.618  83.854  70.989  1.00  1.00      1S   H  
ATOM   2922  HE1 MET   178      74.824  81.194  69.953  1.00  1.00      1S   H  
ATOM   2923  HE2 MET   178      74.547  82.064  71.505  1.00  1.00      1S   H  
ATOM   2924  HE3 MET   178      74.742  80.278  71.501  1.00  1.00      1S   H  
ATOM   2925  N   LEU   179      79.544  83.215  67.102  1.00  1.00      1S   N  
ATOM   2926  CA  LEU   179      79.309  83.291  65.673  1.00  1.00      1S   C  
ATOM   2927  C   LEU   179      79.801  82.039  64.974  1.00  1.00      1S   C  
ATOM   2928  O   LEU   179      79.085  81.460  64.161  1.00  1.00      1S   O  
ATOM   2929  CB  LEU   179      79.994  84.545  65.077  1.00  1.00      1S   C  
ATOM   2930  CG  LEU   179      79.792  84.783  63.561  1.00  1.00      1S   C  
ATOM   2931  CD1 LEU   179      78.308  84.794  63.143  1.00  1.00      1S   C  
ATOM   2932  CD2 LEU   179      80.483  86.090  63.131  1.00  1.00      1S   C  
ATOM   2933  HN  LEU   179      80.203  83.879  67.457  1.00  0.00      1S   H  
ATOM   2934  HA  LEU   179      78.240  83.362  65.527  1.00  1.00      1S   H  
ATOM   2935  HB1 LEU   179      81.085  84.499  65.289  1.00  1.00      1S   H  
ATOM   2936  HB2 LEU   179      79.595  85.433  65.617  1.00  1.00      1S   H  
ATOM   2937  HG  LEU   179      80.290  83.951  63.010  1.00  1.00      1S   H  
ATOM   2938 HD11 LEU   179      77.743  85.536  63.744  1.00  0.00      1S   H  
ATOM   2939 HD12 LEU   179      77.850  83.793  63.285  1.00  0.00      1S   H  
ATOM   2940 HD13 LEU   179      78.217  85.064  62.070  1.00  0.00      1S   H  
ATOM   2941 HD21 LEU   179      81.563  86.060  63.387  1.00  0.00      1S   H  
ATOM   2942 HD22 LEU   179      80.020  86.956  63.651  1.00  0.00      1S   H  
ATOM   2943 HD23 LEU   179      80.381  86.240  62.036  1.00  0.00      1S   H  
ATOM   2944  N   PHE   180      81.021  81.570  65.335  1.00  1.00      1S   N  
ATOM   2945  CA  PHE   180      81.636  80.323  64.916  1.00  1.00      1S   C  
ATOM   2946  C   PHE   180      80.726  79.158  65.224  1.00  1.00      1S   C  
ATOM   2947  O   PHE   180      80.347  78.421  64.317  1.00  1.00      1S   O  
ATOM   2948  CB  PHE   180      83.031  80.163  65.607  1.00  1.00      1S   C  
ATOM   2949  CG  PHE   180      83.645  78.775  65.639  1.00  1.00      1S   C  
ATOM   2950  CD1 PHE   180      83.564  77.886  64.550  1.00  1.00      1S   C  
ATOM   2951  CD2 PHE   180      84.286  78.343  66.816  1.00  1.00      1S   C  
ATOM   2952  CE1 PHE   180      84.071  76.584  64.654  1.00  1.00      1S   C  
ATOM   2953  CE2 PHE   180      84.806  77.048  66.917  1.00  1.00      1S   C  
ATOM   2954  CZ  PHE   180      84.691  76.165  65.837  1.00  1.00      1S   C  
ATOM   2955  HN  PHE   180      81.575  82.097  65.979  1.00  0.00      1S   H  
ATOM   2956  HA  PHE   180      81.767  80.362  63.844  1.00  1.00      1S   H  
ATOM   2957  HB1 PHE   180      82.922  80.495  66.660  1.00  1.00      1S   H  
ATOM   2958  HB2 PHE   180      83.759  80.841  65.113  1.00  1.00      1S   H  
ATOM   2959  HD1 PHE   180      83.082  78.191  63.634  1.00  1.00      1S   H  
ATOM   2960  HD2 PHE   180      84.365  79.011  67.661  1.00  1.00      1S   H  
ATOM   2961  HE1 PHE   180      83.982  75.903  63.821  1.00  1.00      1S   H  
ATOM   2962  HE2 PHE   180      85.290  76.729  67.829  1.00  1.00      1S   H  
ATOM   2963  HZ  PHE   180      85.083  75.162  65.916  1.00  1.00      1S   H  
ATOM   2964  N   GLY   181      80.339  78.988  66.509  1.00  1.00      1S   N  
ATOM   2965  CA  GLY   181      79.490  77.911  66.965  1.00  1.00      1S   C  
ATOM   2966  C   GLY   181      78.142  77.892  66.300  1.00  1.00      1S   C  
ATOM   2967  O   GLY   181      77.583  76.826  66.090  1.00  1.00      1S   O  
ATOM   2968  HN  GLY   181      80.669  79.601  67.226  1.00  0.00      1S   H  
ATOM   2969  HA1 GLY   181      79.333  78.063  68.022  1.00  1.00      1S   H  
ATOM   2970  HA2 GLY   181      79.991  76.979  66.741  1.00  1.00      1S   H  
ATOM   2971  N   SER   182      77.586  79.069  65.938  1.00  1.00      1S   N  
ATOM   2972  CA  SER   182      76.270  79.169  65.344  1.00  1.00      1S   C  
ATOM   2973  C   SER   182      76.291  78.788  63.889  1.00  1.00      1S   C  
ATOM   2974  O   SER   182      75.439  78.024  63.444  1.00  1.00      1S   O  
ATOM   2975  CB  SER   182      75.668  80.583  65.446  1.00  1.00      1S   C  
ATOM   2976  OG  SER   182      75.497  80.959  66.805  1.00  1.00      1S   O  
ATOM   2977  HN  SER   182      78.060  79.932  66.102  1.00  0.00      1S   H  
ATOM   2978  HA  SER   182      75.614  78.479  65.857  1.00  1.00      1S   H  
ATOM   2979  HB1 SER   182      74.665  80.600  64.967  1.00  1.00      1S   H  
ATOM   2980  HB2 SER   182      76.321  81.329  64.944  1.00  1.00      1S   H  
ATOM   2981  HG1 SER   182      76.378  81.184  67.129  1.00  0.00      1S   H  
ATOM   2982  N   LEU   183      77.266  79.298  63.101  1.00  1.00      1S   N  
ATOM   2983  CA  LEU   183      77.371  79.001  61.688  1.00  1.00      1S   C  
ATOM   2984  C   LEU   183      77.733  77.556  61.489  1.00  1.00      1S   C  
ATOM   2985  O   LEU   183      77.075  76.857  60.728  1.00  1.00      1S   O  
ATOM   2986  CB  LEU   183      78.410  79.882  60.958  1.00  1.00      1S   C  
ATOM   2987  CG  LEU   183      78.038  81.382  60.903  1.00  1.00      1S   C  
ATOM   2988  CD1 LEU   183      79.228  82.210  60.386  1.00  1.00      1S   C  
ATOM   2989  CD2 LEU   183      76.777  81.660  60.060  1.00  1.00      1S   C  
ATOM   2990  HN  LEU   183      77.961  79.917  63.465  1.00  0.00      1S   H  
ATOM   2991  HA  LEU   183      76.400  79.154  61.245  1.00  1.00      1S   H  
ATOM   2992  HB1 LEU   183      78.537  79.525  59.911  1.00  1.00      1S   H  
ATOM   2993  HB2 LEU   183      79.391  79.781  61.473  1.00  1.00      1S   H  
ATOM   2994  HG  LEU   183      77.825  81.722  61.942  1.00  1.00      1S   H  
ATOM   2995 HD11 LEU   183      79.492  81.901  59.353  1.00  0.00      1S   H  
ATOM   2996 HD12 LEU   183      80.113  82.060  61.040  1.00  0.00      1S   H  
ATOM   2997 HD13 LEU   183      78.972  83.291  60.379  1.00  0.00      1S   H  
ATOM   2998 HD21 LEU   183      75.895  81.127  60.469  1.00  0.00      1S   H  
ATOM   2999 HD22 LEU   183      76.937  81.334  59.010  1.00  0.00      1S   H  
ATOM   3000 HD23 LEU   183      76.553  82.748  60.060  1.00  0.00      1S   H  
ATOM   3001  N   ALA   184      78.764  77.068  62.213  1.00  1.00      1S   N  
ATOM   3002  CA  ALA   184      79.207  75.696  62.182  1.00  1.00      1S   C  
ATOM   3003  C   ALA   184      78.134  74.733  62.629  1.00  1.00      1S   C  
ATOM   3004  O   ALA   184      77.711  73.901  61.838  1.00  1.00      1S   O  
ATOM   3005  CB  ALA   184      80.459  75.487  63.047  1.00  1.00      1S   C  
ATOM   3006  HN  ALA   184      79.284  77.663  62.824  1.00  0.00      1S   H  
ATOM   3007  HA  ALA   184      79.458  75.457  61.158  1.00  1.00      1S   H  
ATOM   3008  HB1 ALA   184      80.263  75.796  64.095  1.00  1.00      1S   H  
ATOM   3009  HB2 ALA   184      81.295  76.106  62.658  1.00  1.00      1S   H  
ATOM   3010  HB3 ALA   184      80.779  74.423  63.036  1.00  1.00      1S   H  
ATOM   3011  N   ALA   185      77.651  74.815  63.890  1.00  1.00      1S   N  
ATOM   3012  CA  ALA   185      76.689  73.871  64.423  1.00  1.00      1S   C  
ATOM   3013  C   ALA   185      75.352  73.901  63.720  1.00  1.00      1S   C  
ATOM   3014  O   ALA   185      74.775  72.846  63.478  1.00  1.00      1S   O  
ATOM   3015  CB  ALA   185      76.423  74.078  65.927  1.00  1.00      1S   C  
ATOM   3016  HN  ALA   185      77.986  75.497  64.538  1.00  0.00      1S   H  
ATOM   3017  HA  ALA   185      77.108  72.882  64.292  1.00  1.00      1S   H  
ATOM   3018  HB1 ALA   185      75.922  75.050  66.118  1.00  1.00      1S   H  
ATOM   3019  HB2 ALA   185      77.383  74.059  66.486  1.00  1.00      1S   H  
ATOM   3020  HB3 ALA   185      75.773  73.273  66.330  1.00  1.00      1S   H  
ATOM   3021  N   PHE   186      74.821  75.101  63.388  1.00  1.00      1S   N  
ATOM   3022  CA  PHE   186      73.455  75.235  62.936  1.00  1.00      1S   C  
ATOM   3023  C   PHE   186      73.381  75.548  61.461  1.00  1.00      1S   C  
ATOM   3024  O   PHE   186      72.860  74.739  60.700  1.00  1.00      1S   O  
ATOM   3025  CB  PHE   186      72.684  76.283  63.781  1.00  1.00      1S   C  
ATOM   3026  CG  PHE   186      71.196  76.231  63.546  1.00  1.00      1S   C  
ATOM   3027  CD1 PHE   186      70.431  75.145  64.004  1.00  1.00      1S   C  
ATOM   3028  CD2 PHE   186      70.546  77.283  62.884  1.00  1.00      1S   C  
ATOM   3029  CE1 PHE   186      69.048  75.104  63.785  1.00  1.00      1S   C  
ATOM   3030  CE2 PHE   186      69.162  77.262  62.689  1.00  1.00      1S   C  
ATOM   3031  CZ  PHE   186      68.412  76.166  63.133  1.00  1.00      1S   C  
ATOM   3032  HN  PHE   186      75.323  75.953  63.523  1.00  0.00      1S   H  
ATOM   3033  HA  PHE   186      72.953  74.290  63.074  1.00  1.00      1S   H  
ATOM   3034  HB1 PHE   186      73.051  77.312  63.590  1.00  1.00      1S   H  
ATOM   3035  HB2 PHE   186      72.850  76.056  64.856  1.00  1.00      1S   H  
ATOM   3036  HD1 PHE   186      70.912  74.335  64.531  1.00  1.00      1S   H  
ATOM   3037  HD2 PHE   186      71.124  78.119  62.529  1.00  1.00      1S   H  
ATOM   3038  HE1 PHE   186      68.476  74.252  64.118  1.00  1.00      1S   H  
ATOM   3039  HE2 PHE   186      68.678  78.081  62.179  1.00  1.00      1S   H  
ATOM   3040  HZ  PHE   186      67.345  76.138  62.969  1.00  1.00      1S   H  
ATOM   3041  N   PHE   187      73.860  76.736  61.017  1.00  1.00      1S   N  
ATOM   3042  CA  PHE   187      73.477  77.289  59.728  1.00  1.00      1S   C  
ATOM   3043  C   PHE   187      74.106  76.585  58.542  1.00  1.00      1S   C  
ATOM   3044  O   PHE   187      73.497  76.533  57.475  1.00  1.00      1S   O  
ATOM   3045  CB  PHE   187      73.733  78.817  59.619  1.00  1.00      1S   C  
ATOM   3046  CG  PHE   187      72.778  79.571  60.517  1.00  1.00      1S   C  
ATOM   3047  CD1 PHE   187      71.460  79.826  60.091  1.00  1.00      1S   C  
ATOM   3048  CD2 PHE   187      73.171  80.016  61.791  1.00  1.00      1S   C  
ATOM   3049  CE1 PHE   187      70.555  80.502  60.922  1.00  1.00      1S   C  
ATOM   3050  CE2 PHE   187      72.264  80.675  62.630  1.00  1.00      1S   C  
ATOM   3051  CZ  PHE   187      70.956  80.924  62.195  1.00  1.00      1S   C  
ATOM   3052  HN  PHE   187      74.381  77.342  61.616  1.00  0.00      1S   H  
ATOM   3053  HA  PHE   187      72.411  77.135  59.627  1.00  1.00      1S   H  
ATOM   3054  HB1 PHE   187      73.553  79.173  58.581  1.00  1.00      1S   H  
ATOM   3055  HB2 PHE   187      74.777  79.063  59.899  1.00  1.00      1S   H  
ATOM   3056  HD1 PHE   187      71.139  79.493  59.115  1.00  1.00      1S   H  
ATOM   3057  HD2 PHE   187      74.178  79.838  62.133  1.00  1.00      1S   H  
ATOM   3058  HE1 PHE   187      69.546  80.688  60.585  1.00  1.00      1S   H  
ATOM   3059  HE2 PHE   187      72.571  80.987  63.616  1.00  1.00      1S   H  
ATOM   3060  HZ  PHE   187      70.258  81.434  62.843  1.00  1.00      1S   H  
ATOM   3061  N   THR   188      75.320  76.006  58.688  1.00  1.00      1S   N  
ATOM   3062  CA  THR   188      75.985  75.286  57.614  1.00  1.00      1S   C  
ATOM   3063  C   THR   188      75.422  73.876  57.455  1.00  1.00      1S   C  
ATOM   3064  O   THR   188      75.141  73.540  56.307  1.00  1.00      1S   O  
ATOM   3065  CB  THR   188      77.515  75.381  57.592  1.00  1.00      1S   C  
ATOM   3066  CG2 THR   188      77.931  76.820  57.227  1.00  1.00      1S   C  
ATOM   3067  OG1 THR   188      78.130  75.056  58.828  1.00  1.00      1S   O  
ATOM   3068  HN  THR   188      75.809  76.050  59.558  1.00  0.00      1S   H  
ATOM   3069  HA  THR   188      75.703  75.787  56.697  1.00  1.00      1S   H  
ATOM   3070  HB  THR   188      77.923  74.695  56.816  1.00  1.00      1S   H  
ATOM   3071  HG1 THR   188      77.778  75.676  59.476  1.00  1.00      1S   H  
ATOM   3072 HG21 THR   188      77.534  77.545  57.968  1.00  0.00      1S   H  
ATOM   3073 HG22 THR   188      77.544  77.090  56.222  1.00  0.00      1S   H  
ATOM   3074 HG23 THR   188      79.038  76.907  57.210  1.00  0.00      1S   H  
ATOM   3075  N   PRO   189      75.154  73.026  58.465  1.00  1.00      1S   N  
ATOM   3076  CA  PRO   189      74.431  71.772  58.294  1.00  1.00      1S   C  
ATOM   3077  C   PRO   189      73.028  71.959  57.795  1.00  1.00      1S   C  
ATOM   3078  O   PRO   189      72.558  71.092  57.067  1.00  1.00      1S   O  
ATOM   3079  CB  PRO   189      74.385  71.161  59.702  1.00  1.00      1S   C  
ATOM   3080  CG  PRO   189      75.700  71.613  60.317  1.00  1.00      1S   C  
ATOM   3081  CD  PRO   189      75.875  73.015  59.730  1.00  1.00      1S   C  
ATOM   3082  HA  PRO   189      74.975  71.168  57.582  1.00  1.00      1S   H  
ATOM   3083  HB1 PRO   189      74.284  70.058  59.683  1.00  1.00      1S   H  
ATOM   3084  HB2 PRO   189      73.555  71.598  60.304  1.00  1.00      1S   H  
ATOM   3085  HG1 PRO   189      75.686  71.616  61.424  1.00  1.00      1S   H  
ATOM   3086  HG2 PRO   189      76.525  70.958  59.958  1.00  1.00      1S   H  
ATOM   3087  HD1 PRO   189      75.448  73.790  60.399  1.00  1.00      1S   H  
ATOM   3088  HD2 PRO   189      76.956  73.178  59.565  1.00  1.00      1S   H  
ATOM   3089  N   LEU   190      72.360  73.078  58.161  1.00  1.00      1S   N  
ATOM   3090  CA  LEU   190      71.032  73.455  57.726  1.00  1.00      1S   C  
ATOM   3091  C   LEU   190      71.024  73.661  56.236  1.00  1.00      1S   C  
ATOM   3092  O   LEU   190      70.176  73.109  55.539  1.00  1.00      1S   O  
ATOM   3093  CB  LEU   190      70.594  74.725  58.495  1.00  1.00      1S   C  
ATOM   3094  CG  LEU   190      69.197  75.338  58.242  1.00  1.00      1S   C  
ATOM   3095  CD1 LEU   190      68.886  76.310  59.393  1.00  1.00      1S   C  
ATOM   3096  CD2 LEU   190      69.055  76.096  56.910  1.00  1.00      1S   C  
ATOM   3097  HN  LEU   190      72.783  73.721  58.798  1.00  0.00      1S   H  
ATOM   3098  HA  LEU   190      70.355  72.648  57.959  1.00  1.00      1S   H  
ATOM   3099  HB1 LEU   190      71.352  75.521  58.349  1.00  1.00      1S   H  
ATOM   3100  HB2 LEU   190      70.622  74.448  59.574  1.00  1.00      1S   H  
ATOM   3101  HG  LEU   190      68.443  74.519  58.268  1.00  1.00      1S   H  
ATOM   3102 HD11 LEU   190      69.659  77.107  59.442  1.00  0.00      1S   H  
ATOM   3103 HD12 LEU   190      68.879  75.763  60.359  1.00  0.00      1S   H  
ATOM   3104 HD13 LEU   190      67.896  76.790  59.247  1.00  0.00      1S   H  
ATOM   3105 HD21 LEU   190      69.093  75.404  56.047  1.00  0.00      1S   H  
ATOM   3106 HD22 LEU   190      69.868  76.845  56.806  1.00  0.00      1S   H  
ATOM   3107 HD23 LEU   190      68.079  76.626  56.875  1.00  0.00      1S   H  
ATOM   3108  N   ALA   191      71.999  74.435  55.705  1.00  1.00      1S   N  
ATOM   3109  CA  ALA   191      72.139  74.698  54.291  1.00  1.00      1S   C  
ATOM   3110  C   ALA   191      72.416  73.435  53.508  1.00  1.00      1S   C  
ATOM   3111  O   ALA   191      71.783  73.201  52.482  1.00  1.00      1S   O  
ATOM   3112  CB  ALA   191      73.257  75.720  54.017  1.00  1.00      1S   C  
ATOM   3113  HN  ALA   191      72.674  74.880  56.291  1.00  0.00      1S   H  
ATOM   3114  HA  ALA   191      71.200  75.106  53.942  1.00  1.00      1S   H  
ATOM   3115  HB1 ALA   191      74.231  75.357  54.410  1.00  1.00      1S   H  
ATOM   3116  HB2 ALA   191      73.016  76.680  54.522  1.00  1.00      1S   H  
ATOM   3117  HB3 ALA   191      73.358  75.916  52.928  1.00  1.00      1S   H  
ATOM   3118  N   ILE   192      73.330  72.565  54.008  1.00  1.00      1S   N  
ATOM   3119  CA  ILE   192      73.663  71.278  53.419  1.00  1.00      1S   C  
ATOM   3120  C   ILE   192      72.428  70.399  53.338  1.00  1.00      1S   C  
ATOM   3121  O   ILE   192      72.167  69.815  52.292  1.00  1.00      1S   O  
ATOM   3122  CB  ILE   192      74.805  70.580  54.166  1.00  1.00      1S   C  
ATOM   3123  CG1 ILE   192      76.115  71.398  54.020  1.00  1.00      1S   C  
ATOM   3124  CG2 ILE   192      75.019  69.133  53.656  1.00  1.00      1S   C  
ATOM   3125  CD  ILE   192      77.200  71.019  55.036  1.00  1.00      1S   C  
ATOM   3126  HN  ILE   192      73.834  72.789  54.841  1.00  0.00      1S   H  
ATOM   3127  HA  ILE   192      73.989  71.464  52.406  1.00  1.00      1S   H  
ATOM   3128  HB  ILE   192      74.543  70.537  55.247  1.00  1.00      1S   H  
ATOM   3129 HG11 ILE   192      75.901  72.481  54.140  1.00  0.00      1S   H  
ATOM   3130 HG12 ILE   192      76.511  71.254  52.990  1.00  0.00      1S   H  
ATOM   3131 HG21 ILE   192      75.246  69.136  52.569  1.00  0.00      1S   H  
ATOM   3132 HG22 ILE   192      74.127  68.499  53.835  1.00  0.00      1S   H  
ATOM   3133 HG23 ILE   192      75.870  68.660  54.189  1.00  0.00      1S   H  
ATOM   3134  HD1 ILE   192      77.483  69.950  54.940  1.00  1.00      1S   H  
ATOM   3135  HD2 ILE   192      76.837  71.197  56.071  1.00  1.00      1S   H  
ATOM   3136  HD3 ILE   192      78.109  71.637  54.874  1.00  1.00      1S   H  
ATOM   3137  N   MET   193      71.616  70.329  54.419  1.00  1.00      1S   N  
ATOM   3138  CA  MET   193      70.400  69.544  54.487  1.00  1.00      1S   C  
ATOM   3139  C   MET   193      69.307  69.986  53.545  1.00  1.00      1S   C  
ATOM   3140  O   MET   193      68.626  69.139  52.973  1.00  1.00      1S   O  
ATOM   3141  CB  MET   193      69.805  69.522  55.901  1.00  1.00      1S   C  
ATOM   3142  CG  MET   193      70.510  68.510  56.797  1.00  1.00      1S   C  
ATOM   3143  SD  MET   193      69.750  68.340  58.425  1.00  1.00      1S   S  
ATOM   3144  CE  MET   193      70.541  69.762  59.203  1.00  1.00      1S   C  
ATOM   3145  HN  MET   193      71.850  70.814  55.260  1.00  0.00      1S   H  
ATOM   3146  HA  MET   193      70.657  68.529  54.226  1.00  1.00      1S   H  
ATOM   3147  HB1 MET   193      68.733  69.219  55.870  1.00  1.00      1S   H  
ATOM   3148  HB2 MET   193      69.867  70.539  56.344  1.00  1.00      1S   H  
ATOM   3149  HG1 MET   193      71.584  68.775  56.895  1.00  1.00      1S   H  
ATOM   3150  HG2 MET   193      70.459  67.525  56.283  1.00  1.00      1S   H  
ATOM   3151  HE1 MET   193      70.551  70.634  58.523  1.00  1.00      1S   H  
ATOM   3152  HE2 MET   193      71.588  69.531  59.493  1.00  1.00      1S   H  
ATOM   3153  HE3 MET   193      69.974  70.056  60.106  1.00  1.00      1S   H  
ATOM   3154  N   ILE   194      69.110  71.313  53.341  1.00  1.00      1S   N  
ATOM   3155  CA  ILE   194      68.171  71.842  52.361  1.00  1.00      1S   C  
ATOM   3156  C   ILE   194      68.588  71.394  50.974  1.00  1.00      1S   C  
ATOM   3157  O   ILE   194      67.764  70.904  50.204  1.00  1.00      1S   O  
ATOM   3158  CB  ILE   194      68.046  73.374  52.411  1.00  1.00      1S   C  
ATOM   3159  CG1 ILE   194      67.321  73.804  53.710  1.00  1.00      1S   C  
ATOM   3160  CG2 ILE   194      67.302  73.925  51.168  1.00  1.00      1S   C  
ATOM   3161  CD  ILE   194      67.203  75.319  53.907  1.00  1.00      1S   C  
ATOM   3162  HN  ILE   194      69.629  71.992  53.859  1.00  0.00      1S   H  
ATOM   3163  HA  ILE   194      67.202  71.408  52.566  1.00  1.00      1S   H  
ATOM   3164  HB  ILE   194      69.069  73.813  52.425  1.00  1.00      1S   H  
ATOM   3165 HG11 ILE   194      67.872  73.387  54.576  1.00  0.00      1S   H  
ATOM   3166 HG12 ILE   194      66.299  73.364  53.716  1.00  0.00      1S   H  
ATOM   3167 HG21 ILE   194      66.285  73.485  51.103  1.00  0.00      1S   H  
ATOM   3168 HG22 ILE   194      67.851  73.708  50.230  1.00  0.00      1S   H  
ATOM   3169 HG23 ILE   194      67.207  75.029  51.229  1.00  0.00      1S   H  
ATOM   3170  HD1 ILE   194      66.524  75.769  53.153  1.00  1.00      1S   H  
ATOM   3171  HD2 ILE   194      68.202  75.798  53.821  1.00  1.00      1S   H  
ATOM   3172  HD3 ILE   194      66.791  75.542  54.915  1.00  1.00      1S   H  
ATOM   3173  N   VAL   195      69.894  71.536  50.647  1.00  1.00      1S   N  
ATOM   3174  CA  VAL   195      70.463  71.242  49.348  1.00  1.00      1S   C  
ATOM   3175  C   VAL   195      70.353  69.768  49.010  1.00  1.00      1S   C  
ATOM   3176  O   VAL   195      69.942  69.420  47.904  1.00  1.00      1S   O  
ATOM   3177  CB  VAL   195      71.903  71.745  49.256  1.00  1.00      1S   C  
ATOM   3178  CG1 VAL   195      72.635  71.209  48.007  1.00  1.00      1S   C  
ATOM   3179  CG2 VAL   195      71.868  73.289  49.224  1.00  1.00      1S   C  
ATOM   3180  HN  VAL   195      70.539  71.904  51.315  1.00  0.00      1S   H  
ATOM   3181  HA  VAL   195      69.873  71.775  48.615  1.00  1.00      1S   H  
ATOM   3182  HB  VAL   195      72.468  71.421  50.159  1.00  1.00      1S   H  
ATOM   3183 HG11 VAL   195      72.037  71.405  47.093  1.00  0.00      1S   H  
ATOM   3184 HG12 VAL   195      72.823  70.118  48.091  1.00  0.00      1S   H  
ATOM   3185 HG13 VAL   195      73.618  71.716  47.901  1.00  0.00      1S   H  
ATOM   3186 HG21 VAL   195      71.369  73.705  50.121  1.00  0.00      1S   H  
ATOM   3187 HG22 VAL   195      71.318  73.641  48.326  1.00  0.00      1S   H  
ATOM   3188 HG23 VAL   195      72.902  73.692  49.182  1.00  0.00      1S   H  
ATOM   3189  N   THR   196      70.682  68.864  49.961  1.00  1.00      1S   N  
ATOM   3190  CA  THR   196      70.621  67.423  49.780  1.00  1.00      1S   C  
ATOM   3191  C   THR   196      69.197  66.932  49.636  1.00  1.00      1S   C  
ATOM   3192  O   THR   196      68.948  66.019  48.856  1.00  1.00      1S   O  
ATOM   3193  CB  THR   196      71.278  66.654  50.915  1.00  1.00      1S   C  
ATOM   3194  CG2 THR   196      72.805  66.838  50.864  1.00  1.00      1S   C  
ATOM   3195  OG1 THR   196      70.807  67.135  52.162  1.00  1.00      1S   O  
ATOM   3196  HN  THR   196      71.009  69.158  50.860  1.00  0.00      1S   H  
ATOM   3197  HA  THR   196      71.140  67.185  48.862  1.00  1.00      1S   H  
ATOM   3198  HB  THR   196      71.055  65.564  50.842  1.00  1.00      1S   H  
ATOM   3199  HG1 THR   196      71.164  66.554  52.843  1.00  1.00      1S   H  
ATOM   3200 HG21 THR   196      73.084  67.908  50.945  1.00  0.00      1S   H  
ATOM   3201 HG22 THR   196      73.213  66.437  49.913  1.00  0.00      1S   H  
ATOM   3202 HG23 THR   196      73.277  66.292  51.707  1.00  0.00      1S   H  
ATOM   3203  N   TYR   197      68.229  67.537  50.369  1.00  1.00      1S   N  
ATOM   3204  CA  TYR   197      66.822  67.192  50.318  1.00  1.00      1S   C  
ATOM   3205  C   TYR   197      66.228  67.555  48.968  1.00  1.00      1S   C  
ATOM   3206  O   TYR   197      65.451  66.790  48.398  1.00  1.00      1S   O  
ATOM   3207  CB  TYR   197      66.042  67.897  51.463  1.00  1.00      1S   C  
ATOM   3208  CG  TYR   197      64.608  67.443  51.526  1.00  1.00      1S   C  
ATOM   3209  CD1 TYR   197      64.290  66.176  52.038  1.00  1.00      1S   C  
ATOM   3210  CD2 TYR   197      63.579  68.256  51.021  1.00  1.00      1S   C  
ATOM   3211  CE1 TYR   197      62.967  65.723  52.029  1.00  1.00      1S   C  
ATOM   3212  CE2 TYR   197      62.252  67.809  51.023  1.00  1.00      1S   C  
ATOM   3213  CZ  TYR   197      61.945  66.539  51.530  1.00  1.00      1S   C  
ATOM   3214  OH  TYR   197      60.608  66.087  51.545  1.00  1.00      1S   O  
ATOM   3215  HN  TYR   197      68.466  68.257  51.020  1.00  0.00      1S   H  
ATOM   3216  HA  TYR   197      66.750  66.120  50.443  1.00  1.00      1S   H  
ATOM   3217  HB1 TYR   197      66.074  69.000  51.341  1.00  1.00      1S   H  
ATOM   3218  HB2 TYR   197      66.514  67.643  52.437  1.00  1.00      1S   H  
ATOM   3219  HD1 TYR   197      65.071  65.538  52.426  1.00  1.00      1S   H  
ATOM   3220  HD2 TYR   197      63.816  69.226  50.610  1.00  1.00      1S   H  
ATOM   3221  HE1 TYR   197      62.742  64.746  52.419  1.00  1.00      1S   H  
ATOM   3222  HE2 TYR   197      61.473  68.445  50.629  1.00  1.00      1S   H  
ATOM   3223  HH  TYR   197      60.052  66.803  51.228  1.00  1.00      1S   H  
ATOM   3224  N   PHE   198      66.612  68.729  48.419  1.00  1.00      1S   N  
ATOM   3225  CA  PHE   198      66.210  69.221  47.119  1.00  1.00      1S   C  
ATOM   3226  C   PHE   198      66.744  68.327  46.014  1.00  1.00      1S   C  
ATOM   3227  O   PHE   198      66.013  67.958  45.098  1.00  1.00      1S   O  
ATOM   3228  CB  PHE   198      66.711  70.680  46.956  1.00  1.00      1S   C  
ATOM   3229  CG  PHE   198      66.346  71.331  45.645  1.00  1.00      1S   C  
ATOM   3230  CD1 PHE   198      65.086  71.924  45.454  1.00  1.00      1S   C  
ATOM   3231  CD2 PHE   198      67.300  71.409  44.615  1.00  1.00      1S   C  
ATOM   3232  CE1 PHE   198      64.800  72.618  44.270  1.00  1.00      1S   C  
ATOM   3233  CE2 PHE   198      67.016  72.099  43.431  1.00  1.00      1S   C  
ATOM   3234  CZ  PHE   198      65.770  72.717  43.265  1.00  1.00      1S   C  
ATOM   3235  HN  PHE   198      67.219  69.340  48.926  1.00  0.00      1S   H  
ATOM   3236  HA  PHE   198      65.130  69.207  47.080  1.00  1.00      1S   H  
ATOM   3237  HB1 PHE   198      67.815  70.717  47.071  1.00  1.00      1S   H  
ATOM   3238  HB2 PHE   198      66.270  71.300  47.767  1.00  1.00      1S   H  
ATOM   3239  HD1 PHE   198      64.343  71.873  46.236  1.00  1.00      1S   H  
ATOM   3240  HD2 PHE   198      68.269  70.952  44.749  1.00  1.00      1S   H  
ATOM   3241  HE1 PHE   198      63.835  73.086  44.137  1.00  1.00      1S   H  
ATOM   3242  HE2 PHE   198      67.760  72.161  42.651  1.00  1.00      1S   H  
ATOM   3243  HZ  PHE   198      65.554  73.258  42.355  1.00  1.00      1S   H  
ATOM   3244  N   LEU   199      68.035  67.927  46.094  1.00  1.00      1S   N  
ATOM   3245  CA  LEU   199      68.672  67.054  45.127  1.00  1.00      1S   C  
ATOM   3246  C   LEU   199      68.027  65.676  45.143  1.00  1.00      1S   C  
ATOM   3247  O   LEU   199      67.803  65.073  44.096  1.00  1.00      1S   O  
ATOM   3248  CB  LEU   199      70.198  66.951  45.394  1.00  1.00      1S   C  
ATOM   3249  CG  LEU   199      71.105  66.825  44.140  1.00  1.00      1S   C  
ATOM   3250  CD1 LEU   199      70.754  65.639  43.222  1.00  1.00      1S   C  
ATOM   3251  CD2 LEU   199      71.169  68.137  43.334  1.00  1.00      1S   C  
ATOM   3252  HN  LEU   199      68.624  68.252  46.832  1.00  0.00      1S   H  
ATOM   3253  HA  LEU   199      68.508  67.497  44.155  1.00  1.00      1S   H  
ATOM   3254  HB1 LEU   199      70.411  66.115  46.094  1.00  1.00      1S   H  
ATOM   3255  HB2 LEU   199      70.514  67.884  45.912  1.00  1.00      1S   H  
ATOM   3256  HG  LEU   199      72.137  66.638  44.525  1.00  1.00      1S   H  
ATOM   3257 HD11 LEU   199      69.806  65.836  42.680  1.00  0.00      1S   H  
ATOM   3258 HD12 LEU   199      70.639  64.708  43.815  1.00  0.00      1S   H  
ATOM   3259 HD13 LEU   199      71.557  65.486  42.470  1.00  0.00      1S   H  
ATOM   3260 HD21 LEU   199      71.530  68.968  43.976  1.00  0.00      1S   H  
ATOM   3261 HD22 LEU   199      70.168  68.404  42.936  1.00  0.00      1S   H  
ATOM   3262 HD23 LEU   199      71.867  68.025  42.478  1.00  0.00      1S   H  
ATOM   3263  N   THR   200      67.662  65.179  46.350  1.00  1.00      1S   N  
ATOM   3264  CA  THR   200      66.959  63.928  46.575  1.00  1.00      1S   C  
ATOM   3265  C   THR   200      65.604  63.915  45.900  1.00  1.00      1S   C  
ATOM   3266  O   THR   200      65.286  62.956  45.202  1.00  1.00      1S   O  
ATOM   3267  CB  THR   200      66.802  63.614  48.063  1.00  1.00      1S   C  
ATOM   3268  CG2 THR   200      65.922  62.373  48.316  1.00  1.00      1S   C  
ATOM   3269  OG1 THR   200      68.078  63.367  48.638  1.00  1.00      1S   O  
ATOM   3270  HN  THR   200      67.880  65.692  47.179  1.00  0.00      1S   H  
ATOM   3271  HA  THR   200      67.549  63.145  46.117  1.00  1.00      1S   H  
ATOM   3272  HB  THR   200      66.350  64.480  48.592  1.00  1.00      1S   H  
ATOM   3273  HG1 THR   200      68.498  64.230  48.735  1.00  1.00      1S   H  
ATOM   3274 HG21 THR   200      66.291  61.517  47.714  1.00  0.00      1S   H  
ATOM   3275 HG22 THR   200      64.863  62.571  48.047  1.00  0.00      1S   H  
ATOM   3276 HG23 THR   200      65.951  62.094  49.391  1.00  0.00      1S   H  
ATOM   3277  N   ILE   201      64.768  64.972  46.071  1.00  1.00      1S   N  
ATOM   3278  CA  ILE   201      63.419  64.992  45.526  1.00  1.00      1S   C  
ATOM   3279  C   ILE   201      63.429  65.158  44.014  1.00  1.00      1S   C  
ATOM   3280  O   ILE   201      62.570  64.612  43.324  1.00  1.00      1S   O  
ATOM   3281  CB  ILE   201      62.477  65.962  46.246  1.00  1.00      1S   C  
ATOM   3282  CG1 ILE   201      60.997  65.674  45.894  1.00  1.00      1S   C  
ATOM   3283  CG2 ILE   201      62.863  67.436  46.009  1.00  1.00      1S   C  
ATOM   3284  CD  ILE   201      59.997  66.378  46.817  1.00  1.00      1S   C  
ATOM   3285  HN  ILE   201      65.029  65.761  46.627  1.00  0.00      1S   H  
ATOM   3286  HA  ILE   201      63.010  64.010  45.716  1.00  1.00      1S   H  
ATOM   3287  HB  ILE   201      62.593  65.763  47.338  1.00  1.00      1S   H  
ATOM   3288 HG11 ILE   201      60.822  64.577  45.960  1.00  0.00      1S   H  
ATOM   3289 HG12 ILE   201      60.804  65.984  44.844  1.00  0.00      1S   H  
ATOM   3290 HG21 ILE   201      62.689  67.730  44.953  1.00  0.00      1S   H  
ATOM   3291 HG22 ILE   201      63.928  67.595  46.260  1.00  0.00      1S   H  
ATOM   3292 HG23 ILE   201      62.262  68.103  46.662  1.00  0.00      1S   H  
ATOM   3293  HD1 ILE   201      60.107  67.481  46.754  1.00  1.00      1S   H  
ATOM   3294  HD2 ILE   201      60.156  66.065  47.870  1.00  1.00      1S   H  
ATOM   3295  HD3 ILE   201      58.957  66.117  46.524  1.00  1.00      1S   H  
ATOM   3296  N   HSE   202      64.457  65.845  43.455  1.00  1.00      1S   N  
ATOM   3297  CA  HSE   202      64.724  65.898  42.029  1.00  1.00      1S   C  
ATOM   3298  C   HSE   202      65.067  64.532  41.473  1.00  1.00      1S   C  
ATOM   3299  O   HSE   202      64.551  64.144  40.429  1.00  1.00      1S   O  
ATOM   3300  CB  HSE   202      65.876  66.879  41.693  1.00  1.00      1S   C  
ATOM   3301  CG  HSE   202      65.375  68.261  41.376  1.00  1.00      1S   C  
ATOM   3302  CD2 HSE   202      65.228  69.341  42.186  1.00  1.00      1S   C  
ATOM   3303  ND1 HSE   202      64.930  68.557  40.097  1.00  1.00      1S   N  
ATOM   3304  CE1 HSE   202      64.528  69.811  40.161  1.00  1.00      1S   C  
ATOM   3305  NE2 HSE   202      64.684  70.332  41.401  1.00  1.00      1S   N  
ATOM   3306  HN  HSE   202      65.117  66.325  44.031  1.00  0.00      1S   H  
ATOM   3307  HA  HSE   202      63.820  66.227  41.532  1.00  1.00      1S   H  
ATOM   3308  HB1 HSE   202      66.465  66.535  40.815  1.00  1.00      1S   H  
ATOM   3309  HB2 HSE   202      66.572  66.933  42.556  1.00  1.00      1S   H  
ATOM   3310  HD2 HSE   202      65.458  69.469  43.232  1.00  1.00      1S   H  
ATOM   3311  HE1 HSE   202      64.119  70.380  39.328  1.00  1.00      1S   H  
ATOM   3312  HE2 HSE   202      64.459  71.259  41.704  1.00  1.00      1S   H  
ATOM   3313  N   ALA   203      65.933  63.760  42.164  1.00  1.00      1S   N  
ATOM   3314  CA  ALA   203      66.352  62.438  41.746  1.00  1.00      1S   C  
ATOM   3315  C   ALA   203      65.206  61.449  41.750  1.00  1.00      1S   C  
ATOM   3316  O   ALA   203      65.094  60.624  40.846  1.00  1.00      1S   O  
ATOM   3317  CB  ALA   203      67.482  61.904  42.646  1.00  1.00      1S   C  
ATOM   3318  HN  ALA   203      66.353  64.090  43.009  1.00  0.00      1S   H  
ATOM   3319  HA  ALA   203      66.721  62.515  40.733  1.00  1.00      1S   H  
ATOM   3320  HB1 ALA   203      67.154  61.851  43.705  1.00  1.00      1S   H  
ATOM   3321  HB2 ALA   203      68.358  62.585  42.589  1.00  1.00      1S   H  
ATOM   3322  HB3 ALA   203      67.806  60.892  42.321  1.00  1.00      1S   H  
ATOM   3323  N   LEU   204      64.305  61.540  42.756  1.00  1.00      1S   N  
ATOM   3324  CA  LEU   204      63.141  60.691  42.895  1.00  1.00      1S   C  
ATOM   3325  C   LEU   204      62.122  60.985  41.812  1.00  1.00      1S   C  
ATOM   3326  O   LEU   204      61.525  60.072  41.249  1.00  1.00      1S   O  
ATOM   3327  CB  LEU   204      62.526  60.837  44.306  1.00  1.00      1S   C  
ATOM   3328  CG  LEU   204      61.790  59.582  44.834  1.00  1.00      1S   C  
ATOM   3329  CD1 LEU   204      61.759  59.599  46.371  1.00  1.00      1S   C  
ATOM   3330  CD2 LEU   204      60.365  59.400  44.279  1.00  1.00      1S   C  
ATOM   3331  HN  LEU   204      64.435  62.206  43.489  1.00  0.00      1S   H  
ATOM   3332  HA  LEU   204      63.480  59.671  42.773  1.00  1.00      1S   H  
ATOM   3333  HB1 LEU   204      61.870  61.729  44.373  1.00  1.00      1S   H  
ATOM   3334  HB2 LEU   204      63.379  61.013  45.002  1.00  1.00      1S   H  
ATOM   3335  HG  LEU   204      62.389  58.689  44.535  1.00  1.00      1S   H  
ATOM   3336 HD11 LEU   204      61.186  60.478  46.735  1.00  0.00      1S   H  
ATOM   3337 HD12 LEU   204      62.788  59.644  46.784  1.00  0.00      1S   H  
ATOM   3338 HD13 LEU   204      61.272  58.675  46.744  1.00  0.00      1S   H  
ATOM   3339 HD21 LEU   204      60.369  59.281  43.180  1.00  0.00      1S   H  
ATOM   3340 HD22 LEU   204      59.733  60.274  44.543  1.00  0.00      1S   H  
ATOM   3341 HD23 LEU   204      59.905  58.488  44.712  1.00  0.00      1S   H  
ATOM   3342  N   GLN   205      61.945  62.277  41.445  1.00  1.00      1S   N  
ATOM   3343  CA  GLN   205      61.134  62.707  40.321  1.00  1.00      1S   C  
ATOM   3344  C   GLN   205      61.607  62.083  39.021  1.00  1.00      1S   C  
ATOM   3345  O   GLN   205      60.796  61.619  38.222  1.00  1.00      1S   O  
ATOM   3346  CB  GLN   205      61.108  64.258  40.226  1.00  1.00      1S   C  
ATOM   3347  CG  GLN   205      60.382  64.869  39.008  1.00  1.00      1S   C  
ATOM   3348  CD  GLN   205      61.351  65.086  37.833  1.00  1.00      1S   C  
ATOM   3349  NE2 GLN   205      61.157  64.298  36.733  1.00  1.00      1S   N  
ATOM   3350  OE1 GLN   205      62.239  65.928  37.894  1.00  1.00      1S   O  
ATOM   3351  HN  GLN   205      62.401  63.013  41.942  1.00  0.00      1S   H  
ATOM   3352  HA  GLN   205      60.125  62.359  40.497  1.00  1.00      1S   H  
ATOM   3353  HB1 GLN   205      62.141  64.658  40.287  1.00  1.00      1S   H  
ATOM   3354  HB2 GLN   205      60.578  64.619  41.138  1.00  1.00      1S   H  
ATOM   3355  HG1 GLN   205      59.998  65.873  39.294  1.00  1.00      1S   H  
ATOM   3356  HG2 GLN   205      59.517  64.241  38.714  1.00  1.00      1S   H  
ATOM   3357 HE21 GLN   205      60.464  63.583  36.746  1.00  0.00      1S   H  
ATOM   3358 HE22 GLN   205      61.740  64.426  35.931  1.00  0.00      1S   H  
ATOM   3359  N   LYS   206      62.940  62.030  38.796  1.00  1.00      1S   N  
ATOM   3360  CA  LYS   206      63.538  61.478  37.599  1.00  1.00      1S   C  
ATOM   3361  C   LYS   206      63.379  59.977  37.533  1.00  1.00      1S   C  
ATOM   3362  O   LYS   206      63.050  59.459  36.468  1.00  1.00      1S   O  
ATOM   3363  CB  LYS   206      65.012  61.921  37.457  1.00  1.00      1S   C  
ATOM   3364  CG  LYS   206      65.077  63.412  37.077  1.00  1.00      1S   C  
ATOM   3365  CD  LYS   206      66.323  64.155  37.585  1.00  1.00      1S   C  
ATOM   3366  CE  LYS   206      66.181  65.686  37.544  1.00  1.00      1S   C  
ATOM   3367  NZ  LYS   206      65.039  66.127  38.371  1.00  1.00      1S   N1+
ATOM   3368  HN  LYS   206      63.583  62.409  39.460  1.00  0.00      1S   H  
ATOM   3369  HA  LYS   206      63.000  61.881  36.752  1.00  1.00      1S   H  
ATOM   3370  HB1 LYS   206      65.536  61.329  36.676  1.00  1.00      1S   H  
ATOM   3371  HB2 LYS   206      65.530  61.754  38.426  1.00  1.00      1S   H  
ATOM   3372  HG1 LYS   206      64.181  63.903  37.515  1.00  1.00      1S   H  
ATOM   3373  HG2 LYS   206      64.997  63.518  35.974  1.00  1.00      1S   H  
ATOM   3374  HD1 LYS   206      67.204  63.850  36.980  1.00  1.00      1S   H  
ATOM   3375  HD2 LYS   206      66.516  63.850  38.638  1.00  1.00      1S   H  
ATOM   3376  HE1 LYS   206      66.011  66.048  36.509  1.00  1.00      1S   H  
ATOM   3377  HE2 LYS   206      67.096  66.163  37.957  1.00  1.00      1S   H  
ATOM   3378  HZ1 LYS   206      64.945  65.485  39.188  1.00  1.00      1S   H  
ATOM   3379  HZ2 LYS   206      64.151  66.088  37.826  1.00  1.00      1S   H  
ATOM   3380  HZ3 LYS   206      65.182  67.099  38.722  1.00  1.00      1S   H  
ATOM   3381  N   LYS   207      63.528  59.254  38.677  1.00  1.00      1S   N  
ATOM   3382  CA  LYS   207      63.211  57.838  38.816  1.00  1.00      1S   C  
ATOM   3383  C   LYS   207      61.788  57.529  38.399  1.00  1.00      1S   C  
ATOM   3384  O   LYS   207      61.536  56.561  37.682  1.00  1.00      1S   O  
ATOM   3385  CB  LYS   207      63.337  57.325  40.271  1.00  1.00      1S   C  
ATOM   3386  CG  LYS   207      64.763  57.041  40.759  1.00  1.00      1S   C  
ATOM   3387  CD  LYS   207      64.732  56.434  42.172  1.00  1.00      1S   C  
ATOM   3388  CE  LYS   207      66.072  55.848  42.623  1.00  1.00      1S   C  
ATOM   3389  NZ  LYS   207      65.933  55.190  43.939  1.00  1.00      1S   N1+
ATOM   3390  HN  LYS   207      63.847  59.698  39.513  1.00  0.00      1S   H  
ATOM   3391  HA  LYS   207      63.883  57.279  38.183  1.00  1.00      1S   H  
ATOM   3392  HB1 LYS   207      62.794  56.356  40.370  1.00  1.00      1S   H  
ATOM   3393  HB2 LYS   207      62.858  58.047  40.964  1.00  1.00      1S   H  
ATOM   3394  HG1 LYS   207      65.373  57.969  40.753  1.00  1.00      1S   H  
ATOM   3395  HG2 LYS   207      65.234  56.309  40.064  1.00  1.00      1S   H  
ATOM   3396  HD1 LYS   207      63.972  55.619  42.177  1.00  1.00      1S   H  
ATOM   3397  HD2 LYS   207      64.394  57.215  42.891  1.00  1.00      1S   H  
ATOM   3398  HE1 LYS   207      66.837  56.647  42.715  1.00  1.00      1S   H  
ATOM   3399  HE2 LYS   207      66.425  55.082  41.901  1.00  1.00      1S   H  
ATOM   3400  HZ1 LYS   207      65.232  54.421  43.881  1.00  1.00      1S   H  
ATOM   3401  HZ2 LYS   207      65.576  55.872  44.645  1.00  1.00      1S   H  
ATOM   3402  HZ3 LYS   207      66.844  54.806  44.258  1.00  1.00      1S   H  
ATOM   3403  N   ALA   208      60.829  58.370  38.847  1.00  1.00      1S   N  
ATOM   3404  CA  ALA   208      59.415  58.228  38.596  1.00  1.00      1S   C  
ATOM   3405  C   ALA   208      59.035  58.462  37.153  1.00  1.00      1S   C  
ATOM   3406  O   ALA   208      58.005  57.968  36.701  1.00  1.00      1S   O  
ATOM   3407  CB  ALA   208      58.604  59.173  39.503  1.00  1.00      1S   C  
ATOM   3408  HN  ALA   208      61.073  59.138  39.438  1.00  0.00      1S   H  
ATOM   3409  HA  ALA   208      59.149  57.210  38.824  1.00  1.00      1S   H  
ATOM   3410  HB1 ALA   208      58.886  60.232  39.325  1.00  1.00      1S   H  
ATOM   3411  HB2 ALA   208      58.815  58.937  40.569  1.00  1.00      1S   H  
ATOM   3412  HB3 ALA   208      57.513  59.056  39.332  1.00  1.00      1S   H  
ATOM   3413  N   ILE   209      59.879  59.186  36.383  1.00  1.00      1S   N  
ATOM   3414  CA  ILE   209      59.725  59.348  34.953  1.00  1.00      1S   C  
ATOM   3415  C   ILE   209      60.259  58.136  34.197  1.00  1.00      1S   C  
ATOM   3416  O   ILE   209      59.855  57.929  33.054  1.00  1.00      1S   O  
ATOM   3417  CB  ILE   209      60.335  60.683  34.474  1.00  1.00      1S   C  
ATOM   3418  CG1 ILE   209      59.331  61.818  34.819  1.00  1.00      1S   C  
ATOM   3419  CG2 ILE   209      60.721  60.701  32.972  1.00  1.00      1S   C  
ATOM   3420  CD  ILE   209      59.627  63.171  34.158  1.00  1.00      1S   C  
ATOM   3421  HN  ILE   209      60.680  59.627  36.782  1.00  0.00      1S   H  
ATOM   3422  HA  ILE   209      58.667  59.387  34.732  1.00  1.00      1S   H  
ATOM   3423  HB  ILE   209      61.274  60.867  35.044  1.00  1.00      1S   H  
ATOM   3424 HG11 ILE   209      59.307  61.945  35.923  1.00  0.00      1S   H  
ATOM   3425 HG12 ILE   209      58.312  61.505  34.498  1.00  0.00      1S   H  
ATOM   3426 HG21 ILE   209      59.825  60.528  32.340  1.00  0.00      1S   H  
ATOM   3427 HG22 ILE   209      61.480  59.924  32.747  1.00  0.00      1S   H  
ATOM   3428 HG23 ILE   209      61.174  61.672  32.688  1.00  0.00      1S   H  
ATOM   3429  HD1 ILE   209      59.422  63.131  33.067  1.00  1.00      1S   H  
ATOM   3430  HD2 ILE   209      60.690  63.453  34.301  1.00  1.00      1S   H  
ATOM   3431  HD3 ILE   209      58.984  63.963  34.598  1.00  1.00      1S   H  
ATOM   3432  N   GLN   210      61.161  57.296  34.779  1.00  1.00      1S   N  
ATOM   3433  CA  GLN   210      62.044  56.489  33.948  1.00  1.00      1S   C  
ATOM   3434  C   GLN   210      62.087  54.991  34.190  1.00  1.00      1S   C  
ATOM   3435  O   GLN   210      62.469  54.267  33.272  1.00  1.00      1S   O  
ATOM   3436  CB  GLN   210      63.479  57.073  33.969  1.00  1.00      1S   C  
ATOM   3437  CG  GLN   210      64.324  56.709  35.205  1.00  1.00      1S   C  
ATOM   3438  CD  GLN   210      65.568  57.601  35.331  1.00  1.00      1S   C  
ATOM   3439  NE2 GLN   210      66.331  57.749  34.209  1.00  1.00      1S   N  
ATOM   3440  OE1 GLN   210      65.853  58.138  36.405  1.00  1.00      1S   O  
ATOM   3441  HN  GLN   210      61.381  57.343  35.751  1.00  0.00      1S   H  
ATOM   3442  HA  GLN   210      61.724  56.577  32.920  1.00  1.00      1S   H  
ATOM   3443  HB1 GLN   210      63.376  58.181  33.911  1.00  1.00      1S   H  
ATOM   3444  HB2 GLN   210      64.014  56.739  33.054  1.00  1.00      1S   H  
ATOM   3445  HG1 GLN   210      64.642  55.646  35.156  1.00  1.00      1S   H  
ATOM   3446  HG2 GLN   210      63.708  56.847  36.116  1.00  1.00      1S   H  
ATOM   3447 HE21 GLN   210      67.149  58.322  34.249  1.00  0.00      1S   H  
ATOM   3448 HE22 GLN   210      66.065  57.297  33.360  1.00  0.00      1S   H  
ATOM   3449  N   LYS   211      61.730  54.458  35.386  1.00  1.00      1S   N  
ATOM   3450  CA  LYS   211      61.835  53.024  35.600  1.00  1.00      1S   C  
ATOM   3451  C   LYS   211      60.917  52.650  36.730  1.00  1.00      1S   C  
ATOM   3452  O   LYS   211      61.321  52.577  37.890  1.00  1.00      1S   O  
ATOM   3453  CB  LYS   211      63.282  52.552  35.897  1.00  1.00      1S   C  
ATOM   3454  CG  LYS   211      63.471  51.031  35.776  1.00  1.00      1S   C  
ATOM   3455  CD  LYS   211      64.896  50.574  36.123  1.00  1.00      1S   C  
ATOM   3456  CE  LYS   211      65.068  49.056  35.992  1.00  1.00      1S   C  
ATOM   3457  NZ  LYS   211      66.426  48.633  36.406  1.00  1.00      1S   N1+
ATOM   3458  HN  LYS   211      61.400  55.011  36.149  1.00  0.00      1S   H  
ATOM   3459  HA  LYS   211      61.476  52.519  34.712  1.00  1.00      1S   H  
ATOM   3460  HB1 LYS   211      63.604  52.900  36.901  1.00  1.00      1S   H  
ATOM   3461  HB2 LYS   211      63.962  53.026  35.153  1.00  1.00      1S   H  
ATOM   3462  HG1 LYS   211      63.235  50.723  34.733  1.00  1.00      1S   H  
ATOM   3463  HG2 LYS   211      62.757  50.516  36.452  1.00  1.00      1S   H  
ATOM   3464  HD1 LYS   211      65.119  50.887  37.168  1.00  1.00      1S   H  
ATOM   3465  HD2 LYS   211      65.614  51.090  35.447  1.00  1.00      1S   H  
ATOM   3466  HE1 LYS   211      64.918  48.738  34.939  1.00  1.00      1S   H  
ATOM   3467  HE2 LYS   211      64.338  48.527  36.641  1.00  1.00      1S   H  
ATOM   3468  HZ1 LYS   211      66.585  48.901  37.398  1.00  1.00      1S   H  
ATOM   3469  HZ2 LYS   211      67.135  49.097  35.803  1.00  1.00      1S   H  
ATOM   3470  HZ3 LYS   211      66.512  47.600  36.309  1.00  1.00      1S   H  
ATOM   3471  N   TYR   212      59.630  52.432  36.378  1.00  1.00      1S   N  
ATOM   3472  CA  TYR   212      58.484  52.403  37.263  1.00  1.00      1S   C  
ATOM   3473  C   TYR   212      58.350  51.112  38.044  1.00  1.00      1S   C  
ATOM   3474  O   TYR   212      57.382  50.366  37.904  1.00  1.00      1S   O  
ATOM   3475  CB  TYR   212      57.137  52.679  36.518  1.00  1.00      1S   C  
ATOM   3476  CG  TYR   212      57.363  53.539  35.304  1.00  1.00      1S   C  
ATOM   3477  CD1 TYR   212      57.562  52.925  34.053  1.00  1.00      1S   C  
ATOM   3478  CD2 TYR   212      57.471  54.935  35.404  1.00  1.00      1S   C  
ATOM   3479  CE1 TYR   212      57.913  53.684  32.934  1.00  1.00      1S   C  
ATOM   3480  CE2 TYR   212      57.803  55.698  34.278  1.00  1.00      1S   C  
ATOM   3481  CZ  TYR   212      58.049  55.070  33.048  1.00  1.00      1S   C  
ATOM   3482  OH  TYR   212      58.459  55.815  31.922  1.00  1.00      1S   O  
ATOM   3483  HN  TYR   212      59.375  52.471  35.416  1.00  0.00      1S   H  
ATOM   3484  HA  TYR   212      58.627  53.204  37.977  1.00  1.00      1S   H  
ATOM   3485  HB1 TYR   212      56.419  53.188  37.196  1.00  1.00      1S   H  
ATOM   3486  HB2 TYR   212      56.666  51.745  36.147  1.00  1.00      1S   H  
ATOM   3487  HD1 TYR   212      57.492  51.851  33.968  1.00  1.00      1S   H  
ATOM   3488  HD2 TYR   212      57.327  55.418  36.359  1.00  1.00      1S   H  
ATOM   3489  HE1 TYR   212      58.100  53.194  31.989  1.00  1.00      1S   H  
ATOM   3490  HE2 TYR   212      57.878  56.769  34.369  1.00  1.00      1S   H  
ATOM   3491  HH  TYR   212      58.764  56.674  32.234  1.00  1.00      1S   H  
ATOM   3492  N   LEU   213      59.292  50.878  38.986  1.00  1.00      1S   N  
ATOM   3493  CA  LEU   213      59.094  50.038  40.144  1.00  1.00      1S   C  
ATOM   3494  C   LEU   213      58.291  50.903  41.098  1.00  1.00      1S   C  
ATOM   3495  O   LEU   213      58.818  51.411  42.080  1.00  1.00      1S   O  
ATOM   3496  CB  LEU   213      60.432  49.638  40.834  1.00  1.00      1S   C  
ATOM   3497  CG  LEU   213      61.344  48.620  40.094  1.00  1.00      1S   C  
ATOM   3498  CD1 LEU   213      60.628  47.293  39.787  1.00  1.00      1S   C  
ATOM   3499  CD2 LEU   213      62.037  49.182  38.838  1.00  1.00      1S   C  
ATOM   3500  HN  LEU   213      60.145  51.396  38.980  1.00  0.00      1S   H  
ATOM   3501  HA  LEU   213      58.515  49.164  39.880  1.00  1.00      1S   H  
ATOM   3502  HB1 LEU   213      60.191  49.183  41.820  1.00  1.00      1S   H  
ATOM   3503  HB2 LEU   213      61.030  50.557  41.025  1.00  1.00      1S   H  
ATOM   3504  HG  LEU   213      62.165  48.379  40.813  1.00  1.00      1S   H  
ATOM   3505 HD11 LEU   213      59.852  47.440  39.006  1.00  0.00      1S   H  
ATOM   3506 HD12 LEU   213      60.144  46.893  40.703  1.00  0.00      1S   H  
ATOM   3507 HD13 LEU   213      61.358  46.542  39.417  1.00  0.00      1S   H  
ATOM   3508 HD21 LEU   213      62.543  50.144  39.068  1.00  0.00      1S   H  
ATOM   3509 HD22 LEU   213      61.301  49.350  38.025  1.00  0.00      1S   H  
ATOM   3510 HD23 LEU   213      62.800  48.462  38.472  1.00  0.00      1S   H  
ATOM   3511  N   VAL   214      56.990  51.132  40.766  1.00  1.00      1S   N  
ATOM   3512  CA  VAL   214      56.173  52.232  41.241  1.00  1.00      1S   C  
ATOM   3513  C   VAL   214      55.901  52.152  42.723  1.00  1.00      1S   C  
ATOM   3514  O   VAL   214      55.783  53.174  43.396  1.00  1.00      1S   O  
ATOM   3515  CB  VAL   214      54.901  52.411  40.411  1.00  1.00      1S   C  
ATOM   3516  CG1 VAL   214      53.961  51.195  40.534  1.00  1.00      1S   C  
ATOM   3517  CG2 VAL   214      54.192  53.740  40.755  1.00  1.00      1S   C  
ATOM   3518  HN  VAL   214      56.594  50.645  39.991  1.00  0.00      1S   H  
ATOM   3519  HA  VAL   214      56.749  53.124  41.068  1.00  1.00      1S   H  
ATOM   3520  HB  VAL   214      55.215  52.482  39.342  1.00  1.00      1S   H  
ATOM   3521 HG11 VAL   214      53.607  51.074  41.579  1.00  0.00      1S   H  
ATOM   3522 HG12 VAL   214      54.475  50.264  40.216  1.00  0.00      1S   H  
ATOM   3523 HG13 VAL   214      53.072  51.343  39.884  1.00  0.00      1S   H  
ATOM   3524 HG21 VAL   214      54.901  54.592  40.687  1.00  0.00      1S   H  
ATOM   3525 HG22 VAL   214      53.768  53.709  41.780  1.00  0.00      1S   H  
ATOM   3526 HG23 VAL   214      53.359  53.920  40.042  1.00  0.00      1S   H  
ATOM   3527  N   GLN   215      55.849  50.922  43.282  1.00  1.00      1S   N  
ATOM   3528  CA  GLN   215      55.649  50.699  44.693  1.00  1.00      1S   C  
ATOM   3529  C   GLN   215      56.909  51.006  45.473  1.00  1.00      1S   C  
ATOM   3530  O   GLN   215      56.839  51.497  46.598  1.00  1.00      1S   O  
ATOM   3531  CB  GLN   215      55.127  49.265  44.971  1.00  1.00      1S   C  
ATOM   3532  CG  GLN   215      56.148  48.109  44.864  1.00  1.00      1S   C  
ATOM   3533  CD  GLN   215      56.803  47.829  46.228  1.00  1.00      1S   C  
ATOM   3534  NE2 GLN   215      58.168  47.800  46.265  1.00  1.00      1S   N  
ATOM   3535  OE1 GLN   215      56.109  47.633  47.226  1.00  1.00      1S   O  
ATOM   3536  HN  GLN   215      55.945  50.104  42.720  1.00  0.00      1S   H  
ATOM   3537  HA  GLN   215      54.882  51.388  45.020  1.00  1.00      1S   H  
ATOM   3538  HB1 GLN   215      54.328  49.069  44.219  1.00  1.00      1S   H  
ATOM   3539  HB2 GLN   215      54.630  49.245  45.965  1.00  1.00      1S   H  
ATOM   3540  HG1 GLN   215      56.906  48.326  44.085  1.00  1.00      1S   H  
ATOM   3541  HG2 GLN   215      55.605  47.184  44.567  1.00  1.00      1S   H  
ATOM   3542 HE21 GLN   215      58.626  47.587  47.127  1.00  0.00      1S   H  
ATOM   3543 HE22 GLN   215      58.703  48.045  45.458  1.00  0.00      1S   H  
ATOM   3544  N   THR   216      58.097  50.755  44.864  1.00  1.00      1S   N  
ATOM   3545  CA  THR   216      59.403  50.997  45.445  1.00  1.00      1S   C  
ATOM   3546  C   THR   216      59.614  52.485  45.549  1.00  1.00      1S   C  
ATOM   3547  O   THR   216      59.937  52.980  46.624  1.00  1.00      1S   O  
ATOM   3548  CB  THR   216      60.546  50.351  44.664  1.00  1.00      1S   C  
ATOM   3549  CG2 THR   216      61.883  50.475  45.421  1.00  1.00      1S   C  
ATOM   3550  OG1 THR   216      60.281  48.968  44.468  1.00  1.00      1S   O  
ATOM   3551  HN  THR   216      58.121  50.364  43.946  1.00  0.00      1S   H  
ATOM   3552  HA  THR   216      59.393  50.588  46.446  1.00  1.00      1S   H  
ATOM   3553  HB  THR   216      60.651  50.822  43.663  1.00  1.00      1S   H  
ATOM   3554  HG1 THR   216      61.040  48.616  43.995  1.00  1.00      1S   H  
ATOM   3555 HG21 THR   216      61.814  49.990  46.418  1.00  0.00      1S   H  
ATOM   3556 HG22 THR   216      62.166  51.538  45.561  1.00  0.00      1S   H  
ATOM   3557 HG23 THR   216      62.695  49.979  44.846  1.00  0.00      1S   H  
ATOM   3558  N   ILE   217      59.383  53.243  44.448  1.00  1.00      1S   N  
ATOM   3559  CA  ILE   217      59.545  54.685  44.431  1.00  1.00      1S   C  
ATOM   3560  C   ILE   217      58.495  55.396  45.263  1.00  1.00      1S   C  
ATOM   3561  O   ILE   217      58.775  56.460  45.807  1.00  1.00      1S   O  
ATOM   3562  CB  ILE   217      59.636  55.293  43.035  1.00  1.00      1S   C  
ATOM   3563  CG1 ILE   217      58.450  54.886  42.137  1.00  1.00      1S   C  
ATOM   3564  CG2 ILE   217      60.987  54.857  42.429  1.00  1.00      1S   C  
ATOM   3565  CD  ILE   217      58.401  55.602  40.788  1.00  1.00      1S   C  
ATOM   3566  HN  ILE   217      59.107  52.825  43.583  1.00  0.00      1S   H  
ATOM   3567  HA  ILE   217      60.491  54.892  44.912  1.00  1.00      1S   H  
ATOM   3568  HB  ILE   217      59.650  56.405  43.119  1.00  1.00      1S   H  
ATOM   3569 HG11 ILE   217      57.493  55.078  42.668  1.00  0.00      1S   H  
ATOM   3570 HG12 ILE   217      58.524  53.796  41.946  1.00  0.00      1S   H  
ATOM   3571 HG21 ILE   217      60.992  53.765  42.229  1.00  0.00      1S   H  
ATOM   3572 HG22 ILE   217      61.818  55.094  43.127  1.00  0.00      1S   H  
ATOM   3573 HG23 ILE   217      61.171  55.390  41.474  1.00  0.00      1S   H  
ATOM   3574  HD1 ILE   217      59.324  55.411  40.201  1.00  1.00      1S   H  
ATOM   3575  HD2 ILE   217      58.295  56.695  40.946  1.00  1.00      1S   H  
ATOM   3576  HD3 ILE   217      57.533  55.248  40.192  1.00  1.00      1S   H  
ATOM   3577  N   SER   218      57.283  54.809  45.441  1.00  1.00      1S   N  
ATOM   3578  CA  SER   218      56.273  55.307  46.359  1.00  1.00      1S   C  
ATOM   3579  C   SER   218      56.772  55.221  47.787  1.00  1.00      1S   C  
ATOM   3580  O   SER   218      56.685  56.197  48.523  1.00  1.00      1S   O  
ATOM   3581  CB  SER   218      54.926  54.541  46.226  1.00  1.00      1S   C  
ATOM   3582  OG  SER   218      53.912  55.032  47.103  1.00  1.00      1S   O  
ATOM   3583  HN  SER   218      57.040  53.976  44.946  1.00  0.00      1S   H  
ATOM   3584  HA  SER   218      56.103  56.350  46.125  1.00  1.00      1S   H  
ATOM   3585  HB1 SER   218      55.085  53.462  46.433  1.00  1.00      1S   H  
ATOM   3586  HB2 SER   218      54.554  54.639  45.184  1.00  1.00      1S   H  
ATOM   3587  HG1 SER   218      53.421  55.695  46.610  1.00  0.00      1S   H  
ATOM   3588  N   ASN   219      57.331  54.058  48.201  1.00  1.00      1S   N  
ATOM   3589  CA  ASN   219      57.804  53.823  49.551  1.00  1.00      1S   C  
ATOM   3590  C   ASN   219      59.022  54.663  49.880  1.00  1.00      1S   C  
ATOM   3591  O   ASN   219      59.129  55.195  50.984  1.00  1.00      1S   O  
ATOM   3592  CB  ASN   219      58.084  52.318  49.795  1.00  1.00      1S   C  
ATOM   3593  CG  ASN   219      58.230  52.030  51.299  1.00  1.00      1S   C  
ATOM   3594  ND2 ASN   219      59.397  51.433  51.686  1.00  1.00      1S   N  
ATOM   3595  OD1 ASN   219      57.342  52.336  52.090  1.00  1.00      1S   O  
ATOM   3596  HN  ASN   219      57.405  53.278  47.581  1.00  0.00      1S   H  
ATOM   3597  HA  ASN   219      57.011  54.137  50.210  1.00  1.00      1S   H  
ATOM   3598  HB1 ASN   219      58.982  51.995  49.230  1.00  1.00      1S   H  
ATOM   3599  HB2 ASN   219      57.215  51.732  49.425  1.00  1.00      1S   H  
ATOM   3600 HD21 ASN   219      59.537  51.230  52.655  1.00  0.00      1S   H  
ATOM   3601 HD22 ASN   219      60.095  51.209  51.011  1.00  0.00      1S   H  
ATOM   3602  N   GLU   220      59.945  54.843  48.904  1.00  1.00      1S   N  
ATOM   3603  CA  GLU   220      61.066  55.759  48.990  1.00  1.00      1S   C  
ATOM   3604  C   GLU   220      60.609  57.179  49.239  1.00  1.00      1S   C  
ATOM   3605  O   GLU   220      61.202  57.889  50.047  1.00  1.00      1S   O  
ATOM   3606  CB  GLU   220      61.891  55.815  47.682  1.00  1.00      1S   C  
ATOM   3607  CG  GLU   220      62.788  54.593  47.417  1.00  1.00      1S   C  
ATOM   3608  CD  GLU   220      63.573  54.842  46.131  1.00  1.00      1S   C  
ATOM   3609  OE1 GLU   220      63.573  53.953  45.237  1.00  1.00      1S   O  
ATOM   3610  OE2 GLU   220      64.192  55.936  46.024  1.00  1.00      1S   O1-
ATOM   3611  HN  GLU   220      59.871  54.347  48.039  1.00  0.00      1S   H  
ATOM   3612  HA  GLU   220      61.696  55.451  49.813  1.00  1.00      1S   H  
ATOM   3613  HB1 GLU   220      62.562  56.705  47.719  1.00  1.00      1S   H  
ATOM   3614  HB2 GLU   220      61.196  55.952  46.824  1.00  1.00      1S   H  
ATOM   3615  HG1 GLU   220      62.188  53.667  47.318  1.00  1.00      1S   H  
ATOM   3616  HG2 GLU   220      63.503  54.464  48.256  1.00  1.00      1S   H  
ATOM   3617  N   GLN   221      59.533  57.615  48.540  1.00  1.00      1S   N  
ATOM   3618  CA  GLN   221      59.002  58.958  48.612  1.00  1.00      1S   C  
ATOM   3619  C   GLN   221      58.372  59.231  49.956  1.00  1.00      1S   C  
ATOM   3620  O   GLN   221      58.485  60.340  50.476  1.00  1.00      1S   O  
ATOM   3621  CB  GLN   221      57.960  59.229  47.502  1.00  1.00      1S   C  
ATOM   3622  CG  GLN   221      57.670  60.726  47.281  1.00  1.00      1S   C  
ATOM   3623  CD  GLN   221      56.296  60.924  46.631  1.00  1.00      1S   C  
ATOM   3624  NE2 GLN   221      56.121  60.383  45.389  1.00  1.00      1S   N  
ATOM   3625  OE1 GLN   221      55.410  61.538  47.222  1.00  1.00      1S   O  
ATOM   3626  HN  GLN   221      59.073  57.012  47.891  1.00  0.00      1S   H  
ATOM   3627  HA  GLN   221      59.832  59.638  48.485  1.00  1.00      1S   H  
ATOM   3628  HB1 GLN   221      57.026  58.674  47.739  1.00  1.00      1S   H  
ATOM   3629  HB2 GLN   221      58.350  58.822  46.543  1.00  1.00      1S   H  
ATOM   3630  HG1 GLN   221      58.461  61.177  46.646  1.00  1.00      1S   H  
ATOM   3631  HG2 GLN   221      57.659  61.265  48.252  1.00  1.00      1S   H  
ATOM   3632 HE21 GLN   221      55.235  60.490  44.937  1.00  0.00      1S   H  
ATOM   3633 HE22 GLN   221      56.864  59.888  44.946  1.00  0.00      1S   H  
ATOM   3634  N   ARG   222      57.729  58.204  50.572  1.00  1.00      1S   N  
ATOM   3635  CA  ARG   222      57.192  58.262  51.918  1.00  1.00      1S   C  
ATOM   3636  C   ARG   222      58.302  58.534  52.902  1.00  1.00      1S   C  
ATOM   3637  O   ARG   222      58.247  59.516  53.632  1.00  1.00      1S   O  
ATOM   3638  CB  ARG   222      56.489  56.956  52.364  1.00  1.00      1S   C  
ATOM   3639  CG  ARG   222      55.246  56.584  51.538  1.00  1.00      1S   C  
ATOM   3640  CD  ARG   222      54.832  55.118  51.759  1.00  1.00      1S   C  
ATOM   3641  NE  ARG   222      54.338  54.535  50.464  1.00  1.00      1S   N  
ATOM   3642  CZ  ARG   222      54.210  53.195  50.247  1.00  1.00      1S   C  
ATOM   3643  NH1 ARG   222      54.523  52.285  51.205  1.00  1.00      1S   N1+
ATOM   3644  NH2 ARG   222      53.776  52.754  49.039  1.00  1.00      1S   N  
ATOM   3645  HN  ARG   222      57.624  57.326  50.108  1.00  0.00      1S   H  
ATOM   3646  HA  ARG   222      56.487  59.080  51.959  1.00  1.00      1S   H  
ATOM   3647  HB1 ARG   222      56.182  57.035  53.432  1.00  1.00      1S   H  
ATOM   3648  HB2 ARG   222      57.215  56.118  52.284  1.00  1.00      1S   H  
ATOM   3649  HG1 ARG   222      55.484  56.758  50.470  1.00  1.00      1S   H  
ATOM   3650  HG2 ARG   222      54.401  57.257  51.798  1.00  1.00      1S   H  
ATOM   3651  HD1 ARG   222      54.029  55.041  52.523  1.00  1.00      1S   H  
ATOM   3652  HD2 ARG   222      55.715  54.529  52.091  1.00  1.00      1S   H  
ATOM   3653  HE  ARG   222      54.149  55.154  49.702  1.00  1.00      1S   H  
ATOM   3654 HH11 ARG   222      54.431  51.310  51.012  1.00  0.00      1S   H  
ATOM   3655 HH12 ARG   222      54.969  52.586  52.046  1.00  0.00      1S   H  
ATOM   3656 HH21 ARG   222      53.593  53.419  48.312  1.00  0.00      1S   H  
ATOM   3657 HH22 ARG   222      53.692  51.775  48.864  1.00  0.00      1S   H  
ATOM   3658  N   ALA   223      59.363  57.691  52.906  1.00  1.00      1S   N  
ATOM   3659  CA  ALA   223      60.499  57.809  53.798  1.00  1.00      1S   C  
ATOM   3660  C   ALA   223      61.180  59.155  53.691  1.00  1.00      1S   C  
ATOM   3661  O   ALA   223      61.432  59.799  54.708  1.00  1.00      1S   O  
ATOM   3662  CB  ALA   223      61.534  56.700  53.533  1.00  1.00      1S   C  
ATOM   3663  HN  ALA   223      59.393  56.911  52.283  1.00  0.00      1S   H  
ATOM   3664  HA  ALA   223      60.127  57.706  54.807  1.00  1.00      1S   H  
ATOM   3665  HB1 ALA   223      61.891  56.739  52.483  1.00  1.00      1S   H  
ATOM   3666  HB2 ALA   223      61.067  55.706  53.702  1.00  1.00      1S   H  
ATOM   3667  HB3 ALA   223      62.404  56.797  54.217  1.00  1.00      1S   H  
ATOM   3668  N   SER   224      61.428  59.631  52.444  1.00  1.00      1S   N  
ATOM   3669  CA  SER   224      61.963  60.944  52.140  1.00  1.00      1S   C  
ATOM   3670  C   SER   224      61.159  62.042  52.782  1.00  1.00      1S   C  
ATOM   3671  O   SER   224      61.729  62.858  53.499  1.00  1.00      1S   O  
ATOM   3672  CB  SER   224      62.041  61.246  50.620  1.00  1.00      1S   C  
ATOM   3673  OG  SER   224      63.028  60.445  49.982  1.00  1.00      1S   O  
ATOM   3674  HN  SER   224      61.234  59.065  51.644  1.00  0.00      1S   H  
ATOM   3675  HA  SER   224      62.956  60.991  52.565  1.00  1.00      1S   H  
ATOM   3676  HB1 SER   224      62.313  62.310  50.448  1.00  1.00      1S   H  
ATOM   3677  HB2 SER   224      61.059  61.046  50.143  1.00  1.00      1S   H  
ATOM   3678  HG1 SER   224      62.971  60.642  49.043  1.00  0.00      1S   H  
ATOM   3679  N   LYS   225      59.818  62.083  52.582  1.00  1.00      1S   N  
ATOM   3680  CA  LYS   225      59.007  63.152  53.125  1.00  1.00      1S   C  
ATOM   3681  C   LYS   225      58.932  63.149  54.635  1.00  1.00      1S   C  
ATOM   3682  O   LYS   225      58.926  64.227  55.216  1.00  1.00      1S   O  
ATOM   3683  CB  LYS   225      57.611  63.317  52.476  1.00  1.00      1S   C  
ATOM   3684  CG  LYS   225      56.581  62.211  52.752  1.00  1.00      1S   C  
ATOM   3685  CD  LYS   225      55.275  62.385  51.956  1.00  1.00      1S   C  
ATOM   3686  CE  LYS   225      55.474  62.185  50.448  1.00  1.00      1S   C  
ATOM   3687  NZ  LYS   225      54.204  62.337  49.704  1.00  1.00      1S   N1+
ATOM   3688  HN  LYS   225      59.344  61.405  52.021  1.00  0.00      1S   H  
ATOM   3689  HA  LYS   225      59.526  64.064  52.864  1.00  1.00      1S   H  
ATOM   3690  HB1 LYS   225      57.778  63.395  51.380  1.00  1.00      1S   H  
ATOM   3691  HB2 LYS   225      57.173  64.285  52.810  1.00  1.00      1S   H  
ATOM   3692  HG1 LYS   225      56.343  62.193  53.838  1.00  1.00      1S   H  
ATOM   3693  HG2 LYS   225      57.020  61.230  52.478  1.00  1.00      1S   H  
ATOM   3694  HD1 LYS   225      54.861  63.397  52.158  1.00  1.00      1S   H  
ATOM   3695  HD2 LYS   225      54.541  61.632  52.324  1.00  1.00      1S   H  
ATOM   3696  HE1 LYS   225      55.862  61.163  50.247  1.00  1.00      1S   H  
ATOM   3697  HE2 LYS   225      56.187  62.928  50.033  1.00  1.00      1S   H  
ATOM   3698  HZ1 LYS   225      53.882  63.325  49.752  1.00  1.00      1S   H  
ATOM   3699  HZ2 LYS   225      53.479  61.710  50.105  1.00  1.00      1S   H  
ATOM   3700  HZ3 LYS   225      54.378  62.078  48.706  1.00  1.00      1S   H  
ATOM   3701  N   VAL   226      58.951  61.974  55.327  1.00  1.00      1S   N  
ATOM   3702  CA  VAL   226      59.010  61.918  56.787  1.00  1.00      1S   C  
ATOM   3703  C   VAL   226      60.274  62.585  57.290  1.00  1.00      1S   C  
ATOM   3704  O   VAL   226      60.231  63.391  58.217  1.00  1.00      1S   O  
ATOM   3705  CB  VAL   226      58.936  60.507  57.382  1.00  1.00      1S   C  
ATOM   3706  CG1 VAL   226      58.943  60.557  58.929  1.00  1.00      1S   C  
ATOM   3707  CG2 VAL   226      57.644  59.817  56.913  1.00  1.00      1S   C  
ATOM   3708  HN  VAL   226      58.940  61.094  54.854  1.00  0.00      1S   H  
ATOM   3709  HA  VAL   226      58.167  62.486  57.159  1.00  1.00      1S   H  
ATOM   3710  HB  VAL   226      59.805  59.902  57.039  1.00  1.00      1S   H  
ATOM   3711 HG11 VAL   226      58.090  61.167  59.296  1.00  0.00      1S   H  
ATOM   3712 HG12 VAL   226      59.886  60.986  59.325  1.00  0.00      1S   H  
ATOM   3713 HG13 VAL   226      58.839  59.531  59.340  1.00  0.00      1S   H  
ATOM   3714 HG21 VAL   226      57.677  59.584  55.837  1.00  0.00      1S   H  
ATOM   3715 HG22 VAL   226      56.771  60.472  57.100  1.00  0.00      1S   H  
ATOM   3716 HG23 VAL   226      57.497  58.864  57.463  1.00  0.00      1S   H  
ATOM   3717  N   LEU   227      61.428  62.289  56.648  1.00  1.00      1S   N  
ATOM   3718  CA  LEU   227      62.714  62.847  57.000  1.00  1.00      1S   C  
ATOM   3719  C   LEU   227      62.779  64.333  56.737  1.00  1.00      1S   C  
ATOM   3720  O   LEU   227      63.354  65.080  57.525  1.00  1.00      1S   O  
ATOM   3721  CB  LEU   227      63.869  62.126  56.277  1.00  1.00      1S   C  
ATOM   3722  CG  LEU   227      64.023  60.658  56.739  1.00  1.00      1S   C  
ATOM   3723  CD1 LEU   227      64.946  59.878  55.798  1.00  1.00      1S   C  
ATOM   3724  CD2 LEU   227      64.527  60.541  58.187  1.00  1.00      1S   C  
ATOM   3725  HN  LEU   227      61.437  61.641  55.888  1.00  0.00      1S   H  
ATOM   3726  HA  LEU   227      62.844  62.705  58.057  1.00  1.00      1S   H  
ATOM   3727  HB1 LEU   227      64.830  62.652  56.465  1.00  1.00      1S   H  
ATOM   3728  HB2 LEU   227      63.677  62.144  55.182  1.00  1.00      1S   H  
ATOM   3729  HG  LEU   227      63.023  60.170  56.690  1.00  1.00      1S   H  
ATOM   3730 HD11 LEU   227      65.964  60.322  55.801  1.00  0.00      1S   H  
ATOM   3731 HD12 LEU   227      64.535  59.910  54.766  1.00  0.00      1S   H  
ATOM   3732 HD13 LEU   227      65.018  58.817  56.116  1.00  0.00      1S   H  
ATOM   3733 HD21 LEU   227      63.824  61.015  58.902  1.00  0.00      1S   H  
ATOM   3734 HD22 LEU   227      65.518  61.032  58.284  1.00  0.00      1S   H  
ATOM   3735 HD23 LEU   227      64.634  59.470  58.462  1.00  0.00      1S   H  
ATOM   3736  N   GLY   228      62.135  64.802  55.644  1.00  1.00      1S   N  
ATOM   3737  CA  GLY   228      62.010  66.204  55.313  1.00  1.00      1S   C  
ATOM   3738  C   GLY   228      61.218  66.971  56.331  1.00  1.00      1S   C  
ATOM   3739  O   GLY   228      61.528  68.126  56.605  1.00  1.00      1S   O  
ATOM   3740  HN  GLY   228      61.703  64.168  55.003  1.00  0.00      1S   H  
ATOM   3741  HA1 GLY   228      61.472  66.254  54.378  1.00  1.00      1S   H  
ATOM   3742  HA2 GLY   228      63.003  66.627  55.258  1.00  1.00      1S   H  
ATOM   3743  N   ILE   229      60.183  66.335  56.929  1.00  1.00      1S   N  
ATOM   3744  CA  ILE   229      59.339  66.925  57.944  1.00  1.00      1S   C  
ATOM   3745  C   ILE   229      60.073  66.991  59.271  1.00  1.00      1S   C  
ATOM   3746  O   ILE   229      59.939  67.999  59.961  1.00  1.00      1S   O  
ATOM   3747  CB  ILE   229      57.969  66.244  58.044  1.00  1.00      1S   C  
ATOM   3748  CG1 ILE   229      57.133  66.457  56.749  1.00  1.00      1S   C  
ATOM   3749  CG2 ILE   229      57.171  66.727  59.276  1.00  1.00      1S   C  
ATOM   3750  CD  ILE   229      56.720  67.904  56.447  1.00  1.00      1S   C  
ATOM   3751  HN  ILE   229      59.945  65.400  56.668  1.00  0.00      1S   H  
ATOM   3752  HA  ILE   229      59.166  67.952  57.657  1.00  1.00      1S   H  
ATOM   3753  HB  ILE   229      58.131  65.147  58.158  1.00  1.00      1S   H  
ATOM   3754 HG11 ILE   229      56.210  65.840  56.832  1.00  0.00      1S   H  
ATOM   3755 HG12 ILE   229      57.701  66.082  55.876  1.00  0.00      1S   H  
ATOM   3756 HG21 ILE   229      57.115  67.835  59.297  1.00  0.00      1S   H  
ATOM   3757 HG22 ILE   229      57.642  66.376  60.217  1.00  0.00      1S   H  
ATOM   3758 HG23 ILE   229      56.137  66.322  59.241  1.00  0.00      1S   H  
ATOM   3759  HD1 ILE   229      57.611  68.549  56.296  1.00  1.00      1S   H  
ATOM   3760  HD2 ILE   229      56.107  68.327  57.269  1.00  1.00      1S   H  
ATOM   3761  HD3 ILE   229      56.116  67.935  55.515  1.00  1.00      1S   H  
ATOM   3762  N   VAL   230      60.907  65.985  59.668  1.00  1.00      1S   N  
ATOM   3763  CA  VAL   230      61.687  66.121  60.899  1.00  1.00      1S   C  
ATOM   3764  C   VAL   230      62.740  67.196  60.772  1.00  1.00      1S   C  
ATOM   3765  O   VAL   230      62.878  68.004  61.686  1.00  1.00      1S   O  
ATOM   3766  CB  VAL   230      62.309  64.871  61.534  1.00  1.00      1S   C  
ATOM   3767  CG1 VAL   230      61.192  64.040  62.187  1.00  1.00      1S   C  
ATOM   3768  CG2 VAL   230      63.128  64.013  60.557  1.00  1.00      1S   C  
ATOM   3769  HN  VAL   230      61.031  65.149  59.136  1.00  0.00      1S   H  
ATOM   3770  HA  VAL   230      60.998  66.487  61.647  1.00  1.00      1S   H  
ATOM   3771  HB  VAL   230      62.990  65.190  62.360  1.00  1.00      1S   H  
ATOM   3772 HG11 VAL   230      60.548  63.581  61.409  1.00  0.00      1S   H  
ATOM   3773 HG12 VAL   230      60.570  64.676  62.851  1.00  0.00      1S   H  
ATOM   3774 HG13 VAL   230      61.632  63.227  62.801  1.00  0.00      1S   H  
ATOM   3775 HG21 VAL   230      63.894  64.611  60.024  1.00  0.00      1S   H  
ATOM   3776 HG22 VAL   230      62.446  63.542  59.823  1.00  0.00      1S   H  
ATOM   3777 HG23 VAL   230      63.648  63.202  61.113  1.00  0.00      1S   H  
ATOM   3778  N   PHE   231      63.465  67.274  59.628  1.00  1.00      1S   N  
ATOM   3779  CA  PHE   231      64.435  68.315  59.349  1.00  1.00      1S   C  
ATOM   3780  C   PHE   231      63.803  69.698  59.438  1.00  1.00      1S   C  
ATOM   3781  O   PHE   231      64.304  70.555  60.162  1.00  1.00      1S   O  
ATOM   3782  CB  PHE   231      65.119  68.085  57.964  1.00  1.00      1S   C  
ATOM   3783  CG  PHE   231      65.968  69.253  57.516  1.00  1.00      1S   C  
ATOM   3784  CD1 PHE   231      66.849  69.893  58.407  1.00  1.00      1S   C  
ATOM   3785  CD2 PHE   231      65.793  69.791  56.230  1.00  1.00      1S   C  
ATOM   3786  CE1 PHE   231      67.511  71.067  58.035  1.00  1.00      1S   C  
ATOM   3787  CE2 PHE   231      66.463  70.958  55.852  1.00  1.00      1S   C  
ATOM   3788  CZ  PHE   231      67.318  71.599  56.757  1.00  1.00      1S   C  
ATOM   3789  HN  PHE   231      63.355  66.590  58.908  1.00  0.00      1S   H  
ATOM   3790  HA  PHE   231      65.191  68.256  60.120  1.00  1.00      1S   H  
ATOM   3791  HB1 PHE   231      64.337  67.901  57.197  1.00  1.00      1S   H  
ATOM   3792  HB2 PHE   231      65.774  67.189  58.018  1.00  1.00      1S   H  
ATOM   3793  HD1 PHE   231      66.999  69.501  59.402  1.00  1.00      1S   H  
ATOM   3794  HD2 PHE   231      65.107  69.323  55.539  1.00  1.00      1S   H  
ATOM   3795  HE1 PHE   231      68.177  71.557  58.730  1.00  1.00      1S   H  
ATOM   3796  HE2 PHE   231      66.312  71.361  54.864  1.00  1.00      1S   H  
ATOM   3797  HZ  PHE   231      67.836  72.502  56.480  1.00  1.00      1S   H  
ATOM   3798  N   PHE   232      62.680  69.920  58.721  1.00  1.00      1S   N  
ATOM   3799  CA  PHE   232      61.927  71.156  58.672  1.00  1.00      1S   C  
ATOM   3800  C   PHE   232      61.467  71.614  60.044  1.00  1.00      1S   C  
ATOM   3801  O   PHE   232      61.541  72.799  60.357  1.00  1.00      1S   O  
ATOM   3802  CB  PHE   232      60.717  70.946  57.719  1.00  1.00      1S   C  
ATOM   3803  CG  PHE   232      59.775  72.112  57.576  1.00  1.00      1S   C  
ATOM   3804  CD1 PHE   232      60.114  73.232  56.798  1.00  1.00      1S   C  
ATOM   3805  CD2 PHE   232      58.504  72.052  58.172  1.00  1.00      1S   C  
ATOM   3806  CE1 PHE   232      59.186  74.261  56.596  1.00  1.00      1S   C  
ATOM   3807  CE2 PHE   232      57.575  73.079  57.972  1.00  1.00      1S   C  
ATOM   3808  CZ  PHE   232      57.912  74.179  57.174  1.00  1.00      1S   C  
ATOM   3809  HN  PHE   232      62.313  69.196  58.139  1.00  0.00      1S   H  
ATOM   3810  HA  PHE   232      62.579  71.919  58.268  1.00  1.00      1S   H  
ATOM   3811  HB1 PHE   232      60.132  70.064  58.060  1.00  1.00      1S   H  
ATOM   3812  HB2 PHE   232      61.105  70.716  56.703  1.00  1.00      1S   H  
ATOM   3813  HD1 PHE   232      61.086  73.288  56.330  1.00  1.00      1S   H  
ATOM   3814  HD2 PHE   232      58.233  71.195  58.771  1.00  1.00      1S   H  
ATOM   3815  HE1 PHE   232      59.448  75.115  55.988  1.00  1.00      1S   H  
ATOM   3816  HE2 PHE   232      56.598  73.020  58.429  1.00  1.00      1S   H  
ATOM   3817  HZ  PHE   232      57.195  74.972  57.019  1.00  1.00      1S   H  
ATOM   3818  N   LEU   233      60.993  70.684  60.903  1.00  1.00      1S   N  
ATOM   3819  CA  LEU   233      60.486  71.017  62.217  1.00  1.00      1S   C  
ATOM   3820  C   LEU   233      61.604  71.287  63.201  1.00  1.00      1S   C  
ATOM   3821  O   LEU   233      61.465  72.160  64.053  1.00  1.00      1S   O  
ATOM   3822  CB  LEU   233      59.538  69.923  62.763  1.00  1.00      1S   C  
ATOM   3823  CG  LEU   233      58.188  69.850  62.004  1.00  1.00      1S   C  
ATOM   3824  CD1 LEU   233      57.418  68.567  62.360  1.00  1.00      1S   C  
ATOM   3825  CD2 LEU   233      57.298  71.085  62.238  1.00  1.00      1S   C  
ATOM   3826  HN  LEU   233      60.940  69.720  60.647  1.00  0.00      1S   H  
ATOM   3827  HA  LEU   233      59.927  71.937  62.133  1.00  1.00      1S   H  
ATOM   3828  HB1 LEU   233      59.316  70.108  63.837  1.00  1.00      1S   H  
ATOM   3829  HB2 LEU   233      60.050  68.939  62.684  1.00  1.00      1S   H  
ATOM   3830  HG  LEU   233      58.410  69.803  60.913  1.00  1.00      1S   H  
ATOM   3831 HD11 LEU   233      57.179  68.545  63.444  1.00  0.00      1S   H  
ATOM   3832 HD12 LEU   233      58.031  67.675  62.110  1.00  0.00      1S   H  
ATOM   3833 HD13 LEU   233      56.469  68.515  61.786  1.00  0.00      1S   H  
ATOM   3834 HD21 LEU   233      57.806  72.015  61.911  1.00  0.00      1S   H  
ATOM   3835 HD22 LEU   233      57.045  71.176  63.316  1.00  0.00      1S   H  
ATOM   3836 HD23 LEU   233      56.353  70.988  61.662  1.00  0.00      1S   H  
ATOM   3837  N   PHE   234      62.758  70.582  63.091  1.00  1.00      1S   N  
ATOM   3838  CA  PHE   234      63.923  70.786  63.936  1.00  1.00      1S   C  
ATOM   3839  C   PHE   234      64.521  72.150  63.657  1.00  1.00      1S   C  
ATOM   3840  O   PHE   234      64.796  72.917  64.578  1.00  1.00      1S   O  
ATOM   3841  CB  PHE   234      64.986  69.673  63.711  1.00  1.00      1S   C  
ATOM   3842  CG  PHE   234      66.053  69.676  64.780  1.00  1.00      1S   C  
ATOM   3843  CD1 PHE   234      65.924  68.859  65.918  1.00  1.00      1S   C  
ATOM   3844  CD2 PHE   234      67.186  70.502  64.664  1.00  1.00      1S   C  
ATOM   3845  CE1 PHE   234      66.904  68.867  66.919  1.00  1.00      1S   C  
ATOM   3846  CE2 PHE   234      68.160  70.523  65.669  1.00  1.00      1S   C  
ATOM   3847  CZ  PHE   234      68.023  69.700  66.793  1.00  1.00      1S   C  
ATOM   3848  HN  PHE   234      62.854  69.867  62.400  1.00  0.00      1S   H  
ATOM   3849  HA  PHE   234      63.584  70.763  64.963  1.00  1.00      1S   H  
ATOM   3850  HB1 PHE   234      65.469  69.773  62.715  1.00  1.00      1S   H  
ATOM   3851  HB2 PHE   234      64.480  68.684  63.746  1.00  1.00      1S   H  
ATOM   3852  HD1 PHE   234      65.058  68.221  66.026  1.00  1.00      1S   H  
ATOM   3853  HD2 PHE   234      67.299  71.141  63.801  1.00  1.00      1S   H  
ATOM   3854  HE1 PHE   234      66.791  68.239  67.791  1.00  1.00      1S   H  
ATOM   3855  HE2 PHE   234      69.008  71.185  65.586  1.00  1.00      1S   H  
ATOM   3856  HZ  PHE   234      68.771  69.723  67.573  1.00  1.00      1S   H  
ATOM   3857  N   LEU   235      64.675  72.485  62.354  1.00  1.00      1S   N  
ATOM   3858  CA  LEU   235      65.057  73.778  61.830  1.00  1.00      1S   C  
ATOM   3859  C   LEU   235      64.193  74.861  62.423  1.00  1.00      1S   C  
ATOM   3860  O   LEU   235      64.705  75.725  63.123  1.00  1.00      1S   O  
ATOM   3861  CB  LEU   235      64.953  73.756  60.281  1.00  1.00      1S   C  
ATOM   3862  CG  LEU   235      65.405  74.997  59.469  1.00  1.00      1S   C  
ATOM   3863  CD1 LEU   235      65.488  74.617  57.979  1.00  1.00      1S   C  
ATOM   3864  CD2 LEU   235      64.516  76.249  59.602  1.00  1.00      1S   C  
ATOM   3865  HN  LEU   235      64.477  71.807  61.646  1.00  0.00      1S   H  
ATOM   3866  HA  LEU   235      66.081  73.961  62.124  1.00  1.00      1S   H  
ATOM   3867  HB1 LEU   235      63.916  73.500  59.983  1.00  1.00      1S   H  
ATOM   3868  HB2 LEU   235      65.596  72.909  59.944  1.00  1.00      1S   H  
ATOM   3869  HG  LEU   235      66.427  75.265  59.811  1.00  1.00      1S   H  
ATOM   3870 HD11 LEU   235      64.491  74.293  57.611  1.00  0.00      1S   H  
ATOM   3871 HD12 LEU   235      66.205  73.784  57.835  1.00  0.00      1S   H  
ATOM   3872 HD13 LEU   235      65.826  75.483  57.373  1.00  0.00      1S   H  
ATOM   3873 HD21 LEU   235      64.602  76.700  60.610  1.00  0.00      1S   H  
ATOM   3874 HD22 LEU   235      63.454  75.986  59.412  1.00  0.00      1S   H  
ATOM   3875 HD23 LEU   235      64.826  77.019  58.863  1.00  0.00      1S   H  
ATOM   3876  N   LEU   236      62.860  74.828  62.190  1.00  1.00      1S   N  
ATOM   3877  CA  LEU   236      61.957  75.892  62.585  1.00  1.00      1S   C  
ATOM   3878  C   LEU   236      61.859  76.106  64.078  1.00  1.00      1S   C  
ATOM   3879  O   LEU   236      61.611  77.227  64.513  1.00  1.00      1S   O  
ATOM   3880  CB  LEU   236      60.531  75.691  62.021  1.00  1.00      1S   C  
ATOM   3881  CG  LEU   236      60.383  76.026  60.517  1.00  1.00      1S   C  
ATOM   3882  CD1 LEU   236      58.948  75.730  60.056  1.00  1.00      1S   C  
ATOM   3883  CD2 LEU   236      60.744  77.489  60.186  1.00  1.00      1S   C  
ATOM   3884  HN  LEU   236      62.448  74.091  61.655  1.00  0.00      1S   H  
ATOM   3885  HA  LEU   236      62.367  76.808  62.189  1.00  1.00      1S   H  
ATOM   3886  HB1 LEU   236      59.809  76.340  62.566  1.00  1.00      1S   H  
ATOM   3887  HB2 LEU   236      60.226  74.635  62.189  1.00  1.00      1S   H  
ATOM   3888  HG  LEU   236      61.069  75.367  59.938  1.00  1.00      1S   H  
ATOM   3889 HD11 LEU   236      58.223  76.341  60.634  1.00  0.00      1S   H  
ATOM   3890 HD12 LEU   236      58.707  74.656  60.203  1.00  0.00      1S   H  
ATOM   3891 HD13 LEU   236      58.835  75.979  58.980  1.00  0.00      1S   H  
ATOM   3892 HD21 LEU   236      61.825  77.680  60.342  1.00  0.00      1S   H  
ATOM   3893 HD22 LEU   236      60.162  78.182  60.829  1.00  0.00      1S   H  
ATOM   3894 HD23 LEU   236      60.506  77.710  59.124  1.00  0.00      1S   H  
ATOM   3895  N   MET   237      62.076  75.061  64.906  1.00  1.00      1S   N  
ATOM   3896  CA  MET   237      62.097  75.200  66.346  1.00  1.00      1S   C  
ATOM   3897  C   MET   237      63.367  75.865  66.848  1.00  1.00      1S   C  
ATOM   3898  O   MET   237      63.302  76.710  67.739  1.00  1.00      1S   O  
ATOM   3899  CB  MET   237      61.919  73.841  67.055  1.00  1.00      1S   C  
ATOM   3900  CG  MET   237      60.466  73.545  67.488  1.00  1.00      1S   C  
ATOM   3901  SD  MET   237      59.249  73.382  66.148  1.00  1.00      1S   S  
ATOM   3902  CE  MET   237      57.820  73.110  67.239  1.00  1.00      1S   C  
ATOM   3903  HN  MET   237      62.221  74.139  64.551  1.00  0.00      1S   H  
ATOM   3904  HA  MET   237      61.272  75.836  66.638  1.00  1.00      1S   H  
ATOM   3905  HB1 MET   237      62.529  73.806  67.987  1.00  1.00      1S   H  
ATOM   3906  HB2 MET   237      62.290  73.029  66.393  1.00  1.00      1S   H  
ATOM   3907  HG1 MET   237      60.152  74.359  68.178  1.00  1.00      1S   H  
ATOM   3908  HG2 MET   237      60.478  72.607  68.087  1.00  1.00      1S   H  
ATOM   3909  HE1 MET   237      57.666  73.975  67.919  1.00  1.00      1S   H  
ATOM   3910  HE2 MET   237      57.961  72.203  67.866  1.00  1.00      1S   H  
ATOM   3911  HE3 MET   237      56.890  72.974  66.646  1.00  1.00      1S   H  
ATOM   3912  N   TRP   238      64.555  75.505  66.308  1.00  1.00      1S   N  
ATOM   3913  CA  TRP   238      65.825  76.003  66.811  1.00  1.00      1S   C  
ATOM   3914  C   TRP   238      66.239  77.303  66.162  1.00  1.00      1S   C  
ATOM   3915  O   TRP   238      67.091  78.012  66.692  1.00  1.00      1S   O  
ATOM   3916  CB  TRP   238      66.970  74.979  66.615  1.00  1.00      1S   C  
ATOM   3917  CG  TRP   238      66.970  73.872  67.649  1.00  1.00      1S   C  
ATOM   3918  CD1 TRP   238      66.373  72.650  67.575  1.00  1.00      1S   C  
ATOM   3919  CD2 TRP   238      67.577  73.941  68.958  1.00  1.00      1S   C  
ATOM   3920  CE2 TRP   238      67.292  72.725  69.609  1.00  1.00      1S   C  
ATOM   3921  CE3 TRP   238      68.312  74.935  69.597  1.00  1.00      1S   C  
ATOM   3922  NE1 TRP   238      66.577  71.948  68.736  1.00  1.00      1S   N  
ATOM   3923  CZ2 TRP   238      67.712  72.485  70.913  1.00  1.00      1S   C  
ATOM   3924  CZ3 TRP   238      68.742  74.696  70.913  1.00  1.00      1S   C  
ATOM   3925  CH2 TRP   238      68.439  73.491  71.565  1.00  1.00      1S   C  
ATOM   3926  HN  TRP   238      64.609  74.839  65.565  1.00  0.00      1S   H  
ATOM   3927  HA  TRP   238      65.729  76.203  67.871  1.00  1.00      1S   H  
ATOM   3928  HB1 TRP   238      67.961  75.477  66.683  1.00  1.00      1S   H  
ATOM   3929  HB2 TRP   238      66.872  74.531  65.603  1.00  1.00      1S   H  
ATOM   3930  HD1 TRP   238      65.820  72.278  66.728  1.00  1.00      1S   H  
ATOM   3931  HE1 TRP   238      66.217  71.060  68.921  1.00  1.00      1S   H  
ATOM   3932  HE3 TRP   238      68.553  75.864  69.108  1.00  1.00      1S   H  
ATOM   3933  HZ2 TRP   238      67.479  71.564  71.424  1.00  1.00      1S   H  
ATOM   3934  HZ3 TRP   238      69.312  75.451  71.435  1.00  1.00      1S   H  
ATOM   3935  HH2 TRP   238      68.772  73.333  72.581  1.00  1.00      1S   H  
ATOM   3936  N   CYS   239      65.652  77.660  65.001  1.00  1.00      1S   N  
ATOM   3937  CA  CYS   239      66.026  78.835  64.243  1.00  1.00      1S   C  
ATOM   3938  C   CYS   239      65.689  80.144  64.939  1.00  1.00      1S   C  
ATOM   3939  O   CYS   239      66.542  81.025  64.861  1.00  1.00      1S   O  
ATOM   3940  CB  CYS   239      65.480  78.816  62.790  1.00  1.00      1S   C  
ATOM   3941  SG  CYS   239      66.345  79.957  61.666  1.00  1.00      1S   S  
ATOM   3942  HN  CYS   239      64.954  77.081  64.581  1.00  0.00      1S   H  
ATOM   3943  HA  CYS   239      67.104  78.796  64.166  1.00  1.00      1S   H  
ATOM   3944  HB1 CYS   239      64.387  79.009  62.787  1.00  1.00      1S   H  
ATOM   3945  HB2 CYS   239      65.628  77.792  62.391  1.00  1.00      1S   H  
ATOM   3946  HG1 CYS   239      66.174  81.021  62.440  1.00  0.00      1S   H  
ATOM   3947  N   PRO   240      64.572  80.381  65.648  1.00  1.00      1S   N  
ATOM   3948  CA  PRO   240      64.355  81.623  66.375  1.00  1.00      1S   C  
ATOM   3949  C   PRO   240      65.359  81.815  67.481  1.00  1.00      1S   C  
ATOM   3950  O   PRO   240      65.757  82.952  67.706  1.00  1.00      1S   O  
ATOM   3951  CB  PRO   240      62.938  81.499  66.950  1.00  1.00      1S   C  
ATOM   3952  CG  PRO   240      62.221  80.591  65.952  1.00  1.00      1S   C  
ATOM   3953  CD  PRO   240      63.327  79.625  65.529  1.00  1.00      1S   C  
ATOM   3954  HA  PRO   240      64.452  82.441  65.675  1.00  1.00      1S   H  
ATOM   3955  HB1 PRO   240      62.443  82.486  67.054  1.00  1.00      1S   H  
ATOM   3956  HB2 PRO   240      62.952  80.990  67.940  1.00  1.00      1S   H  
ATOM   3957  HG1 PRO   240      61.352  80.067  66.398  1.00  1.00      1S   H  
ATOM   3958  HG2 PRO   240      61.888  81.186  65.075  1.00  1.00      1S   H  
ATOM   3959  HD1 PRO   240      63.376  78.766  66.230  1.00  1.00      1S   H  
ATOM   3960  HD2 PRO   240      63.162  79.267  64.492  1.00  1.00      1S   H  
ATOM   3961  N   PHE   241      65.808  80.724  68.147  1.00  1.00      1S   N  
ATOM   3962  CA  PHE   241      66.856  80.736  69.148  1.00  1.00      1S   C  
ATOM   3963  C   PHE   241      68.146  81.226  68.529  1.00  1.00      1S   C  
ATOM   3964  O   PHE   241      68.696  82.222  68.987  1.00  1.00      1S   O  
ATOM   3965  CB  PHE   241      66.981  79.332  69.825  1.00  1.00      1S   C  
ATOM   3966  CG  PHE   241      68.283  79.054  70.541  1.00  1.00      1S   C  
ATOM   3967  CD1 PHE   241      68.500  79.433  71.875  1.00  1.00      1S   C  
ATOM   3968  CD2 PHE   241      69.308  78.386  69.852  1.00  1.00      1S   C  
ATOM   3969  CE1 PHE   241      69.722  79.143  72.504  1.00  1.00      1S   C  
ATOM   3970  CE2 PHE   241      70.525  78.096  70.474  1.00  1.00      1S   C  
ATOM   3971  CZ  PHE   241      70.732  78.471  71.804  1.00  1.00      1S   C  
ATOM   3972  HN  PHE   241      65.428  79.824  67.947  1.00  0.00      1S   H  
ATOM   3973  HA  PHE   241      66.582  81.456  69.906  1.00  1.00      1S   H  
ATOM   3974  HB1 PHE   241      66.848  78.541  69.060  1.00  1.00      1S   H  
ATOM   3975  HB2 PHE   241      66.160  79.211  70.561  1.00  1.00      1S   H  
ATOM   3976  HD1 PHE   241      67.724  79.951  72.419  1.00  1.00      1S   H  
ATOM   3977  HD2 PHE   241      69.145  78.090  68.828  1.00  1.00      1S   H  
ATOM   3978  HE1 PHE   241      69.893  79.444  73.526  1.00  1.00      1S   H  
ATOM   3979  HE2 PHE   241      71.301  77.579  69.932  1.00  1.00      1S   H  
ATOM   3980  HZ  PHE   241      71.671  78.246  72.288  1.00  1.00      1S   H  
ATOM   3981  N   PHE   242      68.643  80.562  67.462  1.00  1.00      1S   N  
ATOM   3982  CA  PHE   242      69.925  80.868  66.859  1.00  1.00      1S   C  
ATOM   3983  C   PHE   242      69.964  82.249  66.236  1.00  1.00      1S   C  
ATOM   3984  O   PHE   242      70.981  82.931  66.338  1.00  1.00      1S   O  
ATOM   3985  CB  PHE   242      70.337  79.811  65.804  1.00  1.00      1S   C  
ATOM   3986  CG  PHE   242      71.038  78.645  66.458  1.00  1.00      1S   C  
ATOM   3987  CD1 PHE   242      70.423  77.387  66.566  1.00  1.00      1S   C  
ATOM   3988  CD2 PHE   242      72.350  78.799  66.944  1.00  1.00      1S   C  
ATOM   3989  CE1 PHE   242      71.095  76.307  67.155  1.00  1.00      1S   C  
ATOM   3990  CE2 PHE   242      73.031  77.720  67.521  1.00  1.00      1S   C  
ATOM   3991  CZ  PHE   242      72.403  76.472  67.627  1.00  1.00      1S   C  
ATOM   3992  HN  PHE   242      68.160  79.777  67.078  1.00  0.00      1S   H  
ATOM   3993  HA  PHE   242      70.655  80.885  67.658  1.00  1.00      1S   H  
ATOM   3994  HB1 PHE   242      71.059  80.234  65.076  1.00  1.00      1S   H  
ATOM   3995  HB2 PHE   242      69.445  79.448  65.248  1.00  1.00      1S   H  
ATOM   3996  HD1 PHE   242      69.428  77.243  66.177  1.00  1.00      1S   H  
ATOM   3997  HD2 PHE   242      72.842  79.757  66.862  1.00  1.00      1S   H  
ATOM   3998  HE1 PHE   242      70.610  75.345  67.230  1.00  1.00      1S   H  
ATOM   3999  HE2 PHE   242      74.041  77.850  67.883  1.00  1.00      1S   H  
ATOM   4000  HZ  PHE   242      72.927  75.639  68.072  1.00  1.00      1S   H  
ATOM   4001  N   ILE   243      68.845  82.717  65.629  1.00  1.00      1S   N  
ATOM   4002  CA  ILE   243      68.682  84.068  65.117  1.00  1.00      1S   C  
ATOM   4003  C   ILE   243      68.816  85.080  66.238  1.00  1.00      1S   C  
ATOM   4004  O   ILE   243      69.511  86.077  66.074  1.00  1.00      1S   O  
ATOM   4005  CB  ILE   243      67.364  84.233  64.348  1.00  1.00      1S   C  
ATOM   4006  CG1 ILE   243      67.504  83.537  62.968  1.00  1.00      1S   C  
ATOM   4007  CG2 ILE   243      66.950  85.717  64.178  1.00  1.00      1S   C  
ATOM   4008  CD  ILE   243      66.197  83.450  62.171  1.00  1.00      1S   C  
ATOM   4009  HN  ILE   243      68.043  82.129  65.525  1.00  0.00      1S   H  
ATOM   4010  HA  ILE   243      69.497  84.255  64.431  1.00  1.00      1S   H  
ATOM   4011  HB  ILE   243      66.558  83.722  64.920  1.00  1.00      1S   H  
ATOM   4012 HG11 ILE   243      67.891  82.505  63.116  1.00  0.00      1S   H  
ATOM   4013 HG12 ILE   243      68.257  84.092  62.366  1.00  0.00      1S   H  
ATOM   4014 HG21 ILE   243      67.735  86.280  63.631  1.00  0.00      1S   H  
ATOM   4015 HG22 ILE   243      66.770  86.206  65.157  1.00  0.00      1S   H  
ATOM   4016 HG23 ILE   243      66.002  85.792  63.606  1.00  0.00      1S   H  
ATOM   4017  HD1 ILE   243      65.790  84.458  61.949  1.00  1.00      1S   H  
ATOM   4018  HD2 ILE   243      65.436  82.875  62.740  1.00  1.00      1S   H  
ATOM   4019  HD3 ILE   243      66.377  82.935  61.203  1.00  1.00      1S   H  
ATOM   4020  N   THR   244      68.189  84.833  67.412  1.00  1.00      1S   N  
ATOM   4021  CA  THR   244      68.194  85.729  68.560  1.00  1.00      1S   C  
ATOM   4022  C   THR   244      69.572  85.825  69.180  1.00  1.00      1S   C  
ATOM   4023  O   THR   244      69.998  86.910  69.568  1.00  1.00      1S   O  
ATOM   4024  CB  THR   244      67.164  85.309  69.599  1.00  1.00      1S   C  
ATOM   4025  CG2 THR   244      67.083  86.268  70.801  1.00  1.00      1S   C  
ATOM   4026  OG1 THR   244      65.885  85.319  68.987  1.00  1.00      1S   O  
ATOM   4027  HN  THR   244      67.657  83.997  67.529  1.00  0.00      1S   H  
ATOM   4028  HA  THR   244      67.932  86.715  68.199  1.00  1.00      1S   H  
ATOM   4029  HB  THR   244      67.377  84.280  69.965  1.00  1.00      1S   H  
ATOM   4030  HG1 THR   244      65.827  84.506  68.471  1.00  1.00      1S   H  
ATOM   4031 HG21 THR   244      66.789  87.281  70.456  1.00  0.00      1S   H  
ATOM   4032 HG22 THR   244      68.047  86.335  71.343  1.00  0.00      1S   H  
ATOM   4033 HG23 THR   244      66.311  85.910  71.517  1.00  0.00      1S   H  
ATOM   4034  N   ASN   245      70.321  84.698  69.247  1.00  1.00      1S   N  
ATOM   4035  CA  ASN   245      71.683  84.645  69.745  1.00  1.00      1S   C  
ATOM   4036  C   ASN   245      72.637  85.417  68.856  1.00  1.00      1S   C  
ATOM   4037  O   ASN   245      73.450  86.188  69.360  1.00  1.00      1S   O  
ATOM   4038  CB  ASN   245      72.211  83.192  69.862  1.00  1.00      1S   C  
ATOM   4039  CG  ASN   245      71.703  82.532  71.152  1.00  1.00      1S   C  
ATOM   4040  ND2 ASN   245      70.534  81.844  71.061  1.00  1.00      1S   N  
ATOM   4041  OD1 ASN   245      72.336  82.618  72.205  1.00  1.00      1S   O  
ATOM   4042  HN  ASN   245      69.943  83.826  68.938  1.00  0.00      1S   H  
ATOM   4043  HA  ASN   245      71.701  85.121  70.717  1.00  1.00      1S   H  
ATOM   4044  HB1 ASN   245      73.322  83.188  69.916  1.00  1.00      1S   H  
ATOM   4045  HB2 ASN   245      71.907  82.600  68.974  1.00  1.00      1S   H  
ATOM   4046 HD21 ASN   245      70.212  81.320  71.849  1.00  0.00      1S   H  
ATOM   4047 HD22 ASN   245      69.994  81.871  70.220  1.00  0.00      1S   H  
ATOM   4048  N   ILE   246      72.545  85.246  67.511  1.00  1.00      1S   N  
ATOM   4049  CA  ILE   246      73.353  85.959  66.533  1.00  1.00      1S   C  
ATOM   4050  C   ILE   246      73.047  87.443  66.558  1.00  1.00      1S   C  
ATOM   4051  O   ILE   246      73.962  88.260  66.479  1.00  1.00      1S   O  
ATOM   4052  CB  ILE   246      73.220  85.375  65.122  1.00  1.00      1S   C  
ATOM   4053  CG1 ILE   246      73.995  84.033  65.063  1.00  1.00      1S   C  
ATOM   4054  CG2 ILE   246      73.721  86.356  64.031  1.00  1.00      1S   C  
ATOM   4055  CD  ILE   246      74.058  83.414  63.663  1.00  1.00      1S   C  
ATOM   4056  HN  ILE   246      71.895  84.592  67.127  1.00  0.00      1S   H  
ATOM   4057  HA  ILE   246      74.386  85.852  66.831  1.00  1.00      1S   H  
ATOM   4058  HB  ILE   246      72.144  85.171  64.918  1.00  1.00      1S   H  
ATOM   4059 HG11 ILE   246      73.518  83.308  65.759  1.00  0.00      1S   H  
ATOM   4060 HG12 ILE   246      75.036  84.200  65.419  1.00  0.00      1S   H  
ATOM   4061 HG21 ILE   246      74.791  86.602  64.197  1.00  0.00      1S   H  
ATOM   4062 HG22 ILE   246      73.131  87.295  64.022  1.00  0.00      1S   H  
ATOM   4063 HG23 ILE   246      73.612  85.914  63.020  1.00  0.00      1S   H  
ATOM   4064  HD1 ILE   246      74.699  84.020  62.988  1.00  1.00      1S   H  
ATOM   4065  HD2 ILE   246      73.039  83.349  63.225  1.00  1.00      1S   H  
ATOM   4066  HD3 ILE   246      74.490  82.394  63.703  1.00  1.00      1S   H  
ATOM   4067  N   THR   247      71.756  87.827  66.707  1.00  1.00      1S   N  
ATOM   4068  CA  THR   247      71.302  89.208  66.780  1.00  1.00      1S   C  
ATOM   4069  C   THR   247      71.882  89.883  68.001  1.00  1.00      1S   C  
ATOM   4070  O   THR   247      72.277  91.045  67.941  1.00  1.00      1S   O  
ATOM   4071  CB  THR   247      69.779  89.317  66.791  1.00  1.00      1S   C  
ATOM   4072  CG2 THR   247      69.295  90.779  66.886  1.00  1.00      1S   C  
ATOM   4073  OG1 THR   247      69.253  88.774  65.587  1.00  1.00      1S   O  
ATOM   4074  HN  THR   247      71.034  87.138  66.765  1.00  0.00      1S   H  
ATOM   4075  HA  THR   247      71.685  89.721  65.908  1.00  1.00      1S   H  
ATOM   4076  HB  THR   247      69.361  88.740  67.645  1.00  1.00      1S   H  
ATOM   4077  HG1 THR   247      69.336  87.817  65.665  1.00  1.00      1S   H  
ATOM   4078 HG21 THR   247      69.697  91.376  66.040  1.00  0.00      1S   H  
ATOM   4079 HG22 THR   247      69.609  91.250  67.839  1.00  0.00      1S   H  
ATOM   4080 HG23 THR   247      68.185  90.812  66.842  1.00  0.00      1S   H  
ATOM   4081  N   LEU   248      71.999  89.138  69.126  1.00  1.00      1S   N  
ATOM   4082  CA  LEU   248      72.640  89.600  70.334  1.00  1.00      1S   C  
ATOM   4083  C   LEU   248      74.117  89.877  70.095  1.00  1.00      1S   C  
ATOM   4084  O   LEU   248      74.589  90.973  70.377  1.00  1.00      1S   O  
ATOM   4085  CB  LEU   248      72.465  88.595  71.504  1.00  1.00      1S   C  
ATOM   4086  CG  LEU   248      72.285  89.231  72.906  1.00  1.00      1S   C  
ATOM   4087  CD1 LEU   248      72.255  88.139  73.991  1.00  1.00      1S   C  
ATOM   4088  CD2 LEU   248      73.334  90.304  73.247  1.00  1.00      1S   C  
ATOM   4089  HN  LEU   248      71.639  88.208  69.164  1.00  0.00      1S   H  
ATOM   4090  HA  LEU   248      72.155  90.529  70.602  1.00  1.00      1S   H  
ATOM   4091  HB1 LEU   248      73.313  87.877  71.531  1.00  1.00      1S   H  
ATOM   4092  HB2 LEU   248      71.550  87.994  71.308  1.00  1.00      1S   H  
ATOM   4093  HG  LEU   248      71.292  89.737  72.917  1.00  1.00      1S   H  
ATOM   4094 HD11 LEU   248      73.218  87.585  74.003  1.00  0.00      1S   H  
ATOM   4095 HD12 LEU   248      71.433  87.419  73.795  1.00  0.00      1S   H  
ATOM   4096 HD13 LEU   248      72.100  88.594  74.992  1.00  0.00      1S   H  
ATOM   4097 HD21 LEU   248      73.218  91.196  72.596  1.00  0.00      1S   H  
ATOM   4098 HD22 LEU   248      74.358  89.896  73.117  1.00  0.00      1S   H  
ATOM   4099 HD23 LEU   248      73.218  90.634  74.300  1.00  0.00      1S   H  
ATOM   4100  N   VAL   249      74.895  88.908  69.551  1.00  1.00      1S   N  
ATOM   4101  CA  VAL   249      76.338  89.062  69.439  1.00  1.00      1S   C  
ATOM   4102  C   VAL   249      76.788  89.898  68.251  1.00  1.00      1S   C  
ATOM   4103  O   VAL   249      77.985  90.129  68.092  1.00  1.00      1S   O  
ATOM   4104  CB  VAL   249      77.119  87.749  69.494  1.00  1.00      1S   C  
ATOM   4105  CG1 VAL   249      76.831  87.069  70.850  1.00  1.00      1S   C  
ATOM   4106  CG2 VAL   249      76.795  86.818  68.309  1.00  1.00      1S   C  
ATOM   4107  HN  VAL   249      74.521  88.022  69.284  1.00  0.00      1S   H  
ATOM   4108  HA  VAL   249      76.661  89.611  70.313  1.00  1.00      1S   H  
ATOM   4109  HB  VAL   249      78.210  87.978  69.466  1.00  1.00      1S   H  
ATOM   4110 HG11 VAL   249      75.781  86.713  70.897  1.00  0.00      1S   H  
ATOM   4111 HG12 VAL   249      77.002  87.782  71.684  1.00  0.00      1S   H  
ATOM   4112 HG13 VAL   249      77.504  86.198  70.991  1.00  0.00      1S   H  
ATOM   4113 HG21 VAL   249      76.936  87.333  67.337  1.00  0.00      1S   H  
ATOM   4114 HG22 VAL   249      75.750  86.458  68.377  1.00  0.00      1S   H  
ATOM   4115 HG23 VAL   249      77.467  85.933  68.334  1.00  0.00      1S   H  
ATOM   4116  N   LEU   250      75.850  90.404  67.412  1.00  1.00      1S   N  
ATOM   4117  CA  LEU   250      76.154  91.360  66.363  1.00  1.00      1S   C  
ATOM   4118  C   LEU   250      75.520  92.694  66.675  1.00  1.00      1S   C  
ATOM   4119  O   LEU   250      75.711  93.658  65.934  1.00  1.00      1S   O  
ATOM   4120  CB  LEU   250      75.714  90.875  64.960  1.00  1.00      1S   C  
ATOM   4121  CG  LEU   250      76.506  89.645  64.447  1.00  1.00      1S   C  
ATOM   4122  CD1 LEU   250      75.979  89.190  63.074  1.00  1.00      1S   C  
ATOM   4123  CD2 LEU   250      78.027  89.889  64.368  1.00  1.00      1S   C  
ATOM   4124  HN  LEU   250      74.888  90.157  67.509  1.00  0.00      1S   H  
ATOM   4125  HA  LEU   250      77.216  91.552  66.341  1.00  1.00      1S   H  
ATOM   4126  HB1 LEU   250      75.852  91.695  64.220  1.00  1.00      1S   H  
ATOM   4127  HB2 LEU   250      74.632  90.620  64.987  1.00  1.00      1S   H  
ATOM   4128  HG  LEU   250      76.337  88.809  65.165  1.00  1.00      1S   H  
ATOM   4129 HD11 LEU   250      76.122  89.996  62.323  1.00  0.00      1S   H  
ATOM   4130 HD12 LEU   250      74.898  88.948  63.134  1.00  0.00      1S   H  
ATOM   4131 HD13 LEU   250      76.529  88.287  62.732  1.00  0.00      1S   H  
ATOM   4132 HD21 LEU   250      78.449  90.133  65.364  1.00  0.00      1S   H  
ATOM   4133 HD22 LEU   250      78.245  90.728  63.674  1.00  0.00      1S   H  
ATOM   4134 HD23 LEU   250      78.540  88.978  63.995  1.00  0.00      1S   H  
ATOM   4135  N   CYS   251      74.788  92.799  67.806  1.00  1.00      1S   N  
ATOM   4136  CA  CYS   251      74.365  94.072  68.326  1.00  1.00      1S   C  
ATOM   4137  C   CYS   251      74.172  93.890  69.807  1.00  1.00      1S   C  
ATOM   4138  O   CYS   251      73.067  93.648  70.291  1.00  1.00      1S   O  
ATOM   4139  CB  CYS   251      73.067  94.613  67.677  1.00  1.00      1S   C  
ATOM   4140  SG  CYS   251      72.597  96.269  68.276  1.00  1.00      1S   S  
ATOM   4141  HN  CYS   251      74.588  92.007  68.379  1.00  0.00      1S   H  
ATOM   4142  HA  CYS   251      75.166  94.787  68.181  1.00  1.00      1S   H  
ATOM   4143  HB1 CYS   251      72.244  93.886  67.852  1.00  1.00      1S   H  
ATOM   4144  HB2 CYS   251      73.221  94.668  66.578  1.00  1.00      1S   H  
ATOM   4145  N   ASP   252      75.280  94.048  70.564  1.00  1.00      1S   N  
ATOM   4146  CA  ASP   252      75.360  94.108  72.011  1.00  1.00      1S   C  
ATOM   4147  C   ASP   252      74.376  95.103  72.604  1.00  1.00      1S   C  
ATOM   4148  O   ASP   252      73.734  94.849  73.623  1.00  1.00      1S   O  
ATOM   4149  CB  ASP   252      76.812  94.488  72.438  1.00  1.00      1S   C  
ATOM   4150  CG  ASP   252      77.364  95.658  71.608  1.00  1.00      1S   C  
ATOM   4151  OD1 ASP   252      77.927  95.389  70.513  1.00  1.00      1S   O  
ATOM   4152  OD2 ASP   252      77.198  96.828  72.040  1.00  1.00      1S   O1-
ATOM   4153  HN  ASP   252      76.167  94.175  70.123  1.00  0.00      1S   H  
ATOM   4154  HA  ASP   252      75.118  93.129  72.400  1.00  1.00      1S   H  
ATOM   4155  HB1 ASP   252      77.472  93.611  72.265  1.00  1.00      1S   H  
ATOM   4156  HB2 ASP   252      76.858  94.739  73.517  1.00  1.00      1S   H  
ATOM   4157  N   SER   253      74.238  96.259  71.924  1.00  1.00      1S   N  
ATOM   4158  CA  SER   253      73.477  97.412  72.333  1.00  1.00      1S   C  
ATOM   4159  C   SER   253      71.992  97.293  72.043  1.00  1.00      1S   C  
ATOM   4160  O   SER   253      71.240  98.214  72.356  1.00  1.00      1S   O  
ATOM   4161  CB  SER   253      74.020  98.656  71.586  1.00  1.00      1S   C  
ATOM   4162  OG  SER   253      75.330  98.981  72.042  1.00  1.00      1S   O  
ATOM   4163  HN  SER   253      74.775  96.392  71.095  1.00  0.00      1S   H  
ATOM   4164  HA  SER   253      73.601  97.547  73.399  1.00  1.00      1S   H  
ATOM   4165  HB1 SER   253      73.376  99.542  71.764  1.00  1.00      1S   H  
ATOM   4166  HB2 SER   253      74.059  98.456  70.493  1.00  1.00      1S   H  
ATOM   4167  HG1 SER   253      75.892  98.211  71.882  1.00  0.00      1S   H  
ATOM   4168  N   CYS   254      71.513  96.167  71.452  1.00  1.00      1S   N  
ATOM   4169  CA  CYS   254      70.147  96.035  70.968  1.00  1.00      1S   C  
ATOM   4170  C   CYS   254      69.217  95.412  71.998  1.00  1.00      1S   C  
ATOM   4171  O   CYS   254      68.441  94.509  71.691  1.00  1.00      1S   O  
ATOM   4172  CB  CYS   254      70.073  95.230  69.640  1.00  1.00      1S   C  
ATOM   4173  SG  CYS   254      70.578  96.201  68.181  1.00  1.00      1S   S  
ATOM   4174  HN  CYS   254      72.118  95.397  71.252  1.00  0.00      1S   H  
ATOM   4175  HA  CYS   254      69.755  97.023  70.765  1.00  1.00      1S   H  
ATOM   4176  HB1 CYS   254      69.032  94.906  69.438  1.00  1.00      1S   H  
ATOM   4177  HB2 CYS   254      70.691  94.312  69.734  1.00  1.00      1S   H  
ATOM   4178  N   ASN   255      69.238  95.948  73.240  1.00  1.00      1S   N  
ATOM   4179  CA  ASN   255      68.324  95.664  74.330  1.00  1.00      1S   C  
ATOM   4180  C   ASN   255      68.306  94.224  74.793  1.00  1.00      1S   C  
ATOM   4181  O   ASN   255      67.461  93.424  74.396  1.00  1.00      1S   O  
ATOM   4182  CB  ASN   255      66.875  96.193  74.112  1.00  1.00      1S   C  
ATOM   4183  CG  ASN   255      66.081  96.184  75.434  1.00  1.00      1S   C  
ATOM   4184  ND2 ASN   255      64.718  96.210  75.315  1.00  1.00      1S   N  
ATOM   4185  OD1 ASN   255      66.655  96.143  76.517  1.00  1.00      1S   O  
ATOM   4186  HN  ASN   255      69.902  96.666  73.440  1.00  0.00      1S   H  
ATOM   4187  HA  ASN   255      68.742  96.236  75.146  1.00  1.00      1S   H  
ATOM   4188  HB1 ASN   255      66.356  95.582  73.346  1.00  1.00      1S   H  
ATOM   4189  HB2 ASN   255      66.928  97.241  73.750  1.00  1.00      1S   H  
ATOM   4190 HD21 ASN   255      64.160  96.167  76.145  1.00  0.00      1S   H  
ATOM   4191 HD22 ASN   255      64.291  96.198  74.417  1.00  0.00      1S   H  
ATOM   4192  N   GLN   256      69.209  93.915  75.742  1.00  1.00      1S   N  
ATOM   4193  CA  GLN   256      69.299  92.659  76.441  1.00  1.00      1S   C  
ATOM   4194  C   GLN   256      68.063  92.298  77.269  1.00  1.00      1S   C  
ATOM   4195  O   GLN   256      67.936  91.141  77.646  1.00  1.00      1S   O  
ATOM   4196  CB  GLN   256      70.570  92.657  77.335  1.00  1.00      1S   C  
ATOM   4197  CG  GLN   256      71.879  92.522  76.515  1.00  1.00      1S   C  
ATOM   4198  CD  GLN   256      73.112  92.861  77.371  1.00  1.00      1S   C  
ATOM   4199  NE2 GLN   256      74.254  92.153  77.109  1.00  1.00      1S   N  
ATOM   4200  OE1 GLN   256      73.065  93.743  78.226  1.00  1.00      1S   O  
ATOM   4201  HN  GLN   256      69.901  94.581  76.008  1.00  0.00      1S   H  
ATOM   4202  HA  GLN   256      69.419  91.881  75.700  1.00  1.00      1S   H  
ATOM   4203  HB1 GLN   256      70.538  91.817  78.063  1.00  1.00      1S   H  
ATOM   4204  HB2 GLN   256      70.579  93.609  77.911  1.00  1.00      1S   H  
ATOM   4205  HG1 GLN   256      71.863  93.217  75.650  1.00  1.00      1S   H  
ATOM   4206  HG2 GLN   256      71.955  91.484  76.129  1.00  1.00      1S   H  
ATOM   4207 HE21 GLN   256      74.278  91.444  76.404  1.00  0.00      1S   H  
ATOM   4208 HE22 GLN   256      75.084  92.358  77.626  1.00  0.00      1S   H  
ATOM   4209  N   THR   257      67.101  93.215  77.567  1.00  1.00      1S   N  
ATOM   4210  CA  THR   257      65.951  92.889  78.415  1.00  1.00      1S   C  
ATOM   4211  C   THR   257      64.886  92.092  77.683  1.00  1.00      1S   C  
ATOM   4212  O   THR   257      64.549  90.982  78.093  1.00  1.00      1S   O  
ATOM   4213  CB  THR   257      65.303  94.075  79.133  1.00  1.00      1S   C  
ATOM   4214  CG2 THR   257      66.338  94.761  80.040  1.00  1.00      1S   C  
ATOM   4215  OG1 THR   257      64.751  95.048  78.255  1.00  1.00      1S   O  
ATOM   4216  HN  THR   257      67.157  94.156  77.237  1.00  0.00      1S   H  
ATOM   4217  HA  THR   257      66.319  92.245  79.203  1.00  1.00      1S   H  
ATOM   4218  HB  THR   257      64.474  93.702  79.778  1.00  1.00      1S   H  
ATOM   4219  HG1 THR   257      65.501  95.475  77.824  1.00  1.00      1S   H  
ATOM   4220 HG21 THR   257      67.187  95.158  79.445  1.00  0.00      1S   H  
ATOM   4221 HG22 THR   257      66.732  94.038  80.784  1.00  0.00      1S   H  
ATOM   4222 HG23 THR   257      65.867  95.606  80.587  1.00  0.00      1S   H  
ATOM   4223  N   THR   258      64.343  92.638  76.565  1.00  1.00      1S   N  
ATOM   4224  CA  THR   258      63.364  91.989  75.709  1.00  1.00      1S   C  
ATOM   4225  C   THR   258      63.965  90.755  75.088  1.00  1.00      1S   C  
ATOM   4226  O   THR   258      63.293  89.738  74.941  1.00  1.00      1S   O  
ATOM   4227  CB  THR   258      62.830  92.893  74.600  1.00  1.00      1S   C  
ATOM   4228  CG2 THR   258      61.874  93.932  75.218  1.00  1.00      1S   C  
ATOM   4229  OG1 THR   258      63.881  93.577  73.922  1.00  1.00      1S   O  
ATOM   4230  HN  THR   258      64.601  93.556  76.275  1.00  0.00      1S   H  
ATOM   4231  HA  THR   258      62.537  91.671  76.329  1.00  1.00      1S   H  
ATOM   4232  HB  THR   258      62.253  92.303  73.852  1.00  1.00      1S   H  
ATOM   4233  HG1 THR   258      64.314  92.926  73.363  1.00  1.00      1S   H  
ATOM   4234 HG21 THR   258      62.390  94.540  75.991  1.00  0.00      1S   H  
ATOM   4235 HG22 THR   258      61.007  93.422  75.690  1.00  0.00      1S   H  
ATOM   4236 HG23 THR   258      61.488  94.615  74.431  1.00  0.00      1S   H  
ATOM   4237  N   LEU   259      65.276  90.818  74.761  1.00  1.00      1S   N  
ATOM   4238  CA  LEU   259      66.026  89.701  74.248  1.00  1.00      1S   C  
ATOM   4239  C   LEU   259      66.210  88.597  75.263  1.00  1.00      1S   C  
ATOM   4240  O   LEU   259      66.366  87.456  74.851  1.00  1.00      1S   O  
ATOM   4241  CB  LEU   259      67.409  90.112  73.689  1.00  1.00      1S   C  
ATOM   4242  CG  LEU   259      67.353  90.939  72.379  1.00  1.00      1S   C  
ATOM   4243  CD1 LEU   259      68.769  91.375  71.961  1.00  1.00      1S   C  
ATOM   4244  CD2 LEU   259      66.674  90.194  71.214  1.00  1.00      1S   C  
ATOM   4245  HN  LEU   259      65.794  91.663  74.878  1.00  0.00      1S   H  
ATOM   4246  HA  LEU   259      65.447  89.271  73.446  1.00  1.00      1S   H  
ATOM   4247  HB1 LEU   259      68.017  89.205  73.480  1.00  1.00      1S   H  
ATOM   4248  HB2 LEU   259      67.942  90.705  74.463  1.00  1.00      1S   H  
ATOM   4249  HG  LEU   259      66.758  91.860  72.574  1.00  1.00      1S   H  
ATOM   4250 HD11 LEU   259      69.407  90.485  71.774  1.00  0.00      1S   H  
ATOM   4251 HD12 LEU   259      69.237  91.989  72.759  1.00  0.00      1S   H  
ATOM   4252 HD13 LEU   259      68.726  91.978  71.030  1.00  0.00      1S   H  
ATOM   4253 HD21 LEU   259      65.625  89.927  71.458  1.00  0.00      1S   H  
ATOM   4254 HD22 LEU   259      67.239  89.267  70.983  1.00  0.00      1S   H  
ATOM   4255 HD23 LEU   259      66.664  90.833  70.307  1.00  0.00      1S   H  
ATOM   4256  N   GLN   260      66.163  88.860  76.595  1.00  1.00      1S   N  
ATOM   4257  CA  GLN   260      66.207  87.798  77.588  1.00  1.00      1S   C  
ATOM   4258  C   GLN   260      64.877  87.080  77.699  1.00  1.00      1S   C  
ATOM   4259  O   GLN   260      64.872  85.862  77.865  1.00  1.00      1S   O  
ATOM   4260  CB  GLN   260      66.697  88.250  78.988  1.00  1.00      1S   C  
ATOM   4261  CG  GLN   260      68.236  88.394  79.083  1.00  1.00      1S   C  
ATOM   4262  CD  GLN   260      68.958  87.038  79.015  1.00  1.00      1S   C  
ATOM   4263  NE2 GLN   260      70.064  86.994  78.209  1.00  1.00      1S   N  
ATOM   4264  OE1 GLN   260      68.568  86.069  79.665  1.00  1.00      1S   O  
ATOM   4265  HN  GLN   260      66.070  89.789  76.948  1.00  0.00      1S   H  
ATOM   4266  HA  GLN   260      66.914  87.057  77.243  1.00  1.00      1S   H  
ATOM   4267  HB1 GLN   260      66.377  87.524  79.768  1.00  1.00      1S   H  
ATOM   4268  HB2 GLN   260      66.228  89.228  79.232  1.00  1.00      1S   H  
ATOM   4269  HG1 GLN   260      68.503  88.885  80.042  1.00  1.00      1S   H  
ATOM   4270  HG2 GLN   260      68.596  89.030  78.251  1.00  1.00      1S   H  
ATOM   4271 HE21 GLN   260      70.589  86.146  78.146  1.00  0.00      1S   H  
ATOM   4272 HE22 GLN   260      70.350  87.807  77.708  1.00  0.00      1S   H  
ATOM   4273  N   MET   261      63.716  87.776  77.566  1.00  1.00      1S   N  
ATOM   4274  CA  MET   261      62.418  87.113  77.555  1.00  1.00      1S   C  
ATOM   4275  C   MET   261      62.253  86.263  76.308  1.00  1.00      1S   C  
ATOM   4276  O   MET   261      61.796  85.125  76.380  1.00  1.00      1S   O  
ATOM   4277  CB  MET   261      61.220  88.090  77.669  1.00  1.00      1S   C  
ATOM   4278  CG  MET   261      59.872  87.371  77.908  1.00  1.00      1S   C  
ATOM   4279  SD  MET   261      58.430  88.464  78.124  1.00  1.00      1S   S  
ATOM   4280  CE  MET   261      58.834  89.151  79.758  1.00  1.00      1S   C  
ATOM   4281  HN  MET   261      63.708  88.768  77.462  1.00  0.00      1S   H  
ATOM   4282  HA  MET   261      62.386  86.454  78.413  1.00  1.00      1S   H  
ATOM   4283  HB1 MET   261      61.151  88.718  76.755  1.00  1.00      1S   H  
ATOM   4284  HB2 MET   261      61.414  88.767  78.529  1.00  1.00      1S   H  
ATOM   4285  HG1 MET   261      59.981  86.716  78.801  1.00  1.00      1S   H  
ATOM   4286  HG2 MET   261      59.678  86.702  77.042  1.00  1.00      1S   H  
ATOM   4287  HE1 MET   261      59.776  89.737  79.728  1.00  1.00      1S   H  
ATOM   4288  HE2 MET   261      58.951  88.345  80.514  1.00  1.00      1S   H  
ATOM   4289  HE3 MET   261      58.026  89.830  80.108  1.00  1.00      1S   H  
ATOM   4290  N   LEU   262      62.676  86.795  75.136  1.00  1.00      1S   N  
ATOM   4291  CA  LEU   262      62.711  86.091  73.870  1.00  1.00      1S   C  
ATOM   4292  C   LEU   262      63.624  84.887  73.923  1.00  1.00      1S   C  
ATOM   4293  O   LEU   262      63.253  83.813  73.465  1.00  1.00      1S   O  
ATOM   4294  CB  LEU   262      63.170  87.006  72.709  1.00  1.00      1S   C  
ATOM   4295  CG  LEU   262      62.018  87.647  71.896  1.00  1.00      1S   C  
ATOM   4296  CD1 LEU   262      61.013  88.455  72.739  1.00  1.00      1S   C  
ATOM   4297  CD2 LEU   262      62.603  88.515  70.768  1.00  1.00      1S   C  
ATOM   4298  HN  LEU   262      63.002  87.738  75.101  1.00  0.00      1S   H  
ATOM   4299  HA  LEU   262      61.714  85.734  73.657  1.00  1.00      1S   H  
ATOM   4300  HB1 LEU   262      63.783  86.433  71.976  1.00  1.00      1S   H  
ATOM   4301  HB2 LEU   262      63.820  87.806  73.120  1.00  1.00      1S   H  
ATOM   4302  HG  LEU   262      61.449  86.814  71.419  1.00  1.00      1S   H  
ATOM   4303 HD11 LEU   262      61.521  89.307  73.236  1.00  0.00      1S   H  
ATOM   4304 HD12 LEU   262      60.537  87.820  73.514  1.00  0.00      1S   H  
ATOM   4305 HD13 LEU   262      60.212  88.861  72.086  1.00  0.00      1S   H  
ATOM   4306 HD21 LEU   262      63.265  87.907  70.116  1.00  0.00      1S   H  
ATOM   4307 HD22 LEU   262      63.199  89.347  71.199  1.00  0.00      1S   H  
ATOM   4308 HD23 LEU   262      61.789  88.945  70.147  1.00  0.00      1S   H  
ATOM   4309  N   LEU   263      64.837  85.026  74.502  1.00  1.00      1S   N  
ATOM   4310  CA  LEU   263      65.827  83.971  74.564  1.00  1.00      1S   C  
ATOM   4311  C   LEU   263      65.369  82.826  75.436  1.00  1.00      1S   C  
ATOM   4312  O   LEU   263      65.608  81.668  75.101  1.00  1.00      1S   O  
ATOM   4313  CB  LEU   263      67.186  84.514  75.062  1.00  1.00      1S   C  
ATOM   4314  CG  LEU   263      68.367  83.519  75.079  1.00  1.00      1S   C  
ATOM   4315  CD1 LEU   263      68.651  82.922  73.689  1.00  1.00      1S   C  
ATOM   4316  CD2 LEU   263      69.625  84.204  75.642  1.00  1.00      1S   C  
ATOM   4317  HN  LEU   263      65.127  85.904  74.879  1.00  0.00      1S   H  
ATOM   4318  HA  LEU   263      65.947  83.595  73.558  1.00  1.00      1S   H  
ATOM   4319  HB1 LEU   263      67.057  84.941  76.081  1.00  1.00      1S   H  
ATOM   4320  HB2 LEU   263      67.480  85.349  74.387  1.00  1.00      1S   H  
ATOM   4321  HG  LEU   263      68.111  82.680  75.767  1.00  1.00      1S   H  
ATOM   4322 HD11 LEU   263      68.823  83.733  72.949  1.00  0.00      1S   H  
ATOM   4323 HD12 LEU   263      67.801  82.298  73.343  1.00  0.00      1S   H  
ATOM   4324 HD13 LEU   263      69.559  82.284  73.730  1.00  0.00      1S   H  
ATOM   4325 HD21 LEU   263      69.426  84.596  76.662  1.00  0.00      1S   H  
ATOM   4326 HD22 LEU   263      69.926  85.052  74.989  1.00  0.00      1S   H  
ATOM   4327 HD23 LEU   263      70.467  83.482  75.697  1.00  0.00      1S   H  
ATOM   4328  N   GLU   264      64.649  83.126  76.544  1.00  1.00      1S   N  
ATOM   4329  CA  GLU   264      64.005  82.161  77.411  1.00  1.00      1S   C  
ATOM   4330  C   GLU   264      62.983  81.326  76.661  1.00  1.00      1S   C  
ATOM   4331  O   GLU   264      63.044  80.098  76.686  1.00  1.00      1S   O  
ATOM   4332  CB  GLU   264      63.294  82.872  78.587  1.00  1.00      1S   C  
ATOM   4333  CG  GLU   264      62.625  81.931  79.615  1.00  1.00      1S   C  
ATOM   4334  CD  GLU   264      61.217  82.398  79.988  1.00  1.00      1S   C  
ATOM   4335  OE1 GLU   264      60.378  81.516  80.316  1.00  1.00      1S   O  
ATOM   4336  OE2 GLU   264      60.950  83.629  79.970  1.00  1.00      1S   O1-
ATOM   4337  HN  GLU   264      64.512  84.079  76.811  1.00  0.00      1S   H  
ATOM   4338  HA  GLU   264      64.769  81.503  77.801  1.00  1.00      1S   H  
ATOM   4339  HB1 GLU   264      62.554  83.580  78.159  1.00  1.00      1S   H  
ATOM   4340  HB2 GLU   264      64.044  83.489  79.132  1.00  1.00      1S   H  
ATOM   4341  HG1 GLU   264      63.243  81.882  80.536  1.00  1.00      1S   H  
ATOM   4342  HG2 GLU   264      62.558  80.902  79.208  1.00  1.00      1S   H  
ATOM   4343  N   ILE   265      62.023  81.965  75.948  1.00  1.00      1S   N  
ATOM   4344  CA  ILE   265      60.985  81.242  75.232  1.00  1.00      1S   C  
ATOM   4345  C   ILE   265      61.535  80.480  74.046  1.00  1.00      1S   C  
ATOM   4346  O   ILE   265      60.956  79.477  73.632  1.00  1.00      1S   O  
ATOM   4347  CB  ILE   265      59.781  82.089  74.817  1.00  1.00      1S   C  
ATOM   4348  CG1 ILE   265      60.135  83.222  73.825  1.00  1.00      1S   C  
ATOM   4349  CG2 ILE   265      59.125  82.628  76.108  1.00  1.00      1S   C  
ATOM   4350  CD  ILE   265      58.926  83.995  73.288  1.00  1.00      1S   C  
ATOM   4351  HN  ILE   265      61.966  82.962  75.921  1.00  0.00      1S   H  
ATOM   4352  HA  ILE   265      60.604  80.498  75.915  1.00  1.00      1S   H  
ATOM   4353  HB  ILE   265      59.038  81.422  74.319  1.00  1.00      1S   H  
ATOM   4354 HG11 ILE   265      60.684  82.800  72.957  1.00  0.00      1S   H  
ATOM   4355 HG12 ILE   265      60.812  83.934  74.340  1.00  0.00      1S   H  
ATOM   4356 HG21 ILE   265      59.779  83.379  76.597  1.00  0.00      1S   H  
ATOM   4357 HG22 ILE   265      58.941  81.799  76.824  1.00  0.00      1S   H  
ATOM   4358 HG23 ILE   265      58.152  83.109  75.876  1.00  0.00      1S   H  
ATOM   4359  HD1 ILE   265      58.377  84.497  74.112  1.00  1.00      1S   H  
ATOM   4360  HD2 ILE   265      58.230  83.307  72.762  1.00  1.00      1S   H  
ATOM   4361  HD3 ILE   265      59.260  84.774  72.569  1.00  1.00      1S   H  
ATOM   4362  N   PHE   266      62.688  80.918  73.489  1.00  1.00      1S   N  
ATOM   4363  CA  PHE   266      63.296  80.289  72.346  1.00  1.00      1S   C  
ATOM   4364  C   PHE   266      64.156  79.103  72.726  1.00  1.00      1S   C  
ATOM   4365  O   PHE   266      64.217  78.147  71.954  1.00  1.00      1S   O  
ATOM   4366  CB  PHE   266      64.033  81.283  71.418  1.00  1.00      1S   C  
ATOM   4367  CG  PHE   266      63.107  82.296  70.760  1.00  1.00      1S   C  
ATOM   4368  CD1 PHE   266      61.763  82.027  70.415  1.00  1.00      1S   C  
ATOM   4369  CD2 PHE   266      63.628  83.559  70.433  1.00  1.00      1S   C  
ATOM   4370  CE1 PHE   266      60.971  82.995  69.784  1.00  1.00      1S   C  
ATOM   4371  CE2 PHE   266      62.841  84.528  69.797  1.00  1.00      1S   C  
ATOM   4372  CZ  PHE   266      61.511  84.246  69.473  1.00  1.00      1S   C  
ATOM   4373  HN  PHE   266      63.140  81.744  73.822  1.00  0.00      1S   H  
ATOM   4374  HA  PHE   266      62.511  79.863  71.756  1.00  1.00      1S   H  
ATOM   4375  HB1 PHE   266      64.507  80.724  70.587  1.00  1.00      1S   H  
ATOM   4376  HB2 PHE   266      64.817  81.825  71.991  1.00  1.00      1S   H  
ATOM   4377  HD1 PHE   266      61.310  81.072  70.623  1.00  1.00      1S   H  
ATOM   4378  HD2 PHE   266      64.651  83.786  70.689  1.00  1.00      1S   H  
ATOM   4379  HE1 PHE   266      59.945  82.771  69.532  1.00  1.00      1S   H  
ATOM   4380  HE2 PHE   266      63.258  85.494  69.558  1.00  1.00      1S   H  
ATOM   4381  HZ  PHE   266      60.903  84.992  68.983  1.00  1.00      1S   H  
ATOM   4382  N   VAL   267      64.785  79.072  73.935  1.00  1.00      1S   N  
ATOM   4383  CA  VAL   267      65.409  77.850  74.438  1.00  1.00      1S   C  
ATOM   4384  C   VAL   267      64.359  76.802  74.731  1.00  1.00      1S   C  
ATOM   4385  O   VAL   267      64.598  75.619  74.493  1.00  1.00      1S   O  
ATOM   4386  CB  VAL   267      66.362  77.970  75.636  1.00  1.00      1S   C  
ATOM   4387  CG1 VAL   267      67.632  78.714  75.193  1.00  1.00      1S   C  
ATOM   4388  CG2 VAL   267      65.738  78.637  76.873  1.00  1.00      1S   C  
ATOM   4389  HN  VAL   267      64.803  79.863  74.545  1.00  0.00      1S   H  
ATOM   4390  HA  VAL   267      66.009  77.457  73.628  1.00  1.00      1S   H  
ATOM   4391  HB  VAL   267      66.682  76.943  75.937  1.00  1.00      1S   H  
ATOM   4392 HG11 VAL   267      67.389  79.731  74.821  1.00  0.00      1S   H  
ATOM   4393 HG12 VAL   267      68.133  78.140  74.386  1.00  0.00      1S   H  
ATOM   4394 HG13 VAL   267      68.339  78.809  76.044  1.00  0.00      1S   H  
ATOM   4395 HG21 VAL   267      64.796  78.136  77.179  1.00  0.00      1S   H  
ATOM   4396 HG22 VAL   267      65.534  79.706  76.669  1.00  0.00      1S   H  
ATOM   4397 HG23 VAL   267      66.449  78.584  77.726  1.00  0.00      1S   H  
ATOM   4398  N   TRP   268      63.149  77.210  75.195  1.00  1.00      1S   N  
ATOM   4399  CA  TRP   268      62.039  76.301  75.387  1.00  1.00      1S   C  
ATOM   4400  C   TRP   268      61.573  75.682  74.094  1.00  1.00      1S   C  
ATOM   4401  O   TRP   268      61.459  74.462  74.046  1.00  1.00      1S   O  
ATOM   4402  CB  TRP   268      60.802  76.912  76.089  1.00  1.00      1S   C  
ATOM   4403  CG  TRP   268      60.997  77.541  77.458  1.00  1.00      1S   C  
ATOM   4404  CD1 TRP   268      60.307  78.626  77.919  1.00  1.00      1S   C  
ATOM   4405  CD2 TRP   268      61.885  77.148  78.534  1.00  1.00      1S   C  
ATOM   4406  CE2 TRP   268      61.700  78.083  79.573  1.00  1.00      1S   C  
ATOM   4407  CE3 TRP   268      62.799  76.101  78.680  1.00  1.00      1S   C  
ATOM   4408  NE1 TRP   268      60.724  78.962  79.178  1.00  1.00      1S   N  
ATOM   4409  CZ2 TRP   268      62.440  78.014  80.746  1.00  1.00      1S   C  
ATOM   4410  CZ3 TRP   268      63.542  76.026  79.868  1.00  1.00      1S   C  
ATOM   4411  CH2 TRP   268      63.375  76.977  80.881  1.00  1.00      1S   C  
ATOM   4412  HN  TRP   268      62.978  78.166  75.431  1.00  0.00      1S   H  
ATOM   4413  HA  TRP   268      62.402  75.485  75.991  1.00  1.00      1S   H  
ATOM   4414  HB1 TRP   268      60.031  76.120  76.216  1.00  1.00      1S   H  
ATOM   4415  HB2 TRP   268      60.365  77.693  75.429  1.00  1.00      1S   H  
ATOM   4416  HD1 TRP   268      59.545  79.153  77.362  1.00  1.00      1S   H  
ATOM   4417  HE1 TRP   268      60.454  79.766  79.671  1.00  1.00      1S   H  
ATOM   4418  HE3 TRP   268      62.947  75.345  77.932  1.00  1.00      1S   H  
ATOM   4419  HZ2 TRP   268      62.303  78.738  81.533  1.00  1.00      1S   H  
ATOM   4420  HZ3 TRP   268      64.254  75.225  80.003  1.00  1.00      1S   H  
ATOM   4421  HH2 TRP   268      63.972  76.901  81.778  1.00  1.00      1S   H  
ATOM   4422  N   ILE   269      61.315  76.465  73.008  1.00  1.00      1S   N  
ATOM   4423  CA  ILE   269      60.838  75.882  71.758  1.00  1.00      1S   C  
ATOM   4424  C   ILE   269      61.889  75.006  71.099  1.00  1.00      1S   C  
ATOM   4425  O   ILE   269      61.547  74.019  70.452  1.00  1.00      1S   O  
ATOM   4426  CB  ILE   269      60.204  76.828  70.735  1.00  1.00      1S   C  
ATOM   4427  CG1 ILE   269      61.121  77.977  70.272  1.00  1.00      1S   C  
ATOM   4428  CG2 ILE   269      58.882  77.367  71.323  1.00  1.00      1S   C  
ATOM   4429  CD  ILE   269      60.700  78.584  68.928  1.00  1.00      1S   C  
ATOM   4430  HN  ILE   269      61.409  77.460  73.035  1.00  0.00      1S   H  
ATOM   4431  HA  ILE   269      60.038  75.214  72.040  1.00  1.00      1S   H  
ATOM   4432  HB  ILE   269      59.939  76.231  69.830  1.00  1.00      1S   H  
ATOM   4433 HG11 ILE   269      62.170  77.624  70.183  1.00  0.00      1S   H  
ATOM   4434 HG12 ILE   269      61.078  78.767  71.048  1.00  0.00      1S   H  
ATOM   4435 HG21 ILE   269      59.074  77.954  72.246  1.00  0.00      1S   H  
ATOM   4436 HG22 ILE   269      58.197  76.529  71.568  1.00  0.00      1S   H  
ATOM   4437 HG23 ILE   269      58.374  78.029  70.590  1.00  0.00      1S   H  
ATOM   4438  HD1 ILE   269      59.666  78.985  68.978  1.00  1.00      1S   H  
ATOM   4439  HD2 ILE   269      60.744  77.815  68.127  1.00  1.00      1S   H  
ATOM   4440  HD3 ILE   269      61.384  79.414  68.655  1.00  1.00      1S   H  
ATOM   4441  N   GLY   270      63.197  75.291  71.312  1.00  1.00      1S   N  
ATOM   4442  CA  GLY   270      64.280  74.407  70.927  1.00  1.00      1S   C  
ATOM   4443  C   GLY   270      64.181  73.066  71.612  1.00  1.00      1S   C  
ATOM   4444  O   GLY   270      64.213  72.029  70.959  1.00  1.00      1S   O  
ATOM   4445  HN  GLY   270      63.469  76.125  71.790  1.00  0.00      1S   H  
ATOM   4446  HA1 GLY   270      65.201  74.876  71.241  1.00  1.00      1S   H  
ATOM   4447  HA2 GLY   270      64.223  74.251  69.859  1.00  1.00      1S   H  
ATOM   4448  N   TYR   271      64.019  73.050  72.954  1.00  1.00      1S   N  
ATOM   4449  CA  TYR   271      63.865  71.835  73.729  1.00  1.00      1S   C  
ATOM   4450  C   TYR   271      62.600  71.060  73.390  1.00  1.00      1S   C  
ATOM   4451  O   TYR   271      62.620  69.833  73.461  1.00  1.00      1S   O  
ATOM   4452  CB  TYR   271      63.909  72.095  75.264  1.00  1.00      1S   C  
ATOM   4453  CG  TYR   271      65.254  72.585  75.775  1.00  1.00      1S   C  
ATOM   4454  CD1 TYR   271      66.493  72.210  75.210  1.00  1.00      1S   C  
ATOM   4455  CD2 TYR   271      65.270  73.424  76.904  1.00  1.00      1S   C  
ATOM   4456  CE1 TYR   271      67.699  72.706  75.728  1.00  1.00      1S   C  
ATOM   4457  CE2 TYR   271      66.470  73.921  77.424  1.00  1.00      1S   C  
ATOM   4458  CZ  TYR   271      67.686  73.575  76.827  1.00  1.00      1S   C  
ATOM   4459  OH  TYR   271      68.884  74.114  77.344  1.00  1.00      1S   O  
ATOM   4460  HN  TYR   271      64.021  73.898  73.482  1.00  0.00      1S   H  
ATOM   4461  HA  TYR   271      64.683  71.181  73.461  1.00  1.00      1S   H  
ATOM   4462  HB1 TYR   271      63.681  71.164  75.822  1.00  1.00      1S   H  
ATOM   4463  HB2 TYR   271      63.140  72.856  75.522  1.00  1.00      1S   H  
ATOM   4464  HD1 TYR   271      66.541  71.539  74.367  1.00  1.00      1S   H  
ATOM   4465  HD2 TYR   271      64.338  73.699  77.372  1.00  1.00      1S   H  
ATOM   4466  HE1 TYR   271      68.633  72.418  75.267  1.00  1.00      1S   H  
ATOM   4467  HE2 TYR   271      66.454  74.580  78.280  1.00  1.00      1S   H  
ATOM   4468  HH  TYR   271      69.616  73.799  76.795  1.00  1.00      1S   H  
ATOM   4469  N   VAL   272      61.477  71.714  72.972  1.00  1.00      1S   N  
ATOM   4470  CA  VAL   272      60.281  70.978  72.573  1.00  1.00      1S   C  
ATOM   4471  C   VAL   272      60.458  70.232  71.267  1.00  1.00      1S   C  
ATOM   4472  O   VAL   272      59.747  69.256  71.044  1.00  1.00      1S   O  
ATOM   4473  CB  VAL   272      58.925  71.706  72.586  1.00  1.00      1S   C  
ATOM   4474  CG1 VAL   272      58.779  72.542  73.870  1.00  1.00      1S   C  
ATOM   4475  CG2 VAL   272      58.630  72.548  71.326  1.00  1.00      1S   C  
ATOM   4476  HN  VAL   272      61.424  72.712  72.949  1.00  0.00      1S   H  
ATOM   4477  HA  VAL   272      60.157  70.215  73.330  1.00  1.00      1S   H  
ATOM   4478  HB  VAL   272      58.137  70.914  72.629  1.00  1.00      1S   H  
ATOM   4479 HG11 VAL   272      59.333  73.495  73.776  1.00  0.00      1S   H  
ATOM   4480 HG12 VAL   272      59.163  71.986  74.748  1.00  0.00      1S   H  
ATOM   4481 HG13 VAL   272      57.710  72.789  74.043  1.00  0.00      1S   H  
ATOM   4482 HG21 VAL   272      58.605  71.921  70.411  1.00  0.00      1S   H  
ATOM   4483 HG22 VAL   272      59.387  73.341  71.199  1.00  0.00      1S   H  
ATOM   4484 HG23 VAL   272      57.637  73.034  71.431  1.00  0.00      1S   H  
ATOM   4485  N   SER   273      61.433  70.617  70.394  1.00  1.00      1S   N  
ATOM   4486  CA  SER   273      61.762  69.863  69.187  1.00  1.00      1S   C  
ATOM   4487  C   SER   273      62.198  68.446  69.494  1.00  1.00      1S   C  
ATOM   4488  O   SER   273      61.906  67.521  68.738  1.00  1.00      1S   O  
ATOM   4489  CB  SER   273      62.847  70.511  68.283  1.00  1.00      1S   C  
ATOM   4490  OG  SER   273      64.166  70.388  68.796  1.00  1.00      1S   O  
ATOM   4491  HN  SER   273      61.979  71.436  70.561  1.00  0.00      1S   H  
ATOM   4492  HA  SER   273      60.853  69.814  68.605  1.00  1.00      1S   H  
ATOM   4493  HB1 SER   273      62.627  71.585  68.164  1.00  1.00      1S   H  
ATOM   4494  HB2 SER   273      62.829  70.034  67.279  1.00  1.00      1S   H  
ATOM   4495  HG1 SER   273      64.216  70.985  69.554  1.00  0.00      1S   H  
ATOM   4496  N   SER   274      62.894  68.259  70.643  1.00  1.00      1S   N  
ATOM   4497  CA  SER   274      63.347  66.975  71.122  1.00  1.00      1S   C  
ATOM   4498  C   SER   274      62.189  66.039  71.400  1.00  1.00      1S   C  
ATOM   4499  O   SER   274      62.316  64.832  71.213  1.00  1.00      1S   O  
ATOM   4500  CB  SER   274      64.232  67.090  72.388  1.00  1.00      1S   C  
ATOM   4501  OG  SER   274      65.413  67.835  72.109  1.00  1.00      1S   O  
ATOM   4502  HN  SER   274      63.148  69.036  71.217  1.00  0.00      1S   H  
ATOM   4503  HA  SER   274      63.934  66.539  70.329  1.00  1.00      1S   H  
ATOM   4504  HB1 SER   274      64.535  66.085  72.748  1.00  1.00      1S   H  
ATOM   4505  HB2 SER   274      63.674  67.600  73.199  1.00  1.00      1S   H  
ATOM   4506  HG1 SER   274      65.975  67.254  71.578  1.00  0.00      1S   H  
ATOM   4507  N   GLY   275      61.012  66.578  71.797  1.00  1.00      1S   N  
ATOM   4508  CA  GLY   275      59.800  65.804  71.980  1.00  1.00      1S   C  
ATOM   4509  C   GLY   275      59.013  65.605  70.702  1.00  1.00      1S   C  
ATOM   4510  O   GLY   275      58.205  64.683  70.617  1.00  1.00      1S   O  
ATOM   4511  HN  GLY   275      60.925  67.561  71.954  1.00  0.00      1S   H  
ATOM   4512  HA1 GLY   275      59.179  66.366  72.661  1.00  1.00      1S   H  
ATOM   4513  HA2 GLY   275      60.065  64.831  72.371  1.00  1.00      1S   H  
ATOM   4514  N   VAL   276      59.217  66.468  69.674  1.00  1.00      1S   N  
ATOM   4515  CA  VAL   276      58.493  66.442  68.411  1.00  1.00      1S   C  
ATOM   4516  C   VAL   276      58.862  65.235  67.574  1.00  1.00      1S   C  
ATOM   4517  O   VAL   276      57.967  64.623  66.997  1.00  1.00      1S   O  
ATOM   4518  CB  VAL   276      58.646  67.749  67.624  1.00  1.00      1S   C  
ATOM   4519  CG1 VAL   276      58.232  67.628  66.140  1.00  1.00      1S   C  
ATOM   4520  CG2 VAL   276      57.777  68.823  68.309  1.00  1.00      1S   C  
ATOM   4521  HN  VAL   276      59.874  67.213  69.768  1.00  0.00      1S   H  
ATOM   4522  HA  VAL   276      57.444  66.331  68.650  1.00  1.00      1S   H  
ATOM   4523  HB  VAL   276      59.708  68.073  67.652  1.00  1.00      1S   H  
ATOM   4524 HG11 VAL   276      57.213  67.195  66.053  1.00  0.00      1S   H  
ATOM   4525 HG12 VAL   276      58.947  66.993  65.575  1.00  0.00      1S   H  
ATOM   4526 HG13 VAL   276      58.227  68.633  65.668  1.00  0.00      1S   H  
ATOM   4527 HG21 VAL   276      58.067  68.961  69.368  1.00  0.00      1S   H  
ATOM   4528 HG22 VAL   276      56.707  68.526  68.277  1.00  0.00      1S   H  
ATOM   4529 HG23 VAL   276      57.886  69.795  67.783  1.00  0.00      1S   H  
ATOM   4530  N   ASN   277      60.162  64.844  67.511  1.00  1.00      1S   N  
ATOM   4531  CA  ASN   277      60.672  63.662  66.815  1.00  1.00      1S   C  
ATOM   4532  C   ASN   277      59.781  62.415  66.881  1.00  1.00      1S   C  
ATOM   4533  O   ASN   277      59.333  61.998  65.812  1.00  1.00      1S   O  
ATOM   4534  CB  ASN   277      62.117  63.295  67.287  1.00  1.00      1S   C  
ATOM   4535  CG  ASN   277      63.194  63.860  66.351  1.00  1.00      1S   C  
ATOM   4536  ND2 ASN   277      64.238  64.508  66.951  1.00  1.00      1S   N  
ATOM   4537  OD1 ASN   277      63.127  63.689  65.140  1.00  1.00      1S   O  
ATOM   4538  HN  ASN   277      60.860  65.382  67.978  1.00  0.00      1S   H  
ATOM   4539  HA  ASN   277      60.694  63.935  65.769  1.00  1.00      1S   H  
ATOM   4540  HB1 ASN   277      62.263  62.194  67.311  1.00  1.00      1S   H  
ATOM   4541  HB2 ASN   277      62.261  63.674  68.321  1.00  1.00      1S   H  
ATOM   4542 HD21 ASN   277      64.298  64.570  67.947  1.00  0.00      1S   H  
ATOM   4543 HD22 ASN   277      64.992  64.843  66.388  1.00  0.00      1S   H  
ATOM   4544  N   PRO   278      59.454  61.787  68.023  1.00  1.00      1S   N  
ATOM   4545  CA  PRO   278      58.684  60.549  68.069  1.00  1.00      1S   C  
ATOM   4546  C   PRO   278      57.252  60.732  67.636  1.00  1.00      1S   C  
ATOM   4547  O   PRO   278      56.666  59.762  67.160  1.00  1.00      1S   O  
ATOM   4548  CB  PRO   278      58.743  60.109  69.542  1.00  1.00      1S   C  
ATOM   4549  CG  PRO   278      59.086  61.381  70.320  1.00  1.00      1S   C  
ATOM   4550  CD  PRO   278      59.980  62.127  69.343  1.00  1.00      1S   C  
ATOM   4551  HA  PRO   278      59.136  59.830  67.403  1.00  1.00      1S   H  
ATOM   4552  HB1 PRO   278      59.584  59.397  69.669  1.00  1.00      1S   H  
ATOM   4553  HB2 PRO   278      57.813  59.628  69.905  1.00  1.00      1S   H  
ATOM   4554  HG1 PRO   278      58.162  61.969  70.509  1.00  1.00      1S   H  
ATOM   4555  HG2 PRO   278      59.602  61.173  71.278  1.00  1.00      1S   H  
ATOM   4556  HD1 PRO   278      59.961  63.219  69.526  1.00  1.00      1S   H  
ATOM   4557  HD2 PRO   278      61.021  61.747  69.409  1.00  1.00      1S   H  
ATOM   4558  N   LEU   279      56.675  61.950  67.765  1.00  1.00      1S   N  
ATOM   4559  CA  LEU   279      55.357  62.249  67.252  1.00  1.00      1S   C  
ATOM   4560  C   LEU   279      55.359  62.230  65.741  1.00  1.00      1S   C  
ATOM   4561  O   LEU   279      54.442  61.678  65.145  1.00  1.00      1S   O  
ATOM   4562  CB  LEU   279      54.797  63.613  67.726  1.00  1.00      1S   C  
ATOM   4563  CG  LEU   279      54.434  63.684  69.228  1.00  1.00      1S   C  
ATOM   4564  CD1 LEU   279      54.084  65.132  69.619  1.00  1.00      1S   C  
ATOM   4565  CD2 LEU   279      53.277  62.738  69.606  1.00  1.00      1S   C  
ATOM   4566  HN  LEU   279      57.155  62.706  68.203  1.00  0.00      1S   H  
ATOM   4567  HA  LEU   279      54.690  61.465  67.579  1.00  1.00      1S   H  
ATOM   4568  HB1 LEU   279      53.874  63.855  67.153  1.00  1.00      1S   H  
ATOM   4569  HB2 LEU   279      55.543  64.406  67.505  1.00  1.00      1S   H  
ATOM   4570  HG  LEU   279      55.331  63.384  69.818  1.00  1.00      1S   H  
ATOM   4571 HD11 LEU   279      53.207  65.484  69.035  1.00  0.00      1S   H  
ATOM   4572 HD12 LEU   279      54.942  65.807  69.413  1.00  0.00      1S   H  
ATOM   4573 HD13 LEU   279      53.836  65.193  70.700  1.00  0.00      1S   H  
ATOM   4574 HD21 LEU   279      53.538  61.680  69.399  1.00  0.00      1S   H  
ATOM   4575 HD22 LEU   279      52.365  62.999  69.028  1.00  0.00      1S   H  
ATOM   4576 HD23 LEU   279      53.044  62.832  70.688  1.00  0.00      1S   H  
ATOM   4577  N   VAL   280      56.399  62.789  65.073  1.00  1.00      1S   N  
ATOM   4578  CA  VAL   280      56.493  62.827  63.621  1.00  1.00      1S   C  
ATOM   4579  C   VAL   280      56.626  61.428  63.057  1.00  1.00      1S   C  
ATOM   4580  O   VAL   280      55.944  61.080  62.094  1.00  1.00      1S   O  
ATOM   4581  CB  VAL   280      57.637  63.706  63.119  1.00  1.00      1S   C  
ATOM   4582  CG1 VAL   280      57.710  63.721  61.576  1.00  1.00      1S   C  
ATOM   4583  CG2 VAL   280      57.416  65.144  63.623  1.00  1.00      1S   C  
ATOM   4584  HN  VAL   280      57.153  63.218  65.569  1.00  0.00      1S   H  
ATOM   4585  HA  VAL   280      55.565  63.241  63.252  1.00  1.00      1S   H  
ATOM   4586  HB  VAL   280      58.603  63.329  63.524  1.00  1.00      1S   H  
ATOM   4587 HG11 VAL   280      56.757  64.094  61.151  1.00  0.00      1S   H  
ATOM   4588 HG12 VAL   280      57.928  62.716  61.161  1.00  0.00      1S   H  
ATOM   4589 HG13 VAL   280      58.515  64.410  61.243  1.00  0.00      1S   H  
ATOM   4590 HG21 VAL   280      57.382  65.188  64.727  1.00  0.00      1S   H  
ATOM   4591 HG22 VAL   280      56.462  65.549  63.225  1.00  0.00      1S   H  
ATOM   4592 HG23 VAL   280      58.248  65.794  63.277  1.00  0.00      1S   H  
ATOM   4593  N   TYR   281      57.473  60.568  63.671  1.00  1.00      1S   N  
ATOM   4594  CA  TYR   281      57.646  59.196  63.238  1.00  1.00      1S   C  
ATOM   4595  C   TYR   281      56.368  58.391  63.397  1.00  1.00      1S   C  
ATOM   4596  O   TYR   281      56.033  57.596  62.527  1.00  1.00      1S   O  
ATOM   4597  CB  TYR   281      58.801  58.456  63.973  1.00  1.00      1S   C  
ATOM   4598  CG  TYR   281      60.125  59.169  63.801  1.00  1.00      1S   C  
ATOM   4599  CD1 TYR   281      60.628  59.495  62.526  1.00  1.00      1S   C  
ATOM   4600  CD2 TYR   281      60.879  59.534  64.931  1.00  1.00      1S   C  
ATOM   4601  CE1 TYR   281      61.809  60.238  62.392  1.00  1.00      1S   C  
ATOM   4602  CE2 TYR   281      62.045  60.299  64.803  1.00  1.00      1S   C  
ATOM   4603  CZ  TYR   281      62.496  60.673  63.532  1.00  1.00      1S   C  
ATOM   4604  OH  TYR   281      63.619  61.516  63.394  1.00  1.00      1S   O  
ATOM   4605  HN  TYR   281      58.034  60.857  64.446  1.00  0.00      1S   H  
ATOM   4606  HA  TYR   281      57.871  59.223  62.180  1.00  1.00      1S   H  
ATOM   4607  HB1 TYR   281      58.923  57.431  63.564  1.00  1.00      1S   H  
ATOM   4608  HB2 TYR   281      58.571  58.383  65.059  1.00  1.00      1S   H  
ATOM   4609  HD1 TYR   281      60.092  59.196  61.639  1.00  1.00      1S   H  
ATOM   4610  HD2 TYR   281      60.532  59.266  65.915  1.00  1.00      1S   H  
ATOM   4611  HE1 TYR   281      62.164  60.512  61.409  1.00  1.00      1S   H  
ATOM   4612  HE2 TYR   281      62.580  60.611  65.687  1.00  1.00      1S   H  
ATOM   4613  HH  TYR   281      63.668  62.073  64.179  1.00  1.00      1S   H  
ATOM   4614  N   THR   282      55.590  58.587  64.489  1.00  1.00      1S   N  
ATOM   4615  CA  THR   282      54.398  57.792  64.738  1.00  1.00      1S   C  
ATOM   4616  C   THR   282      53.215  58.272  63.910  1.00  1.00      1S   C  
ATOM   4617  O   THR   282      52.335  57.491  63.557  1.00  1.00      1S   O  
ATOM   4618  CB  THR   282      54.100  57.666  66.235  1.00  1.00      1S   C  
ATOM   4619  CG2 THR   282      53.188  58.774  66.794  1.00  1.00      1S   C  
ATOM   4620  OG1 THR   282      53.521  56.406  66.539  1.00  1.00      1S   O  
ATOM   4621  HN  THR   282      55.835  59.252  65.193  1.00  0.00      1S   H  
ATOM   4622  HA  THR   282      54.626  56.792  64.388  1.00  1.00      1S   H  
ATOM   4623  HB  THR   282      55.074  57.701  66.774  1.00  1.00      1S   H  
ATOM   4624  HG1 THR   282      53.752  56.221  67.452  1.00  1.00      1S   H  
ATOM   4625 HG21 THR   282      52.153  58.669  66.405  1.00  0.00      1S   H  
ATOM   4626 HG22 THR   282      53.573  59.776  66.522  1.00  0.00      1S   H  
ATOM   4627 HG23 THR   282      53.147  58.705  67.902  1.00  0.00      1S   H  
ATOM   4628  N   LEU   283      53.182  59.570  63.528  1.00  1.00      1S   N  
ATOM   4629  CA  LEU   283      52.171  60.126  62.655  1.00  1.00      1S   C  
ATOM   4630  C   LEU   283      52.366  59.656  61.231  1.00  1.00      1S   C  
ATOM   4631  O   LEU   283      51.418  59.194  60.601  1.00  1.00      1S   O  
ATOM   4632  CB  LEU   283      52.196  61.677  62.658  1.00  1.00      1S   C  
ATOM   4633  CG  LEU   283      51.586  62.324  63.925  1.00  1.00      1S   C  
ATOM   4634  CD1 LEU   283      52.028  63.795  64.059  1.00  1.00      1S   C  
ATOM   4635  CD2 LEU   283      50.050  62.216  63.957  1.00  1.00      1S   C  
ATOM   4636  HN  LEU   283      53.873  60.217  63.847  1.00  0.00      1S   H  
ATOM   4637  HA  LEU   283      51.201  59.780  62.984  1.00  1.00      1S   H  
ATOM   4638  HB1 LEU   283      51.644  62.080  61.781  1.00  1.00      1S   H  
ATOM   4639  HB2 LEU   283      53.255  62.005  62.568  1.00  1.00      1S   H  
ATOM   4640  HG  LEU   283      51.979  61.779  64.814  1.00  1.00      1S   H  
ATOM   4641 HD11 LEU   283      51.668  64.386  63.190  1.00  0.00      1S   H  
ATOM   4642 HD12 LEU   283      53.135  63.864  64.100  1.00  0.00      1S   H  
ATOM   4643 HD13 LEU   283      51.612  64.238  64.988  1.00  0.00      1S   H  
ATOM   4644 HD21 LEU   283      49.726  61.156  63.919  1.00  0.00      1S   H  
ATOM   4645 HD22 LEU   283      49.611  62.755  63.091  1.00  0.00      1S   H  
ATOM   4646 HD23 LEU   283      49.656  62.670  64.891  1.00  0.00      1S   H  
ATOM   4647  N   PHE   284      53.591  59.788  60.678  1.00  1.00      1S   N  
ATOM   4648  CA  PHE   284      53.794  59.719  59.246  1.00  1.00      1S   C  
ATOM   4649  C   PHE   284      54.495  58.445  58.800  1.00  1.00      1S   C  
ATOM   4650  O   PHE   284      54.652  58.234  57.599  1.00  1.00      1S   O  
ATOM   4651  CB  PHE   284      54.567  60.966  58.740  1.00  1.00      1S   C  
ATOM   4652  CG  PHE   284      53.798  62.239  59.031  1.00  1.00      1S   C  
ATOM   4653  CD1 PHE   284      52.655  62.580  58.283  1.00  1.00      1S   C  
ATOM   4654  CD2 PHE   284      54.216  63.117  60.047  1.00  1.00      1S   C  
ATOM   4655  CE1 PHE   284      51.952  63.764  58.546  1.00  1.00      1S   C  
ATOM   4656  CE2 PHE   284      53.515  64.298  60.319  1.00  1.00      1S   C  
ATOM   4657  CZ  PHE   284      52.381  64.623  59.566  1.00  1.00      1S   C  
ATOM   4658  HN  PHE   284      54.375  60.096  61.215  1.00  0.00      1S   H  
ATOM   4659  HA  PHE   284      52.835  59.718  58.745  1.00  1.00      1S   H  
ATOM   4660  HB1 PHE   284      54.709  60.915  57.640  1.00  1.00      1S   H  
ATOM   4661  HB2 PHE   284      55.563  61.027  59.231  1.00  1.00      1S   H  
ATOM   4662  HD1 PHE   284      52.317  61.925  57.494  1.00  1.00      1S   H  
ATOM   4663  HD2 PHE   284      55.085  62.872  60.631  1.00  1.00      1S   H  
ATOM   4664  HE1 PHE   284      51.079  64.016  57.963  1.00  1.00      1S   H  
ATOM   4665  HE2 PHE   284      53.849  64.956  61.109  1.00  1.00      1S   H  
ATOM   4666  HZ  PHE   284      51.840  65.535  59.770  1.00  1.00      1S   H  
ATOM   4667  N   ASN   285      54.906  57.547  59.734  1.00  1.00      1S   N  
ATOM   4668  CA  ASN   285      55.501  56.264  59.397  1.00  1.00      1S   C  
ATOM   4669  C   ASN   285      54.672  55.190  60.074  1.00  1.00      1S   C  
ATOM   4670  O   ASN   285      54.684  55.042  61.295  1.00  1.00      1S   O  
ATOM   4671  CB  ASN   285      57.012  56.200  59.797  1.00  1.00      1S   C  
ATOM   4672  CG  ASN   285      57.747  54.904  59.392  1.00  1.00      1S   C  
ATOM   4673  ND2 ASN   285      59.082  55.053  59.113  1.00  1.00      1S   N  
ATOM   4674  OD1 ASN   285      57.194  53.812  59.362  1.00  1.00      1S   O  
ATOM   4675  HN  ASN   285      54.797  57.725  60.710  1.00  0.00      1S   H  
ATOM   4676  HA  ASN   285      55.433  56.103  58.329  1.00  1.00      1S   H  
ATOM   4677  HB1 ASN   285      57.120  56.316  60.892  1.00  1.00      1S   H  
ATOM   4678  HB2 ASN   285      57.517  57.064  59.314  1.00  1.00      1S   H  
ATOM   4679 HD21 ASN   285      59.620  54.241  58.888  1.00  0.00      1S   H  
ATOM   4680 HD22 ASN   285      59.509  55.950  59.162  1.00  0.00      1S   H  
ATOM   4681  N   LYS   286      53.948  54.398  59.243  1.00  1.00      1S   N  
ATOM   4682  CA  LYS   286      53.112  53.261  59.586  1.00  1.00      1S   C  
ATOM   4683  C   LYS   286      53.821  52.225  60.431  1.00  1.00      1S   C  
ATOM   4684  O   LYS   286      53.249  51.749  61.408  1.00  1.00      1S   O  
ATOM   4685  CB  LYS   286      52.547  52.629  58.277  1.00  1.00      1S   C  
ATOM   4686  CG  LYS   286      52.204  51.123  58.252  1.00  1.00      1S   C  
ATOM   4687  CD  LYS   286      51.019  50.658  59.114  1.00  1.00      1S   C  
ATOM   4688  CE  LYS   286      50.950  49.124  59.139  1.00  1.00      1S   C  
ATOM   4689  NZ  LYS   286      49.783  48.635  59.903  1.00  1.00      1S   N1+
ATOM   4690  HN  LYS   286      53.954  54.598  58.267  1.00  0.00      1S   H  
ATOM   4691  HA  LYS   286      52.285  53.633  60.176  1.00  1.00      1S   H  
ATOM   4692  HB1 LYS   286      53.319  52.773  57.485  1.00  1.00      1S   H  
ATOM   4693  HB2 LYS   286      51.652  53.209  57.966  1.00  1.00      1S   H  
ATOM   4694  HG1 LYS   286      53.107  50.539  58.535  1.00  1.00      1S   H  
ATOM   4695  HG2 LYS   286      51.969  50.851  57.197  1.00  1.00      1S   H  
ATOM   4696  HD1 LYS   286      50.078  51.079  58.698  1.00  1.00      1S   H  
ATOM   4697  HD2 LYS   286      51.135  51.034  60.154  1.00  1.00      1S   H  
ATOM   4698  HE1 LYS   286      51.865  48.715  59.622  1.00  1.00      1S   H  
ATOM   4699  HE2 LYS   286      50.873  48.720  58.108  1.00  1.00      1S   H  
ATOM   4700  HZ1 LYS   286      48.896  48.968  59.480  1.00  1.00      1S   H  
ATOM   4701  HZ2 LYS   286      49.858  48.986  60.887  1.00  1.00      1S   H  
ATOM   4702  HZ3 LYS   286      49.799  47.595  59.932  1.00  1.00      1S   H  
ATOM   4703  N   THR   287      55.079  51.851  60.094  1.00  1.00      1S   N  
ATOM   4704  CA  THR   287      55.807  50.784  60.761  1.00  1.00      1S   C  
ATOM   4705  C   THR   287      56.150  51.176  62.185  1.00  1.00      1S   C  
ATOM   4706  O   THR   287      56.005  50.365  63.098  1.00  1.00      1S   O  
ATOM   4707  CB  THR   287      57.056  50.356  60.003  1.00  1.00      1S   C  
ATOM   4708  CG2 THR   287      57.655  49.069  60.607  1.00  1.00      1S   C  
ATOM   4709  OG1 THR   287      56.726  50.086  58.646  1.00  1.00      1S   O  
ATOM   4710  HN  THR   287      55.557  52.275  59.327  1.00  0.00      1S   H  
ATOM   4711  HA  THR   287      55.141  49.933  60.809  1.00  1.00      1S   H  
ATOM   4712  HB  THR   287      57.813  51.171  60.014  1.00  1.00      1S   H  
ATOM   4713  HG1 THR   287      57.554  49.873  58.209  1.00  1.00      1S   H  
ATOM   4714 HG21 THR   287      56.917  48.240  60.569  1.00  0.00      1S   H  
ATOM   4715 HG22 THR   287      57.954  49.224  61.664  1.00  0.00      1S   H  
ATOM   4716 HG23 THR   287      58.559  48.761  60.039  1.00  0.00      1S   H  
ATOM   4717  N   PHE   288      56.555  52.451  62.416  1.00  1.00      1S   N  
ATOM   4718  CA  PHE   288      56.773  52.991  63.746  1.00  1.00      1S   C  
ATOM   4719  C   PHE   288      55.486  53.077  64.539  1.00  1.00      1S   C  
ATOM   4720  O   PHE   288      55.492  52.770  65.727  1.00  1.00      1S   O  
ATOM   4721  CB  PHE   288      57.414  54.408  63.736  1.00  1.00      1S   C  
ATOM   4722  CG  PHE   288      58.920  54.342  63.749  1.00  1.00      1S   C  
ATOM   4723  CD1 PHE   288      59.599  53.831  64.871  1.00  1.00      1S   C  
ATOM   4724  CD2 PHE   288      59.674  54.871  62.689  1.00  1.00      1S   C  
ATOM   4725  CE1 PHE   288      60.998  53.853  64.932  1.00  1.00      1S   C  
ATOM   4726  CE2 PHE   288      61.072  54.894  62.743  1.00  1.00      1S   C  
ATOM   4727  CZ  PHE   288      61.735  54.388  63.867  1.00  1.00      1S   C  
ATOM   4728  HN  PHE   288      56.681  53.093  61.663  1.00  0.00      1S   H  
ATOM   4729  HA  PHE   288      57.412  52.298  64.278  1.00  1.00      1S   H  
ATOM   4730  HB1 PHE   288      57.135  54.987  64.643  1.00  1.00      1S   H  
ATOM   4731  HB2 PHE   288      57.069  54.975  62.845  1.00  1.00      1S   H  
ATOM   4732  HD1 PHE   288      59.037  53.440  65.707  1.00  1.00      1S   H  
ATOM   4733  HD2 PHE   288      59.168  55.298  61.839  1.00  1.00      1S   H  
ATOM   4734  HE1 PHE   288      61.503  53.469  65.805  1.00  1.00      1S   H  
ATOM   4735  HE2 PHE   288      61.638  55.313  61.925  1.00  1.00      1S   H  
ATOM   4736  HZ  PHE   288      62.812  54.424  63.913  1.00  1.00      1S   H  
ATOM   4737  N   ARG   289      54.350  53.475  63.913  1.00  1.00      1S   N  
ATOM   4738  CA  ARG   289      53.075  53.602  64.596  1.00  1.00      1S   C  
ATOM   4739  C   ARG   289      52.570  52.281  65.125  1.00  1.00      1S   C  
ATOM   4740  O   ARG   289      52.170  52.173  66.283  1.00  1.00      1S   O  
ATOM   4741  CB  ARG   289      51.965  54.213  63.710  1.00  1.00      1S   C  
ATOM   4742  CG  ARG   289      50.796  54.769  64.549  1.00  1.00      1S   C  
ATOM   4743  CD  ARG   289      49.523  55.083  63.754  1.00  1.00      1S   C  
ATOM   4744  NE  ARG   289      49.818  56.129  62.723  1.00  1.00      1S   N  
ATOM   4745  CZ  ARG   289      48.932  56.454  61.743  1.00  1.00      1S   C  
ATOM   4746  NH1 ARG   289      47.704  55.867  61.685  1.00  1.00      1S   N1+
ATOM   4747  NH2 ARG   289      49.262  57.375  60.805  1.00  1.00      1S   N  
ATOM   4748  HN  ARG   289      54.357  53.741  62.950  1.00  0.00      1S   H  
ATOM   4749  HA  ARG   289      53.238  54.251  65.440  1.00  1.00      1S   H  
ATOM   4750  HB1 ARG   289      51.589  53.458  62.986  1.00  1.00      1S   H  
ATOM   4751  HB2 ARG   289      52.403  55.043  63.116  1.00  1.00      1S   H  
ATOM   4752  HG1 ARG   289      51.141  55.679  65.087  1.00  1.00      1S   H  
ATOM   4753  HG2 ARG   289      50.515  54.019  65.322  1.00  1.00      1S   H  
ATOM   4754  HD1 ARG   289      48.734  55.474  64.433  1.00  1.00      1S   H  
ATOM   4755  HD2 ARG   289      49.161  54.162  63.246  1.00  1.00      1S   H  
ATOM   4756  HE  ARG   289      50.700  56.606  62.762  1.00  1.00      1S   H  
ATOM   4757 HH11 ARG   289      47.445  55.199  62.378  1.00  0.00      1S   H  
ATOM   4758 HH12 ARG   289      47.067  56.123  60.962  1.00  0.00      1S   H  
ATOM   4759 HH21 ARG   289      50.152  57.839  60.843  1.00  0.00      1S   H  
ATOM   4760 HH22 ARG   289      48.613  57.615  60.086  1.00  0.00      1S   H  
ATOM   4761  N   ASP   290      52.618  51.238  64.269  1.00  1.00      1S   N  
ATOM   4762  CA  ASP   290      52.233  49.877  64.562  1.00  1.00      1S   C  
ATOM   4763  C   ASP   290      53.051  49.302  65.683  1.00  1.00      1S   C  
ATOM   4764  O   ASP   290      52.515  48.668  66.590  1.00  1.00      1S   O  
ATOM   4765  CB  ASP   290      52.452  48.998  63.304  1.00  1.00      1S   C  
ATOM   4766  CG  ASP   290      51.116  48.602  62.700  1.00  1.00      1S   C  
ATOM   4767  OD1 ASP   290      50.225  49.483  62.571  1.00  1.00      1S   O  
ATOM   4768  OD2 ASP   290      50.977  47.406  62.325  1.00  1.00      1S   O1-
ATOM   4769  HN  ASP   290      52.935  51.382  63.332  1.00  0.00      1S   H  
ATOM   4770  HA  ASP   290      51.201  49.887  64.887  1.00  1.00      1S   H  
ATOM   4771  HB1 ASP   290      53.029  48.078  63.520  1.00  1.00      1S   H  
ATOM   4772  HB2 ASP   290      53.032  49.568  62.548  1.00  1.00      1S   H  
ATOM   4773  N   ALA   291      54.378  49.546  65.635  1.00  1.00      1S   N  
ATOM   4774  CA  ALA   291      55.342  49.122  66.615  1.00  1.00      1S   C  
ATOM   4775  C   ALA   291      55.045  49.719  67.974  1.00  1.00      1S   C  
ATOM   4776  O   ALA   291      54.921  48.983  68.948  1.00  1.00      1S   O  
ATOM   4777  CB  ALA   291      56.758  49.494  66.146  1.00  1.00      1S   C  
ATOM   4778  HN  ALA   291      54.764  50.057  64.870  1.00  0.00      1S   H  
ATOM   4779  HA  ALA   291      55.275  48.047  66.697  1.00  1.00      1S   H  
ATOM   4780  HB1 ALA   291      56.855  50.589  65.996  1.00  1.00      1S   H  
ATOM   4781  HB2 ALA   291      56.970  48.993  65.177  1.00  1.00      1S   H  
ATOM   4782  HB3 ALA   291      57.524  49.166  66.868  1.00  1.00      1S   H  
ATOM   4783  N   PHE   292      54.858  51.059  68.057  1.00  1.00      1S   N  
ATOM   4784  CA  PHE   292      54.512  51.797  69.262  1.00  1.00      1S   C  
ATOM   4785  C   PHE   292      53.254  51.263  69.907  1.00  1.00      1S   C  
ATOM   4786  O   PHE   292      53.242  50.992  71.107  1.00  1.00      1S   O  
ATOM   4787  CB  PHE   292      54.262  53.307  68.976  1.00  1.00      1S   C  
ATOM   4788  CG  PHE   292      55.506  54.165  69.029  1.00  1.00      1S   C  
ATOM   4789  CD1 PHE   292      56.744  53.773  68.480  1.00  1.00      1S   C  
ATOM   4790  CD2 PHE   292      55.409  55.439  69.621  1.00  1.00      1S   C  
ATOM   4791  CE1 PHE   292      57.846  54.636  68.515  1.00  1.00      1S   C  
ATOM   4792  CE2 PHE   292      56.509  56.301  69.663  1.00  1.00      1S   C  
ATOM   4793  CZ  PHE   292      57.726  55.899  69.106  1.00  1.00      1S   C  
ATOM   4794  HN  PHE   292      54.957  51.626  67.240  1.00  0.00      1S   H  
ATOM   4795  HA  PHE   292      55.315  51.672  69.976  1.00  1.00      1S   H  
ATOM   4796  HB1 PHE   292      53.553  53.731  69.722  1.00  1.00      1S   H  
ATOM   4797  HB2 PHE   292      53.810  53.429  67.969  1.00  1.00      1S   H  
ATOM   4798  HD1 PHE   292      56.861  52.810  68.007  1.00  1.00      1S   H  
ATOM   4799  HD2 PHE   292      54.470  55.762  70.046  1.00  1.00      1S   H  
ATOM   4800  HE1 PHE   292      58.787  54.325  68.086  1.00  1.00      1S   H  
ATOM   4801  HE2 PHE   292      56.420  57.274  70.123  1.00  1.00      1S   H  
ATOM   4802  HZ  PHE   292      58.570  56.566  69.143  1.00  1.00      1S   H  
ATOM   4803  N   GLY   293      52.176  51.082  69.105  1.00  1.00      1S   N  
ATOM   4804  CA  GLY   293      50.894  50.583  69.551  1.00  1.00      1S   C  
ATOM   4805  C   GLY   293      50.979  49.202  70.131  1.00  1.00      1S   C  
ATOM   4806  O   GLY   293      50.353  48.926  71.150  1.00  1.00      1S   O  
ATOM   4807  HN  GLY   293      52.223  51.322  68.136  1.00  0.00      1S   H  
ATOM   4808  HA1 GLY   293      50.249  50.542  68.686  1.00  1.00      1S   H  
ATOM   4809  HA2 GLY   293      50.531  51.251  70.319  1.00  1.00      1S   H  
ATOM   4810  N   ARG   294      51.774  48.292  69.520  1.00  1.00      1S   N  
ATOM   4811  CA  ARG   294      51.910  46.955  70.047  1.00  1.00      1S   C  
ATOM   4812  C   ARG   294      52.818  46.895  71.247  1.00  1.00      1S   C  
ATOM   4813  O   ARG   294      52.626  46.023  72.079  1.00  1.00      1S   O  
ATOM   4814  CB  ARG   294      52.255  45.863  69.004  1.00  1.00      1S   C  
ATOM   4815  CG  ARG   294      53.645  45.916  68.343  1.00  1.00      1S   C  
ATOM   4816  CD  ARG   294      53.873  44.792  67.314  1.00  1.00      1S   C  
ATOM   4817  NE  ARG   294      52.754  44.820  66.310  1.00  1.00      1S   N  
ATOM   4818  CZ  ARG   294      52.802  45.465  65.113  1.00  1.00      1S   C  
ATOM   4819  NH1 ARG   294      53.971  45.925  64.594  1.00  1.00      1S   N1+
ATOM   4820  NH2 ARG   294      51.643  45.648  64.428  1.00  1.00      1S   N  
ATOM   4821  HN  ARG   294      52.278  48.503  68.684  1.00  0.00      1S   H  
ATOM   4822  HA  ARG   294      50.932  46.662  70.405  1.00  1.00      1S   H  
ATOM   4823  HB1 ARG   294      51.479  45.937  68.209  1.00  1.00      1S   H  
ATOM   4824  HB2 ARG   294      52.141  44.865  69.483  1.00  1.00      1S   H  
ATOM   4825  HG1 ARG   294      54.430  45.837  69.126  1.00  1.00      1S   H  
ATOM   4826  HG2 ARG   294      53.767  46.896  67.839  1.00  1.00      1S   H  
ATOM   4827  HD1 ARG   294      53.837  43.803  67.820  1.00  1.00      1S   H  
ATOM   4828  HD2 ARG   294      54.856  44.899  66.808  1.00  1.00      1S   H  
ATOM   4829  HE  ARG   294      51.864  44.475  66.606  1.00  1.00      1S   H  
ATOM   4830 HH11 ARG   294      54.824  45.772  65.086  1.00  0.00      1S   H  
ATOM   4831 HH12 ARG   294      53.970  46.383  63.708  1.00  0.00      1S   H  
ATOM   4832 HH21 ARG   294      50.777  45.344  64.822  1.00  0.00      1S   H  
ATOM   4833 HH22 ARG   294      51.626  46.183  63.577  1.00  0.00      1S   H  
ATOM   4834  N   TYR   295      53.795  47.816  71.425  1.00  1.00      1S   N  
ATOM   4835  CA  TYR   295      54.667  47.781  72.588  1.00  1.00      1S   C  
ATOM   4836  C   TYR   295      53.990  48.352  73.811  1.00  1.00      1S   C  
ATOM   4837  O   TYR   295      54.206  47.839  74.907  1.00  1.00      1S   O  
ATOM   4838  CB  TYR   295      56.045  48.455  72.368  1.00  1.00      1S   C  
ATOM   4839  CG  TYR   295      56.804  47.795  71.236  1.00  1.00      1S   C  
ATOM   4840  CD1 TYR   295      56.798  46.399  71.016  1.00  1.00      1S   C  
ATOM   4841  CD2 TYR   295      57.518  48.606  70.340  1.00  1.00      1S   C  
ATOM   4842  CE1 TYR   295      57.425  45.845  69.892  1.00  1.00      1S   C  
ATOM   4843  CE2 TYR   295      58.132  48.052  69.215  1.00  1.00      1S   C  
ATOM   4844  CZ  TYR   295      58.082  46.676  68.980  1.00  1.00      1S   C  
ATOM   4845  OH  TYR   295      58.684  46.133  67.824  1.00  1.00      1S   O  
ATOM   4846  HN  TYR   295      53.980  48.530  70.751  1.00  0.00      1S   H  
ATOM   4847  HA  TYR   295      54.854  46.745  72.830  1.00  1.00      1S   H  
ATOM   4848  HB1 TYR   295      56.675  48.369  73.279  1.00  1.00      1S   H  
ATOM   4849  HB2 TYR   295      55.903  49.531  72.126  1.00  1.00      1S   H  
ATOM   4850  HD1 TYR   295      56.287  45.732  71.693  1.00  1.00      1S   H  
ATOM   4851  HD2 TYR   295      57.541  49.677  70.484  1.00  1.00      1S   H  
ATOM   4852  HE1 TYR   295      57.384  44.778  69.724  1.00  1.00      1S   H  
ATOM   4853  HE2 TYR   295      58.613  48.702  68.511  1.00  1.00      1S   H  
ATOM   4854  HH  TYR   295      59.108  46.849  67.346  1.00  1.00      1S   H  
ATOM   4855  N   ILE   296      53.110  49.378  73.678  1.00  1.00      1S   N  
ATOM   4856  CA  ILE   296      52.311  49.855  74.798  1.00  1.00      1S   C  
ATOM   4857  C   ILE   296      51.281  48.806  75.201  1.00  1.00      1S   C  
ATOM   4858  O   ILE   296      51.079  48.561  76.388  1.00  1.00      1S   O  
ATOM   4859  CB  ILE   296      51.701  51.248  74.592  1.00  1.00      1S   C  
ATOM   4860  CG1 ILE   296      51.120  51.809  75.917  1.00  1.00      1S   C  
ATOM   4861  CG2 ILE   296      50.668  51.273  73.446  1.00  1.00      1S   C  
ATOM   4862  CD  ILE   296      50.724  53.288  75.846  1.00  1.00      1S   C  
ATOM   4863  HN  ILE   296      52.961  49.831  72.800  1.00  0.00      1S   H  
ATOM   4864  HA  ILE   296      52.990  49.957  75.634  1.00  1.00      1S   H  
ATOM   4865  HB  ILE   296      52.539  51.923  74.294  1.00  1.00      1S   H  
ATOM   4866 HG11 ILE   296      51.882  51.688  76.718  1.00  0.00      1S   H  
ATOM   4867 HG12 ILE   296      50.228  51.212  76.206  1.00  0.00      1S   H  
ATOM   4868 HG21 ILE   296      49.752  50.712  73.724  1.00  0.00      1S   H  
ATOM   4869 HG22 ILE   296      51.101  50.830  72.530  1.00  0.00      1S   H  
ATOM   4870 HG23 ILE   296      50.376  52.318  73.210  1.00  0.00      1S   H  
ATOM   4871  HD1 ILE   296      49.929  53.452  75.089  1.00  1.00      1S   H  
ATOM   4872  HD2 ILE   296      51.603  53.913  75.578  1.00  1.00      1S   H  
ATOM   4873  HD3 ILE   296      50.338  53.629  76.830  1.00  1.00      1S   H  
ATOM   4874  N   THR   297      50.657  48.115  74.211  1.00  1.00      1S   N  
ATOM   4875  CA  THR   297      49.661  47.078  74.432  1.00  1.00      1S   C  
ATOM   4876  C   THR   297      50.282  45.839  75.048  1.00  1.00      1S   C  
ATOM   4877  O   THR   297      49.705  45.252  75.960  1.00  1.00      1S   O  
ATOM   4878  CB  THR   297      48.912  46.708  73.154  1.00  1.00      1S   C  
ATOM   4879  CG2 THR   297      47.813  45.656  73.407  1.00  1.00      1S   C  
ATOM   4880  OG1 THR   297      48.275  47.862  72.620  1.00  1.00      1S   O  
ATOM   4881  HN  THR   297      50.844  48.329  73.255  1.00  0.00      1S   H  
ATOM   4882  HA  THR   297      48.944  47.469  75.142  1.00  1.00      1S   H  
ATOM   4883  HB  THR   297      49.623  46.319  72.391  1.00  1.00      1S   H  
ATOM   4884  HG1 THR   297      48.958  48.358  72.156  1.00  1.00      1S   H  
ATOM   4885 HG21 THR   297      47.079  46.033  74.150  1.00  0.00      1S   H  
ATOM   4886 HG22 THR   297      48.240  44.702  73.777  1.00  0.00      1S   H  
ATOM   4887 HG23 THR   297      47.272  45.440  72.460  1.00  0.00      1S   H  
ATOM   4888  N   CYS   298      51.483  45.412  74.588  1.00  1.00      1S   N  
ATOM   4889  CA  CYS   298      52.162  44.224  75.074  1.00  1.00      1S   C  
ATOM   4890  C   CYS   298      52.717  44.405  76.469  1.00  1.00      1S   C  
ATOM   4891  O   CYS   298      52.805  43.440  77.217  1.00  1.00      1S   O  
ATOM   4892  CB  CYS   298      53.313  43.750  74.150  1.00  1.00      1S   C  
ATOM   4893  SG  CYS   298      52.683  42.998  72.613  1.00  1.00      1S   S  
ATOM   4894  HN  CYS   298      51.943  45.887  73.838  1.00  0.00      1S   H  
ATOM   4895  HA  CYS   298      51.429  43.430  75.134  1.00  1.00      1S   H  
ATOM   4896  HB1 CYS   298      53.931  42.991  74.677  1.00  1.00      1S   H  
ATOM   4897  HB2 CYS   298      53.975  44.614  73.919  1.00  1.00      1S   H  
ATOM   4898  HG1 CYS   298      52.166  44.124  72.142  1.00  0.00      1S   H  
ATOM   4899  N   ASN   299      53.073  45.650  76.873  1.00  1.00      1S   N  
ATOM   4900  CA  ASN   299      53.437  45.948  78.246  1.00  1.00      1S   C  
ATOM   4901  C   ASN   299      52.226  45.842  79.144  1.00  1.00      1S   C  
ATOM   4902  O   ASN   299      52.289  45.192  80.185  1.00  1.00      1S   O  
ATOM   4903  CB  ASN   299      54.045  47.367  78.407  1.00  1.00      1S   C  
ATOM   4904  CG  ASN   299      55.569  47.289  78.245  1.00  1.00      1S   C  
ATOM   4905  ND2 ASN   299      56.093  47.750  77.073  1.00  1.00      1S   N  
ATOM   4906  OD1 ASN   299      56.261  46.827  79.153  1.00  1.00      1S   O  
ATOM   4907  HN  ASN   299      53.060  46.424  76.244  1.00  0.00      1S   H  
ATOM   4908  HA  ASN   299      54.140  45.197  78.583  1.00  1.00      1S   H  
ATOM   4909  HB1 ASN   299      53.858  47.766  79.429  1.00  1.00      1S   H  
ATOM   4910  HB2 ASN   299      53.593  48.065  77.674  1.00  1.00      1S   H  
ATOM   4911 HD21 ASN   299      55.485  48.064  76.344  1.00  0.00      1S   H  
ATOM   4912 HD22 ASN   299      57.083  47.724  76.938  1.00  0.00      1S   H  
ATOM   4913  N   TYR   300      51.094  46.463  78.740  1.00  1.00      1S   N  
ATOM   4914  CA  TYR   300      49.842  46.484  79.466  1.00  1.00      1S   C  
ATOM   4915  C   TYR   300      49.305  45.080  79.683  1.00  1.00      1S   C  
ATOM   4916  O   TYR   300      49.199  44.643  80.826  1.00  1.00      1S   O  
ATOM   4917  CB  TYR   300      48.829  47.421  78.725  1.00  1.00      1S   C  
ATOM   4918  CG  TYR   300      47.391  47.371  79.199  1.00  1.00      1S   C  
ATOM   4919  CD1 TYR   300      47.016  47.835  80.472  1.00  1.00      1S   C  
ATOM   4920  CD2 TYR   300      46.400  46.833  78.356  1.00  1.00      1S   C  
ATOM   4921  CE1 TYR   300      45.690  47.710  80.915  1.00  1.00      1S   C  
ATOM   4922  CE2 TYR   300      45.080  46.684  78.804  1.00  1.00      1S   C  
ATOM   4923  CZ  TYR   300      44.731  47.101  80.095  1.00  1.00      1S   C  
ATOM   4924  OH  TYR   300      43.433  46.863  80.596  1.00  1.00      1S   O  
ATOM   4925  HN  TYR   300      51.082  46.977  77.885  1.00  0.00      1S   H  
ATOM   4926  HA  TYR   300      50.042  46.898  80.445  1.00  1.00      1S   H  
ATOM   4927  HB1 TYR   300      48.842  47.177  77.642  1.00  1.00      1S   H  
ATOM   4928  HB2 TYR   300      49.177  48.471  78.835  1.00  1.00      1S   H  
ATOM   4929  HD1 TYR   300      47.756  48.269  81.127  1.00  1.00      1S   H  
ATOM   4930  HD2 TYR   300      46.671  46.475  77.374  1.00  1.00      1S   H  
ATOM   4931  HE1 TYR   300      45.421  48.042  81.907  1.00  1.00      1S   H  
ATOM   4932  HE2 TYR   300      44.349  46.213  78.163  1.00  1.00      1S   H  
ATOM   4933  HH  TYR   300      43.095  46.076  80.162  1.00  1.00      1S   H  
ATOM   4934  N   ARG   301      48.945  44.365  78.585  1.00  1.00      1S   N  
ATOM   4935  CA  ARG   301      48.159  43.143  78.612  1.00  1.00      1S   C  
ATOM   4936  C   ARG   301      46.842  43.301  79.419  1.00  1.00      1S   C  
ATOM   4937  CB  ARG   301      48.957  41.892  79.076  1.00  1.00      1S   C  
ATOM   4938  CG  ARG   301      50.106  41.489  78.127  1.00  1.00      1S   C
[truncated: 1,632 more chars]
