# Supplementary material for: Locating ligand binding sites in G-protein coupled receptors using combined information from docking and sequence conservation
Source: PeerJ. 2021 Sep 24;9:e12219. doi: 10.7717/peerj.12219 (PMC8475542; doi:10.7717/peerj.12219)
Supplement: Supplemental Information 1 [file peerj-09-12219-s001.zip › Homology models/model_A2A.pdb]

ATOM      1  N   MET     1     -12.751  35.148  63.041  1.00  1.00      1S   N  
ATOM      2  CA  MET     1     -14.229  35.137  63.247  1.00  1.00      1S   C  
ATOM      3  C   MET     1     -14.724  33.731  63.536  1.00  1.00      1S   C  
ATOM      4  O   MET     1     -13.921  33.061  64.185  1.00  1.00      1S   O  
ATOM      5  CB  MET     1     -14.926  35.872  62.100  1.00  1.00      1S   C  
ATOM      6  CG  MET     1     -14.538  37.344  61.938  1.00  1.00      1S   C  
ATOM      7  SD  MET     1     -15.337  38.068  60.483  1.00  1.00      1S   S  
ATOM      8  CE  MET     1     -14.303  37.208  59.256  1.00  1.00      1S   C  
ATOM      9  HA  MET     1     -14.402  35.705  64.150  1.00  0.00      1S   H  
ATOM     10  HB1 MET     1     -16.022  35.885  62.300  1.00  0.00      1S   H  
ATOM     11  HB2 MET     1     -14.749  35.306  61.159  1.00  0.00      1S   H  
ATOM     12  HG1 MET     1     -13.437  37.455  61.854  1.00  0.00      1S   H  
ATOM     13  HG2 MET     1     -14.864  37.885  62.855  1.00  0.00      1S   H  
ATOM     14  HE1 MET     1     -13.813  36.296  59.652  1.00  0.00      1S   H  
ATOM     15  HE2 MET     1     -13.494  37.878  58.899  1.00  0.00      1S   H  
ATOM     16  HE3 MET     1     -14.910  36.897  58.379  1.00  0.00      1S   H  
ATOM     17  HT1 MET     1     -12.305  34.565  63.779  1.00  0.00      1S   H  
ATOM     18  HT2 MET     1     -12.397  36.123  63.108  1.00  0.00      1S   H  
ATOM     19  HT3 MET     1     -12.514  34.757  62.106  1.00  0.00      1S   H  
ATOM     20  N   PRO     2     -15.925  33.157  63.246  1.00  1.00      1S   N  
ATOM     21  CA  PRO     2     -16.541  32.240  64.200  1.00  1.00      1S   C  
ATOM     22  C   PRO     2     -15.885  30.884  64.165  1.00  1.00      1S   C  
ATOM     23  O   PRO     2     -16.146  30.068  65.046  1.00  1.00      1S   O  
ATOM     24  CB  PRO     2     -18.012  32.104  63.726  1.00  1.00      1S   C  
ATOM     25  CG  PRO     2     -18.197  33.156  62.624  1.00  1.00      1S   C  
ATOM     26  CD  PRO     2     -16.790  33.293  62.057  1.00  1.00      1S   C  
ATOM     27  HA  PRO     2     -16.449  32.658  65.194  1.00  0.00      1S   H  
ATOM     28  HB1 PRO     2     -18.721  32.265  64.562  1.00  0.00      1S   H  
ATOM     29  HB2 PRO     2     -18.216  31.104  63.287  1.00  0.00      1S   H  
ATOM     30  HG1 PRO     2     -18.938  32.844  61.861  1.00  0.00      1S   H  
ATOM     31  HG2 PRO     2     -18.510  34.122  63.077  1.00  0.00      1S   H  
ATOM     32  HD1 PRO     2     -16.581  32.432  61.385  1.00  0.00      1S   H  
ATOM     33  HD2 PRO     2     -16.682  34.221  61.473  1.00  0.00      1S   H  
ATOM     34  N   ILE     3     -15.091  30.625  63.108  1.00  1.00      1S   N  
ATOM     35  CA  ILE     3     -14.751  29.305  62.678  1.00  1.00      1S   C  
ATOM     36  C   ILE     3     -13.255  29.237  62.495  1.00  1.00      1S   C  
ATOM     37  O   ILE     3     -12.556  30.251  62.537  1.00  1.00      1S   O  
ATOM     38  CB  ILE     3     -15.497  28.941  61.395  1.00  1.00      1S   C  
ATOM     39  CG1 ILE     3     -15.121  29.861  60.216  1.00  1.00      1S   C  
ATOM     40  CG2 ILE     3     -17.018  29.034  61.656  1.00  1.00      1S   C  
ATOM     41  CD  ILE     3     -15.726  29.411  58.886  1.00  1.00      1S   C  
ATOM     42  HN  ILE     3     -14.807  31.357  62.495  1.00  0.00      1S   H  
ATOM     43  HA  ILE     3     -15.011  28.592  63.449  1.00  0.00      1S   H  
ATOM     44  HB  ILE     3     -15.255  27.890  61.121  1.00  0.00      1S   H  
ATOM     45 HG11 ILE     3     -14.021  29.884  60.106  1.00  0.00      1S   H  
ATOM     46 HG12 ILE     3     -15.454  30.899  60.432  1.00  0.00      1S   H  
ATOM     47 HG21 ILE     3     -17.340  30.097  61.628  1.00  0.00      1S   H  
ATOM     48 HG22 ILE     3     -17.280  28.607  62.645  1.00  0.00      1S   H  
ATOM     49 HG23 ILE     3     -17.587  28.492  60.874  1.00  0.00      1S   H  
ATOM     50  HD1 ILE     3     -16.472  28.603  59.020  1.00  0.00      1S   H  
ATOM     51  HD2 ILE     3     -14.927  29.036  58.211  1.00  0.00      1S   H  
ATOM     52  HD3 ILE     3     -16.229  30.269  58.397  1.00  0.00      1S   H  
ATOM     53  N   MET     4     -12.751  27.994  62.282  1.00  1.00      1S   N  
ATOM     54  CA  MET     4     -11.352  27.629  62.161  1.00  1.00      1S   C  
ATOM     55  C   MET     4     -10.722  28.286  60.969  1.00  1.00      1S   C  
ATOM     56  O   MET     4      -9.570  28.716  61.017  1.00  1.00      1S   O  
ATOM     57  CB  MET     4     -11.173  26.100  62.005  1.00  1.00      1S   C  
ATOM     58  CG  MET     4     -11.608  25.319  63.258  1.00  1.00      1S   C  
ATOM     59  SD  MET     4     -11.482  23.509  63.097  1.00  1.00      1S   S  
ATOM     60  CE  MET     4      -9.669  23.382  63.082  1.00  1.00      1S   C  
ATOM     61  HN  MET     4     -13.372  27.216  62.237  1.00  0.00      1S   H  
ATOM     62  HA  MET     4     -10.838  27.971  63.047  1.00  0.00      1S   H  
ATOM     63  HB1 MET     4     -10.103  25.873  61.802  1.00  0.00      1S   H  
ATOM     64  HB2 MET     4     -11.770  25.746  61.135  1.00  0.00      1S   H  
ATOM     65  HG1 MET     4     -12.663  25.586  63.487  1.00  0.00      1S   H  
ATOM     66  HG2 MET     4     -10.990  25.665  64.115  1.00  0.00      1S   H  
ATOM     67  HE1 MET     4      -9.226  23.909  63.954  1.00  0.00      1S   H  
ATOM     68  HE2 MET     4      -9.240  23.822  62.157  1.00  0.00      1S   H  
ATOM     69  HE3 MET     4      -9.350  22.319  63.129  1.00  0.00      1S   H  
ATOM     70  N   GLY     5     -11.497  28.420  59.873  1.00  1.00      1S   N  
ATOM     71  CA  GLY     5     -11.098  29.242  58.770  1.00  1.00      1S   C  
ATOM     72  C   GLY     5     -11.339  30.680  59.122  1.00  1.00      1S   C  
ATOM     73  O   GLY     5     -12.444  31.192  59.007  1.00  1.00      1S   O  
ATOM     74  HN  GLY     5     -12.414  28.034  59.827  1.00  0.00      1S   H  
ATOM     75  HA1 GLY     5     -11.731  28.990  57.932  1.00  0.00      1S   H  
ATOM     76  HA2 GLY     5     -10.046  29.091  58.568  1.00  0.00      1S   H  
ATOM     77  N   SER     6     -10.268  31.394  59.515  1.00  1.00      1S   N  
ATOM     78  CA  SER     6     -10.030  32.705  58.958  1.00  1.00      1S   C  
ATOM     79  C   SER     6      -9.100  32.483  57.787  1.00  1.00      1S   C  
ATOM     80  O   SER     6      -8.979  33.343  56.927  1.00  1.00      1S   O  
ATOM     81  CB  SER     6      -9.402  33.709  59.945  1.00  1.00      1S   C  
ATOM     82  OG  SER     6     -10.336  34.014  60.975  1.00  1.00      1S   O  
ATOM     83  HN  SER     6      -9.483  30.959  59.949  1.00  0.00      1S   H  
ATOM     84  HA  SER     6     -10.950  33.129  58.578  1.00  0.00      1S   H  
ATOM     85  HB1 SER     6      -9.151  34.656  59.418  1.00  0.00      1S   H  
ATOM     86  HB2 SER     6      -8.477  33.294  60.397  1.00  0.00      1S   H  
ATOM     87  HG1 SER     6     -10.468  33.193  61.456  1.00  0.00      1S   H  
ATOM     88  N   SER     7      -8.460  31.288  57.706  1.00  1.00      1S   N  
ATOM     89  CA  SER     7      -7.499  30.907  56.689  1.00  1.00      1S   C  
ATOM     90  C   SER     7      -8.085  30.900  55.308  1.00  1.00      1S   C  
ATOM     91  O   SER     7      -7.510  31.496  54.402  1.00  1.00      1S   O  
ATOM     92  CB  SER     7      -6.901  29.507  56.943  1.00  1.00      1S   C  
ATOM     93  OG  SER     7      -6.179  29.498  58.166  1.00  1.00      1S   O  
ATOM     94  HN  SER     7      -8.606  30.592  58.402  1.00  0.00      1S   H  
ATOM     95  HA  SER     7      -6.706  31.643  56.708  1.00  0.00      1S   H  
ATOM     96  HB1 SER     7      -6.202  29.229  56.124  1.00  0.00      1S   H  
ATOM     97  HB2 SER     7      -7.708  28.744  57.002  1.00  0.00      1S   H  
ATOM     98  HG1 SER     7      -5.742  28.644  58.219  1.00  0.00      1S   H  
ATOM     99  N   VAL     8      -9.264  30.248  55.116  1.00  1.00      1S   N  
ATOM    100  CA  VAL     8      -9.955  30.184  53.842  1.00  1.00      1S   C  
ATOM    101  C   VAL     8     -10.348  31.575  53.403  1.00  1.00      1S   C  
ATOM    102  O   VAL     8     -10.220  31.931  52.239  1.00  1.00      1S   O  
ATOM    103  CB  VAL     8     -11.189  29.282  53.875  1.00  1.00      1S   C  
ATOM    104  CG1 VAL     8     -11.956  29.336  52.532  1.00  1.00      1S   C  
ATOM    105  CG2 VAL     8     -10.738  27.836  54.169  1.00  1.00      1S   C  
ATOM    106  HN  VAL     8      -9.712  29.771  55.866  1.00  0.00      1S   H  
ATOM    107  HA  VAL     8      -9.260  29.790  53.113  1.00  0.00      1S   H  
ATOM    108  HB  VAL     8     -11.875  29.610  54.687  1.00  0.00      1S   H  
ATOM    109 HG11 VAL     8     -11.265  29.148  51.684  1.00  0.00      1S   H  
ATOM    110 HG12 VAL     8     -12.441  30.324  52.385  1.00  0.00      1S   H  
ATOM    111 HG13 VAL     8     -12.752  28.563  52.516  1.00  0.00      1S   H  
ATOM    112 HG21 VAL     8     -10.223  27.763  55.149  1.00  0.00      1S   H  
ATOM    113 HG22 VAL     8     -10.047  27.481  53.375  1.00  0.00      1S   H  
ATOM    114 HG23 VAL     8     -11.621  27.162  54.188  1.00  0.00      1S   H  
ATOM    115  N   TYR     9     -10.794  32.423  54.343  1.00  1.00      1S   N  
ATOM    116  CA  TYR     9     -11.216  33.775  54.066  1.00  1.00      1S   C  
ATOM    117  C   TYR     9     -10.077  34.641  53.587  1.00  1.00      1S   C  
ATOM    118  O   TYR     9     -10.237  35.373  52.615  1.00  1.00      1S   O  
ATOM    119  CB  TYR     9     -11.843  34.419  55.313  1.00  1.00      1S   C  
ATOM    120  CG  TYR     9     -13.135  33.726  55.617  1.00  1.00      1S   C  
ATOM    121  CD1 TYR     9     -13.138  32.593  56.435  1.00  1.00      1S   C  
ATOM    122  CD2 TYR     9     -14.347  34.153  55.053  1.00  1.00      1S   C  
ATOM    123  CE1 TYR     9     -14.326  31.911  56.701  1.00  1.00      1S   C  
ATOM    124  CE2 TYR     9     -15.548  33.499  55.344  1.00  1.00      1S   C  
ATOM    125  CZ  TYR     9     -15.533  32.365  56.164  1.00  1.00      1S   C  
ATOM    126  OH  TYR     9     -16.718  31.642  56.398  1.00  1.00      1S   O  
ATOM    127  HN  TYR     9     -10.873  32.137  55.294  1.00  0.00      1S   H  
ATOM    128  HA  TYR     9     -11.947  33.738  53.268  1.00  0.00      1S   H  
ATOM    129  HB1 TYR     9     -12.071  35.485  55.147  1.00  0.00      1S   H  
ATOM    130  HB2 TYR     9     -11.169  34.333  56.192  1.00  0.00      1S   H  
ATOM    131  HD1 TYR     9     -12.202  32.231  56.827  1.00  0.00      1S   H  
ATOM    132  HD2 TYR     9     -14.362  34.973  54.363  1.00  0.00      1S   H  
ATOM    133  HE1 TYR     9     -14.297  31.021  57.305  1.00  0.00      1S   H  
ATOM    134  HE2 TYR     9     -16.470  33.851  54.906  1.00  0.00      1S   H  
ATOM    135  HH  TYR     9     -17.426  32.074  55.917  1.00  0.00      1S   H  
ATOM    136  N   ILE    10      -8.887  34.540  54.229  1.00  1.00      1S   N  
ATOM    137  CA  ILE    10      -7.678  35.254  53.856  1.00  1.00      1S   C  
ATOM    138  C   ILE    10      -7.262  34.878  52.449  1.00  1.00      1S   C  
ATOM    139  O   ILE    10      -6.963  35.754  51.642  1.00  1.00      1S   O  
ATOM    140  CB  ILE    10      -6.529  35.008  54.840  1.00  1.00      1S   C  
ATOM    141  CG1 ILE    10      -6.876  35.611  56.222  1.00  1.00      1S   C  
ATOM    142  CG2 ILE    10      -5.202  35.616  54.325  1.00  1.00      1S   C  
ATOM    143  CD  ILE    10      -5.897  35.208  57.331  1.00  1.00      1S   C  
ATOM    144  HN  ILE    10      -8.794  33.942  55.024  1.00  0.00      1S   H  
ATOM    145  HA  ILE    10      -7.913  36.310  53.857  1.00  0.00      1S   H  
ATOM    146  HB  ILE    10      -6.392  33.910  54.961  1.00  0.00      1S   H  
ATOM    147 HG11 ILE    10      -7.896  35.312  56.527  1.00  0.00      1S   H  
ATOM    148 HG12 ILE    10      -6.897  36.714  56.128  1.00  0.00      1S   H  
ATOM    149 HG21 ILE    10      -5.314  36.712  54.184  1.00  0.00      1S   H  
ATOM    150 HG22 ILE    10      -4.882  35.161  53.366  1.00  0.00      1S   H  
ATOM    151 HG23 ILE    10      -4.385  35.439  55.055  1.00  0.00      1S   H  
ATOM    152  HD1 ILE    10      -4.905  35.680  57.171  1.00  0.00      1S   H  
ATOM    153  HD2 ILE    10      -5.766  34.105  57.350  1.00  0.00      1S   H  
ATOM    154  HD3 ILE    10      -6.279  35.534  58.322  1.00  0.00      1S   H  
ATOM    155  N   THR    11      -7.270  33.565  52.109  1.00  1.00      1S   N  
ATOM    156  CA  THR    11      -6.888  33.072  50.797  1.00  1.00      1S   C  
ATOM    157  C   THR    11      -7.858  33.506  49.715  1.00  1.00      1S   C  
ATOM    158  O   THR    11      -7.441  33.776  48.592  1.00  1.00      1S   O  
ATOM    159  CB  THR    11      -6.714  31.558  50.724  1.00  1.00      1S   C  
ATOM    160  CG2 THR    11      -5.580  31.116  51.669  1.00  1.00      1S   C  
ATOM    161  OG1 THR    11      -7.897  30.862  51.092  1.00  1.00      1S   O  
ATOM    162  HN  THR    11      -7.526  32.862  52.772  1.00  0.00      1S   H  
ATOM    163  HA  THR    11      -5.931  33.518  50.562  1.00  0.00      1S   H  
ATOM    164  HB  THR    11      -6.440  31.255  49.688  1.00  0.00      1S   H  
ATOM    165  HG1 THR    11      -8.601  31.212  50.540  1.00  0.00      1S   H  
ATOM    166 HG21 THR    11      -5.791  31.413  52.715  1.00  0.00      1S   H  
ATOM    167 HG22 THR    11      -4.617  31.575  51.364  1.00  0.00      1S   H  
ATOM    168 HG23 THR    11      -5.471  30.011  51.640  1.00  0.00      1S   H  
ATOM    169  N   VAL    12      -9.176  33.602  50.033  1.00  1.00      1S   N  
ATOM    170  CA  VAL    12     -10.209  34.061  49.119  1.00  1.00      1S   C  
ATOM    171  C   VAL    12      -9.960  35.510  48.783  1.00  1.00      1S   C  
ATOM    172  O   VAL    12     -10.005  35.873  47.614  1.00  1.00      1S   O  
ATOM    173  CB  VAL    12     -11.631  33.869  49.652  1.00  1.00      1S   C  
ATOM    174  CG1 VAL    12     -12.679  34.552  48.744  1.00  1.00      1S   C  
ATOM    175  CG2 VAL    12     -11.950  32.362  49.727  1.00  1.00      1S   C  
ATOM    176  HN  VAL    12      -9.499  33.354  50.946  1.00  0.00      1S   H  
ATOM    177  HA  VAL    12     -10.110  33.495  48.203  1.00  0.00      1S   H  
ATOM    178  HB  VAL    12     -11.700  34.305  50.673  1.00  0.00      1S   H  
ATOM    179 HG11 VAL    12     -12.547  34.221  47.692  1.00  0.00      1S   H  
ATOM    180 HG12 VAL    12     -12.595  35.656  48.788  1.00  0.00      1S   H  
ATOM    181 HG13 VAL    12     -13.703  34.274  49.072  1.00  0.00      1S   H  
ATOM    182 HG21 VAL    12     -11.093  31.773  50.101  1.00  0.00      1S   H  
ATOM    183 HG22 VAL    12     -12.207  31.973  48.719  1.00  0.00      1S   H  
ATOM    184 HG23 VAL    12     -12.818  32.194  50.400  1.00  0.00      1S   H  
ATOM    185  N   GLU    13      -9.630  36.367  49.782  1.00  1.00      1S   N  
ATOM    186  CA  GLU    13      -9.329  37.771  49.566  1.00  1.00      1S   C  
ATOM    187  C   GLU    13      -8.133  37.976  48.687  1.00  1.00      1S   C  
ATOM    188  O   GLU    13      -8.082  38.918  47.901  1.00  1.00      1S   O  
ATOM    189  CB  GLU    13      -9.033  38.528  50.875  1.00  1.00      1S   C  
ATOM    190  CG  GLU    13     -10.257  38.635  51.787  1.00  1.00      1S   C  
ATOM    191  CD  GLU    13     -11.353  39.565  51.270  1.00  1.00      1S   C  
ATOM    192  OE1 GLU    13     -11.228  40.129  50.153  1.00  1.00      1S   O  
ATOM    193  OE2 GLU    13     -12.347  39.725  52.025  1.00  1.00      1S   O1-
ATOM    194  HN  GLU    13      -9.582  36.057  50.731  1.00  0.00      1S   H  
ATOM    195  HA  GLU    13     -10.178  38.214  49.069  1.00  0.00      1S   H  
ATOM    196  HB1 GLU    13      -8.664  39.557  50.668  1.00  0.00      1S   H  
ATOM    197  HB2 GLU    13      -8.234  37.988  51.432  1.00  0.00      1S   H  
ATOM    198  HG1 GLU    13      -9.919  39.017  52.776  1.00  0.00      1S   H  
ATOM    199  HG2 GLU    13     -10.698  37.627  51.923  1.00  0.00      1S   H  
ATOM    200  N   LEU    14      -7.149  37.067  48.796  1.00  1.00      1S   N  
ATOM    201  CA  LEU    14      -5.963  37.073  47.988  1.00  1.00      1S   C  
ATOM    202  C   LEU    14      -6.241  36.652  46.571  1.00  1.00      1S   C  
ATOM    203  O   LEU    14      -5.685  37.242  45.657  1.00  1.00      1S   O  
ATOM    204  CB  LEU    14      -4.883  36.163  48.593  1.00  1.00      1S   C  
ATOM    205  CG  LEU    14      -4.298  36.731  49.904  1.00  1.00      1S   C  
ATOM    206  CD1 LEU    14      -3.420  35.678  50.600  1.00  1.00      1S   C  
ATOM    207  CD2 LEU    14      -3.529  38.045  49.669  1.00  1.00      1S   C  
ATOM    208  HN  LEU    14      -7.206  36.336  49.474  1.00  0.00      1S   H  
ATOM    209  HA  LEU    14      -5.598  38.088  47.944  1.00  0.00      1S   H  
ATOM    210  HB1 LEU    14      -4.046  36.025  47.873  1.00  0.00      1S   H  
ATOM    211  HB2 LEU    14      -5.324  35.164  48.797  1.00  0.00      1S   H  
ATOM    212  HG  LEU    14      -5.138  36.964  50.596  1.00  0.00      1S   H  
ATOM    213 HD11 LEU    14      -2.569  35.395  49.946  1.00  0.00      1S   H  
ATOM    214 HD12 LEU    14      -4.016  34.768  50.823  1.00  0.00      1S   H  
ATOM    215 HD13 LEU    14      -3.021  36.080  51.555  1.00  0.00      1S   H  
ATOM    216 HD21 LEU    14      -4.221  38.859  49.365  1.00  0.00      1S   H  
ATOM    217 HD22 LEU    14      -2.770  37.907  48.870  1.00  0.00      1S   H  
ATOM    218 HD23 LEU    14      -3.014  38.363  50.600  1.00  0.00      1S   H  
ATOM    219  N   ALA    15      -7.126  35.658  46.331  1.00  1.00      1S   N  
ATOM    220  CA  ALA    15      -7.506  35.243  44.991  1.00  1.00      1S   C  
ATOM    221  C   ALA    15      -8.237  36.345  44.271  1.00  1.00      1S   C  
ATOM    222  O   ALA    15      -7.992  36.601  43.094  1.00  1.00      1S   O  
ATOM    223  CB  ALA    15      -8.436  34.019  45.003  1.00  1.00      1S   C  
ATOM    224  HN  ALA    15      -7.563  35.163  47.079  1.00  0.00      1S   H  
ATOM    225  HA  ALA    15      -6.604  35.012  44.442  1.00  0.00      1S   H  
ATOM    226  HB1 ALA    15      -9.370  34.236  45.565  1.00  0.00      1S   H  
ATOM    227  HB2 ALA    15      -7.928  33.160  45.489  1.00  0.00      1S   H  
ATOM    228  HB3 ALA    15      -8.707  33.723  43.966  1.00  0.00      1S   H  
ATOM    229  N   ILE    16      -9.124  37.054  45.012  1.00  1.00      1S   N  
ATOM    230  CA  ILE    16      -9.862  38.218  44.572  1.00  1.00      1S   C  
ATOM    231  C   ILE    16      -8.858  39.255  44.157  1.00  1.00      1S   C  
ATOM    232  O   ILE    16      -8.884  39.738  43.031  1.00  1.00      1S   O  
ATOM    233  CB  ILE    16     -10.785  38.734  45.678  1.00  1.00      1S   C  
ATOM    234  CG1 ILE    16     -11.920  37.716  45.929  1.00  1.00      1S   C  
ATOM    235  CG2 ILE    16     -11.417  40.093  45.331  1.00  1.00      1S   C  
ATOM    236  CD  ILE    16     -12.730  38.029  47.189  1.00  1.00      1S   C  
ATOM    237  HN  ILE    16      -9.281  36.803  45.966  1.00  0.00      1S   H  
ATOM    238  HA  ILE    16     -10.442  37.942  43.703  1.00  0.00      1S   H  
ATOM    239  HB  ILE    16     -10.197  38.853  46.614  1.00  0.00      1S   H  
ATOM    240 HG11 ILE    16     -11.506  36.693  46.016  1.00  0.00      1S   H  
ATOM    241 HG12 ILE    16     -12.598  37.712  45.047  1.00  0.00      1S   H  
ATOM    242 HG21 ILE    16     -12.152  39.932  44.515  1.00  0.00      1S   H  
ATOM    243 HG22 ILE    16     -10.669  40.849  45.020  1.00  0.00      1S   H  
ATOM    244 HG23 ILE    16     -11.967  40.510  46.200  1.00  0.00      1S   H  
ATOM    245  HD1 ILE    16     -13.216  39.022  47.117  1.00  0.00      1S   H  
ATOM    246  HD2 ILE    16     -12.074  38.032  48.084  1.00  0.00      1S   H  
ATOM    247  HD3 ILE    16     -13.523  37.266  47.336  1.00  0.00      1S   H  
ATOM    248  N   ALA    17      -7.892  39.554  45.045  1.00  1.00      1S   N  
ATOM    249  CA  ALA    17      -6.860  40.518  44.807  1.00  1.00      1S   C  
ATOM    250  C   ALA    17      -6.012  40.239  43.591  1.00  1.00      1S   C  
ATOM    251  O   ALA    17      -5.810  41.123  42.767  1.00  1.00      1S   O  
ATOM    252  CB  ALA    17      -5.945  40.653  46.041  1.00  1.00      1S   C  
ATOM    253  HN  ALA    17      -7.873  39.131  45.950  1.00  0.00      1S   H  
ATOM    254  HA  ALA    17      -7.386  41.439  44.618  1.00  0.00      1S   H  
ATOM    255  HB1 ALA    17      -5.532  39.673  46.347  1.00  0.00      1S   H  
ATOM    256  HB2 ALA    17      -6.531  41.064  46.891  1.00  0.00      1S   H  
ATOM    257  HB3 ALA    17      -5.097  41.343  45.841  1.00  0.00      1S   H  
ATOM    258  N   VAL    18      -5.529  38.990  43.436  1.00  1.00      1S   N  
ATOM    259  CA  VAL    18      -4.660  38.547  42.365  1.00  1.00      1S   C  
ATOM    260  C   VAL    18      -5.302  38.737  41.015  1.00  1.00      1S   C  
ATOM    261  O   VAL    18      -4.705  39.347  40.133  1.00  1.00      1S   O  
ATOM    262  CB  VAL    18      -4.259  37.087  42.555  1.00  1.00      1S   C  
ATOM    263  CG1 VAL    18      -3.596  36.492  41.293  1.00  1.00      1S   C  
ATOM    264  CG2 VAL    18      -3.282  37.002  43.746  1.00  1.00      1S   C  
ATOM    265  HN  VAL    18      -5.736  38.292  44.121  1.00  0.00      1S   H  
ATOM    266  HA  VAL    18      -3.772  39.164  42.391  1.00  0.00      1S   H  
ATOM    267  HB  VAL    18      -5.169  36.492  42.795  1.00  0.00      1S   H  
ATOM    268 HG11 VAL    18      -2.772  37.151  40.946  1.00  0.00      1S   H  
ATOM    269 HG12 VAL    18      -4.330  36.369  40.469  1.00  0.00      1S   H  
ATOM    270 HG13 VAL    18      -3.175  35.492  41.524  1.00  0.00      1S   H  
ATOM    271 HG21 VAL    18      -3.605  37.636  44.594  1.00  0.00      1S   H  
ATOM    272 HG22 VAL    18      -2.272  37.342  43.437  1.00  0.00      1S   H  
ATOM    273 HG23 VAL    18      -3.210  35.951  44.100  1.00  0.00      1S   H  
ATOM    274  N   LEU    19      -6.545  38.237  40.831  1.00  1.00      1S   N  
ATOM    275  CA  LEU    19      -7.247  38.265  39.565  1.00  1.00      1S   C  
ATOM    276  C   LEU    19      -7.549  39.665  39.133  1.00  1.00      1S   C  
ATOM    277  O   LEU    19      -7.454  40.003  37.955  1.00  1.00      1S   O  
ATOM    278  CB  LEU    19      -8.590  37.513  39.652  1.00  1.00      1S   C  
ATOM    279  CG  LEU    19      -8.427  35.989  39.819  1.00  1.00      1S   C  
ATOM    280  CD1 LEU    19      -9.790  35.326  40.077  1.00  1.00      1S   C  
ATOM    281  CD2 LEU    19      -7.718  35.354  38.608  1.00  1.00      1S   C  
ATOM    282  HN  LEU    19      -7.030  37.785  41.578  1.00  0.00      1S   H  
ATOM    283  HA  LEU    19      -6.606  37.828  38.814  1.00  0.00      1S   H  
ATOM    284  HB1 LEU    19      -9.187  37.692  38.731  1.00  0.00      1S   H  
ATOM    285  HB2 LEU    19      -9.173  37.909  40.515  1.00  0.00      1S   H  
ATOM    286  HG  LEU    19      -7.793  35.800  40.715  1.00  0.00      1S   H  
ATOM    287 HD11 LEU    19     -10.466  35.484  39.211  1.00  0.00      1S   H  
ATOM    288 HD12 LEU    19     -10.264  35.762  40.983  1.00  0.00      1S   H  
ATOM    289 HD13 LEU    19      -9.662  34.234  40.235  1.00  0.00      1S   H  
ATOM    290 HD21 LEU    19      -6.666  35.701  38.539  1.00  0.00      1S   H  
ATOM    291 HD22 LEU    19      -8.245  35.627  37.669  1.00  0.00      1S   H  
ATOM    292 HD23 LEU    19      -7.710  34.248  38.704  1.00  0.00      1S   H  
ATOM    293  N   ALA    20      -7.888  40.519  40.114  1.00  1.00      1S   N  
ATOM    294  CA  ALA    20      -8.163  41.907  39.910  1.00  1.00      1S   C  
ATOM    295  C   ALA    20      -6.940  42.636  39.422  1.00  1.00      1S   C  
ATOM    296  O   ALA    20      -7.013  43.361  38.430  1.00  1.00      1S   O  
ATOM    297  CB  ALA    20      -8.625  42.537  41.229  1.00  1.00      1S   C  
ATOM    298  HN  ALA    20      -7.966  40.207  41.060  1.00  0.00      1S   H  
ATOM    299  HA  ALA    20      -8.947  41.984  39.168  1.00  0.00      1S   H  
ATOM    300  HB1 ALA    20      -7.798  42.983  41.816  1.00  0.00      1S   H  
ATOM    301  HB2 ALA    20      -9.059  41.752  41.870  1.00  0.00      1S   H  
ATOM    302  HB3 ALA    20      -9.398  43.311  41.043  1.00  0.00      1S   H  
ATOM    303  N   ILE    21      -5.790  42.471  40.130  1.00  1.00      1S   N  
ATOM    304  CA  ILE    21      -4.555  43.194  39.873  1.00  1.00      1S   C  
ATOM    305  C   ILE    21      -4.077  42.851  38.508  1.00  1.00      1S   C  
ATOM    306  O   ILE    21      -3.752  43.736  37.726  1.00  1.00      1S   O  
ATOM    307  CB  ILE    21      -3.446  42.910  40.879  1.00  1.00      1S   C  
ATOM    308  CG1 ILE    21      -3.824  43.510  42.250  1.00  1.00      1S   C  
ATOM    309  CG2 ILE    21      -2.092  43.493  40.397  1.00  1.00      1S   C  
ATOM    310  CD  ILE    21      -2.928  42.984  43.372  1.00  1.00      1S   C  
ATOM    311  HN  ILE    21      -5.762  41.848  40.911  1.00  0.00      1S   H  
ATOM    312  HA  ILE    21      -4.775  44.250  39.887  1.00  0.00      1S   H  
ATOM    313  HB  ILE    21      -3.335  41.808  40.995  1.00  0.00      1S   H  
ATOM    314 HG11 ILE    21      -4.877  43.265  42.493  1.00  0.00      1S   H  
ATOM    315 HG12 ILE    21      -3.755  44.618  42.200  1.00  0.00      1S   H  
ATOM    316 HG21 ILE    21      -2.211  44.568  40.144  1.00  0.00      1S   H  
ATOM    317 HG22 ILE    21      -1.711  42.956  39.504  1.00  0.00      1S   H  
ATOM    318 HG23 ILE    21      -1.317  43.404  41.184  1.00  0.00      1S   H  
ATOM    319  HD1 ILE    21      -1.895  43.376  43.257  1.00  0.00      1S   H  
ATOM    320  HD2 ILE    21      -2.885  41.874  43.347  1.00  0.00      1S   H  
ATOM    321  HD3 ILE    21      -3.321  43.301  44.360  1.00  0.00      1S   H  
ATOM    322  N   LEU    22      -4.082  41.547  38.169  1.00  1.00      1S   N  
ATOM    323  CA  LEU    22      -3.691  41.083  36.867  1.00  1.00      1S   C  
ATOM    324  C   LEU    22      -4.557  41.693  35.813  1.00  1.00      1S   C  
ATOM    325  O   LEU    22      -4.034  42.236  34.854  1.00  1.00      1S   O  
ATOM    326  CB  LEU    22      -3.741  39.551  36.758  1.00  1.00      1S   C  
ATOM    327  CG  LEU    22      -2.659  38.859  37.614  1.00  1.00      1S   C  
ATOM    328  CD1 LEU    22      -2.879  37.338  37.628  1.00  1.00      1S   C  
ATOM    329  CD2 LEU    22      -1.233  39.218  37.153  1.00  1.00      1S   C  
ATOM    330  HN  LEU    22      -4.377  40.843  38.813  1.00  0.00      1S   H  
ATOM    331  HA  LEU    22      -2.687  41.436  36.685  1.00  0.00      1S   H  
ATOM    332  HB1 LEU    22      -3.593  39.239  35.699  1.00  0.00      1S   H  
ATOM    333  HB2 LEU    22      -4.745  39.195  37.082  1.00  0.00      1S   H  
ATOM    334  HG  LEU    22      -2.761  39.215  38.665  1.00  0.00      1S   H  
ATOM    335 HD11 LEU    22      -2.788  36.927  36.601  1.00  0.00      1S   H  
ATOM    336 HD12 LEU    22      -3.892  37.102  38.020  1.00  0.00      1S   H  
ATOM    337 HD13 LEU    22      -2.125  36.847  38.279  1.00  0.00      1S   H  
ATOM    338 HD21 LEU    22      -1.016  40.291  37.337  1.00  0.00      1S   H  
ATOM    339 HD22 LEU    22      -1.117  39.013  36.068  1.00  0.00      1S   H  
ATOM    340 HD23 LEU    22      -0.486  38.617  37.712  1.00  0.00      1S   H  
ATOM    341  N   GLY    23      -5.891  41.710  36.007  1.00  1.00      1S   N  
ATOM    342  CA  GLY    23      -6.806  42.321  35.077  1.00  1.00      1S   C  
ATOM    343  C   GLY    23      -6.500  43.771  34.816  1.00  1.00      1S   C  
ATOM    344  O   GLY    23      -6.328  44.151  33.669  1.00  1.00      1S   O  
ATOM    345  HN  GLY    23      -6.304  41.313  36.826  1.00  0.00      1S   H  
ATOM    346  HA1 GLY    23      -7.787  42.249  35.517  1.00  0.00      1S   H  
ATOM    347  HA2 GLY    23      -6.718  41.789  34.140  1.00  0.00      1S   H  
ATOM    348  N   ASN    24      -6.386  44.615  35.859  1.00  1.00      1S   N  
ATOM    349  CA  ASN    24      -6.217  46.044  35.695  1.00  1.00      1S   C  
ATOM    350  C   ASN    24      -4.854  46.494  35.272  1.00  1.00      1S   C  
ATOM    351  O   ASN    24      -4.742  47.507  34.585  1.00  1.00      1S   O  
ATOM    352  CB  ASN    24      -6.616  46.803  36.973  1.00  1.00      1S   C  
ATOM    353  CG  ASN    24      -8.132  47.076  36.856  1.00  1.00      1S   C  
ATOM    354  ND2 ASN    24      -8.666  47.780  37.825  1.00  1.00      1S   N  
ATOM    355  OD1 ASN    24      -8.773  46.718  35.877  1.00  1.00      1S   O  
ATOM    356  HN  ASN    24      -6.492  44.287  36.798  1.00  0.00      1S   H  
ATOM    357  HA  ASN    24      -6.820  46.342  34.851  1.00  0.00      1S   H  
ATOM    358  HB1 ASN    24      -6.093  47.779  37.065  1.00  0.00      1S   H  
ATOM    359  HB2 ASN    24      -6.390  46.195  37.873  1.00  0.00      1S   H  
ATOM    360 HD21 ASN    24      -9.686  47.869  37.901  1.00  0.00      1S   H  
ATOM    361 HD22 ASN    24      -8.097  48.264  38.507  1.00  0.00      1S   H  
ATOM    362  N   VAL    25      -3.786  45.756  35.622  1.00  1.00      1S   N  
ATOM    363  CA  VAL    25      -2.453  46.056  35.148  1.00  1.00      1S   C  
ATOM    364  C   VAL    25      -2.391  45.768  33.655  1.00  1.00      1S   C  
ATOM    365  O   VAL    25      -1.820  46.546  32.893  1.00  1.00      1S   O  
ATOM    366  CB  VAL    25      -1.388  45.283  35.914  1.00  1.00      1S   C  
ATOM    367  CG1 VAL    25       0.004  45.569  35.327  1.00  1.00      1S   C  
ATOM    368  CG2 VAL    25      -1.404  45.708  37.399  1.00  1.00      1S   C  
ATOM    369  HN  VAL    25      -3.872  44.954  36.214  1.00  0.00      1S   H  
ATOM    370  HA  VAL    25      -2.275  47.114  35.291  1.00  0.00      1S   H  
ATOM    371  HB  VAL    25      -1.601  44.192  35.848  1.00  0.00      1S   H  
ATOM    372 HG11 VAL    25       0.188  46.664  35.294  1.00  0.00      1S   H  
ATOM    373 HG12 VAL    25       0.097  45.162  34.299  1.00  0.00      1S   H  
ATOM    374 HG13 VAL    25       0.789  45.100  35.957  1.00  0.00      1S   H  
ATOM    375 HG21 VAL    25      -2.419  45.670  37.837  1.00  0.00      1S   H  
ATOM    376 HG22 VAL    25      -1.026  46.745  37.508  1.00  0.00      1S   H  
ATOM    377 HG23 VAL    25      -0.747  45.030  37.986  1.00  0.00      1S   H  
ATOM    378  N   LEU    26      -3.051  44.668  33.204  1.00  1.00      1S   N  
ATOM    379  CA  LEU    26      -3.176  44.299  31.808  1.00  1.00      1S   C  
ATOM    380  C   LEU    26      -3.956  45.323  31.030  1.00  1.00      1S   C  
ATOM    381  O   LEU    26      -3.604  45.620  29.894  1.00  1.00      1S   O  
ATOM    382  CB  LEU    26      -3.911  42.952  31.603  1.00  1.00      1S   C  
ATOM    383  CG  LEU    26      -3.121  41.709  32.056  1.00  1.00      1S   C  
ATOM    384  CD1 LEU    26      -4.045  40.475  32.101  1.00  1.00      1S   C  
ATOM    385  CD2 LEU    26      -1.877  41.481  31.193  1.00  1.00      1S   C  
ATOM    386  HN  LEU    26      -3.515  44.056  33.842  1.00  0.00      1S   H  
ATOM    387  HA  LEU    26      -2.182  44.250  31.387  1.00  0.00      1S   H  
ATOM    388  HB1 LEU    26      -4.151  42.809  30.525  1.00  0.00      1S   H  
ATOM    389  HB2 LEU    26      -4.874  42.978  32.154  1.00  0.00      1S   H  
ATOM    390  HG  LEU    26      -2.732  41.880  33.080  1.00  0.00      1S   H  
ATOM    391 HD11 LEU    26      -4.428  40.237  31.087  1.00  0.00      1S   H  
ATOM    392 HD12 LEU    26      -4.912  40.672  32.768  1.00  0.00      1S   H  
ATOM    393 HD13 LEU    26      -3.496  39.594  32.496  1.00  0.00      1S   H  
ATOM    394 HD21 LEU    26      -1.131  42.285  31.362  1.00  0.00      1S   H  
ATOM    395 HD22 LEU    26      -2.160  41.491  30.123  1.00  0.00      1S   H  
ATOM    396 HD23 LEU    26      -1.406  40.507  31.444  1.00  0.00      1S   H  
ATOM    397  N   VAL    27      -5.036  45.884  31.631  1.00  1.00      1S   N  
ATOM    398  CA  VAL    27      -5.933  46.855  31.034  1.00  1.00      1S   C  
ATOM    399  C   VAL    27      -5.181  48.111  30.693  1.00  1.00      1S   C  
ATOM    400  O   VAL    27      -5.266  48.593  29.568  1.00  1.00      1S   O  
ATOM    401  CB  VAL    27      -7.104  47.209  31.953  1.00  1.00      1S   C  
ATOM    402  CG1 VAL    27      -7.933  48.383  31.402  1.00  1.00      1S   C  
ATOM    403  CG2 VAL    27      -8.040  46.002  32.096  1.00  1.00      1S   C  
ATOM    404  HN  VAL    27      -5.289  45.597  32.554  1.00  0.00      1S   H  
ATOM    405  HA  VAL    27      -6.311  46.436  30.112  1.00  0.00      1S   H  
ATOM    406  HB  VAL    27      -6.712  47.479  32.958  1.00  0.00      1S   H  
ATOM    407 HG11 VAL    27      -8.174  48.181  30.341  1.00  0.00      1S   H  
ATOM    408 HG12 VAL    27      -7.388  49.346  31.475  1.00  0.00      1S   H  
ATOM    409 HG13 VAL    27      -8.884  48.473  31.969  1.00  0.00      1S   H  
ATOM    410 HG21 VAL    27      -7.492  45.052  31.965  1.00  0.00      1S   H  
ATOM    411 HG22 VAL    27      -8.827  46.043  31.313  1.00  0.00      1S   H  
ATOM    412 HG23 VAL    27      -8.538  45.999  33.088  1.00  0.00      1S   H  
ATOM    413  N   CYS    28      -4.402  48.654  31.654  1.00  1.00      1S   N  
ATOM    414  CA  CYS    28      -3.645  49.878  31.484  1.00  1.00      1S   C  
ATOM    415  C   CYS    28      -2.590  49.716  30.421  1.00  1.00      1S   C  
ATOM    416  O   CYS    28      -2.399  50.596  29.585  1.00  1.00      1S   O  
ATOM    417  CB  CYS    28      -2.940  50.310  32.791  1.00  1.00      1S   C  
ATOM    418  SG  CYS    28      -4.128  50.741  34.100  1.00  1.00      1S   S  
ATOM    419  HN  CYS    28      -4.329  48.224  32.552  1.00  0.00      1S   H  
ATOM    420  HA  CYS    28      -4.329  50.651  31.162  1.00  0.00      1S   H  
ATOM    421  HB1 CYS    28      -2.293  51.192  32.584  1.00  0.00      1S   H  
ATOM    422  HB2 CYS    28      -2.282  49.484  33.140  1.00  0.00      1S   H  
ATOM    423  HG1 CYS    28      -4.627  49.519  34.225  1.00  0.00      1S   H  
ATOM    424  N   TRP    29      -1.909  48.547  30.420  1.00  1.00      1S   N  
ATOM    425  CA  TRP    29      -0.877  48.216  29.469  1.00  1.00      1S   C  
ATOM    426  C   TRP    29      -1.423  48.065  28.099  1.00  1.00      1S   C  
ATOM    427  O   TRP    29      -0.829  48.575  27.166  1.00  1.00      1S   O  
ATOM    428  CB  TRP    29      -0.120  46.927  29.837  1.00  1.00      1S   C  
ATOM    429  CG  TRP    29       0.757  47.114  31.053  1.00  1.00      1S   C  
ATOM    430  CD1 TRP    29       1.119  48.283  31.667  1.00  1.00      1S   C  
ATOM    431  CD2 TRP    29       1.403  46.059  31.782  1.00  1.00      1S   C  
ATOM    432  CE2 TRP    29       2.134  46.670  32.822  1.00  1.00      1S   C  
ATOM    433  CE3 TRP    29       1.403  44.675  31.616  1.00  1.00      1S   C  
ATOM    434  NE1 TRP    29       1.937  48.029  32.736  1.00  1.00      1S   N  
ATOM    435  CZ2 TRP    29       2.881  45.914  33.714  1.00  1.00      1S   C  
ATOM    436  CZ3 TRP    29       2.145  43.912  32.528  1.00  1.00      1S   C  
ATOM    437  CH2 TRP    29       2.875  44.521  33.560  1.00  1.00      1S   C  
ATOM    438  HN  TRP    29      -2.088  47.848  31.111  1.00  0.00      1S   H  
ATOM    439  HA  TRP    29      -0.185  49.046  29.426  1.00  0.00      1S   H  
ATOM    440  HB1 TRP    29       0.545  46.626  29.000  1.00  0.00      1S   H  
ATOM    441  HB2 TRP    29      -0.835  46.095  30.016  1.00  0.00      1S   H  
ATOM    442  HD1 TRP    29       0.811  49.275  31.368  1.00  0.00      1S   H  
ATOM    443  HE1 TRP    29       2.307  48.699  33.339  1.00  0.00      1S   H  
ATOM    444  HE3 TRP    29       0.855  44.188  30.824  1.00  0.00      1S   H  
ATOM    445  HZ2 TRP    29       3.435  46.371  34.519  1.00  0.00      1S   H  
ATOM    446  HZ3 TRP    29       2.151  42.837  32.438  1.00  0.00      1S   H  
ATOM    447  HH2 TRP    29       3.436  43.909  34.252  1.00  0.00      1S   H  
ATOM    448  N   ALA    30      -2.583  47.411  27.941  1.00  1.00      1S   N  
ATOM    449  CA  ALA    30      -3.263  47.275  26.681  1.00  1.00      1S   C  
ATOM    450  C   ALA    30      -3.614  48.616  26.085  1.00  1.00      1S   C  
ATOM    451  O   ALA    30      -3.290  48.884  24.933  1.00  1.00      1S   O  
ATOM    452  CB  ALA    30      -4.552  46.474  26.873  1.00  1.00      1S   C  
ATOM    453  HN  ALA    30      -3.042  46.983  28.719  1.00  0.00      1S   H  
ATOM    454  HA  ALA    30      -2.607  46.761  25.991  1.00  0.00      1S   H  
ATOM    455  HB1 ALA    30      -5.100  46.802  27.779  1.00  0.00      1S   H  
ATOM    456  HB2 ALA    30      -4.310  45.394  26.988  1.00  0.00      1S   H  
ATOM    457  HB3 ALA    30      -5.222  46.607  26.001  1.00  0.00      1S   H  
ATOM    458  N   VAL    31      -4.244  49.515  26.879  1.00  1.00      1S   N  
ATOM    459  CA  VAL    31      -4.657  50.836  26.449  1.00  1.00      1S   C  
ATOM    460  C   VAL    31      -3.483  51.633  25.923  1.00  1.00      1S   C  
ATOM    461  O   VAL    31      -3.580  52.287  24.887  1.00  1.00      1S   O  
ATOM    462  CB  VAL    31      -5.389  51.606  27.551  1.00  1.00      1S   C  
ATOM    463  CG1 VAL    31      -5.693  53.055  27.113  1.00  1.00      1S   C  
ATOM    464  CG2 VAL    31      -6.717  50.894  27.895  1.00  1.00      1S   C  
ATOM    465  HN  VAL    31      -4.467  49.284  27.826  1.00  0.00      1S   H  
ATOM    466  HA  VAL    31      -5.324  50.702  25.618  1.00  0.00      1S   H  
ATOM    467  HB  VAL    31      -4.753  51.629  28.465  1.00  0.00      1S   H  
ATOM    468 HG11 VAL    31      -6.208  53.057  26.129  1.00  0.00      1S   H  
ATOM    469 HG12 VAL    31      -4.767  53.656  27.034  1.00  0.00      1S   H  
ATOM    470 HG13 VAL    31      -6.356  53.545  27.856  1.00  0.00      1S   H  
ATOM    471 HG21 VAL    31      -6.582  49.809  28.056  1.00  0.00      1S   H  
ATOM    472 HG22 VAL    31      -7.450  51.027  27.073  1.00  0.00      1S   H  
ATOM    473 HG23 VAL    31      -7.153  51.334  28.818  1.00  0.00      1S   H  
ATOM    474  N   TRP    32      -2.332  51.563  26.615  1.00  1.00      1S   N  
ATOM    475  CA  TRP    32      -1.179  52.366  26.297  1.00  1.00      1S   C  
ATOM    476  C   TRP    32      -0.320  51.758  25.216  1.00  1.00      1S   C  
ATOM    477  O   TRP    32       0.171  52.473  24.344  1.00  1.00      1S   O  
ATOM    478  CB  TRP    32      -0.367  52.643  27.580  1.00  1.00      1S   C  
ATOM    479  CG  TRP    32      -1.133  53.521  28.563  1.00  1.00      1S   C  
ATOM    480  CD1 TRP    32      -2.224  54.315  28.322  1.00  1.00      1S   C  
ATOM    481  CD2 TRP    32      -0.806  53.705  29.952  1.00  1.00      1S   C  
ATOM    482  CE2 TRP    32      -1.723  54.643  30.469  1.00  1.00      1S   C  
ATOM    483  CE3 TRP    32       0.191  53.157  30.758  1.00  1.00      1S   C  
ATOM    484  NE1 TRP    32      -2.597  54.984  29.460  1.00  1.00      1S   N  
ATOM    485  CZ2 TRP    32      -1.640  55.071  31.789  1.00  1.00      1S   C  
ATOM    486  CZ3 TRP    32       0.240  53.556  32.103  1.00  1.00      1S   C  
ATOM    487  CH2 TRP    32      -0.665  54.498  32.613  1.00  1.00      1S   C  
ATOM    488  HN  TRP    32      -2.258  51.002  27.439  1.00  0.00      1S   H  
ATOM    489  HA  TRP    32      -1.521  53.311  25.905  1.00  0.00      1S   H  
ATOM    490  HB1 TRP    32       0.579  53.168  27.328  1.00  0.00      1S   H  
ATOM    491  HB2 TRP    32      -0.105  51.682  28.075  1.00  0.00      1S   H  
ATOM    492  HD1 TRP    32      -2.723  54.424  27.371  1.00  0.00      1S   H  
ATOM    493  HE1 TRP    32      -3.363  55.578  29.546  1.00  0.00      1S   H  
ATOM    494  HE3 TRP    32       0.904  52.442  30.382  1.00  0.00      1S   H  
ATOM    495  HZ2 TRP    32      -2.321  55.806  32.190  1.00  0.00      1S   H  
ATOM    496  HZ3 TRP    32       0.992  53.139  32.757  1.00  0.00      1S   H  
ATOM    497  HH2 TRP    32      -0.611  54.791  33.651  1.00  0.00      1S   H  
ATOM    498  N   LEU    33      -0.131  50.423  25.244  1.00  1.00      1S   N  
ATOM    499  CA  LEU    33       0.737  49.687  24.355  1.00  1.00      1S   C  
ATOM    500  C   LEU    33       0.211  49.624  22.954  1.00  1.00      1S   C  
ATOM    501  O   LEU    33       0.970  49.836  22.008  1.00  1.00      1S   O  
ATOM    502  CB  LEU    33       0.919  48.229  24.820  1.00  1.00      1S   C  
ATOM    503  CG  LEU    33       1.742  47.330  23.878  1.00  1.00      1S   C  
ATOM    504  CD1 LEU    33       3.168  47.868  23.665  1.00  1.00      1S   C  
ATOM    505  CD2 LEU    33       1.769  45.905  24.416  1.00  1.00      1S   C  
ATOM    506  HN  LEU    33      -0.561  49.868  25.955  1.00  0.00      1S   H  
ATOM    507  HA  LEU    33       1.693  50.188  24.338  1.00  0.00      1S   H  
ATOM    508  HB1 LEU    33      -0.086  47.765  24.945  1.00  0.00      1S   H  
ATOM    509  HB2 LEU    33       1.405  48.238  25.821  1.00  0.00      1S   H  
ATOM    510  HG  LEU    33       1.228  47.277  22.890  1.00  0.00      1S   H  
ATOM    511 HD11 LEU    33       3.654  48.053  24.646  1.00  0.00      1S   H  
ATOM    512 HD12 LEU    33       3.148  48.822  23.097  1.00  0.00      1S   H  
ATOM    513 HD13 LEU    33       3.777  47.134  23.097  1.00  0.00      1S   H  
ATOM    514 HD21 LEU    33       0.883  45.700  25.056  1.00  0.00      1S   H  
ATOM    515 HD22 LEU    33       2.681  45.790  25.031  1.00  0.00      1S   H  
ATOM    516 HD23 LEU    33       1.796  45.162  23.593  1.00  0.00      1S   H  
ATOM    517  N   ASN    34      -1.100  49.320  22.776  1.00  1.00      1S   N  
ATOM    518  CA  ASN    34      -1.683  49.254  21.450  1.00  1.00      1S   C  
ATOM    519  C   ASN    34      -1.644  50.624  20.873  1.00  1.00      1S   C  
ATOM    520  O   ASN    34      -1.739  51.612  21.600  1.00  1.00      1S   O  
ATOM    521  CB  ASN    34      -3.150  48.803  21.391  1.00  1.00      1S   C  
ATOM    522  CG  ASN    34      -3.230  47.370  21.892  1.00  1.00      1S   C  
ATOM    523  ND2 ASN    34      -4.119  47.182  22.893  1.00  1.00      1S   N  
ATOM    524  OD1 ASN    34      -2.550  46.452  21.421  1.00  1.00      1S   O  
ATOM    525  HN  ASN    34      -1.718  49.162  23.544  1.00  0.00      1S   H  
ATOM    526  HA  ASN    34      -1.070  48.598  20.846  1.00  0.00      1S   H  
ATOM    527  HB1 ASN    34      -3.536  48.829  20.348  1.00  0.00      1S   H  
ATOM    528  HB2 ASN    34      -3.776  49.478  22.016  1.00  0.00      1S   H  
ATOM    529 HD21 ASN    34      -4.625  47.963  23.256  1.00  0.00      1S   H  
ATOM    530 HD22 ASN    34      -4.289  46.263  23.244  1.00  0.00      1S   H  
ATOM    531  N   SER    35      -1.438  50.692  19.542  1.00  1.00      1S   N  
ATOM    532  CA  SER    35      -0.959  51.866  18.864  1.00  1.00      1S   C  
ATOM    533  C   SER    35      -1.812  53.091  19.101  1.00  1.00      1S   C  
ATOM    534  O   SER    35      -1.289  54.191  19.263  1.00  1.00      1S   O  
ATOM    535  CB  SER    35      -0.822  51.613  17.339  1.00  1.00      1S   C  
ATOM    536  OG  SER    35      -2.066  51.274  16.730  1.00  1.00      1S   O  
ATOM    537  HN  SER    35      -1.465  49.867  18.981  1.00  0.00      1S   H  
ATOM    538  HA  SER    35       0.026  52.071  19.261  1.00  0.00      1S   H  
ATOM    539  HB1 SER    35      -0.129  50.759  17.182  1.00  0.00      1S   H  
ATOM    540  HB2 SER    35      -0.393  52.504  16.834  1.00  0.00      1S   H  
ATOM    541  HG1 SER    35      -2.566  52.092  16.676  1.00  0.00      1S   H  
ATOM    542  N   ASN    36      -3.147  52.899  19.111  1.00  1.00      1S   N  
ATOM    543  CA  ASN    36      -4.079  53.976  18.912  1.00  1.00      1S   C  
ATOM    544  C   ASN    36      -5.198  54.002  19.917  1.00  1.00      1S   C  
ATOM    545  O   ASN    36      -6.114  54.806  19.752  1.00  1.00      1S   O  
ATOM    546  CB  ASN    36      -4.699  53.857  17.488  1.00  1.00      1S   C  
ATOM    547  CG  ASN    36      -5.469  52.536  17.251  1.00  1.00      1S   C  
ATOM    548  ND2 ASN    36      -5.387  52.024  15.992  1.00  1.00      1S   N  
ATOM    549  OD1 ASN    36      -6.130  51.979  18.132  1.00  1.00      1S   O  
ATOM    550  HN  ASN    36      -3.535  51.981  19.088  1.00  0.00      1S   H  
ATOM    551  HA  ASN    36      -3.566  54.925  18.994  1.00  0.00      1S   H  
ATOM    552  HB1 ASN    36      -3.862  53.919  16.759  1.00  0.00      1S   H  
ATOM    553  HB2 ASN    36      -5.379  54.711  17.294  1.00  0.00      1S   H  
ATOM    554 HD21 ASN    36      -5.891  51.187  15.778  1.00  0.00      1S   H  
ATOM    555 HD22 ASN    36      -4.850  52.490  15.290  1.00  0.00      1S   H  
ATOM    556  N   LEU    37      -5.201  53.112  20.947  1.00  1.00      1S   N  
ATOM    557  CA  LEU    37      -6.422  52.798  21.671  1.00  1.00      1S   C  
ATOM    558  C   LEU    37      -6.938  53.957  22.477  1.00  1.00      1S   C  
ATOM    559  O   LEU    37      -8.094  53.958  22.875  1.00  1.00      1S   O  
ATOM    560  CB  LEU    37      -6.268  51.590  22.642  1.00  1.00      1S   C  
ATOM    561  CG  LEU    37      -7.597  50.878  23.021  1.00  1.00      1S   C  
ATOM    562  CD1 LEU    37      -8.332  50.293  21.803  1.00  1.00      1S   C  
ATOM    563  CD2 LEU    37      -7.421  49.803  24.107  1.00  1.00      1S   C  
ATOM    564  HN  LEU    37      -4.415  52.531  21.143  1.00  0.00      1S   H  
ATOM    565  HA  LEU    37      -7.160  52.560  20.920  1.00  0.00      1S   H  
ATOM    566  HB1 LEU    37      -5.760  51.926  23.573  1.00  0.00      1S   H  
ATOM    567  HB2 LEU    37      -5.608  50.838  22.163  1.00  0.00      1S   H  
ATOM    568  HG  LEU    37      -8.267  51.638  23.468  1.00  0.00      1S   H  
ATOM    569 HD11 LEU    37      -7.660  49.618  21.234  1.00  0.00      1S   H  
ATOM    570 HD12 LEU    37      -8.688  51.100  21.129  1.00  0.00      1S   H  
ATOM    571 HD13 LEU    37      -9.219  49.714  22.136  1.00  0.00      1S   H  
ATOM    572 HD21 LEU    37      -7.181  50.283  25.075  1.00  0.00      1S   H  
ATOM    573 HD22 LEU    37      -6.612  49.094  23.836  1.00  0.00      1S   H  
ATOM    574 HD23 LEU    37      -8.367  49.237  24.247  1.00  0.00      1S   H  
ATOM    575  N   GLN    38      -6.074  54.968  22.724  1.00  1.00      1S   N  
ATOM    576  CA  GLN    38      -6.204  55.975  23.737  1.00  1.00      1S   C  
ATOM    577  C   GLN    38      -7.229  57.023  23.390  1.00  1.00      1S   C  
ATOM    578  O   GLN    38      -6.927  58.190  23.146  1.00  1.00      1S   O  
ATOM    579  CB  GLN    38      -4.840  56.633  24.018  1.00  1.00      1S   C  
ATOM    580  CG  GLN    38      -3.776  55.590  24.411  1.00  1.00      1S   C  
ATOM    581  CD  GLN    38      -2.426  56.276  24.635  1.00  1.00      1S   C  
ATOM    582  NE2 GLN    38      -1.323  55.501  24.425  1.00  1.00      1S   N  
ATOM    583  OE1 GLN    38      -2.360  57.458  24.985  1.00  1.00      1S   O  
ATOM    584  HN  GLN    38      -5.207  54.994  22.232  1.00  0.00      1S   H  
ATOM    585  HA  GLN    38      -6.533  55.480  24.642  1.00  0.00      1S   H  
ATOM    586  HB1 GLN    38      -4.949  57.375  24.840  1.00  0.00      1S   H  
ATOM    587  HB2 GLN    38      -4.496  57.168  23.104  1.00  0.00      1S   H  
ATOM    588  HG1 GLN    38      -3.669  54.826  23.611  1.00  0.00      1S   H  
ATOM    589  HG2 GLN    38      -4.083  55.077  25.347  1.00  0.00      1S   H  
ATOM    590 HE21 GLN    38      -1.425  54.546  24.143  1.00  0.00      1S   H  
ATOM    591 HE22 GLN    38      -0.414  55.894  24.555  1.00  0.00      1S   H  
ATOM    592  N   ASN    39      -8.496  56.578  23.437  1.00  1.00      1S   N  
ATOM    593  CA  ASN    39      -9.700  57.353  23.419  1.00  1.00      1S   C  
ATOM    594  C   ASN    39      -9.824  57.934  24.796  1.00  1.00      1S   C  
ATOM    595  O   ASN    39      -9.173  57.481  25.737  1.00  1.00      1S   O  
ATOM    596  CB  ASN    39     -10.937  56.450  23.153  1.00  1.00      1S   C  
ATOM    597  CG  ASN    39     -10.895  55.910  21.716  1.00  1.00      1S   C  
ATOM    598  ND2 ASN    39     -11.340  54.633  21.529  1.00  1.00      1S   N  
ATOM    599  OD1 ASN    39     -10.493  56.619  20.789  1.00  1.00      1S   O  
ATOM    600  HN  ASN    39      -8.647  55.598  23.537  1.00  0.00      1S   H  
ATOM    601  HA  ASN    39      -9.610  58.151  22.695  1.00  0.00      1S   H  
ATOM    602  HB1 ASN    39     -11.879  57.023  23.281  1.00  0.00      1S   H  
ATOM    603  HB2 ASN    39     -10.935  55.603  23.872  1.00  0.00      1S   H  
ATOM    604 HD21 ASN    39     -11.345  54.248  20.606  1.00  0.00      1S   H  
ATOM    605 HD22 ASN    39     -11.661  54.089  22.304  1.00  0.00      1S   H  
ATOM    606  N   VAL    40     -10.683  58.962  24.955  1.00  1.00      1S   N  
ATOM    607  CA  VAL    40     -10.922  59.606  26.229  1.00  1.00      1S   C  
ATOM    608  C   VAL    40     -11.591  58.652  27.185  1.00  1.00      1S   C  
ATOM    609  O   VAL    40     -11.285  58.639  28.376  1.00  1.00      1S   O  
ATOM    610  CB  VAL    40     -11.756  60.865  26.070  1.00  1.00      1S   C  
ATOM    611  CG1 VAL    40     -12.229  61.402  27.438  1.00  1.00      1S   C  
ATOM    612  CG2 VAL    40     -10.883  61.894  25.323  1.00  1.00      1S   C  
ATOM    613  HN  VAL    40     -11.181  59.343  24.180  1.00  0.00      1S   H  
ATOM    614  HA  VAL    40      -9.963  59.870  26.654  1.00  0.00      1S   H  
ATOM    615  HB  VAL    40     -12.663  60.652  25.459  1.00  0.00      1S   H  
ATOM    616 HG11 VAL    40     -11.379  61.466  28.147  1.00  0.00      1S   H  
ATOM    617 HG12 VAL    40     -13.000  60.733  27.878  1.00  0.00      1S   H  
ATOM    618 HG13 VAL    40     -12.682  62.408  27.325  1.00  0.00      1S   H  
ATOM    619 HG21 VAL    40     -10.850  61.668  24.237  1.00  0.00      1S   H  
ATOM    620 HG22 VAL    40      -9.846  61.892  25.719  1.00  0.00      1S   H  
ATOM    621 HG23 VAL    40     -11.290  62.916  25.460  1.00  0.00      1S   H  
ATOM    622  N   THR    41     -12.489  57.792  26.661  1.00  1.00      1S   N  
ATOM    623  CA  THR    41     -13.170  56.776  27.435  1.00  1.00      1S   C  
ATOM    624  C   THR    41     -12.173  55.807  28.001  1.00  1.00      1S   C  
ATOM    625  O   THR    41     -12.231  55.482  29.181  1.00  1.00      1S   O  
ATOM    626  CB  THR    41     -14.209  56.038  26.616  1.00  1.00      1S   C  
ATOM    627  CG2 THR    41     -14.805  54.861  27.416  1.00  1.00      1S   C  
ATOM    628  OG1 THR    41     -15.263  56.933  26.290  1.00  1.00      1S   O  
ATOM    629  HN  THR    41     -12.706  57.816  25.689  1.00  0.00      1S   H  
ATOM    630  HA  THR    41     -13.652  57.270  28.268  1.00  0.00      1S   H  
ATOM    631  HB  THR    41     -13.767  55.650  25.671  1.00  0.00      1S   H  
ATOM    632  HG1 THR    41     -14.860  57.766  26.019  1.00  0.00      1S   H  
ATOM    633 HG21 THR    41     -14.984  55.182  28.461  1.00  0.00      1S   H  
ATOM    634 HG22 THR    41     -14.111  53.996  27.439  1.00  0.00      1S   H  
ATOM    635 HG23 THR    41     -15.769  54.529  26.976  1.00  0.00      1S   H  
ATOM    636  N   ASN    42     -11.192  55.373  27.182  1.00  1.00      1S   N  
ATOM    637  CA  ASN    42     -10.154  54.477  27.623  1.00  1.00      1S   C  
ATOM    638  C   ASN    42      -9.221  55.135  28.605  1.00  1.00      1S   C  
ATOM    639  O   ASN    42      -8.757  54.468  29.518  1.00  1.00      1S   O  
ATOM    640  CB  ASN    42      -9.349  53.891  26.445  1.00  1.00      1S   C  
ATOM    641  CG  ASN    42     -10.273  52.934  25.686  1.00  1.00      1S   C  
ATOM    642  ND2 ASN    42     -10.164  52.912  24.334  1.00  1.00      1S   N  
ATOM    643  OD1 ASN    42     -11.081  52.220  26.287  1.00  1.00      1S   O  
ATOM    644  HN  ASN    42     -11.139  55.667  26.232  1.00  0.00      1S   H  
ATOM    645  HA  ASN    42     -10.628  53.670  28.166  1.00  0.00      1S   H  
ATOM    646  HB1 ASN    42      -8.480  53.310  26.816  1.00  0.00      1S   H  
ATOM    647  HB2 ASN    42      -8.986  54.706  25.785  1.00  0.00      1S   H  
ATOM    648 HD21 ASN    42      -9.457  53.458  23.881  1.00  0.00      1S   H  
ATOM    649 HD22 ASN    42     -10.686  52.240  23.810  1.00  0.00      1S   H  
ATOM    650  N   TYR    43      -8.964  56.460  28.497  1.00  1.00      1S   N  
ATOM    651  CA  TYR    43      -8.159  57.200  29.452  1.00  1.00      1S   C  
ATOM    652  C   TYR    43      -8.815  57.202  30.826  1.00  1.00      1S   C  
ATOM    653  O   TYR    43      -8.142  57.062  31.845  1.00  1.00      1S   O  
ATOM    654  CB  TYR    43      -7.902  58.655  28.965  1.00  1.00      1S   C  
ATOM    655  CG  TYR    43      -6.995  59.404  29.905  1.00  1.00      1S   C  
ATOM    656  CD1 TYR    43      -5.609  59.167  29.928  1.00  1.00      1S   C  
ATOM    657  CD2 TYR    43      -7.546  60.308  30.824  1.00  1.00      1S   C  
ATOM    658  CE1 TYR    43      -4.793  59.807  30.871  1.00  1.00      1S   C  
ATOM    659  CE2 TYR    43      -6.732  60.938  31.766  1.00  1.00      1S   C  
ATOM    660  CZ  TYR    43      -5.360  60.682  31.806  1.00  1.00      1S   C  
ATOM    661  OH  TYR    43      -4.557  61.317  32.780  1.00  1.00      1S   O  
ATOM    662  HN  TYR    43      -9.335  56.995  27.740  1.00  0.00      1S   H  
ATOM    663  HA  TYR    43      -7.211  56.685  29.537  1.00  0.00      1S   H  
ATOM    664  HB1 TYR    43      -8.860  59.209  28.873  1.00  0.00      1S   H  
ATOM    665  HB2 TYR    43      -7.416  58.632  27.967  1.00  0.00      1S   H  
ATOM    666  HD1 TYR    43      -5.172  58.471  29.227  1.00  0.00      1S   H  
ATOM    667  HD2 TYR    43      -8.608  60.499  30.823  1.00  0.00      1S   H  
ATOM    668  HE1 TYR    43      -3.730  59.615  30.885  1.00  0.00      1S   H  
ATOM    669  HE2 TYR    43      -7.170  61.635  32.457  1.00  0.00      1S   H  
ATOM    670  HH  TYR    43      -5.136  61.811  33.365  1.00  0.00      1S   H  
ATOM    671  N   PHE    44     -10.157  57.330  30.875  1.00  1.00      1S   N  
ATOM    672  CA  PHE    44     -10.917  57.283  32.103  1.00  1.00      1S   C  
ATOM    673  C   PHE    44     -10.968  55.880  32.667  1.00  1.00      1S   C  
ATOM    674  O   PHE    44     -10.962  55.695  33.879  1.00  1.00      1S   O  
ATOM    675  CB  PHE    44     -12.360  57.810  31.901  1.00  1.00      1S   C  
ATOM    676  CG  PHE    44     -12.455  59.268  31.512  1.00  1.00      1S   C  
ATOM    677  CD1 PHE    44     -13.648  59.759  30.944  1.00  1.00      1S   C  
ATOM    678  CD2 PHE    44     -11.401  60.174  31.712  1.00  1.00      1S   C  
ATOM    679  CE1 PHE    44     -13.779  61.109  30.594  1.00  1.00      1S   C  
ATOM    680  CE2 PHE    44     -11.539  61.523  31.393  1.00  1.00      1S   C  
ATOM    681  CZ  PHE    44     -12.721  61.991  30.825  1.00  1.00      1S   C  
ATOM    682  HN  PHE    44     -10.689  57.487  30.044  1.00  0.00      1S   H  
ATOM    683  HA  PHE    44     -10.404  57.882  32.839  1.00  0.00      1S   H  
ATOM    684  HB1 PHE    44     -12.951  57.687  32.834  1.00  0.00      1S   H  
ATOM    685  HB2 PHE    44     -12.834  57.226  31.086  1.00  0.00      1S   H  
ATOM    686  HD1 PHE    44     -14.476  59.093  30.768  1.00  0.00      1S   H  
ATOM    687  HD2 PHE    44     -10.456  59.852  32.108  1.00  0.00      1S   H  
ATOM    688  HE1 PHE    44     -14.694  61.470  30.148  1.00  0.00      1S   H  
ATOM    689  HE2 PHE    44     -10.729  62.199  31.584  1.00  0.00      1S   H  
ATOM    690  HZ  PHE    44     -12.802  63.024  30.540  1.00  0.00      1S   H  
ATOM    691  N   VAL    45     -10.970  54.836  31.806  1.00  1.00      1S   N  
ATOM    692  CA  VAL    45     -10.904  53.443  32.213  1.00  1.00      1S   C  
ATOM    693  C   VAL    45      -9.576  53.141  32.864  1.00  1.00      1S   C  
ATOM    694  O   VAL    45      -9.511  52.360  33.807  1.00  1.00      1S   O  
ATOM    695  CB  VAL    45     -11.120  52.491  31.039  1.00  1.00      1S   C  
ATOM    696  CG1 VAL    45     -10.769  51.032  31.393  1.00  1.00      1S   C  
ATOM    697  CG2 VAL    45     -12.593  52.580  30.605  1.00  1.00      1S   C  
ATOM    698  HN  VAL    45     -11.012  54.995  30.821  1.00  0.00      1S   H  
ATOM    699  HA  VAL    45     -11.677  53.275  32.950  1.00  0.00      1S   H  
ATOM    700  HB  VAL    45     -10.477  52.804  30.189  1.00  0.00      1S   H  
ATOM    701 HG11 VAL    45     -11.264  50.750  32.345  1.00  0.00      1S   H  
ATOM    702 HG12 VAL    45      -9.674  50.896  31.510  1.00  0.00      1S   H  
ATOM    703 HG13 VAL    45     -11.117  50.347  30.592  1.00  0.00      1S   H  
ATOM    704 HG21 VAL    45     -12.892  53.627  30.428  1.00  0.00      1S   H  
ATOM    705 HG22 VAL    45     -13.253  52.158  31.392  1.00  0.00      1S   H  
ATOM    706 HG23 VAL    45     -12.749  52.011  29.664  1.00  0.00      1S   H  
ATOM    707  N   VAL    46      -8.483  53.771  32.390  1.00  1.00      1S   N  
ATOM    708  CA  VAL    46      -7.152  53.604  32.928  1.00  1.00      1S   C  
ATOM    709  C   VAL    46      -7.074  54.110  34.353  1.00  1.00      1S   C  
ATOM    710  O   VAL    46      -6.517  53.439  35.219  1.00  1.00      1S   O  
ATOM    711  CB  VAL    46      -6.124  54.307  32.062  1.00  1.00      1S   C  
ATOM    712  CG1 VAL    46      -4.751  54.326  32.745  1.00  1.00      1S   C  
ATOM    713  CG2 VAL    46      -6.003  53.579  30.709  1.00  1.00      1S   C  
ATOM    714  HN  VAL    46      -8.552  54.383  31.604  1.00  0.00      1S   H  
ATOM    715  HA  VAL    46      -6.929  52.546  32.943  1.00  0.00      1S   H  
ATOM    716  HB  VAL    46      -6.442  55.354  31.870  1.00  0.00      1S   H  
ATOM    717 HG11 VAL    46      -4.565  53.382  33.293  1.00  0.00      1S   H  
ATOM    718 HG12 VAL    46      -4.658  55.182  33.447  1.00  0.00      1S   H  
ATOM    719 HG13 VAL    46      -3.986  54.416  31.955  1.00  0.00      1S   H  
ATOM    720 HG21 VAL    46      -6.984  53.257  30.319  1.00  0.00      1S   H  
ATOM    721 HG22 VAL    46      -5.373  52.672  30.813  1.00  0.00      1S   H  
ATOM    722 HG23 VAL    46      -5.528  54.254  29.965  1.00  0.00      1S   H  
ATOM    723  N   SER    47      -7.665  55.292  34.643  1.00  1.00      1S   N  
ATOM    724  CA  SER    47      -7.688  55.847  35.981  1.00  1.00      1S   C  
ATOM    725  C   SER    47      -8.587  55.050  36.893  1.00  1.00      1S   C  
ATOM    726  O   SER    47      -8.272  54.883  38.068  1.00  1.00      1S   O  
ATOM    727  CB  SER    47      -8.140  57.316  36.008  1.00  1.00      1S   C  
ATOM    728  OG  SER    47      -9.458  57.458  35.509  1.00  1.00      1S   O  
ATOM    729  HN  SER    47      -8.118  55.837  33.940  1.00  0.00      1S   H  
ATOM    730  HA  SER    47      -6.682  55.800  36.375  1.00  0.00      1S   H  
ATOM    731  HB1 SER    47      -7.471  57.906  35.347  1.00  0.00      1S   H  
ATOM    732  HB2 SER    47      -8.085  57.735  37.036  1.00  0.00      1S   H  
ATOM    733  HG1 SER    47     -10.061  57.358  36.255  1.00  0.00      1S   H  
ATOM    734  N   LEU    48      -9.713  54.509  36.353  1.00  1.00      1S   N  
ATOM    735  CA  LEU    48     -10.607  53.611  37.054  1.00  1.00      1S   C  
ATOM    736  C   LEU    48      -9.820  52.404  37.453  1.00  1.00      1S   C  
ATOM    737  O   LEU    48      -9.852  52.003  38.607  1.00  1.00      1S   O  
ATOM    738  CB  LEU    48     -11.836  53.184  36.203  1.00  1.00      1S   C  
ATOM    739  CG  LEU    48     -12.879  52.258  36.891  1.00  1.00      1S   C  
ATOM    740  CD1 LEU    48     -14.209  52.262  36.115  1.00  1.00      1S   C  
ATOM    741  CD2 LEU    48     -12.392  50.806  37.081  1.00  1.00      1S   C  
ATOM    742  HN  LEU    48      -9.959  54.700  35.404  1.00  0.00      1S   H  
ATOM    743  HA  LEU    48     -10.945  54.112  37.950  1.00  0.00      1S   H  
ATOM    744  HB1 LEU    48     -11.497  52.688  35.271  1.00  0.00      1S   H  
ATOM    745  HB2 LEU    48     -12.363  54.114  35.897  1.00  0.00      1S   H  
ATOM    746  HG  LEU    48     -13.102  52.674  37.900  1.00  0.00      1S   H  
ATOM    747 HD11 LEU    48     -14.027  52.118  35.031  1.00  0.00      1S   H  
ATOM    748 HD12 LEU    48     -14.730  53.231  36.252  1.00  0.00      1S   H  
ATOM    749 HD13 LEU    48     -14.873  51.448  36.477  1.00  0.00      1S   H  
ATOM    750 HD21 LEU    48     -11.940  50.682  38.085  1.00  0.00      1S   H  
ATOM    751 HD22 LEU    48     -11.636  50.537  36.315  1.00  0.00      1S   H  
ATOM    752 HD23 LEU    48     -13.233  50.096  36.996  1.00  0.00      1S   H  
ATOM    753  N   ALA    49      -9.054  51.822  36.506  1.00  1.00      1S   N  
ATOM    754  CA  ALA    49      -8.311  50.616  36.713  1.00  1.00      1S   C  
ATOM    755  C   ALA    49      -7.268  50.765  37.806  1.00  1.00      1S   C  
ATOM    756  O   ALA    49      -7.117  49.926  38.695  1.00  1.00      1S   O  
ATOM    757  CB  ALA    49      -7.645  50.114  35.416  1.00  1.00      1S   C  
ATOM    758  HN  ALA    49      -9.031  52.177  35.572  1.00  0.00      1S   H  
ATOM    759  HA  ALA    49      -9.063  49.919  37.022  1.00  0.00      1S   H  
ATOM    760  HB1 ALA    49      -6.950  50.875  35.009  1.00  0.00      1S   H  
ATOM    761  HB2 ALA    49      -8.422  49.903  34.650  1.00  0.00      1S   H  
ATOM    762  HB3 ALA    49      -7.073  49.182  35.586  1.00  0.00      1S   H  
ATOM    763  N   ALA    50      -6.554  51.901  37.777  1.00  1.00      1S   N  
ATOM    764  CA  ALA    50      -5.543  52.246  38.740  1.00  1.00      1S   C  
ATOM    765  C   ALA    50      -6.112  52.490  40.121  1.00  1.00      1S   C  
ATOM    766  O   ALA    50      -5.590  52.012  41.123  1.00  1.00      1S   O  
ATOM    767  CB  ALA    50      -4.790  53.503  38.285  1.00  1.00      1S   C  
ATOM    768  HN  ALA    50      -6.693  52.566  37.045  1.00  0.00      1S   H  
ATOM    769  HA  ALA    50      -4.847  51.425  38.787  1.00  0.00      1S   H  
ATOM    770  HB1 ALA    50      -5.493  54.351  38.139  1.00  0.00      1S   H  
ATOM    771  HB2 ALA    50      -4.288  53.300  37.314  1.00  0.00      1S   H  
ATOM    772  HB3 ALA    50      -4.016  53.796  39.025  1.00  0.00      1S   H  
ATOM    773  N   ALA    51      -7.219  53.242  40.217  1.00  1.00      1S   N  
ATOM    774  CA  ALA    51      -7.794  53.609  41.484  1.00  1.00      1S   C  
ATOM    775  C   ALA    51      -8.518  52.453  42.132  1.00  1.00      1S   C  
ATOM    776  O   ALA    51      -8.452  52.245  43.337  1.00  1.00      1S   O  
ATOM    777  CB  ALA    51      -8.765  54.777  41.295  1.00  1.00      1S   C  
ATOM    778  HN  ALA    51      -7.666  53.627  39.410  1.00  0.00      1S   H  
ATOM    779  HA  ALA    51      -6.997  53.925  42.142  1.00  0.00      1S   H  
ATOM    780  HB1 ALA    51      -9.573  54.520  40.578  1.00  0.00      1S   H  
ATOM    781  HB2 ALA    51      -8.218  55.659  40.897  1.00  0.00      1S   H  
ATOM    782  HB3 ALA    51      -9.220  55.060  42.266  1.00  0.00      1S   H  
ATOM    783  N   ASP    52      -9.224  51.639  41.336  1.00  1.00      1S   N  
ATOM    784  CA  ASP    52     -10.087  50.605  41.833  1.00  1.00      1S   C  
ATOM    785  C   ASP    52      -9.327  49.433  42.428  1.00  1.00      1S   C  
ATOM    786  O   ASP    52      -9.683  48.934  43.494  1.00  1.00      1S   O  
ATOM    787  CB  ASP    52     -10.994  50.138  40.667  1.00  1.00      1S   C  
ATOM    788  CG  ASP    52     -12.139  49.240  41.100  1.00  1.00      1S   C  
ATOM    789  OD1 ASP    52     -12.870  48.772  40.190  1.00  1.00      1S   O  
ATOM    790  OD2 ASP    52     -12.301  49.019  42.328  1.00  1.00      1S   O1-
ATOM    791  HN  ASP    52      -9.261  51.786  40.347  1.00  0.00      1S   H  
ATOM    792  HA  ASP    52     -10.701  51.037  42.612  1.00  0.00      1S   H  
ATOM    793  HB1 ASP    52     -10.392  49.631  39.884  1.00  0.00      1S   H  
ATOM    794  HB2 ASP    52     -11.457  51.037  40.205  1.00  0.00      1S   H  
ATOM    795  N   ILE    53      -8.288  48.941  41.729  1.00  1.00      1S   N  
ATOM    796  CA  ILE    53      -7.811  47.595  41.947  1.00  1.00      1S   C  
ATOM    797  C   ILE    53      -6.341  47.583  42.146  1.00  1.00      1S   C  
ATOM    798  O   ILE    53      -5.843  46.905  43.030  1.00  1.00      1S   O  
ATOM    799  CB  ILE    53      -8.133  46.751  40.757  1.00  1.00      1S   C  
ATOM    800  CG1 ILE    53      -9.635  46.415  40.705  1.00  1.00      1S   C  
ATOM    801  CG2 ILE    53      -7.326  45.464  40.734  1.00  1.00      1S   C  
ATOM    802  CD  ILE    53     -10.131  45.762  39.416  1.00  1.00      1S   C  
ATOM    803  HN  ILE    53      -7.925  49.414  40.930  1.00  0.00      1S   H  
ATOM    804  HA  ILE    53      -8.260  47.165  42.825  1.00  0.00      1S   H  
ATOM    805  HB  ILE    53      -7.818  47.338  39.884  1.00  0.00      1S   H  
ATOM    806 HG11 ILE    53     -10.245  47.320  40.903  1.00  0.00      1S   H  
ATOM    807 HG12 ILE    53      -9.812  45.687  41.526  1.00  0.00      1S   H  
ATOM    808 HG21 ILE    53      -7.211  45.021  41.742  1.00  0.00      1S   H  
ATOM    809 HG22 ILE    53      -6.331  45.619  40.271  1.00  0.00      1S   H  
ATOM    810 HG23 ILE    53      -7.891  44.763  40.105  1.00  0.00      1S   H  
ATOM    811  HD1 ILE    53      -9.299  45.520  38.728  1.00  0.00      1S   H  
ATOM    812  HD2 ILE    53     -10.845  46.439  38.896  1.00  0.00      1S   H  
ATOM    813  HD3 ILE    53     -10.641  44.806  39.636  1.00  0.00      1S   H  
ATOM    814  N   ALA    54      -5.569  48.328  41.336  1.00  1.00      1S   N  
ATOM    815  CA  ALA    54      -4.168  48.531  41.608  1.00  1.00      1S   C  
ATOM    816  C   ALA    54      -3.974  49.090  42.998  1.00  1.00      1S   C  
ATOM    817  O   ALA    54      -3.496  48.400  43.893  1.00  1.00      1S   O  
ATOM    818  CB  ALA    54      -3.574  49.495  40.577  1.00  1.00      1S   C  
ATOM    819  HN  ALA    54      -5.939  48.802  40.542  1.00  0.00      1S   H  
ATOM    820  HA  ALA    54      -3.654  47.580  41.558  1.00  0.00      1S   H  
ATOM    821  HB1 ALA    54      -4.322  50.270  40.345  1.00  0.00      1S   H  
ATOM    822  HB2 ALA    54      -3.353  48.958  39.631  1.00  0.00      1S   H  
ATOM    823  HB3 ALA    54      -2.649  49.992  40.936  1.00  0.00      1S   H  
ATOM    824  N   VAL    55      -4.403  50.335  43.234  1.00  1.00      1S   N  
ATOM    825  CA  VAL    55      -4.215  50.942  44.518  1.00  1.00      1S   C  
ATOM    826  C   VAL    55      -5.168  50.361  45.553  1.00  1.00      1S   C  
ATOM    827  O   VAL    55      -4.743  50.018  46.656  1.00  1.00      1S   O  
ATOM    828  CB  VAL    55      -4.389  52.429  44.427  1.00  1.00      1S   C  
ATOM    829  CG1 VAL    55      -4.086  52.993  45.799  1.00  1.00      1S   C  
ATOM    830  CG2 VAL    55      -3.420  53.089  43.426  1.00  1.00      1S   C  
ATOM    831  HN  VAL    55      -4.818  50.905  42.525  1.00  0.00      1S   H  
ATOM    832  HA  VAL    55      -3.202  50.744  44.843  1.00  0.00      1S   H  
ATOM    833  HB  VAL    55      -5.425  52.656  44.105  1.00  0.00      1S   H  
ATOM    834 HG11 VAL    55      -3.752  52.243  46.543  1.00  0.00      1S   H  
ATOM    835 HG12 VAL    55      -4.969  53.509  46.208  1.00  0.00      1S   H  
ATOM    836 HG13 VAL    55      -3.258  53.723  45.685  1.00  0.00      1S   H  
ATOM    837 HG21 VAL    55      -3.559  52.715  42.394  1.00  0.00      1S   H  
ATOM    838 HG22 VAL    55      -2.370  52.910  43.738  1.00  0.00      1S   H  
ATOM    839 HG23 VAL    55      -3.597  54.188  43.424  1.00  0.00      1S   H  
ATOM    840  N   GLY    56      -6.476  50.231  45.216  1.00  1.00      1S   N  
ATOM    841  CA  GLY    56      -7.506  49.806  46.142  1.00  1.00      1S   C  
ATOM    842  C   GLY    56      -7.306  48.440  46.699  1.00  1.00      1S   C  
ATOM    843  O   GLY    56      -7.371  48.259  47.906  1.00  1.00      1S   O  
ATOM    844  HN  GLY    56      -6.805  50.509  44.316  1.00  0.00      1S   H  
ATOM    845  HA1 GLY    56      -8.450  49.829  45.619  1.00  0.00      1S   H  
ATOM    846  HA2 GLY    56      -7.479  50.468  46.991  1.00  0.00      1S   H  
ATOM    847  N   VAL    57      -7.030  47.429  45.860  1.00  1.00      1S   N  
ATOM    848  CA  VAL    57      -6.862  46.077  46.345  1.00  1.00      1S   C  
ATOM    849  C   VAL    57      -5.579  45.959  47.138  1.00  1.00      1S   C  
ATOM    850  O   VAL    57      -5.553  45.336  48.191  1.00  1.00      1S   O  
ATOM    851  CB  VAL    57      -6.887  45.075  45.217  1.00  1.00      1S   C  
ATOM    852  CG1 VAL    57      -6.502  43.677  45.665  1.00  1.00      1S   C  
ATOM    853  CG2 VAL    57      -8.286  45.050  44.564  1.00  1.00      1S   C  
ATOM    854  HN  VAL    57      -6.943  47.564  44.875  1.00  0.00      1S   H  
ATOM    855  HA  VAL    57      -7.681  45.851  47.013  1.00  0.00      1S   H  
ATOM    856  HB  VAL    57      -6.115  45.343  44.477  1.00  0.00      1S   H  
ATOM    857 HG11 VAL    57      -7.309  43.220  46.277  1.00  0.00      1S   H  
ATOM    858 HG12 VAL    57      -5.544  43.630  46.220  1.00  0.00      1S   H  
ATOM    859 HG13 VAL    57      -6.352  43.092  44.735  1.00  0.00      1S   H  
ATOM    860 HG21 VAL    57      -8.705  46.067  44.439  1.00  0.00      1S   H  
ATOM    861 HG22 VAL    57      -8.993  44.470  45.194  1.00  0.00      1S   H  
ATOM    862 HG23 VAL    57      -8.233  44.561  43.569  1.00  0.00      1S   H  
ATOM    863  N   LEU    58      -4.458  46.577  46.718  1.00  1.00      1S   N  
ATOM    864  CA  LEU    58      -3.249  46.452  47.510  1.00  1.00      1S   C  
ATOM    865  C   LEU    58      -3.385  47.102  48.870  1.00  1.00      1S   C  
ATOM    866  O   LEU    58      -2.860  46.604  49.858  1.00  1.00      1S   O  
ATOM    867  CB  LEU    58      -2.019  47.051  46.816  1.00  1.00      1S   C  
ATOM    868  CG  LEU    58      -1.634  46.316  45.516  1.00  1.00      1S   C  
ATOM    869  CD1 LEU    58      -0.507  47.078  44.802  1.00  1.00      1S   C  
ATOM    870  CD2 LEU    58      -1.244  44.848  45.767  1.00  1.00      1S   C  
ATOM    871  HN  LEU    58      -4.409  47.122  45.882  1.00  0.00      1S   H  
ATOM    872  HA  LEU    58      -3.074  45.400  47.681  1.00  0.00      1S   H  
ATOM    873  HB1 LEU    58      -1.142  47.005  47.502  1.00  0.00      1S   H  
ATOM    874  HB2 LEU    58      -2.215  48.121  46.582  1.00  0.00      1S   H  
ATOM    875  HG  LEU    58      -2.518  46.315  44.836  1.00  0.00      1S   H  
ATOM    876 HD11 LEU    58       0.404  47.093  45.437  1.00  0.00      1S   H  
ATOM    877 HD12 LEU    58      -0.821  48.126  44.606  1.00  0.00      1S   H  
ATOM    878 HD13 LEU    58      -0.264  46.592  43.834  1.00  0.00      1S   H  
ATOM    879 HD21 LEU    58      -2.127  44.253  46.082  1.00  0.00      1S   H  
ATOM    880 HD22 LEU    58      -0.468  44.781  46.557  1.00  0.00      1S   H  
ATOM    881 HD23 LEU    58      -0.837  44.400  44.836  1.00  0.00      1S   H  
ATOM    882  N   ALA    59      -4.133  48.212  48.964  1.00  1.00      1S   N  
ATOM    883  CA  ALA    59      -4.364  48.877  50.217  1.00  1.00      1S   C  
ATOM    884  C   ALA    59      -5.348  48.126  51.108  1.00  1.00      1S   C  
ATOM    885  O   ALA    59      -5.054  47.858  52.271  1.00  1.00      1S   O  
ATOM    886  CB  ALA    59      -4.840  50.317  49.948  1.00  1.00      1S   C  
ATOM    887  HN  ALA    59      -4.538  48.640  48.158  1.00  0.00      1S   H  
ATOM    888  HA  ALA    59      -3.421  48.935  50.745  1.00  0.00      1S   H  
ATOM    889  HB1 ALA    59      -5.776  50.321  49.350  1.00  0.00      1S   H  
ATOM    890  HB2 ALA    59      -4.061  50.853  49.363  1.00  0.00      1S   H  
ATOM    891  HB3 ALA    59      -5.007  50.875  50.892  1.00  0.00      1S   H  
ATOM    892  N   ILE    60      -6.547  47.772  50.585  1.00  1.00      1S   N  
ATOM    893  CA  ILE    60      -7.721  47.431  51.363  1.00  1.00      1S   C  
ATOM    894  C   ILE    60      -7.755  45.988  51.860  1.00  1.00      1S   C  
ATOM    895  O   ILE    60      -7.824  45.874  53.082  1.00  1.00      1S   O  
ATOM    896  CB  ILE    60      -8.988  47.816  50.637  1.00  1.00      1S   C  
ATOM    897  CG1 ILE    60      -9.030  49.315  50.297  1.00  1.00      1S   C  
ATOM    898  CG2 ILE    60     -10.215  47.418  51.464  1.00  1.00      1S   C  
ATOM    899  CD  ILE    60      -9.998  49.542  49.136  1.00  1.00      1S   C  
ATOM    900  HN  ILE    60      -6.723  47.894  49.608  1.00  0.00      1S   H  
ATOM    901  HA  ILE    60      -7.694  48.050  52.250  1.00  0.00      1S   H  
ATOM    902  HB  ILE    60      -9.029  47.294  49.658  1.00  0.00      1S   H  
ATOM    903 HG11 ILE    60      -8.031  49.684  49.981  1.00  0.00      1S   H  
ATOM    904 HG12 ILE    60      -9.331  49.888  51.198  1.00  0.00      1S   H  
ATOM    905 HG21 ILE    60     -10.109  47.739  52.520  1.00  0.00      1S   H  
ATOM    906 HG22 ILE    60     -10.366  46.319  51.432  1.00  0.00      1S   H  
ATOM    907 HG23 ILE    60     -11.119  47.904  51.046  1.00  0.00      1S   H  
ATOM    908  HD1 ILE    60     -11.037  49.311  49.447  1.00  0.00      1S   H  
ATOM    909  HD2 ILE    60      -9.758  48.876  48.283  1.00  0.00      1S   H  
ATOM    910  HD3 ILE    60      -9.936  50.590  48.781  1.00  0.00      1S   H  
ATOM    911  N   PRO    61      -7.687  44.865  51.108  1.00  1.00      1S   N  
ATOM    912  CA  PRO    61      -7.526  43.543  51.674  1.00  1.00      1S   C  
ATOM    913  C   PRO    61      -6.544  43.323  52.770  1.00  1.00      1S   C  
ATOM    914  O   PRO    61      -6.953  42.682  53.726  1.00  1.00      1S   O  
ATOM    915  CB  PRO    61      -7.195  42.665  50.461  1.00  1.00      1S   C  
ATOM    916  CG  PRO    61      -7.798  43.425  49.273  1.00  1.00      1S   C  
ATOM    917  CD  PRO    61      -8.502  44.620  49.911  1.00  1.00      1S   C  
ATOM    918  HA  PRO    61      -8.486  43.281  52.098  1.00  0.00      1S   H  
ATOM    919  HB1 PRO    61      -7.631  41.651  50.564  1.00  0.00      1S   H  
ATOM    920  HB2 PRO    61      -6.096  42.580  50.304  1.00  0.00      1S   H  
ATOM    921  HG1 PRO    61      -6.955  43.792  48.676  1.00  0.00      1S   H  
ATOM    922  HG2 PRO    61      -8.428  42.811  48.607  1.00  0.00      1S   H  
ATOM    923  HD1 PRO    61      -8.594  45.476  49.223  1.00  0.00      1S   H  
ATOM    924  HD2 PRO    61      -9.513  44.286  50.252  1.00  0.00      1S   H  
ATOM    925  N   PHE    62      -5.295  43.826  52.711  1.00  1.00      1S   N  
ATOM    926  CA  PHE    62      -4.341  43.555  53.770  1.00  1.00      1S   C  
ATOM    927  C   PHE    62      -4.792  44.168  55.070  1.00  1.00      1S   C  
ATOM    928  O   PHE    62      -4.705  43.527  56.107  1.00  1.00      1S   O  
ATOM    929  CB  PHE    62      -2.912  44.052  53.468  1.00  1.00      1S   C  
ATOM    930  CG  PHE    62      -2.318  43.238  52.352  1.00  1.00      1S   C  
ATOM    931  CD1 PHE    62      -2.472  43.657  51.024  1.00  1.00      1S   C  
ATOM    932  CD2 PHE    62      -1.602  42.055  52.608  1.00  1.00      1S   C  
ATOM    933  CE1 PHE    62      -1.877  42.958  49.970  1.00  1.00      1S   C  
ATOM    934  CE2 PHE    62      -1.023  41.334  51.555  1.00  1.00      1S   C  
ATOM    935  CZ  PHE    62      -1.147  41.794  50.237  1.00  1.00      1S   C  
ATOM    936  HN  PHE    62      -4.967  44.362  51.937  1.00  0.00      1S   H  
ATOM    937  HA  PHE    62      -4.312  42.484  53.919  1.00  0.00      1S   H  
ATOM    938  HB1 PHE    62      -2.255  43.931  54.358  1.00  0.00      1S   H  
ATOM    939  HB2 PHE    62      -2.920  45.123  53.173  1.00  0.00      1S   H  
ATOM    940  HD1 PHE    62      -3.070  44.527  50.827  1.00  0.00      1S   H  
ATOM    941  HD2 PHE    62      -1.491  41.702  53.623  1.00  0.00      1S   H  
ATOM    942  HE1 PHE    62      -1.985  43.315  48.956  1.00  0.00      1S   H  
ATOM    943  HE2 PHE    62      -0.473  40.427  51.759  1.00  0.00      1S   H  
ATOM    944  HZ  PHE    62      -0.688  41.248  49.426  1.00  0.00      1S   H  
ATOM    945  N   ALA    63      -5.337  45.400  55.040  1.00  1.00      1S   N  
ATOM    946  CA  ALA    63      -5.782  46.083  56.228  1.00  1.00      1S   C  
ATOM    947  C   ALA    63      -7.052  45.533  56.804  1.00  1.00      1S   C  
ATOM    948  O   ALA    63      -7.179  45.464  58.021  1.00  1.00      1S   O  
ATOM    949  CB  ALA    63      -6.048  47.546  55.932  1.00  1.00      1S   C  
ATOM    950  HN  ALA    63      -5.437  45.904  54.185  1.00  0.00      1S   H  
ATOM    951  HA  ALA    63      -5.002  46.010  56.973  1.00  0.00      1S   H  
ATOM    952  HB1 ALA    63      -6.915  47.651  55.243  1.00  0.00      1S   H  
ATOM    953  HB2 ALA    63      -5.154  47.966  55.428  1.00  0.00      1S   H  
ATOM    954  HB3 ALA    63      -6.248  48.128  56.858  1.00  0.00      1S   H  
ATOM    955  N   ILE    64      -8.023  45.114  55.953  1.00  1.00      1S   N  
ATOM    956  CA  ILE    64      -9.255  44.491  56.402  1.00  1.00      1S   C  
ATOM    957  C   ILE    64      -8.938  43.141  57.020  1.00  1.00      1S   C  
ATOM    958  O   ILE    64      -9.538  42.734  58.014  1.00  1.00      1S   O  
ATOM    959  CB  ILE    64     -10.313  44.376  55.314  1.00  1.00      1S   C  
ATOM    960  CG1 ILE    64     -10.717  45.783  54.796  1.00  1.00      1S   C  
ATOM    961  CG2 ILE    64     -11.543  43.592  55.829  1.00  1.00      1S   C  
ATOM    962  CD  ILE    64     -11.424  46.697  55.805  1.00  1.00      1S   C  
ATOM    963  HN  ILE    64      -7.926  45.222  54.964  1.00  0.00      1S   H  
ATOM    964  HA  ILE    64      -9.661  45.123  57.167  1.00  0.00      1S   H  
ATOM    965  HB  ILE    64      -9.885  43.811  54.453  1.00  0.00      1S   H  
ATOM    966 HG11 ILE    64     -11.398  45.648  53.938  1.00  0.00      1S   H  
ATOM    967 HG12 ILE    64      -9.822  46.312  54.412  1.00  0.00      1S   H  
ATOM    968 HG21 ILE    64     -11.967  44.073  56.736  1.00  0.00      1S   H  
ATOM    969 HG22 ILE    64     -11.288  42.541  56.074  1.00  0.00      1S   H  
ATOM    970 HG23 ILE    64     -12.319  43.556  55.044  1.00  0.00      1S   H  
ATOM    971  HD1 ILE    64     -10.757  46.941  56.658  1.00  0.00      1S   H  
ATOM    972  HD2 ILE    64     -12.349  46.225  56.197  1.00  0.00      1S   H  
ATOM    973  HD3 ILE    64     -11.712  47.651  55.311  1.00  0.00      1S   H  
ATOM    974  N   THR    65      -7.923  42.447  56.458  1.00  1.00      1S   N  
ATOM    975  CA  THR    65      -7.385  41.197  56.954  1.00  1.00      1S   C  
ATOM    976  C   THR    65      -6.719  41.383  58.315  1.00  1.00      1S   C  
ATOM    977  O   THR    65      -6.911  40.552  59.201  1.00  1.00      1S   O  
ATOM    978  CB  THR    65      -6.434  40.559  55.944  1.00  1.00      1S   C  
ATOM    979  CG2 THR    65      -5.808  39.267  56.484  1.00  1.00      1S   C  
ATOM    980  OG1 THR    65      -7.144  40.221  54.757  1.00  1.00      1S   O  
ATOM    981  HN  THR    65      -7.480  42.800  55.635  1.00  0.00      1S   H  
ATOM    982  HA  THR    65      -8.222  40.528  57.098  1.00  0.00      1S   H  
ATOM    983  HB  THR    65      -5.623  41.268  55.672  1.00  0.00      1S   H  
ATOM    984  HG1 THR    65      -7.236  41.046  54.265  1.00  0.00      1S   H  
ATOM    985 HG21 THR    65      -6.609  38.593  56.850  1.00  0.00      1S   H  
ATOM    986 HG22 THR    65      -5.109  39.478  57.319  1.00  0.00      1S   H  
ATOM    987 HG23 THR    65      -5.239  38.752  55.680  1.00  0.00      1S   H  
ATOM    988  N   ILE    66      -5.960  42.496  58.534  1.00  1.00      1S   N  
ATOM    989  CA  ILE    66      -5.359  42.863  59.817  1.00  1.00      1S   C  
ATOM    990  C   ILE    66      -6.460  43.196  60.813  1.00  1.00      1S   C  
ATOM    991  O   ILE    66      -6.355  42.853  61.990  1.00  1.00      1S   O  
ATOM    992  CB  ILE    66      -4.355  44.034  59.712  1.00  1.00      1S   C  
ATOM    993  CG1 ILE    66      -3.112  43.638  58.873  1.00  1.00      1S   C  
ATOM    994  CG2 ILE    66      -3.879  44.530  61.102  1.00  1.00      1S   C  
ATOM    995  CD  ILE    66      -2.247  44.837  58.456  1.00  1.00      1S   C  
ATOM    996  HN  ILE    66      -5.789  43.142  57.792  1.00  0.00      1S   H  
ATOM    997  HA  ILE    66      -4.833  41.996  60.190  1.00  0.00      1S   H  
ATOM    998  HB  ILE    66      -4.864  44.881  59.199  1.00  0.00      1S   H  
ATOM    999 HG11 ILE    66      -3.431  43.101  57.960  1.00  0.00      1S   H  
ATOM   1000 HG12 ILE    66      -2.492  42.925  59.456  1.00  0.00      1S   H  
ATOM   1001 HG21 ILE    66      -3.360  43.710  61.642  1.00  0.00      1S   H  
ATOM   1002 HG22 ILE    66      -4.720  44.895  61.724  1.00  0.00      1S   H  
ATOM   1003 HG23 ILE    66      -3.168  45.375  60.989  1.00  0.00      1S   H  
ATOM   1004  HD1 ILE    66      -1.727  45.275  59.334  1.00  0.00      1S   H  
ATOM   1005  HD2 ILE    66      -2.874  45.625  57.987  1.00  0.00      1S   H  
ATOM   1006  HD3 ILE    66      -1.477  44.520  57.721  1.00  0.00      1S   H  
ATOM   1007  N   SER    67      -7.555  43.859  60.362  1.00  1.00      1S   N  
ATOM   1008  CA  SER    67      -8.614  44.332  61.226  1.00  1.00      1S   C  
ATOM   1009  C   SER    67      -9.597  43.256  61.654  1.00  1.00      1S   C  
ATOM   1010  O   SER    67     -10.702  43.129  61.127  1.00  1.00      1S   O  
ATOM   1011  CB  SER    67      -9.400  45.545  60.654  1.00  1.00      1S   C  
ATOM   1012  OG  SER    67     -10.083  45.237  59.449  1.00  1.00      1S   O  
ATOM   1013  HN  SER    67      -7.642  44.116  59.401  1.00  0.00      1S   H  
ATOM   1014  HA  SER    67      -8.142  44.699  62.128  1.00  0.00      1S   H  
ATOM   1015  HB1 SER    67      -8.686  46.366  60.432  1.00  0.00      1S   H  
ATOM   1016  HB2 SER    67     -10.138  45.915  61.397  1.00  0.00      1S   H  
ATOM   1017  HG1 SER    67     -10.487  44.373  59.588  1.00  0.00      1S   H  
ATOM   1018  N   THR    68      -9.227  42.512  62.715  1.00  1.00      1S   N  
ATOM   1019  CA  THR    68     -10.082  42.397  63.876  1.00  1.00      1S   C  
ATOM   1020  C   THR    68      -9.390  43.178  64.977  1.00  1.00      1S   C  
ATOM   1021  O   THR    68     -10.052  43.857  65.760  1.00  1.00      1S   O  
ATOM   1022  CB  THR    68     -10.394  40.977  64.335  1.00  1.00      1S   C  
ATOM   1023  CG2 THR    68     -11.249  40.278  63.258  1.00  1.00      1S   C  
ATOM   1024  OG1 THR    68      -9.214  40.214  64.565  1.00  1.00      1S   O  
ATOM   1025  HN  THR    68      -8.266  42.298  62.871  1.00  0.00      1S   H  
ATOM   1026  HA  THR    68     -11.025  42.892  63.681  1.00  0.00      1S   H  
ATOM   1027  HB  THR    68     -10.986  41.010  65.278  1.00  0.00      1S   H  
ATOM   1028  HG1 THR    68      -8.812  40.582  65.355  1.00  0.00      1S   H  
ATOM   1029 HG21 THR    68     -10.693  40.203  62.301  1.00  0.00      1S   H  
ATOM   1030 HG22 THR    68     -12.186  40.848  63.078  1.00  0.00      1S   H  
ATOM   1031 HG23 THR    68     -11.521  39.253  63.589  1.00  0.00      1S   H  
ATOM   1032  N   GLY    69      -8.032  43.110  65.044  1.00  1.00      1S   N  
ATOM   1033  CA  GLY    69      -7.255  43.808  66.047  1.00  1.00      1S   C  
ATOM   1034  C   GLY    69      -5.863  44.050  65.529  1.00  1.00      1S   C  
ATOM   1035  O   GLY    69      -5.339  43.281  64.726  1.00  1.00      1S   O  
ATOM   1036  HN  GLY    69      -7.499  42.572  64.395  1.00  0.00      1S   H  
ATOM   1037  HA1 GLY    69      -7.199  43.177  66.921  1.00  0.00      1S   H  
ATOM   1038  HA2 GLY    69      -7.711  44.773  66.225  1.00  0.00      1S   H  
ATOM   1039  N   PHE    70      -5.246  45.171  65.974  1.00  1.00      1S   N  
ATOM   1040  CA  PHE    70      -4.170  45.822  65.253  1.00  1.00      1S   C  
ATOM   1041  C   PHE    70      -2.820  45.566  65.875  1.00  1.00      1S   C  
ATOM   1042  O   PHE    70      -2.538  45.975  67.001  1.00  1.00      1S   O  
ATOM   1043  CB  PHE    70      -4.382  47.356  65.189  1.00  1.00      1S   C  
ATOM   1044  CG  PHE    70      -5.590  47.680  64.344  1.00  1.00      1S   C  
ATOM   1045  CD1 PHE    70      -6.866  47.815  64.919  1.00  1.00      1S   C  
ATOM   1046  CD2 PHE    70      -5.457  47.849  62.954  1.00  1.00      1S   C  
ATOM   1047  CE1 PHE    70      -7.981  48.125  64.134  1.00  1.00      1S   C  
ATOM   1048  CE2 PHE    70      -6.571  48.160  62.163  1.00  1.00      1S   C  
ATOM   1049  CZ  PHE    70      -7.833  48.301  62.754  1.00  1.00      1S   C  
ATOM   1050  HN  PHE    70      -5.623  45.700  66.729  1.00  0.00      1S   H  
ATOM   1051  HA  PHE    70      -4.140  45.439  64.242  1.00  0.00      1S   H  
ATOM   1052  HB1 PHE    70      -3.503  47.861  64.735  1.00  0.00      1S   H  
ATOM   1053  HB2 PHE    70      -4.542  47.767  66.210  1.00  0.00      1S   H  
ATOM   1054  HD1 PHE    70      -6.994  47.670  65.977  1.00  0.00      1S   H  
ATOM   1055  HD2 PHE    70      -4.487  47.741  62.492  1.00  0.00      1S   H  
ATOM   1056  HE1 PHE    70      -8.954  48.226  64.594  1.00  0.00      1S   H  
ATOM   1057  HE2 PHE    70      -6.457  48.291  61.098  1.00  0.00      1S   H  
ATOM   1058  HZ  PHE    70      -8.692  48.543  62.146  1.00  0.00      1S   H  
ATOM   1059  N   CYS    71      -1.941  44.893  65.094  1.00  1.00      1S   N  
ATOM   1060  CA  CYS    71      -0.563  44.604  65.421  1.00  1.00      1S   C  
ATOM   1061  C   CYS    71       0.318  45.776  65.049  1.00  1.00      1S   C  
ATOM   1062  O   CYS    71       1.066  46.278  65.887  1.00  1.00      1S   O  
ATOM   1063  CB  CYS    71      -0.084  43.340  64.671  1.00  1.00      1S   C  
ATOM   1064  SG  CYS    71      -0.935  41.855  65.295  1.00  1.00      1S   S  
ATOM   1065  HN  CYS    71      -2.237  44.540  64.211  1.00  0.00      1S   H  
ATOM   1066  HA  CYS    71      -0.476  44.449  66.489  1.00  0.00      1S   H  
ATOM   1067  HB1 CYS    71       1.013  43.215  64.794  1.00  0.00      1S   H  
ATOM   1068  HB2 CYS    71      -0.290  43.461  63.584  1.00  0.00      1S   H  
ATOM   1069  HG1 CYS    71      -2.152  42.375  65.220  1.00  0.00      1S   H  
ATOM   1070  N   ALA    72       0.236  46.241  63.780  1.00  1.00      1S   N  
ATOM   1071  CA  ALA    72       0.912  47.438  63.330  1.00  1.00      1S   C  
ATOM   1072  C   ALA    72      -0.101  48.290  62.623  1.00  1.00      1S   C  
ATOM   1073  O   ALA    72      -0.831  47.811  61.755  1.00  1.00      1S   O  
ATOM   1074  CB  ALA    72       2.063  47.148  62.349  1.00  1.00      1S   C  
ATOM   1075  HN  ALA    72      -0.345  45.801  63.100  1.00  0.00      1S   H  
ATOM   1076  HA  ALA    72       1.289  47.994  64.177  1.00  0.00      1S   H  
ATOM   1077  HB1 ALA    72       1.704  46.553  61.482  1.00  0.00      1S   H  
ATOM   1078  HB2 ALA    72       2.858  46.568  62.864  1.00  0.00      1S   H  
ATOM   1079  HB3 ALA    72       2.511  48.093  61.972  1.00  0.00      1S   H  
ATOM   1080  N   ALA    73      -0.169  49.588  62.995  1.00  1.00      1S   N  
ATOM   1081  CA  ALA    73      -1.115  50.501  62.412  1.00  1.00      1S   C  
ATOM   1082  C   ALA    73      -0.510  51.873  62.280  1.00  1.00      1S   C  
ATOM   1083  O   ALA    73       0.066  52.186  61.243  1.00  1.00      1S   O  
ATOM   1084  CB  ALA    73      -2.420  50.560  63.230  1.00  1.00      1S   C  
ATOM   1085  HN  ALA    73       0.410  49.954  63.718  1.00  0.00      1S   H  
ATOM   1086  HA  ALA    73      -1.348  50.185  61.403  1.00  0.00      1S   H  
ATOM   1087  HB1 ALA    73      -2.207  50.550  64.318  1.00  0.00      1S   H  
ATOM   1088  HB2 ALA    73      -3.050  49.677  62.986  1.00  0.00      1S   H  
ATOM   1089  HB3 ALA    73      -3.002  51.471  63.002  1.00  0.00      1S   H  
ATOM   1090  N   CYS    74      -0.644  52.729  63.324  1.00  1.00      1S   N  
ATOM   1091  CA  CYS    74      -1.425  53.960  63.352  1.00  1.00      1S   C  
ATOM   1092  C   CYS    74      -1.537  54.753  62.070  1.00  1.00      1S   C  
ATOM   1093  O   CYS    74      -2.641  55.047  61.615  1.00  1.00      1S   O  
ATOM   1094  CB  CYS    74      -0.956  54.902  64.482  1.00  1.00      1S   C  
ATOM   1095  SG  CYS    74      -1.096  54.123  66.120  1.00  1.00      1S   S  
ATOM   1096  HN  CYS    74      -0.432  52.408  64.243  1.00  0.00      1S   H  
ATOM   1097  HA  CYS    74      -2.432  53.645  63.588  1.00  0.00      1S   H  
ATOM   1098  HB1 CYS    74      -1.569  55.823  64.478  1.00  0.00      1S   H  
ATOM   1099  HB2 CYS    74       0.096  55.206  64.295  1.00  0.00      1S   H  
ATOM   1100  HG1 CYS    74      -0.760  55.211  66.798  1.00  0.00      1S   H  
ATOM   1101  N   HSD    75      -0.393  55.104  61.447  1.00  1.00      1S   N  
ATOM   1102  CA  HSD    75      -0.352  55.844  60.201  1.00  1.00      1S   C  
ATOM   1103  C   HSD    75      -0.998  55.076  59.075  1.00  1.00      1S   C  
ATOM   1104  O   HSD    75      -1.725  55.647  58.266  1.00  1.00      1S   O  
ATOM   1105  CB  HSD    75       1.095  56.183  59.794  1.00  1.00      1S   C  
ATOM   1106  CG  HSD    75       1.731  57.148  60.750  1.00  1.00      1S   C  
ATOM   1107  CD2 HSD    75       2.737  56.973  61.650  1.00  1.00      1S   C  
ATOM   1108  ND1 HSD    75       1.342  58.465  60.874  1.00  1.00      1S   N  
ATOM   1109  CE1 HSD    75       2.129  59.018  61.831  1.00  1.00      1S   C  
ATOM   1110  NE2 HSD    75       2.988  58.150  62.330  1.00  1.00      1S   N  
ATOM   1111  HN  HSD    75       0.491  54.839  61.821  1.00  0.00      1S   H  
ATOM   1112  HA  HSD    75      -0.912  56.758  60.340  1.00  0.00      1S   H  
ATOM   1113  HB1 HSD    75       1.114  56.646  58.783  1.00  0.00      1S   H  
ATOM   1114  HB2 HSD    75       1.705  55.253  59.762  1.00  0.00      1S   H  
ATOM   1115  HD1 HSD    75       0.617  58.915  60.351  1.00  0.00      1S   H  
ATOM   1116  HD2 HSD    75       3.315  56.086  61.876  1.00  0.00      1S   H  
ATOM   1117  HE1 HSD    75       2.047  60.061  62.131  1.00  0.00      1S   H  
ATOM   1118  N   GLY    76      -0.784  53.741  59.049  1.00  1.00      1S   N  
ATOM   1119  CA  GLY    76      -1.418  52.821  58.141  1.00  1.00      1S   C  
ATOM   1120  C   GLY    76      -2.908  52.776  58.345  1.00  1.00      1S   C  
ATOM   1121  O   GLY    76      -3.650  52.738  57.375  1.00  1.00      1S   O  
ATOM   1122  HN  GLY    76      -0.189  53.313  59.730  1.00  0.00      1S   H  
ATOM   1123  HA1 GLY    76      -1.020  51.839  58.354  1.00  0.00      1S   H  
ATOM   1124  HA2 GLY    76      -1.217  53.153  57.133  1.00  0.00      1S   H  
ATOM   1125  N   CYS    77      -3.408  52.809  59.605  1.00  1.00      1S   N  
ATOM   1126  CA  CYS    77      -4.830  52.674  59.884  1.00  1.00      1S   C  
ATOM   1127  C   CYS    77      -5.644  53.804  59.292  1.00  1.00      1S   C  
ATOM   1128  O   CYS    77      -6.683  53.564  58.679  1.00  1.00      1S   O  
ATOM   1129  CB  CYS    77      -5.149  52.578  61.397  1.00  1.00      1S   C  
ATOM   1130  SG  CYS    77      -6.866  52.063  61.750  1.00  1.00      1S   S  
ATOM   1131  HN  CYS    77      -2.808  52.905  60.396  1.00  0.00      1S   H  
ATOM   1132  HA  CYS    77      -5.149  51.753  59.416  1.00  0.00      1S   H  
ATOM   1133  HB1 CYS    77      -4.896  53.534  61.903  1.00  0.00      1S   H  
ATOM   1134  HB2 CYS    77      -4.495  51.791  61.813  1.00  0.00      1S   H  
ATOM   1135  N   LEU    78      -5.161  55.060  59.432  1.00  1.00      1S   N  
ATOM   1136  CA  LEU    78      -5.800  56.228  58.860  1.00  1.00      1S   C  
ATOM   1137  C   LEU    78      -5.773  56.140  57.361  1.00  1.00      1S   C  
ATOM   1138  O   LEU    78      -6.789  56.355  56.700  1.00  1.00      1S   O  
ATOM   1139  CB  LEU    78      -5.087  57.528  59.317  1.00  1.00      1S   C  
ATOM   1140  CG  LEU    78      -5.600  58.868  58.718  1.00  1.00      1S   C  
ATOM   1141  CD1 LEU    78      -5.186  60.072  59.579  1.00  1.00      1S   C  
ATOM   1142  CD2 LEU    78      -5.115  59.123  57.279  1.00  1.00      1S   C  
ATOM   1143  HN  LEU    78      -4.313  55.231  59.929  1.00  0.00      1S   H  
ATOM   1144  HA  LEU    78      -6.831  56.241  59.185  1.00  0.00      1S   H  
ATOM   1145  HB1 LEU    78      -3.996  57.444  59.122  1.00  0.00      1S   H  
ATOM   1146  HB2 LEU    78      -5.204  57.580  60.417  1.00  0.00      1S   H  
ATOM   1147  HG  LEU    78      -6.715  58.845  58.712  1.00  0.00      1S   H  
ATOM   1148 HD11 LEU    78      -4.089  60.068  59.750  1.00  0.00      1S   H  
ATOM   1149 HD12 LEU    78      -5.708  60.051  60.552  1.00  0.00      1S   H  
ATOM   1150 HD13 LEU    78      -5.464  61.019  59.069  1.00  0.00      1S   H  
ATOM   1151 HD21 LEU    78      -5.852  58.716  56.563  1.00  0.00      1S   H  
ATOM   1152 HD22 LEU    78      -4.135  58.630  57.106  1.00  0.00      1S   H  
ATOM   1153 HD23 LEU    78      -5.007  60.207  57.076  1.00  0.00      1S   H  
ATOM   1154  N   PHE    79      -4.578  55.818  56.810  1.00  1.00      1S   N  
ATOM   1155  CA  PHE    79      -4.268  55.814  55.405  1.00  1.00      1S   C  
ATOM   1156  C   PHE    79      -5.147  54.857  54.641  1.00  1.00      1S   C  
ATOM   1157  O   PHE    79      -5.733  55.250  53.644  1.00  1.00      1S   O  
ATOM   1158  CB  PHE    79      -2.762  55.509  55.186  1.00  1.00      1S   C  
ATOM   1159  CG  PHE    79      -2.385  55.396  53.732  1.00  1.00      1S   C  
ATOM   1160  CD1 PHE    79      -2.254  56.532  52.916  1.00  1.00      1S   C  
ATOM   1161  CD2 PHE    79      -2.213  54.123  53.165  1.00  1.00      1S   C  
ATOM   1162  CE1 PHE    79      -1.946  56.394  51.556  1.00  1.00      1S   C  
ATOM   1163  CE2 PHE    79      -1.920  53.981  51.805  1.00  1.00      1S   C  
ATOM   1164  CZ  PHE    79      -1.781  55.118  51.000  1.00  1.00      1S   C  
ATOM   1165  HN  PHE    79      -3.801  55.611  57.401  1.00  0.00      1S   H  
ATOM   1166  HA  PHE    79      -4.471  56.808  55.034  1.00  0.00      1S   H  
ATOM   1167  HB1 PHE    79      -2.491  54.561  55.699  1.00  0.00      1S   H  
ATOM   1168  HB2 PHE    79      -2.156  56.327  55.633  1.00  0.00      1S   H  
ATOM   1169  HD1 PHE    79      -2.395  57.516  53.338  1.00  0.00      1S   H  
ATOM   1170  HD2 PHE    79      -2.323  53.250  53.789  1.00  0.00      1S   H  
ATOM   1171  HE1 PHE    79      -1.840  57.270  50.934  1.00  0.00      1S   H  
ATOM   1172  HE2 PHE    79      -1.800  52.995  51.380  1.00  0.00      1S   H  
ATOM   1173  HZ  PHE    79      -1.547  55.011  49.951  1.00  0.00      1S   H  
ATOM   1174  N   ILE    80      -5.282  53.591  55.082  1.00  1.00      1S   N  
ATOM   1175  CA  ILE    80      -6.020  52.582  54.348  1.00  1.00      1S   C  
ATOM   1176  C   ILE    80      -7.486  52.967  54.195  1.00  1.00      1S   C  
ATOM   1177  O   ILE    80      -8.043  52.884  53.100  1.00  1.00      1S   O  
ATOM   1178  CB  ILE    80      -5.892  51.213  55.001  1.00  1.00      1S   C  
ATOM   1179  CG1 ILE    80      -4.415  50.727  55.047  1.00  1.00      1S   C  
ATOM   1180  CG2 ILE    80      -6.805  50.188  54.287  1.00  1.00      1S   C  
ATOM   1181  CD  ILE    80      -3.755  50.491  53.689  1.00  1.00      1S   C  
ATOM   1182  HN  ILE    80      -4.830  53.282  55.919  1.00  0.00      1S   H  
ATOM   1183  HA  ILE    80      -5.596  52.529  53.356  1.00  0.00      1S   H  
ATOM   1184  HB  ILE    80      -6.235  51.293  56.061  1.00  0.00      1S   H  
ATOM   1185 HG11 ILE    80      -4.376  49.791  55.640  1.00  0.00      1S   H  
ATOM   1186 HG12 ILE    80      -3.780  51.452  55.581  1.00  0.00      1S   H  
ATOM   1187 HG21 ILE    80      -7.220  50.566  53.333  1.00  0.00      1S   H  
ATOM   1188 HG22 ILE    80      -7.641  49.890  54.955  1.00  0.00      1S   H  
ATOM   1189 HG23 ILE    80      -6.227  49.282  54.024  1.00  0.00      1S   H  
ATOM   1190  HD1 ILE    80      -3.326  51.434  53.296  1.00  0.00      1S   H  
ATOM   1191  HD2 ILE    80      -4.487  50.120  52.950  1.00  0.00      1S   H  
ATOM   1192  HD3 ILE    80      -2.937  49.745  53.785  1.00  0.00      1S   H  
ATOM   1193  N   ALA    81      -8.125  53.427  55.295  1.00  1.00      1S   N  
ATOM   1194  CA  ALA    81      -9.541  53.712  55.340  1.00  1.00      1S   C  
ATOM   1195  C   ALA    81      -9.919  54.982  54.629  1.00  1.00      1S   C  
ATOM   1196  O   ALA    81     -10.989  55.065  54.037  1.00  1.00      1S   O  
ATOM   1197  CB  ALA    81     -10.040  53.862  56.784  1.00  1.00      1S   C  
ATOM   1198  HN  ALA    81      -7.639  53.544  56.158  1.00  0.00      1S   H  
ATOM   1199  HA  ALA    81     -10.063  52.891  54.866  1.00  0.00      1S   H  
ATOM   1200  HB1 ALA    81      -9.513  54.697  57.295  1.00  0.00      1S   H  
ATOM   1201  HB2 ALA    81      -9.848  52.928  57.351  1.00  0.00      1S   H  
ATOM   1202  HB3 ALA    81     -11.134  54.063  56.804  1.00  0.00      1S   H  
ATOM   1203  N   CYS    82      -9.064  56.027  54.663  1.00  1.00      1S   N  
ATOM   1204  CA  CYS    82      -9.362  57.253  53.954  1.00  1.00      1S   C  
ATOM   1205  C   CYS    82      -9.210  57.028  52.480  1.00  1.00      1S   C  
ATOM   1206  O   CYS    82      -9.930  57.604  51.671  1.00  1.00      1S   O  
ATOM   1207  CB  CYS    82      -8.493  58.467  54.388  1.00  1.00      1S   C  
ATOM   1208  SG  CYS    82      -6.706  58.338  54.026  1.00  1.00      1S   S  
ATOM   1209  HN  CYS    82      -8.207  55.998  55.175  1.00  0.00      1S   H  
ATOM   1210  HA  CYS    82     -10.396  57.501  54.136  1.00  0.00      1S   H  
ATOM   1211  HB1 CYS    82      -8.638  58.610  55.481  1.00  0.00      1S   H  
ATOM   1212  HB2 CYS    82      -8.896  59.376  53.889  1.00  0.00      1S   H  
ATOM   1213  HG1 CYS    82      -6.496  57.332  54.867  1.00  0.00      1S   H  
ATOM   1214  N   PHE    83      -8.251  56.159  52.109  1.00  1.00      1S   N  
ATOM   1215  CA  PHE    83      -7.829  56.027  50.754  1.00  1.00      1S   C  
ATOM   1216  C   PHE    83      -8.809  55.233  49.962  1.00  1.00      1S   C  
ATOM   1217  O   PHE    83      -9.041  55.583  48.817  1.00  1.00      1S   O  
ATOM   1218  CB  PHE    83      -6.425  55.414  50.663  1.00  1.00      1S   C  
ATOM   1219  CG  PHE    83      -5.718  55.834  49.426  1.00  1.00      1S   C  
ATOM   1220  CD1 PHE    83      -5.652  57.193  49.054  1.00  1.00      1S   C  
ATOM   1221  CD2 PHE    83      -4.951  54.900  48.738  1.00  1.00      1S   C  
ATOM   1222  CE1 PHE    83      -4.925  57.579  47.925  1.00  1.00      1S   C  
ATOM   1223  CE2 PHE    83      -4.114  55.332  47.711  1.00  1.00      1S   C  
ATOM   1224  CZ  PHE    83      -4.169  56.639  47.229  1.00  1.00      1S   C  
ATOM   1225  HN  PHE    83      -7.707  55.662  52.782  1.00  0.00      1S   H  
ATOM   1226  HA  PHE    83      -7.832  57.028  50.347  1.00  0.00      1S   H  
ATOM   1227  HB1 PHE    83      -6.444  54.305  50.758  1.00  0.00      1S   H  
ATOM   1228  HB2 PHE    83      -5.794  55.833  51.469  1.00  0.00      1S   H  
ATOM   1229  HD1 PHE    83      -6.132  57.957  49.642  1.00  0.00      1S   H  
ATOM   1230  HD2 PHE    83      -4.932  53.867  49.060  1.00  0.00      1S   H  
ATOM   1231  HE1 PHE    83      -4.901  58.622  47.650  1.00  0.00      1S   H  
ATOM   1232  HE2 PHE    83      -3.334  54.690  47.371  1.00  0.00      1S   H  
ATOM   1233  HZ  PHE    83      -3.567  56.930  46.381  1.00  0.00      1S   H  
ATOM   1234  N   VAL    84      -9.469  54.201  50.551  1.00  1.00      1S   N  
ATOM   1235  CA  VAL    84     -10.556  53.479  49.904  1.00  1.00      1S   C  
ATOM   1236  C   VAL    84     -11.642  54.408  49.425  1.00  1.00      1S   C  
ATOM   1237  O   VAL    84     -12.175  54.220  48.341  1.00  1.00      1S   O  
ATOM   1238  CB  VAL    84     -11.182  52.375  50.759  1.00  1.00      1S   C  
ATOM   1239  CG1 VAL    84     -11.804  52.903  52.058  1.00  1.00      1S   C  
ATOM   1240  CG2 VAL    84     -12.257  51.604  49.962  1.00  1.00      1S   C  
ATOM   1241  HN  VAL    84      -9.245  53.911  51.480  1.00  0.00      1S   H  
ATOM   1242  HA  VAL    84     -10.125  53.010  49.030  1.00  0.00      1S   H  
ATOM   1243  HB  VAL    84     -10.360  51.680  51.034  1.00  0.00      1S   H  
ATOM   1244 HG11 VAL    84     -12.908  52.785  52.037  1.00  0.00      1S   H  
ATOM   1245 HG12 VAL    84     -11.590  53.977  52.176  1.00  0.00      1S   H  
ATOM   1246 HG13 VAL    84     -11.406  52.357  52.938  1.00  0.00      1S   H  
ATOM   1247 HG21 VAL    84     -11.915  51.392  48.929  1.00  0.00      1S   H  
ATOM   1248 HG22 VAL    84     -13.197  52.190  49.893  1.00  0.00      1S   H  
ATOM   1249 HG23 VAL    84     -12.486  50.645  50.474  1.00  0.00      1S   H  
ATOM   1250  N   LEU    85     -11.952  55.475  50.194  1.00  1.00      1S   N  
ATOM   1251  CA  LEU    85     -12.932  56.460  49.832  1.00  1.00      1S   C  
ATOM   1252  C   LEU    85     -12.472  57.240  48.636  1.00  1.00      1S   C  
ATOM   1253  O   LEU    85     -13.224  57.362  47.681  1.00  1.00      1S   O  
ATOM   1254  CB  LEU    85     -13.245  57.420  50.996  1.00  1.00      1S   C  
ATOM   1255  CG  LEU    85     -13.969  56.732  52.174  1.00  1.00      1S   C  
ATOM   1256  CD1 LEU    85     -14.037  57.678  53.384  1.00  1.00      1S   C  
ATOM   1257  CD2 LEU    85     -15.374  56.245  51.776  1.00  1.00      1S   C  
ATOM   1258  HN  LEU    85     -11.491  55.626  51.066  1.00  0.00      1S   H  
ATOM   1259  HA  LEU    85     -13.832  55.938  49.541  1.00  0.00      1S   H  
ATOM   1260  HB1 LEU    85     -13.890  58.253  50.641  1.00  0.00      1S   H  
ATOM   1261  HB2 LEU    85     -12.300  57.866  51.369  1.00  0.00      1S   H  
ATOM   1262  HG  LEU    85     -13.372  55.844  52.486  1.00  0.00      1S   H  
ATOM   1263 HD11 LEU    85     -14.613  58.593  53.130  1.00  0.00      1S   H  
ATOM   1264 HD12 LEU    85     -13.011  57.974  53.683  1.00  0.00      1S   H  
ATOM   1265 HD13 LEU    85     -14.526  57.173  54.243  1.00  0.00      1S   H  
ATOM   1266 HD21 LEU    85     -15.313  55.424  51.031  1.00  0.00      1S   H  
ATOM   1267 HD22 LEU    85     -15.958  57.081  51.335  1.00  0.00      1S   H  
ATOM   1268 HD23 LEU    85     -15.917  55.865  52.666  1.00  0.00      1S   H  
ATOM   1269  N   VAL    86     -11.215  57.734  48.618  1.00  1.00      1S   N  
ATOM   1270  CA  VAL    86     -10.652  58.468  47.499  1.00  1.00      1S   C  
ATOM   1271  C   VAL    86     -10.592  57.624  46.245  1.00  1.00      1S   C  
ATOM   1272  O   VAL    86     -10.904  58.078  45.146  1.00  1.00      1S   O  
ATOM   1273  CB  VAL    86      -9.262  58.989  47.827  1.00  1.00      1S   C  
ATOM   1274  CG1 VAL    86      -8.694  59.841  46.671  1.00  1.00      1S   C  
ATOM   1275  CG2 VAL    86      -9.391  59.801  49.127  1.00  1.00      1S   C  
ATOM   1276  HN  VAL    86     -10.606  57.608  49.399  1.00  0.00      1S   H  
ATOM   1277  HA  VAL    86     -11.306  59.307  47.312  1.00  0.00      1S   H  
ATOM   1278  HB  VAL    86      -8.560  58.144  48.013  1.00  0.00      1S   H  
ATOM   1279 HG11 VAL    86      -9.373  60.684  46.437  1.00  0.00      1S   H  
ATOM   1280 HG12 VAL    86      -8.552  59.233  45.754  1.00  0.00      1S   H  
ATOM   1281 HG13 VAL    86      -7.704  60.256  46.955  1.00  0.00      1S   H  
ATOM   1282 HG21 VAL    86      -9.318  59.148  50.015  1.00  0.00      1S   H  
ATOM   1283 HG22 VAL    86     -10.361  60.341  49.159  1.00  0.00      1S   H  
ATOM   1284 HG23 VAL    86      -8.579  60.544  49.194  1.00  0.00      1S   H  
ATOM   1285  N   LEU    87     -10.209  56.348  46.406  1.00  1.00      1S   N  
ATOM   1286  CA  LEU    87     -10.049  55.389  45.350  1.00  1.00      1S   C  
ATOM   1287  C   LEU    87     -11.340  55.007  44.734  1.00  1.00      1S   C  
ATOM   1288  O   LEU    87     -11.474  55.046  43.516  1.00  1.00      1S   O  
ATOM   1289  CB  LEU    87      -9.422  54.107  45.903  1.00  1.00      1S   C  
ATOM   1290  CG  LEU    87      -7.940  54.298  46.249  1.00  1.00      1S   C  
ATOM   1291  CD1 LEU    87      -7.476  53.077  47.051  1.00  1.00      1S   C  
ATOM   1292  CD2 LEU    87      -7.095  54.598  45.001  1.00  1.00      1S   C  
ATOM   1293  HN  LEU    87      -9.967  56.010  47.315  1.00  0.00      1S   H  
ATOM   1294  HA  LEU    87      -9.450  55.837  44.575  1.00  0.00      1S   H  
ATOM   1295  HB1 LEU    87      -9.515  53.268  45.184  1.00  0.00      1S   H  
ATOM   1296  HB2 LEU    87      -9.969  53.809  46.826  1.00  0.00      1S   H  
ATOM   1297  HG  LEU    87      -7.834  55.191  46.902  1.00  0.00      1S   H  
ATOM   1298 HD11 LEU    87      -8.334  52.394  47.232  1.00  0.00      1S   H  
ATOM   1299 HD12 LEU    87      -7.064  53.369  48.037  1.00  0.00      1S   H  
ATOM   1300 HD13 LEU    87      -6.711  52.515  46.488  1.00  0.00      1S   H  
ATOM   1301 HD21 LEU    87      -7.530  55.403  44.382  1.00  0.00      1S   H  
ATOM   1302 HD22 LEU    87      -7.029  53.697  44.374  1.00  0.00      1S   H  
ATOM   1303 HD23 LEU    87      -6.074  54.920  45.280  1.00  0.00      1S   H  
ATOM   1304  N   THR    88     -12.336  54.653  45.573  1.00  1.00      1S   N  
ATOM   1305  CA  THR    88     -13.659  54.283  45.147  1.00  1.00      1S   C  
ATOM   1306  C   THR    88     -14.263  55.479  44.459  1.00  1.00      1S   C  
ATOM   1307  O   THR    88     -14.692  55.355  43.326  1.00  1.00      1S   O  
ATOM   1308  CB  THR    88     -14.543  53.787  46.283  1.00  1.00      1S   C  
ATOM   1309  CG2 THR    88     -15.889  53.294  45.742  1.00  1.00      1S   C  
ATOM   1310  OG1 THR    88     -13.932  52.681  46.936  1.00  1.00      1S   O  
ATOM   1311  HN  THR    88     -12.184  54.640  46.561  1.00  0.00      1S   H  
ATOM   1312  HA  THR    88     -13.555  53.492  44.417  1.00  0.00      1S   H  
ATOM   1313  HB  THR    88     -14.705  54.597  47.029  1.00  0.00      1S   H  
ATOM   1314  HG1 THR    88     -13.211  53.049  47.455  1.00  0.00      1S   H  
ATOM   1315 HG21 THR    88     -15.763  52.363  45.150  1.00  0.00      1S   H  
ATOM   1316 HG22 THR    88     -16.323  54.057  45.079  1.00  0.00      1S   H  
ATOM   1317 HG23 THR    88     -16.599  53.097  46.573  1.00  0.00      1S   H  
ATOM   1318  N   GLN    89     -14.226  56.682  45.072  1.00  1.00      1S   N  
ATOM   1319  CA  GLN    89     -14.780  57.899  44.512  1.00  1.00      1S   C  
ATOM   1320  C   GLN    89     -14.267  58.227  43.134  1.00  1.00      1S   C  
ATOM   1321  O   GLN    89     -15.058  58.554  42.258  1.00  1.00      1S   O  
ATOM   1322  CB  GLN    89     -14.538  59.115  45.422  1.00  1.00      1S   C  
ATOM   1323  CG  GLN    89     -15.488  59.130  46.623  1.00  1.00      1S   C  
ATOM   1324  CD  GLN    89     -15.202  60.354  47.494  1.00  1.00      1S   C  
ATOM   1325  NE2 GLN    89     -14.698  60.127  48.740  1.00  1.00      1S   N  
ATOM   1326  OE1 GLN    89     -15.451  61.482  47.061  1.00  1.00      1S   O  
ATOM   1327  HN  GLN    89     -13.800  56.789  45.970  1.00  0.00      1S   H  
ATOM   1328  HA  GLN    89     -15.846  57.753  44.423  1.00  0.00      1S   H  
ATOM   1329  HB1 GLN    89     -14.701  60.061  44.856  1.00  0.00      1S   H  
ATOM   1330  HB2 GLN    89     -13.482  59.096  45.770  1.00  0.00      1S   H  
ATOM   1331  HG1 GLN    89     -15.404  58.197  47.214  1.00  0.00      1S   H  
ATOM   1332  HG2 GLN    89     -16.531  59.202  46.248  1.00  0.00      1S   H  
ATOM   1333 HE21 GLN    89     -14.501  60.903  49.338  1.00  0.00      1S   H  
ATOM   1334 HE22 GLN    89     -14.524  59.191  49.045  1.00  0.00      1S   H  
ATOM   1335  N   SER    90     -12.943  58.110  42.897  1.00  1.00      1S   N  
ATOM   1336  CA  SER    90     -12.353  58.379  41.603  1.00  1.00      1S   C  
ATOM   1337  C   SER    90     -12.721  57.325  40.590  1.00  1.00      1S   C  
ATOM   1338  O   SER    90     -12.908  57.652  39.426  1.00  1.00      1S   O  
ATOM   1339  CB  SER    90     -10.819  58.545  41.664  1.00  1.00      1S   C  
ATOM   1340  OG  SER    90     -10.180  57.371  42.138  1.00  1.00      1S   O  
ATOM   1341  HN  SER    90     -12.309  57.868  43.628  1.00  0.00      1S   H  
ATOM   1342  HA  SER    90     -12.758  59.319  41.254  1.00  0.00      1S   H  
ATOM   1343  HB1 SER    90     -10.566  59.380  42.351  1.00  0.00      1S   H  
ATOM   1344  HB2 SER    90     -10.416  58.789  40.656  1.00  0.00      1S   H  
ATOM   1345  HG1 SER    90     -10.573  57.167  42.991  1.00  0.00      1S   H  
ATOM   1346  N   SER    91     -12.879  56.045  41.009  1.00  1.00      1S   N  
ATOM   1347  CA  SER    91     -13.324  54.957  40.157  1.00  1.00      1S   C  
ATOM   1348  C   SER    91     -14.724  55.216  39.669  1.00  1.00      1S   C  
ATOM   1349  O   SER    91     -15.031  55.014  38.495  1.00  1.00      1S   O  
ATOM   1350  CB  SER    91     -13.332  53.588  40.874  1.00  1.00      1S   C  
ATOM   1351  OG  SER    91     -12.021  53.259  41.300  1.00  1.00      1S   O  
ATOM   1352  HN  SER    91     -12.699  55.791  41.959  1.00  0.00      1S   H  
ATOM   1353  HA  SER    91     -12.664  54.912  39.302  1.00  0.00      1S   H  
ATOM   1354  HB1 SER    91     -13.686  52.788  40.189  1.00  0.00      1S   H  
ATOM   1355  HB2 SER    91     -13.994  53.607  41.764  1.00  0.00      1S   H  
ATOM   1356  HG1 SER    91     -12.085  52.413  41.752  1.00  0.00      1S   H  
ATOM   1357  N   ILE    92     -15.592  55.717  40.575  1.00  1.00      1S   N  
ATOM   1358  CA  ILE    92     -16.968  56.040  40.292  1.00  1.00      1S   C  
ATOM   1359  C   ILE    92     -17.047  57.269  39.405  1.00  1.00      1S   C  
ATOM   1360  O   ILE    92     -17.840  57.299  38.470  1.00  1.00      1S   O  
ATOM   1361  CB  ILE    92     -17.787  56.275  41.549  1.00  1.00      1S   C  
ATOM   1362  CG1 ILE    92     -17.664  55.143  42.579  1.00  1.00      1S   C  
ATOM   1363  CG2 ILE    92     -19.271  56.330  41.170  1.00  1.00      1S   C  
ATOM   1364  CD  ILE    92     -18.161  55.595  43.952  1.00  1.00      1S   C  
ATOM   1365  HN  ILE    92     -15.306  55.863  41.521  1.00  0.00      1S   H  
ATOM   1366  HA  ILE    92     -17.395  55.204  39.756  1.00  0.00      1S   H  
ATOM   1367  HB  ILE    92     -17.472  57.230  42.031  1.00  0.00      1S   H  
ATOM   1368 HG11 ILE    92     -16.647  54.747  42.656  1.00  0.00      1S   H  
ATOM   1369 HG12 ILE    92     -18.273  54.288  42.221  1.00  0.00      1S   H  
ATOM   1370 HG21 ILE    92     -19.617  55.334  40.819  1.00  0.00      1S   H  
ATOM   1371 HG22 ILE    92     -19.461  57.068  40.371  1.00  0.00      1S   H  
ATOM   1372 HG23 ILE    92     -19.871  56.604  42.062  1.00  0.00      1S   H  
ATOM   1373  HD1 ILE    92     -19.251  55.768  43.890  1.00  0.00      1S   H  
ATOM   1374  HD2 ILE    92     -17.659  56.526  44.288  1.00  0.00      1S   H  
ATOM   1375  HD3 ILE    92     -18.022  54.819  44.724  1.00  0.00      1S   H  
ATOM   1376  N   PHE    93     -16.211  58.308  39.656  1.00  1.00      1S   N  
ATOM   1377  CA  PHE    93     -16.197  59.538  38.883  1.00  1.00      1S   C  
ATOM   1378  C   PHE    93     -15.696  59.307  37.487  1.00  1.00      1S   C  
ATOM   1379  O   PHE    93     -16.182  59.919  36.539  1.00  1.00      1S   O  
ATOM   1380  CB  PHE    93     -15.302  60.641  39.503  1.00  1.00      1S   C  
ATOM   1381  CG  PHE    93     -15.821  61.180  40.811  1.00  1.00      1S   C  
ATOM   1382  CD1 PHE    93     -14.904  61.683  41.749  1.00  1.00      1S   C  
ATOM   1383  CD2 PHE    93     -17.194  61.241  41.117  1.00  1.00      1S   C  
ATOM   1384  CE1 PHE    93     -15.341  62.195  42.977  1.00  1.00      1S   C  
ATOM   1385  CE2 PHE    93     -17.631  61.737  42.350  1.00  1.00      1S   C  
ATOM   1386  CZ  PHE    93     -16.704  62.207  43.285  1.00  1.00      1S   C  
ATOM   1387  HN  PHE    93     -15.580  58.283  40.431  1.00  0.00      1S   H  
ATOM   1388  HA  PHE    93     -17.214  59.885  38.786  1.00  0.00      1S   H  
ATOM   1389  HB1 PHE    93     -15.249  61.511  38.818  1.00  0.00      1S   H  
ATOM   1390  HB2 PHE    93     -14.275  60.243  39.664  1.00  0.00      1S   H  
ATOM   1391  HD1 PHE    93     -13.850  61.660  41.522  1.00  0.00      1S   H  
ATOM   1392  HD2 PHE    93     -17.943  60.909  40.416  1.00  0.00      1S   H  
ATOM   1393  HE1 PHE    93     -14.633  62.578  43.693  1.00  0.00      1S   H  
ATOM   1394  HE2 PHE    93     -18.687  61.761  42.576  1.00  0.00      1S   H  
ATOM   1395  HZ  PHE    93     -17.040  62.587  44.238  1.00  0.00      1S   H  
ATOM   1396  N   SER    94     -14.726  58.384  37.331  1.00  1.00      1S   N  
ATOM   1397  CA  SER    94     -14.178  57.985  36.059  1.00  1.00      1S   C  
ATOM   1398  C   SER    94     -15.227  57.309  35.229  1.00  1.00      1S   C  
ATOM   1399  O   SER    94     -15.405  57.648  34.064  1.00  1.00      1S   O  
ATOM   1400  CB  SER    94     -13.006  57.004  36.224  1.00  1.00      1S   C  
ATOM   1401  OG  SER    94     -11.923  57.649  36.878  1.00  1.00      1S   O  
ATOM   1402  HN  SER    94     -14.336  57.925  38.127  1.00  0.00      1S   H  
ATOM   1403  HA  SER    94     -13.846  58.872  35.535  1.00  0.00      1S   H  
ATOM   1404  HB1 SER    94     -12.657  56.659  35.231  1.00  0.00      1S   H  
ATOM   1405  HB2 SER    94     -13.309  56.120  36.825  1.00  0.00      1S   H  
ATOM   1406  HG1 SER    94     -12.181  57.726  37.804  1.00  0.00      1S   H  
ATOM   1407  N   LEU    95     -15.981  56.366  35.832  1.00  1.00      1S   N  
ATOM   1408  CA  LEU    95     -17.036  55.643  35.165  1.00  1.00      1S   C  
ATOM   1409  C   LEU    95     -18.173  56.541  34.774  1.00  1.00      1S   C  
ATOM   1410  O   LEU    95     -18.771  56.391  33.712  1.00  1.00      1S   O  
ATOM   1411  CB  LEU    95     -17.612  54.548  36.074  1.00  1.00      1S   C  
ATOM   1412  CG  LEU    95     -18.688  53.661  35.419  1.00  1.00      1S   C  
ATOM   1413  CD1 LEU    95     -18.224  53.022  34.092  1.00  1.00      1S   C  
ATOM   1414  CD2 LEU    95     -19.135  52.613  36.446  1.00  1.00      1S   C  
ATOM   1415  HN  LEU    95     -15.832  56.120  36.788  1.00  0.00      1S   H  
ATOM   1416  HA  LEU    95     -16.615  55.207  34.273  1.00  0.00      1S   H  
ATOM   1417  HB1 LEU    95     -18.037  55.007  36.995  1.00  0.00      1S   H  
ATOM   1418  HB2 LEU    95     -16.776  53.891  36.396  1.00  0.00      1S   H  
ATOM   1419  HG  LEU    95     -19.579  54.288  35.178  1.00  0.00      1S   H  
ATOM   1420 HD11 LEU    95     -17.294  52.436  34.247  1.00  0.00      1S   H  
ATOM   1421 HD12 LEU    95     -18.029  53.800  33.324  1.00  0.00      1S   H  
ATOM   1422 HD13 LEU    95     -19.011  52.348  33.694  1.00  0.00      1S   H  
ATOM   1423 HD21 LEU    95     -19.900  53.046  37.125  1.00  0.00      1S   H  
ATOM   1424 HD22 LEU    95     -18.276  52.259  37.052  1.00  0.00      1S   H  
ATOM   1425 HD23 LEU    95     -19.573  51.738  35.928  1.00  0.00      1S   H  
ATOM   1426  N   LEU    96     -18.485  57.524  35.638  1.00  1.00      1S   N  
ATOM   1427  CA  LEU    96     -19.533  58.473  35.412  1.00  1.00      1S   C  
ATOM   1428  C   LEU    96     -19.234  59.349  34.227  1.00  1.00      1S   C  
ATOM   1429  O   LEU    96     -20.103  59.587  33.394  1.00  1.00      1S   O  
ATOM   1430  CB  LEU    96     -19.722  59.372  36.646  1.00  1.00      1S   C  
ATOM   1431  CG  LEU    96     -20.785  60.469  36.473  1.00  1.00      1S   C  
ATOM   1432  CD1 LEU    96     -22.155  59.886  36.092  1.00  1.00      1S   C  
ATOM   1433  CD2 LEU    96     -20.851  61.331  37.742  1.00  1.00      1S   C  
ATOM   1434  HN  LEU    96     -18.005  57.612  36.510  1.00  0.00      1S   H  
ATOM   1435  HA  LEU    96     -20.432  57.910  35.211  1.00  0.00      1S   H  
ATOM   1436  HB1 LEU    96     -18.753  59.861  36.891  1.00  0.00      1S   H  
ATOM   1437  HB2 LEU    96     -20.000  58.734  37.514  1.00  0.00      1S   H  
ATOM   1438  HG  LEU    96     -20.458  61.136  35.641  1.00  0.00      1S   H  
ATOM   1439 HD11 LEU    96     -22.625  59.440  36.991  1.00  0.00      1S   H  
ATOM   1440 HD12 LEU    96     -22.085  59.123  35.294  1.00  0.00      1S   H  
ATOM   1441 HD13 LEU    96     -22.814  60.673  35.699  1.00  0.00      1S   H  
ATOM   1442 HD21 LEU    96     -19.885  61.297  38.289  1.00  0.00      1S   H  
ATOM   1443 HD22 LEU    96     -21.653  60.966  38.417  1.00  0.00      1S   H  
ATOM   1444 HD23 LEU    96     -21.054  62.389  37.476  1.00  0.00      1S   H  
ATOM   1445  N   ALA    97     -17.975  59.825  34.116  1.00  1.00      1S   N  
ATOM   1446  CA  ALA    97     -17.511  60.657  33.035  1.00  1.00      1S   C  
ATOM   1447  C   ALA    97     -17.572  59.930  31.712  1.00  1.00      1S   C  
ATOM   1448  O   ALA    97     -17.895  60.525  30.688  1.00  1.00      1S   O  
ATOM   1449  CB  ALA    97     -16.063  61.112  33.279  1.00  1.00      1S   C  
ATOM   1450  HN  ALA    97     -17.292  59.620  34.816  1.00  0.00      1S   H  
ATOM   1451  HA  ALA    97     -18.157  61.523  32.981  1.00  0.00      1S   H  
ATOM   1452  HB1 ALA    97     -15.379  60.238  33.335  1.00  0.00      1S   H  
ATOM   1453  HB2 ALA    97     -15.997  61.664  34.241  1.00  0.00      1S   H  
ATOM   1454  HB3 ALA    97     -15.720  61.787  32.468  1.00  0.00      1S   H  
ATOM   1455  N   ILE    98     -17.309  58.603  31.729  1.00  1.00      1S   N  
ATOM   1456  CA  ILE    98     -17.436  57.719  30.588  1.00  1.00      1S   C  
ATOM   1457  C   ILE    98     -18.874  57.634  30.150  1.00  1.00      1S   C  
ATOM   1458  O   ILE    98     -19.160  57.710  28.958  1.00  1.00      1S   O  
ATOM   1459  CB  ILE    98     -16.917  56.321  30.889  1.00  1.00      1S   C  
ATOM   1460  CG1 ILE    98     -15.396  56.370  31.102  1.00  1.00      1S   C  
ATOM   1461  CG2 ILE    98     -17.294  55.343  29.759  1.00  1.00      1S   C  
ATOM   1462  CD  ILE    98     -14.829  55.081  31.696  1.00  1.00      1S   C  
ATOM   1463  HN  ILE    98     -17.023  58.160  32.576  1.00  0.00      1S   H  
ATOM   1464  HA  ILE    98     -16.865  58.144  29.774  1.00  0.00      1S   H  
ATOM   1465  HB  ILE    98     -17.376  55.947  31.829  1.00  0.00      1S   H  
ATOM   1466 HG11 ILE    98     -15.151  57.203  31.791  1.00  0.00      1S   H  
ATOM   1467 HG12 ILE    98     -14.893  56.597  30.138  1.00  0.00      1S   H  
ATOM   1468 HG21 ILE    98     -17.047  55.786  28.772  1.00  0.00      1S   H  
ATOM   1469 HG22 ILE    98     -18.379  55.122  29.789  1.00  0.00      1S   H  
ATOM   1470 HG23 ILE    98     -16.754  54.381  29.866  1.00  0.00      1S   H  
ATOM   1471  HD1 ILE    98     -14.912  54.249  30.968  1.00  0.00      1S   H  
ATOM   1472  HD2 ILE    98     -15.378  54.799  32.617  1.00  0.00      1S   H  
ATOM   1473  HD3 ILE    98     -13.759  55.215  31.957  1.00  0.00      1S   H  
ATOM   1474  N   ALA    99     -19.819  57.504  31.108  1.00  1.00      1S   N  
ATOM   1475  CA  ALA    99     -21.237  57.459  30.832  1.00  1.00      1S   C  
ATOM   1476  C   ALA    99     -21.685  58.726  30.142  1.00  1.00      1S   C  
ATOM   1477  O   ALA    99     -22.386  58.674  29.136  1.00  1.00      1S   O  
ATOM   1478  CB  ALA    99     -22.068  57.268  32.115  1.00  1.00      1S   C  
ATOM   1479  HN  ALA    99     -19.567  57.433  32.072  1.00  0.00      1S   H  
ATOM   1480  HA  ALA    99     -21.409  56.623  30.168  1.00  0.00      1S   H  
ATOM   1481  HB1 ALA    99     -22.060  58.170  32.758  1.00  0.00      1S   H  
ATOM   1482  HB2 ALA    99     -21.651  56.429  32.711  1.00  0.00      1S   H  
ATOM   1483  HB3 ALA    99     -23.121  57.024  31.860  1.00  0.00      1S   H  
ATOM   1484  N   ILE   100     -21.226  59.897  30.644  1.00  1.00      1S   N  
ATOM   1485  CA  ILE   100     -21.498  61.206  30.085  1.00  1.00      1S   C  
ATOM   1486  C   ILE   100     -20.928  61.334  28.683  1.00  1.00      1S   C  
ATOM   1487  O   ILE   100     -21.595  61.887  27.813  1.00  1.00      1S   O  
ATOM   1488  CB  ILE   100     -20.990  62.335  30.982  1.00  1.00      1S   C  
ATOM   1489  CG1 ILE   100     -21.736  62.325  32.341  1.00  1.00      1S   C  
ATOM   1490  CG2 ILE   100     -21.149  63.706  30.281  1.00  1.00      1S   C  
ATOM   1491  CD  ILE   100     -21.086  63.242  33.382  1.00  1.00      1S   C  
ATOM   1492  HN  ILE   100     -20.654  59.896  31.463  1.00  0.00      1S   H  
ATOM   1493  HA  ILE   100     -22.571  61.301  30.005  1.00  0.00      1S   H  
ATOM   1494  HB  ILE   100     -19.909  62.169  31.187  1.00  0.00      1S   H  
ATOM   1495 HG11 ILE   100     -21.757  61.296  32.755  1.00  0.00      1S   H  
ATOM   1496 HG12 ILE   100     -22.792  62.636  32.180  1.00  0.00      1S   H  
ATOM   1497 HG21 ILE   100     -22.199  63.844  29.945  1.00  0.00      1S   H  
ATOM   1498 HG22 ILE   100     -20.479  63.786  29.400  1.00  0.00      1S   H  
ATOM   1499 HG23 ILE   100     -20.887  64.535  30.968  1.00  0.00      1S   H  
ATOM   1500  HD1 ILE   100     -21.182  64.308  33.089  1.00  0.00      1S   H  
ATOM   1501  HD2 ILE   100     -20.007  62.999  33.487  1.00  0.00      1S   H  
ATOM   1502  HD3 ILE   100     -21.571  63.110  34.371  1.00  0.00      1S   H  
ATOM   1503  N   ASP   101     -19.707  60.796  28.413  1.00  1.00      1S   N  
ATOM   1504  CA  ASP   101     -19.071  60.783  27.101  1.00  1.00      1S   C  
ATOM   1505  C   ASP   101     -19.946  60.049  26.106  1.00  1.00      1S   C  
ATOM   1506  O   ASP   101     -20.157  60.490  24.982  1.00  1.00      1S   O  
ATOM   1507  CB  ASP   101     -17.642  60.160  27.138  1.00  1.00      1S   C  
ATOM   1508  CG  ASP   101     -16.861  60.231  25.812  1.00  1.00      1S   C  
ATOM   1509  OD1 ASP   101     -15.646  59.895  25.849  1.00  1.00      1S   O  
ATOM   1510  OD2 ASP   101     -17.440  60.610  24.761  1.00  1.00      1S   O1-
ATOM   1511  HN  ASP   101     -19.173  60.369  29.141  1.00  0.00      1S   H  
ATOM   1512  HA  ASP   101     -18.975  61.810  26.791  1.00  0.00      1S   H  
ATOM   1513  HB1 ASP   101     -17.696  59.099  27.454  1.00  0.00      1S   H  
ATOM   1514  HB2 ASP   101     -17.051  60.713  27.900  1.00  0.00      1S   H  
ATOM   1515  N   ARG   102     -20.528  58.911  26.510  1.00  1.00      1S   N  
ATOM   1516  CA  ARG   102     -21.401  58.151  25.658  1.00  1.00      1S   C  
ATOM   1517  C   ARG   102     -22.688  58.869  25.365  1.00  1.00      1S   C  
ATOM   1518  O   ARG   102     -23.192  58.792  24.250  1.00  1.00      1S   O  
ATOM   1519  CB  ARG   102     -21.713  56.796  26.299  1.00  1.00      1S   C  
ATOM   1520  CG  ARG   102     -20.461  55.929  26.433  1.00  1.00      1S   C  
ATOM   1521  CD  ARG   102     -19.901  55.495  25.080  1.00  1.00      1S   C  
ATOM   1522  NE  ARG   102     -18.697  54.644  25.297  1.00  1.00      1S   N  
ATOM   1523  CZ  ARG   102     -18.030  54.064  24.267  1.00  1.00      1S   C  
ATOM   1524  NH1 ARG   102     -16.972  53.257  24.517  1.00  1.00      1S   N1+
ATOM   1525  NH2 ARG   102     -18.423  54.279  22.993  1.00  1.00      1S   N  
ATOM   1526  HN  ARG   102     -20.359  58.539  27.422  1.00  0.00      1S   H  
ATOM   1527  HA  ARG   102     -20.901  58.008  24.711  1.00  0.00      1S   H  
ATOM   1528  HB1 ARG   102     -22.461  56.240  25.691  1.00  0.00      1S   H  
ATOM   1529  HB2 ARG   102     -22.140  56.957  27.313  1.00  0.00      1S   H  
ATOM   1530  HG1 ARG   102     -20.764  55.043  27.026  1.00  0.00      1S   H  
ATOM   1531  HG2 ARG   102     -19.673  56.470  26.998  1.00  0.00      1S   H  
ATOM   1532  HD1 ARG   102     -19.587  56.374  24.476  1.00  0.00      1S   H  
ATOM   1533  HD2 ARG   102     -20.665  54.905  24.526  1.00  0.00      1S   H  
ATOM   1534  HE  ARG   102     -18.384  54.479  26.240  1.00  0.00      1S   H  
ATOM   1535 HH11 ARG   102     -16.680  53.089  25.464  1.00  0.00      1S   H  
ATOM   1536 HH12 ARG   102     -16.481  52.826  23.762  1.00  0.00      1S   H  
ATOM   1537 HH21 ARG   102     -19.207  54.878  22.809  1.00  0.00      1S   H  
ATOM   1538 HH22 ARG   102     -17.933  53.852  22.229  1.00  0.00      1S   H  
ATOM   1539  N   TYR   103     -23.223  59.628  26.347  1.00  1.00      1S   N  
ATOM   1540  CA  TYR   103     -24.412  60.433  26.192  1.00  1.00      1S   C  
ATOM   1541  C   TYR   103     -24.217  61.485  25.147  1.00  1.00      1S   C  
ATOM   1542  O   TYR   103     -25.064  61.652  24.278  1.00  1.00      1S   O  
ATOM   1543  CB  TYR   103     -24.803  61.121  27.522  1.00  1.00      1S   C  
ATOM   1544  CG  TYR   103     -26.032  61.973  27.397  1.00  1.00      1S   C  
ATOM   1545  CD1 TYR   103     -27.303  61.390  27.333  1.00  1.00      1S   C  
ATOM   1546  CD2 TYR   103     -25.902  63.366  27.249  1.00  1.00      1S   C  
ATOM   1547  CE1 TYR   103     -28.422  62.202  27.141  1.00  1.00      1S   C  
ATOM   1548  CE2 TYR   103     -27.031  64.173  27.081  1.00  1.00      1S   C  
ATOM   1549  CZ  TYR   103     -28.298  63.589  27.055  1.00  1.00      1S   C  
ATOM   1550  OH  TYR   103     -29.446  64.395  26.953  1.00  1.00      1S   O  
ATOM   1551  HN  TYR   103     -22.797  59.661  27.249  1.00  0.00      1S   H  
ATOM   1552  HA  TYR   103     -25.211  59.787  25.864  1.00  0.00      1S   H  
ATOM   1553  HB1 TYR   103     -23.979  61.752  27.908  1.00  0.00      1S   H  
ATOM   1554  HB2 TYR   103     -25.010  60.340  28.266  1.00  0.00      1S   H  
ATOM   1555  HD1 TYR   103     -27.417  60.319  27.416  1.00  0.00      1S   H  
ATOM   1556  HD2 TYR   103     -24.920  63.815  27.252  1.00  0.00      1S   H  
ATOM   1557  HE1 TYR   103     -29.390  61.766  27.047  1.00  0.00      1S   H  
ATOM   1558  HE2 TYR   103     -26.918  65.243  26.982  1.00  0.00      1S   H  
ATOM   1559  HH  TYR   103     -29.160  65.290  26.759  1.00  0.00      1S   H  
ATOM   1560  N   ILE   104     -23.094  62.224  25.217  1.00  1.00      1S   N  
ATOM   1561  CA  ILE   104     -22.828  63.318  24.320  1.00  1.00      1S   C  
ATOM   1562  C   ILE   104     -22.521  62.782  22.942  1.00  1.00      1S   C  
ATOM   1563  O   ILE   104     -22.868  63.404  21.943  1.00  1.00      1S   O  
ATOM   1564  CB  ILE   104     -21.726  64.244  24.827  1.00  1.00      1S   C  
ATOM   1565  CG1 ILE   104     -20.397  63.500  25.054  1.00  1.00      1S   C  
ATOM   1566  CG2 ILE   104     -22.216  64.900  26.134  1.00  1.00      1S   C  
ATOM   1567  CD  ILE   104     -19.206  64.378  25.443  1.00  1.00      1S   C  
ATOM   1568  HN  ILE   104     -22.409  62.059  25.925  1.00  0.00      1S   H  
ATOM   1569  HA  ILE   104     -23.736  63.900  24.244  1.00  0.00      1S   H  
ATOM   1570  HB  ILE   104     -21.559  65.052  24.079  1.00  0.00      1S   H  
ATOM   1571 HG11 ILE   104     -20.118  62.943  24.134  1.00  0.00      1S   H  
ATOM   1572 HG12 ILE   104     -20.555  62.755  25.854  1.00  0.00      1S   H  
ATOM   1573 HG21 ILE   104     -22.392  64.135  26.918  1.00  0.00      1S   H  
ATOM   1574 HG22 ILE   104     -23.161  65.456  25.961  1.00  0.00      1S   H  
ATOM   1575 HG23 ILE   104     -21.454  65.612  26.516  1.00  0.00      1S   H  
ATOM   1576  HD1 ILE   104     -19.202  64.585  26.533  1.00  0.00      1S   H  
ATOM   1577  HD2 ILE   104     -19.237  65.341  24.891  1.00  0.00      1S   H  
ATOM   1578  HD3 ILE   104     -18.260  63.854  25.179  1.00  0.00      1S   H  
ATOM   1579  N   ALA   105     -21.909  61.576  22.859  1.00  1.00      1S   N  
ATOM   1580  CA  ALA   105     -21.565  60.930  21.621  1.00  1.00      1S   C  
ATOM   1581  C   ALA   105     -22.767  60.484  20.845  1.00  1.00      1S   C  
ATOM   1582  O   ALA   105     -22.741  60.481  19.618  1.00  1.00      1S   O  
ATOM   1583  CB  ALA   105     -20.592  59.753  21.810  1.00  1.00      1S   C  
ATOM   1584  HN  ALA   105     -21.618  61.092  23.684  1.00  0.00      1S   H  
ATOM   1585  HA  ALA   105     -21.077  61.657  21.021  1.00  0.00      1S   H  
ATOM   1586  HB1 ALA   105     -21.038  58.964  22.451  1.00  0.00      1S   H  
ATOM   1587  HB2 ALA   105     -19.660  60.115  22.296  1.00  0.00      1S   H  
ATOM   1588  HB3 ALA   105     -20.315  59.309  20.829  1.00  0.00      1S   H  
ATOM   1589  N   ILE   106     -23.849  60.110  21.554  1.00  1.00      1S   N  
ATOM   1590  CA  ILE   106     -25.052  59.575  20.967  1.00  1.00      1S   C  
ATOM   1591  C   ILE   106     -26.073  60.676  20.762  1.00  1.00      1S   C  
ATOM   1592  O   ILE   106     -26.737  60.713  19.728  1.00  1.00      1S   O  
ATOM   1593  CB  ILE   106     -25.577  58.432  21.827  1.00  1.00      1S   C  
ATOM   1594  CG1 ILE   106     -24.548  57.270  21.761  1.00  1.00      1S   C  
ATOM   1595  CG2 ILE   106     -26.974  57.968  21.359  1.00  1.00      1S   C  
ATOM   1596  CD  ILE   106     -24.818  56.153  22.764  1.00  1.00      1S   C  
ATOM   1597  HN  ILE   106     -23.823  60.115  22.552  1.00  0.00      1S   H  
ATOM   1598  HA  ILE   106     -24.821  59.170  19.991  1.00  0.00      1S   H  
ATOM   1599  HB  ILE   106     -25.655  58.778  22.883  1.00  0.00      1S   H  
ATOM   1600 HG11 ILE   106     -23.525  57.654  21.964  1.00  0.00      1S   H  
ATOM   1601 HG12 ILE   106     -24.546  56.849  20.732  1.00  0.00      1S   H  
ATOM   1602 HG21 ILE   106     -26.931  57.631  20.301  1.00  0.00      1S   H  
ATOM   1603 HG22 ILE   106     -27.723  58.782  21.445  1.00  0.00      1S   H  
ATOM   1604 HG23 ILE   106     -27.333  57.123  21.983  1.00  0.00      1S   H  
ATOM   1605  HD1 ILE   106     -25.807  55.687  22.572  1.00  0.00      1S   H  
ATOM   1606  HD2 ILE   106     -24.803  56.571  23.794  1.00  0.00      1S   H  
ATOM   1607  HD3 ILE   106     -24.042  55.362  22.694  1.00  0.00      1S   H  
ATOM   1608  N   ARG   107     -26.238  61.604  21.732  1.00  1.00      1S   N  
ATOM   1609  CA  ARG   107     -27.293  62.594  21.692  1.00  1.00      1S   C  
ATOM   1610  C   ARG   107     -26.912  63.791  20.879  1.00  1.00      1S   C  
ATOM   1611  O   ARG   107     -27.708  64.273  20.073  1.00  1.00      1S   O  
ATOM   1612  CB  ARG   107     -27.684  63.126  23.090  1.00  1.00      1S   C  
ATOM   1613  CG  ARG   107     -28.878  64.103  23.064  1.00  1.00      1S   C  
ATOM   1614  CD  ARG   107     -30.181  63.482  22.535  1.00  1.00      1S   C  
ATOM   1615  NE  ARG   107     -30.641  62.455  23.519  1.00  1.00      1S   N  
ATOM   1616  CZ  ARG   107     -31.292  62.791  24.662  1.00  1.00      1S   C  
ATOM   1617  NH1 ARG   107     -31.651  61.824  25.534  1.00  1.00      1S   N1+
ATOM   1618  NH2 ARG   107     -31.582  64.079  24.949  1.00  1.00      1S   N  
ATOM   1619  HN  ARG   107     -25.677  61.602  22.560  1.00  0.00      1S   H  
ATOM   1620  HA  ARG   107     -28.152  62.133  21.229  1.00  0.00      1S   H  
ATOM   1621  HB1 ARG   107     -26.812  63.640  23.554  1.00  0.00      1S   H  
ATOM   1622  HB2 ARG   107     -27.936  62.262  23.741  1.00  0.00      1S   H  
ATOM   1623  HG1 ARG   107     -28.639  64.979  22.424  1.00  0.00      1S   H  
ATOM   1624  HG2 ARG   107     -29.031  64.498  24.091  1.00  0.00      1S   H  
ATOM   1625  HD1 ARG   107     -30.036  62.987  21.554  1.00  0.00      1S   H  
ATOM   1626  HD2 ARG   107     -30.973  64.253  22.413  1.00  0.00      1S   H  
ATOM   1627  HE  ARG   107     -30.414  61.489  23.353  1.00  0.00      1S   H  
ATOM   1628 HH11 ARG   107     -31.411  60.867  25.345  1.00  0.00      1S   H  
ATOM   1629 HH12 ARG   107     -32.087  62.069  26.397  1.00  0.00      1S   H  
ATOM   1630 HH21 ARG   107     -31.270  64.804  24.331  1.00  0.00      1S   H  
ATOM   1631 HH22 ARG   107     -31.978  64.323  25.838  1.00  0.00      1S   H  
ATOM   1632  N   ILE   108     -25.681  64.310  21.080  1.00  1.00      1S   N  
ATOM   1633  CA  ILE   108     -25.240  65.500  20.397  1.00  1.00      1S   C  
ATOM   1634  C   ILE   108     -23.962  65.177  19.638  1.00  1.00      1S   C  
ATOM   1635  O   ILE   108     -22.910  65.717  19.978  1.00  1.00      1S   O  
ATOM   1636  CB  ILE   108     -25.118  66.688  21.365  1.00  1.00      1S   C  
ATOM   1637  CG1 ILE   108     -24.092  66.517  22.517  1.00  1.00      1S   C  
ATOM   1638  CG2 ILE   108     -26.512  66.930  21.991  1.00  1.00      1S   C  
ATOM   1639  CD  ILE   108     -23.916  67.798  23.328  1.00  1.00      1S   C  
ATOM   1640  HN  ILE   108     -25.020  63.889  21.697  1.00  0.00      1S   H  
ATOM   1641  HA  ILE   108     -25.963  65.791  19.649  1.00  0.00      1S   H  
ATOM   1642  HB  ILE   108     -24.843  67.591  20.773  1.00  0.00      1S   H  
ATOM   1643 HG11 ILE   108     -23.090  66.251  22.129  1.00  0.00      1S   H  
ATOM   1644 HG12 ILE   108     -24.412  65.693  23.187  1.00  0.00      1S   H  
ATOM   1645 HG21 ILE   108     -26.731  66.136  22.736  1.00  0.00      1S   H  
ATOM   1646 HG22 ILE   108     -27.307  66.919  21.217  1.00  0.00      1S   H  
ATOM   1647 HG23 ILE   108     -26.548  67.904  22.521  1.00  0.00      1S   H  
ATOM   1648  HD1 ILE   108     -24.716  67.906  24.089  1.00  0.00      1S   H  
ATOM   1649  HD2 ILE   108     -23.960  68.675  22.647  1.00  0.00      1S   H  
ATOM   1650  HD3 ILE   108     -22.930  67.796  23.841  1.00  0.00      1S   H  
ATOM   1651  N   PRO   109     -23.940  64.337  18.578  1.00  1.00      1S   N  
ATOM   1652  CA  PRO   109     -22.695  63.826  18.023  1.00  1.00      1S   C  
ATOM   1653  C   PRO   109     -21.834  64.912  17.419  1.00  1.00      1S   C  
ATOM   1654  O   PRO   109     -20.624  64.743  17.286  1.00  1.00      1S   O  
ATOM   1655  CB  PRO   109     -23.104  62.824  16.945  1.00  1.00      1S   C  
ATOM   1656  CG  PRO   109     -24.458  62.326  17.430  1.00  1.00      1S   C  
ATOM   1657  CD  PRO   109     -25.075  63.586  18.030  1.00  1.00      1S   C  
ATOM   1658  HA  PRO   109     -22.199  63.319  18.823  1.00  0.00      1S   H  
ATOM   1659  HB1 PRO   109     -22.364  62.003  16.848  1.00  0.00      1S   H  
ATOM   1660  HB2 PRO   109     -23.241  63.321  15.959  1.00  0.00      1S   H  
ATOM   1661  HG1 PRO   109     -25.074  61.880  16.626  1.00  0.00      1S   H  
ATOM   1662  HG2 PRO   109     -24.322  61.578  18.239  1.00  0.00      1S   H  
ATOM   1663  HD1 PRO   109     -25.574  64.204  17.255  1.00  0.00      1S   H  
ATOM   1664  HD2 PRO   109     -25.801  63.259  18.788  1.00  0.00      1S   H  
ATOM   1665  N   LEU   110     -22.467  66.044  17.059  1.00  1.00      1S   N  
ATOM   1666  CA  LEU   110     -21.834  67.200  16.489  1.00  1.00      1S   C  
ATOM   1667  C   LEU   110     -20.873  67.839  17.456  1.00  1.00      1S   C  
ATOM   1668  O   LEU   110     -19.732  68.138  17.108  1.00  1.00      1S   O  
ATOM   1669  CB  LEU   110     -22.908  68.245  16.108  1.00  1.00      1S   C  
ATOM   1670  CG  LEU   110     -23.867  67.771  14.993  1.00  1.00      1S   C  
ATOM   1671  CD1 LEU   110     -24.978  68.808  14.749  1.00  1.00      1S   C  
ATOM   1672  CD2 LEU   110     -23.109  67.461  13.688  1.00  1.00      1S   C  
ATOM   1673  HN  LEU   110     -23.454  66.115  17.174  1.00  0.00      1S   H  
ATOM   1674  HA  LEU   110     -21.272  66.887  15.622  1.00  0.00      1S   H  
ATOM   1675  HB1 LEU   110     -22.415  69.182  15.765  1.00  0.00      1S   H  
ATOM   1676  HB2 LEU   110     -23.515  68.491  17.008  1.00  0.00      1S   H  
ATOM   1677  HG  LEU   110     -24.365  66.832  15.328  1.00  0.00      1S   H  
ATOM   1678 HD11 LEU   110     -24.537  69.775  14.427  1.00  0.00      1S   H  
ATOM   1679 HD12 LEU   110     -25.563  68.975  15.678  1.00  0.00      1S   H  
ATOM   1680 HD13 LEU   110     -25.669  68.451  13.956  1.00  0.00      1S   H  
ATOM   1681 HD21 LEU   110     -22.450  66.576  13.814  1.00  0.00      1S   H  
ATOM   1682 HD22 LEU   110     -22.484  68.331  13.395  1.00  0.00      1S   H  
ATOM   1683 HD23 LEU   110     -23.825  67.244  12.868  1.00  0.00      1S   H  
ATOM   1684  N   ARG   111     -21.336  68.058  18.704  1.00  1.00      1S   N  
ATOM   1685  CA  ARG   111     -20.658  68.862  19.681  1.00  1.00      1S   C  
ATOM   1686  C   ARG   111     -19.565  68.103  20.374  1.00  1.00      1S   C  
ATOM   1687  O   ARG   111     -18.519  68.677  20.677  1.00  1.00      1S   O  
ATOM   1688  CB  ARG   111     -21.648  69.356  20.753  1.00  1.00      1S   C  
ATOM   1689  CG  ARG   111     -21.018  70.287  21.802  1.00  1.00      1S   C  
ATOM   1690  CD  ARG   111     -22.053  70.859  22.765  1.00  1.00      1S   C  
ATOM   1691  NE  ARG   111     -21.376  71.765  23.736  1.00  1.00      1S   N  
ATOM   1692  CZ  ARG   111     -22.036  72.327  24.782  1.00  1.00      1S   C  
ATOM   1693  NH1 ARG   111     -21.367  73.122  25.649  1.00  1.00      1S   N1+
ATOM   1694  NH2 ARG   111     -23.355  72.099  24.964  1.00  1.00      1S   N  
ATOM   1695  HN  ARG   111     -22.230  67.712  18.980  1.00  0.00      1S   H  
ATOM   1696  HA  ARG   111     -20.220  69.716  19.181  1.00  0.00      1S   H  
ATOM   1697  HB1 ARG   111     -22.104  68.480  21.263  1.00  0.00      1S   H  
ATOM   1698  HB2 ARG   111     -22.467  69.909  20.241  1.00  0.00      1S   H  
ATOM   1699  HG1 ARG   111     -20.493  71.115  21.276  1.00  0.00      1S   H  
ATOM   1700  HG2 ARG   111     -20.263  69.714  22.386  1.00  0.00      1S   H  
ATOM   1701  HD1 ARG   111     -22.525  70.041  23.345  1.00  0.00      1S   H  
ATOM   1702  HD2 ARG   111     -22.829  71.436  22.215  1.00  0.00      1S   H  
ATOM   1703  HE  ARG   111     -20.389  71.933  23.633  1.00  0.00      1S   H  
ATOM   1704 HH11 ARG   111     -20.386  73.294  25.519  1.00  0.00      1S   H  
ATOM   1705 HH12 ARG   111     -21.848  73.545  26.414  1.00  0.00      1S   H  
ATOM   1706 HH21 ARG   111     -23.854  71.508  24.325  1.00  0.00      1S   H  
ATOM   1707 HH22 ARG   111     -23.843  72.521  25.733  1.00  0.00      1S   H  
ATOM   1708  N   TYR   112     -19.779  66.796  20.665  1.00  1.00      1S   N  
ATOM   1709  CA  TYR   112     -18.902  66.069  21.562  1.00  1.00      1S   C  
ATOM   1710  C   TYR   112     -17.508  65.935  21.012  1.00  1.00      1S   C  
ATOM   1711  O   TYR   112     -16.546  65.896  21.770  1.00  1.00      1S   O  
ATOM   1712  CB  TYR   112     -19.417  64.655  21.954  1.00  1.00      1S   C  
ATOM   1713  CG  TYR   112     -19.043  63.547  21.010  1.00  1.00      1S   C  
ATOM   1714  CD1 TYR   112     -17.837  62.837  21.137  1.00  1.00      1S   C  
ATOM   1715  CD2 TYR   112     -19.846  63.321  19.906  1.00  1.00      1S   C  
ATOM   1716  CE1 TYR   112     -17.458  61.907  20.163  1.00  1.00      1S   C  
ATOM   1717  CE2 TYR   112     -19.531  62.325  18.973  1.00  1.00      1S   C  
ATOM   1718  CZ  TYR   112     -18.325  61.624  19.098  1.00  1.00      1S   C  
ATOM   1719  OH  TYR   112     -17.985  60.631  18.158  1.00  1.00      1S   O  
ATOM   1720  HN  TYR   112     -20.595  66.314  20.352  1.00  0.00      1S   H  
ATOM   1721  HA  TYR   112     -18.851  66.651  22.472  1.00  0.00      1S   H  
ATOM   1722  HB1 TYR   112     -20.521  64.676  22.076  1.00  0.00      1S   H  
ATOM   1723  HB2 TYR   112     -18.953  64.382  22.916  1.00  0.00      1S   H  
ATOM   1724  HD1 TYR   112     -17.174  63.055  21.961  1.00  0.00      1S   H  
ATOM   1725  HD2 TYR   112     -20.732  63.922  19.853  1.00  0.00      1S   H  
ATOM   1726  HE1 TYR   112     -16.511  61.396  20.249  1.00  0.00      1S   H  
ATOM   1727  HE2 TYR   112     -20.207  62.111  18.160  1.00  0.00      1S   H  
ATOM   1728  HH  TYR   112     -18.762  60.458  17.620  1.00  0.00      1S   H  
ATOM   1729  N   ASN   113     -17.423  65.817  19.662  1.00  1.00      1S   N  
ATOM   1730  CA  ASN   113     -16.252  65.497  18.881  1.00  1.00      1S   C  
ATOM   1731  C   ASN   113     -15.221  66.581  19.081  1.00  1.00      1S   C  
ATOM   1732  O   ASN   113     -14.024  66.315  19.175  1.00  1.00      1S   O  
ATOM   1733  CB  ASN   113     -16.672  65.338  17.391  1.00  1.00      1S   C  
ATOM   1734  CG  ASN   113     -15.560  64.782  16.485  1.00  1.00      1S   C  
ATOM   1735  ND2 ASN   113     -15.980  64.023  15.431  1.00  1.00      1S   N  
ATOM   1736  OD1 ASN   113     -14.366  65.018  16.681  1.00  1.00      1S   O  
ATOM   1737  HN  ASN   113     -18.260  65.888  19.123  1.00  0.00      1S   H  
ATOM   1738  HA  ASN   113     -15.856  64.564  19.260  1.00  0.00      1S   H  
ATOM   1739  HB1 ASN   113     -17.021  66.311  16.987  1.00  0.00      1S   H  
ATOM   1740  HB2 ASN   113     -17.534  64.633  17.363  1.00  0.00      1S   H  
ATOM   1741 HD21 ASN   113     -15.299  63.649  14.802  1.00  0.00      1S   H  
ATOM   1742 HD22 ASN   113     -16.954  63.851  15.290  1.00  0.00      1S   H  
ATOM   1743  N   GLY   114     -15.705  67.833  19.230  1.00  1.00      1S   N  
ATOM   1744  CA  GLY   114     -14.915  68.953  19.672  1.00  1.00      1S   C  
ATOM   1745  C   GLY   114     -14.430  68.817  21.097  1.00  1.00      1S   C  
ATOM   1746  O   GLY   114     -13.255  69.043  21.374  1.00  1.00      1S   O  
ATOM   1747  HN  GLY   114     -16.679  68.013  19.106  1.00  0.00      1S   H  
ATOM   1748  HA1 GLY   114     -15.569  69.812  19.634  1.00  0.00      1S   H  
ATOM   1749  HA2 GLY   114     -14.059  69.041  19.019  1.00  0.00      1S   H  
ATOM   1750  N   LEU   115     -15.336  68.483  22.043  1.00  1.00      1S   N  
ATOM   1751  CA  LEU   115     -15.109  68.678  23.459  1.00  1.00      1S   C  
ATOM   1752  C   LEU   115     -14.518  67.521  24.222  1.00  1.00      1S   C  
ATOM   1753  O   LEU   115     -14.361  67.648  25.430  1.00  1.00      1S   O  
ATOM   1754  CB  LEU   115     -16.409  69.121  24.168  1.00  1.00      1S   C  
ATOM   1755  CG  LEU   115     -16.857  70.541  23.756  1.00  1.00      1S   C  
ATOM   1756  CD1 LEU   115     -18.222  70.879  24.370  1.00  1.00      1S   C  
ATOM   1757  CD2 LEU   115     -15.820  71.613  24.148  1.00  1.00      1S   C  
ATOM   1758  HN  LEU   115     -16.261  68.205  21.794  1.00  0.00      1S   H  
ATOM   1759  HA  LEU   115     -14.384  69.470  23.567  1.00  0.00      1S   H  
ATOM   1760  HB1 LEU   115     -16.278  69.131  25.273  1.00  0.00      1S   H  
ATOM   1761  HB2 LEU   115     -17.218  68.395  23.930  1.00  0.00      1S   H  
ATOM   1762  HG  LEU   115     -16.974  70.563  22.648  1.00  0.00      1S   H  
ATOM   1763 HD11 LEU   115     -18.157  70.890  25.478  1.00  0.00      1S   H  
ATOM   1764 HD12 LEU   115     -18.976  70.123  24.069  1.00  0.00      1S   H  
ATOM   1765 HD13 LEU   115     -18.553  71.880  24.022  1.00  0.00      1S   H  
ATOM   1766 HD21 LEU   115     -14.879  71.490  23.574  1.00  0.00      1S   H  
ATOM   1767 HD22 LEU   115     -15.587  71.540  25.231  1.00  0.00      1S   H  
ATOM   1768 HD23 LEU   115     -16.217  72.628  23.938  1.00  0.00      1S   H  
ATOM   1769  N   VAL   116     -14.127  66.389  23.595  1.00  1.00      1S   N  
ATOM   1770  CA  VAL   116     -13.294  65.409  24.273  1.00  1.00      1S   C  
ATOM   1771  C   VAL   116     -11.901  65.418  23.664  1.00  1.00      1S   C  
ATOM   1772  O   VAL   116     -11.557  64.606  22.808  1.00  1.00      1S   O  
ATOM   1773  CB  VAL   116     -13.897  64.008  24.332  1.00  1.00      1S   C  
ATOM   1774  CG1 VAL   116     -15.055  64.017  25.354  1.00  1.00      1S   C  
ATOM   1775  CG2 VAL   116     -14.381  63.514  22.955  1.00  1.00      1S   C  
ATOM   1776  HN  VAL   116     -14.358  66.205  22.641  1.00  0.00      1S   H  
ATOM   1777  HA  VAL   116     -13.146  65.695  25.305  1.00  0.00      1S   H  
ATOM   1778  HB  VAL   116     -13.137  63.293  24.710  1.00  0.00      1S   H  
ATOM   1779 HG11 VAL   116     -15.863  64.702  25.020  1.00  0.00      1S   H  
ATOM   1780 HG12 VAL   116     -14.696  64.346  26.351  1.00  0.00      1S   H  
ATOM   1781 HG13 VAL   116     -15.481  62.995  25.452  1.00  0.00      1S   H  
ATOM   1782 HG21 VAL   116     -13.599  63.606  22.177  1.00  0.00      1S   H  
ATOM   1783 HG22 VAL   116     -15.268  64.089  22.631  1.00  0.00      1S   H  
ATOM   1784 HG23 VAL   116     -14.673  62.444  23.025  1.00  0.00      1S   H  
ATOM   1785  N   THR   117     -11.037  66.355  24.122  1.00  1.00      1S   N  
ATOM   1786  CA  THR   117      -9.655  66.455  23.677  1.00  1.00      1S   C  
ATOM   1787  C   THR   117      -8.796  65.702  24.673  1.00  1.00      1S   C  
ATOM   1788  O   THR   117      -9.223  65.456  25.799  1.00  1.00      1S   O  
ATOM   1789  CB  THR   117      -9.182  67.900  23.513  1.00  1.00      1S   C  
ATOM   1790  CG2 THR   117     -10.081  68.610  22.482  1.00  1.00      1S   C  
ATOM   1791  OG1 THR   117      -9.252  68.629  24.733  1.00  1.00      1S   O  
ATOM   1792  HN  THR   117     -11.305  67.025  24.808  1.00  0.00      1S   H  
ATOM   1793  HA  THR   117      -9.555  65.970  22.716  1.00  0.00      1S   H  
ATOM   1794  HB  THR   117      -8.131  67.920  23.147  1.00  0.00      1S   H  
ATOM   1795  HG1 THR   117      -9.037  69.538  24.507  1.00  0.00      1S   H  
ATOM   1796 HG21 THR   117     -11.133  68.653  22.837  1.00  0.00      1S   H  
ATOM   1797 HG22 THR   117     -10.059  68.076  21.510  1.00  0.00      1S   H  
ATOM   1798 HG23 THR   117      -9.733  69.652  22.317  1.00  0.00      1S   H  
ATOM   1799  N   GLY   118      -7.555  65.306  24.284  1.00  1.00      1S   N  
ATOM   1800  CA  GLY   118      -6.684  64.488  25.111  1.00  1.00      1S   C  
ATOM   1801  C   GLY   118      -6.234  65.184  26.369  1.00  1.00      1S   C  
ATOM   1802  O   GLY   118      -6.211  64.582  27.439  1.00  1.00      1S   O  
ATOM   1803  HN  GLY   118      -7.215  65.502  23.368  1.00  0.00      1S   H  
ATOM   1804  HA1 GLY   118      -5.806  64.264  24.524  1.00  0.00      1S   H  
ATOM   1805  HA2 GLY   118      -7.235  63.602  25.397  1.00  0.00      1S   H  
ATOM   1806  N   THR   119      -5.885  66.488  26.268  1.00  1.00      1S   N  
ATOM   1807  CA  THR   119      -5.464  67.318  27.383  1.00  1.00      1S   C  
ATOM   1808  C   THR   119      -6.600  67.519  28.359  1.00  1.00      1S   C  
ATOM   1809  O   THR   119      -6.400  67.452  29.570  1.00  1.00      1S   O  
ATOM   1810  CB  THR   119      -4.945  68.674  26.925  1.00  1.00      1S   C  
ATOM   1811  CG2 THR   119      -4.513  69.549  28.122  1.00  1.00      1S   C  
ATOM   1812  OG1 THR   119      -3.819  68.484  26.077  1.00  1.00      1S   O  
ATOM   1813  HN  THR   119      -5.885  66.943  25.381  1.00  0.00      1S   H  
ATOM   1814  HA  THR   119      -4.673  66.793  27.902  1.00  0.00      1S   H  
ATOM   1815  HB  THR   119      -5.727  69.208  26.342  1.00  0.00      1S   H  
ATOM   1816  HG1 THR   119      -3.571  69.358  25.764  1.00  0.00      1S   H  
ATOM   1817 HG21 THR   119      -3.811  68.992  28.777  1.00  0.00      1S   H  
ATOM   1818 HG22 THR   119      -5.392  69.857  28.726  1.00  0.00      1S   H  
ATOM   1819 HG23 THR   119      -4.010  70.473  27.767  1.00  0.00      1S   H  
ATOM   1820  N   ARG   120      -7.835  67.735  27.847  1.00  1.00      1S   N  
ATOM   1821  CA  ARG   120      -9.015  67.909  28.667  1.00  1.00      1S   C  
ATOM   1822  C   ARG   120      -9.342  66.656  29.440  1.00  1.00      1S   C  
ATOM   1823  O   ARG   120      -9.738  66.738  30.598  1.00  1.00      1S   O  
ATOM   1824  CB  ARG   120     -10.246  68.303  27.831  1.00  1.00      1S   C  
ATOM   1825  CG  ARG   120     -11.512  68.578  28.658  1.00  1.00      1S   C  
ATOM   1826  CD  ARG   120     -12.670  69.006  27.759  1.00  1.00      1S   C  
ATOM   1827  NE  ARG   120     -13.909  69.187  28.586  1.00  1.00      1S   N  
ATOM   1828  CZ  ARG   120     -14.776  68.181  28.883  1.00  1.00      1S   C  
ATOM   1829  NH1 ARG   120     -15.825  68.427  29.707  1.00  1.00      1S   N1+
ATOM   1830  NH2 ARG   120     -14.603  66.936  28.389  1.00  1.00      1S   N  
ATOM   1831  HN  ARG   120      -7.988  67.781  26.862  1.00  0.00      1S   H  
ATOM   1832  HA  ARG   120      -8.809  68.699  29.375  1.00  0.00      1S   H  
ATOM   1833  HB1 ARG   120     -10.462  67.505  27.086  1.00  0.00      1S   H  
ATOM   1834  HB2 ARG   120      -9.999  69.229  27.265  1.00  0.00      1S   H  
ATOM   1835  HG1 ARG   120     -11.300  69.369  29.409  1.00  0.00      1S   H  
ATOM   1836  HG2 ARG   120     -11.804  67.652  29.202  1.00  0.00      1S   H  
ATOM   1837  HD1 ARG   120     -12.826  68.217  26.997  1.00  0.00      1S   H  
ATOM   1838  HD2 ARG   120     -12.445  69.962  27.244  1.00  0.00      1S   H  
ATOM   1839  HE  ARG   120     -14.088  70.098  28.973  1.00  0.00      1S   H  
ATOM   1840 HH11 ARG   120     -15.965  69.350  30.078  1.00  0.00      1S   H  
ATOM   1841 HH12 ARG   120     -16.457  67.694  29.948  1.00  0.00      1S   H  
ATOM   1842 HH21 ARG   120     -15.211  66.189  28.672  1.00  0.00      1S   H  
ATOM   1843 HH22 ARG   120     -13.837  66.746  27.770  1.00  0.00      1S   H  
ATOM   1844  N   ALA   121      -9.143  65.462  28.832  1.00  1.00      1S   N  
ATOM   1845  CA  ALA   121      -9.349  64.187  29.483  1.00  1.00      1S   C  
ATOM   1846  C   ALA   121      -8.435  64.015  30.676  1.00  1.00      1S   C  
ATOM   1847  O   ALA   121      -8.864  63.576  31.740  1.00  1.00      1S   O  
ATOM   1848  CB  ALA   121      -9.126  63.014  28.515  1.00  1.00      1S   C  
ATOM   1849  HN  ALA   121      -8.834  65.415  27.883  1.00  0.00      1S   H  
ATOM   1850  HA  ALA   121     -10.372  64.162  29.833  1.00  0.00      1S   H  
ATOM   1851  HB1 ALA   121      -8.088  63.002  28.123  1.00  0.00      1S   H  
ATOM   1852  HB2 ALA   121      -9.818  63.116  27.653  1.00  0.00      1S   H  
ATOM   1853  HB3 ALA   121      -9.331  62.043  29.013  1.00  0.00      1S   H  
ATOM   1854  N   LYS   122      -7.152  64.420  30.547  1.00  1.00      1S   N  
ATOM   1855  CA  LYS   122      -6.195  64.402  31.635  1.00  1.00      1S   C  
ATOM   1856  C   LYS   122      -6.599  65.309  32.764  1.00  1.00      1S   C  
ATOM   1857  O   LYS   122      -6.471  64.945  33.933  1.00  1.00      1S   O  
ATOM   1858  CB  LYS   122      -4.779  64.777  31.170  1.00  1.00      1S   C  
ATOM   1859  CG  LYS   122      -4.216  63.760  30.171  1.00  1.00      1S   C  
ATOM   1860  CD  LYS   122      -2.815  64.131  29.683  1.00  1.00      1S   C  
ATOM   1861  CE  LYS   122      -2.260  63.103  28.696  1.00  1.00      1S   C  
ATOM   1862  NZ  LYS   122      -0.912  63.505  28.241  1.00  1.00      1S   N1+
ATOM   1863  HN  LYS   122      -6.812  64.771  29.677  1.00  0.00      1S   H  
ATOM   1864  HA  LYS   122      -6.157  63.406  32.031  1.00  0.00      1S   H  
ATOM   1865  HB1 LYS   122      -4.093  64.813  32.047  1.00  0.00      1S   H  
ATOM   1866  HB2 LYS   122      -4.791  65.784  30.698  1.00  0.00      1S   H  
ATOM   1867  HG1 LYS   122      -4.894  63.671  29.297  1.00  0.00      1S   H  
ATOM   1868  HG2 LYS   122      -4.166  62.764  30.657  1.00  0.00      1S   H  
ATOM   1869  HD1 LYS   122      -2.141  64.204  30.567  1.00  0.00      1S   H  
ATOM   1870  HD2 LYS   122      -2.863  65.132  29.199  1.00  0.00      1S   H  
ATOM   1871  HE1 LYS   122      -2.916  63.027  27.802  1.00  0.00      1S   H  
ATOM   1872  HE2 LYS   122      -2.177  62.104  29.176  1.00  0.00      1S   H  
ATOM   1873  HZ1 LYS   122      -0.276  63.565  29.062  1.00  0.00      1S   H  
ATOM   1874  HZ2 LYS   122      -0.969  64.436  27.780  1.00  0.00      1S   H  
ATOM   1875  HZ3 LYS   122      -0.545  62.804  27.567  1.00  0.00      1S   H  
ATOM   1876  N   GLY   123      -7.144  66.497  32.418  1.00  1.00      1S   N  
ATOM   1877  CA  GLY   123      -7.651  67.465  33.360  1.00  1.00      1S   C  
ATOM   1878  C   GLY   123      -8.811  66.936  34.153  1.00  1.00      1S   C  
ATOM   1879  O   GLY   123      -8.861  67.138  35.360  1.00  1.00      1S   O  
ATOM   1880  HN  GLY   123      -7.222  66.753  31.456  1.00  0.00      1S   H  
ATOM   1881  HA1 GLY   123      -7.991  68.316  32.789  1.00  0.00      1S   H  
ATOM   1882  HA2 GLY   123      -6.851  67.703  34.048  1.00  0.00      1S   H  
ATOM   1883  N   ILE   124      -9.761  66.215  33.506  1.00  1.00      1S   N  
ATOM   1884  CA  ILE   124     -10.926  65.635  34.153  1.00  1.00      1S   C  
ATOM   1885  C   ILE   124     -10.505  64.634  35.204  1.00  1.00      1S   C  
ATOM   1886  O   ILE   124     -11.013  64.677  36.319  1.00  1.00      1S   O  
ATOM   1887  CB  ILE   124     -11.909  65.006  33.166  1.00  1.00      1S   C  
ATOM   1888  CG1 ILE   124     -12.535  66.119  32.297  1.00  1.00      1S   C  
ATOM   1889  CG2 ILE   124     -13.029  64.227  33.903  1.00  1.00      1S   C  
ATOM   1890  CD  ILE   124     -13.324  65.593  31.100  1.00  1.00      1S   C  
ATOM   1891  HN  ILE   124      -9.700  66.067  32.520  1.00  0.00      1S   H  
ATOM   1892  HA  ILE   124     -11.437  66.437  34.666  1.00  0.00      1S   H  
ATOM   1893  HB  ILE   124     -11.358  64.301  32.504  1.00  0.00      1S   H  
ATOM   1894 HG11 ILE   124     -11.753  66.810  31.921  1.00  0.00      1S   H  
ATOM   1895 HG12 ILE   124     -13.216  66.719  32.940  1.00  0.00      1S   H  
ATOM   1896 HG21 ILE   124     -13.585  64.911  34.579  1.00  0.00      1S   H  
ATOM   1897 HG22 ILE   124     -12.626  63.383  34.497  1.00  0.00      1S   H  
ATOM   1898 HG23 ILE   124     -13.750  63.792  33.182  1.00  0.00      1S   H  
ATOM   1899  HD1 ILE   124     -13.960  64.726  31.366  1.00  0.00      1S   H  
ATOM   1900  HD2 ILE   124     -12.638  65.295  30.278  1.00  0.00      1S   H  
ATOM   1901  HD3 ILE   124     -13.995  66.394  30.742  1.00  0.00      1S   H  
ATOM   1902  N   ILE   125      -9.540  63.738  34.900  1.00  1.00      1S   N  
ATOM   1903  CA  ILE   125      -9.076  62.734  35.843  1.00  1.00      1S   C  
ATOM   1904  C   ILE   125      -8.373  63.332  37.026  1.00  1.00      1S   C  
ATOM   1905  O   ILE   125      -8.555  62.868  38.151  1.00  1.00      1S   O  
ATOM   1906  CB  ILE   125      -8.193  61.700  35.165  1.00  1.00      1S   C  
ATOM   1907  CG1 ILE   125      -9.058  60.863  34.203  1.00  1.00      1S   C  
ATOM   1908  CG2 ILE   125      -7.452  60.782  36.165  1.00  1.00      1S   C  
ATOM   1909  CD  ILE   125     -10.293  60.230  34.850  1.00  1.00      1S   C  
ATOM   1910  HN  ILE   125      -9.119  63.718  33.995  1.00  0.00      1S   H  
ATOM   1911  HA  ILE   125      -9.953  62.261  36.258  1.00  0.00      1S   H  
ATOM   1912  HB  ILE   125      -7.413  62.229  34.568  1.00  0.00      1S   H  
ATOM   1913 HG11 ILE   125      -8.422  60.055  33.776  1.00  0.00      1S   H  
ATOM   1914 HG12 ILE   125      -9.388  61.504  33.357  1.00  0.00      1S   H  
ATOM   1915 HG21 ILE   125      -8.166  60.318  36.876  1.00  0.00      1S   H  
ATOM   1916 HG22 ILE   125      -6.686  61.342  36.740  1.00  0.00      1S   H  
ATOM   1917 HG23 ILE   125      -6.926  59.977  35.610  1.00  0.00      1S   H  
ATOM   1918  HD1 ILE   125     -11.139  60.946  34.888  1.00  0.00      1S   H  
ATOM   1919  HD2 ILE   125     -10.070  59.891  35.883  1.00  0.00      1S   H  
ATOM   1920  HD3 ILE   125     -10.622  59.347  34.269  1.00  0.00      1S   H  
ATOM   1921  N   ALA   126      -7.584  64.405  36.811  1.00  1.00      1S   N  
ATOM   1922  CA  ALA   126      -6.919  65.105  37.882  1.00  1.00      1S   C  
ATOM   1923  C   ALA   126      -7.916  65.761  38.814  1.00  1.00      1S   C  
ATOM   1924  O   ALA   126      -7.787  65.644  40.029  1.00  1.00      1S   O  
ATOM   1925  CB  ALA   126      -5.948  66.166  37.341  1.00  1.00      1S   C  
ATOM   1926  HN  ALA   126      -7.433  64.765  35.892  1.00  0.00      1S   H  
ATOM   1927  HA  ALA   126      -6.357  64.376  38.451  1.00  0.00      1S   H  
ATOM   1928  HB1 ALA   126      -6.484  66.916  36.722  1.00  0.00      1S   H  
ATOM   1929  HB2 ALA   126      -5.177  65.678  36.706  1.00  0.00      1S   H  
ATOM   1930  HB3 ALA   126      -5.431  66.688  38.175  1.00  0.00      1S   H  
ATOM   1931  N   ILE   127      -8.966  66.420  38.258  1.00  1.00      1S   N  
ATOM   1932  CA  ILE   127     -10.023  67.082  39.006  1.00  1.00      1S   C  
ATOM   1933  C   ILE   127     -10.806  66.078  39.820  1.00  1.00      1S   C  
ATOM   1934  O   ILE   127     -11.102  66.324  40.987  1.00  1.00      1S   O  
ATOM   1935  CB  ILE   127     -10.968  67.881  38.103  1.00  1.00      1S   C  
ATOM   1936  CG1 ILE   127     -10.219  69.079  37.471  1.00  1.00      1S   C  
ATOM   1937  CG2 ILE   127     -12.207  68.378  38.887  1.00  1.00      1S   C  
ATOM   1938  CD  ILE   127     -11.000  69.741  36.329  1.00  1.00      1S   C  
ATOM   1939  HN  ILE   127      -9.050  66.483  37.264  1.00  0.00      1S   H  
ATOM   1940  HA  ILE   127      -9.550  67.764  39.699  1.00  0.00      1S   H  
ATOM   1941  HB  ILE   127     -11.319  67.218  37.279  1.00  0.00      1S   H  
ATOM   1942 HG11 ILE   127      -9.241  68.741  37.072  1.00  0.00      1S   H  
ATOM   1943 HG12 ILE   127     -10.004  69.831  38.260  1.00  0.00      1S   H  
ATOM   1944 HG21 ILE   127     -11.888  68.923  39.800  1.00  0.00      1S   H  
ATOM   1945 HG22 ILE   127     -12.860  67.531  39.183  1.00  0.00      1S   H  
ATOM   1946 HG23 ILE   127     -12.820  69.062  38.267  1.00  0.00      1S   H  
ATOM   1947  HD1 ILE   127     -11.904  70.257  36.715  1.00  0.00      1S   H  
ATOM   1948  HD2 ILE   127     -11.318  68.978  35.586  1.00  0.00      1S   H  
ATOM   1949  HD3 ILE   127     -10.365  70.491  35.813  1.00  0.00      1S   H  
ATOM   1950  N   CYS   128     -11.132  64.905  39.230  1.00  1.00      1S   N  
ATOM   1951  CA  CYS   128     -11.889  63.853  39.873  1.00  1.00      1S   C  
ATOM   1952  C   CYS   128     -11.168  63.305  41.076  1.00  1.00      1S   C  
ATOM   1953  O   CYS   128     -11.786  63.110  42.116  1.00  1.00      1S   O  
ATOM   1954  CB  CYS   128     -12.210  62.688  38.907  1.00  1.00      1S   C  
ATOM   1955  SG  CYS   128     -13.422  63.179  37.639  1.00  1.00      1S   S  
ATOM   1956  HN  CYS   128     -10.871  64.724  38.282  1.00  0.00      1S   H  
ATOM   1957  HA  CYS   128     -12.816  64.286  40.226  1.00  0.00      1S   H  
ATOM   1958  HB1 CYS   128     -12.624  61.833  39.484  1.00  0.00      1S   H  
ATOM   1959  HB2 CYS   128     -11.271  62.340  38.426  1.00  0.00      1S   H  
ATOM   1960  HG1 CYS   128     -12.637  64.075  37.058  1.00  0.00      1S   H  
ATOM   1961  N   TRP   129      -9.835  63.091  40.981  1.00  1.00      1S   N  
ATOM   1962  CA  TRP   129      -9.014  62.613  42.075  1.00  1.00      1S   C  
ATOM   1963  C   TRP   129      -9.002  63.583  43.248  1.00  1.00      1S   C  
ATOM   1964  O   TRP   129      -9.070  63.167  44.402  1.00  1.00      1S   O  
ATOM   1965  CB  TRP   129      -7.559  62.353  41.604  1.00  1.00      1S   C  
ATOM   1966  CG  TRP   129      -6.626  61.836  42.685  1.00  1.00      1S   C  
ATOM   1967  CD1 TRP   129      -5.757  62.555  43.458  1.00  1.00      1S   C  
ATOM   1968  CD2 TRP   129      -6.575  60.483  43.166  1.00  1.00      1S   C  
ATOM   1969  CE2 TRP   129      -5.635  60.458  44.214  1.00  1.00      1S   C  
ATOM   1970  CE3 TRP   129      -7.252  59.329  42.776  1.00  1.00      1S   C  
ATOM   1971  NE1 TRP   129      -5.150  61.737  44.381  1.00  1.00      1S   N  
ATOM   1972  CZ2 TRP   129      -5.341  59.278  44.879  1.00  1.00      1S   C  
ATOM   1973  CZ3 TRP   129      -6.967  58.139  43.461  1.00  1.00      1S   C  
ATOM   1974  CH2 TRP   129      -6.023  58.113  44.498  1.00  1.00      1S   C  
ATOM   1975  HN  TRP   129      -9.349  63.261  40.125  1.00  0.00      1S   H  
ATOM   1976  HA  TRP   129      -9.441  61.680  42.416  1.00  0.00      1S   H  
ATOM   1977  HB1 TRP   129      -7.137  63.295  41.191  1.00  0.00      1S   H  
ATOM   1978  HB2 TRP   129      -7.585  61.607  40.780  1.00  0.00      1S   H  
ATOM   1979  HD1 TRP   129      -5.592  63.619  43.370  1.00  0.00      1S   H  
ATOM   1980  HE1 TRP   129      -4.505  62.016  45.055  1.00  0.00      1S   H  
ATOM   1981  HE3 TRP   129      -7.970  59.329  41.973  1.00  0.00      1S   H  
ATOM   1982  HZ2 TRP   129      -4.597  59.249  45.656  1.00  0.00      1S   H  
ATOM   1983  HZ3 TRP   129      -7.478  57.231  43.177  1.00  0.00      1S   H  
ATOM   1984  HH2 TRP   129      -5.815  57.185  45.006  1.00  0.00      1S   H  
ATOM   1985  N   VAL   130      -8.921  64.906  42.972  1.00  1.00      1S   N  
ATOM   1986  CA  VAL   130      -8.876  65.946  43.984  1.00  1.00      1S   C  
ATOM   1987  C   VAL   130     -10.195  66.046  44.718  1.00  1.00      1S   C  
ATOM   1988  O   VAL   130     -10.216  66.135  45.944  1.00  1.00      1S   O  
ATOM   1989  CB  VAL   130      -8.505  67.301  43.391  1.00  1.00      1S   C  
ATOM   1990  CG1 VAL   130      -8.598  68.424  44.448  1.00  1.00      1S   C  
ATOM   1991  CG2 VAL   130      -7.067  67.218  42.843  1.00  1.00      1S   C  
ATOM   1992  HN  VAL   130      -8.857  65.224  42.029  1.00  0.00      1S   H  
ATOM   1993  HA  VAL   130      -8.121  65.667  44.707  1.00  0.00      1S   H  
ATOM   1994  HB  VAL   130      -9.195  67.543  42.551  1.00  0.00      1S   H  
ATOM   1995 HG11 VAL   130      -8.014  68.149  45.352  1.00  0.00      1S   H  
ATOM   1996 HG12 VAL   130      -9.650  68.616  44.744  1.00  0.00      1S   H  
ATOM   1997 HG13 VAL   130      -8.183  69.367  44.034  1.00  0.00      1S   H  
ATOM   1998 HG21 VAL   130      -6.961  66.415  42.090  1.00  0.00      1S   H  
ATOM   1999 HG22 VAL   130      -6.353  67.010  43.667  1.00  0.00      1S   H  
ATOM   2000 HG23 VAL   130      -6.787  68.181  42.367  1.00  0.00      1S   H  
ATOM   2001  N   LEU   131     -11.332  66.005  43.982  1.00  1.00      1S   N  
ATOM   2002  CA  LEU   131     -12.663  66.083  44.548  1.00  1.00      1S   C  
ATOM   2003  C   LEU   131     -12.965  64.865  45.381  1.00  1.00      1S   C  
ATOM   2004  O   LEU   131     -13.639  64.956  46.404  1.00  1.00      1S   O  
ATOM   2005  CB  LEU   131     -13.750  66.217  43.456  1.00  1.00      1S   C  
ATOM   2006  CG  LEU   131     -13.726  67.577  42.719  1.00  1.00      1S   C  
ATOM   2007  CD1 LEU   131     -14.689  67.567  41.519  1.00  1.00      1S   C  
ATOM   2008  CD2 LEU   131     -14.041  68.754  43.662  1.00  1.00      1S   C  
ATOM   2009  HN  LEU   131     -11.294  65.931  42.986  1.00  0.00      1S   H  
ATOM   2010  HA  LEU   131     -12.695  66.937  45.208  1.00  0.00      1S   H  
ATOM   2011  HB1 LEU   131     -14.760  66.097  43.908  1.00  0.00      1S   H  
ATOM   2012  HB2 LEU   131     -13.613  65.402  42.710  1.00  0.00      1S   H  
ATOM   2013  HG  LEU   131     -12.701  67.738  42.316  1.00  0.00      1S   H  
ATOM   2014 HD11 LEU   131     -15.734  67.416  41.863  1.00  0.00      1S   H  
ATOM   2015 HD12 LEU   131     -14.422  66.748  40.817  1.00  0.00      1S   H  
ATOM   2016 HD13 LEU   131     -14.631  68.533  40.973  1.00  0.00      1S   H  
ATOM   2017 HD21 LEU   131     -13.244  68.877  44.424  1.00  0.00      1S   H  
ATOM   2018 HD22 LEU   131     -15.007  68.581  44.182  1.00  0.00      1S   H  
ATOM   2019 HD23 LEU   131     -14.114  69.700  43.084  1.00  0.00      1S   H  
ATOM   2020  N   SER   132     -12.413  63.702  44.979  1.00  1.00      1S   N  
ATOM   2021  CA  SER   132     -12.499  62.456  45.705  1.00  1.00      1S   C  
ATOM   2022  C   SER   132     -11.848  62.543  47.061  1.00  1.00      1S   C  
ATOM   2023  O   SER   132     -12.426  62.134  48.066  1.00  1.00      1S   O  
ATOM   2024  CB  SER   132     -11.814  61.307  44.945  1.00  1.00      1S   C  
ATOM   2025  OG  SER   132     -12.500  61.029  43.739  1.00  1.00      1S   O  
ATOM   2026  HN  SER   132     -11.894  63.663  44.127  1.00  0.00      1S   H  
ATOM   2027  HA  SER   132     -13.544  62.229  45.839  1.00  0.00      1S   H  
ATOM   2028  HB1 SER   132     -11.823  60.384  45.555  1.00  0.00      1S   H  
ATOM   2029  HB2 SER   132     -10.763  61.549  44.700  1.00  0.00      1S   H  
ATOM   2030  HG1 SER   132     -12.338  61.777  43.154  1.00  0.00      1S   H  
ATOM   2031  N   PHE   133     -10.621  63.110  47.108  1.00  1.00      1S   N  
ATOM   2032  CA  PHE   133      -9.844  63.286  48.314  1.00  1.00      1S   C  
ATOM   2033  C   PHE   133     -10.524  64.261  49.244  1.00  1.00      1S   C  
ATOM   2034  O   PHE   133     -10.590  64.025  50.448  1.00  1.00      1S   O  
ATOM   2035  CB  PHE   133      -8.394  63.742  47.986  1.00  1.00      1S   C  
ATOM   2036  CG  PHE   133      -7.490  63.714  49.197  1.00  1.00      1S   C  
ATOM   2037  CD1 PHE   133      -6.830  62.535  49.589  1.00  1.00      1S   C  
ATOM   2038  CD2 PHE   133      -7.288  64.882  49.952  1.00  1.00      1S   C  
ATOM   2039  CE1 PHE   133      -6.035  62.506  50.742  1.00  1.00      1S   C  
ATOM   2040  CE2 PHE   133      -6.457  64.868  51.076  1.00  1.00      1S   C  
ATOM   2041  CZ  PHE   133      -5.848  63.675  51.487  1.00  1.00      1S   C  
ATOM   2042  HN  PHE   133     -10.180  63.432  46.272  1.00  0.00      1S   H  
ATOM   2043  HA  PHE   133      -9.813  62.337  48.816  1.00  0.00      1S   H  
ATOM   2044  HB1 PHE   133      -8.395  64.767  47.558  1.00  0.00      1S   H  
ATOM   2045  HB2 PHE   133      -7.960  63.053  47.228  1.00  0.00      1S   H  
ATOM   2046  HD1 PHE   133      -6.923  61.643  48.993  1.00  0.00      1S   H  
ATOM   2047  HD2 PHE   133      -7.776  65.800  49.660  1.00  0.00      1S   H  
ATOM   2048  HE1 PHE   133      -5.556  61.587  51.047  1.00  0.00      1S   H  
ATOM   2049  HE2 PHE   133      -6.294  65.779  51.633  1.00  0.00      1S   H  
ATOM   2050  HZ  PHE   133      -5.225  63.661  52.370  1.00  0.00      1S   H  
ATOM   2051  N   ALA   134     -11.068  65.367  48.690  1.00  1.00      1S   N  
ATOM   2052  CA  ALA   134     -11.675  66.438  49.443  1.00  1.00      1S   C  
ATOM   2053  C   ALA   134     -12.897  65.992  50.214  1.00  1.00      1S   C  
ATOM   2054  O   ALA   134     -13.009  66.278  51.403  1.00  1.00      1S   O  
ATOM   2055  CB  ALA   134     -12.057  67.616  48.529  1.00  1.00      1S   C  
ATOM   2056  HN  ALA   134     -11.020  65.515  47.703  1.00  0.00      1S   H  
ATOM   2057  HA  ALA   134     -10.940  66.781  50.158  1.00  0.00      1S   H  
ATOM   2058  HB1 ALA   134     -12.788  67.299  47.756  1.00  0.00      1S   H  
ATOM   2059  HB2 ALA   134     -11.150  67.997  48.012  1.00  0.00      1S   H  
ATOM   2060  HB3 ALA   134     -12.494  68.450  49.119  1.00  0.00      1S   H  
ATOM   2061  N   ILE   135     -13.826  65.249  49.562  1.00  1.00      1S   N  
ATOM   2062  CA  ILE   135     -15.066  64.779  50.159  1.00  1.00      1S   C  
ATOM   2063  C   ILE   135     -14.783  63.793  51.267  1.00  1.00      1S   C  
ATOM   2064  O   ILE   135     -15.363  63.889  52.347  1.00  1.00      1S   O  
ATOM   2065  CB  ILE   135     -15.989  64.132  49.127  1.00  1.00      1S   C  
ATOM   2066  CG1 ILE   135     -16.463  65.182  48.094  1.00  1.00      1S   C  
ATOM   2067  CG2 ILE   135     -17.193  63.408  49.788  1.00  1.00      1S   C  
ATOM   2068  CD  ILE   135     -17.123  64.552  46.862  1.00  1.00      1S   C  
ATOM   2069  HN  ILE   135     -13.701  65.010  48.600  1.00  0.00      1S   H  
ATOM   2070  HA  ILE   135     -15.569  65.631  50.594  1.00  0.00      1S   H  
ATOM   2071  HB  ILE   135     -15.397  63.369  48.574  1.00  0.00      1S   H  
ATOM   2072 HG11 ILE   135     -15.596  65.783  47.745  1.00  0.00      1S   H  
ATOM   2073 HG12 ILE   135     -17.175  65.878  48.586  1.00  0.00      1S   H  
ATOM   2074 HG21 ILE   135     -17.337  63.715  50.842  1.00  0.00      1S   H  
ATOM   2075 HG22 ILE   135     -17.043  62.309  49.763  1.00  0.00      1S   H  
ATOM   2076 HG23 ILE   135     -18.136  63.643  49.255  1.00  0.00      1S   H  
ATOM   2077  HD1 ILE   135     -18.013  63.957  47.147  1.00  0.00      1S   H  
ATOM   2078  HD2 ILE   135     -16.407  63.877  46.345  1.00  0.00      1S   H  
ATOM   2079  HD3 ILE   135     -17.443  65.339  46.148  1.00  0.00      1S   H  
ATOM   2080  N   GLY   136     -13.867  62.829  51.028  1.00  1.00      1S   N  
ATOM   2081  CA  GLY   136     -13.607  61.769  51.974  1.00  1.00      1S   C  
ATOM   2082  C   GLY   136     -12.857  62.258  53.169  1.00  1.00      1S   C  
ATOM   2083  O   GLY   136     -13.100  61.785  54.273  1.00  1.00      1S   O  
ATOM   2084  HN  GLY   136     -13.357  62.794  50.171  1.00  0.00      1S   H  
ATOM   2085  HA1 GLY   136     -13.003  61.028  51.474  1.00  0.00      1S   H  
ATOM   2086  HA2 GLY   136     -14.558  61.382  52.317  1.00  0.00      1S   H  
ATOM   2087  N   LEU   137     -11.937  63.238  52.988  1.00  1.00      1S   N  
ATOM   2088  CA  LEU   137     -11.161  63.776  54.075  1.00  1.00      1S   C  
ATOM   2089  C   LEU   137     -12.033  64.584  54.996  1.00  1.00      1S   C  
ATOM   2090  O   LEU   137     -11.796  64.555  56.188  1.00  1.00      1S   O  
ATOM   2091  CB  LEU   137      -9.935  64.608  53.623  1.00  1.00      1S   C  
ATOM   2092  CG  LEU   137      -8.906  64.904  54.746  1.00  1.00      1S   C  
ATOM   2093  CD1 LEU   137      -8.333  63.624  55.389  1.00  1.00      1S   C  
ATOM   2094  CD2 LEU   137      -7.757  65.792  54.243  1.00  1.00      1S   C  
ATOM   2095  HN  LEU   137     -11.741  63.615  52.085  1.00  0.00      1S   H  
ATOM   2096  HA  LEU   137     -10.800  62.927  54.636  1.00  0.00      1S   H  
ATOM   2097  HB1 LEU   137     -10.280  65.566  53.178  1.00  0.00      1S   H  
ATOM   2098  HB2 LEU   137      -9.407  64.042  52.825  1.00  0.00      1S   H  
ATOM   2099  HG  LEU   137      -9.434  65.479  55.539  1.00  0.00      1S   H  
ATOM   2100 HD11 LEU   137      -7.931  62.948  54.605  1.00  0.00      1S   H  
ATOM   2101 HD12 LEU   137      -9.111  63.083  55.965  1.00  0.00      1S   H  
ATOM   2102 HD13 LEU   137      -7.507  63.882  56.086  1.00  0.00      1S   H  
ATOM   2103 HD21 LEU   137      -8.148  66.670  53.689  1.00  0.00      1S   H  
ATOM   2104 HD22 LEU   137      -7.102  65.201  53.573  1.00  0.00      1S   H  
ATOM   2105 HD23 LEU   137      -7.141  66.150  55.095  1.00  0.00      1S   H  
ATOM   2106  N   THR   138     -13.098  65.263  54.500  1.00  1.00      1S   N  
ATOM   2107  CA  THR   138     -14.058  66.030  55.294  1.00  1.00      1S   C  
ATOM   2108  C   THR   138     -14.577  65.230  56.512  1.00  1.00      1S   C  
ATOM   2109  O   THR   138     -14.303  65.629  57.644  1.00  1.00      1S   O  
ATOM   2110  CB  THR   138     -15.171  66.600  54.412  1.00  1.00      1S   C  
ATOM   2111  CG2 THR   138     -16.177  67.448  55.220  1.00  1.00      1S   C  
ATOM   2112  OG1 THR   138     -14.643  67.407  53.371  1.00  1.00      1S   O  
ATOM   2113  HN  THR   138     -13.270  65.258  53.517  1.00  0.00      1S   H  
ATOM   2114  HA  THR   138     -13.512  66.872  55.694  1.00  0.00      1S   H  
ATOM   2115  HB  THR   138     -15.696  65.780  53.888  1.00  0.00      1S   H  
ATOM   2116  HG1 THR   138     -14.263  66.804  52.724  1.00  0.00      1S   H  
ATOM   2117 HG21 THR   138     -15.688  68.366  55.606  1.00  0.00      1S   H  
ATOM   2118 HG22 THR   138     -16.598  66.890  56.080  1.00  0.00      1S   H  
ATOM   2119 HG23 THR   138     -17.027  67.745  54.567  1.00  0.00      1S   H  
ATOM   2120  N   PRO   139     -15.233  64.086  56.343  1.00  1.00      1S   N  
ATOM   2121  CA  PRO   139     -15.253  62.998  57.311  1.00  1.00      1S   C  
ATOM   2122  C   PRO   139     -13.996  62.396  57.908  1.00  1.00      1S   C  
ATOM   2123  O   PRO   139     -13.988  62.224  59.125  1.00  1.00      1S   O  
ATOM   2124  CB  PRO   139     -16.101  61.934  56.591  1.00  1.00      1S   C  
ATOM   2125  CG  PRO   139     -16.774  62.697  55.444  1.00  1.00      1S   C  
ATOM   2126  CD  PRO   139     -16.608  64.125  55.842  1.00  1.00      1S   C  
ATOM   2127  HA  PRO   139     -15.787  63.373  58.163  1.00  0.00      1S   H  
ATOM   2128  HB1 PRO   139     -16.867  61.524  57.281  1.00  0.00      1S   H  
ATOM   2129  HB2 PRO   139     -15.492  61.105  56.171  1.00  0.00      1S   H  
ATOM   2130  HG1 PRO   139     -16.224  62.524  54.490  1.00  0.00      1S   H  
ATOM   2131  HG2 PRO   139     -17.851  62.478  55.331  1.00  0.00      1S   H  
ATOM   2132  HD1 PRO   139     -16.837  64.805  55.010  1.00  0.00      1S   H  
ATOM   2133  HD2 PRO   139     -17.301  64.351  56.683  1.00  0.00      1S   H  
ATOM   2134  N   MET   140     -12.958  62.014  57.134  1.00  1.00      1S   N  
ATOM   2135  CA  MET   140     -11.860  61.219  57.664  1.00  1.00      1S   C  
ATOM   2136  C   MET   140     -10.775  62.027  58.337  1.00  1.00      1S   C  
ATOM   2137  O   MET   140      -9.750  61.468  58.722  1.00  1.00      1S   O  
ATOM   2138  CB  MET   140     -11.214  60.314  56.593  1.00  1.00      1S   C  
ATOM   2139  CG  MET   140     -12.166  59.209  56.096  1.00  1.00      1S   C  
ATOM   2140  SD  MET   140     -12.748  58.040  57.369  1.00  1.00      1S   S  
ATOM   2141  CE  MET   140     -11.140  57.314  57.803  1.00  1.00      1S   C  
ATOM   2142  HN  MET   140     -12.952  62.168  56.146  1.00  0.00      1S   H  
ATOM   2143  HA  MET   140     -12.262  60.570  58.429  1.00  0.00      1S   H  
ATOM   2144  HB1 MET   140     -10.303  59.819  56.995  1.00  0.00      1S   H  
ATOM   2145  HB2 MET   140     -10.897  60.936  55.728  1.00  0.00      1S   H  
ATOM   2146  HG1 MET   140     -11.642  58.649  55.297  1.00  0.00      1S   H  
ATOM   2147  HG2 MET   140     -13.047  59.692  55.623  1.00  0.00      1S   H  
ATOM   2148  HE1 MET   140     -10.485  58.053  58.311  1.00  0.00      1S   H  
ATOM   2149  HE2 MET   140     -10.612  56.950  56.897  1.00  0.00      1S   H  
ATOM   2150  HE3 MET   140     -11.272  56.452  58.491  1.00  0.00      1S   H  
ATOM   2151  N   LEU   141     -10.999  63.347  58.578  1.00  1.00      1S   N  
ATOM   2152  CA  LEU   141     -10.163  64.188  59.416  1.00  1.00      1S   C  
ATOM   2153  C   LEU   141     -10.110  63.613  60.816  1.00  1.00      1S   C  
ATOM   2154  O   LEU   141      -9.083  63.705  61.485  1.00  1.00      1S   O  
ATOM   2155  CB  LEU   141     -10.673  65.660  59.542  1.00  1.00      1S   C  
ATOM   2156  CG  LEU   141     -10.465  66.571  58.304  1.00  1.00      1S   C  
ATOM   2157  CD1 LEU   141     -11.189  67.925  58.439  1.00  1.00      1S   C  
ATOM   2158  CD2 LEU   141      -8.984  66.760  57.931  1.00  1.00      1S   C  
ATOM   2159  HN  LEU   141     -11.795  63.800  58.180  1.00  0.00      1S   H  
ATOM   2160  HA  LEU   141      -9.161  64.171  59.013  1.00  0.00      1S   H  
ATOM   2161  HB1 LEU   141     -10.151  66.159  60.389  1.00  0.00      1S   H  
ATOM   2162  HB2 LEU   141     -11.758  65.635  59.784  1.00  0.00      1S   H  
ATOM   2163  HG  LEU   141     -10.945  66.087  57.442  1.00  0.00      1S   H  
ATOM   2164 HD11 LEU   141     -10.749  68.524  59.262  1.00  0.00      1S   H  
ATOM   2165 HD12 LEU   141     -12.269  67.765  58.644  1.00  0.00      1S   H  
ATOM   2166 HD13 LEU   141     -11.097  68.498  57.491  1.00  0.00      1S   H  
ATOM   2167 HD21 LEU   141      -8.522  65.788  57.661  1.00  0.00      1S   H  
ATOM   2168 HD22 LEU   141      -8.421  67.202  58.778  1.00  0.00      1S   H  
ATOM   2169 HD23 LEU   141      -8.898  67.436  57.053  1.00  0.00      1S   H  
ATOM   2170  N   GLY   142     -11.223  62.983  61.269  1.00  1.00      1S   N  
ATOM   2171  CA  GLY   142     -11.364  62.487  62.615  1.00  1.00      1S   C  
ATOM   2172  C   GLY   142     -11.171  61.006  62.774  1.00  1.00      1S   C  
ATOM   2173  O   GLY   142     -11.788  60.414  63.656  1.00  1.00      1S   O  
ATOM   2174  HN  GLY   142     -12.026  62.885  60.684  1.00  0.00      1S   H  
ATOM   2175  HA1 GLY   142     -12.375  62.713  62.917  1.00  0.00      1S   H  
ATOM   2176  HA2 GLY   142     -10.632  62.969  63.248  1.00  0.00      1S   H  
ATOM   2177  N   TRP   143     -10.248  60.363  62.011  1.00  1.00      1S   N  
ATOM   2178  CA  TRP   143      -9.690  59.080  62.415  1.00  1.00      1S   C  
ATOM   2179  C   TRP   143      -8.951  59.289  63.719  1.00  1.00      1S   C  
ATOM   2180  O   TRP   143      -8.220  60.266  63.868  1.00  1.00      1S   O  
ATOM   2181  CB  TRP   143      -8.669  58.481  61.397  1.00  1.00      1S   C  
ATOM   2182  CG  TRP   143      -7.811  57.334  61.911  1.00  1.00      1S   C  
ATOM   2183  CD1 TRP   143      -8.094  56.001  62.018  1.00  1.00      1S   C  
ATOM   2184  CD2 TRP   143      -6.501  57.505  62.544  1.00  1.00      1S   C  
ATOM   2185  CE2 TRP   143      -6.066  56.231  62.905  1.00  1.00      1S   C  
ATOM   2186  CE3 TRP   143      -5.744  58.645  62.781  1.00  1.00      1S   C  
ATOM   2187  NE1 TRP   143      -7.046  55.328  62.600  1.00  1.00      1S   N  
ATOM   2188  CZ2 TRP   143      -4.807  56.061  63.494  1.00  1.00      1S   C  
ATOM   2189  CZ3 TRP   143      -4.482  58.473  63.388  1.00  1.00      1S   C  
ATOM   2190  CH2 TRP   143      -4.034  57.200  63.739  1.00  1.00      1S   C  
ATOM   2191  HN  TRP   143      -9.821  60.799  61.222  1.00  0.00      1S   H  
ATOM   2192  HA  TRP   143     -10.501  58.381  62.568  1.00  0.00      1S   H  
ATOM   2193  HB1 TRP   143      -7.989  59.298  61.070  1.00  0.00      1S   H  
ATOM   2194  HB2 TRP   143      -9.228  58.132  60.501  1.00  0.00      1S   H  
ATOM   2195  HD1 TRP   143      -9.027  55.547  61.709  1.00  0.00      1S   H  
ATOM   2196  HE1 TRP   143      -7.033  54.375  62.817  1.00  0.00      1S   H  
ATOM   2197  HE3 TRP   143      -6.074  59.634  62.539  1.00  0.00      1S   H  
ATOM   2198  HZ2 TRP   143      -4.443  55.083  63.764  1.00  0.00      1S   H  
ATOM   2199  HZ3 TRP   143      -3.864  59.336  63.581  1.00  0.00      1S   H  
ATOM   2200  HH2 TRP   143      -3.073  57.112  64.223  1.00  0.00      1S   H  
ATOM   2201  N   ASN   144      -9.123  58.361  64.679  1.00  1.00      1S   N  
ATOM   2202  CA  ASN   144      -8.400  58.387  65.921  1.00  1.00      1S   C  
ATOM   2203  C   ASN   144      -7.838  57.010  66.096  1.00  1.00      1S   C  
ATOM   2204  O   ASN   144      -8.336  56.053  65.512  1.00  1.00      1S   O  
ATOM   2205  CB  ASN   144      -9.312  58.686  67.129  1.00  1.00      1S   C  
ATOM   2206  CG  ASN   144      -9.909  60.087  66.992  1.00  1.00      1S   C  
ATOM   2207  ND2 ASN   144     -11.080  60.258  67.652  1.00  1.00      1S   N  
ATOM   2208  OD1 ASN   144      -9.385  61.002  66.353  1.00  1.00      1S   O  
ATOM   2209  HN  ASN   144      -9.733  57.580  64.542  1.00  0.00      1S   H  
ATOM   2210  HA  ASN   144      -7.577  59.087  65.875  1.00  0.00      1S   H  
ATOM   2211  HB1 ASN   144      -8.738  58.641  68.079  1.00  0.00      1S   H  
ATOM   2212  HB2 ASN   144     -10.134  57.937  67.171  1.00  0.00      1S   H  
ATOM   2213 HD21 ASN   144     -11.456  59.524  68.221  1.00  0.00      1S   H  
ATOM   2214 HD22 ASN   144     -11.585  61.109  67.527  1.00  0.00      1S   H  
ATOM   2215  N   ASN   145      -6.781  56.867  66.921  1.00  1.00      1S   N  
ATOM   2216  CA  ASN   145      -6.330  55.569  67.369  1.00  1.00      1S   C  
ATOM   2217  C   ASN   145      -6.400  55.632  68.864  1.00  1.00      1S   C  
ATOM   2218  O   ASN   145      -5.893  56.575  69.469  1.00  1.00      1S   O  
ATOM   2219  CB  ASN   145      -4.884  55.238  66.927  1.00  1.00      1S   C  
ATOM   2220  CG  ASN   145      -4.526  53.768  67.199  1.00  1.00      1S   C  
ATOM   2221  ND2 ASN   145      -4.381  52.966  66.106  1.00  1.00      1S   N  
ATOM   2222  OD1 ASN   145      -4.373  53.357  68.353  1.00  1.00      1S   O  
ATOM   2223  HN  ASN   145      -6.326  57.653  67.332  1.00  0.00      1S   H  
ATOM   2224  HA  ASN   145      -7.005  54.797  67.024  1.00  0.00      1S   H  
ATOM   2225  HB1 ASN   145      -4.151  55.901  67.431  1.00  0.00      1S   H  
ATOM   2226  HB2 ASN   145      -4.811  55.431  65.846  1.00  0.00      1S   H  
ATOM   2227 HD21 ASN   145      -4.136  52.006  66.236  1.00  0.00      1S   H  
ATOM   2228 HD22 ASN   145      -4.496  53.342  65.187  1.00  0.00      1S   H  
ATOM   2229  N   CYS   146      -7.049  54.626  69.490  1.00  1.00      1S   N  
ATOM   2230  CA  CYS   146      -7.230  54.596  70.921  1.00  1.00      1S   C  
ATOM   2231  C   CYS   146      -6.895  53.204  71.385  1.00  1.00      1S   C  
ATOM   2232  O   CYS   146      -7.333  52.218  70.797  1.00  1.00      1S   O  
ATOM   2233  CB  CYS   146      -8.668  54.982  71.340  1.00  1.00      1S   C  
ATOM   2234  SG  CYS   146      -9.063  56.699  70.863  1.00  1.00      1S   S  
ATOM   2235  HN  CYS   146      -7.428  53.852  68.986  1.00  0.00      1S   H  
ATOM   2236  HA  CYS   146      -6.528  55.270  71.395  1.00  0.00      1S   H  
ATOM   2237  HB1 CYS   146      -8.773  54.869  72.441  1.00  0.00      1S   H  
ATOM   2238  HB2 CYS   146      -9.390  54.288  70.857  1.00  0.00      1S   H  
ATOM   2239  HG1 CYS   146      -7.894  57.194  71.249  1.00  0.00      1S   H  
ATOM   2240  N   GLY   147      -6.063  53.098  72.448  1.00  1.00      1S   N  
ATOM   2241  CA  GLY   147      -5.379  51.869  72.796  1.00  1.00      1S   C  
ATOM   2242  C   GLY   147      -5.938  51.315  74.062  1.00  1.00      1S   C  
ATOM   2243  O   GLY   147      -5.902  51.963  75.106  1.00  1.00      1S   O  
ATOM   2244  HN  GLY   147      -5.808  53.898  72.985  1.00  0.00      1S   H  
ATOM   2245  HA1 GLY   147      -4.346  52.127  72.970  1.00  0.00      1S   H  
ATOM   2246  HA2 GLY   147      -5.507  51.140  72.009  1.00  0.00      1S   H  
ATOM   2247  N   GLN   148      -6.500  50.088  73.990  1.00  1.00      1S   N  
ATOM   2248  CA  GLN   148      -7.359  49.576  75.019  1.00  1.00      1S   C  
ATOM   2249  C   GLN   148      -6.927  48.152  75.351  1.00  1.00      1S   C  
ATOM   2250  O   GLN   148      -7.488  47.244  74.739  1.00  1.00      1S   O  
ATOM   2251  CB  GLN   148      -8.839  49.603  74.504  1.00  1.00      1S   C  
ATOM   2252  CG  GLN   148      -9.310  51.005  74.029  1.00  1.00      1S   C  
ATOM   2253  CD  GLN   148     -10.724  51.015  73.421  1.00  1.00      1S   C  
ATOM   2254  NE2 GLN   148     -10.902  50.318  72.263  1.00  1.00      1S   N  
ATOM   2255  OE1 GLN   148     -11.626  51.671  73.951  1.00  1.00      1S   O  
ATOM   2256  HN  GLN   148      -6.447  49.531  73.164  1.00  0.00      1S   H  
ATOM   2257  HA  GLN   148      -7.285  50.172  75.919  1.00  0.00      1S   H  
ATOM   2258  HB1 GLN   148      -9.519  49.234  75.300  1.00  0.00      1S   H  
ATOM   2259  HB2 GLN   148      -8.915  48.922  73.629  1.00  0.00      1S   H  
ATOM   2260  HG1 GLN   148      -8.618  51.396  73.254  1.00  0.00      1S   H  
ATOM   2261  HG2 GLN   148      -9.295  51.707  74.889  1.00  0.00      1S   H  
ATOM   2262 HE21 GLN   148     -10.168  49.745  71.888  1.00  0.00      1S   H  
ATOM   2263 HE22 GLN   148     -11.783  50.362  71.793  1.00  0.00      1S   H  
ATOM   2264  N   PRO   149      -6.007  47.852  76.310  1.00  1.00      1S   N  
ATOM   2265  CA  PRO   149      -5.676  46.504  76.776  1.00  1.00      1S   C  
ATOM   2266  C   PRO   149      -6.839  45.591  77.091  1.00  1.00      1S   C  
ATOM   2267  O   PRO   149      -6.673  44.374  77.033  1.00  1.00      1S   O  
ATOM   2268  CB  PRO   149      -4.862  46.782  78.070  1.00  1.00      1S   C  
ATOM   2269  CG  PRO   149      -4.573  48.298  78.067  1.00  1.00      1S   C  
ATOM   2270  CD  PRO   149      -4.836  48.684  76.619  1.00  1.00      1S   C  
ATOM   2271  HA  PRO   149      -5.100  46.032  75.995  1.00  0.00      1S   H  
ATOM   2272  HB1 PRO   149      -3.919  46.198  78.061  1.00  0.00      1S   H  
ATOM   2273  HB2 PRO   149      -5.428  46.534  78.994  1.00  0.00      1S   H  
ATOM   2274  HG1 PRO   149      -5.326  48.816  78.703  1.00  0.00      1S   H  
ATOM   2275  HG2 PRO   149      -3.555  48.542  78.428  1.00  0.00      1S   H  
ATOM   2276  HD1 PRO   149      -4.990  49.768  76.458  1.00  0.00      1S   H  
ATOM   2277  HD2 PRO   149      -3.984  48.320  75.995  1.00  0.00      1S   H  
ATOM   2278  N   LYS   150      -7.997  46.191  77.412  1.00  1.00      1S   N  
ATOM   2279  CA  LYS   150      -9.250  45.583  77.773  1.00  1.00      1S   C  
ATOM   2280  C   LYS   150      -9.962  44.843  76.676  1.00  1.00      1S   C  
ATOM   2281  O   LYS   150     -10.859  44.059  76.977  1.00  1.00      1S   O  
ATOM   2282  CB  LYS   150     -10.200  46.699  78.233  1.00  1.00      1S   C  
ATOM   2283  CG  LYS   150      -9.752  47.290  79.571  1.00  1.00      1S   C  
ATOM   2284  CD  LYS   150     -10.675  48.412  80.047  1.00  1.00      1S   C  
ATOM   2285  CE  LYS   150     -10.258  48.939  81.421  1.00  1.00      1S   C  
ATOM   2286  NZ  LYS   150     -11.173  50.011  81.862  1.00  1.00      1S   N1+
ATOM   2287  HN  LYS   150      -8.018  47.185  77.447  1.00  0.00      1S   H  
ATOM   2288  HA  LYS   150      -9.069  44.892  78.583  1.00  0.00      1S   H  
ATOM   2289  HB1 LYS   150     -11.238  46.314  78.357  1.00  0.00      1S   H  
ATOM   2290  HB2 LYS   150     -10.221  47.505  77.464  1.00  0.00      1S   H  
ATOM   2291  HG1 LYS   150      -8.715  47.683  79.489  1.00  0.00      1S   H  
ATOM   2292  HG2 LYS   150      -9.750  46.474  80.329  1.00  0.00      1S   H  
ATOM   2293  HD1 LYS   150     -11.715  48.019  80.094  1.00  0.00      1S   H  
ATOM   2294  HD2 LYS   150     -10.650  49.236  79.299  1.00  0.00      1S   H  
ATOM   2295  HE1 LYS   150      -9.230  49.357  81.381  1.00  0.00      1S   H  
ATOM   2296  HE2 LYS   150     -10.294  48.124  82.175  1.00  0.00      1S   H  
ATOM   2297  HZ1 LYS   150     -12.142  49.635  81.919  1.00  0.00      1S   H  
ATOM   2298  HZ2 LYS   150     -11.145  50.792  81.176  1.00  0.00      1S   H  
ATOM   2299  HZ3 LYS   150     -10.879  50.358  82.797  1.00  0.00      1S   H  
ATOM   2300  N   GLU   151      -9.609  45.054  75.383  1.00  1.00      1S   N  
ATOM   2301  CA  GLU   151     -10.309  44.415  74.284  1.00  1.00      1S   C  
ATOM   2302  C   GLU   151     -10.114  42.923  74.305  1.00  1.00      1S   C  
ATOM   2303  O   GLU   151     -11.037  42.162  74.026  1.00  1.00      1S   O  
ATOM   2304  CB  GLU   151      -9.821  44.879  72.894  1.00  1.00      1S   C  
ATOM   2305  CG  GLU   151     -10.080  46.367  72.601  1.00  1.00      1S   C  
ATOM   2306  CD  GLU   151      -9.336  46.848  71.350  1.00  1.00      1S   C  
ATOM   2307  OE1 GLU   151      -9.593  48.011  70.940  1.00  1.00      1S   O  
ATOM   2308  OE2 GLU   151      -8.503  46.083  70.797  1.00  1.00      1S   O1-
ATOM   2309  HN  GLU   151      -8.875  45.683  75.135  1.00  0.00      1S   H  
ATOM   2310  HA  GLU   151     -11.365  44.626  74.382  1.00  0.00      1S   H  
ATOM   2311  HB1 GLU   151     -10.313  44.282  72.093  1.00  0.00      1S   H  
ATOM   2312  HB2 GLU   151      -8.743  44.663  72.840  1.00  0.00      1S   H  
ATOM   2313  HG1 GLU   151      -9.754  46.983  73.462  1.00  0.00      1S   H  
ATOM   2314  HG2 GLU   151     -11.170  46.521  72.453  1.00  0.00      1S   H  
ATOM   2315  N   GLY   152      -8.892  42.469  74.629  1.00  1.00      1S   N  
ATOM   2316  CA  GLY   152      -8.592  41.075  74.497  1.00  1.00      1S   C  
ATOM   2317  C   GLY   152      -7.125  40.973  74.532  1.00  1.00      1S   C  
ATOM   2318  O   GLY   152      -6.513  41.680  75.327  1.00  1.00      1S   O  
ATOM   2319  HN  GLY   152      -8.165  43.064  74.964  1.00  0.00      1S   H  
ATOM   2320  HA1 GLY   152      -8.958  40.702  73.552  1.00  0.00      1S   H  
ATOM   2321  HA2 GLY   152      -8.980  40.569  75.371  1.00  0.00      1S   H  
ATOM   2322  N   LYS   153      -6.545  40.062  73.702  1.00  1.00      1S   N  
ATOM   2323  CA  LYS   153      -5.397  39.279  74.100  1.00  1.00      1S   C  
ATOM   2324  C   LYS   153      -4.060  39.989  73.988  1.00  1.00      1S   C  
ATOM   2325  O   LYS   153      -3.118  39.509  73.359  1.00  1.00      1S   O  
ATOM   2326  CB  LYS   153      -5.328  37.874  73.455  1.00  1.00      1S   C  
ATOM   2327  CG  LYS   153      -6.626  37.058  73.604  1.00  1.00      1S   C  
ATOM   2328  CD  LYS   153      -6.534  35.683  72.922  1.00  1.00      1S   C  
ATOM   2329  CE  LYS   153      -7.834  34.873  73.009  1.00  1.00      1S   C  
ATOM   2330  NZ  LYS   153      -7.702  33.586  72.285  1.00  1.00      1S   N1+
ATOM   2331  HN  LYS   153      -7.038  39.700  72.915  1.00  0.00      1S   H  
ATOM   2332  HA  LYS   153      -5.550  39.075  75.146  1.00  0.00      1S   H  
ATOM   2333  HB1 LYS   153      -4.513  37.295  73.949  1.00  0.00      1S   H  
ATOM   2334  HB2 LYS   153      -5.082  37.965  72.376  1.00  0.00      1S   H  
ATOM   2335  HG1 LYS   153      -7.470  37.620  73.148  1.00  0.00      1S   H  
ATOM   2336  HG2 LYS   153      -6.851  36.918  74.684  1.00  0.00      1S   H  
ATOM   2337  HD1 LYS   153      -5.705  35.107  73.391  1.00  0.00      1S   H  
ATOM   2338  HD2 LYS   153      -6.276  35.847  71.851  1.00  0.00      1S   H  
ATOM   2339  HE1 LYS   153      -8.674  35.435  72.548  1.00  0.00      1S   H  
ATOM   2340  HE2 LYS   153      -8.083  34.644  74.067  1.00  0.00      1S   H  
ATOM   2341  HZ1 LYS   153      -6.932  33.027  72.706  1.00  0.00      1S   H  
ATOM   2342  HZ2 LYS   153      -7.486  33.772  71.285  1.00  0.00      1S   H  
ATOM   2343  HZ3 LYS   153      -8.593  33.053  72.352  1.00  0.00      1S   H  
ATOM   2344  N   ASN   154      -3.976  41.127  74.703  1.00  1.00      1S   N  
ATOM   2345  CA  ASN   154      -2.913  41.512  75.596  1.00  1.00      1S   C  
ATOM   2346  C   ASN   154      -1.911  42.452  74.977  1.00  1.00      1S   C  
ATOM   2347  O   ASN   154      -1.093  43.031  75.688  1.00  1.00      1S   O  
ATOM   2348  CB  ASN   154      -2.295  40.345  76.418  1.00  1.00      1S   C  
ATOM   2349  CG  ASN   154      -3.315  39.806  77.445  1.00  1.00      1S   C  
ATOM   2350  ND2 ASN   154      -3.009  40.007  78.758  1.00  1.00      1S   N  
ATOM   2351  OD1 ASN   154      -4.348  39.222  77.109  1.00  1.00      1S   O  
ATOM   2352  HN  ASN   154      -4.826  41.610  74.901  1.00  0.00      1S   H  
ATOM   2353  HA  ASN   154      -3.420  42.137  76.317  1.00  0.00      1S   H  
ATOM   2354  HB1 ASN   154      -1.391  40.699  76.955  1.00  0.00      1S   H  
ATOM   2355  HB2 ASN   154      -1.993  39.517  75.745  1.00  0.00      1S   H  
ATOM   2356 HD21 ASN   154      -3.638  39.672  79.459  1.00  0.00      1S   H  
ATOM   2357 HD22 ASN   154      -2.161  40.471  79.011  1.00  0.00      1S   H  
ATOM   2358  N   HSE   155      -2.016  42.708  73.654  1.00  1.00      1S   N  
ATOM   2359  CA  HSE   155      -1.661  43.999  73.107  1.00  1.00      1S   C  
ATOM   2360  C   HSE   155      -2.749  44.265  72.115  1.00  1.00      1S   C  
ATOM   2361  O   HSE   155      -2.886  43.569  71.110  1.00  1.00      1S   O  
ATOM   2362  CB  HSE   155      -0.277  44.103  72.431  1.00  1.00      1S   C  
ATOM   2363  CG  HSE   155      -0.041  45.430  71.750  1.00  1.00      1S   C  
ATOM   2364  CD2 HSE   155      -0.074  45.726  70.422  1.00  1.00      1S   C  
ATOM   2365  ND1 HSE   155       0.215  46.573  72.490  1.00  1.00      1S   N  
ATOM   2366  CE1 HSE   155       0.345  47.532  71.592  1.00  1.00      1S   C  
ATOM   2367  NE2 HSE   155       0.178  47.075  70.326  1.00  1.00      1S   N  
ATOM   2368  HN  HSE   155      -2.564  42.125  73.059  1.00  0.00      1S   H  
ATOM   2369  HA  HSE   155      -1.731  44.748  73.885  1.00  0.00      1S   H  
ATOM   2370  HB1 HSE   155      -0.168  43.293  71.679  1.00  0.00      1S   H  
ATOM   2371  HB2 HSE   155       0.507  43.958  73.206  1.00  0.00      1S   H  
ATOM   2372  HD2 HSE   155      -0.266  45.085  69.573  1.00  0.00      1S   H  
ATOM   2373  HE1 HSE   155       0.567  48.575  71.816  1.00  0.00      1S   H  
ATOM   2374  HE2 HSE   155       0.220  47.608  69.478  1.00  0.00      1S   H  
ATOM   2375  N   SER   156      -3.588  45.261  72.449  1.00  1.00      1S   N  
ATOM   2376  CA  SER   156      -4.920  45.357  71.932  1.00  1.00      1S   C  
ATOM   2377  C   SER   156      -5.192  46.809  71.731  1.00  1.00      1S   C  
ATOM   2378  O   SER   156      -5.398  47.544  72.692  1.00  1.00      1S   O  
ATOM   2379  CB  SER   156      -5.933  44.856  72.970  1.00  1.00      1S   C  
ATOM   2380  OG  SER   156      -5.774  43.458  73.193  1.00  1.00      1S   O  
ATOM   2381  HN  SER   156      -3.384  45.878  73.205  1.00  0.00      1S   H  
ATOM   2382  HA  SER   156      -5.021  44.835  70.989  1.00  0.00      1S   H  
ATOM   2383  HB1 SER   156      -6.948  45.048  72.593  1.00  0.00      1S   H  
ATOM   2384  HB2 SER   156      -5.797  45.375  73.941  1.00  0.00      1S   H  
ATOM   2385  HG1 SER   156      -6.266  43.251  73.984  1.00  0.00      1S   H  
ATOM   2386  N   GLN   157      -5.177  47.271  70.472  1.00  1.00      1S   N  
ATOM   2387  CA  GLN   157      -5.432  48.658  70.181  1.00  1.00      1S   C  
ATOM   2388  C   GLN   157      -6.446  48.658  69.090  1.00  1.00      1S   C  
ATOM   2389  O   GLN   157      -6.537  47.696  68.330  1.00  1.00      1S   O  
ATOM   2390  CB  GLN   157      -4.158  49.415  69.745  1.00  1.00      1S   C  
ATOM   2391  CG  GLN   157      -3.087  49.421  70.854  1.00  1.00      1S   C  
ATOM   2392  CD  GLN   157      -1.845  50.183  70.385  1.00  1.00      1S   C  
ATOM   2393  NE2 GLN   157      -1.362  51.133  71.236  1.00  1.00      1S   N  
ATOM   2394  OE1 GLN   157      -1.316  49.923  69.299  1.00  1.00      1S   O  
ATOM   2395  HN  GLN   157      -5.007  46.682  69.686  1.00  0.00      1S   H  
ATOM   2396  HA  GLN   157      -5.875  49.154  71.033  1.00  0.00      1S   H  
ATOM   2397  HB1 GLN   157      -4.423  50.465  69.489  1.00  0.00      1S   H  
ATOM   2398  HB2 GLN   157      -3.738  48.928  68.836  1.00  0.00      1S   H  
ATOM   2399  HG1 GLN   157      -2.784  48.381  71.100  1.00  0.00      1S   H  
ATOM   2400  HG2 GLN   157      -3.507  49.885  71.770  1.00  0.00      1S   H  
ATOM   2401 HE21 GLN   157      -0.550  51.656  70.976  1.00  0.00      1S   H  
ATOM   2402 HE22 GLN   157      -1.814  51.300  72.111  1.00  0.00      1S   H  
ATOM   2403  N   GLY   158      -7.251  49.743  69.015  1.00  1.00      1S   N  
ATOM   2404  CA  GLY   158      -8.344  49.852  68.082  1.00  1.00      1S   C  
ATOM   2405  C   GLY   158      -8.285  51.190  67.417  1.00  1.00      1S   C  
ATOM   2406  O   GLY   158      -7.618  52.110  67.885  1.00  1.00      1S   O  
ATOM   2407  HN  GLY   158      -7.151  50.511  69.646  1.00  0.00      1S   H  
ATOM   2408  HA1 GLY   158      -9.257  49.796  68.657  1.00  0.00      1S   H  
ATOM   2409  HA2 GLY   158      -8.266  49.091  67.319  1.00  0.00      1S   H  
ATOM   2410  N   CYS   159      -9.007  51.325  66.283  1.00  1.00      1S   N  
ATOM   2411  CA  CYS   159      -9.106  52.568  65.558  1.00  1.00      1S   C  
ATOM   2412  C   CYS   159     -10.508  53.095  65.703  1.00  1.00      1S   C  
ATOM   2413  O   CYS   159     -11.484  52.348  65.665  1.00  1.00      1S   O  
ATOM   2414  CB  CYS   159      -8.780  52.417  64.055  1.00  1.00      1S   C  
ATOM   2415  SG  CYS   159      -7.016  52.056  63.775  1.00  1.00      1S   S  
ATOM   2416  HN  CYS   159      -9.533  50.565  65.910  1.00  0.00      1S   H  
ATOM   2417  HA  CYS   159      -8.434  53.303  65.978  1.00  0.00      1S   H  
ATOM   2418  HB1 CYS   159      -9.049  53.351  63.515  1.00  0.00      1S   H  
ATOM   2419  HB2 CYS   159      -9.394  51.592  63.631  1.00  0.00      1S   H  
ATOM   2420  N   GLY   160     -10.612  54.429  65.864  1.00  1.00      1S   N  
ATOM   2421  CA  GLY   160     -11.851  55.160  65.912  1.00  1.00      1S   C  
ATOM   2422  C   GLY   160     -12.014  55.801  64.571  1.00  1.00      1S   C  
ATOM   2423  O   GLY   160     -11.084  56.394  64.036  1.00  1.00      1S   O  
ATOM   2424  HN  GLY   160      -9.790  54.998  65.895  1.00  0.00      1S   H  
ATOM   2425  HA1 GLY   160     -11.732  55.940  66.650  1.00  0.00      1S   H  
ATOM   2426  HA2 GLY   160     -12.679  54.493  66.108  1.00  0.00      1S   H  
ATOM   2427  N   GLU   161     -13.224  55.706  63.989  1.00  1.00      1S   N  
ATOM   2428  CA  GLU   161     -13.555  56.319  62.721  1.00  1.00      1S   C  
ATOM   2429  C   GLU   161     -14.338  57.571  63.029  1.00  1.00      1S   C  
ATOM   2430  O   GLU   161     -15.377  57.843  62.430  1.00  1.00      1S   O  
ATOM   2431  CB  GLU   161     -14.439  55.355  61.901  1.00  1.00      1S   C  
ATOM   2432  CG  GLU   161     -13.677  54.086  61.471  1.00  1.00      1S   C  
ATOM   2433  CD  GLU   161     -14.584  53.119  60.708  1.00  1.00      1S   C  
ATOM   2434  OE1 GLU   161     -14.056  52.067  60.260  1.00  1.00      1S   O  
ATOM   2435  OE2 GLU   161     -15.801  53.408  60.564  1.00  1.00      1S   O1-
ATOM   2436  HN  GLU   161     -13.965  55.199  64.422  1.00  0.00      1S   H  
ATOM   2437  HA  GLU   161     -12.664  56.577  62.167  1.00  0.00      1S   H  
ATOM   2438  HB1 GLU   161     -14.815  55.865  60.987  1.00  0.00      1S   H  
ATOM   2439  HB2 GLU   161     -15.316  55.058  62.520  1.00  0.00      1S   H  
ATOM   2440  HG1 GLU   161     -13.272  53.558  62.361  1.00  0.00      1S   H  
ATOM   2441  HG2 GLU   161     -12.829  54.375  60.815  1.00  0.00      1S   H  
ATOM   2442  N   GLY   162     -13.865  58.337  64.034  1.00  1.00      1S   N  
ATOM   2443  CA  GLY   162     -14.734  58.764  65.097  1.00  1.00      1S   C  
ATOM   2444  C   GLY   162     -14.616  60.220  65.368  1.00  1.00      1S   C  
ATOM   2445  O   GLY   162     -15.248  61.025  64.698  1.00  1.00      1S   O  
ATOM   2446  HN  GLY   162     -12.892  58.364  64.248  1.00  0.00      1S   H  
ATOM   2447  HA1 GLY   162     -14.401  58.228  65.973  1.00  0.00      1S   H  
ATOM   2448  HA2 GLY   162     -15.766  58.556  64.847  1.00  0.00      1S   H  
ATOM   2449  N   GLN   163     -13.852  60.580  66.422  1.00  1.00      1S   N  
ATOM   2450  CA  GLN   163     -14.069  61.799  67.165  1.00  1.00      1S   C  
ATOM   2451  C   GLN   163     -13.313  62.968  66.568  1.00  1.00      1S   C  
ATOM   2452  O   GLN   163     -13.741  63.527  65.561  1.00  1.00      1S   O  
ATOM   2453  CB  GLN   163     -13.793  61.682  68.700  1.00  1.00      1S   C  
ATOM   2454  CG  GLN   163     -14.594  60.617  69.480  1.00  1.00      1S   C  
ATOM   2455  CD  GLN   163     -14.255  59.183  69.053  1.00  1.00      1S   C  
ATOM   2456  NE2 GLN   163     -15.300  58.445  68.581  1.00  1.00      1S   N  
ATOM   2457  OE1 GLN   163     -13.103  58.744  69.125  1.00  1.00      1S   O  
ATOM   2458  HN  GLN   163     -13.230  59.928  66.848  1.00  0.00      1S   H  
ATOM   2459  HA  GLN   163     -15.120  62.041  67.081  1.00  0.00      1S   H  
ATOM   2460  HB1 GLN   163     -14.086  62.646  69.166  1.00  0.00      1S   H  
ATOM   2461  HB2 GLN   163     -12.720  61.534  68.920  1.00  0.00      1S   H  
ATOM   2462  HG1 GLN   163     -15.678  60.818  69.356  1.00  0.00      1S   H  
ATOM   2463  HG2 GLN   163     -14.346  60.716  70.560  1.00  0.00      1S   H  
ATOM   2464 HE21 GLN   163     -16.213  58.850  68.531  1.00  0.00      1S   H  
ATOM   2465 HE22 GLN   163     -15.142  57.510  68.266  1.00  0.00      1S   H  
ATOM   2466  N   VAL   164     -12.220  63.418  67.253  1.00  1.00      1S   N  
ATOM   2467  CA  VAL   164     -11.924  64.821  67.515  1.00  1.00      1S   C  
ATOM   2468  C   VAL   164     -13.065  65.313  68.394  1.00  1.00      1S   C  
ATOM   2469  O   VAL   164     -13.262  64.811  69.499  1.00  1.00      1S   O  
ATOM   2470  CB  VAL   164     -11.627  65.706  66.296  1.00  1.00      1S   C  
ATOM   2471  CG1 VAL   164     -11.274  67.150  66.728  1.00  1.00      1S   C  
ATOM   2472  CG2 VAL   164     -10.451  65.092  65.510  1.00  1.00      1S   C  
ATOM   2473  HN  VAL   164     -11.718  62.802  67.852  1.00  0.00      1S   H  
ATOM   2474  HA  VAL   164     -11.037  64.815  68.130  1.00  0.00      1S   H  
ATOM   2475  HB  VAL   164     -12.507  65.738  65.616  1.00  0.00      1S   H  
ATOM   2476 HG11 VAL   164     -10.840  67.161  67.749  1.00  0.00      1S   H  
ATOM   2477 HG12 VAL   164     -12.180  67.793  66.721  1.00  0.00      1S   H  
ATOM   2478 HG13 VAL   164     -10.541  67.598  66.026  1.00  0.00      1S   H  
ATOM   2479 HG21 VAL   164     -10.688  64.061  65.177  1.00  0.00      1S   H  
ATOM   2480 HG22 VAL   164      -9.537  65.066  66.140  1.00  0.00      1S   H  
ATOM   2481 HG23 VAL   164     -10.241  65.709  64.610  1.00  0.00      1S   H  
ATOM   2482  N   ALA   165     -13.894  66.237  67.883  1.00  1.00      1S   N  
ATOM   2483  CA  ALA   165     -15.282  66.281  68.225  1.00  1.00      1S   C  
ATOM   2484  C   ALA   165     -16.014  66.331  66.917  1.00  1.00      1S   C  
ATOM   2485  O   ALA   165     -16.119  67.382  66.287  1.00  1.00      1S   O  
ATOM   2486  CB  ALA   165     -15.696  67.500  69.070  1.00  1.00      1S   C  
ATOM   2487  HN  ALA   165     -13.628  66.798  67.105  1.00  0.00      1S   H  
ATOM   2488  HA  ALA   165     -15.571  65.372  68.738  1.00  0.00      1S   H  
ATOM   2489  HB1 ALA   165     -15.427  68.450  68.563  1.00  0.00      1S   H  
ATOM   2490  HB2 ALA   165     -15.183  67.471  70.054  1.00  0.00      1S   H  
ATOM   2491  HB3 ALA   165     -16.793  67.492  69.252  1.00  0.00      1S   H  
ATOM   2492  N   CYS   166     -16.594  65.181  66.506  1.00  1.00      1S   N  
ATOM   2493  CA  CYS   166     -17.942  65.191  65.994  1.00  1.00      1S   C  
ATOM   2494  C   CYS   166     -18.785  64.458  67.020  1.00  1.00      1S   C  
ATOM   2495  O   CYS   166     -19.419  63.452  66.714  1.00  1.00      1S   O  
ATOM   2496  CB  CYS   166     -18.126  64.594  64.568  1.00  1.00      1S   C  
ATOM   2497  SG  CYS   166     -17.623  62.860  64.361  1.00  1.00      1S   S  
ATOM   2498  HN  CYS   166     -16.245  64.287  66.775  1.00  0.00      1S   H  
ATOM   2499  HA  CYS   166     -18.308  66.209  65.954  1.00  0.00      1S   H  
ATOM   2500  HB1 CYS   166     -17.538  65.220  63.862  1.00  0.00      1S   H  
ATOM   2501  HB2 CYS   166     -19.193  64.702  64.276  1.00  0.00      1S   H  
ATOM   2502  HG1 CYS   166     -18.512  62.387  65.227  1.00  0.00      1S   H  
ATOM   2503  N   LEU   167     -18.825  64.949  68.279  1.00  1.00      1S   N  
ATOM   2504  CA  LEU   167     -19.785  64.454  69.246  1.00  1.00      1S   C  
ATOM   2505  C   LEU   167     -20.576  65.631  69.734  1.00  1.00      1S   C  
ATOM   2506  O   LEU   167     -20.021  66.636  70.173  1.00  1.00      1S   O  
ATOM   2507  CB  LEU   167     -19.186  63.761  70.494  1.00  1.00      1S   C  
ATOM   2508  CG  LEU   167     -18.315  62.515  70.213  1.00  1.00      1S   C  
ATOM   2509  CD1 LEU   167     -17.692  62.001  71.523  1.00  1.00      1S   C  
ATOM   2510  CD2 LEU   167     -19.093  61.386  69.516  1.00  1.00      1S   C  
ATOM   2511  HN  LEU   167     -18.263  65.718  68.572  1.00  0.00      1S   H  
ATOM   2512  HA  LEU   167     -20.475  63.769  68.776  1.00  0.00      1S   H  
ATOM   2513  HB1 LEU   167     -20.022  63.441  71.158  1.00  0.00      1S   H  
ATOM   2514  HB2 LEU   167     -18.567  64.492  71.060  1.00  0.00      1S   H  
ATOM   2515  HG  LEU   167     -17.480  62.821  69.542  1.00  0.00      1S   H  
ATOM   2516 HD11 LEU   167     -18.490  61.673  72.223  1.00  0.00      1S   H  
ATOM   2517 HD12 LEU   167     -17.101  62.804  72.012  1.00  0.00      1S   H  
ATOM   2518 HD13 LEU   167     -17.023  61.138  71.323  1.00  0.00      1S   H  
ATOM   2519 HD21 LEU   167     -19.415  61.685  68.499  1.00  0.00      1S   H  
ATOM   2520 HD22 LEU   167     -19.996  61.116  70.105  1.00  0.00      1S   H  
ATOM   2521 HD23 LEU   167     -18.456  60.481  69.422  1.00  0.00      1S   H  
ATOM   2522  N   PHE   168     -21.916  65.501  69.676  1.00  1.00      1S   N  
ATOM   2523  CA  PHE   168     -22.866  66.362  70.324  1.00  1.00      1S   C  
ATOM   2524  C   PHE   168     -23.818  65.410  71.006  1.00  1.00      1S   C  
ATOM   2525  O   PHE   168     -23.884  65.382  72.233  1.00  1.00      1S   O  
ATOM   2526  CB  PHE   168     -23.607  67.334  69.364  1.00  1.00      1S   C  
ATOM   2527  CG  PHE   168     -22.625  68.344  68.797  1.00  1.00      1S   C  
ATOM   2528  CD1 PHE   168     -22.095  68.246  67.494  1.00  1.00      1S   C  
ATOM   2529  CD2 PHE   168     -22.212  69.430  69.589  1.00  1.00      1S   C  
ATOM   2530  CE1 PHE   168     -21.153  69.155  67.014  1.00  1.00      1S   C  
ATOM   2531  CE2 PHE   168     -21.293  70.369  69.099  1.00  1.00      1S   C  
ATOM   2532  CZ  PHE   168     -20.754  70.224  67.815  1.00  1.00      1S   C  
ATOM   2533  HN  PHE   168     -22.313  64.720  69.206  1.00  0.00      1S   H  
ATOM   2534  HA  PHE   168     -22.366  66.921  71.104  1.00  0.00      1S   H  
ATOM   2535  HB1 PHE   168     -24.382  67.898  69.927  1.00  0.00      1S   H  
ATOM   2536  HB2 PHE   168     -24.096  66.791  68.531  1.00  0.00      1S   H  
ATOM   2537  HD1 PHE   168     -22.398  67.494  66.805  1.00  0.00      1S   H  
ATOM   2538  HD2 PHE   168     -22.610  69.548  70.586  1.00  0.00      1S   H  
ATOM   2539  HE1 PHE   168     -20.747  69.035  66.019  1.00  0.00      1S   H  
ATOM   2540  HE2 PHE   168     -20.994  71.206  69.713  1.00  0.00      1S   H  
ATOM   2541  HZ  PHE   168     -20.041  70.941  67.437  1.00  0.00      1S   H  
ATOM   2542  N   GLU   169     -24.547  64.571  70.231  1.00  1.00      1S   N  
ATOM   2543  CA  GLU   169     -25.311  63.467  70.781  1.00  1.00      1S   C  
ATOM   2544  C   GLU   169     -24.876  62.179  70.147  1.00  1.00      1S   C  
ATOM   2545  O   GLU   169     -25.446  61.132  70.448  1.00  1.00      1S   O  
ATOM   2546  CB  GLU   169     -26.828  63.621  70.555  1.00  1.00      1S   C  
ATOM   2547  CG  GLU   169     -27.404  64.767  71.404  1.00  1.00      1S   C  
ATOM   2548  CD  GLU   169     -28.911  64.908  71.208  1.00  1.00      1S   C  
ATOM   2549  OE1 GLU   169     -29.505  65.758  71.925  1.00  1.00      1S   O  
ATOM   2550  OE2 GLU   169     -29.487  64.185  70.353  1.00  1.00      1S   O1-
ATOM   2551  HN  GLU   169     -24.562  64.656  69.239  1.00  0.00      1S   H  
ATOM   2552  HA  GLU   169     -25.127  63.369  71.842  1.00  0.00      1S   H  
ATOM   2553  HB1 GLU   169     -27.355  62.685  70.855  1.00  0.00      1S   H  
ATOM   2554  HB2 GLU   169     -27.031  63.802  69.477  1.00  0.00      1S   H  
ATOM   2555  HG1 GLU   169     -26.915  65.726  71.135  1.00  0.00      1S   H  
ATOM   2556  HG2 GLU   169     -27.203  64.557  72.477  1.00  0.00      1S   H  
ATOM   2557  N   ASP   170     -23.861  62.246  69.250  1.00  1.00      1S   N  
ATOM   2558  CA  ASP   170     -23.299  61.144  68.500  1.00  1.00      1S   C  
ATOM   2559  C   ASP   170     -24.163  60.830  67.297  1.00  1.00      1S   C  
ATOM   2560  O   ASP   170     -23.665  60.776  66.180  1.00  1.00      1S   O  
ATOM   2561  CB  ASP   170     -22.970  59.890  69.350  1.00  1.00      1S   C  
ATOM   2562  CG  ASP   170     -22.127  58.892  68.563  1.00  1.00      1S   C  
ATOM   2563  OD1 ASP   170     -21.001  59.267  68.143  1.00  1.00      1S   O  
ATOM   2564  OD2 ASP   170     -22.613  57.746  68.369  1.00  1.00      1S   O1-
ATOM   2565  HN  ASP   170     -23.441  63.126  69.057  1.00  0.00      1S   H  
ATOM   2566  HA  ASP   170     -22.366  61.534  68.116  1.00  0.00      1S   H  
ATOM   2567  HB1 ASP   170     -23.905  59.394  69.682  1.00  0.00      1S   H  
ATOM   2568  HB2 ASP   170     -22.400  60.202  70.251  1.00  0.00      1S   H  
ATOM   2569  N   VAL   171     -25.492  60.694  67.483  1.00  1.00      1S   N  
ATOM   2570  CA  VAL   171     -26.459  60.440  66.439  1.00  1.00      1S   C  
ATOM   2571  C   VAL   171     -26.573  61.596  65.458  1.00  1.00      1S   C  
ATOM   2572  O   VAL   171     -26.362  61.390  64.267  1.00  1.00      1S   O  
ATOM   2573  CB  VAL   171     -27.809  60.081  67.038  1.00  1.00      1S   C  
ATOM   2574  CG1 VAL   171     -28.889  59.958  65.947  1.00  1.00      1S   C  
ATOM   2575  CG2 VAL   171     -27.654  58.736  67.780  1.00  1.00      1S   C  
ATOM   2576  HN  VAL   171     -25.867  60.745  68.407  1.00  0.00      1S   H  
ATOM   2577  HA  VAL   171     -26.102  59.588  65.876  1.00  0.00      1S   H  
ATOM   2578  HB  VAL   171     -28.120  60.862  67.768  1.00  0.00      1S   H  
ATOM   2579 HG11 VAL   171     -28.540  59.258  65.159  1.00  0.00      1S   H  
ATOM   2580 HG12 VAL   171     -29.115  60.944  65.488  1.00  0.00      1S   H  
ATOM   2581 HG13 VAL   171     -29.829  59.559  66.380  1.00  0.00      1S   H  
ATOM   2582 HG21 VAL   171     -26.910  58.805  68.600  1.00  0.00      1S   H  
ATOM   2583 HG22 VAL   171     -27.328  57.946  67.070  1.00  0.00      1S   H  
ATOM   2584 HG23 VAL   171     -28.628  58.431  68.217  1.00  0.00      1S   H  
ATOM   2585  N   VAL   172     -26.878  62.839  65.919  1.00  1.00      1S   N  
ATOM   2586  CA  VAL   172     -26.886  64.049  65.092  1.00  1.00      1S   C  
ATOM   2587  C   VAL   172     -25.554  64.253  64.373  1.00  1.00      1S   C  
ATOM   2588  O   VAL   172     -25.575  64.420  63.153  1.00  1.00      1S   O  
ATOM   2589  CB  VAL   172     -27.308  65.331  65.838  1.00  1.00      1S   C  
ATOM   2590  CG1 VAL   172     -27.178  66.589  64.945  1.00  1.00      1S   C  
ATOM   2591  CG2 VAL   172     -28.732  65.163  66.398  1.00  1.00      1S   C  
ATOM   2592  HN  VAL   172     -27.061  62.989  66.887  1.00  0.00      1S   H  
ATOM   2593  HA  VAL   172     -27.625  63.879  64.321  1.00  0.00      1S   H  
ATOM   2594  HB  VAL   172     -26.675  65.508  66.728  1.00  0.00      1S   H  
ATOM   2595 HG11 VAL   172     -27.752  66.464  64.004  1.00  0.00      1S   H  
ATOM   2596 HG12 VAL   172     -26.116  66.795  64.692  1.00  0.00      1S   H  
ATOM   2597 HG13 VAL   172     -27.569  67.477  65.484  1.00  0.00      1S   H  
ATOM   2598 HG21 VAL   172     -28.789  64.287  67.078  1.00  0.00      1S   H  
ATOM   2599 HG22 VAL   172     -29.465  65.035  65.575  1.00  0.00      1S   H  
ATOM   2600 HG23 VAL   172     -29.008  66.066  66.984  1.00  0.00      1S   H  
ATOM   2601  N   PRO   173     -24.388  64.215  65.019  1.00  1.00      1S   N  
ATOM   2602  CA  PRO   173     -23.109  64.445  64.365  1.00  1.00      1S   C  
ATOM   2603  C   PRO   173     -22.742  63.407  63.332  1.00  1.00      1S   C  
ATOM   2604  O   PRO   173     -22.123  63.769  62.332  1.00  1.00      1S   O  
ATOM   2605  CB  PRO   173     -22.083  64.354  65.495  1.00  1.00      1S   C  
ATOM   2606  CG  PRO   173     -22.857  64.679  66.755  1.00  1.00      1S   C  
ATOM   2607  CD  PRO   173     -24.252  64.204  66.473  1.00  1.00      1S   C  
ATOM   2608  HA  PRO   173     -23.144  65.416  63.892  1.00  0.00      1S   H  
ATOM   2609  HB1 PRO   173     -21.227  65.041  65.341  1.00  0.00      1S   H  
ATOM   2610  HB2 PRO   173     -21.701  63.314  65.621  1.00  0.00      1S   H  
ATOM   2611  HG1 PRO   173     -22.420  64.202  67.648  1.00  0.00      1S   H  
ATOM   2612  HG2 PRO   173     -22.955  65.759  66.902  1.00  0.00      1S   H  
ATOM   2613  HD1 PRO   173     -24.405  63.179  66.821  1.00  0.00      1S   H  
ATOM   2614  HD2 PRO   173     -24.958  64.872  66.996  1.00  0.00      1S   H  
ATOM   2615  N   MET   174     -23.074  62.119  63.579  1.00  1.00      1S   N  
ATOM   2616  CA  MET   174     -22.637  61.029  62.739  1.00  1.00      1S   C  
ATOM   2617  C   MET   174     -23.564  60.783  61.611  1.00  1.00      1S   C  
ATOM   2618  O   MET   174     -23.095  60.468  60.524  1.00  1.00      1S   O  
ATOM   2619  CB  MET   174     -22.455  59.695  63.488  1.00  1.00      1S   C  
ATOM   2620  CG  MET   174     -21.192  59.712  64.366  1.00  1.00      1S   C  
ATOM   2621  SD  MET   174     -19.644  59.980  63.438  1.00  1.00      1S   S  
ATOM   2622  CE  MET   174     -19.646  58.428  62.495  1.00  1.00      1S   C  
ATOM   2623  HN  MET   174     -23.560  61.854  64.410  1.00  0.00      1S   H  
ATOM   2624  HA  MET   174     -21.696  61.306  62.288  1.00  0.00      1S   H  
ATOM   2625  HB1 MET   174     -22.366  58.851  62.769  1.00  0.00      1S   H  
ATOM   2626  HB2 MET   174     -23.351  59.493  64.113  1.00  0.00      1S   H  
ATOM   2627  HG1 MET   174     -21.137  58.751  64.922  1.00  0.00      1S   H  
ATOM   2628  HG2 MET   174     -21.308  60.520  65.122  1.00  0.00      1S   H  
ATOM   2629  HE1 MET   174     -20.498  58.383  61.785  1.00  0.00      1S   H  
ATOM   2630  HE2 MET   174     -19.719  57.555  63.178  1.00  0.00      1S   H  
ATOM   2631  HE3 MET   174     -18.710  58.326  61.905  1.00  0.00      1S   H  
ATOM   2632  N   ASN   175     -24.896  60.943  61.795  1.00  1.00      1S   N  
ATOM   2633  CA  ASN   175     -25.836  60.780  60.708  1.00  1.00      1S   C  
ATOM   2634  C   ASN   175     -25.472  61.756  59.621  1.00  1.00      1S   C  
ATOM   2635  O   ASN   175     -25.227  61.364  58.491  1.00  1.00      1S   O  
ATOM   2636  CB  ASN   175     -27.318  60.984  61.115  1.00  1.00      1S   C  
ATOM   2637  CG  ASN   175     -27.776  59.825  62.009  1.00  1.00      1S   C  
ATOM   2638  ND2 ASN   175     -28.938  60.025  62.690  1.00  1.00      1S   N  
ATOM   2639  OD1 ASN   175     -27.127  58.781  62.096  1.00  1.00      1S   O  
ATOM   2640  HN  ASN   175     -25.285  61.187  62.683  1.00  0.00      1S   H  
ATOM   2641  HA  ASN   175     -25.703  59.787  60.299  1.00  0.00      1S   H  
ATOM   2642  HB1 ASN   175     -27.968  60.994  60.213  1.00  0.00      1S   H  
ATOM   2643  HB2 ASN   175     -27.437  61.946  61.656  1.00  0.00      1S   H  
ATOM   2644 HD21 ASN   175     -29.280  59.302  63.290  1.00  0.00      1S   H  
ATOM   2645 HD22 ASN   175     -29.411  60.903  62.635  1.00  0.00      1S   H  
ATOM   2646  N   TYR   176     -25.300  63.043  59.958  1.00  1.00      1S   N  
ATOM   2647  CA  TYR   176     -24.997  64.064  58.985  1.00  1.00      1S   C  
ATOM   2648  C   TYR   176     -23.783  63.766  58.100  1.00  1.00      1S   C  
ATOM   2649  O   TYR   176     -23.900  63.806  56.877  1.00  1.00      1S   O  
ATOM   2650  CB  TYR   176     -24.862  65.420  59.710  1.00  1.00      1S   C  
ATOM   2651  CG  TYR   176     -24.660  66.530  58.724  1.00  1.00      1S   C  
ATOM   2652  CD1 TYR   176     -25.730  67.022  57.959  1.00  1.00      1S   C  
ATOM   2653  CD2 TYR   176     -23.366  67.023  58.498  1.00  1.00      1S   C  
ATOM   2654  CE1 TYR   176     -25.510  68.014  56.996  1.00  1.00      1S   C  
ATOM   2655  CE2 TYR   176     -23.142  68.008  57.533  1.00  1.00      1S   C  
ATOM   2656  CZ  TYR   176     -24.216  68.512  56.788  1.00  1.00      1S   C  
ATOM   2657  OH  TYR   176     -23.989  69.519  55.829  1.00  1.00      1S   O  
ATOM   2658  HN  TYR   176     -25.390  63.351  60.903  1.00  0.00      1S   H  
ATOM   2659  HA  TYR   176     -25.858  64.111  58.331  1.00  0.00      1S   H  
ATOM   2660  HB1 TYR   176     -24.013  65.399  60.427  1.00  0.00      1S   H  
ATOM   2661  HB2 TYR   176     -25.794  65.631  60.278  1.00  0.00      1S   H  
ATOM   2662  HD1 TYR   176     -26.725  66.626  58.106  1.00  0.00      1S   H  
ATOM   2663  HD2 TYR   176     -22.535  66.621  59.060  1.00  0.00      1S   H  
ATOM   2664  HE1 TYR   176     -26.339  68.393  56.416  1.00  0.00      1S   H  
ATOM   2665  HE2 TYR   176     -22.139  68.375  57.371  1.00  0.00      1S   H  
ATOM   2666  HH  TYR   176     -23.055  69.739  55.851  1.00  0.00      1S   H  
ATOM   2667  N   MET   177     -22.604  63.443  58.690  1.00  1.00      1S   N  
ATOM   2668  CA  MET   177     -21.376  63.217  57.948  1.00  1.00      1S   C  
ATOM   2669  C   MET   177     -21.416  61.941  57.141  1.00  1.00      1S   C  
ATOM   2670  O   MET   177     -20.908  61.894  56.023  1.00  1.00      1S   O  
ATOM   2671  CB  MET   177     -20.144  63.150  58.877  1.00  1.00      1S   C  
ATOM   2672  CG  MET   177     -19.848  64.498  59.558  1.00  1.00      1S   C  
ATOM   2673  SD  MET   177     -18.495  64.416  60.773  1.00  1.00      1S   S  
ATOM   2674  CE  MET   177     -17.179  64.991  59.668  1.00  1.00      1S   C  
ATOM   2675  HN  MET   177     -22.524  63.386  59.682  1.00  0.00      1S   H  
ATOM   2676  HA  MET   177     -21.246  64.039  57.257  1.00  0.00      1S   H  
ATOM   2677  HB1 MET   177     -19.243  62.852  58.294  1.00  0.00      1S   H  
ATOM   2678  HB2 MET   177     -20.319  62.378  59.659  1.00  0.00      1S   H  
ATOM   2679  HG1 MET   177     -20.771  64.841  60.073  1.00  0.00      1S   H  
ATOM   2680  HG2 MET   177     -19.615  65.248  58.770  1.00  0.00      1S   H  
ATOM   2681  HE1 MET   177     -17.105  66.099  59.658  1.00  0.00      1S   H  
ATOM   2682  HE2 MET   177     -17.382  64.660  58.634  1.00  0.00      1S   H  
ATOM   2683  HE3 MET   177     -16.191  64.582  59.973  1.00  0.00      1S   H  
ATOM   2684  N   VAL   178     -22.041  60.877  57.690  1.00  1.00      1S   N  
ATOM   2685  CA  VAL   178     -22.145  59.586  57.040  1.00  1.00      1S   C  
ATOM   2686  C   VAL   178     -23.073  59.677  55.854  1.00  1.00      1S   C  
ATOM   2687  O   VAL   178     -22.769  59.157  54.783  1.00  1.00      1S   O  
ATOM   2688  CB  VAL   178     -22.629  58.499  57.990  1.00  1.00      1S   C  
ATOM   2689  CG1 VAL   178     -22.885  57.180  57.226  1.00  1.00      1S   C  
ATOM   2690  CG2 VAL   178     -21.559  58.295  59.084  1.00  1.00      1S   C  
ATOM   2691  HN  VAL   178     -22.455  60.934  58.597  1.00  0.00      1S   H  
ATOM   2692  HA  VAL   178     -21.164  59.314  56.678  1.00  0.00      1S   H  
ATOM   2693  HB  VAL   178     -23.577  58.827  58.476  1.00  0.00      1S   H  
ATOM   2694 HG11 VAL   178     -22.004  56.919  56.604  1.00  0.00      1S   H  
ATOM   2695 HG12 VAL   178     -23.778  57.262  56.572  1.00  0.00      1S   H  
ATOM   2696 HG13 VAL   178     -23.065  56.349  57.936  1.00  0.00      1S   H  
ATOM   2697 HG21 VAL   178     -21.245  59.255  59.540  1.00  0.00      1S   H  
ATOM   2698 HG22 VAL   178     -20.660  57.803  58.660  1.00  0.00      1S   H  
ATOM   2699 HG23 VAL   178     -21.962  57.657  59.896  1.00  0.00      1S   H  
ATOM   2700  N   TYR   179     -24.222  60.369  56.011  1.00  1.00      1S   N  
ATOM   2701  CA  TYR   179     -25.196  60.551  54.958  1.00  1.00      1S   C  
ATOM   2702  C   TYR   179     -24.640  61.414  53.852  1.00  1.00      1S   C  
ATOM   2703  O   TYR   179     -24.932  61.157  52.688  1.00  1.00      1S   O  
ATOM   2704  CB  TYR   179     -26.528  61.163  55.470  1.00  1.00      1S   C  
ATOM   2705  CG  TYR   179     -27.462  60.078  55.966  1.00  1.00      1S   C  
ATOM   2706  CD1 TYR   179     -27.559  59.707  57.318  1.00  1.00      1S   C  
ATOM   2707  CD2 TYR   179     -28.296  59.411  55.053  1.00  1.00      1S   C  
ATOM   2708  CE1 TYR   179     -28.426  58.709  57.754  1.00  1.00      1S   C  
ATOM   2709  CE2 TYR   179     -29.194  58.424  55.479  1.00  1.00      1S   C  
ATOM   2710  CZ  TYR   179     -29.243  58.060  56.831  1.00  1.00      1S   C  
ATOM   2711  OH  TYR   179     -30.095  57.031  57.275  1.00  1.00      1S   O  
ATOM   2712  HN  TYR   179     -24.455  60.789  56.887  1.00  0.00      1S   H  
ATOM   2713  HA  TYR   179     -25.388  59.581  54.520  1.00  0.00      1S   H  
ATOM   2714  HB1 TYR   179     -27.060  61.691  54.651  1.00  0.00      1S   H  
ATOM   2715  HB2 TYR   179     -26.335  61.894  56.283  1.00  0.00      1S   H  
ATOM   2716  HD1 TYR   179     -26.988  60.175  58.074  1.00  0.00      1S   H  
ATOM   2717  HD2 TYR   179     -28.241  59.662  54.008  1.00  0.00      1S   H  
ATOM   2718  HE1 TYR   179     -28.458  58.456  58.804  1.00  0.00      1S   H  
ATOM   2719  HE2 TYR   179     -29.835  57.933  54.762  1.00  0.00      1S   H  
ATOM   2720  HH  TYR   179     -29.897  56.870  58.200  1.00  0.00      1S   H  
ATOM   2721  N   PHE   180     -23.780  62.419  54.170  1.00  1.00      1S   N  
ATOM   2722  CA  PHE   180     -23.098  63.243  53.189  1.00  1.00      1S   C  
ATOM   2723  C   PHE   180     -22.248  62.380  52.281  1.00  1.00      1S   C  
ATOM   2724  O   PHE   180     -22.306  62.518  51.061  1.00  1.00      1S   O  
ATOM   2725  CB  PHE   180     -22.207  64.333  53.856  1.00  1.00      1S   C  
ATOM   2726  CG  PHE   180     -21.489  65.191  52.837  1.00  1.00      1S   C  
ATOM   2727  CD1 PHE   180     -22.149  66.256  52.201  1.00  1.00      1S   C  
ATOM   2728  CD2 PHE   180     -20.163  64.894  52.471  1.00  1.00      1S   C  
ATOM   2729  CE1 PHE   180     -21.498  67.009  51.215  1.00  1.00      1S   C  
ATOM   2730  CE2 PHE   180     -19.512  65.650  51.489  1.00  1.00      1S   C  
ATOM   2731  CZ  PHE   180     -20.179  66.704  50.857  1.00  1.00      1S   C  
ATOM   2732  HN  PHE   180     -23.563  62.622  55.124  1.00  0.00      1S   H  
ATOM   2733  HA  PHE   180     -23.858  63.722  52.586  1.00  0.00      1S   H  
ATOM   2734  HB1 PHE   180     -21.449  63.863  54.516  1.00  0.00      1S   H  
ATOM   2735  HB2 PHE   180     -22.842  64.999  54.480  1.00  0.00      1S   H  
ATOM   2736  HD1 PHE   180     -23.169  66.490  52.466  1.00  0.00      1S   H  
ATOM   2737  HD2 PHE   180     -19.648  64.066  52.936  1.00  0.00      1S   H  
ATOM   2738  HE1 PHE   180     -22.012  67.825  50.729  1.00  0.00      1S   H  
ATOM   2739  HE2 PHE   180     -18.491  65.432  51.223  1.00  0.00      1S   H  
ATOM   2740  HZ  PHE   180     -19.675  67.281  50.096  1.00  0.00      1S   H  
ATOM   2741  N   ASN   181     -21.464  61.453  52.878  1.00  1.00      1S   N  
ATOM   2742  CA  ASN   181     -20.599  60.533  52.173  1.00  1.00      1S   C  
ATOM   2743  C   ASN   181     -21.368  59.616  51.281  1.00  1.00      1S   C  
ATOM   2744  O   ASN   181     -20.981  59.412  50.139  1.00  1.00      1S   O  
ATOM   2745  CB  ASN   181     -19.810  59.612  53.127  1.00  1.00      1S   C  
ATOM   2746  CG  ASN   181     -18.763  60.453  53.833  1.00  1.00      1S   C  
ATOM   2747  ND2 ASN   181     -18.410  60.040  55.083  1.00  1.00      1S   N  
ATOM   2748  OD1 ASN   181     -18.280  61.434  53.257  1.00  1.00      1S   O  
ATOM   2749  HN  ASN   181     -21.446  61.379  53.874  1.00  0.00      1S   H  
ATOM   2750  HA  ASN   181     -19.939  61.111  51.539  1.00  0.00      1S   H  
ATOM   2751  HB1 ASN   181     -19.279  58.810  52.567  1.00  0.00      1S   H  
ATOM   2752  HB2 ASN   181     -20.491  59.144  53.867  1.00  0.00      1S   H  
ATOM   2753 HD21 ASN   181     -17.743  60.578  55.599  1.00  0.00      1S   H  
ATOM   2754 HD22 ASN   181     -18.837  59.234  55.491  1.00  0.00      1S   H  
ATOM   2755  N   PHE   182     -22.490  59.056  51.779  1.00  1.00      1S   N  
ATOM   2756  CA  PHE   182     -23.331  58.140  51.044  1.00  1.00      1S   C  
ATOM   2757  C   PHE   182     -23.887  58.815  49.814  1.00  1.00      1S   C  
ATOM   2758  O   PHE   182     -23.853  58.255  48.720  1.00  1.00      1S   O  
ATOM   2759  CB  PHE   182     -24.498  57.636  51.939  1.00  1.00      1S   C  
ATOM   2760  CG  PHE   182     -25.440  56.726  51.187  1.00  1.00      1S   C  
ATOM   2761  CD1 PHE   182     -25.076  55.413  50.877  1.00  1.00      1S   C  
ATOM   2762  CD2 PHE   182     -26.667  57.210  50.714  1.00  1.00      1S   C  
ATOM   2763  CE1 PHE   182     -25.914  54.592  50.113  1.00  1.00      1S   C  
ATOM   2764  CE2 PHE   182     -27.511  56.404  49.941  1.00  1.00      1S   C  
ATOM   2765  CZ  PHE   182     -27.135  55.088  49.646  1.00  1.00      1S   C  
ATOM   2766  HN  PHE   182     -22.785  59.258  52.711  1.00  0.00      1S   H  
ATOM   2767  HA  PHE   182     -22.715  57.309  50.728  1.00  0.00      1S   H  
ATOM   2768  HB1 PHE   182     -25.074  58.499  52.335  1.00  0.00      1S   H  
ATOM   2769  HB2 PHE   182     -24.083  57.071  52.801  1.00  0.00      1S   H  
ATOM   2770  HD1 PHE   182     -24.136  55.044  51.231  1.00  0.00      1S   H  
ATOM   2771  HD2 PHE   182     -26.944  58.222  50.944  1.00  0.00      1S   H  
ATOM   2772  HE1 PHE   182     -25.621  53.580  49.878  1.00  0.00      1S   H  
ATOM   2773  HE2 PHE   182     -28.447  56.797  49.573  1.00  0.00      1S   H  
ATOM   2774  HZ  PHE   182     -27.784  54.457  49.057  1.00  0.00      1S   H  
ATOM   2775  N   PHE   183     -24.406  60.047  49.984  1.00  1.00      1S   N  
ATOM   2776  CA  PHE   183     -25.040  60.788  48.928  1.00  1.00      1S   C  
ATOM   2777  C   PHE   183     -24.045  61.170  47.877  1.00  1.00      1S   C  
ATOM   2778  O   PHE   183     -24.277  60.942  46.699  1.00  1.00      1S   O  
ATOM   2779  CB  PHE   183     -25.784  62.046  49.443  1.00  1.00      1S   C  
ATOM   2780  CG  PHE   183     -26.955  61.691  50.337  1.00  1.00      1S   C  
ATOM   2781  CD1 PHE   183     -27.303  62.548  51.399  1.00  1.00      1S   C  
ATOM   2782  CD2 PHE   183     -27.734  60.535  50.138  1.00  1.00      1S   C  
ATOM   2783  CE1 PHE   183     -28.377  62.245  52.245  1.00  1.00      1S   C  
ATOM   2784  CE2 PHE   183     -28.802  60.224  50.986  1.00  1.00      1S   C  
ATOM   2785  CZ  PHE   183     -29.129  61.084  52.034  1.00  1.00      1S   C  
ATOM   2786  HN  PHE   183     -24.414  60.486  50.882  1.00  0.00      1S   H  
ATOM   2787  HA  PHE   183     -25.729  60.117  48.449  1.00  0.00      1S   H  
ATOM   2788  HB1 PHE   183     -26.192  62.635  48.594  1.00  0.00      1S   H  
ATOM   2789  HB2 PHE   183     -25.079  62.683  50.022  1.00  0.00      1S   H  
ATOM   2790  HD1 PHE   183     -26.723  63.442  51.576  1.00  0.00      1S   H  
ATOM   2791  HD2 PHE   183     -27.526  59.847  49.336  1.00  0.00      1S   H  
ATOM   2792  HE1 PHE   183     -28.623  62.903  53.066  1.00  0.00      1S   H  
ATOM   2793  HE2 PHE   183     -29.368  59.317  50.827  1.00  0.00      1S   H  
ATOM   2794  HZ  PHE   183     -29.950  60.841  52.693  1.00  0.00      1S   H  
ATOM   2795  N   ALA   184     -22.883  61.709  48.285  1.00  1.00      1S   N  
ATOM   2796  CA  ALA   184     -21.852  62.163  47.391  1.00  1.00      1S   C  
ATOM   2797  C   ALA   184     -21.190  61.042  46.623  1.00  1.00      1S   C  
ATOM   2798  O   ALA   184     -20.902  61.185  45.437  1.00  1.00      1S   O  
ATOM   2799  CB  ALA   184     -20.773  62.906  48.192  1.00  1.00      1S   C  
ATOM   2800  HN  ALA   184     -22.697  61.850  49.257  1.00  0.00      1S   H  
ATOM   2801  HA  ALA   184     -22.301  62.841  46.678  1.00  0.00      1S   H  
ATOM   2802  HB1 ALA   184     -20.339  62.246  48.974  1.00  0.00      1S   H  
ATOM   2803  HB2 ALA   184     -21.224  63.787  48.698  1.00  0.00      1S   H  
ATOM   2804  HB3 ALA   184     -19.960  63.264  47.528  1.00  0.00      1S   H  
ATOM   2805  N   CYS   185     -20.927  59.900  47.290  1.00  1.00      1S   N  
ATOM   2806  CA  CYS   185     -20.149  58.823  46.731  1.00  1.00      1S   C  
ATOM   2807  C   CYS   185     -20.995  57.845  45.957  1.00  1.00      1S   C  
ATOM   2808  O   CYS   185     -20.508  57.300  44.976  1.00  1.00      1S   O  
ATOM   2809  CB  CYS   185     -19.367  58.051  47.819  1.00  1.00      1S   C  
ATOM   2810  SG  CYS   185     -18.191  59.134  48.693  1.00  1.00      1S   S  
ATOM   2811  HN  CYS   185     -21.188  59.789  48.248  1.00  0.00      1S   H  
ATOM   2812  HA  CYS   185     -19.428  59.239  46.040  1.00  0.00      1S   H  
ATOM   2813  HB1 CYS   185     -18.815  57.204  47.356  1.00  0.00      1S   H  
ATOM   2814  HB2 CYS   185     -20.088  57.620  48.547  1.00  0.00      1S   H  
ATOM   2815  HG1 CYS   185     -19.073  60.086  48.962  1.00  0.00      1S   H  
ATOM   2816  N   VAL   186     -22.261  57.570  46.360  1.00  1.00      1S   N  
ATOM   2817  CA  VAL   186     -23.062  56.537  45.722  1.00  1.00      1S   C  
ATOM   2818  C   VAL   186     -24.321  57.105  45.125  1.00  1.00      1S   C  
ATOM   2819  O   VAL   186     -24.550  56.884  43.943  1.00  1.00      1S   O  
ATOM   2820  CB  VAL   186     -23.341  55.342  46.627  1.00  1.00      1S   C  
ATOM   2821  CG1 VAL   186     -24.286  54.326  45.945  1.00  1.00      1S   C  
ATOM   2822  CG2 VAL   186     -21.984  54.675  46.928  1.00  1.00      1S   C  
ATOM   2823  HN  VAL   186     -22.672  58.022  47.149  1.00  0.00      1S   H  
ATOM   2824  HA  VAL   186     -22.521  56.139  44.875  1.00  0.00      1S   H  
ATOM   2825  HB  VAL   186     -23.800  55.675  47.584  1.00  0.00      1S   H  
ATOM   2826 HG11 VAL   186     -23.924  54.079  44.925  1.00  0.00      1S   H  
ATOM   2827 HG12 VAL   186     -25.318  54.728  45.870  1.00  0.00      1S   H  
ATOM   2828 HG13 VAL   186     -24.325  53.388  46.539  1.00  0.00      1S   H  
ATOM   2829 HG21 VAL   186     -21.340  55.331  47.550  1.00  0.00      1S   H  
ATOM   2830 HG22 VAL   186     -21.454  54.463  45.978  1.00  0.00      1S   H  
ATOM   2831 HG23 VAL   186     -22.136  53.715  47.464  1.00  0.00      1S   H  
ATOM   2832  N   LEU   187     -25.184  57.837  45.877  1.00  1.00      1S   N  
ATOM   2833  CA  LEU   187     -26.467  58.305  45.367  1.00  1.00      1S   C  
ATOM   2834  C   LEU   187     -26.323  59.269  44.191  1.00  1.00      1S   C  
ATOM   2835  O   LEU   187     -27.063  59.166  43.219  1.00  1.00      1S   O  
ATOM   2836  CB  LEU   187     -27.334  58.952  46.482  1.00  1.00      1S   C  
ATOM   2837  CG  LEU   187     -28.796  59.308  46.113  1.00  1.00      1S   C  
ATOM   2838  CD1 LEU   187     -29.620  58.073  45.709  1.00  1.00      1S   C  
ATOM   2839  CD2 LEU   187     -29.508  60.061  47.254  1.00  1.00      1S   C  
ATOM   2840  HN  LEU   187     -24.997  58.032  46.838  1.00  0.00      1S   H  
ATOM   2841  HA  LEU   187     -26.988  57.428  45.007  1.00  0.00      1S   H  
ATOM   2842  HB1 LEU   187     -26.835  59.886  46.811  1.00  0.00      1S   H  
ATOM   2843  HB2 LEU   187     -27.361  58.255  47.349  1.00  0.00      1S   H  
ATOM   2844  HG  LEU   187     -28.762  60.007  45.247  1.00  0.00      1S   H  
ATOM   2845 HD11 LEU   187     -29.584  57.303  46.508  1.00  0.00      1S   H  
ATOM   2846 HD12 LEU   187     -29.232  57.631  44.769  1.00  0.00      1S   H  
ATOM   2847 HD13 LEU   187     -30.681  58.359  45.551  1.00  0.00      1S   H  
ATOM   2848 HD21 LEU   187     -28.926  60.958  47.551  1.00  0.00      1S   H  
ATOM   2849 HD22 LEU   187     -29.623  59.399  48.138  1.00  0.00      1S   H  
ATOM   2850 HD23 LEU   187     -30.518  60.389  46.929  1.00  0.00      1S   H  
ATOM   2851  N   VAL   188     -25.345  60.207  44.232  1.00  1.00      1S   N  
ATOM   2852  CA  VAL   188     -25.101  61.210  43.202  1.00  1.00      1S   C  
ATOM   2853  C   VAL   188     -24.537  60.560  41.951  1.00  1.00      1S   C  
ATOM   2854  O   VAL   188     -25.247  60.619  40.948  1.00  1.00      1S   O  
ATOM   2855  CB  VAL   188     -24.249  62.377  43.693  1.00  1.00      1S   C  
ATOM   2856  CG1 VAL   188     -23.775  63.291  42.535  1.00  1.00      1S   C  
ATOM   2857  CG2 VAL   188     -25.031  63.204  44.727  1.00  1.00      1S   C  
ATOM   2858  HN  VAL   188     -24.751  60.274  45.033  1.00  0.00      1S   H  
ATOM   2859  HA  VAL   188     -26.064  61.617  42.926  1.00  0.00      1S   H  
ATOM   2860  HB  VAL   188     -23.372  61.972  44.240  1.00  0.00      1S   H  
ATOM   2861 HG11 VAL   188     -24.638  63.841  42.107  1.00  0.00      1S   H  
ATOM   2862 HG12 VAL   188     -23.281  62.743  41.710  1.00  0.00      1S   H  
ATOM   2863 HG13 VAL   188     -23.039  64.027  42.921  1.00  0.00      1S   H  
ATOM   2864 HG21 VAL   188     -25.596  62.556  45.426  1.00  0.00      1S   H  
ATOM   2865 HG22 VAL   188     -25.745  63.882  44.217  1.00  0.00      1S   H  
ATOM   2866 HG23 VAL   188     -24.315  63.817  45.317  1.00  0.00      1S   H  
ATOM   2867  N   PRO   189     -23.370  59.899  41.894  1.00  1.00      1S   N  
ATOM   2868  CA  PRO   189     -23.030  59.055  40.781  1.00  1.00      1S   C  
ATOM   2869  C   PRO   189     -24.051  58.072  40.299  1.00  1.00      1S   C  
ATOM   2870  O   PRO   189     -24.217  58.005  39.092  1.00  1.00      1S   O  
ATOM   2871  CB  PRO   189     -21.747  58.366  41.254  1.00  1.00      1S   C  
ATOM   2872  CG  PRO   189     -21.265  59.165  42.473  1.00  1.00      1S   C  
ATOM   2873  CD  PRO   189     -22.080  60.427  42.361  1.00  1.00      1S   C  
ATOM   2874  HA  PRO   189     -22.836  59.714  39.947  1.00  0.00      1S   H  
ATOM   2875  HB1 PRO   189     -20.992  58.407  40.443  1.00  0.00      1S   H  
ATOM   2876  HB2 PRO   189     -21.915  57.312  41.567  1.00  0.00      1S   H  
ATOM   2877  HG1 PRO   189     -21.608  58.656  43.398  1.00  0.00      1S   H  
ATOM   2878  HG2 PRO   189     -20.171  59.325  42.510  1.00  0.00      1S   H  
ATOM   2879  HD1 PRO   189     -22.095  60.974  43.312  1.00  0.00      1S   H  
ATOM   2880  HD2 PRO   189     -21.655  61.069  41.553  1.00  0.00      1S   H  
ATOM   2881  N   LEU   190     -24.759  57.320  41.162  1.00  1.00      1S   N  
ATOM   2882  CA  LEU   190     -25.674  56.302  40.700  1.00  1.00      1S   C  
ATOM   2883  C   LEU   190     -26.862  56.879  39.977  1.00  1.00      1S   C  
ATOM   2884  O   LEU   190     -27.185  56.432  38.881  1.00  1.00      1S   O  
ATOM   2885  CB  LEU   190     -26.159  55.388  41.839  1.00  1.00      1S   C  
ATOM   2886  CG  LEU   190     -27.068  54.225  41.396  1.00  1.00      1S   C  
ATOM   2887  CD1 LEU   190     -26.412  53.378  40.291  1.00  1.00      1S   C  
ATOM   2888  CD2 LEU   190     -27.459  53.376  42.618  1.00  1.00      1S   C  
ATOM   2889  HN  LEU   190     -24.634  57.380  42.153  1.00  0.00      1S   H  
ATOM   2890  HA  LEU   190     -25.129  55.700  39.992  1.00  0.00      1S   H  
ATOM   2891  HB1 LEU   190     -26.690  55.996  42.604  1.00  0.00      1S   H  
ATOM   2892  HB2 LEU   190     -25.259  54.950  42.329  1.00  0.00      1S   H  
ATOM   2893  HG  LEU   190     -28.011  54.650  40.978  1.00  0.00      1S   H  
ATOM   2894 HD11 LEU   190     -25.409  53.037  40.623  1.00  0.00      1S   H  
ATOM   2895 HD12 LEU   190     -26.290  53.957  39.352  1.00  0.00      1S   H  
ATOM   2896 HD13 LEU   190     -27.042  52.494  40.062  1.00  0.00      1S   H  
ATOM   2897 HD21 LEU   190     -27.962  54.010  43.379  1.00  0.00      1S   H  
ATOM   2898 HD22 LEU   190     -26.555  52.922  43.077  1.00  0.00      1S   H  
ATOM   2899 HD23 LEU   190     -28.154  52.563  42.318  1.00  0.00      1S   H  
ATOM   2900  N   LEU   191     -27.522  57.907  40.553  1.00  1.00      1S   N  
ATOM   2901  CA  LEU   191     -28.691  58.527  39.965  1.00  1.00      1S   C  
ATOM   2902  C   LEU   191     -28.354  59.261  38.697  1.00  1.00      1S   C  
ATOM   2903  O   LEU   191     -29.139  59.251  37.751  1.00  1.00      1S   O  
ATOM   2904  CB  LEU   191     -29.361  59.541  40.913  1.00  1.00      1S   C  
ATOM   2905  CG  LEU   191     -30.047  58.904  42.140  1.00  1.00      1S   C  
ATOM   2906  CD1 LEU   191     -30.616  60.015  43.040  1.00  1.00      1S   C  
ATOM   2907  CD2 LEU   191     -31.136  57.883  41.762  1.00  1.00      1S   C  
ATOM   2908  HN  LEU   191     -27.232  58.282  41.433  1.00  0.00      1S   H  
ATOM   2909  HA  LEU   191     -29.387  57.744  39.703  1.00  0.00      1S   H  
ATOM   2910  HB1 LEU   191     -30.139  60.117  40.363  1.00  0.00      1S   H  
ATOM   2911  HB2 LEU   191     -28.593  60.265  41.270  1.00  0.00      1S   H  
ATOM   2912  HG  LEU   191     -29.279  58.349  42.723  1.00  0.00      1S   H  
ATOM   2913 HD11 LEU   191     -31.292  60.675  42.459  1.00  0.00      1S   H  
ATOM   2914 HD12 LEU   191     -29.789  60.632  43.452  1.00  0.00      1S   H  
ATOM   2915 HD13 LEU   191     -31.192  59.578  43.881  1.00  0.00      1S   H  
ATOM   2916 HD21 LEU   191     -30.690  57.001  41.258  1.00  0.00      1S   H  
ATOM   2917 HD22 LEU   191     -31.881  58.347  41.083  1.00  0.00      1S   H  
ATOM   2918 HD23 LEU   191     -31.657  57.528  42.676  1.00  0.00      1S   H  
ATOM   2919  N   LEU   192     -27.157  59.889  38.639  1.00  1.00      1S   N  
ATOM   2920  CA  LEU   192     -26.684  60.564  37.455  1.00  1.00      1S   C  
ATOM   2921  C   LEU   192     -26.435  59.571  36.354  1.00  1.00      1S   C  
ATOM   2922  O   LEU   192     -26.855  59.791  35.224  1.00  1.00      1S   O  
ATOM   2923  CB  LEU   192     -25.391  61.366  37.704  1.00  1.00      1S   C  
ATOM   2924  CG  LEU   192     -24.897  62.184  36.485  1.00  1.00      1S   C  
ATOM   2925  CD1 LEU   192     -25.948  63.143  35.904  1.00  1.00      1S   C  
ATOM   2926  CD2 LEU   192     -23.619  62.961  36.831  1.00  1.00      1S   C  
ATOM   2927  HN  LEU   192     -26.539  59.905  39.424  1.00  0.00      1S   H  
ATOM   2928  HA  LEU   192     -27.469  61.237  37.138  1.00  0.00      1S   H  
ATOM   2929  HB1 LEU   192     -24.583  60.670  38.024  1.00  0.00      1S   H  
ATOM   2930  HB2 LEU   192     -25.570  62.069  38.546  1.00  0.00      1S   H  
ATOM   2931  HG  LEU   192     -24.648  61.460  35.675  1.00  0.00      1S   H  
ATOM   2932 HD11 LEU   192     -26.314  63.829  36.696  1.00  0.00      1S   H  
ATOM   2933 HD12 LEU   192     -26.807  62.584  35.480  1.00  0.00      1S   H  
ATOM   2934 HD13 LEU   192     -25.493  63.748  35.091  1.00  0.00      1S   H  
ATOM   2935 HD21 LEU   192     -23.226  62.625  37.813  1.00  0.00      1S   H  
ATOM   2936 HD22 LEU   192     -23.816  64.051  36.889  1.00  0.00      1S   H  
ATOM   2937 HD23 LEU   192     -22.844  62.788  36.056  1.00  0.00      1S   H  
ATOM   2938  N   MET   193     -25.791  58.424  36.671  1.00  1.00      1S   N  
ATOM   2939  CA  MET   193     -25.526  57.371  35.719  1.00  1.00      1S   C  
ATOM   2940  C   MET   193     -26.803  56.781  35.195  1.00  1.00      1S   C  
ATOM   2941  O   MET   193     -26.899  56.505  34.007  1.00  1.00      1S   O  
ATOM   2942  CB  MET   193     -24.640  56.239  36.285  1.00  1.00      1S   C  
ATOM   2943  CG  MET   193     -23.178  56.692  36.463  1.00  1.00      1S   C  
ATOM   2944  SD  MET   193     -21.961  55.505  37.114  1.00  1.00      1S   S  
ATOM   2945  CE  MET   193     -22.630  55.178  38.767  1.00  1.00      1S   C  
ATOM   2946  HN  MET   193     -25.469  58.252  37.602  1.00  0.00      1S   H  
ATOM   2947  HA  MET   193     -25.010  57.815  34.879  1.00  0.00      1S   H  
ATOM   2948  HB1 MET   193     -24.631  55.401  35.557  1.00  0.00      1S   H  
ATOM   2949  HB2 MET   193     -25.063  55.875  37.245  1.00  0.00      1S   H  
ATOM   2950  HG1 MET   193     -23.181  57.569  37.128  1.00  0.00      1S   H  
ATOM   2951  HG2 MET   193     -22.831  57.048  35.468  1.00  0.00      1S   H  
ATOM   2952  HE1 MET   193     -23.701  54.894  38.715  1.00  0.00      1S   H  
ATOM   2953  HE2 MET   193     -22.531  56.066  39.421  1.00  0.00      1S   H  
ATOM   2954  HE3 MET   193     -22.085  54.341  39.255  1.00  0.00      1S   H  
ATOM   2955  N   LEU   194     -27.847  56.633  36.041  1.00  1.00      1S   N  
ATOM   2956  CA  LEU   194     -29.140  56.183  35.588  1.00  1.00      1S   C  
ATOM   2957  C   LEU   194     -29.740  57.133  34.600  1.00  1.00      1S   C  
ATOM   2958  O   LEU   194     -30.178  56.684  33.555  1.00  1.00      1S   O  
ATOM   2959  CB  LEU   194     -30.149  55.946  36.726  1.00  1.00      1S   C  
ATOM   2960  CG  LEU   194     -29.780  54.744  37.620  1.00  1.00      1S   C  
ATOM   2961  CD1 LEU   194     -30.748  54.646  38.809  1.00  1.00      1S   C  
ATOM   2962  CD2 LEU   194     -29.716  53.420  36.834  1.00  1.00      1S   C  
ATOM   2963  HN  LEU   194     -27.769  56.848  37.014  1.00  0.00      1S   H  
ATOM   2964  HA  LEU   194     -28.986  55.258  35.053  1.00  0.00      1S   H  
ATOM   2965  HB1 LEU   194     -31.159  55.747  36.298  1.00  0.00      1S   H  
ATOM   2966  HB2 LEU   194     -30.221  56.862  37.352  1.00  0.00      1S   H  
ATOM   2967  HG  LEU   194     -28.765  54.918  38.038  1.00  0.00      1S   H  
ATOM   2968 HD11 LEU   194     -31.781  54.457  38.449  1.00  0.00      1S   H  
ATOM   2969 HD12 LEU   194     -30.741  55.594  39.387  1.00  0.00      1S   H  
ATOM   2970 HD13 LEU   194     -30.446  53.817  39.483  1.00  0.00      1S   H  
ATOM   2971 HD21 LEU   194     -28.872  53.429  36.112  1.00  0.00      1S   H  
ATOM   2972 HD22 LEU   194     -30.661  53.257  36.275  1.00  0.00      1S   H  
ATOM   2973 HD23 LEU   194     -29.559  52.569  37.529  1.00  0.00      1S   H  
ATOM   2974  N   GLY   195     -29.718  58.462  34.846  1.00  1.00      1S   N  
ATOM   2975  CA  GLY   195     -30.214  59.442  33.896  1.00  1.00      1S   C  
ATOM   2976  C   GLY   195     -29.508  59.350  32.573  1.00  1.00      1S   C  
ATOM   2977  O   GLY   195     -30.139  59.357  31.521  1.00  1.00      1S   O  
ATOM   2978  HN  GLY   195     -29.337  58.826  35.695  1.00  0.00      1S   H  
ATOM   2979  HA1 GLY   195     -30.015  60.418  34.312  1.00  0.00      1S   H  
ATOM   2980  HA2 GLY   195     -31.265  59.248  33.735  1.00  0.00      1S   H  
ATOM   2981  N   VAL   196     -28.167  59.214  32.612  1.00  1.00      1S   N  
ATOM   2982  CA  VAL   196     -27.328  59.133  31.448  1.00  1.00      1S   C  
ATOM   2983  C   VAL   196     -27.621  57.875  30.646  1.00  1.00      1S   C  
ATOM   2984  O   VAL   196     -27.940  57.980  29.466  1.00  1.00      1S   O  
ATOM   2985  CB  VAL   196     -25.855  59.238  31.810  1.00  1.00      1S   C  
ATOM   2986  CG1 VAL   196     -25.014  59.057  30.546  1.00  1.00      1S   C  
ATOM   2987  CG2 VAL   196     -25.563  60.625  32.423  1.00  1.00      1S   C  
ATOM   2988  HN  VAL   196     -27.684  59.188  33.487  1.00  0.00      1S   H  
ATOM   2989  HA  VAL   196     -27.573  59.976  30.817  1.00  0.00      1S   H  
ATOM   2990  HB  VAL   196     -25.582  58.453  32.550  1.00  0.00      1S   H  
ATOM   2991 HG11 VAL   196     -25.641  59.177  29.643  1.00  0.00      1S   H  
ATOM   2992 HG12 VAL   196     -24.554  58.049  30.514  1.00  0.00      1S   H  
ATOM   2993 HG13 VAL   196     -24.214  59.826  30.509  1.00  0.00      1S   H  
ATOM   2994 HG21 VAL   196     -26.243  60.865  33.260  1.00  0.00      1S   H  
ATOM   2995 HG22 VAL   196     -25.679  61.418  31.655  1.00  0.00      1S   H  
ATOM   2996 HG23 VAL   196     -24.520  60.654  32.804  1.00  0.00      1S   H  
ATOM   2997  N   TYR   197     -27.555  56.666  31.256  1.00  1.00      1S   N  
ATOM   2998  CA  TYR   197     -27.767  55.416  30.546  1.00  1.00      1S   C  
ATOM   2999  C   TYR   197     -29.199  55.232  30.152  1.00  1.00      1S   C  
ATOM   3000  O   TYR   197     -29.452  54.616  29.129  1.00  1.00      1S   O  
ATOM   3001  CB  TYR   197     -27.356  54.134  31.310  1.00  1.00      1S   C  
ATOM   3002  CG  TYR   197     -25.865  54.072  31.414  1.00  1.00      1S   C  
ATOM   3003  CD1 TYR   197     -25.258  54.332  32.644  1.00  1.00      1S   C  
ATOM   3004  CD2 TYR   197     -25.055  53.791  30.297  1.00  1.00      1S   C  
ATOM   3005  CE1 TYR   197     -23.876  54.414  32.744  1.00  1.00      1S   C  
ATOM   3006  CE2 TYR   197     -23.659  53.782  30.419  1.00  1.00      1S   C  
ATOM   3007  CZ  TYR   197     -23.068  54.090  31.653  1.00  1.00      1S   C  
ATOM   3008  OH  TYR   197     -21.670  54.076  31.828  1.00  1.00      1S   O  
ATOM   3009  HN  TYR   197     -27.335  56.585  32.228  1.00  0.00      1S   H  
ATOM   3010  HA  TYR   197     -27.198  55.469  29.628  1.00  0.00      1S   H  
ATOM   3011  HB1 TYR   197     -27.677  53.219  30.766  1.00  0.00      1S   H  
ATOM   3012  HB2 TYR   197     -27.806  54.125  32.327  1.00  0.00      1S   H  
ATOM   3013  HD1 TYR   197     -25.859  54.490  33.522  1.00  0.00      1S   H  
ATOM   3014  HD2 TYR   197     -25.509  53.577  29.340  1.00  0.00      1S   H  
ATOM   3015  HE1 TYR   197     -23.444  54.725  33.680  1.00  0.00      1S   H  
ATOM   3016  HE2 TYR   197     -23.048  53.550  29.561  1.00  0.00      1S   H  
ATOM   3017  HH  TYR   197     -21.489  54.087  32.771  1.00  0.00      1S   H  
ATOM   3018  N   LEU   198     -30.180  55.778  30.907  1.00  1.00      1S   N  
ATOM   3019  CA  LEU   198     -31.581  55.722  30.541  1.00  1.00      1S   C  
ATOM   3020  C   LEU   198     -31.805  56.449  29.256  1.00  1.00      1S   C  
ATOM   3021  O   LEU   198     -32.481  55.945  28.372  1.00  1.00      1S   O  
ATOM   3022  CB  LEU   198     -32.528  56.326  31.604  1.00  1.00      1S   C  
ATOM   3023  CG  LEU   198     -32.785  55.375  32.795  1.00  1.00      1S   C  
ATOM   3024  CD1 LEU   198     -33.483  56.114  33.952  1.00  1.00      1S   C  
ATOM   3025  CD2 LEU   198     -33.570  54.123  32.368  1.00  1.00      1S   C  
ATOM   3026  HN  LEU   198     -29.976  56.260  31.759  1.00  0.00      1S   H  
ATOM   3027  HA  LEU   198     -31.833  54.688  30.362  1.00  0.00      1S   H  
ATOM   3028  HB1 LEU   198     -33.518  56.569  31.157  1.00  0.00      1S   H  
ATOM   3029  HB2 LEU   198     -32.090  57.279  31.975  1.00  0.00      1S   H  
ATOM   3030  HG  LEU   198     -31.803  55.018  33.178  1.00  0.00      1S   H  
ATOM   3031 HD11 LEU   198     -34.481  56.478  33.633  1.00  0.00      1S   H  
ATOM   3032 HD12 LEU   198     -32.874  56.984  34.278  1.00  0.00      1S   H  
ATOM   3033 HD13 LEU   198     -33.611  55.432  34.820  1.00  0.00      1S   H  
ATOM   3034 HD21 LEU   198     -32.967  53.498  31.677  1.00  0.00      1S   H  
ATOM   3035 HD22 LEU   198     -34.511  54.415  31.856  1.00  0.00      1S   H  
ATOM   3036 HD23 LEU   198     -33.821  53.507  33.257  1.00  0.00      1S   H  
ATOM   3037  N   ARG   199     -31.192  57.628  29.097  1.00  1.00      1S   N  
ATOM   3038  CA  ARG   199     -31.309  58.395  27.892  1.00  1.00      1S   C  
ATOM   3039  C   ARG   199     -30.563  57.791  26.723  1.00  1.00      1S   C  
ATOM   3040  O   ARG   199     -31.054  57.829  25.596  1.00  1.00      1S   O  
ATOM   3041  CB  ARG   199     -30.770  59.793  28.139  1.00  1.00      1S   C  
ATOM   3042  CG  ARG   199     -31.678  60.643  29.037  1.00  1.00      1S   C  
ATOM   3043  CD  ARG   199     -31.081  62.027  29.279  1.00  1.00      1S   C  
ATOM   3044  NE  ARG   199     -31.973  62.810  30.178  1.00  1.00      1S   N  
ATOM   3045  CZ  ARG   199     -31.711  64.102  30.503  1.00  1.00      1S   C  
ATOM   3046  NH1 ARG   199     -32.555  64.771  31.323  1.00  1.00      1S   N1+
ATOM   3047  NH2 ARG   199     -30.619  64.730  30.015  1.00  1.00      1S   N  
ATOM   3048  HN  ARG   199     -30.630  58.028  29.820  1.00  0.00      1S   H  
ATOM   3049  HA  ARG   199     -32.353  58.462  27.622  1.00  0.00      1S   H  
ATOM   3050  HB1 ARG   199     -30.681  60.298  27.162  1.00  0.00      1S   H  
ATOM   3051  HB2 ARG   199     -29.752  59.734  28.587  1.00  0.00      1S   H  
ATOM   3052  HG1 ARG   199     -31.828  60.126  30.010  1.00  0.00      1S   H  
ATOM   3053  HG2 ARG   199     -32.676  60.739  28.553  1.00  0.00      1S   H  
ATOM   3054  HD1 ARG   199     -30.997  62.574  28.315  1.00  0.00      1S   H  
ATOM   3055  HD2 ARG   199     -30.078  61.942  29.755  1.00  0.00      1S   H  
ATOM   3056  HE  ARG   199     -32.789  62.362  30.563  1.00  0.00      1S   H  
ATOM   3057 HH11 ARG   199     -33.371  64.310  31.686  1.00  0.00      1S   H  
ATOM   3058 HH12 ARG   199     -32.372  65.722  31.567  1.00  0.00      1S   H  
ATOM   3059 HH21 ARG   199     -29.993  64.247  29.395  1.00  0.00      1S   H  
ATOM   3060 HH22 ARG   199     -30.427  65.684  30.265  1.00  0.00      1S   H  
ATOM   3061  N   ILE   200     -29.370  57.197  26.968  1.00  1.00      1S   N  
ATOM   3062  CA  ILE   200     -28.587  56.502  25.964  1.00  1.00      1S   C  
ATOM   3063  C   ILE   200     -29.342  55.276  25.475  1.00  1.00      1S   C  
ATOM   3064  O   ILE   200     -29.307  54.951  24.293  1.00  1.00      1S   O  
ATOM   3065  CB  ILE   200     -27.205  56.108  26.484  1.00  1.00      1S   C  
ATOM   3066  CG1 ILE   200     -26.332  57.350  26.763  1.00  1.00      1S   C  
ATOM   3067  CG2 ILE   200     -26.511  55.193  25.461  1.00  1.00      1S   C  
ATOM   3068  CD  ILE   200     -25.077  57.012  27.574  1.00  1.00      1S   C  
ATOM   3069  HN  ILE   200     -28.972  57.212  27.885  1.00  0.00      1S   H  
ATOM   3070  HA  ILE   200     -28.460  57.169  25.123  1.00  0.00      1S   H  
ATOM   3071  HB  ILE   200     -27.318  55.547  27.439  1.00  0.00      1S   H  
ATOM   3072 HG11 ILE   200     -26.916  58.107  27.324  1.00  0.00      1S   H  
ATOM   3073 HG12 ILE   200     -26.039  57.811  25.795  1.00  0.00      1S   H  
ATOM   3074 HG21 ILE   200     -26.745  55.548  24.438  1.00  0.00      1S   H  
ATOM   3075 HG22 ILE   200     -26.879  54.151  25.557  1.00  0.00      1S   H  
ATOM   3076 HG23 ILE   200     -25.410  55.190  25.590  1.00  0.00      1S   H  
ATOM   3077  HD1 ILE   200     -24.370  56.413  26.966  1.00  0.00      1S   H  
ATOM   3078  HD2 ILE   200     -25.338  56.431  28.483  1.00  0.00      1S   H  
ATOM   3079  HD3 ILE   200     -24.560  57.939  27.895  1.00  0.00      1S   H  
ATOM   3080  N   PHE   201     -30.074  54.590  26.382  1.00  1.00      1S   N  
ATOM   3081  CA  PHE   201     -30.848  53.394  26.130  1.00  1.00      1S   C  
ATOM   3082  C   PHE   201     -32.059  53.694  25.310  1.00  1.00      1S   C  
ATOM   3083  O   PHE   201     -32.406  52.935  24.410  1.00  1.00      1S   O  
ATOM   3084  CB  PHE   201     -31.342  52.745  27.447  1.00  1.00      1S   C  
ATOM   3085  CG  PHE   201     -30.300  51.854  28.072  1.00  1.00      1S   C  
ATOM   3086  CD1 PHE   201     -28.920  51.918  27.770  1.00  1.00      1S   C  
ATOM   3087  CD2 PHE   201     -30.740  50.894  28.998  1.00  1.00      1S   C  
ATOM   3088  CE1 PHE   201     -28.021  51.017  28.344  1.00  1.00      1S   C  
ATOM   3089  CE2 PHE   201     -29.842  49.989  29.570  1.00  1.00      1S   C  
ATOM   3090  CZ  PHE   201     -28.487  50.041  29.228  1.00  1.00      1S   C  
ATOM   3091  HN  PHE   201     -30.065  54.877  27.340  1.00  0.00      1S   H  
ATOM   3092  HA  PHE   201     -30.245  52.701  25.559  1.00  0.00      1S   H  
ATOM   3093  HB1 PHE   201     -32.239  52.112  27.269  1.00  0.00      1S   H  
ATOM   3094  HB2 PHE   201     -31.611  53.531  28.183  1.00  0.00      1S   H  
ATOM   3095  HD1 PHE   201     -28.513  52.649  27.091  1.00  0.00      1S   H  
ATOM   3096  HD2 PHE   201     -31.788  50.839  29.254  1.00  0.00      1S   H  
ATOM   3097  HE1 PHE   201     -26.971  51.074  28.096  1.00  0.00      1S   H  
ATOM   3098  HE2 PHE   201     -30.194  49.244  30.268  1.00  0.00      1S   H  
ATOM   3099  HZ  PHE   201     -27.805  49.319  29.646  1.00  0.00      1S   H  
ATOM   3100  N   LEU   202     -32.718  54.835  25.583  1.00  1.00      1S   N  
ATOM   3101  CA  LEU   202     -33.849  55.293  24.813  1.00  1.00      1S   C  
ATOM   3102  C   LEU   202     -33.434  55.573  23.395  1.00  1.00      1S   C  
ATOM   3103  O   LEU   202     -34.185  55.309  22.466  1.00  1.00      1S   O  
ATOM   3104  CB  LEU   202     -34.464  56.578  25.406  1.00  1.00      1S   C  
ATOM   3105  CG  LEU   202     -35.199  56.351  26.745  1.00  1.00      1S   C  
ATOM   3106  CD1 LEU   202     -35.556  57.693  27.409  1.00  1.00      1S   C  
ATOM   3107  CD2 LEU   202     -36.426  55.435  26.601  1.00  1.00      1S   C  
ATOM   3108  HN  LEU   202     -32.439  55.426  26.339  1.00  0.00      1S   H  
ATOM   3109  HA  LEU   202     -34.582  54.501  24.788  1.00  0.00      1S   H  
ATOM   3110  HB1 LEU   202     -35.193  57.020  24.691  1.00  0.00      1S   H  
ATOM   3111  HB2 LEU   202     -33.651  57.322  25.565  1.00  0.00      1S   H  
ATOM   3112  HG  LEU   202     -34.514  55.819  27.436  1.00  0.00      1S   H  
ATOM   3113 HD11 LEU   202     -36.266  58.261  26.773  1.00  0.00      1S   H  
ATOM   3114 HD12 LEU   202     -34.641  58.305  27.555  1.00  0.00      1S   H  
ATOM   3115 HD13 LEU   202     -36.023  57.519  28.401  1.00  0.00      1S   H  
ATOM   3116 HD21 LEU   202     -36.113  54.406  26.323  1.00  0.00      1S   H  
ATOM   3117 HD22 LEU   202     -37.111  55.824  25.821  1.00  0.00      1S   H  
ATOM   3118 HD23 LEU   202     -36.973  55.377  27.565  1.00  0.00      1S   H  
ATOM   3119  N   ALA   203     -32.201  56.075  23.197  1.00  1.00      1S   N  
ATOM   3120  CA  ALA   203     -31.700  56.429  21.896  1.00  1.00      1S   C  
ATOM   3121  C   ALA   203     -31.185  55.226  21.155  1.00  1.00      1S   C  
ATOM   3122  O   ALA   203     -31.329  55.144  19.939  1.00  1.00      1S   O  
ATOM   3123  CB  ALA   203     -30.580  57.469  22.021  1.00  1.00      1S   C  
ATOM   3124  HN  ALA   203     -31.579  56.232  23.960  1.00  0.00      1S   H  
ATOM   3125  HA  ALA   203     -32.509  56.856  21.320  1.00  0.00      1S   H  
ATOM   3126  HB1 ALA   203     -29.708  57.052  22.569  1.00  0.00      1S   H  
ATOM   3127  HB2 ALA   203     -30.957  58.348  22.588  1.00  0.00      1S   H  
ATOM   3128  HB3 ALA   203     -30.250  57.814  21.018  1.00  0.00      1S   H  
ATOM   3129  N   ALA   204     -30.605  54.239  21.878  1.00  1.00      1S   N  
ATOM   3130  CA  ALA   204     -30.138  52.987  21.341  1.00  1.00      1S   C  
ATOM   3131  C   ALA   204     -31.251  52.245  20.674  1.00  1.00      1S   C  
ATOM   3132  O   ALA   204     -31.122  51.836  19.531  1.00  1.00      1S   O  
ATOM   3133  CB  ALA   204     -29.588  52.057  22.443  1.00  1.00      1S   C  
ATOM   3134  HN  ALA   204     -30.464  54.347  22.861  1.00  0.00      1S   H  
ATOM   3135  HA  ALA   204     -29.376  53.192  20.601  1.00  0.00      1S   H  
ATOM   3136  HB1 ALA   204     -30.254  52.052  23.328  1.00  0.00      1S   H  
ATOM   3137  HB2 ALA   204     -28.579  52.395  22.760  1.00  0.00      1S   H  
ATOM   3138  HB3 ALA   204     -29.502  51.010  22.086  1.00  0.00      1S   H  
ATOM   3139  N   ARG   205     -32.377  52.059  21.382  1.00  1.00      1S   N  
ATOM   3140  CA  ARG   205     -33.434  51.170  20.970  1.00  1.00      1S   C  
ATOM   3141  C   ARG   205     -34.222  51.712  19.815  1.00  1.00      1S   C  
ATOM   3142  O   ARG   205     -34.598  50.970  18.909  1.00  1.00      1S   O  
ATOM   3143  CB  ARG   205     -34.390  50.916  22.141  1.00  1.00      1S   C  
ATOM   3144  CG  ARG   205     -33.697  50.145  23.272  1.00  1.00      1S   C  
ATOM   3145  CD  ARG   205     -34.623  49.970  24.468  1.00  1.00      1S   C  
ATOM   3146  NE  ARG   205     -33.878  49.275  25.559  1.00  1.00      1S   N  
ATOM   3147  CZ  ARG   205     -34.469  48.949  26.738  1.00  1.00      1S   C  
ATOM   3148  NH1 ARG   205     -33.754  48.319  27.700  1.00  1.00      1S   N1+
ATOM   3149  NH2 ARG   205     -35.768  49.247  26.959  1.00  1.00      1S   N  
ATOM   3150  HN  ARG   205     -32.482  52.467  22.287  1.00  0.00      1S   H  
ATOM   3151  HA  ARG   205     -32.990  50.233  20.663  1.00  0.00      1S   H  
ATOM   3152  HB1 ARG   205     -35.269  50.324  21.802  1.00  0.00      1S   H  
ATOM   3153  HB2 ARG   205     -34.757  51.890  22.537  1.00  0.00      1S   H  
ATOM   3154  HG1 ARG   205     -32.782  50.689  23.591  1.00  0.00      1S   H  
ATOM   3155  HG2 ARG   205     -33.377  49.151  22.886  1.00  0.00      1S   H  
ATOM   3156  HD1 ARG   205     -35.505  49.353  24.182  1.00  0.00      1S   H  
ATOM   3157  HD2 ARG   205     -34.959  50.963  24.845  1.00  0.00      1S   H  
ATOM   3158  HE  ARG   205     -32.907  49.050  25.418  1.00  0.00      1S   H  
ATOM   3159 HH11 ARG   205     -32.789  48.091  27.541  1.00  0.00      1S   H  
ATOM   3160 HH12 ARG   205     -34.188  48.070  28.564  1.00  0.00      1S   H  
ATOM   3161 HH21 ARG   205     -36.302  49.713  26.248  1.00  0.00      1S   H  
ATOM   3162 HH22 ARG   205     -36.207  49.002  27.828  1.00  0.00      1S   H  
ATOM   3163  N   ARG   206     -34.467  53.038  19.817  1.00  1.00      1S   N  
ATOM   3164  CA  ARG   206     -35.207  53.711  18.781  1.00  1.00      1S   C  
ATOM   3165  C   ARG   206     -34.398  53.771  17.508  1.00  1.00      1S   C  
ATOM   3166  O   ARG   206     -34.952  53.656  16.414  1.00  1.00      1S   O  
ATOM   3167  CB  ARG   206     -35.561  55.147  19.221  1.00  1.00      1S   C  
ATOM   3168  CG  ARG   206     -36.492  55.181  20.445  1.00  1.00      1S   C  
ATOM   3169  CD  ARG   206     -36.676  56.603  20.983  1.00  1.00      1S   C  
ATOM   3170  NE  ARG   206     -37.467  56.557  22.254  1.00  1.00      1S   N  
ATOM   3171  CZ  ARG   206     -37.779  57.679  22.955  1.00  1.00      1S   C  
ATOM   3172  NH1 ARG   206     -38.523  57.587  24.083  1.00  1.00      1S   N1+
ATOM   3173  NH2 ARG   206     -37.358  58.891  22.535  1.00  1.00      1S   N  
ATOM   3174  HN  ARG   206     -34.143  53.619  20.560  1.00  0.00      1S   H  
ATOM   3175  HA  ARG   206     -36.117  53.159  18.588  1.00  0.00      1S   H  
ATOM   3176  HB1 ARG   206     -36.060  55.691  18.389  1.00  0.00      1S   H  
ATOM   3177  HB2 ARG   206     -34.622  55.690  19.474  1.00  0.00      1S   H  
ATOM   3178  HG1 ARG   206     -36.063  54.540  21.247  1.00  0.00      1S   H  
ATOM   3179  HG2 ARG   206     -37.477  54.745  20.171  1.00  0.00      1S   H  
ATOM   3180  HD1 ARG   206     -37.220  57.228  20.241  1.00  0.00      1S   H  
ATOM   3181  HD2 ARG   206     -35.685  57.060  21.205  1.00  0.00      1S   H  
ATOM   3182  HE  ARG   206     -37.779  55.663  22.598  1.00  0.00      1S   H  
ATOM   3183 HH11 ARG   206     -38.850  56.691  24.399  1.00  0.00      1S   H  
ATOM   3184 HH12 ARG   206     -38.767  58.411  24.592  1.00  0.00      1S   H  
ATOM   3185 HH21 ARG   206     -36.808  58.968  21.700  1.00  0.00      1S   H  
ATOM   3186 HH22 ARG   206     -37.602  59.720  23.046  1.00  0.00      1S   H  
ATOM   3187  N   GLN   207     -33.062  53.961  17.646  1.00  1.00      1S   N  
ATOM   3188  CA  GLN   207     -32.175  54.250  16.550  1.00  1.00      1S   C  
ATOM   3189  C   GLN   207     -31.067  53.228  16.392  1.00  1.00      1S   C  
ATOM   3190  O   GLN   207     -30.019  53.566  15.854  1.00  1.00      1S   O  
ATOM   3191  CB  GLN   207     -31.562  55.661  16.690  1.00  1.00      1S   C  
ATOM   3192  CG  GLN   207     -32.648  56.753  16.674  1.00  1.00      1S   C  
ATOM   3193  CD  GLN   207     -32.039  58.109  17.039  1.00  1.00      1S   C  
ATOM   3194  NE2 GLN   207     -32.283  59.133  16.172  1.00  1.00      1S   N  
ATOM   3195  OE1 GLN   207     -31.388  58.249  18.079  1.00  1.00      1S   O  
ATOM   3196  HN  GLN   207     -32.643  54.015  18.551  1.00  0.00      1S   H  
ATOM   3197  HA  GLN   207     -32.738  54.258  15.631  1.00  0.00      1S   H  
ATOM   3198  HB1 GLN   207     -30.858  55.866  15.853  1.00  0.00      1S   H  
ATOM   3199  HB2 GLN   207     -30.984  55.710  17.636  1.00  0.00      1S   H  
ATOM   3200  HG1 GLN   207     -33.440  56.529  17.418  1.00  0.00      1S   H  
ATOM   3201  HG2 GLN   207     -33.114  56.785  15.666  1.00  0.00      1S   H  
ATOM   3202 HE21 GLN   207     -31.920  60.042  16.375  1.00  0.00      1S   H  
ATOM   3203 HE22 GLN   207     -32.827  58.974  15.349  1.00  0.00      1S   H  
ATOM   3204  N   LEU   208     -31.270  51.931  16.755  1.00  1.00      1S   N  
ATOM   3205  CA  LEU   208     -30.392  50.841  16.323  1.00  1.00      1S   C  
ATOM   3206  C   LEU   208     -30.829  50.363  14.946  1.00  1.00      1S   C  
ATOM   3207  O   LEU   208     -30.969  49.181  14.646  1.00  1.00      1S   O  
ATOM   3208  CB  LEU   208     -30.188  49.697  17.358  1.00  1.00      1S   C  
ATOM   3209  CG  LEU   208     -31.431  48.978  17.950  1.00  1.00      1S   C  
ATOM   3210  CD1 LEU   208     -32.250  48.166  16.937  1.00  1.00      1S   C  
ATOM   3211  CD2 LEU   208     -31.013  48.038  19.097  1.00  1.00      1S   C  
ATOM   3212  HN  LEU   208     -32.044  51.666  17.325  1.00  0.00      1S   H  
ATOM   3213  HA  LEU   208     -29.411  51.250  16.204  1.00  0.00      1S   H  
ATOM   3214  HB1 LEU   208     -29.661  50.165  18.218  1.00  0.00      1S   H  
ATOM   3215  HB2 LEU   208     -29.491  48.940  16.939  1.00  0.00      1S   H  
ATOM   3216  HG  LEU   208     -32.105  49.751  18.385  1.00  0.00      1S   H  
ATOM   3217 HD11 LEU   208     -31.573  47.510  16.348  1.00  0.00      1S   H  
ATOM   3218 HD12 LEU   208     -32.795  48.844  16.247  1.00  0.00      1S   H  
ATOM   3219 HD13 LEU   208     -32.994  47.526  17.451  1.00  0.00      1S   H  
ATOM   3220 HD21 LEU   208     -30.537  48.609  19.921  1.00  0.00      1S   H  
ATOM   3221 HD22 LEU   208     -30.296  47.276  18.724  1.00  0.00      1S   H  
ATOM   3222 HD23 LEU   208     -31.906  47.512  19.498  1.00  0.00      1S   H  
ATOM   3223  N   ARG   209     -31.060  51.342  14.055  1.00  1.00      1S   N  
ATOM   3224  CA  ARG   209     -32.178  51.361  13.153  1.00  1.00      1S   C  
ATOM   3225  C   ARG   209     -31.743  51.228  11.730  1.00  1.00      1S   C  
ATOM   3226  O   ARG   209     -32.410  50.574  10.932  1.00  1.00      1S   O  
ATOM   3227  CB  ARG   209     -32.898  52.698  13.359  1.00  1.00      1S   C  
ATOM   3228  CG  ARG   209     -34.046  52.982  12.398  1.00  1.00      1S   C  
ATOM   3229  CD  ARG   209     -34.736  54.290  12.759  1.00  1.00      1S   C  
ATOM   3230  NE  ARG   209     -35.826  54.510  11.769  1.00  1.00      1S   N  
ATOM   3231  CZ  ARG   209     -36.625  55.607  11.802  1.00  1.00      1S   C  
ATOM   3232  NH1 ARG   209     -37.601  55.749  10.876  1.00  1.00      1S   N1+
ATOM   3233  NH2 ARG   209     -36.453  56.553  12.750  1.00  1.00      1S   N  
ATOM   3234  HN  ARG   209     -30.657  52.240  14.213  1.00  0.00      1S   H  
ATOM   3235  HA  ARG   209     -32.849  50.544  13.380  1.00  0.00      1S   H  
ATOM   3236  HB1 ARG   209     -32.161  53.531  13.305  1.00  0.00      1S   H  
ATOM   3237  HB2 ARG   209     -33.317  52.685  14.391  1.00  0.00      1S   H  
ATOM   3238  HG1 ARG   209     -34.772  52.139  12.444  1.00  0.00      1S   H  
ATOM   3239  HG2 ARG   209     -33.652  53.052  11.359  1.00  0.00      1S   H  
ATOM   3240  HD1 ARG   209     -34.018  55.139  12.702  1.00  0.00      1S   H  
ATOM   3241  HD2 ARG   209     -35.177  54.235  13.780  1.00  0.00      1S   H  
ATOM   3242  HE  ARG   209     -35.972  53.818  11.053  1.00  0.00      1S   H  
ATOM   3243 HH11 ARG   209     -37.729  55.044  10.172  1.00  0.00      1S   H  
ATOM   3244 HH12 ARG   209     -38.196  56.550  10.891  1.00  0.00      1S   H  
ATOM   3245 HH21 ARG   209     -35.733  56.443  13.440  1.00  0.00      1S   H  
ATOM   3246 HH22 ARG   209     -37.046  57.363  12.774  1.00  0.00      1S   H  
ATOM   3247  N   ALA   210     -30.571  51.800  11.375  1.00  1.00      1S   N  
ATOM   3248  CA  ALA   210     -29.853  51.393  10.188  1.00  1.00      1S   C  
ATOM   3249  C   ALA   210     -29.345  49.995  10.406  1.00  1.00      1S   C  
ATOM   3250  O   ALA   210     -29.309  49.194   9.474  1.00  1.00      1S   O  
ATOM   3251  CB  ALA   210     -28.583  52.230   9.915  1.00  1.00      1S   C  
ATOM   3252  HN  ALA   210     -30.082  52.415  11.988  1.00  0.00      1S   H  
ATOM   3253  HA  ALA   210     -30.520  51.425   9.338  1.00  0.00      1S   H  
ATOM   3254  HB1 ALA   210     -27.807  52.061  10.693  1.00  0.00      1S   H  
ATOM   3255  HB2 ALA   210     -28.824  53.312   9.898  1.00  0.00      1S   H  
ATOM   3256  HB3 ALA   210     -28.141  51.952   8.934  1.00  0.00      1S   H  
ATOM   3257  N   ARG   211     -28.941  49.753  11.678  1.00  1.00      1S   N  
ATOM   3258  CA  ARG   211     -28.031  48.756  12.163  1.00  1.00      1S   C  
ATOM   3259  C   ARG   211     -26.606  49.250  12.232  1.00  1.00      1S   C  
ATOM   3260  O   ARG   211     -26.018  49.181  13.297  1.00  1.00      1S   O  
ATOM   3261  CB  ARG   211     -27.991  47.415  11.432  1.00  1.00      1S   C  
ATOM   3262  CG  ARG   211     -29.220  46.516  11.610  1.00  1.00      1S   C  
ATOM   3263  CD  ARG   211     -29.169  45.260  10.717  1.00  1.00      1S   C  
ATOM   3264  NE  ARG   211     -27.967  44.413  11.053  1.00  1.00      1S   N  
ATOM   3265  CZ  ARG   211     -26.718  44.567  10.523  1.00  1.00      1S   C  
ATOM   3266  NH1 ARG   211     -25.694  43.804  10.981  1.00  1.00      1S   N1+
ATOM   3267  NH2 ARG   211     -26.456  45.499   9.582  1.00  1.00      1S   N  
ATOM   3268  HN  ARG   211     -29.253  50.373  12.392  1.00  0.00      1S   H  
ATOM   3269  HA  ARG   211     -28.341  48.558  13.178  1.00  0.00      1S   H  
ATOM   3270  HB1 ARG   211     -27.120  46.836  11.817  1.00  0.00      1S   H  
ATOM   3271  HB2 ARG   211     -27.820  47.592  10.349  1.00  0.00      1S   H  
ATOM   3272  HG1 ARG   211     -30.134  47.095  11.352  1.00  0.00      1S   H  
ATOM   3273  HG2 ARG   211     -29.297  46.218  12.679  1.00  0.00      1S   H  
ATOM   3274  HD1 ARG   211     -29.140  45.538   9.641  1.00  0.00      1S   H  
ATOM   3275  HD2 ARG   211     -30.076  44.645  10.901  1.00  0.00      1S   H  
ATOM   3276  HE  ARG   211     -28.085  43.713  11.764  1.00  0.00      1S   H  
ATOM   3277 HH11 ARG   211     -25.844  43.166  11.743  1.00  0.00      1S   H  
ATOM   3278 HH12 ARG   211     -24.765  43.985  10.672  1.00  0.00      1S   H  
ATOM   3279 HH21 ARG   211     -27.182  46.129   9.297  1.00  0.00      1S   H  
ATOM   3280 HH22 ARG   211     -25.511  45.676   9.293  1.00  0.00      1S   H  
ATOM   3281  N   SER   212     -25.957  49.665  11.119  1.00  1.00      1S   N  
ATOM   3282  CA  SER   212     -24.517  49.447  10.983  1.00  1.00      1S   C  
ATOM   3283  C   SER   212     -23.582  50.128  11.966  1.00  1.00      1S   C  
ATOM   3284  O   SER   212     -22.785  49.432  12.594  1.00  1.00      1S   O  
ATOM   3285  CB  SER   212     -23.998  49.666   9.553  1.00  1.00      1S   C  
ATOM   3286  OG  SER   212     -24.639  48.753   8.670  1.00  1.00      1S   O  
ATOM   3287  HN  SER   212     -26.441  49.862  10.271  1.00  0.00      1S   H  
ATOM   3288  HA  SER   212     -24.385  48.390  11.177  1.00  0.00      1S   H  
ATOM   3289  HB1 SER   212     -22.902  49.475   9.507  1.00  0.00      1S   H  
ATOM   3290  HB2 SER   212     -24.198  50.707   9.219  1.00  0.00      1S   H  
ATOM   3291  HG1 SER   212     -24.233  48.879   7.808  1.00  0.00      1S   H  
ATOM   3292  N   THR   213     -23.645  51.474  12.184  1.00  1.00      1S   N  
ATOM   3293  CA  THR   213     -22.847  52.093  13.248  1.00  1.00      1S   C  
ATOM   3294  C   THR   213     -23.409  51.655  14.587  1.00  1.00      1S   C  
ATOM   3295  O   THR   213     -22.726  51.605  15.604  1.00  1.00      1S   O  
ATOM   3296  CB  THR   213     -22.792  53.636  13.258  1.00  1.00      1S   C  
ATOM   3297  CG2 THR   213     -22.246  54.187  11.932  1.00  1.00      1S   C  
ATOM   3298  OG1 THR   213     -24.052  54.253  13.473  1.00  1.00      1S   O  
ATOM   3299  HN  THR   213     -24.265  52.076  11.687  1.00  0.00      1S   H  
ATOM   3300  HA  THR   213     -21.834  51.727  13.166  1.00  0.00      1S   H  
ATOM   3301  HB  THR   213     -22.116  53.968  14.079  1.00  0.00      1S   H  
ATOM   3302  HG1 THR   213     -23.956  54.781  14.274  1.00  0.00      1S   H  
ATOM   3303 HG21 THR   213     -22.912  53.912  11.087  1.00  0.00      1S   H  
ATOM   3304 HG22 THR   213     -21.226  53.802  11.736  1.00  0.00      1S   H  
ATOM   3305 HG23 THR   213     -22.198  55.298  11.983  1.00  0.00      1S   H  
ATOM   3306  N   LEU   214     -24.713  51.350  14.559  1.00  1.00      1S   N  
ATOM   3307  CA  LEU   214     -25.653  51.582  15.604  1.00  1.00      1S   C  
ATOM   3308  C   LEU   214     -25.700  50.442  16.552  1.00  1.00      1S   C  
ATOM   3309  O   LEU   214     -25.679  50.669  17.750  1.00  1.00      1S   O  
ATOM   3310  CB  LEU   214     -27.038  51.841  14.993  1.00  1.00      1S   C  
ATOM   3311  CG  LEU   214     -27.045  53.045  14.026  1.00  1.00      1S   C  
ATOM   3312  CD1 LEU   214     -28.327  53.124  13.202  1.00  1.00      1S   C  
ATOM   3313  CD2 LEU   214     -26.833  54.360  14.789  1.00  1.00      1S   C  
ATOM   3314  HN  LEU   214     -25.139  51.127  13.687  1.00  0.00      1S   H  
ATOM   3315  HA  LEU   214     -25.334  52.452  16.159  1.00  0.00      1S   H  
ATOM   3316  HB1 LEU   214     -27.744  52.070  15.814  1.00  0.00      1S   H  
ATOM   3317  HB2 LEU   214     -27.392  50.937  14.452  1.00  0.00      1S   H  
ATOM   3318  HG  LEU   214     -26.220  52.907  13.290  1.00  0.00      1S   H  
ATOM   3319 HD11 LEU   214     -29.102  53.728  13.712  1.00  0.00      1S   H  
ATOM   3320 HD12 LEU   214     -28.708  52.098  13.038  1.00  0.00      1S   H  
ATOM   3321 HD13 LEU   214     -28.121  53.605  12.224  1.00  0.00      1S   H  
ATOM   3322 HD21 LEU   214     -25.862  54.359  15.323  1.00  0.00      1S   H  
ATOM   3323 HD22 LEU   214     -27.639  54.496  15.541  1.00  0.00      1S   H  
ATOM   3324 HD23 LEU   214     -26.848  55.219  14.088  1.00  0.00      1S   H  
ATOM   3325  N   GLN   215     -25.694  49.185  16.054  1.00  1.00      1S   N  
ATOM   3326  CA  GLN   215     -25.593  47.966  16.827  1.00  1.00      1S   C  
ATOM   3327  C   GLN   215     -24.390  48.003  17.738  1.00  1.00      1S   C  
ATOM   3328  O   GLN   215     -24.464  47.611  18.901  1.00  1.00      1S   O  
ATOM   3329  CB  GLN   215     -25.432  46.742  15.899  1.00  1.00      1S   C  
ATOM   3330  CG  GLN   215     -26.707  46.430  15.099  1.00  1.00      1S   C  
ATOM   3331  CD  GLN   215     -26.425  45.240  14.182  1.00  1.00      1S   C  
ATOM   3332  NE2 GLN   215     -27.394  44.283  14.122  1.00  1.00      1S   N  
ATOM   3333  OE1 GLN   215     -25.368  45.172  13.548  1.00  1.00      1S   O  
ATOM   3334  HN  GLN   215     -25.722  49.048  15.063  1.00  0.00      1S   H  
ATOM   3335  HA  GLN   215     -26.485  47.866  17.429  1.00  0.00      1S   H  
ATOM   3336  HB1 GLN   215     -25.172  45.842  16.500  1.00  0.00      1S   H  
ATOM   3337  HB2 GLN   215     -24.591  46.941  15.195  1.00  0.00      1S   H  
ATOM   3338  HG1 GLN   215     -27.004  47.297  14.480  1.00  0.00      1S   H  
ATOM   3339  HG2 GLN   215     -27.537  46.198  15.799  1.00  0.00      1S   H  
ATOM   3340 HE21 GLN   215     -28.259  44.418  14.606  1.00  0.00      1S   H  
ATOM   3341 HE22 GLN   215     -27.231  43.451  13.596  1.00  0.00      1S   H  
ATOM   3342  N   LYS   216     -23.265  48.525  17.211  1.00  1.00      1S   N  
ATOM   3343  CA  LYS   216     -22.025  48.663  17.925  1.00  1.00      1S   C  
ATOM   3344  C   LYS   216     -22.079  49.763  18.962  1.00  1.00      1S   C  
ATOM   3345  O   LYS   216     -21.598  49.575  20.078  1.00  1.00      1S   O  
ATOM   3346  CB  LYS   216     -20.868  48.938  16.950  1.00  1.00      1S   C  
ATOM   3347  CG  LYS   216     -19.502  48.967  17.642  1.00  1.00      1S   C  
ATOM   3348  CD  LYS   216     -18.349  49.180  16.660  1.00  1.00      1S   C  
ATOM   3349  CE  LYS   216     -17.000  49.224  17.381  1.00  1.00      1S   C  
ATOM   3350  NZ  LYS   216     -15.899  49.419  16.414  1.00  1.00      1S   N1+
ATOM   3351  HN  LYS   216     -23.251  48.846  16.267  1.00  0.00      1S   H  
ATOM   3352  HA  LYS   216     -21.834  47.728  18.434  1.00  0.00      1S   H  
ATOM   3353  HB1 LYS   216     -21.036  49.900  16.419  1.00  0.00      1S   H  
ATOM   3354  HB2 LYS   216     -20.858  48.131  16.183  1.00  0.00      1S   H  
ATOM   3355  HG1 LYS   216     -19.353  48.007  18.184  1.00  0.00      1S   H  
ATOM   3356  HG2 LYS   216     -19.479  49.791  18.390  1.00  0.00      1S   H  
ATOM   3357  HD1 LYS   216     -18.518  50.137  16.117  1.00  0.00      1S   H  
ATOM   3358  HD2 LYS   216     -18.357  48.353  15.916  1.00  0.00      1S   H  
ATOM   3359  HE1 LYS   216     -16.818  48.270  17.921  1.00  0.00      1S   H  
ATOM   3360  HE2 LYS   216     -16.975  50.066  18.105  1.00  0.00      1S   H  
ATOM   3361  HZ1 LYS   216     -16.040  50.317  15.908  1.00  0.00      1S   H  
ATOM   3362  HZ2 LYS   216     -15.897  48.634  15.733  1.00  0.00      1S   H  
ATOM   3363  HZ3 LYS   216     -14.991  49.444  16.922  1.00  0.00      1S   H  
ATOM   3364  N   GLU   217     -22.684  50.935  18.635  1.00  1.00      1S   N  
ATOM   3365  CA  GLU   217     -22.843  52.051  19.553  1.00  1.00      1S   C  
ATOM   3366  C   GLU   217     -23.707  51.658  20.728  1.00  1.00      1S   C  
ATOM   3367  O   GLU   217     -23.423  52.011  21.872  1.00  1.00      1S   O  
ATOM   3368  CB  GLU   217     -23.491  53.285  18.879  1.00  1.00      1S   C  
ATOM   3369  CG  GLU   217     -22.557  53.977  17.868  1.00  1.00      1S   C  
ATOM   3370  CD  GLU   217     -23.279  55.075  17.084  1.00  1.00      1S   C  
ATOM   3371  OE1 GLU   217     -22.626  55.668  16.185  1.00  1.00      1S   O  
ATOM   3372  OE2 GLU   217     -24.481  55.330  17.357  1.00  1.00      1S   O1-
ATOM   3373  HN  GLU   217     -23.058  51.081  17.721  1.00  0.00      1S   H  
ATOM   3374  HA  GLU   217     -21.866  52.321  19.928  1.00  0.00      1S   H  
ATOM   3375  HB1 GLU   217     -23.764  54.040  19.652  1.00  0.00      1S   H  
ATOM   3376  HB2 GLU   217     -24.426  52.964  18.369  1.00  0.00      1S   H  
ATOM   3377  HG1 GLU   217     -22.160  53.238  17.148  1.00  0.00      1S   H  
ATOM   3378  HG2 GLU   217     -21.692  54.423  18.402  1.00  0.00      1S   H  
ATOM   3379  N   VAL   218     -24.764  50.864  20.449  1.00  1.00      1S   N  
ATOM   3380  CA  VAL   218     -25.659  50.296  21.423  1.00  1.00      1S   C  
ATOM   3381  C   VAL   218     -24.931  49.330  22.337  1.00  1.00      1S   C  
ATOM   3382  O   VAL   218     -25.087  49.408  23.551  1.00  1.00      1S   O  
ATOM   3383  CB  VAL   218     -26.858  49.632  20.755  1.00  1.00      1S   C  
ATOM   3384  CG1 VAL   218     -27.693  48.885  21.800  1.00  1.00      1S   C  
ATOM   3385  CG2 VAL   218     -27.724  50.714  20.084  1.00  1.00      1S   C  
ATOM   3386  HN  VAL   218     -24.976  50.631  19.501  1.00  0.00      1S   H  
ATOM   3387  HA  VAL   218     -26.018  51.107  22.041  1.00  0.00      1S   H  
ATOM   3388  HB  VAL   218     -26.529  48.903  19.981  1.00  0.00      1S   H  
ATOM   3389 HG11 VAL   218     -27.833  49.516  22.704  1.00  0.00      1S   H  
ATOM   3390 HG12 VAL   218     -27.184  47.942  22.090  1.00  0.00      1S   H  
ATOM   3391 HG13 VAL   218     -28.693  48.626  21.392  1.00  0.00      1S   H  
ATOM   3392 HG21 VAL   218     -27.477  50.870  19.024  1.00  0.00      1S   H  
ATOM   3393 HG22 VAL   218     -27.616  51.685  20.608  1.00  0.00      1S   H  
ATOM   3394 HG23 VAL   218     -28.790  50.410  20.114  1.00  0.00      1S   H  
ATOM   3395  N   HSE   219     -24.093  48.417  21.789  1.00  1.00      1S   N  
ATOM   3396  CA  HSE   219     -23.348  47.433  22.554  1.00  1.00      1S   C  
ATOM   3397  C   HSE   219     -22.361  48.071  23.511  1.00  1.00      1S   C  
ATOM   3398  O   HSE   219     -22.192  47.610  24.639  1.00  1.00      1S   O  
ATOM   3399  CB  HSE   219     -22.568  46.470  21.628  1.00  1.00      1S   C  
ATOM   3400  CG  HSE   219     -21.809  45.398  22.362  1.00  1.00      1S   C  
ATOM   3401  CD2 HSE   219     -20.496  45.374  22.717  1.00  1.00      1S   C  
ATOM   3402  ND1 HSE   219     -22.452  44.258  22.811  1.00  1.00      1S   N  
ATOM   3403  CE1 HSE   219     -21.512  43.559  23.415  1.00  1.00      1S   C  
ATOM   3404  NE2 HSE   219     -20.312  44.189  23.390  1.00  1.00      1S   N  
ATOM   3405  HN  HSE   219     -23.972  48.368  20.798  1.00  0.00      1S   H  
ATOM   3406  HA  HSE   219     -24.060  46.863  23.135  1.00  0.00      1S   H  
ATOM   3407  HB1 HSE   219     -21.845  47.051  21.016  1.00  0.00      1S   H  
ATOM   3408  HB2 HSE   219     -23.281  45.983  20.928  1.00  0.00      1S   H  
ATOM   3409  HD2 HSE   219     -19.714  46.098  22.545  1.00  0.00      1S   H  
ATOM   3410  HE1 HSE   219     -21.652  42.580  23.870  1.00  0.00      1S   H  
ATOM   3411  HE2 HSE   219     -19.437  43.841  23.737  1.00  0.00      1S   H  
ATOM   3412  N   ALA   220     -21.710  49.175  23.077  1.00  1.00      1S   N  
ATOM   3413  CA  ALA   220     -20.776  49.940  23.873  1.00  1.00      1S   C  
ATOM   3414  C   ALA   220     -21.451  50.550  25.081  1.00  1.00      1S   C  
ATOM   3415  O   ALA   220     -20.901  50.555  26.177  1.00  1.00      1S   O  
ATOM   3416  CB  ALA   220     -20.139  51.073  23.047  1.00  1.00      1S   C  
ATOM   3417  HN  ALA   220     -21.855  49.518  22.150  1.00  0.00      1S   H  
ATOM   3418  HA  ALA   220     -20.001  49.268  24.213  1.00  0.00      1S   H  
ATOM   3419  HB1 ALA   220     -20.911  51.785  22.684  1.00  0.00      1S   H  
ATOM   3420  HB2 ALA   220     -19.617  50.649  22.162  1.00  0.00      1S   H  
ATOM   3421  HB3 ALA   220     -19.397  51.629  23.656  1.00  0.00      1S   H  
ATOM   3422  N   ALA   221     -22.690  51.049  24.909  1.00  1.00      1S   N  
ATOM   3423  CA  ALA   221     -23.486  51.627  25.963  1.00  1.00      1S   C  
ATOM   3424  C   ALA   221     -23.983  50.600  26.951  1.00  1.00      1S   C  
ATOM   3425  O   ALA   221     -24.005  50.859  28.153  1.00  1.00      1S   O  
ATOM   3426  CB  ALA   221     -24.711  52.330  25.372  1.00  1.00      1S   C  
ATOM   3427  HN  ALA   221     -23.118  51.046  24.007  1.00  0.00      1S   H  
ATOM   3428  HA  ALA   221     -22.877  52.346  26.495  1.00  0.00      1S   H  
ATOM   3429  HB1 ALA   221     -25.331  51.626  24.777  1.00  0.00      1S   H  
ATOM   3430  HB2 ALA   221     -24.384  53.153  24.699  1.00  0.00      1S   H  
ATOM   3431  HB3 ALA   221     -25.339  52.761  26.180  1.00  0.00      1S   H  
ATOM   3432  N   LYS   222     -24.386  49.399  26.466  1.00  1.00      1S   N  
ATOM   3433  CA  LYS   222     -24.891  48.321  27.290  1.00  1.00      1S   C  
ATOM   3434  C   LYS   222     -23.825  47.798  28.204  1.00  1.00      1S   C  
ATOM   3435  O   LYS   222     -24.086  47.570  29.380  1.00  1.00      1S   O  
ATOM   3436  CB  LYS   222     -25.418  47.128  26.468  1.00  1.00      1S   C  
ATOM   3437  CG  LYS   222     -26.728  47.457  25.746  1.00  1.00      1S   C  
ATOM   3438  CD  LYS   222     -27.242  46.283  24.906  1.00  1.00      1S   C  
ATOM   3439  CE  LYS   222     -28.592  46.595  24.256  1.00  1.00      1S   C  
ATOM   3440  NZ  LYS   222     -28.965  45.550  23.278  1.00  1.00      1S   N1+
ATOM   3441  HN  LYS   222     -24.371  49.217  25.484  1.00  0.00      1S   H  
ATOM   3442  HA  LYS   222     -25.693  48.712  27.901  1.00  0.00      1S   H  
ATOM   3443  HB1 LYS   222     -25.622  46.263  27.140  1.00  0.00      1S   H  
ATOM   3444  HB2 LYS   222     -24.650  46.814  25.727  1.00  0.00      1S   H  
ATOM   3445  HG1 LYS   222     -26.581  48.336  25.085  1.00  0.00      1S   H  
ATOM   3446  HG2 LYS   222     -27.496  47.732  26.503  1.00  0.00      1S   H  
ATOM   3447  HD1 LYS   222     -27.348  45.388  25.558  1.00  0.00      1S   H  
ATOM   3448  HD2 LYS   222     -26.480  46.055  24.126  1.00  0.00      1S   H  
ATOM   3449  HE1 LYS   222     -28.544  47.560  23.725  1.00  0.00      1S   H  
ATOM   3450  HE2 LYS   222     -29.394  46.666  25.018  1.00  0.00      1S   H  
ATOM   3451  HZ1 LYS   222     -29.163  44.663  23.783  1.00  0.00      1S   H  
ATOM   3452  HZ2 LYS   222     -28.182  45.400  22.610  1.00  0.00      1S   H  
ATOM   3453  HZ3 LYS   222     -29.813  45.848  22.754  1.00  0.00      1S   H  
ATOM   3454  N   SER   223     -22.587  47.637  27.687  1.00  1.00      1S   N  
ATOM   3455  CA  SER   223     -21.445  47.183  28.451  1.00  1.00      1S   C  
ATOM   3456  C   SER   223     -21.132  48.102  29.600  1.00  1.00      1S   C  
ATOM   3457  O   SER   223     -20.825  47.662  30.701  1.00  1.00      1S   O  
ATOM   3458  CB  SER   223     -20.180  47.000  27.573  1.00  1.00      1S   C  
ATOM   3459  OG  SER   223     -19.679  48.211  27.022  1.00  1.00      1S   O  
ATOM   3460  HN  SER   223     -22.416  47.821  26.721  1.00  0.00      1S   H  
ATOM   3461  HA  SER   223     -21.705  46.222  28.865  1.00  0.00      1S   H  
ATOM   3462  HB1 SER   223     -20.425  46.313  26.736  1.00  0.00      1S   H  
ATOM   3463  HB2 SER   223     -19.371  46.542  28.182  1.00  0.00      1S   H  
ATOM   3464  HG1 SER   223     -20.389  48.598  26.501  1.00  0.00      1S   H  
ATOM   3465  N   LEU   224     -21.239  49.419  29.358  1.00  1.00      1S   N  
ATOM   3466  CA  LEU   224     -20.943  50.425  30.332  1.00  1.00      1S   C  
ATOM   3467  C   LEU   224     -22.022  50.529  31.374  1.00  1.00      1S   C  
ATOM   3468  O   LEU   224     -21.715  50.756  32.539  1.00  1.00      1S   O  
ATOM   3469  CB  LEU   224     -20.725  51.767  29.634  1.00  1.00      1S   C  
ATOM   3470  CG  LEU   224     -19.402  51.847  28.855  1.00  1.00      1S   C  
ATOM   3471  CD1 LEU   224     -19.383  53.137  28.048  1.00  1.00      1S   C  
ATOM   3472  CD2 LEU   224     -18.176  51.791  29.777  1.00  1.00      1S   C  
ATOM   3473  HN  LEU   224     -21.493  49.758  28.455  1.00  0.00      1S   H  
ATOM   3474  HA  LEU   224     -20.042  50.144  30.853  1.00  0.00      1S   H  
ATOM   3475  HB1 LEU   224     -20.683  52.578  30.383  1.00  0.00      1S   H  
ATOM   3476  HB2 LEU   224     -21.575  51.968  28.946  1.00  0.00      1S   H  
ATOM   3477  HG  LEU   224     -19.337  50.995  28.140  1.00  0.00      1S   H  
ATOM   3478 HD11 LEU   224     -19.715  53.986  28.684  1.00  0.00      1S   H  
ATOM   3479 HD12 LEU   224     -20.078  53.051  27.186  1.00  0.00      1S   H  
ATOM   3480 HD13 LEU   224     -18.360  53.349  27.674  1.00  0.00      1S   H  
ATOM   3481 HD21 LEU   224     -18.064  50.781  30.206  1.00  0.00      1S   H  
ATOM   3482 HD22 LEU   224     -18.278  52.524  30.605  1.00  0.00      1S   H  
ATOM   3483 HD23 LEU   224     -17.251  52.020  29.207  1.00  0.00      1S   H  
ATOM   3484  N   ALA   225     -23.303  50.297  31.004  1.00  1.00      1S   N  
ATOM   3485  CA  ALA   225     -24.398  50.206  31.945  1.00  1.00      1S   C  
ATOM   3486  C   ALA   225     -24.240  49.019  32.872  1.00  1.00      1S   C  
ATOM   3487  O   ALA   225     -24.613  49.091  34.039  1.00  1.00      1S   O  
ATOM   3488  CB  ALA   225     -25.750  50.062  31.235  1.00  1.00      1S   C  
ATOM   3489  HN  ALA   225     -23.547  50.153  30.046  1.00  0.00      1S   H  
ATOM   3490  HA  ALA   225     -24.407  51.110  32.538  1.00  0.00      1S   H  
ATOM   3491  HB1 ALA   225     -25.769  49.142  30.612  1.00  0.00      1S   H  
ATOM   3492  HB2 ALA   225     -25.926  50.934  30.570  1.00  0.00      1S   H  
ATOM   3493  HB3 ALA   225     -26.584  50.011  31.967  1.00  0.00      1S   H  
ATOM   3494  N   ILE   226     -23.644  47.908  32.374  1.00  1.00      1S   N  
ATOM   3495  CA  ILE   226     -23.335  46.724  33.157  1.00  1.00      1S   C  
ATOM   3496  C   ILE   226     -22.310  47.051  34.215  1.00  1.00      1S   C  
ATOM   3497  O   ILE   226     -22.483  46.659  35.363  1.00  1.00      1S   O  
ATOM   3498  CB  ILE   226     -22.874  45.550  32.298  1.00  1.00      1S   C  
ATOM   3499  CG1 ILE   226     -24.047  45.063  31.419  1.00  1.00      1S   C  
ATOM   3500  CG2 ILE   226     -22.315  44.391  33.159  1.00  1.00      1S   C  
ATOM   3501  CD  ILE   226     -23.584  44.151  30.289  1.00  1.00      1S   C  
ATOM   3502  HN  ILE   226     -23.387  47.863  31.410  1.00  0.00      1S   H  
ATOM   3503  HA  ILE   226     -24.241  46.429  33.667  1.00  0.00      1S   H  
ATOM   3504  HB  ILE   226     -22.059  45.888  31.623  1.00  0.00      1S   H  
ATOM   3505 HG11 ILE   226     -24.573  45.931  30.974  1.00  0.00      1S   H  
ATOM   3506 HG12 ILE   226     -24.786  44.528  32.053  1.00  0.00      1S   H  
ATOM   3507 HG21 ILE   226     -23.057  44.094  33.930  1.00  0.00      1S   H  
ATOM   3508 HG22 ILE   226     -21.371  44.683  33.663  1.00  0.00      1S   H  
ATOM   3509 HG23 ILE   226     -22.090  43.507  32.529  1.00  0.00      1S   H  
ATOM   3510  HD1 ILE   226     -23.225  43.182  30.695  1.00  0.00      1S   H  
ATOM   3511  HD2 ILE   226     -22.752  44.623  29.726  1.00  0.00      1S   H  
ATOM   3512  HD3 ILE   226     -24.416  43.953  29.581  1.00  0.00      1S   H  
ATOM   3513  N   ILE   227     -21.242  47.812  33.875  1.00  1.00      1S   N  
ATOM   3514  CA  ILE   227     -20.192  48.206  34.803  1.00  1.00      1S   C  
ATOM   3515  C   ILE   227     -20.758  49.065  35.914  1.00  1.00      1S   C  
ATOM   3516  O   ILE   227     -20.431  48.885  37.086  1.00  1.00      1S   O  
ATOM   3517  CB  ILE   227     -19.059  48.940  34.094  1.00  1.00      1S   C  
ATOM   3518  CG1 ILE   227     -18.438  48.006  33.037  1.00  1.00      1S   C  
ATOM   3519  CG2 ILE   227     -17.963  49.362  35.097  1.00  1.00      1S   C  
ATOM   3520  CD  ILE   227     -17.566  48.736  32.026  1.00  1.00      1S   C  
ATOM   3521  HN  ILE   227     -21.123  48.130  32.936  1.00  0.00      1S   H  
ATOM   3522  HA  ILE   227     -19.796  47.304  35.248  1.00  0.00      1S   H  
ATOM   3523  HB  ILE   227     -19.462  49.846  33.587  1.00  0.00      1S   H  
ATOM   3524 HG11 ILE   227     -19.221  47.469  32.468  1.00  0.00      1S   H  
ATOM   3525 HG12 ILE   227     -17.832  47.237  33.564  1.00  0.00      1S   H  
ATOM   3526 HG21 ILE   227     -17.543  48.453  35.566  1.00  0.00      1S   H  
ATOM   3527 HG22 ILE   227     -18.348  50.018  35.898  1.00  0.00      1S   H  
ATOM   3528 HG23 ILE   227     -17.137  49.900  34.588  1.00  0.00      1S   H  
ATOM   3529  HD1 ILE   227     -17.045  49.598  32.492  1.00  0.00      1S   H  
ATOM   3530  HD2 ILE   227     -18.194  49.106  31.195  1.00  0.00      1S   H  
ATOM   3531  HD3 ILE   227     -16.818  48.037  31.600  1.00  0.00      1S   H  
ATOM   3532  N   VAL   228     -21.670  49.994  35.555  1.00  1.00      1S   N  
ATOM   3533  CA  VAL   228     -22.366  50.873  36.471  1.00  1.00      1S   C  
ATOM   3534  C   VAL   228     -23.244  50.096  37.412  1.00  1.00      1S   C  
ATOM   3535  O   VAL   228     -23.296  50.378  38.608  1.00  1.00      1S   O  
ATOM   3536  CB  VAL   228     -23.214  51.856  35.695  1.00  1.00      1S   C  
ATOM   3537  CG1 VAL   228     -24.129  52.676  36.622  1.00  1.00      1S   C  
ATOM   3538  CG2 VAL   228     -22.254  52.728  34.877  1.00  1.00      1S   C  
ATOM   3539  HN  VAL   228     -21.905  50.122  34.592  1.00  0.00      1S   H  
ATOM   3540  HA  VAL   228     -21.633  51.405  37.060  1.00  0.00      1S   H  
ATOM   3541  HB  VAL   228     -23.867  51.310  34.976  1.00  0.00      1S   H  
ATOM   3542 HG11 VAL   228     -23.538  53.097  37.457  1.00  0.00      1S   H  
ATOM   3543 HG12 VAL   228     -24.942  52.053  37.047  1.00  0.00      1S   H  
ATOM   3544 HG13 VAL   228     -24.606  53.491  36.050  1.00  0.00      1S   H  
ATOM   3545 HG21 VAL   228     -21.202  52.429  34.982  1.00  0.00      1S   H  
ATOM   3546 HG22 VAL   228     -22.343  53.793  35.152  1.00  0.00      1S   H  
ATOM   3547 HG23 VAL   228     -22.498  52.615  33.806  1.00  0.00      1S   H  
ATOM   3548  N   GLY   229     -23.942  49.080  36.865  1.00  1.00      1S   N  
ATOM   3549  CA  GLY   229     -24.823  48.202  37.588  1.00  1.00      1S   C  
ATOM   3550  C   GLY   229     -24.104  47.376  38.603  1.00  1.00      1S   C  
ATOM   3551  O   GLY   229     -24.593  47.255  39.715  1.00  1.00      1S   O  
ATOM   3552  HN  GLY   229     -23.894  48.912  35.882  1.00  0.00      1S   H  
ATOM   3553  HA1 GLY   229     -25.273  47.537  36.867  1.00  0.00      1S   H  
ATOM   3554  HA2 GLY   229     -25.541  48.819  38.111  1.00  0.00      1S   H  
ATOM   3555  N   LEU   230     -22.912  46.812  38.289  1.00  1.00      1S   N  
ATOM   3556  CA  LEU   230     -22.136  46.025  39.230  1.00  1.00      1S   C  
ATOM   3557  C   LEU   230     -21.779  46.835  40.456  1.00  1.00      1S   C  
ATOM   3558  O   LEU   230     -21.858  46.324  41.570  1.00  1.00      1S   O  
ATOM   3559  CB  LEU   230     -20.841  45.463  38.609  1.00  1.00      1S   C  
ATOM   3560  CG  LEU   230     -21.093  44.449  37.474  1.00  1.00      1S   C  
ATOM   3561  CD1 LEU   230     -19.786  44.156  36.746  1.00  1.00      1S   C  
ATOM   3562  CD2 LEU   230     -21.738  43.135  37.948  1.00  1.00      1S   C  
ATOM   3563  HN  LEU   230     -22.519  46.910  37.375  1.00  0.00      1S   H  
ATOM   3564  HA  LEU   230     -22.753  45.200  39.553  1.00  0.00      1S   H  
ATOM   3565  HB1 LEU   230     -20.234  44.953  39.390  1.00  0.00      1S   H  
ATOM   3566  HB2 LEU   230     -20.235  46.306  38.207  1.00  0.00      1S   H  
ATOM   3567  HG  LEU   230     -21.785  44.900  36.731  1.00  0.00      1S   H  
ATOM   3568 HD11 LEU   230     -19.024  43.821  37.469  1.00  0.00      1S   H  
ATOM   3569 HD12 LEU   230     -19.406  45.061  36.225  1.00  0.00      1S   H  
ATOM   3570 HD13 LEU   230     -19.954  43.344  36.010  1.00  0.00      1S   H  
ATOM   3571 HD21 LEU   230     -22.768  43.312  38.318  1.00  0.00      1S   H  
ATOM   3572 HD22 LEU   230     -21.133  42.678  38.759  1.00  0.00      1S   H  
ATOM   3573 HD23 LEU   230     -21.791  42.415  37.102  1.00  0.00      1S   H  
ATOM   3574  N   PHE   231     -21.445  48.136  40.259  1.00  1.00      1S   N  
ATOM   3575  CA  PHE   231     -21.225  49.136  41.291  1.00  1.00      1S   C  
ATOM   3576  C   PHE   231     -22.424  49.334  42.169  1.00  1.00      1S   C  
ATOM   3577  O   PHE   231     -22.316  49.247  43.394  1.00  1.00      1S   O  
ATOM   3578  CB  PHE   231     -20.618  50.440  40.719  1.00  1.00      1S   C  
ATOM   3579  CG  PHE   231     -20.325  51.411  41.830  1.00  1.00      1S   C  
ATOM   3580  CD1 PHE   231     -19.076  51.428  42.469  1.00  1.00      1S   C  
ATOM   3581  CD2 PHE   231     -21.355  52.235  42.314  1.00  1.00      1S   C  
ATOM   3582  CE1 PHE   231     -18.883  52.207  43.613  1.00  1.00      1S   C  
ATOM   3583  CE2 PHE   231     -21.164  53.014  43.456  1.00  1.00      1S   C  
ATOM   3584  CZ  PHE   231     -19.935  52.979  44.118  1.00  1.00      1S   C  
ATOM   3585  HN  PHE   231     -21.382  48.488  39.327  1.00  0.00      1S   H  
ATOM   3586  HA  PHE   231     -20.486  48.803  41.969  1.00  0.00      1S   H  
ATOM   3587  HB1 PHE   231     -21.292  50.920  39.984  1.00  0.00      1S   H  
ATOM   3588  HB2 PHE   231     -19.657  50.192  40.214  1.00  0.00      1S   H  
ATOM   3589  HD1 PHE   231     -18.271  50.809  42.105  1.00  0.00      1S   H  
ATOM   3590  HD2 PHE   231     -22.323  52.218  41.836  1.00  0.00      1S   H  
ATOM   3591  HE1 PHE   231     -17.924  52.209  44.107  1.00  0.00      1S   H  
ATOM   3592  HE2 PHE   231     -21.970  53.626  43.830  1.00  0.00      1S   H  
ATOM   3593  HZ  PHE   231     -19.785  53.567  45.010  1.00  0.00      1S   H  
ATOM   3594  N   ALA   232     -23.593  49.588  41.563  1.00  1.00      1S   N  
ATOM   3595  CA  ALA   232     -24.812  49.828  42.289  1.00  1.00      1S   C  
ATOM   3596  C   ALA   232     -25.229  48.608  43.082  1.00  1.00      1S   C  
ATOM   3597  O   ALA   232     -25.791  48.720  44.167  1.00  1.00      1S   O  
ATOM   3598  CB  ALA   232     -25.929  50.211  41.312  1.00  1.00      1S   C  
ATOM   3599  HN  ALA   232     -23.660  49.646  40.568  1.00  0.00      1S   H  
ATOM   3600  HA  ALA   232     -24.629  50.648  42.971  1.00  0.00      1S   H  
ATOM   3601  HB1 ALA   232     -26.330  49.331  40.770  1.00  0.00      1S   H  
ATOM   3602  HB2 ALA   232     -25.514  50.905  40.552  1.00  0.00      1S   H  
ATOM   3603  HB3 ALA   232     -26.759  50.718  41.847  1.00  0.00      1S   H  
ATOM   3604  N   LEU   233     -24.906  47.409  42.547  1.00  1.00      1S   N  
ATOM   3605  CA  LEU   233     -25.179  46.122  43.131  1.00  1.00      1S   C  
ATOM   3606  C   LEU   233     -24.333  45.808  44.348  1.00  1.00      1S   C  
ATOM   3607  O   LEU   233     -24.873  45.360  45.357  1.00  1.00      1S   O  
ATOM   3608  CB  LEU   233     -25.003  44.995  42.079  1.00  1.00      1S   C  
ATOM   3609  CG  LEU   233     -26.142  44.945  41.030  1.00  1.00      1S   C  
ATOM   3610  CD1 LEU   233     -25.789  44.018  39.850  1.00  1.00      1S   C  
ATOM   3611  CD2 LEU   233     -27.488  44.557  41.665  1.00  1.00      1S   C  
ATOM   3612  HN  LEU   233     -24.472  47.374  41.647  1.00  0.00      1S   H  
ATOM   3613  HA  LEU   233     -26.202  46.135  43.471  1.00  0.00      1S   H  
ATOM   3614  HB1 LEU   233     -24.956  44.001  42.574  1.00  0.00      1S   H  
ATOM   3615  HB2 LEU   233     -24.040  45.148  41.548  1.00  0.00      1S   H  
ATOM   3616  HG  LEU   233     -26.283  45.965  40.610  1.00  0.00      1S   H  
ATOM   3617 HD11 LEU   233     -25.646  42.976  40.205  1.00  0.00      1S   H  
ATOM   3618 HD12 LEU   233     -24.854  44.357  39.356  1.00  0.00      1S   H  
ATOM   3619 HD13 LEU   233     -26.605  44.030  39.097  1.00  0.00      1S   H  
ATOM   3620 HD21 LEU   233     -27.830  45.347  42.366  1.00  0.00      1S   H  
ATOM   3621 HD22 LEU   233     -27.387  43.602  42.223  1.00  0.00      1S   H  
ATOM   3622 HD23 LEU   233     -28.262  44.436  40.879  1.00  0.00      1S   H  
ATOM   3623  N   CYS   234     -22.995  45.997  44.299  1.00  1.00      1S   N  
ATOM   3624  CA  CYS   234     -22.115  45.431  45.306  1.00  1.00      1S   C  
ATOM   3625  C   CYS   234     -21.930  46.305  46.524  1.00  1.00      1S   C  
ATOM   3626  O   CYS   234     -21.900  45.800  47.646  1.00  1.00      1S   O  
ATOM   3627  CB  CYS   234     -20.714  45.148  44.743  1.00  1.00      1S   C  
ATOM   3628  SG  CYS   234     -20.702  43.839  43.476  1.00  1.00      1S   S  
ATOM   3629  HN  CYS   234     -22.554  46.418  43.508  1.00  0.00      1S   H  
ATOM   3630  HA  CYS   234     -22.532  44.492  45.646  1.00  0.00      1S   H  
ATOM   3631  HB1 CYS   234     -20.044  44.850  45.572  1.00  0.00      1S   H  
ATOM   3632  HB2 CYS   234     -20.316  46.097  44.338  1.00  0.00      1S   H  
ATOM   3633  HG1 CYS   234     -21.438  44.506  42.598  1.00  0.00      1S   H  
ATOM   3634  N   TRP   235     -21.785  47.639  46.343  1.00  1.00      1S   N  
ATOM   3635  CA  TRP   235     -21.550  48.565  47.436  1.00  1.00      1S   C  
ATOM   3636  C   TRP   235     -22.794  48.825  48.248  1.00  1.00      1S   C  
ATOM   3637  O   TRP   235     -22.709  49.389  49.336  1.00  1.00      1S   O  
ATOM   3638  CB  TRP   235     -20.996  49.919  46.929  1.00  1.00      1S   C  
ATOM   3639  CG  TRP   235     -19.554  49.813  46.489  1.00  1.00      1S   C  
ATOM   3640  CD1 TRP   235     -19.070  49.458  45.267  1.00  1.00      1S   C  
ATOM   3641  CD2 TRP   235     -18.398  50.007  47.335  1.00  1.00      1S   C  
ATOM   3642  CE2 TRP   235     -17.265  49.746  46.547  1.00  1.00      1S   C  
ATOM   3643  CE3 TRP   235     -18.277  50.378  48.670  1.00  1.00      1S   C  
ATOM   3644  NE1 TRP   235     -17.694  49.435  45.282  1.00  1.00      1S   N  
ATOM   3645  CZ2 TRP   235     -15.979  49.824  47.079  1.00  1.00      1S   C  
ATOM   3646  CZ3 TRP   235     -16.976  50.489  49.197  1.00  1.00      1S   C  
ATOM   3647  CH2 TRP   235     -15.850  50.196  48.422  1.00  1.00      1S   C  
ATOM   3648  HN  TRP   235     -21.801  48.044  45.431  1.00  0.00      1S   H  
ATOM   3649  HA  TRP   235     -20.821  48.125  48.105  1.00  0.00      1S   H  
ATOM   3650  HB1 TRP   235     -21.041  50.688  47.728  1.00  0.00      1S   H  
ATOM   3651  HB2 TRP   235     -21.616  50.269  46.074  1.00  0.00      1S   H  
ATOM   3652  HD1 TRP   235     -19.683  49.247  44.402  1.00  0.00      1S   H  
ATOM   3653  HE1 TRP   235     -17.121  49.223  44.523  1.00  0.00      1S   H  
ATOM   3654  HE3 TRP   235     -19.134  50.589  49.287  1.00  0.00      1S   H  
ATOM   3655  HZ2 TRP   235     -15.103  49.614  46.489  1.00  0.00      1S   H  
ATOM   3656  HZ3 TRP   235     -16.828  50.813  50.215  1.00  0.00      1S   H  
ATOM   3657  HH2 TRP   235     -14.865  50.272  48.862  1.00  0.00      1S   H  
ATOM   3658  N   LEU   236     -23.980  48.397  47.759  1.00  1.00      1S   N  
ATOM   3659  CA  LEU   236     -25.246  48.636  48.410  1.00  1.00      1S   C  
ATOM   3660  C   LEU   236     -25.353  47.970  49.772  1.00  1.00      1S   C  
ATOM   3661  O   LEU   236     -25.547  48.733  50.718  1.00  1.00      1S   O  
ATOM   3662  CB  LEU   236     -26.440  48.314  47.498  1.00  1.00      1S   C  
ATOM   3663  CG  LEU   236     -27.809  48.545  48.163  1.00  1.00      1S   C  
ATOM   3664  CD1 LEU   236     -28.033  50.038  48.465  1.00  1.00      1S   C  
ATOM   3665  CD2 LEU   236     -28.930  47.939  47.307  1.00  1.00      1S   C  
ATOM   3666  HN  LEU   236     -24.028  47.917  46.886  1.00  0.00      1S   H  
ATOM   3667  HA  LEU   236     -25.279  49.702  48.592  1.00  0.00      1S   H  
ATOM   3668  HB1 LEU   236     -26.376  47.272  47.131  1.00  0.00      1S   H  
ATOM   3669  HB2 LEU   236     -26.375  48.956  46.594  1.00  0.00      1S   H  
ATOM   3670  HG  LEU   236     -27.837  47.993  49.130  1.00  0.00      1S   H  
ATOM   3671 HD11 LEU   236     -27.882  50.640  47.544  1.00  0.00      1S   H  
ATOM   3672 HD12 LEU   236     -27.320  50.393  49.240  1.00  0.00      1S   H  
ATOM   3673 HD13 LEU   236     -29.063  50.208  48.840  1.00  0.00      1S   H  
ATOM   3674 HD21 LEU   236     -28.758  46.849  47.177  1.00  0.00      1S   H  
ATOM   3675 HD22 LEU   236     -28.955  48.418  46.306  1.00  0.00      1S   H  
ATOM   3676 HD23 LEU   236     -29.913  48.083  47.804  1.00  0.00      1S   H  
ATOM   3677  N   PRO   237     -25.173  46.651  50.001  1.00  1.00      1S   N  
ATOM   3678  CA  PRO   237     -24.874  46.087  51.294  1.00  1.00      1S   C  
ATOM   3679  C   PRO   237     -23.961  46.863  52.188  1.00  1.00      1S   C  
ATOM   3680  O   PRO   237     -24.419  47.166  53.279  1.00  1.00      1S   O  
ATOM   3681  CB  PRO   237     -24.332  44.682  50.959  1.00  1.00      1S   C  
ATOM   3682  CG  PRO   237     -24.712  44.459  49.482  1.00  1.00      1S   C  
ATOM   3683  CD  PRO   237     -25.750  45.541  49.235  1.00  1.00      1S   C  
ATOM   3684  HA  PRO   237     -25.815  46.031  51.826  1.00  0.00      1S   H  
ATOM   3685  HB1 PRO   237     -24.811  43.923  51.610  1.00  0.00      1S   H  
ATOM   3686  HB2 PRO   237     -23.228  44.611  51.063  1.00  0.00      1S   H  
ATOM   3687  HG1 PRO   237     -23.834  44.692  48.839  1.00  0.00      1S   H  
ATOM   3688  HG2 PRO   237     -25.066  43.433  49.269  1.00  0.00      1S   H  
ATOM   3689  HD1 PRO   237     -25.919  45.733  48.164  1.00  0.00      1S   H  
ATOM   3690  HD2 PRO   237     -26.707  45.248  49.730  1.00  0.00      1S   H  
ATOM   3691  N   LEU   238     -22.734  47.243  51.768  1.00  1.00      1S   N  
ATOM   3692  CA  LEU   238     -21.784  47.903  52.649  1.00  1.00      1S   C  
ATOM   3693  C   LEU   238     -22.334  49.160  53.268  1.00  1.00      1S   C  
ATOM   3694  O   LEU   238     -22.202  49.389  54.468  1.00  1.00      1S   O  
ATOM   3695  CB  LEU   238     -20.475  48.287  51.930  1.00  1.00      1S   C  
ATOM   3696  CG  LEU   238     -19.408  48.918  52.860  1.00  1.00      1S   C  
ATOM   3697  CD1 LEU   238     -18.994  47.981  54.006  1.00  1.00      1S   C  
ATOM   3698  CD2 LEU   238     -18.185  49.378  52.068  1.00  1.00      1S   C  
ATOM   3699  HN  LEU   238     -22.416  47.051  50.843  1.00  0.00      1S   H  
ATOM   3700  HA  LEU   238     -21.568  47.202  53.441  1.00  0.00      1S   H  
ATOM   3701  HB1 LEU   238     -20.695  48.989  51.096  1.00  0.00      1S   H  
ATOM   3702  HB2 LEU   238     -20.049  47.365  51.484  1.00  0.00      1S   H  
ATOM   3703  HG  LEU   238     -19.834  49.841  53.318  1.00  0.00      1S   H  
ATOM   3704 HD11 LEU   238     -18.670  46.998  53.602  1.00  0.00      1S   H  
ATOM   3705 HD12 LEU   238     -19.839  47.822  54.708  1.00  0.00      1S   H  
ATOM   3706 HD13 LEU   238     -18.152  48.428  54.575  1.00  0.00      1S   H  
ATOM   3707 HD21 LEU   238     -18.494  50.197  51.387  1.00  0.00      1S   H  
ATOM   3708 HD22 LEU   238     -17.763  48.545  51.472  1.00  0.00      1S   H  
ATOM   3709 HD23 LEU   238     -17.395  49.763  52.745  1.00  0.00      1S   H  
ATOM   3710  N   HSD   239     -22.999  49.994  52.447  1.00  1.00      1S   N  
ATOM   3711  CA  HSD   239     -23.560  51.243  52.876  1.00  1.00      1S   C  
ATOM   3712  C   HSD   239     -24.760  51.052  53.771  1.00  1.00      1S   C  
ATOM   3713  O   HSD   239     -24.896  51.779  54.749  1.00  1.00      1S   O  
ATOM   3714  CB  HSD   239     -23.941  52.116  51.675  1.00  1.00      1S   C  
ATOM   3715  CG  HSD   239     -22.726  52.681  50.981  1.00  1.00      1S   C  
ATOM   3716  CD2 HSD   239     -22.055  53.849  51.187  1.00  1.00      1S   C  
ATOM   3717  ND1 HSD   239     -22.030  52.033  49.986  1.00  1.00      1S   N  
ATOM   3718  CE1 HSD   239     -21.000  52.838  49.629  1.00  1.00      1S   C  
ATOM   3719  NE2 HSD   239     -20.979  53.954  50.328  1.00  1.00      1S   N  
ATOM   3720  HN  HSD   239     -23.114  49.774  51.480  1.00  0.00      1S   H  
ATOM   3721  HA  HSD   239     -22.810  51.768  53.451  1.00  0.00      1S   H  
ATOM   3722  HB1 HSD   239     -24.557  52.973  52.021  1.00  0.00      1S   H  
ATOM   3723  HB2 HSD   239     -24.547  51.526  50.952  1.00  0.00      1S   H  
ATOM   3724  HD1 HSD   239     -22.232  51.114  49.637  1.00  0.00      1S   H  
ATOM   3725  HD2 HSD   239     -22.224  54.632  51.915  1.00  0.00      1S   H  
ATOM   3726  HE1 HSD   239     -20.284  52.572  48.853  1.00  0.00      1S   H  
ATOM   3727  N   ILE   240     -25.634  50.050  53.497  1.00  1.00      1S   N  
ATOM   3728  CA  ILE   240     -26.770  49.720  54.347  1.00  1.00      1S   C  
ATOM   3729  C   ILE   240     -26.285  49.208  55.684  1.00  1.00      1S   C  
ATOM   3730  O   ILE   240     -26.887  49.520  56.700  1.00  1.00      1S   O  
ATOM   3731  CB  ILE   240     -27.738  48.712  53.724  1.00  1.00      1S   C  
ATOM   3732  CG1 ILE   240     -28.345  49.286  52.423  1.00  1.00      1S   C  
ATOM   3733  CG2 ILE   240     -28.876  48.340  54.711  1.00  1.00      1S   C  
ATOM   3734  CD  ILE   240     -29.084  48.228  51.598  1.00  1.00      1S   C  
ATOM   3735  HN  ILE   240     -25.519  49.471  52.691  1.00  0.00      1S   H  
ATOM   3736  HA  ILE   240     -27.314  50.636  54.526  1.00  0.00      1S   H  
ATOM   3737  HB  ILE   240     -27.173  47.787  53.468  1.00  0.00      1S   H  
ATOM   3738 HG11 ILE   240     -27.547  49.725  51.790  1.00  0.00      1S   H  
ATOM   3739 HG12 ILE   240     -29.048  50.108  52.685  1.00  0.00      1S   H  
ATOM   3740 HG21 ILE   240     -29.445  49.249  54.998  1.00  0.00      1S   H  
ATOM   3741 HG22 ILE   240     -28.489  47.857  55.630  1.00  0.00      1S   H  
ATOM   3742 HG23 ILE   240     -29.581  47.621  54.245  1.00  0.00      1S   H  
ATOM   3743  HD1 ILE   240     -29.929  47.788  52.166  1.00  0.00      1S   H  
ATOM   3744  HD2 ILE   240     -28.385  47.411  51.316  1.00  0.00      1S   H  
ATOM   3745  HD3 ILE   240     -29.493  48.680  50.671  1.00  0.00      1S   H  
ATOM   3746  N   ILE   241     -25.162  48.450  55.740  1.00  1.00      1S   N  
ATOM   3747  CA  ILE   241     -24.569  47.968  56.977  1.00  1.00      1S   C  
ATOM   3748  C   ILE   241     -24.178  49.131  57.869  1.00  1.00      1S   C  
ATOM   3749  O   ILE   241     -24.480  49.123  59.061  1.00  1.00      1S   O  
ATOM   3750  CB  ILE   241     -23.370  47.046  56.739  1.00  1.00      1S   C  
ATOM   3751  CG1 ILE   241     -23.763  45.718  56.043  1.00  1.00      1S   C  
ATOM   3752  CG2 ILE   241     -22.639  46.726  58.057  1.00  1.00      1S   C  
ATOM   3753  CD  ILE   241     -24.777  44.852  56.793  1.00  1.00      1S   C  
ATOM   3754  HN  ILE   241     -24.685  48.187  54.902  1.00  0.00      1S   H  
ATOM   3755  HA  ILE   241     -25.335  47.420  57.506  1.00  0.00      1S   H  
ATOM   3756  HB  ILE   241     -22.643  47.565  56.074  1.00  0.00      1S   H  
ATOM   3757 HG11 ILE   241     -22.835  45.128  55.878  1.00  0.00      1S   H  
ATOM   3758 HG12 ILE   241     -24.191  45.917  55.051  1.00  0.00      1S   H  
ATOM   3759 HG21 ILE   241     -23.359  46.401  58.837  1.00  0.00      1S   H  
ATOM   3760 HG22 ILE   241     -22.071  47.602  58.432  1.00  0.00      1S   H  
ATOM   3761 HG23 ILE   241     -21.918  45.902  57.874  1.00  0.00      1S   H  
ATOM   3762  HD1 ILE   241     -25.763  45.362  56.845  1.00  0.00      1S   H  
ATOM   3763  HD2 ILE   241     -24.431  44.628  57.822  1.00  0.00      1S   H  
ATOM   3764  HD3 ILE   241     -24.918  43.891  56.253  1.00  0.00      1S   H  
ATOM   3765  N   ASN   242     -23.547  50.182  57.295  1.00  1.00      1S   N  
ATOM   3766  CA  ASN   242     -23.182  51.385  58.020  1.00  1.00      1S   C  
ATOM   3767  C   ASN   242     -24.415  52.153  58.476  1.00  1.00      1S   C  
ATOM   3768  O   ASN   242     -24.473  52.617  59.613  1.00  1.00      1S   O  
ATOM   3769  CB  ASN   242     -22.290  52.336  57.173  1.00  1.00      1S   C  
ATOM   3770  CG  ASN   242     -20.933  51.678  56.873  1.00  1.00      1S   C  
ATOM   3771  ND2 ASN   242     -20.457  51.815  55.601  1.00  1.00      1S   N  
ATOM   3772  OD1 ASN   242     -20.310  51.079  57.755  1.00  1.00      1S   O  
ATOM   3773  HN  ASN   242     -23.305  50.167  56.327  1.00  0.00      1S   H  
ATOM   3774  HA  ASN   242     -22.643  51.082  58.908  1.00  0.00      1S   H  
ATOM   3775  HB1 ASN   242     -22.093  53.273  57.736  1.00  0.00      1S   H  
ATOM   3776  HB2 ASN   242     -22.808  52.593  56.226  1.00  0.00      1S   H  
ATOM   3777 HD21 ASN   242     -19.572  51.415  55.366  1.00  0.00      1S   H  
ATOM   3778 HD22 ASN   242     -20.989  52.310  54.914  1.00  0.00      1S   H  
ATOM   3779  N   CYS   243     -25.437  52.288  57.595  1.00  1.00      1S   N  
ATOM   3780  CA  CYS   243     -26.623  53.094  57.817  1.00  1.00      1S   C  
ATOM   3781  C   CYS   243     -27.614  52.483  58.781  1.00  1.00      1S   C  
ATOM   3782  O   CYS   243     -28.240  53.211  59.550  1.00  1.00      1S   O  
ATOM   3783  CB  CYS   243     -27.392  53.357  56.497  1.00  1.00      1S   C  
ATOM   3784  SG  CYS   243     -26.478  54.462  55.375  1.00  1.00      1S   S  
ATOM   3785  HN  CYS   243     -25.373  51.870  56.690  1.00  0.00      1S   H  
ATOM   3786  HA  CYS   243     -26.307  54.040  58.236  1.00  0.00      1S   H  
ATOM   3787  HB1 CYS   243     -28.376  53.823  56.723  1.00  0.00      1S   H  
ATOM   3788  HB2 CYS   243     -27.593  52.383  55.997  1.00  0.00      1S   H  
ATOM   3789  HG1 CYS   243     -25.502  53.596  55.138  1.00  0.00      1S   H  
ATOM   3790  N   PHE   244     -27.791  51.138  58.746  1.00  1.00      1S   N  
ATOM   3791  CA  PHE   244     -28.804  50.369  59.450  1.00  1.00      1S   C  
ATOM   3792  C   PHE   244     -28.734  50.604  60.931  1.00  1.00      1S   C  
ATOM   3793  O   PHE   244     -29.768  50.704  61.583  1.00  1.00      1S   O  
ATOM   3794  CB  PHE   244     -28.659  48.844  59.170  1.00  1.00      1S   C  
ATOM   3795  CG  PHE   244     -29.749  48.017  59.805  1.00  1.00      1S   C  
ATOM   3796  CD1 PHE   244     -31.032  47.970  59.235  1.00  1.00      1S   C  
ATOM   3797  CD2 PHE   244     -29.501  47.305  60.991  1.00  1.00      1S   C  
ATOM   3798  CE1 PHE   244     -32.049  47.216  59.836  1.00  1.00      1S   C  
ATOM   3799  CE2 PHE   244     -30.517  46.557  61.597  1.00  1.00      1S   C  
ATOM   3800  CZ  PHE   244     -31.790  46.507  61.016  1.00  1.00      1S   C  
ATOM   3801  HN  PHE   244     -27.235  50.586  58.124  1.00  0.00      1S   H  
ATOM   3802  HA  PHE   244     -29.767  50.715  59.099  1.00  0.00      1S   H  
ATOM   3803  HB1 PHE   244     -27.671  48.477  59.524  1.00  0.00      1S   H  
ATOM   3804  HB2 PHE   244     -28.720  48.667  58.076  1.00  0.00      1S   H  
ATOM   3805  HD1 PHE   244     -31.237  48.520  58.328  1.00  0.00      1S   H  
ATOM   3806  HD2 PHE   244     -28.523  47.345  61.448  1.00  0.00      1S   H  
ATOM   3807  HE1 PHE   244     -33.032  47.184  59.390  1.00  0.00      1S   H  
ATOM   3808  HE2 PHE   244     -30.314  46.025  62.512  1.00  0.00      1S   H  
ATOM   3809  HZ  PHE   244     -32.574  45.928  61.481  1.00  0.00      1S   H  
ATOM   3810  N   THR   245     -27.495  50.735  61.452  1.00  1.00      1S   N  
ATOM   3811  CA  THR   245     -27.143  50.993  62.829  1.00  1.00      1S   C  
ATOM   3812  C   THR   245     -27.834  52.200  63.414  1.00  1.00      1S   C  
ATOM   3813  O   THR   245     -28.106  52.247  64.612  1.00  1.00      1S   O  
ATOM   3814  CB  THR   245     -25.630  51.181  62.948  1.00  1.00      1S   C  
ATOM   3815  CG2 THR   245     -25.169  51.460  64.395  1.00  1.00      1S   C  
ATOM   3816  OG1 THR   245     -24.963  50.017  62.475  1.00  1.00      1S   O  
ATOM   3817  HN  THR   245     -26.703  50.642  60.852  1.00  0.00      1S   H  
ATOM   3818  HA  THR   245     -27.469  50.138  63.400  1.00  0.00      1S   H  
ATOM   3819  HB  THR   245     -25.305  52.027  62.302  1.00  0.00      1S   H  
ATOM   3820  HG1 THR   245     -25.247  49.307  63.065  1.00  0.00      1S   H  
ATOM   3821 HG21 THR   245     -25.602  50.712  65.091  1.00  0.00      1S   H  
ATOM   3822 HG22 THR   245     -25.489  52.470  64.724  1.00  0.00      1S   H  
ATOM   3823 HG23 THR   245     -24.062  51.410  64.468  1.00  0.00      1S   H  
ATOM   3824  N   PHE   246     -28.129  53.221  62.585  1.00  1.00      1S   N  
ATOM   3825  CA  PHE   246     -28.435  54.540  63.079  1.00  1.00      1S   C  
ATOM   3826  C   PHE   246     -29.797  54.634  63.704  1.00  1.00      1S   C  
ATOM   3827  O   PHE   246     -29.898  54.878  64.904  1.00  1.00      1S   O  
ATOM   3828  CB  PHE   246     -28.250  55.618  61.987  1.00  1.00      1S   C  
ATOM   3829  CG  PHE   246     -26.816  55.686  61.494  1.00  1.00      1S   C  
ATOM   3830  CD1 PHE   246     -26.574  56.320  60.264  1.00  1.00      1S   C  
ATOM   3831  CD2 PHE   246     -25.707  55.178  62.211  1.00  1.00      1S   C  
ATOM   3832  CE1 PHE   246     -25.277  56.440  59.759  1.00  1.00      1S   C  
ATOM   3833  CE2 PHE   246     -24.413  55.272  61.695  1.00  1.00      1S   C  
ATOM   3834  CZ  PHE   246     -24.198  55.902  60.469  1.00  1.00      1S   C  
ATOM   3835  HN  PHE   246     -28.013  53.140  61.596  1.00  0.00      1S   H  
ATOM   3836  HA  PHE   246     -27.747  54.756  63.883  1.00  0.00      1S   H  
ATOM   3837  HB1 PHE   246     -28.508  56.621  62.387  1.00  0.00      1S   H  
ATOM   3838  HB2 PHE   246     -28.906  55.398  61.116  1.00  0.00      1S   H  
ATOM   3839  HD1 PHE   246     -27.402  56.727  59.705  1.00  0.00      1S   H  
ATOM   3840  HD2 PHE   246     -25.814  54.695  63.168  1.00  0.00      1S   H  
ATOM   3841  HE1 PHE   246     -25.123  56.942  58.818  1.00  0.00      1S   H  
ATOM   3842  HE2 PHE   246     -23.582  54.857  62.246  1.00  0.00      1S   H  
ATOM   3843  HZ  PHE   246     -23.196  55.957  60.078  1.00  0.00      1S   H  
ATOM   3844  N   PHE   247     -30.882  54.453  62.925  1.00  1.00      1S   N  
ATOM   3845  CA  PHE   247     -32.215  54.691  63.441  1.00  1.00      1S   C  
ATOM   3846  C   PHE   247     -32.798  53.428  63.995  1.00  1.00      1S   C  
ATOM   3847  O   PHE   247     -33.692  53.479  64.837  1.00  1.00      1S   O  
ATOM   3848  CB  PHE   247     -33.178  55.263  62.385  1.00  1.00      1S   C  
ATOM   3849  CG  PHE   247     -32.669  56.611  61.954  1.00  1.00      1S   C  
ATOM   3850  CD1 PHE   247     -31.985  56.761  60.736  1.00  1.00      1S   C  
ATOM   3851  CD2 PHE   247     -32.854  57.737  62.777  1.00  1.00      1S   C  
ATOM   3852  CE1 PHE   247     -31.517  58.018  60.337  1.00  1.00      1S   C  
ATOM   3853  CE2 PHE   247     -32.386  58.995  62.377  1.00  1.00      1S   C  
ATOM   3854  CZ  PHE   247     -31.725  59.136  61.152  1.00  1.00      1S   C  
ATOM   3855  HN  PHE   247     -30.810  54.203  61.963  1.00  0.00      1S   H  
ATOM   3856  HA  PHE   247     -32.162  55.394  64.263  1.00  0.00      1S   H  
ATOM   3857  HB1 PHE   247     -34.194  55.408  62.815  1.00  0.00      1S   H  
ATOM   3858  HB2 PHE   247     -33.249  54.595  61.501  1.00  0.00      1S   H  
ATOM   3859  HD1 PHE   247     -31.822  55.901  60.104  1.00  0.00      1S   H  
ATOM   3860  HD2 PHE   247     -33.364  57.634  63.723  1.00  0.00      1S   H  
ATOM   3861  HE1 PHE   247     -31.002  58.135  59.399  1.00  0.00      1S   H  
ATOM   3862  HE2 PHE   247     -32.538  59.856  63.011  1.00  0.00      1S   H  
ATOM   3863  HZ  PHE   247     -31.368  60.105  60.837  1.00  0.00      1S   H  
ATOM   3864  N   CYS   248     -32.282  52.262  63.555  1.00  1.00      1S   N  
ATOM   3865  CA  CYS   248     -32.592  50.999  64.163  1.00  1.00      1S   C  
ATOM   3866  C   CYS   248     -31.324  50.570  64.858  1.00  1.00      1S   C  
ATOM   3867  O   CYS   248     -30.374  50.203  64.174  1.00  1.00      1S   O  
ATOM   3868  CB  CYS   248     -33.005  49.936  63.101  1.00  1.00      1S   C  
ATOM   3869  SG  CYS   248     -33.519  48.330  63.803  1.00  1.00      1S   S  
ATOM   3870  HN  CYS   248     -31.579  52.234  62.848  1.00  0.00      1S   H  
ATOM   3871  HA  CYS   248     -33.388  51.100  64.889  1.00  0.00      1S   H  
ATOM   3872  HB1 CYS   248     -32.170  49.787  62.383  1.00  0.00      1S   H  
ATOM   3873  HB2 CYS   248     -33.852  50.359  62.519  1.00  0.00      1S   H  
ATOM   3874  HG1 CYS   248     -32.338  48.053  64.341  1.00  0.00      1S   H  
ATOM   3875  N   PRO   249     -31.251  50.531  66.187  1.00  1.00      1S   N  
ATOM   3876  CA  PRO   249     -30.221  49.819  66.902  1.00  1.00      1S   C  
ATOM   3877  C   PRO   249     -29.911  48.425  66.430  1.00  1.00      1S   C  
ATOM   3878  O   PRO   249     -30.791  47.717  65.935  1.00  1.00      1S   O  
ATOM   3879  CB  PRO   249     -30.750  49.840  68.351  1.00  1.00      1S   C  
ATOM   3880  CG  PRO   249     -31.861  50.914  68.361  1.00  1.00      1S   C  
ATOM   3881  CD  PRO   249     -31.634  51.649  67.049  1.00  1.00      1S   C  
ATOM   3882  HA  PRO   249     -29.313  50.396  66.779  1.00  0.00      1S   H  
ATOM   3883  HB1 PRO   249     -29.931  50.106  69.050  1.00  0.00      1S   H  
ATOM   3884  HB2 PRO   249     -31.189  48.865  68.653  1.00  0.00      1S   H  
ATOM   3885  HG1 PRO   249     -32.852  50.412  68.298  1.00  0.00      1S   H  
ATOM   3886  HG2 PRO   249     -31.828  51.563  69.257  1.00  0.00      1S   H  
ATOM   3887  HD1 PRO   249     -32.503  52.230  66.689  1.00  0.00      1S   H  
ATOM   3888  HD2 PRO   249     -30.744  52.315  67.155  1.00  0.00      1S   H  
ATOM   3889  N   ASP   250     -28.615  48.076  66.549  1.00  1.00      1S   N  
ATOM   3890  CA  ASP   250     -27.993  46.956  65.896  1.00  1.00      1S   C  
ATOM   3891  C   ASP   250     -28.590  45.646  66.298  1.00  1.00      1S   C  
ATOM   3892  O   ASP   250     -28.916  45.405  67.459  1.00  1.00      1S   O  
ATOM   3893  CB  ASP   250     -26.472  46.908  66.198  1.00  1.00      1S   C  
ATOM   3894  CG  ASP   250     -25.729  47.943  65.361  1.00  1.00      1S   C  
ATOM   3895  OD1 ASP   250     -24.617  48.359  65.778  1.00  1.00      1S   O  
ATOM   3896  OD2 ASP   250     -26.254  48.305  64.276  1.00  1.00      1S   O1-
ATOM   3897  HN  ASP   250     -27.975  48.686  67.006  1.00  0.00      1S   H  
ATOM   3898  HA  ASP   250     -28.177  47.064  64.835  1.00  0.00      1S   H  
ATOM   3899  HB1 ASP   250     -26.040  45.913  65.958  1.00  0.00      1S   H  
ATOM   3900  HB2 ASP   250     -26.305  47.118  67.277  1.00  0.00      1S   H  
ATOM   3901  N   CYS   251     -28.745  44.766  65.289  1.00  1.00      1S   N  
ATOM   3902  CA  CYS   251     -29.269  43.442  65.467  1.00  1.00      1S   C  
ATOM   3903  C   CYS   251     -28.115  42.549  65.793  1.00  1.00      1S   C  
ATOM   3904  O   CYS   251     -27.358  42.164  64.907  1.00  1.00      1S   O  
ATOM   3905  CB  CYS   251     -29.965  42.918  64.190  1.00  1.00      1S   C  
ATOM   3906  SG  CYS   251     -31.548  43.769  63.918  1.00  1.00      1S   S  
ATOM   3907  HN  CYS   251     -28.473  45.001  64.359  1.00  0.00      1S   H  
ATOM   3908  HA  CYS   251     -29.965  43.428  66.296  1.00  0.00      1S   H  
ATOM   3909  HB1 CYS   251     -30.149  41.825  64.278  1.00  0.00      1S   H  
ATOM   3910  HB2 CYS   251     -29.292  43.076  63.317  1.00  0.00      1S   H  
ATOM   3911  HG1 CYS   251     -31.057  44.985  64.112  1.00  0.00      1S   H  
ATOM   3912  N   SER   252     -27.971  42.181  67.092  1.00  1.00      1S   N  
ATOM   3913  CA  SER   252     -26.941  41.273  67.542  1.00  1.00      1S   C  
ATOM   3914  C   SER   252     -27.367  39.841  67.341  1.00  1.00      1S   C  
ATOM   3915  O   SER   252     -26.605  38.910  67.604  1.00  1.00      1S   O  
ATOM   3916  CB  SER   252     -26.457  41.490  68.990  1.00  1.00      1S   C  
ATOM   3917  OG  SER   252     -27.497  41.283  69.937  1.00  1.00      1S   O  
ATOM   3918  HN  SER   252     -28.581  42.523  67.804  1.00  0.00      1S   H  
ATOM   3919  HA  SER   252     -26.083  41.463  66.932  1.00  0.00      1S   H  
ATOM   3920  HB1 SER   252     -26.082  42.532  69.090  1.00  0.00      1S   H  
ATOM   3921  HB2 SER   252     -25.614  40.799  69.213  1.00  0.00      1S   H  
ATOM   3922  HG1 SER   252     -27.086  41.355  70.802  1.00  0.00      1S   H  
ATOM   3923  N   HSD   253     -28.591  39.651  66.783  1.00  1.00      1S   N  
ATOM   3924  CA  HSD   253     -29.038  38.418  66.185  1.00  1.00      1S   C  
ATOM   3925  C   HSD   253     -28.095  38.041  65.056  1.00  1.00      1S   C  
ATOM   3926  O   HSD   253     -27.815  36.859  64.876  1.00  1.00      1S   O  
ATOM   3927  CB  HSD   253     -30.504  38.493  65.690  1.00  1.00      1S   C  
ATOM   3928  CG  HSD   253     -31.480  38.808  66.798  1.00  1.00      1S   C  
ATOM   3929  CD2 HSD   253     -32.134  39.968  67.087  1.00  1.00      1S   C  
ATOM   3930  ND1 HSD   253     -31.869  37.911  67.773  1.00  1.00      1S   N  
ATOM   3931  CE1 HSD   253     -32.732  38.567  68.591  1.00  1.00      1S   C  
ATOM   3932  NE2 HSD   253     -32.921  39.817  68.213  1.00  1.00      1S   N  
ATOM   3933  HN  HSD   253     -29.212  40.422  66.672  1.00  0.00      1S   H  
ATOM   3934  HA  HSD   253     -28.973  37.650  66.943  1.00  0.00      1S   H  
ATOM   3935  HB1 HSD   253     -30.800  37.521  65.238  1.00  0.00      1S   H  
ATOM   3936  HB2 HSD   253     -30.597  39.279  64.910  1.00  0.00      1S   H  
ATOM   3937  HD1 HSD   253     -31.573  36.959  67.850  1.00  0.00      1S   H  
ATOM   3938  HD2 HSD   253     -32.107  40.922  66.576  1.00  0.00      1S   H  
ATOM   3939  HE1 HSD   253     -33.204  38.099  69.453  1.00  0.00      1S   H  
ATOM   3940  N   ALA   254     -27.507  39.036  64.329  1.00  1.00      1S   N  
ATOM   3941  CA  ALA   254     -26.308  38.757  63.558  1.00  1.00      1S   C  
ATOM   3942  C   ALA   254     -25.435  39.990  63.331  1.00  1.00      1S   C  
ATOM   3943  O   ALA   254     -25.908  40.864  62.602  1.00  1.00      1S   O  
ATOM   3944  CB  ALA   254     -26.695  38.191  62.175  1.00  1.00      1S   C  
ATOM   3945  HN  ALA   254     -27.795  39.990  64.387  1.00  0.00      1S   H  
ATOM   3946  HA  ALA   254     -25.710  38.037  64.099  1.00  0.00      1S   H  
ATOM   3947  HB1 ALA   254     -27.334  38.912  61.621  1.00  0.00      1S   H  
ATOM   3948  HB2 ALA   254     -27.277  37.254  62.305  1.00  0.00      1S   H  
ATOM   3949  HB3 ALA   254     -25.795  37.962  61.567  1.00  0.00      1S   H  
ATOM   3950  N   PRO   255     -24.165  40.084  63.860  1.00  1.00      1S   N  
ATOM   3951  CA  PRO   255     -23.160  40.676  62.987  1.00  1.00      1S   C  
ATOM   3952  C   PRO   255     -21.734  40.356  63.436  1.00  1.00      1S   C  
ATOM   3953  O   PRO   255     -21.137  41.133  64.180  1.00  1.00      1S   O  
ATOM   3954  CB  PRO   255     -23.359  42.206  63.153  1.00  1.00      1S   C  
ATOM   3955  CG  PRO   255     -24.045  42.355  64.530  1.00  1.00      1S   C  
ATOM   3956  CD  PRO   255     -24.058  40.916  65.071  1.00  1.00      1S   C  
ATOM   3957  HA  PRO   255     -23.260  40.315  61.973  1.00  0.00      1S   H  
ATOM   3958  HB1 PRO   255     -24.040  42.577  62.359  1.00  0.00      1S   H  
ATOM   3959  HB2 PRO   255     -22.423  42.796  63.090  1.00  0.00      1S   H  
ATOM   3960  HG1 PRO   255     -23.535  43.081  65.190  1.00  0.00      1S   H  
ATOM   3961  HG2 PRO   255     -25.087  42.697  64.355  1.00  0.00      1S   H  
ATOM   3962  HD1 PRO   255     -23.087  40.720  65.579  1.00  0.00      1S   H  
ATOM   3963  HD2 PRO   255     -24.847  40.673  65.790  1.00  0.00      1S   H  
ATOM   3964  N   LEU   256     -21.117  39.276  62.930  1.00  1.00      1S   N  
ATOM   3965  CA  LEU   256     -19.794  39.426  62.345  1.00  1.00      1S   C  
ATOM   3966  C   LEU   256     -19.837  38.801  60.978  1.00  1.00      1S   C  
ATOM   3967  O   LEU   256     -18.912  38.956  60.184  1.00  1.00      1S   O  
ATOM   3968  CB  LEU   256     -18.631  38.794  63.149  1.00  1.00      1S   C  
ATOM   3969  CG  LEU   256     -18.246  39.580  64.424  1.00  1.00      1S   C  
ATOM   3970  CD1 LEU   256     -17.197  38.808  65.242  1.00  1.00      1S   C  
ATOM   3971  CD2 LEU   256     -17.741  41.005  64.108  1.00  1.00      1S   C  
ATOM   3972  HN  LEU   256     -21.608  38.440  62.709  1.00  0.00      1S   H  
ATOM   3973  HA  LEU   256     -19.585  40.473  62.180  1.00  0.00      1S   H  
ATOM   3974  HB1 LEU   256     -17.718  38.753  62.511  1.00  0.00      1S   H  
ATOM   3975  HB2 LEU   256     -18.897  37.751  63.424  1.00  0.00      1S   H  
ATOM   3976  HG  LEU   256     -19.156  39.674  65.059  1.00  0.00      1S   H  
ATOM   3977 HD11 LEU   256     -16.262  38.690  64.656  1.00  0.00      1S   H  
ATOM   3978 HD12 LEU   256     -17.582  37.801  65.508  1.00  0.00      1S   H  
ATOM   3979 HD13 LEU   256     -16.962  39.356  66.179  1.00  0.00      1S   H  
ATOM   3980 HD21 LEU   256     -18.552  41.630  63.680  1.00  0.00      1S   H  
ATOM   3981 HD22 LEU   256     -16.903  40.965  63.381  1.00  0.00      1S   H  
ATOM   3982 HD23 LEU   256     -17.382  41.498  65.035  1.00  0.00      1S   H  
ATOM   3983  N   TRP   257     -20.931  38.076  60.664  1.00  1.00      1S   N  
ATOM   3984  CA  TRP   257     -21.057  37.306  59.460  1.00  1.00      1S   C  
ATOM   3985  C   TRP   257     -21.604  38.108  58.294  1.00  1.00      1S   C  
ATOM   3986  O   TRP   257     -21.111  37.940  57.180  1.00  1.00      1S   O  
ATOM   3987  CB  TRP   257     -21.895  36.041  59.740  1.00  1.00      1S   C  
ATOM   3988  CG  TRP   257     -22.224  35.218  58.517  1.00  1.00      1S   C  
ATOM   3989  CD1 TRP   257     -23.429  35.099  57.891  1.00  1.00      1S   C  
ATOM   3990  CD2 TRP   257     -21.264  34.537  57.694  1.00  1.00      1S   C  
ATOM   3991  CE2 TRP   257     -21.974  33.993  56.606  1.00  1.00      1S   C  
ATOM   3992  CE3 TRP   257     -19.887  34.379  57.810  1.00  1.00      1S   C  
ATOM   3993  NE1 TRP   257     -23.300  34.349  56.747  1.00  1.00      1S   N  
ATOM   3994  CZ2 TRP   257     -21.323  33.255  55.623  1.00  1.00      1S   C  
ATOM   3995  CZ3 TRP   257     -19.229  33.660  56.806  1.00  1.00      1S   C  
ATOM   3996  CH2 TRP   257     -19.934  33.090  55.735  1.00  1.00      1S   C  
ATOM   3997  HN  TRP   257     -21.684  37.967  61.305  1.00  0.00      1S   H  
ATOM   3998  HA  TRP   257     -20.069  36.979  59.166  1.00  0.00      1S   H  
ATOM   3999  HB1 TRP   257     -22.841  36.329  60.248  1.00  0.00      1S   H  
ATOM   4000  HB2 TRP   257     -21.315  35.399  60.440  1.00  0.00      1S   H  
ATOM   4001  HD1 TRP   257     -24.346  35.557  58.235  1.00  0.00      1S   H  
ATOM   4002  HE1 TRP   257     -24.016  34.137  56.122  1.00  0.00      1S   H  
ATOM   4003  HE3 TRP   257     -19.320  34.800  58.626  1.00  0.00      1S   H  
ATOM   4004  HZ2 TRP   257     -21.855  32.825  54.790  1.00  0.00      1S   H  
ATOM   4005  HZ3 TRP   257     -18.159  33.569  56.868  1.00  0.00      1S   H  
ATOM   4006  HH2 TRP   257     -19.404  32.526  54.981  1.00  0.00      1S   H  
ATOM   4007  N   LEU   258     -22.604  39.016  58.481  1.00  1.00      1S   N  
ATOM   4008  CA  LEU   258     -23.045  39.880  57.391  1.00  1.00      1S   C  
ATOM   4009  C   LEU   258     -21.926  40.802  56.974  1.00  1.00      1S   C  
ATOM   4010  O   LEU   258     -21.778  41.119  55.801  1.00  1.00      1S   O  
ATOM   4011  CB  LEU   258     -24.255  40.785  57.739  1.00  1.00      1S   C  
ATOM   4012  CG  LEU   258     -25.593  40.033  57.908  1.00  1.00      1S   C  
ATOM   4013  CD1 LEU   258     -26.697  40.992  58.393  1.00  1.00      1S   C  
ATOM   4014  CD2 LEU   258     -26.027  39.327  56.609  1.00  1.00      1S   C  
ATOM   4015  HN  LEU   258     -23.052  39.147  59.361  1.00  0.00      1S   H  
ATOM   4016  HA  LEU   258     -23.285  39.257  56.541  1.00  0.00      1S   H  
ATOM   4017  HB1 LEU   258     -24.406  41.531  56.923  1.00  0.00      1S   H  
ATOM   4018  HB2 LEU   258     -24.035  41.350  58.670  1.00  0.00      1S   H  
ATOM   4019  HG  LEU   258     -25.458  39.256  58.695  1.00  0.00      1S   H  
ATOM   4020 HD11 LEU   258     -26.877  41.786  57.637  1.00  0.00      1S   H  
ATOM   4021 HD12 LEU   258     -26.402  41.473  59.349  1.00  0.00      1S   H  
ATOM   4022 HD13 LEU   258     -27.645  40.437  58.554  1.00  0.00      1S   H  
ATOM   4023 HD21 LEU   258     -25.320  38.515  56.341  1.00  0.00      1S   H  
ATOM   4024 HD22 LEU   258     -26.065  40.056  55.770  1.00  0.00      1S   H  
ATOM   4025 HD23 LEU   258     -27.037  38.882  56.732  1.00  0.00      1S   H  
ATOM   4026  N   MET   259     -21.108  41.198  57.964  1.00  1.00      1S   N  
ATOM   4027  CA  MET   259     -19.986  42.091  57.895  1.00  1.00      1S   C  
ATOM   4028  C   MET   259     -18.914  41.679  56.935  1.00  1.00      1S   C  
ATOM   4029  O   MET   259     -18.696  42.380  55.957  1.00  1.00      1S   O  
ATOM   4030  CB  MET   259     -19.371  42.206  59.297  1.00  1.00      1S   C  
ATOM   4031  CG  MET   259     -20.326  42.892  60.284  1.00  1.00      1S   C  
ATOM   4032  SD  MET   259     -20.544  44.655  59.929  1.00  1.00      1S   S  
ATOM   4033  CE  MET   259     -18.915  45.190  60.522  1.00  1.00      1S   C  
ATOM   4034  HN  MET   259     -21.291  40.872  58.886  1.00  0.00      1S   H  
ATOM   4035  HA  MET   259     -20.355  43.052  57.566  1.00  0.00      1S   H  
ATOM   4036  HB1 MET   259     -18.405  42.751  59.259  1.00  0.00      1S   H  
ATOM   4037  HB2 MET   259     -19.156  41.192  59.680  1.00  0.00      1S   H  
ATOM   4038  HG1 MET   259     -19.928  42.765  61.314  1.00  0.00      1S   H  
ATOM   4039  HG2 MET   259     -21.314  42.382  60.256  1.00  0.00      1S   H  
ATOM   4040  HE1 MET   259     -18.088  44.663  60.003  1.00  0.00      1S   H  
ATOM   4041  HE2 MET   259     -18.817  44.995  61.611  1.00  0.00      1S   H  
ATOM   4042  HE3 MET   259     -18.773  46.279  60.353  1.00  0.00      1S   H  
ATOM   4043  N   TYR   260     -18.209  40.543  57.168  1.00  1.00      1S   N  
ATOM   4044  CA  TYR   260     -17.089  40.129  56.343  1.00  1.00      1S   C  
ATOM   4045  C   TYR   260     -17.547  39.855  54.938  1.00  1.00      1S   C  
ATOM   4046  O   TYR   260     -16.857  40.185  53.981  1.00  1.00      1S   O  
ATOM   4047  CB  TYR   260     -16.393  38.867  56.902  1.00  1.00      1S   C  
ATOM   4048  CG  TYR   260     -15.090  38.586  56.193  1.00  1.00      1S   C  
ATOM   4049  CD1 TYR   260     -13.907  39.218  56.614  1.00  1.00      1S   C  
ATOM   4050  CD2 TYR   260     -15.040  37.706  55.097  1.00  1.00      1S   C  
ATOM   4051  CE1 TYR   260     -12.686  38.920  56.005  1.00  1.00      1S   C  
ATOM   4052  CE2 TYR   260     -13.829  37.471  54.434  1.00  1.00      1S   C  
ATOM   4053  CZ  TYR   260     -12.651  38.040  54.926  1.00  1.00      1S   C  
ATOM   4054  OH  TYR   260     -11.408  37.727  54.364  1.00  1.00      1S   O  
ATOM   4055  HN  TYR   260     -18.410  39.958  57.950  1.00  0.00      1S   H  
ATOM   4056  HA  TYR   260     -16.384  40.948  56.320  1.00  0.00      1S   H  
ATOM   4057  HB1 TYR   260     -17.050  37.973  56.830  1.00  0.00      1S   H  
ATOM   4058  HB2 TYR   260     -16.160  39.040  57.973  1.00  0.00      1S   H  
ATOM   4059  HD1 TYR   260     -13.930  39.908  57.443  1.00  0.00      1S   H  
ATOM   4060  HD2 TYR   260     -15.944  37.225  54.751  1.00  0.00      1S   H  
ATOM   4061  HE1 TYR   260     -11.773  39.374  56.362  1.00  0.00      1S   H  
ATOM   4062  HE2 TYR   260     -13.798  36.823  53.571  1.00  0.00      1S   H  
ATOM   4063  HH  TYR   260     -11.498  37.802  53.410  1.00  0.00      1S   H  
ATOM   4064  N   LEU   261     -18.759  39.282  54.796  1.00  1.00      1S   N  
ATOM   4065  CA  LEU   261     -19.374  39.021  53.523  1.00  1.00      1S   C  
ATOM   4066  C   LEU   261     -19.676  40.300  52.776  1.00  1.00      1S   C  
ATOM   4067  O   LEU   261     -19.401  40.399  51.585  1.00  1.00      1S   O  
ATOM   4068  CB  LEU   261     -20.674  38.216  53.712  1.00  1.00      1S   C  
ATOM   4069  CG  LEU   261     -21.402  37.855  52.400  1.00  1.00      1S   C  
ATOM   4070  CD1 LEU   261     -20.493  37.082  51.424  1.00  1.00      1S   C  
ATOM   4071  CD2 LEU   261     -22.693  37.075  52.699  1.00  1.00      1S   C  
ATOM   4072  HN  LEU   261     -19.298  39.027  55.595  1.00  0.00      1S   H  
ATOM   4073  HA  LEU   261     -18.666  38.446  52.941  1.00  0.00      1S   H  
ATOM   4074  HB1 LEU   261     -21.368  38.786  54.369  1.00  0.00      1S   H  
ATOM   4075  HB2 LEU   261     -20.421  37.272  54.245  1.00  0.00      1S   H  
ATOM   4076  HG  LEU   261     -21.707  38.802  51.897  1.00  0.00      1S   H  
ATOM   4077 HD11 LEU   261     -20.070  36.184  51.923  1.00  0.00      1S   H  
ATOM   4078 HD12 LEU   261     -19.655  37.720  51.073  1.00  0.00      1S   H  
ATOM   4079 HD13 LEU   261     -21.072  36.758  50.535  1.00  0.00      1S   H  
ATOM   4080 HD21 LEU   261     -23.352  37.667  53.369  1.00  0.00      1S   H  
ATOM   4081 HD22 LEU   261     -22.454  36.111  53.195  1.00  0.00      1S   H  
ATOM   4082 HD23 LEU   261     -23.241  36.866  51.755  1.00  0.00      1S   H  
ATOM   4083  N   ALA   262     -20.214  41.328  53.469  1.00  1.00      1S   N  
ATOM   4084  CA  ALA   262     -20.520  42.629  52.911  1.00  1.00      1S   C  
ATOM   4085  C   ALA   262     -19.267  43.329  52.449  1.00  1.00      1S   C  
ATOM   4086  O   ALA   262     -19.259  43.971  51.401  1.00  1.00      1S   O  
ATOM   4087  CB  ALA   262     -21.229  43.544  53.930  1.00  1.00      1S   C  
ATOM   4088  HN  ALA   262     -20.439  41.226  54.437  1.00  0.00      1S   H  
ATOM   4089  HA  ALA   262     -21.165  42.479  52.057  1.00  0.00      1S   H  
ATOM   4090  HB1 ALA   262     -20.599  43.700  54.831  1.00  0.00      1S   H  
ATOM   4091  HB2 ALA   262     -22.184  43.079  54.254  1.00  0.00      1S   H  
ATOM   4092  HB3 ALA   262     -21.465  44.534  53.484  1.00  0.00      1S   H  
ATOM   4093  N   ILE   263     -18.162  43.174  53.218  1.00  1.00      1S   N  
ATOM   4094  CA  ILE   263     -16.854  43.696  52.905  1.00  1.00      1S   C  
ATOM   4095  C   ILE   263     -16.306  43.023  51.653  1.00  1.00      1S   C  
ATOM   4096  O   ILE   263     -15.802  43.706  50.765  1.00  1.00      1S   O  
ATOM   4097  CB  ILE   263     -15.874  43.568  54.071  1.00  1.00      1S   C  
ATOM   4098  CG1 ILE   263     -16.302  44.393  55.309  1.00  1.00      1S   C  
ATOM   4099  CG2 ILE   263     -14.506  44.067  53.602  1.00  1.00      1S   C  
ATOM   4100  CD  ILE   263     -15.482  44.041  56.560  1.00  1.00      1S   C  
ATOM   4101  HN  ILE   263     -18.217  42.664  54.076  1.00  0.00      1S   H  
ATOM   4102  HA  ILE   263     -16.975  44.748  52.687  1.00  0.00      1S   H  
ATOM   4103  HB  ILE   263     -15.792  42.501  54.377  1.00  0.00      1S   H  
ATOM   4104 HG11 ILE   263     -17.373  44.224  55.528  1.00  0.00      1S   H  
ATOM   4105 HG12 ILE   263     -16.187  45.475  55.083  1.00  0.00      1S   H  
ATOM   4106 HG21 ILE   263     -14.660  44.857  52.840  1.00  0.00      1S   H  
ATOM   4107 HG22 ILE   263     -13.907  43.239  53.165  1.00  0.00      1S   H  
ATOM   4108 HG23 ILE   263     -13.934  44.535  54.425  1.00  0.00      1S   H  
ATOM   4109  HD1 ILE   263     -14.437  44.403  56.465  1.00  0.00      1S   H  
ATOM   4110  HD2 ILE   263     -15.456  42.941  56.710  1.00  0.00      1S   H  
ATOM   4111  HD3 ILE   263     -15.928  44.509  57.462  1.00  0.00      1S   H  
ATOM   4112  N   VAL   264     -16.435  41.677  51.522  1.00  1.00      1S   N  
ATOM   4113  CA  VAL   264     -15.994  40.917  50.359  1.00  1.00      1S   C  
ATOM   4114  C   VAL   264     -16.724  41.395  49.135  1.00  1.00      1S   C  
ATOM   4115  O   VAL   264     -16.105  41.627  48.108  1.00  1.00      1S   O  
ATOM   4116  CB  VAL   264     -16.202  39.406  50.486  1.00  1.00      1S   C  
ATOM   4117  CG1 VAL   264     -15.845  38.668  49.174  1.00  1.00      1S   C  
ATOM   4118  CG2 VAL   264     -15.311  38.857  51.612  1.00  1.00      1S   C  
ATOM   4119  HN  VAL   264     -16.847  41.132  52.251  1.00  0.00      1S   H  
ATOM   4120  HA  VAL   264     -14.941  41.117  50.219  1.00  0.00      1S   H  
ATOM   4121  HB  VAL   264     -17.265  39.200  50.741  1.00  0.00      1S   H  
ATOM   4122 HG11 VAL   264     -14.838  38.986  48.829  1.00  0.00      1S   H  
ATOM   4123 HG12 VAL   264     -16.582  38.877  48.373  1.00  0.00      1S   H  
ATOM   4124 HG13 VAL   264     -15.824  37.571  49.347  1.00  0.00      1S   H  
ATOM   4125 HG21 VAL   264     -15.146  39.600  52.417  1.00  0.00      1S   H  
ATOM   4126 HG22 VAL   264     -14.319  38.578  51.201  1.00  0.00      1S   H  
ATOM   4127 HG23 VAL   264     -15.769  37.947  52.053  1.00  0.00      1S   H  
ATOM   4128  N   LEU   265     -18.055  41.596  49.222  1.00  1.00      1S   N  
ATOM   4129  CA  LEU   265     -18.872  42.036  48.117  1.00  1.00      1S   C  
ATOM   4130  C   LEU   265     -18.492  43.403  47.637  1.00  1.00      1S   C  
ATOM   4131  O   LEU   265     -18.309  43.605  46.440  1.00  1.00      1S   O  
ATOM   4132  CB  LEU   265     -20.365  42.036  48.485  1.00  1.00      1S   C  
ATOM   4133  CG  LEU   265     -20.926  40.608  48.650  1.00  1.00      1S   C  
ATOM   4134  CD1 LEU   265     -22.343  40.650  49.246  1.00  1.00      1S   C  
ATOM   4135  CD2 LEU   265     -20.888  39.819  47.328  1.00  1.00      1S   C  
ATOM   4136  HN  LEU   265     -18.544  41.414  50.074  1.00  0.00      1S   H  
ATOM   4137  HA  LEU   265     -18.698  41.359  47.296  1.00  0.00      1S   H  
ATOM   4138  HB1 LEU   265     -20.961  42.550  47.697  1.00  0.00      1S   H  
ATOM   4139  HB2 LEU   265     -20.505  42.595  49.437  1.00  0.00      1S   H  
ATOM   4140  HG  LEU   265     -20.284  40.058  49.374  1.00  0.00      1S   H  
ATOM   4141 HD11 LEU   265     -23.031  41.188  48.561  1.00  0.00      1S   H  
ATOM   4142 HD12 LEU   265     -22.331  41.174  50.225  1.00  0.00      1S   H  
ATOM   4143 HD13 LEU   265     -22.723  39.618  49.401  1.00  0.00      1S   H  
ATOM   4144 HD21 LEU   265     -19.841  39.621  47.014  1.00  0.00      1S   H  
ATOM   4145 HD22 LEU   265     -21.396  40.392  46.524  1.00  0.00      1S   H  
ATOM   4146 HD23 LEU   265     -21.398  38.841  47.449  1.00  0.00      1S   H  
ATOM   4147  N   SER   266     -18.306  44.359  48.569  1.00  1.00      1S   N  
ATOM   4148  CA  SER   266     -17.919  45.715  48.256  1.00  1.00      1S   C  
ATOM   4149  C   SER   266     -16.568  45.772  47.576  1.00  1.00      1S   C  
ATOM   4150  O   SER   266     -16.342  46.591  46.693  1.00  1.00      1S   O  
ATOM   4151  CB  SER   266     -17.928  46.607  49.518  1.00  1.00      1S   C  
ATOM   4152  OG  SER   266     -16.887  46.298  50.441  1.00  1.00      1S   O  
ATOM   4153  HN  SER   266     -18.450  44.160  49.538  1.00  0.00      1S   H  
ATOM   4154  HA  SER   266     -18.658  46.104  47.568  1.00  0.00      1S   H  
ATOM   4155  HB1 SER   266     -18.903  46.477  50.031  1.00  0.00      1S   H  
ATOM   4156  HB2 SER   266     -17.825  47.673  49.226  1.00  0.00      1S   H  
ATOM   4157  HG1 SER   266     -16.902  45.345  50.575  1.00  0.00      1S   H  
ATOM   4158  N   HSD   267     -15.651  44.863  47.970  1.00  1.00      1S   N  
ATOM   4159  CA  HSD   267     -14.327  44.756  47.410  1.00  1.00      1S   C  
ATOM   4160  C   HSD   267     -14.303  43.980  46.121  1.00  1.00      1S   C  
ATOM   4161  O   HSD   267     -13.440  44.229  45.292  1.00  1.00      1S   O  
ATOM   4162  CB  HSD   267     -13.358  44.066  48.380  1.00  1.00      1S   C  
ATOM   4163  CG  HSD   267     -13.149  44.874  49.617  1.00  1.00      1S   C  
ATOM   4164  CD2 HSD   267     -13.420  46.183  49.887  1.00  1.00      1S   C  
ATOM   4165  ND1 HSD   267     -12.657  44.338  50.780  1.00  1.00      1S   N  
ATOM   4166  CE1 HSD   267     -12.669  45.331  51.690  1.00  1.00      1S   C  
ATOM   4167  NE2 HSD   267     -13.139  46.462  51.211  1.00  1.00      1S   N  
ATOM   4168  HN  HSD   267     -15.850  44.232  48.718  1.00  0.00      1S   H  
ATOM   4169  HA  HSD   267     -13.961  45.753  47.203  1.00  0.00      1S   H  
ATOM   4170  HB1 HSD   267     -12.366  43.905  47.907  1.00  0.00      1S   H  
ATOM   4171  HB2 HSD   267     -13.776  43.076  48.673  1.00  0.00      1S   H  
ATOM   4172  HD1 HSD   267     -12.437  43.370  50.933  1.00  0.00      1S   H  
ATOM   4173  HD2 HSD   267     -13.800  46.968  49.250  1.00  0.00      1S   H  
ATOM   4174  HE1 HSD   267     -12.419  45.147  52.731  1.00  0.00      1S   H  
ATOM   4175  N   THR   268     -15.234  43.023  45.883  1.00  1.00      1S   N  
ATOM   4176  CA  THR   268     -15.284  42.258  44.641  1.00  1.00      1S   C  
ATOM   4177  C   THR   268     -15.841  43.105  43.537  1.00  1.00      1S   C  
ATOM   4178  O   THR   268     -15.655  42.791  42.367  1.00  1.00      1S   O  
ATOM   4179  CB  THR   268     -16.083  40.962  44.681  1.00  1.00      1S   C  
ATOM   4180  CG2 THR   268     -15.417  39.959  45.642  1.00  1.00      1S   C  
ATOM   4181  OG1 THR   268     -17.443  41.172  45.040  1.00  1.00      1S   O  
ATOM   4182  HN  THR   268     -15.902  42.777  46.583  1.00  0.00      1S   H  
ATOM   4183  HA  THR   268     -14.268  42.006  44.373  1.00  0.00      1S   H  
ATOM   4184  HB  THR   268     -16.087  40.488  43.671  1.00  0.00      1S   H  
ATOM   4185  HG1 THR   268     -17.439  41.782  45.783  1.00  0.00      1S   H  
ATOM   4186 HG21 THR   268     -14.829  40.479  46.425  1.00  0.00      1S   H  
ATOM   4187 HG22 THR   268     -14.721  39.300  45.083  1.00  0.00      1S   H  
ATOM   4188 HG23 THR   268     -16.178  39.321  46.139  1.00  0.00      1S   H  
ATOM   4189  N   ASN   269     -16.470  44.253  43.894  1.00  1.00      1S   N  
ATOM   4190  CA  ASN   269     -16.842  45.310  42.986  1.00  1.00      1S   C  
ATOM   4191  C   ASN   269     -15.658  45.812  42.194  1.00  1.00      1S   C  
ATOM   4192  O   ASN   269     -15.790  46.374  41.108  1.00  1.00      1S   O  
ATOM   4193  CB  ASN   269     -17.360  46.533  43.767  1.00  1.00      1S   C  
ATOM   4194  CG  ASN   269     -18.026  47.457  42.764  1.00  1.00      1S   C  
ATOM   4195  ND2 ASN   269     -19.227  46.995  42.351  1.00  1.00      1S   N  
ATOM   4196  OD1 ASN   269     -17.487  48.470  42.304  1.00  1.00      1S   O  
ATOM   4197  HN  ASN   269     -16.647  44.447  44.857  1.00  0.00      1S   H  
ATOM   4198  HA  ASN   269     -17.585  44.904  42.312  1.00  0.00      1S   H  
ATOM   4199  HB1 ASN   269     -16.535  47.067  44.282  1.00  0.00      1S   H  
ATOM   4200  HB2 ASN   269     -18.094  46.213  44.536  1.00  0.00      1S   H  
ATOM   4201 HD21 ASN   269     -19.679  47.442  41.579  1.00  0.00      1S   H  
ATOM   4202 HD22 ASN   269     -19.737  46.366  42.928  1.00  0.00      1S   H  
ATOM   4203  N   SER   270     -14.463  45.610  42.762  1.00  1.00      1S   N  
ATOM   4204  CA  SER   270     -13.225  45.934  42.147  1.00  1.00      1S   C  
ATOM   4205  C   SER   270     -12.970  44.972  41.018  1.00  1.00      1S   C  
ATOM   4206  O   SER   270     -12.959  45.388  39.862  1.00  1.00      1S   O  
ATOM   4207  CB  SER   270     -12.096  45.948  43.195  1.00  1.00      1S   C  
ATOM   4208  OG  SER   270     -12.396  46.887  44.219  1.00  1.00      1S   O  
ATOM   4209  HN  SER   270     -14.390  45.184  43.662  1.00  0.00      1S   H  
ATOM   4210  HA  SER   270     -13.330  46.915  41.718  1.00  0.00      1S   H  
ATOM   4211  HB1 SER   270     -11.145  46.279  42.764  1.00  0.00      1S   H  
ATOM   4212  HB2 SER   270     -11.949  44.943  43.639  1.00  0.00      1S   H  
ATOM   4213  HG1 SER   270     -12.300  47.753  43.800  1.00  0.00      1S   H  
ATOM   4214  N   VAL   271     -12.823  43.658  41.324  1.00  1.00      1S   N  
ATOM   4215  CA  VAL   271     -12.388  42.593  40.430  1.00  1.00      1S   C  
ATOM   4216  C   VAL   271     -13.191  42.443  39.182  1.00  1.00      1S   C  
ATOM   4217  O   VAL   271     -12.705  41.883  38.214  1.00  1.00      1S   O  
ATOM   4218  CB  VAL   271     -12.417  41.235  41.117  1.00  1.00      1S   C  
ATOM   4219  CG1 VAL   271     -11.876  40.072  40.245  1.00  1.00      1S   C  
ATOM   4220  CG2 VAL   271     -11.597  41.384  42.391  1.00  1.00      1S   C  
ATOM   4221  HN  VAL   271     -12.964  43.358  42.265  1.00  0.00      1S   H  
ATOM   4222  HA  VAL   271     -11.374  42.821  40.139  1.00  0.00      1S   H  
ATOM   4223  HB  VAL   271     -13.461  40.976  41.416  1.00  0.00      1S   H  
ATOM   4224 HG11 VAL   271     -10.923  40.358  39.754  1.00  0.00      1S   H  
ATOM   4225 HG12 VAL   271     -12.613  39.796  39.461  1.00  0.00      1S   H  
ATOM   4226 HG13 VAL   271     -11.703  39.166  40.862  1.00  0.00      1S   H  
ATOM   4227 HG21 VAL   271     -12.272  41.523  43.256  1.00  0.00      1S   H  
ATOM   4228 HG22 VAL   271     -10.922  42.259  42.362  1.00  0.00      1S   H  
ATOM   4229 HG23 VAL   271     -10.997  40.466  42.535  1.00  0.00      1S   H  
ATOM   4230  N   VAL   272     -14.441  42.912  39.164  1.00  1.00      1S   N  
ATOM   4231  CA  VAL   272     -15.407  42.594  38.144  1.00  1.00      1S   C  
ATOM   4232  C   VAL   272     -15.239  43.400  36.882  1.00  1.00      1S   C  
ATOM   4233  O   VAL   272     -15.465  42.880  35.797  1.00  1.00      1S   O  
ATOM   4234  CB  VAL   272     -16.806  42.758  38.691  1.00  1.00      1S   C  
ATOM   4235  CG1 VAL   272     -17.017  41.692  39.785  1.00  1.00      1S   C  
ATOM   4236  CG2 VAL   272     -17.011  44.189  39.230  1.00  1.00      1S   C  
ATOM   4237  HN  VAL   272     -14.796  43.430  39.938  1.00  0.00      1S   H  
ATOM   4238  HA  VAL   272     -15.274  41.554  37.875  1.00  0.00      1S   H  
ATOM   4239  HB  VAL   272     -17.552  42.557  37.892  1.00  0.00      1S   H  
ATOM   4240 HG11 VAL   272     -16.128  41.584  40.435  1.00  0.00      1S   H  
ATOM   4241 HG12 VAL   272     -17.209  40.703  39.322  1.00  0.00      1S   H  
ATOM   4242 HG13 VAL   272     -17.883  41.966  40.423  1.00  0.00      1S   H  
ATOM   4243 HG21 VAL   272     -17.028  44.932  38.406  1.00  0.00      1S   H  
ATOM   4244 HG22 VAL   272     -16.195  44.454  39.923  1.00  0.00      1S   H  
ATOM   4245 HG23 VAL   272     -17.968  44.268  39.784  1.00  0.00      1S   H  
ATOM   4246  N   ASN   273     -14.813  44.677  36.980  1.00  1.00      1S   N  
ATOM   4247  CA  ASN   273     -14.598  45.562  35.848  1.00  1.00      1S   C  
ATOM   4248  C   ASN   273     -13.595  45.054  34.823  1.00  1.00      1S   C  
ATOM   4249  O   ASN   273     -13.923  45.142  33.642  1.00  1.00      1S   O  
ATOM   4250  CB  ASN   273     -14.185  46.991  36.281  1.00  1.00      1S   C  
ATOM   4251  CG  ASN   273     -15.260  47.569  37.206  1.00  1.00      1S   C  
ATOM   4252  ND2 ASN   273     -14.845  48.523  38.081  1.00  1.00      1S   N  
ATOM   4253  OD1 ASN   273     -16.431  47.181  37.154  1.00  1.00      1S   O  
ATOM   4254  HN  ASN   273     -14.615  45.075  37.873  1.00  0.00      1S   H  
ATOM   4255  HA  ASN   273     -15.548  45.630  35.333  1.00  0.00      1S   H  
ATOM   4256  HB1 ASN   273     -14.089  47.648  35.391  1.00  0.00      1S   H  
ATOM   4257  HB2 ASN   273     -13.214  46.976  36.814  1.00  0.00      1S   H  
ATOM   4258 HD21 ASN   273     -15.508  48.970  38.679  1.00  0.00      1S   H  
ATOM   4259 HD22 ASN   273     -13.869  48.717  38.193  1.00  0.00      1S   H  
ATOM   4260  N   PRO   274     -12.417  44.497  35.153  1.00  1.00      1S   N  
ATOM   4261  CA  PRO   274     -11.487  43.904  34.203  1.00  1.00      1S   C  
ATOM   4262  C   PRO   274     -12.099  42.775  33.419  1.00  1.00      1S   C  
ATOM   4263  O   PRO   274     -11.813  42.645  32.230  1.00  1.00      1S   O  
ATOM   4264  CB  PRO   274     -10.349  43.319  35.061  1.00  1.00      1S   C  
ATOM   4265  CG  PRO   274     -10.442  44.021  36.411  1.00  1.00      1S   C  
ATOM   4266  CD  PRO   274     -11.895  44.429  36.509  1.00  1.00      1S   C  
ATOM   4267  HA  PRO   274     -11.170  44.675  33.517  1.00  0.00      1S   H  
ATOM   4268  HB1 PRO   274      -9.368  43.491  34.579  1.00  0.00      1S   H  
ATOM   4269  HB2 PRO   274     -10.477  42.229  35.251  1.00  0.00      1S   H  
ATOM   4270  HG1 PRO   274     -10.099  43.404  37.264  1.00  0.00      1S   H  
ATOM   4271  HG2 PRO   274      -9.852  44.939  36.394  1.00  0.00      1S   H  
ATOM   4272  HD1 PRO   274     -12.475  43.640  36.986  1.00  0.00      1S   H  
ATOM   4273  HD2 PRO   274     -12.021  45.375  37.071  1.00  0.00      1S   H  
ATOM   4274  N   PHE   275     -12.940  41.954  34.085  1.00  1.00      1S   N  
ATOM   4275  CA  PHE   275     -13.605  40.815  33.504  1.00  1.00      1S   C  
ATOM   4276  C   PHE   275     -14.666  41.288  32.536  1.00  1.00      1S   C  
ATOM   4277  O   PHE   275     -14.803  40.720  31.458  1.00  1.00      1S   O  
ATOM   4278  CB  PHE   275     -14.245  39.901  34.583  1.00  1.00      1S   C  
ATOM   4279  CG  PHE   275     -13.197  39.045  35.258  1.00  1.00      1S   C  
ATOM   4280  CD1 PHE   275     -12.333  39.595  36.213  1.00  1.00      1S   C  
ATOM   4281  CD2 PHE   275     -13.063  37.681  34.948  1.00  1.00      1S   C  
ATOM   4282  CE1 PHE   275     -11.399  38.809  36.897  1.00  1.00      1S   C  
ATOM   4283  CE2 PHE   275     -12.112  36.888  35.606  1.00  1.00      1S   C  
ATOM   4284  CZ  PHE   275     -11.292  37.447  36.594  1.00  1.00      1S   C  
ATOM   4285  HN  PHE   275     -13.120  42.099  35.055  1.00  0.00      1S   H  
ATOM   4286  HA  PHE   275     -12.879  40.249  32.936  1.00  0.00      1S   H  
ATOM   4287  HB1 PHE   275     -14.999  39.220  34.133  1.00  0.00      1S   H  
ATOM   4288  HB2 PHE   275     -14.748  40.512  35.362  1.00  0.00      1S   H  
ATOM   4289  HD1 PHE   275     -12.383  40.648  36.390  1.00  0.00      1S   H  
ATOM   4290  HD2 PHE   275     -13.698  37.239  34.195  1.00  0.00      1S   H  
ATOM   4291  HE1 PHE   275     -10.757  39.253  37.642  1.00  0.00      1S   H  
ATOM   4292  HE2 PHE   275     -12.013  35.843  35.353  1.00  0.00      1S   H  
ATOM   4293  HZ  PHE   275     -10.569  36.832  37.107  1.00  0.00      1S   H  
ATOM   4294  N   ILE   276     -15.414  42.363  32.885  1.00  1.00      1S   N  
ATOM   4295  CA  ILE   276     -16.472  42.934  32.071  1.00  1.00      1S   C  
ATOM   4296  C   ILE   276     -15.961  43.634  30.842  1.00  1.00      1S   C  
ATOM   4297  O   ILE   276     -16.560  43.486  29.776  1.00  1.00      1S   O  
ATOM   4298  CB  ILE   276     -17.355  43.874  32.872  1.00  1.00      1S   C  
ATOM   4299  CG1 ILE   276     -18.154  43.077  33.920  1.00  1.00      1S   C  
ATOM   4300  CG2 ILE   276     -18.329  44.684  31.984  1.00  1.00      1S   C  
ATOM   4301  CD  ILE   276     -19.117  42.022  33.362  1.00  1.00      1S   C  
ATOM   4302  HN  ILE   276     -15.286  42.794  33.777  1.00  0.00      1S   H  
ATOM   4303  HA  ILE   276     -17.070  42.112  31.709  1.00  0.00      1S   H  
ATOM   4304  HB  ILE   276     -16.711  44.603  33.417  1.00  0.00      1S   H  
ATOM   4305 HG11 ILE   276     -18.744  43.836  34.469  1.00  0.00      1S   H  
ATOM   4306 HG12 ILE   276     -17.474  42.584  34.641  1.00  0.00      1S   H  
ATOM   4307 HG21 ILE   276     -18.833  44.025  31.247  1.00  0.00      1S   H  
ATOM   4308 HG22 ILE   276     -17.793  45.489  31.439  1.00  0.00      1S   H  
ATOM   4309 HG23 ILE   276     -19.108  45.159  32.618  1.00  0.00      1S   H  
ATOM   4310  HD1 ILE   276     -18.558  41.176  32.910  1.00  0.00      1S   H  
ATOM   4311  HD2 ILE   276     -19.788  42.458  32.594  1.00  0.00      1S   H  
ATOM   4312  HD3 ILE   276     -19.747  41.616  34.182  1.00  0.00      1S   H  
ATOM   4313  N   TYR   277     -14.833  44.384  30.934  1.00  1.00      1S   N  
ATOM   4314  CA  TYR   277     -14.206  45.026  29.790  1.00  1.00      1S   C  
ATOM   4315  C   TYR   277     -13.881  43.994  28.731  1.00  1.00      1S   C  
ATOM   4316  O   TYR   277     -14.148  44.199  27.552  1.00  1.00      1S   O  
ATOM   4317  CB  TYR   277     -12.871  45.754  30.133  1.00  1.00      1S   C  
ATOM   4318  CG  TYR   277     -13.013  46.885  31.122  1.00  1.00      1S   C  
ATOM   4319  CD1 TYR   277     -11.977  47.129  32.045  1.00  1.00      1S   C  
ATOM   4320  CD2 TYR   277     -14.122  47.750  31.117  1.00  1.00      1S   C  
ATOM   4321  CE1 TYR   277     -12.080  48.157  32.991  1.00  1.00      1S   C  
ATOM   4322  CE2 TYR   277     -14.205  48.802  32.036  1.00  1.00      1S   C  
ATOM   4323  CZ  TYR   277     -13.209  48.983  32.993  1.00  1.00      1S   C  
ATOM   4324  OH  TYR   277     -13.344  50.021  33.930  1.00  1.00      1S   O  
ATOM   4325  HN  TYR   277     -14.377  44.527  31.812  1.00  0.00      1S   H  
ATOM   4326  HA  TYR   277     -14.920  45.719  29.366  1.00  0.00      1S   H  
ATOM   4327  HB1 TYR   277     -12.437  46.198  29.213  1.00  0.00      1S   H  
ATOM   4328  HB2 TYR   277     -12.146  45.022  30.552  1.00  0.00      1S   H  
ATOM   4329  HD1 TYR   277     -11.096  46.505  32.037  1.00  0.00      1S   H  
ATOM   4330  HD2 TYR   277     -14.917  47.627  30.397  1.00  0.00      1S   H  
ATOM   4331  HE1 TYR   277     -11.283  48.317  33.703  1.00  0.00      1S   H  
ATOM   4332  HE2 TYR   277     -15.031  49.491  32.003  1.00  0.00      1S   H  
ATOM   4333  HH  TYR   277     -12.599  49.982  34.533  1.00  0.00      1S   H  
ATOM   4334  N   ALA   278     -13.339  42.838  29.178  1.00  1.00      1S   N  
ATOM   4335  CA  ALA   278     -12.866  41.743  28.366  1.00  1.00      1S   C  
ATOM   4336  C   ALA   278     -13.981  40.960  27.724  1.00  1.00      1S   C  
ATOM   4337  O   ALA   278     -13.914  40.576  26.563  1.00  1.00      1S   O  
ATOM   4338  CB  ALA   278     -12.087  40.756  29.253  1.00  1.00      1S   C  
ATOM   4339  HN  ALA   278     -13.209  42.706  30.158  1.00  0.00      1S   H  
ATOM   4340  HA  ALA   278     -12.226  42.151  27.596  1.00  0.00      1S   H  
ATOM   4341  HB1 ALA   278     -12.761  40.160  29.902  1.00  0.00      1S   H  
ATOM   4342  HB2 ALA   278     -11.418  41.314  29.935  1.00  0.00      1S   H  
ATOM   4343  HB3 ALA   278     -11.473  40.067  28.636  1.00  0.00      1S   H  
ATOM   4344  N   TYR   279     -15.045  40.697  28.503  1.00  1.00      1S   N  
ATOM   4345  CA  TYR   279     -16.198  39.920  28.137  1.00  1.00      1S   C  
ATOM   4346  C   TYR   279     -16.998  40.595  27.041  1.00  1.00      1S   C  
ATOM   4347  O   TYR   279     -17.386  39.954  26.065  1.00  1.00      1S   O  
ATOM   4348  CB  TYR   279     -17.048  39.738  29.424  1.00  1.00      1S   C  
ATOM   4349  CG  TYR   279     -18.350  39.028  29.204  1.00  1.00      1S   C  
ATOM   4350  CD1 TYR   279     -18.442  37.628  29.179  1.00  1.00      1S   C  
ATOM   4351  CD2 TYR   279     -19.508  39.789  29.017  1.00  1.00      1S   C  
ATOM   4352  CE1 TYR   279     -19.680  37.007  28.957  1.00  1.00      1S   C  
ATOM   4353  CE2 TYR   279     -20.735  39.175  28.778  1.00  1.00      1S   C  
ATOM   4354  CZ  TYR   279     -20.828  37.784  28.746  1.00  1.00      1S   C  
ATOM   4355  OH  TYR   279     -22.087  37.196  28.516  1.00  1.00      1S   O  
ATOM   4356  HN  TYR   279     -15.049  41.011  29.451  1.00  0.00      1S   H  
ATOM   4357  HA  TYR   279     -15.863  38.959  27.772  1.00  0.00      1S   H  
ATOM   4358  HB1 TYR   279     -17.262  40.735  29.869  1.00  0.00      1S   H  
ATOM   4359  HB2 TYR   279     -16.463  39.155  30.167  1.00  0.00      1S   H  
ATOM   4360  HD1 TYR   279     -17.558  37.028  29.336  1.00  0.00      1S   H  
ATOM   4361  HD2 TYR   279     -19.440  40.857  29.059  1.00  0.00      1S   H  
ATOM   4362  HE1 TYR   279     -19.745  35.928  28.947  1.00  0.00      1S   H  
ATOM   4363  HE2 TYR   279     -21.620  39.762  28.631  1.00  0.00      1S   H  
ATOM   4364  HH  TYR   279     -21.979  36.242  28.551  1.00  0.00      1S   H  
ATOM   4365  N   ARG   280     -17.278  41.904  27.200  1.00  1.00      1S   N  
ATOM   4366  CA  ARG   280     -18.154  42.620  26.307  1.00  1.00      1S   C  
ATOM   4367  C   ARG   280     -17.400  43.136  25.135  1.00  1.00      1S   C  
ATOM   4368  O   ARG   280     -17.815  42.948  23.994  1.00  1.00      1S   O  
ATOM   4369  CB  ARG   280     -18.840  43.821  26.997  1.00  1.00      1S   C  
ATOM   4370  CG  ARG   280     -19.952  43.412  27.974  1.00  1.00      1S   C  
ATOM   4371  CD  ARG   280     -21.096  42.688  27.254  1.00  1.00      1S   C  
ATOM   4372  NE  ARG   280     -22.141  42.270  28.228  1.00  1.00      1S   N  
ATOM   4373  CZ  ARG   280     -23.272  41.617  27.846  1.00  1.00      1S   C  
ATOM   4374  NH1 ARG   280     -24.153  41.190  28.783  1.00  1.00      1S   N1+
ATOM   4375  NH2 ARG   280     -23.513  41.358  26.544  1.00  1.00      1S   N  
ATOM   4376  HN  ARG   280     -16.922  42.422  27.976  1.00  0.00      1S   H  
ATOM   4377  HA  ARG   280     -18.891  41.936  25.914  1.00  0.00      1S   H  
ATOM   4378  HB1 ARG   280     -19.310  44.476  26.227  1.00  0.00      1S   H  
ATOM   4379  HB2 ARG   280     -18.078  44.424  27.538  1.00  0.00      1S   H  
ATOM   4380  HG1 ARG   280     -20.355  44.322  28.469  1.00  0.00      1S   H  
ATOM   4381  HG2 ARG   280     -19.505  42.793  28.776  1.00  0.00      1S   H  
ATOM   4382  HD1 ARG   280     -20.736  41.767  26.748  1.00  0.00      1S   H  
ATOM   4383  HD2 ARG   280     -21.560  43.370  26.505  1.00  0.00      1S   H  
ATOM   4384  HE  ARG   280     -21.974  42.420  29.210  1.00  0.00      1S   H  
ATOM   4385 HH11 ARG   280     -23.972  41.357  29.757  1.00  0.00      1S   H  
ATOM   4386 HH12 ARG   280     -24.977  40.695  28.511  1.00  0.00      1S   H  
ATOM   4387 HH21 ARG   280     -22.850  41.641  25.846  1.00  0.00      1S   H  
ATOM   4388 HH22 ARG   280     -24.337  40.854  26.271  1.00  0.00      1S   H  
ATOM   4389  N   ILE   281     -16.278  43.834  25.387  1.00  1.00      1S   N  
ATOM   4390  CA  ILE   281     -15.608  44.557  24.348  1.00  1.00      1S   C  
ATOM   4391  C   ILE   281     -14.550  43.645  23.800  1.00  1.00      1S   C  
ATOM   4392  O   ILE   281     -13.706  43.116  24.522  1.00  1.00      1S   O  
ATOM   4393  CB  ILE   281     -15.028  45.880  24.813  1.00  1.00      1S   C  
ATOM   4394  CG1 ILE   281     -16.121  46.760  25.466  1.00  1.00      1S   C  
ATOM   4395  CG2 ILE   281     -14.373  46.596  23.612  1.00  1.00      1S   C  
ATOM   4396  CD  ILE   281     -15.548  48.001  26.157  1.00  1.00      1S   C  
ATOM   4397  HN  ILE   281     -15.884  43.907  26.302  1.00  0.00      1S   H  
ATOM   4398  HA  ILE   281     -16.309  44.784  23.555  1.00  0.00      1S   H  
ATOM   4399  HB  ILE   281     -14.251  45.686  25.585  1.00  0.00      1S   H  
ATOM   4400 HG11 ILE   281     -16.670  46.175  26.234  1.00  0.00      1S   H  
ATOM   4401 HG12 ILE   281     -16.854  47.069  24.688  1.00  0.00      1S   H  
ATOM   4402 HG21 ILE   281     -15.080  46.666  22.760  1.00  0.00      1S   H  
ATOM   4403 HG22 ILE   281     -13.473  46.041  23.290  1.00  0.00      1S   H  
ATOM   4404 HG23 ILE   281     -14.043  47.619  23.884  1.00  0.00      1S   H  
ATOM   4405  HD1 ILE   281     -15.099  48.697  25.417  1.00  0.00      1S   H  
ATOM   4406  HD2 ILE   281     -14.763  47.703  26.884  1.00  0.00      1S   H  
ATOM   4407  HD3 ILE   281     -16.349  48.542  26.704  1.00  0.00      1S   H  
ATOM   4408  N   ARG   282     -14.605  43.449  22.469  1.00  1.00      1S   N  
ATOM   4409  CA  ARG   282     -13.707  42.602  21.734  1.00  1.00      1S   C  
ATOM   4410  C   ARG   282     -12.333  43.184  21.689  1.00  1.00      1S   C  
ATOM   4411  O   ARG   282     -11.357  42.441  21.686  1.00  1.00      1S   O  
ATOM   4412  CB  ARG   282     -14.183  42.431  20.284  1.00  1.00      1S   C  
ATOM   4413  CG  ARG   282     -13.231  41.592  19.422  1.00  1.00      1S   C  
ATOM   4414  CD  ARG   282     -13.787  41.346  18.021  1.00  1.00      1S   C  
ATOM   4415  NE  ARG   282     -12.816  40.486  17.276  1.00  1.00      1S   N  
ATOM   4416  CZ  ARG   282     -11.668  40.959  16.723  1.00  1.00      1S   C  
ATOM   4417  NH1 ARG   282     -10.821  40.098  16.108  1.00  1.00      1S   N1+
ATOM   4418  NH2 ARG   282     -11.352  42.271  16.780  1.00  1.00      1S   N  
ATOM   4419  HN  ARG   282     -15.317  43.880  21.922  1.00  0.00      1S   H  
ATOM   4420  HA  ARG   282     -13.660  41.641  22.228  1.00  0.00      1S   H  
ATOM   4421  HB1 ARG   282     -14.313  43.432  19.814  1.00  0.00      1S   H  
ATOM   4422  HB2 ARG   282     -15.178  41.935  20.301  1.00  0.00      1S   H  
ATOM   4423  HG1 ARG   282     -13.041  40.622  19.934  1.00  0.00      1S   H  
ATOM   4424  HG2 ARG   282     -12.257  42.121  19.327  1.00  0.00      1S   H  
ATOM   4425  HD1 ARG   282     -13.936  42.304  17.473  1.00  0.00      1S   H  
ATOM   4426  HD2 ARG   282     -14.756  40.809  18.083  1.00  0.00      1S   H  
ATOM   4427  HE  ARG   282     -13.000  39.498  17.227  1.00  0.00      1S   H  
ATOM   4428 HH11 ARG   282     -11.075  39.131  16.011  1.00  0.00      1S   H  
ATOM   4429 HH12 ARG   282      -9.971  40.440  15.712  1.00  0.00      1S   H  
ATOM   4430 HH21 ARG   282     -10.450  42.581  16.461  1.00  0.00      1S   H  
ATOM   4431 HH22 ARG   282     -11.958  42.916  17.252  1.00  0.00      1S   H  
ATOM   4432  N   GLU   283     -12.221  44.533  21.667  1.00  1.00      1S   N  
ATOM   4433  CA  GLU   283     -10.959  45.231  21.660  1.00  1.00      1S   C  
ATOM   4434  C   GLU   283     -10.159  44.815  22.851  1.00  1.00      1S   C  
ATOM   4435  O   GLU   283      -9.096  44.248  22.655  1.00  1.00      1S   O  
ATOM   4436  CB  GLU   283     -11.099  46.765  21.615  1.00  1.00      1S   C  
ATOM   4437  CG  GLU   283     -11.743  47.229  20.295  1.00  1.00      1S   C  
ATOM   4438  CD  GLU   283     -11.995  48.736  20.277  1.00  1.00      1S   C  
ATOM   4439  OE1 GLU   283     -12.450  49.229  19.210  1.00  1.00      1S   O  
ATOM   4440  OE2 GLU   283     -11.755  49.409  21.314  1.00  1.00      1S   O1-
ATOM   4441  HN  GLU   283     -13.028  45.116  21.677  1.00  0.00      1S   H  
ATOM   4442  HA  GLU   283     -10.421  44.913  20.777  1.00  0.00      1S   H  
ATOM   4443  HB1 GLU   283     -10.092  47.236  21.697  1.00  0.00      1S   H  
ATOM   4444  HB2 GLU   283     -11.709  47.110  22.477  1.00  0.00      1S   H  
ATOM   4445  HG1 GLU   283     -12.714  46.713  20.141  1.00  0.00      1S   H  
ATOM   4446  HG2 GLU   283     -11.069  46.969  19.451  1.00  0.00      1S   H  
ATOM   4447  N   PHE   284     -10.696  44.980  24.087  1.00  1.00      1S   N  
ATOM   4448  CA  PHE   284     -10.039  44.621  25.331  1.00  1.00      1S   C  
ATOM   4449  C   PHE   284      -9.715  43.160  25.419  1.00  1.00      1S   C  
ATOM   4450  O   PHE   284      -8.673  42.780  25.938  1.00  1.00      1S   O  
ATOM   4451  CB  PHE   284     -10.893  44.930  26.577  1.00  1.00      1S   C  
ATOM   4452  CG  PHE   284     -10.865  46.401  26.846  1.00  1.00      1S   C  
ATOM   4453  CD1 PHE   284     -11.744  47.264  26.178  1.00  1.00      1S   C  
ATOM   4454  CD2 PHE   284      -9.948  46.937  27.765  1.00  1.00      1S   C  
ATOM   4455  CE1 PHE   284     -11.740  48.637  26.441  1.00  1.00      1S   C  
ATOM   4456  CE2 PHE   284      -9.935  48.312  28.025  1.00  1.00      1S   C  
ATOM   4457  CZ  PHE   284     -10.839  49.157  27.376  1.00  1.00      1S   C  
ATOM   4458  HN  PHE   284     -11.607  45.368  24.193  1.00  0.00      1S   H  
ATOM   4459  HA  PHE   284      -9.105  45.162  25.375  1.00  0.00      1S   H  
ATOM   4460  HB1 PHE   284     -10.499  44.421  27.485  1.00  0.00      1S   H  
ATOM   4461  HB2 PHE   284     -11.943  44.606  26.416  1.00  0.00      1S   H  
ATOM   4462  HD1 PHE   284     -12.429  46.862  25.455  1.00  0.00      1S   H  
ATOM   4463  HD2 PHE   284      -9.255  46.285  28.278  1.00  0.00      1S   H  
ATOM   4464  HE1 PHE   284     -12.427  49.290  25.924  1.00  0.00      1S   H  
ATOM   4465  HE2 PHE   284      -9.232  48.735  28.719  1.00  0.00      1S   H  
ATOM   4466  HZ  PHE   284     -10.834  50.209  27.606  1.00  0.00      1S   H  
ATOM   4467  N   ARG   285     -10.589  42.286  24.894  1.00  1.00      1S   N  
ATOM   4468  CA  ARG   285     -10.313  40.875  24.867  1.00  1.00      1S   C  
ATOM   4469  C   ARG   285      -9.136  40.562  23.983  1.00  1.00      1S   C  
ATOM   4470  O   ARG   285      -8.280  39.771  24.355  1.00  1.00      1S   O  
ATOM   4471  CB  ARG   285     -11.512  40.088  24.339  1.00  1.00      1S   C  
ATOM   4472  CG  ARG   285     -11.329  38.574  24.450  1.00  1.00      1S   C  
ATOM   4473  CD  ARG   285     -12.606  37.830  24.065  1.00  1.00      1S   C  
ATOM   4474  NE  ARG   285     -12.290  36.370  24.015  1.00  1.00      1S   N  
ATOM   4475  CZ  ARG   285     -11.704  35.783  22.938  1.00  1.00      1S   C  
ATOM   4476  NH1 ARG   285     -11.459  34.452  22.959  1.00  1.00      1S   N1+
ATOM   4477  NH2 ARG   285     -11.370  36.512  21.850  1.00  1.00      1S   N  
ATOM   4478  HN  ARG   285     -11.457  42.579  24.498  1.00  0.00      1S   H  
ATOM   4479  HA  ARG   285     -10.087  40.557  25.876  1.00  0.00      1S   H  
ATOM   4480  HB1 ARG   285     -11.730  40.367  23.286  1.00  0.00      1S   H  
ATOM   4481  HB2 ARG   285     -12.397  40.379  24.931  1.00  0.00      1S   H  
ATOM   4482  HG1 ARG   285     -11.044  38.307  25.492  1.00  0.00      1S   H  
ATOM   4483  HG2 ARG   285     -10.494  38.268  23.781  1.00  0.00      1S   H  
ATOM   4484  HD1 ARG   285     -12.979  38.164  23.071  1.00  0.00      1S   H  
ATOM   4485  HD2 ARG   285     -13.401  37.999  24.820  1.00  0.00      1S   H  
ATOM   4486  HE  ARG   285     -12.513  35.802  24.815  1.00  0.00      1S   H  
ATOM   4487 HH11 ARG   285     -11.707  33.909  23.767  1.00  0.00      1S   H  
ATOM   4488 HH12 ARG   285     -11.036  34.001  22.174  1.00  0.00      1S   H  
ATOM   4489 HH21 ARG   285     -11.548  37.499  21.838  1.00  0.00      1S   H  
ATOM   4490 HH22 ARG   285     -10.958  36.071  21.049  1.00  0.00      1S   H  
ATOM   4491  N   GLN   286      -9.062  41.210  22.801  1.00  1.00      1S   N  
ATOM   4492  CA  GLN   286      -8.006  41.051  21.831  1.00  1.00      1S   C  
ATOM   4493  C   GLN   286      -6.702  41.574  22.333  1.00  1.00      1S   C  
ATOM   4494  O   GLN   286      -5.659  40.965  22.107  1.00  1.00      1S   O  
ATOM   4495  CB  GLN   286      -8.326  41.740  20.485  1.00  1.00      1S   C  
ATOM   4496  CG  GLN   286      -7.159  41.688  19.475  1.00  1.00      1S   C  
ATOM   4497  CD  GLN   286      -7.612  42.183  18.101  1.00  1.00      1S   C  
ATOM   4498  NE2 GLN   286      -6.823  43.116  17.502  1.00  1.00      1S   N  
ATOM   4499  OE1 GLN   286      -8.630  41.733  17.571  1.00  1.00      1S   O  
ATOM   4500  HN  GLN   286      -9.777  41.858  22.539  1.00  0.00      1S   H  
ATOM   4501  HA  GLN   286      -7.876  40.000  21.684  1.00  0.00      1S   H  
ATOM   4502  HB1 GLN   286      -8.596  42.802  20.665  1.00  0.00      1S   H  
ATOM   4503  HB2 GLN   286      -9.227  41.242  20.063  1.00  0.00      1S   H  
ATOM   4504  HG1 GLN   286      -6.788  40.646  19.377  1.00  0.00      1S   H  
ATOM   4505  HG2 GLN   286      -6.318  42.314  19.840  1.00  0.00      1S   H  
ATOM   4506 HE21 GLN   286      -7.076  43.462  16.599  1.00  0.00      1S   H  
ATOM   4507 HE22 GLN   286      -5.994  43.435  17.958  1.00  0.00      1S   H  
ATOM   4508  N   THR   287      -6.733  42.706  23.064  1.00  1.00      1S   N  
ATOM   4509  CA  THR   287      -5.563  43.270  23.682  1.00  1.00      1S   C  
ATOM   4510  C   THR   287      -4.989  42.299  24.697  1.00  1.00      1S   C  
ATOM   4511  O   THR   287      -3.778  42.192  24.846  1.00  1.00      1S   O  
ATOM   4512  CB  THR   287      -5.808  44.620  24.346  1.00  1.00      1S   C  
ATOM   4513  CG2 THR   287      -6.513  45.616  23.416  1.00  1.00      1S   C  
ATOM   4514  OG1 THR   287      -6.598  44.536  25.522  1.00  1.00      1S   O  
ATOM   4515  HN  THR   287      -7.588  43.202  23.213  1.00  0.00      1S   H  
ATOM   4516  HA  THR   287      -4.830  43.410  22.900  1.00  0.00      1S   H  
ATOM   4517  HB  THR   287      -4.809  45.032  24.616  1.00  0.00      1S   H  
ATOM   4518  HG1 THR   287      -6.624  45.421  25.895  1.00  0.00      1S   H  
ATOM   4519 HG21 THR   287      -7.602  45.539  23.479  1.00  0.00      1S   H  
ATOM   4520 HG22 THR   287      -6.180  45.509  22.362  1.00  0.00      1S   H  
ATOM   4521 HG23 THR   287      -6.323  46.652  23.766  1.00  0.00      1S   H  
ATOM   4522  N   PHE   288      -5.879  41.551  25.390  1.00  1.00      1S   N  
ATOM   4523  CA  PHE   288      -5.532  40.552  26.372  1.00  1.00      1S   C  
ATOM   4524  C   PHE   288      -5.070  39.279  25.756  1.00  1.00      1S   C  
ATOM   4525  O   PHE   288      -4.267  38.573  26.353  1.00  1.00      1S   O  
ATOM   4526  CB  PHE   288      -6.713  40.195  27.296  1.00  1.00      1S   C  
ATOM   4527  CG  PHE   288      -7.111  41.341  28.168  1.00  1.00      1S   C  
ATOM   4528  CD1 PHE   288      -8.428  41.377  28.656  1.00  1.00      1S   C  
ATOM   4529  CD2 PHE   288      -6.224  42.382  28.514  1.00  1.00      1S   C  
ATOM   4530  CE1 PHE   288      -8.864  42.460  29.421  1.00  1.00      1S   C  
ATOM   4531  CE2 PHE   288      -6.671  43.468  29.263  1.00  1.00      1S   C  
ATOM   4532  CZ  PHE   288      -7.992  43.506  29.699  1.00  1.00      1S   C  
ATOM   4533  HN  PHE   288      -6.858  41.705  25.270  1.00  0.00      1S   H  
ATOM   4534  HA  PHE   288      -4.690  40.912  26.944  1.00  0.00      1S   H  
ATOM   4535  HB1 PHE   288      -6.440  39.372  27.980  1.00  0.00      1S   H  
ATOM   4536  HB2 PHE   288      -7.596  39.894  26.692  1.00  0.00      1S   H  
ATOM   4537  HD1 PHE   288      -9.117  40.584  28.406  1.00  0.00      1S   H  
ATOM   4538  HD2 PHE   288      -5.194  42.401  28.197  1.00  0.00      1S   H  
ATOM   4539  HE1 PHE   288      -9.873  42.527  29.785  1.00  0.00      1S   H  
ATOM   4540  HE2 PHE   288      -5.995  44.276  29.482  1.00  0.00      1S   H  
ATOM   4541  HZ  PHE   288      -8.376  44.352  30.223  1.00  0.00      1S   H  
ATOM   4542  N   ARG   289      -5.517  38.950  24.530  1.00  1.00      1S   N  
ATOM   4543  CA  ARG   289      -4.956  37.845  23.793  1.00  1.00      1S   C  
ATOM   4544  C   ARG   289      -3.495  38.113  23.530  1.00  1.00      1S   C  
ATOM   4545  O   ARG   289      -2.666  37.246  23.781  1.00  1.00      1S   O  
ATOM   4546  CB  ARG   289      -5.693  37.568  22.472  1.00  1.00      1S   C  
ATOM   4547  CG  ARG   289      -7.132  37.084  22.691  1.00  1.00      1S   C  
ATOM   4548  CD  ARG   289      -7.816  36.651  21.400  1.00  1.00      1S   C  
ATOM   4549  NE  ARG   289      -8.052  37.858  20.554  1.00  1.00      1S   N  
ATOM   4550  CZ  ARG   289      -8.471  37.835  19.263  1.00  1.00      1S   C  
ATOM   4551  NH1 ARG   289      -8.689  38.989  18.594  1.00  1.00      1S   N1+
ATOM   4552  NH2 ARG   289      -8.681  36.684  18.602  1.00  1.00      1S   N  
ATOM   4553  HN  ARG   289      -6.227  39.480  24.071  1.00  0.00      1S   H  
ATOM   4554  HA  ARG   289      -5.023  36.963  24.415  1.00  0.00      1S   H  
ATOM   4555  HB1 ARG   289      -5.156  36.770  21.913  1.00  0.00      1S   H  
ATOM   4556  HB2 ARG   289      -5.698  38.481  21.842  1.00  0.00      1S   H  
ATOM   4557  HG1 ARG   289      -7.737  37.864  23.188  1.00  0.00      1S   H  
ATOM   4558  HG2 ARG   289      -7.119  36.215  23.378  1.00  0.00      1S   H  
ATOM   4559  HD1 ARG   289      -8.798  36.204  21.656  1.00  0.00      1S   H  
ATOM   4560  HD2 ARG   289      -7.188  35.921  20.845  1.00  0.00      1S   H  
ATOM   4561  HE  ARG   289      -7.873  38.751  20.973  1.00  0.00      1S   H  
ATOM   4562 HH11 ARG   289      -8.924  38.967  17.624  1.00  0.00      1S   H  
ATOM   4563 HH12 ARG   289      -8.536  39.872  19.041  1.00  0.00      1S   H  
ATOM   4564 HH21 ARG   289      -8.981  36.692  17.646  1.00  0.00      1S   H  
ATOM   4565 HH22 ARG   289      -8.486  35.810  19.050  1.00  0.00      1S   H  
ATOM   4566  N   LYS   290      -3.140  39.361  23.125  1.00  1.00      1S   N  
ATOM   4567  CA  LYS   290      -1.760  39.775  22.973  1.00  1.00      1S   C  
ATOM   4568  C   LYS   290      -1.013  39.729  24.292  1.00  1.00      1S   C  
ATOM   4569  O   LYS   290       0.068  39.151  24.356  1.00  1.00      1S   O  
ATOM   4570  CB  LYS   290      -1.594  41.224  22.440  1.00  1.00      1S   C  
ATOM   4571  CG  LYS   290      -2.309  41.513  21.114  1.00  1.00      1S   C  
ATOM   4572  CD  LYS   290      -2.133  42.974  20.670  1.00  1.00      1S   C  
ATOM   4573  CE  LYS   290      -2.884  43.290  19.372  1.00  1.00      1S   C  
ATOM   4574  NZ  LYS   290      -2.699  44.708  18.987  1.00  1.00      1S   N1+
ATOM   4575  HN  LYS   290      -3.828  40.061  22.948  1.00  0.00      1S   H  
ATOM   4576  HA  LYS   290      -1.290  39.088  22.282  1.00  0.00      1S   H  
ATOM   4577  HB1 LYS   290      -0.510  41.435  22.299  1.00  0.00      1S   H  
ATOM   4578  HB2 LYS   290      -1.979  41.950  23.188  1.00  0.00      1S   H  
ATOM   4579  HG1 LYS   290      -3.394  41.312  21.229  1.00  0.00      1S   H  
ATOM   4580  HG2 LYS   290      -1.914  40.835  20.326  1.00  0.00      1S   H  
ATOM   4581  HD1 LYS   290      -1.047  43.180  20.536  1.00  0.00      1S   H  
ATOM   4582  HD2 LYS   290      -2.508  43.637  21.482  1.00  0.00      1S   H  
ATOM   4583  HE1 LYS   290      -3.972  43.112  19.506  1.00  0.00      1S   H  
ATOM   4584  HE2 LYS   290      -2.508  42.659  18.539  1.00  0.00      1S   H  
ATOM   4585  HZ1 LYS   290      -1.710  44.866  18.711  1.00  0.00      1S   H  
ATOM   4586  HZ2 LYS   290      -2.925  45.320  19.802  1.00  0.00      1S   H  
ATOM   4587  HZ3 LYS   290      -3.323  44.942  18.189  1.00  0.00      1S   H  
ATOM   4588  N   ILE   291      -1.591  40.370  25.349  1.00  1.00      1S   N  
ATOM   4589  CA  ILE   291      -0.948  40.834  26.576  1.00  1.00      1S   C  
ATOM   4590  C   ILE   291      -0.139  42.075  26.211  1.00  1.00      1S   C  
ATOM   4591  O   ILE   291      -0.513  42.807  25.296  1.00  1.00      1S   O  
ATOM   4592  CB  ILE   291      -0.219  39.722  27.371  1.00  1.00      1S   C  
ATOM   4593  CG1 ILE   291      -1.210  38.592  27.702  1.00  1.00      1S   C  
ATOM   4594  CG2 ILE   291       0.411  40.187  28.705  1.00  1.00      1S   C  
ATOM   4595  CD  ILE   291      -2.279  39.024  28.718  1.00  1.00      1S   C  
ATOM   4596  HN  ILE   291      -2.540  40.666  25.260  1.00  0.00      1S   H  
ATOM   4597  HA  ILE   291      -1.760  41.204  27.179  1.00  0.00      1S   H  
ATOM   4598  HB  ILE   291       0.591  39.291  26.742  1.00  0.00      1S   H  
ATOM   4599 HG11 ILE   291      -0.637  37.740  28.134  1.00  0.00      1S   H  
ATOM   4600 HG12 ILE   291      -1.689  38.216  26.774  1.00  0.00      1S   H  
ATOM   4601 HG21 ILE   291      -0.156  41.039  29.128  1.00  0.00      1S   H  
ATOM   4602 HG22 ILE   291       1.459  40.502  28.539  1.00  0.00      1S   H  
ATOM   4603 HG23 ILE   291       0.430  39.361  29.445  1.00  0.00      1S   H  
ATOM   4604  HD1 ILE   291      -2.444  40.115  28.709  1.00  0.00      1S   H  
ATOM   4605  HD2 ILE   291      -1.982  38.716  29.743  1.00  0.00      1S   H  
ATOM   4606  HD3 ILE   291      -3.256  38.559  28.492  1.00  0.00      1S   H  
ATOM   4607  N   ILE   292       1.020  42.329  26.866  1.00  1.00      1S   N  
ATOM   4608  CA  ILE   292       2.174  42.892  26.211  1.00  1.00      1S   C  
ATOM   4609  C   ILE   292       2.875  41.696  25.607  1.00  1.00      1S   C  
ATOM   4610  O   ILE   292       3.946  41.308  26.052  1.00  1.00      1S   O  
ATOM   4611  CB  ILE   292       3.148  43.690  27.103  1.00  1.00      1S   C  
ATOM   4612  CG1 ILE   292       2.461  44.902  27.780  1.00  1.00      1S   C  
ATOM   4613  CG2 ILE   292       4.403  44.122  26.285  1.00  1.00      1S   C  
ATOM   4614  CD  ILE   292       3.367  45.622  28.789  1.00  1.00      1S   C  
ATOM   4615  HN  ILE   292       1.207  41.897  27.743  1.00  0.00      1S   H  
ATOM   4616  HA  ILE   292       1.842  43.519  25.401  1.00  0.00      1S   H  
ATOM   4617  HB  ILE   292       3.484  43.040  27.938  1.00  0.00      1S   H  
ATOM   4618 HG11 ILE   292       1.550  44.554  28.312  1.00  0.00      1S   H  
ATOM   4619 HG12 ILE   292       2.138  45.636  27.017  1.00  0.00      1S   H  
ATOM   4620 HG21 ILE   292       4.119  44.432  25.262  1.00  0.00      1S   H  
ATOM   4621 HG22 ILE   292       5.127  43.288  26.194  1.00  0.00      1S   H  
ATOM   4622 HG23 ILE   292       4.949  44.953  26.767  1.00  0.00      1S   H  
ATOM   4623  HD1 ILE   292       4.242  46.087  28.291  1.00  0.00      1S   H  
ATOM   4624  HD2 ILE   292       3.734  44.908  29.557  1.00  0.00      1S   H  
ATOM   4625  HD3 ILE   292       2.811  46.434  29.299  1.00  0.00      1S   H  
ATOM   4626  N   ARG   293       2.268  41.098  24.557  1.00  1.00      1S   N  
ATOM   4627  CA  ARG   293       2.936  40.364  23.505  1.00  1.00      1S   C  
ATOM   4628  C   ARG   293       3.562  39.046  23.904  1.00  1.00      1S   C  
ATOM   4629  O   ARG   293       3.097  37.990  23.483  1.00  1.00      1S   O  
ATOM   4630  CB  ARG   293       3.916  41.284  22.753  1.00  1.00      1S   C  
ATOM   4631  CG  ARG   293       3.177  42.463  22.089  1.00  1.00      1S   C  
ATOM   4632  CD  ARG   293       4.111  43.457  21.401  1.00  1.00      1S   C  
ATOM   4633  NE  ARG   293       4.957  44.108  22.450  1.00  1.00      1S   N  
ATOM   4634  CZ  ARG   293       5.885  45.056  22.159  1.00  1.00      1S   C  
ATOM   4635  NH1 ARG   293       6.630  45.596  23.152  1.00  1.00      1S   N1+
ATOM   4636  NH2 ARG   293       6.073  45.464  20.886  1.00  1.00      1S   N  
ATOM   4637  HN  ARG   293       1.306  41.281  24.371  1.00  0.00      1S   H  
ATOM   4638  HA  ARG   293       2.151  40.112  22.806  1.00  0.00      1S   H  
ATOM   4639  HB1 ARG   293       4.455  40.713  21.966  1.00  0.00      1S   H  
ATOM   4640  HB2 ARG   293       4.670  41.674  23.471  1.00  0.00      1S   H  
ATOM   4641  HG1 ARG   293       2.565  43.011  22.839  1.00  0.00      1S   H  
ATOM   4642  HG2 ARG   293       2.475  42.049  21.331  1.00  0.00      1S   H  
ATOM   4643  HD1 ARG   293       3.523  44.244  20.879  1.00  0.00      1S   H  
ATOM   4644  HD2 ARG   293       4.772  42.931  20.678  1.00  0.00      1S   H  
ATOM   4645  HE  ARG   293       4.847  43.814  23.407  1.00  0.00      1S   H  
ATOM   4646 HH11 ARG   293       6.500  45.292  24.101  1.00  0.00      1S   H  
ATOM   4647 HH12 ARG   293       7.316  46.290  22.944  1.00  0.00      1S   H  
ATOM   4648 HH21 ARG   293       5.527  45.063  20.146  1.00  0.00      1S   H  
ATOM   4649 HH22 ARG   293       6.761  46.163  20.671  1.00  0.00      1S   H  
ATOM   4650  N   SER   294       4.649  39.076  24.706  1.00  1.00      1S   N  
ATOM   4651  CA  SER   294       5.362  37.914  25.175  1.00  1.00      1S   C  
ATOM   4652  C   SER   294       5.558  37.953  26.678  1.00  1.00      1S   C  
ATOM   4653  O   SER   294       6.287  37.122  27.213  1.00  1.00      1S   O  
ATOM   4654  CB  SER   294       6.760  37.842  24.505  1.00  1.00      1S   C  
ATOM   4655  OG  SER   294       7.551  39.001  24.768  1.00  1.00      1S   O  
ATOM   4656  HN  SER   294       5.005  39.952  25.026  1.00  0.00      1S   H  
ATOM   4657  HA  SER   294       4.802  37.020  24.940  1.00  0.00      1S   H  
ATOM   4658  HB1 SER   294       6.618  37.773  23.405  1.00  0.00      1S   H  
ATOM   4659  HB2 SER   294       7.310  36.936  24.838  1.00  0.00      1S   H  
ATOM   4660  HG1 SER   294       7.941  38.865  25.636  1.00  0.00      1S   H  
ATOM   4661  N   HSD   295       4.944  38.936  27.379  1.00  1.00      1S   N  
ATOM   4662  CA  HSD   295       5.337  39.404  28.699  1.00  1.00      1S   C  
ATOM   4663  C   HSD   295       5.278  38.368  29.800  1.00  1.00      1S   C  
ATOM   4664  O   HSD   295       6.282  37.741  30.133  1.00  1.00      1S   O  
ATOM   4665  CB  HSD   295       4.472  40.623  29.094  1.00  1.00      1S   C  
ATOM   4666  CG  HSD   295       4.827  41.270  30.393  1.00  1.00      1S   C  
ATOM   4667  CD2 HSD   295       4.172  41.262  31.582  1.00  1.00      1S   C  
ATOM   4668  ND1 HSD   295       5.978  41.994  30.597  1.00  1.00      1S   N  
ATOM   4669  CE1 HSD   295       5.968  42.382  31.896  1.00  1.00      1S   C  
ATOM   4670  NE2 HSD   295       4.894  41.957  32.533  1.00  1.00      1S   N  
ATOM   4671  HN  HSD   295       4.275  39.521  26.924  1.00  0.00      1S   H  
ATOM   4672  HA  HSD   295       6.364  39.732  28.617  1.00  0.00      1S   H  
ATOM   4673  HB1 HSD   295       3.400  40.343  29.109  1.00  0.00      1S   H  
ATOM   4674  HB2 HSD   295       4.608  41.398  28.317  1.00  0.00      1S   H  
ATOM   4675  HD1 HSD   295       6.676  42.195  29.908  1.00  0.00      1S   H  
ATOM   4676  HD2 HSD   295       3.230  40.797  31.847  1.00  0.00      1S   H  
ATOM   4677  HE1 HSD   295       6.763  42.976  32.340  1.00  0.00      1S   H  
ATOM   4678  N   VAL   296       4.083  38.189  30.399  1.00  1.00      1S   N  
ATOM   4679  CA  VAL   296       3.765  37.120  31.307  1.00  1.00      1S   C  
ATOM   4680  C   VAL   296       2.691  36.480  30.509  1.00  1.00      1S   C  
ATOM   4681  O   VAL   296       1.766  37.155  30.059  1.00  1.00      1S   O  
ATOM   4682  CB  VAL   296       3.187  37.560  32.648  1.00  1.00      1S   C  
ATOM   4683  CG1 VAL   296       2.742  36.336  33.481  1.00  1.00      1S   C  
ATOM   4684  CG2 VAL   296       4.248  38.371  33.414  1.00  1.00      1S   C  
ATOM   4685  HN  VAL   296       3.294  38.732  30.125  1.00  0.00      1S   H  
ATOM   4686  HA  VAL   296       4.600  36.443  31.426  1.00  0.00      1S   H  
ATOM   4687  HB  VAL   296       2.304  38.218  32.476  1.00  0.00      1S   H  
ATOM   4688 HG11 VAL   296       3.609  35.669  33.674  1.00  0.00      1S   H  
ATOM   4689 HG12 VAL   296       1.953  35.753  32.964  1.00  0.00      1S   H  
ATOM   4690 HG13 VAL   296       2.336  36.673  34.458  1.00  0.00      1S   H  
ATOM   4691 HG21 VAL   296       4.671  39.177  32.784  1.00  0.00      1S   H  
ATOM   4692 HG22 VAL   296       5.081  37.712  33.737  1.00  0.00      1S   H  
ATOM   4693 HG23 VAL   296       3.792  38.834  34.315  1.00  0.00      1S   H  
ATOM   4694  N   LEU   297       2.802  35.168  30.256  1.00  1.00      1S   N  
ATOM   4695  CA  LEU   297       1.950  34.561  29.282  1.00  1.00      1S   C  
ATOM   4696  C   LEU   297       0.549  34.373  29.814  1.00  1.00      1S   C  
ATOM   4697  O   LEU   297       0.329  33.875  30.918  1.00  1.00      1S   O  
ATOM   4698  CB  LEU   297       2.522  33.206  28.801  1.00  1.00      1S   C  
ATOM   4699  CG  LEU   297       3.816  33.293  27.961  1.00  1.00      1S   C  
ATOM   4700  CD1 LEU   297       4.248  31.873  27.551  1.00  1.00      1S   C  
ATOM   4701  CD2 LEU   297       3.653  34.180  26.710  1.00  1.00      1S   C  
ATOM   4702  HN  LEU   297       3.521  34.596  30.642  1.00  0.00      1S   H  
ATOM   4703  HA  LEU   297       1.879  35.223  28.430  1.00  0.00      1S   H  
ATOM   4704  HB1 LEU   297       1.804  32.687  28.147  1.00  0.00      1S   H  
ATOM   4705  HB2 LEU   297       2.691  32.546  29.678  1.00  0.00      1S   H  
ATOM   4706  HG  LEU   297       4.619  33.731  28.596  1.00  0.00      1S   H  
ATOM   4707 HD11 LEU   297       3.475  31.415  26.897  1.00  0.00      1S   H  
ATOM   4708 HD12 LEU   297       4.373  31.232  28.449  1.00  0.00      1S   H  
ATOM   4709 HD13 LEU   297       5.208  31.905  26.996  1.00  0.00      1S   H  
ATOM   4710 HD21 LEU   297       3.494  35.242  26.990  1.00  0.00      1S   H  
ATOM   4711 HD22 LEU   297       2.785  33.837  26.106  1.00  0.00      1S   H  
ATOM   4712 HD23 LEU   297       4.565  34.123  26.079  1.00  0.00      1S   H  
ATOM   4713  N   ARG   298      -0.436  34.716  28.942  1.00  1.00      1S   N  
ATOM   4714  CA  ARG   298      -1.672  33.973  28.808  1.00  1.00      1S   C  
ATOM   4715  C   ARG   298      -1.235  32.661  28.247  1.00  1.00      1S   C  
ATOM   4716  O   ARG   298      -0.272  32.642  27.495  1.00  1.00      1S   O  
ATOM   4717  CB  ARG   298      -2.650  34.626  27.812  1.00  1.00      1S   C  
ATOM   4718  CG  ARG   298      -3.263  35.890  28.408  1.00  1.00      1S   C  
ATOM   4719  CD  ARG   298      -4.240  35.664  29.560  1.00  1.00      1S   C  
ATOM   4720  NE  ARG   298      -5.447  34.978  29.006  1.00  1.00      1S   N  
ATOM   4721  CZ  ARG   298      -6.569  35.639  28.624  1.00  1.00      1S   C  
ATOM   4722  NH1 ARG   298      -7.630  34.940  28.162  1.00  1.00      1S   N1+
ATOM   4723  NH2 ARG   298      -6.653  36.983  28.703  1.00  1.00      1S   N  
ATOM   4724  HN  ARG   298      -0.239  35.314  28.170  1.00  0.00      1S   H  
ATOM   4725  HA  ARG   298      -2.113  33.817  29.782  1.00  0.00      1S   H  
ATOM   4726  HB1 ARG   298      -3.458  33.924  27.515  1.00  0.00      1S   H  
ATOM   4727  HB2 ARG   298      -2.091  34.907  26.888  1.00  0.00      1S   H  
ATOM   4728  HG1 ARG   298      -3.749  36.485  27.604  1.00  0.00      1S   H  
ATOM   4729  HG2 ARG   298      -2.419  36.480  28.821  1.00  0.00      1S   H  
ATOM   4730  HD1 ARG   298      -4.525  36.632  30.031  1.00  0.00      1S   H  
ATOM   4731  HD2 ARG   298      -3.800  35.018  30.346  1.00  0.00      1S   H  
ATOM   4732  HE  ARG   298      -5.413  33.980  28.890  1.00  0.00      1S   H  
ATOM   4733 HH11 ARG   298      -7.565  33.942  28.064  1.00  0.00      1S   H  
ATOM   4734 HH12 ARG   298      -8.450  35.419  27.854  1.00  0.00      1S   H  
ATOM   4735 HH21 ARG   298      -5.858  37.515  29.007  1.00  0.00      1S   H  
ATOM   4736 HH22 ARG   298      -7.495  37.456  28.435  1.00  0.00      1S   H  
ATOM   4737  N   GLN   299      -1.846  31.535  28.661  1.00  1.00      1S   N  
ATOM   4738  CA  GLN   299      -1.128  30.274  28.736  1.00  1.00      1S   C  
ATOM   4739  C   GLN   299      -0.534  29.825  27.411  1.00  1.00      1S   C  
ATOM   4740  O   GLN   299       0.664  29.551  27.339  1.00  1.00      1S   O  
ATOM   4741  CB  GLN   299      -1.983  29.188  29.412  1.00  1.00      1S   C  
ATOM   4742  CG  GLN   299      -2.407  29.617  30.833  1.00  1.00      1S   C  
ATOM   4743  CD  GLN   299      -3.265  28.524  31.477  1.00  1.00      1S   C  
ATOM   4744  NE2 GLN   299      -2.950  28.180  32.759  1.00  1.00      1S   N  
ATOM   4745  OE1 GLN   299      -4.196  28.007  30.852  1.00  1.00      1S   O  
ATOM   4746  HN  GLN   299      -2.717  31.561  29.142  1.00  0.00      1S   H  
ATOM   4747  HA  GLN   299      -0.290  30.459  29.395  1.00  0.00      1S   H  
ATOM   4748  HB1 GLN   299      -1.392  28.248  29.482  1.00  0.00      1S   H  
ATOM   4749  HB2 GLN   299      -2.885  28.994  28.792  1.00  0.00      1S   H  
ATOM   4750  HG1 GLN   299      -3.008  30.551  30.799  1.00  0.00      1S   H  
ATOM   4751  HG2 GLN   299      -1.499  29.810  31.444  1.00  0.00      1S   H  
ATOM   4752 HE21 GLN   299      -3.486  27.474  33.221  1.00  0.00      1S   H  
ATOM   4753 HE22 GLN   299      -2.197  28.637  33.232  1.00  0.00      1S   H  
ATOM   4754  N   GLN   300      -1.344  29.864  26.323  1.00  1.00      1S   N  
ATOM   4755  CA  GLN   300      -0.881  30.336  25.028  1.00  1.00      1S   C  
ATOM   4756  C   GLN   300      -1.745  31.534  24.708  1.00  1.00      1S   C  
ATOM   4757  O   GLN   300      -1.485  32.594  25.254  1.00  1.00      1S   O  
ATOM   4758  CB  GLN   300      -0.852  29.266  23.924  1.00  1.00      1S   C  
ATOM   4759  CG  GLN   300       0.318  28.291  24.166  1.00  1.00      1S   C  
ATOM   4760  CD  GLN   300       0.319  27.170  23.127  1.00  1.00      1S   C  
ATOM   4761  NE2 GLN   300       0.411  25.898  23.605  1.00  1.00      1S   N  
ATOM   4762  OE1 GLN   300       0.257  27.416  21.921  1.00  1.00      1S   O  
ATOM   4763  HN  GLN   300      -2.333  29.839  26.428  1.00  0.00      1S   H  
ATOM   4764  HA  GLN   300       0.124  30.724  25.134  1.00  0.00      1S   H  
ATOM   4765  HB1 GLN   300      -0.700  29.757  22.936  1.00  0.00      1S   H  
ATOM   4766  HB2 GLN   300      -1.818  28.719  23.906  1.00  0.00      1S   H  
ATOM   4767  HG1 GLN   300       0.240  27.865  25.189  1.00  0.00      1S   H  
ATOM   4768  HG2 GLN   300       1.280  28.845  24.097  1.00  0.00      1S   H  
ATOM   4769 HE21 GLN   300       0.493  25.737  24.588  1.00  0.00      1S   H  
ATOM   4770 HE22 GLN   300       0.405  25.133  22.962  1.00  0.00      1S   H  
ATOM   4771  N   GLU   301      -2.810  31.471  23.875  1.00  1.00      1S   N  
ATOM   4772  CA  GLU   301      -3.787  32.549  23.981  1.00  1.00      1S   C  
ATOM   4773  C   GLU   301      -5.096  32.137  23.349  1.00  1.00      1S   C  
ATOM   4774  O   GLU   301      -5.103  31.186  22.564  1.00  1.00      1S   O  
ATOM   4775  CB  GLU   301      -3.311  33.940  23.448  1.00  1.00      1S   C  
ATOM   4776  CG  GLU   301      -2.855  33.916  21.998  1.00  1.00      1S   C  
ATOM   4777  CD  GLU   301      -2.326  35.274  21.559  1.00  1.00      1S   C  
ATOM   4778  OE1 GLU   301      -1.179  35.612  21.955  1.00  1.00      1S   O  
ATOM   4779  OE2 GLU   301      -3.055  35.986  20.819  1.00  1.00      1S   O1-
ATOM   4780  HN  GLU   301      -3.028  30.695  23.288  1.00  0.00      1S   H  
ATOM   4781  HA  GLU   301      -3.982  32.645  25.039  1.00  0.00      1S   H  
ATOM   4782  HB1 GLU   301      -2.469  34.305  24.073  1.00  0.00      1S   H  
ATOM   4783  HB2 GLU   301      -4.108  34.701  23.551  1.00  0.00      1S   H  
ATOM   4784  HG1 GLU   301      -3.736  33.658  21.384  1.00  0.00      1S   H  
ATOM   4785  HG2 GLU   301      -2.064  33.152  21.844  1.00  0.00      1S   H  
ATOM   4786  N   PRO   302      -6.231  32.806  23.670  1.00  1.00      1S   N  
ATOM   4787  CA  PRO   302      -7.571  32.329  23.338  1.00  1.00      1S   C  
ATOM   4788  C   PRO   302      -7.807  32.257  21.863  1.00  1.00      1S   C  
ATOM   4789  O   PRO   302      -8.617  31.439  21.432  1.00  1.00      1S   O  
ATOM   4790  CB  PRO   302      -8.517  33.358  23.964  1.00  1.00      1S   C  
ATOM   4791  CG  PRO   302      -7.753  33.860  25.179  1.00  1.00      1S   C  
ATOM   4792  CD  PRO   302      -6.303  33.843  24.710  1.00  1.00      1S   C  
ATOM   4793  HA  PRO   302      -7.681  31.338  23.754  1.00  0.00      1S   H  
ATOM   4794  HB1 PRO   302      -9.491  32.911  24.246  1.00  0.00      1S   H  
ATOM   4795  HB2 PRO   302      -8.685  34.222  23.281  1.00  0.00      1S   H  
ATOM   4796  HG1 PRO   302      -8.079  34.872  25.495  1.00  0.00      1S   H  
ATOM   4797  HG2 PRO   302      -7.872  33.139  26.017  1.00  0.00      1S   H  
ATOM   4798  HD1 PRO   302      -6.033  34.810  24.245  1.00  0.00      1S   H  
ATOM   4799  HD2 PRO   302      -5.631  33.644  25.570  1.00  0.00      1S   H  
ATOM   4800  N   PHE   303      -7.085  33.078  21.078  1.00  1.00      1S   N  
ATOM   4801  CA  PHE   303      -6.830  32.733  19.709  1.00  1.00      1S   C  
ATOM   4802  C   PHE   303      -5.373  32.979  19.495  1.00  1.00      1S   C  
ATOM   4803  O   PHE   303      -4.960  34.116  19.275  1.00  1.00      1S   O  
ATOM   4804  CB  PHE   303      -7.583  33.587  18.681  1.00  1.00      1S   C  
ATOM   4805  CG  PHE   303      -9.066  33.349  18.790  1.00  1.00      1S   C  
ATOM   4806  CD1 PHE   303      -9.885  34.102  19.651  1.00  1.00      1S   C  
ATOM   4807  CD2 PHE   303      -9.661  32.348  18.010  1.00  1.00      1S   C  
ATOM   4808  CE1 PHE   303     -11.270  33.919  19.669  1.00  1.00      1S   C  
ATOM   4809  CE2 PHE   303     -11.043  32.130  18.062  1.00  1.00      1S   C  
ATOM   4810  CZ  PHE   303     -11.849  32.927  18.880  1.00  1.00      1S   C  
ATOM   4811  HN  PHE   303      -6.550  33.831  21.453  1.00  0.00      1S   H  
ATOM   4812  HA  PHE   303      -7.021  31.681  19.536  1.00  0.00      1S   H  
ATOM   4813  HB1 PHE   303      -7.266  33.325  17.647  1.00  0.00      1S   H  
ATOM   4814  HB2 PHE   303      -7.362  34.657  18.852  1.00  0.00      1S   H  
ATOM   4815  HD1 PHE   303      -9.448  34.837  20.295  1.00  0.00      1S   H  
ATOM   4816  HD2 PHE   303      -9.045  31.743  17.360  1.00  0.00      1S   H  
ATOM   4817  HE1 PHE   303     -11.909  34.530  20.283  1.00  0.00      1S   H  
ATOM   4818  HE2 PHE   303     -11.489  31.352  17.461  1.00  0.00      1S   H  
ATOM   4819  HZ  PHE   303     -12.918  32.776  18.910  1.00  0.00      1S   H  
ATOM   4820  N   LYS   304      -4.554  31.906  19.533  1.00  1.00      1S   N  
ATOM   4821  CA  LYS   304      -3.144  31.972  19.198  1.00  1.00      1S   C  
ATOM   4822  C   LYS   304      -3.000  32.304  17.746  1.00  1.00      1S   C  
ATOM   4823  O   LYS   304      -2.255  33.197  17.346  1.00  1.00      1S   O  
ATOM   4824  CB  LYS   304      -2.428  30.646  19.504  1.00  1.00      1S   C  
ATOM   4825  CG  LYS   304      -0.929  30.719  19.198  1.00  1.00      1S   C  
ATOM   4826  CD  LYS   304      -0.201  29.430  19.563  1.00  1.00      1S   C  
ATOM   4827  CE  LYS   304       1.297  29.499  19.263  1.00  1.00      1S   C  
ATOM   4828  NZ  LYS   304       1.957  28.226  19.625  1.00  1.00      1S   N1+
ATOM   4829  HN  LYS   304      -4.901  31.003  19.770  1.00  0.00      1S   H  
ATOM   4830  HA  LYS   304      -2.676  32.764  19.748  1.00  0.00      1S   H  
ATOM   4831  HB1 LYS   304      -2.890  29.817  18.924  1.00  0.00      1S   H  
ATOM   4832  HB2 LYS   304      -2.563  30.414  20.584  1.00  0.00      1S   H  
ATOM   4833  HG1 LYS   304      -0.488  31.564  19.773  1.00  0.00      1S   H  
ATOM   4834  HG2 LYS   304      -0.771  30.918  18.115  1.00  0.00      1S   H  
ATOM   4835  HD1 LYS   304      -0.664  28.579  19.015  1.00  0.00      1S   H  
ATOM   4836  HD2 LYS   304      -0.360  29.273  20.651  1.00  0.00      1S   H  
ATOM   4837  HE1 LYS   304       1.768  30.311  19.859  1.00  0.00      1S   H  
ATOM   4838  HE2 LYS   304       1.476  29.684  18.183  1.00  0.00      1S   H  
ATOM   4839  HZ1 LYS   304       1.742  27.507  18.906  1.00  0.00      1S   H  
ATOM   4840  HZ2 LYS   304       1.588  27.908  20.548  1.00  0.00      1S   H  
ATOM   4841  HZ3 LYS   304       2.985  28.366  19.685  1.00  0.00      1S   H  
ATOM   4842  N   ALA   305      -3.795  31.581  16.956  1.00  1.00      1S   N  
ATOM   4843  CA  ALA   305      -4.135  31.884  15.610  1.00  1.00      1S   C  
ATOM   4844  C   ALA   305      -5.480  31.149  15.429  1.00  1.00      1S   C  
ATOM   4845  CB  ALA   305      -3.061  31.397  14.618  1.00  1.00      1S   C  
ATOM   4846  OT1 ALA   305      -6.036  31.183  14.312  1.00  1.00      1S   O  
ATOM   4847  OT2 ALA   305      -5.995  30.547  16.412  1.00  0.00      1S   O  
ATOM   4848  HN  ALA   305      -4.360  30.854  17.338  1.00  0.00      1S   H  
ATOM   4849  HA  ALA   305      -4.300  32.949  15.513  1.00  0.00      1S   H  
ATOM   4850  HB1 ALA   305      -2.928  30.298  14.694  1.00  0.00      1S   H  
ATOM   4851  HB2 ALA   305      -2.089  31.883  14.856  1.00  0.00      1S   H  
ATOM   4852  HB3 ALA   305      -3.339  31.661  13.577  1.00  0.00      1S   H  
TER   
ATOM   4853  C1  LIG     1     -13.897  49.347  56.567  1.00  0.00      LIG  C  
ATOM   4854  C2  LIG     1     -14.280  49.848  57.813  1.00  0.00      LIG  C  
ATOM   4855  C3  LIG     1     -15.547  49.544  58.307  1.00  0.00      LIG  C  
ATOM   4856  O4  LIG     1     -15.940  50.052  59.524  1.00  0.00      LIG  O  
ATOM   4857  C5  LIG     1     -16.424  48.729  57.594  1.00  0.00      LIG  C  
ATOM   4858  C6  LIG     1     -16.031  48.239  56.347  1.00  0.00      LIG  C  
ATOM   4859  C7  LIG     1     -14.786  48.575  55.798  1.00  0.00      LIG  C  
ATOM   4860  C8  LIG     1     -14.416  48.030  54.445  1.00  0.00      LIG  C  
ATOM   4861  C9  LIG     1     -13.536  48.954  53.602  1.00  0.00      LIG  C  
ATOM   4862  N10 LIG     1     -14.343  49.930  52.887  1.00  0.00      LIG  N  
ATOM   4863  C11 LIG     1     -14.673  51.161  53.384  1.00  0.00      LIG  C  
ATOM   4864  N12 LIG     1     -15.675  51.763  52.774  1.00  0.00      LIG  N  
ATOM   4865  N13 LIG     1     -13.978  51.686  54.382  1.00  0.00      LIG  N  
ATOM   4866  C14 LIG     1     -14.469  52.683  55.078  1.00  0.00      LIG  C  
ATOM   4867  N15 LIG     1     -13.866  53.139  56.226  1.00  0.00      LIG  N  
ATOM   4868  N16 LIG     1     -15.663  53.250  54.597  1.00  0.00      LIG  N  
ATOM   4869  N17 LIG     1     -16.359  54.246  55.173  1.00  0.00      LIG  N  
ATOM   4870  C18 LIG     1     -16.275  52.780  53.466  1.00  0.00      LIG  C  
ATOM   4871  N19 LIG     1     -17.396  53.436  53.290  1.00  0.00      LIG  N  
ATOM   4872  C20 LIG     1     -17.416  54.316  54.350  1.00  0.00      LIG  C  
ATOM   4873  C21 LIG     1     -18.551  55.305  54.548  1.00  0.00      LIG  C  
ATOM   4874  C22 LIG     1     -19.745  55.346  53.636  1.00  0.00      LIG  C  
ATOM   4875  C23 LIG     1     -20.557  56.360  54.199  1.00  0.00      LIG  C  
ATOM   4876  C24 LIG     1     -19.756  56.840  55.374  1.00  0.00      LIG  C  
ATOM   4877  O25 LIG     1     -18.574  56.205  55.571  1.00  0.00      LIG  O  
ATOM   4878  H1  LIG     1     -12.904  49.584  56.207  1.00  0.00      LIG  H  
ATOM   4879  H2  LIG     1     -13.593  50.462  58.383  1.00  0.00      LIG  H  
ATOM   4880  H4  LIG     1     -15.244  50.690  59.785  1.00  0.00      LIG  H  
ATOM   4881  H5  LIG     1     -17.400  48.483  57.998  1.00  0.00      LIG  H  
ATOM   4882  H6  LIG     1     -16.702  47.593  55.796  1.00  0.00      LIG  H  
ATOM   4883  H10 LIG     1     -14.971  49.547  52.186  1.00  0.00      LIG  H  
ATOM   4884  H22 LIG     1     -19.929  54.734  52.766  1.00  0.00      LIG  H  
ATOM   4885  H23 LIG     1     -21.518  56.723  53.864  1.00  0.00      LIG  H  
ATOM   4886  H24 LIG     1     -19.954  57.607  56.106  1.00  0.00      LIG  H  
ATOM   4887  H81 LIG     1     -15.328  47.784  53.891  1.00  0.00      LIG  H  
ATOM   4888  H82 LIG     1     -13.888  47.089  54.609  1.00  0.00      LIG  H  
ATOM   4889  H91 LIG     1     -13.023  48.356  52.851  1.00  0.00      LIG  H  
ATOM   4890  H92 LIG     1     -12.745  49.434  54.181  1.00  0.00      LIG  H  
ATOM   4891 H151 LIG     1     -13.171  52.541  56.666  1.00  0.00      LIG  H  
ATOM   4892 H152 LIG     1     -14.420  53.698  56.872  1.00  0.00      LIG  H  
END
