# Supplementary material for: Locating ligand binding sites in G-protein coupled receptors using combined information from docking and sequence conservation
Source: PeerJ. 2021 Sep 24;9:e12219. doi: 10.7717/peerj.12219 (PMC8475542; doi:10.7717/peerj.12219)
Supplement: Supplemental Information 1 [file peerj-09-12219-s001.zip › Homology models/model_beta2.pdb]

ATOM      1  N   ASP    29      96.186  89.520  55.252  1.00  1.00      1S   N  
ATOM      2  CA  ASP    29      97.587  89.261  55.470  1.00  1.00      1S   C  
ATOM      3  C   ASP    29      97.756  87.924  56.154  1.00  1.00      1S   C  
ATOM      4  O   ASP    29      96.858  87.460  56.857  1.00  1.00      1S   O  
ATOM      5  CB  ASP    29      98.203  90.385  56.347  1.00  1.00      1S   C  
ATOM      6  CG  ASP    29      99.726  90.277  56.421  1.00  1.00      1S   C  
ATOM      7  OD1 ASP    29     100.390  90.630  55.413  1.00  1.00      1S   O  
ATOM      8  OD2 ASP    29     100.235  89.809  57.472  1.00  1.00      1S   O1-
ATOM      9  HN  ASP    29      95.851  90.356  55.677  1.00  0.00      1S   H  
ATOM     10  HA  ASP    29      98.069  89.229  54.501  1.00  1.00      1S   H  
ATOM     11  HB1 ASP    29      97.771  90.346  57.369  1.00  1.00      1S   H  
ATOM     12  HB2 ASP    29      97.947  91.373  55.907  1.00  1.00      1S   H  
ATOM     13  N   GLU    30      98.922  87.270  55.951  1.00  1.00      1S   N  
ATOM     14  CA  GLU    30      99.183  85.962  56.490  1.00  1.00      1S   C  
ATOM     15  C   GLU    30      99.282  85.963  57.999  1.00  1.00      1S   C  
ATOM     16  O   GLU    30      99.070  84.926  58.616  1.00  1.00      1S   O  
ATOM     17  CB  GLU    30     100.413  85.264  55.866  1.00  1.00      1S   C  
ATOM     18  CG  GLU    30     101.757  85.971  56.111  1.00  1.00      1S   C  
ATOM     19  CD  GLU    30     102.881  85.110  55.539  1.00  1.00      1S   C  
ATOM     20  OE1 GLU    30     103.595  84.459  56.347  1.00  1.00      1S   O  
ATOM     21  OE2 GLU    30     103.032  85.084  54.288  1.00  1.00      1S   O1-
ATOM     22  HN  GLU    30      99.648  87.661  55.389  1.00  0.00      1S   H  
ATOM     23  HA  GLU    30      98.327  85.360  56.227  1.00  1.00      1S   H  
ATOM     24  HB1 GLU    30     100.246  85.185  54.767  1.00  1.00      1S   H  
ATOM     25  HB2 GLU    30     100.470  84.225  56.265  1.00  1.00      1S   H  
ATOM     26  HG1 GLU    30     101.925  86.106  57.200  1.00  1.00      1S   H  
ATOM     27  HG2 GLU    30     101.770  86.968  55.623  1.00  1.00      1S   H  
ATOM     28  N   VAL    31      99.526  87.135  58.646  1.00  1.00      1S   N  
ATOM     29  CA  VAL    31      99.452  87.274  60.090  1.00  1.00      1S   C  
ATOM     30  C   VAL    31      98.047  86.986  60.584  1.00  1.00      1S   C  
ATOM     31  O   VAL    31      97.866  86.360  61.626  1.00  1.00      1S   O  
ATOM     32  CB  VAL    31      99.975  88.622  60.606  1.00  1.00      1S   C  
ATOM     33  CG1 VAL    31      98.967  89.785  60.460  1.00  1.00      1S   C  
ATOM     34  CG2 VAL    31     100.435  88.468  62.070  1.00  1.00      1S   C  
ATOM     35  HN  VAL    31      99.740  87.973  58.142  1.00  0.00      1S   H  
ATOM     36  HA  VAL    31     100.098  86.506  60.494  1.00  1.00      1S   H  
ATOM     37  HB  VAL    31     100.877  88.882  60.001  1.00  1.00      1S   H  
ATOM     38 HG11 VAL    31      98.121  89.666  61.170  1.00  0.00      1S   H  
ATOM     39 HG12 VAL    31      98.565  89.835  59.428  1.00  0.00      1S   H  
ATOM     40 HG13 VAL    31      99.471  90.749  60.687  1.00  0.00      1S   H  
ATOM     41 HG21 VAL    31     101.222  87.688  62.150  1.00  0.00      1S   H  
ATOM     42 HG22 VAL    31      99.582  88.184  62.721  1.00  0.00      1S   H  
ATOM     43 HG23 VAL    31     100.852  89.428  62.439  1.00  0.00      1S   H  
ATOM     44  N   TRP    32      97.012  87.392  59.805  1.00  1.00      1S   N  
ATOM     45  CA  TRP    32      95.641  87.157  60.165  1.00  1.00      1S   C  
ATOM     46  C   TRP    32      95.210  85.761  59.773  1.00  1.00      1S   C  
ATOM     47  O   TRP    32      94.471  85.144  60.528  1.00  1.00      1S   O  
ATOM     48  CB  TRP    32      94.668  88.221  59.616  1.00  1.00      1S   C  
ATOM     49  CG  TRP    32      93.288  88.376  60.268  1.00  1.00      1S   C  
ATOM     50  CD1 TRP    32      92.307  89.158  59.733  1.00  1.00      1S   C  
ATOM     51  CD2 TRP    32      92.719  87.831  61.504  1.00  1.00      1S   C  
ATOM     52  CE2 TRP    32      91.391  88.311  61.584  1.00  1.00      1S   C  
ATOM     53  CE3 TRP    32      93.220  87.003  62.515  1.00  1.00      1S   C  
ATOM     54  NE1 TRP    32      91.184  89.130  60.512  1.00  1.00      1S   N  
ATOM     55  CZ2 TRP    32      90.545  87.943  62.626  1.00  1.00      1S   C  
ATOM     56  CZ3 TRP    32      92.363  86.631  63.565  1.00  1.00      1S   C  
ATOM     57  CH2 TRP    32      91.040  87.086  63.614  1.00  1.00      1S   C  
ATOM     58  HN  TRP    32      97.164  87.874  58.945  1.00  0.00      1S   H  
ATOM     59  HA  TRP    32      95.603  87.236  61.238  1.00  1.00      1S   H  
ATOM     60  HB1 TRP    32      94.531  88.070  58.521  1.00  1.00      1S   H  
ATOM     61  HB2 TRP    32      95.159  89.213  59.730  1.00  1.00      1S   H  
ATOM     62  HD1 TRP    32      92.399  89.717  58.811  1.00  1.00      1S   H  
ATOM     63  HE1 TRP    32      90.350  89.613  60.310  1.00  1.00      1S   H  
ATOM     64  HE3 TRP    32      94.225  86.627  62.541  1.00  1.00      1S   H  
ATOM     65  HZ2 TRP    32      89.526  88.298  62.679  1.00  1.00      1S   H  
ATOM     66  HZ3 TRP    32      92.730  85.978  64.343  1.00  1.00      1S   H  
ATOM     67  HH2 TRP    32      90.399  86.783  64.429  1.00  1.00      1S   H  
ATOM     68  N   VAL    33      95.668  85.182  58.625  1.00  1.00      1S   N  
ATOM     69  CA  VAL    33      95.277  83.819  58.265  1.00  1.00      1S   C  
ATOM     70  C   VAL    33      95.883  82.787  59.208  1.00  1.00      1S   C  
ATOM     71  O   VAL    33      95.285  81.742  59.459  1.00  1.00      1S   O  
ATOM     72  CB  VAL    33      95.455  83.396  56.801  1.00  1.00      1S   C  
ATOM     73  CG1 VAL    33      95.032  84.545  55.862  1.00  1.00      1S   C  
ATOM     74  CG2 VAL    33      96.869  82.862  56.485  1.00  1.00      1S   C  
ATOM     75  HN  VAL    33      96.261  85.667  57.985  1.00  0.00      1S   H  
ATOM     76  HA  VAL    33      94.209  83.784  58.404  1.00  1.00      1S   H  
ATOM     77  HB  VAL    33      94.750  82.550  56.608  1.00  1.00      1S   H  
ATOM     78 HG11 VAL    33      95.749  85.388  55.919  1.00  0.00      1S   H  
ATOM     79 HG12 VAL    33      94.019  84.913  56.125  1.00  0.00      1S   H  
ATOM     80 HG13 VAL    33      95.012  84.184  54.812  1.00  0.00      1S   H  
ATOM     81 HG21 VAL    33      97.029  81.870  56.958  1.00  0.00      1S   H  
ATOM     82 HG22 VAL    33      97.646  83.554  56.859  1.00  0.00      1S   H  
ATOM     83 HG23 VAL    33      96.993  82.740  55.388  1.00  0.00      1S   H  
ATOM     84  N   VAL    34      97.075  83.080  59.783  1.00  1.00      1S   N  
ATOM     85  CA  VAL    34      97.736  82.251  60.772  1.00  1.00      1S   C  
ATOM     86  C   VAL    34      97.035  82.397  62.100  1.00  1.00      1S   C  
ATOM     87  O   VAL    34      96.744  81.393  62.745  1.00  1.00      1S   O  
ATOM     88  CB  VAL    34      99.228  82.564  60.896  1.00  1.00      1S   C  
ATOM     89  CG1 VAL    34      99.864  81.911  62.143  1.00  1.00      1S   C  
ATOM     90  CG2 VAL    34      99.925  82.047  59.620  1.00  1.00      1S   C  
ATOM     91  HN  VAL    34      97.567  83.913  59.535  1.00  0.00      1S   H  
ATOM     92  HA  VAL    34      97.633  81.219  60.468  1.00  1.00      1S   H  
ATOM     93  HB  VAL    34      99.372  83.667  60.965  1.00  1.00      1S   H  
ATOM     94 HG11 VAL    34      99.634  80.826  62.172  1.00  0.00      1S   H  
ATOM     95 HG12 VAL    34      99.497  82.384  63.078  1.00  0.00      1S   H  
ATOM     96 HG13 VAL    34     100.967  82.037  62.110  1.00  0.00      1S   H  
ATOM     97 HG21 VAL    34      99.496  82.506  58.707  1.00  0.00      1S   H  
ATOM     98 HG22 VAL    34      99.811  80.945  59.542  1.00  0.00      1S   H  
ATOM     99 HG23 VAL    34     101.009  82.286  59.656  1.00  0.00      1S   H  
ATOM    100  N   GLY    35      96.712  83.645  62.525  1.00  1.00      1S   N  
ATOM    101  CA  GLY    35      96.009  83.923  63.763  1.00  1.00      1S   C  
ATOM    102  C   GLY    35      94.656  83.269  63.818  1.00  1.00      1S   C  
ATOM    103  O   GLY    35      94.318  82.632  64.811  1.00  1.00      1S   O  
ATOM    104  HN  GLY    35      96.975  84.451  61.998  1.00  0.00      1S   H  
ATOM    105  HA1 GLY    35      95.867  84.991  63.818  1.00  1.00      1S   H  
ATOM    106  HA2 GLY    35      96.609  83.536  64.575  1.00  1.00      1S   H  
ATOM    107  N   MET    36      93.860  83.382  62.729  1.00  1.00      1S   N  
ATOM    108  CA  MET    36      92.544  82.788  62.632  1.00  1.00      1S   C  
ATOM    109  C   MET    36      92.615  81.282  62.526  1.00  1.00      1S   C  
ATOM    110  O   MET    36      91.713  80.595  62.992  1.00  1.00      1S   O  
ATOM    111  CB  MET    36      91.662  83.397  61.514  1.00  1.00      1S   C  
ATOM    112  CG  MET    36      92.156  83.194  60.071  1.00  1.00      1S   C  
ATOM    113  SD  MET    36      91.075  82.262  58.937  1.00  1.00      1S   S  
ATOM    114  CE  MET    36      91.879  80.638  58.986  1.00  1.00      1S   C  
ATOM    115  HN  MET    36      94.151  83.913  61.933  1.00  0.00      1S   H  
ATOM    116  HA  MET    36      92.037  83.016  63.555  1.00  1.00      1S   H  
ATOM    117  HB1 MET    36      91.612  84.494  61.701  1.00  1.00      1S   H  
ATOM    118  HB2 MET    36      90.624  83.019  61.610  1.00  1.00      1S   H  
ATOM    119  HG1 MET    36      93.159  82.729  60.102  1.00  1.00      1S   H  
ATOM    120  HG2 MET    36      92.302  84.213  59.647  1.00  1.00      1S   H  
ATOM    121  HE1 MET    36      91.733  80.151  59.972  1.00  1.00      1S   H  
ATOM    122  HE2 MET    36      92.969  80.724  58.799  1.00  1.00      1S   H  
ATOM    123  HE3 MET    36      91.451  79.968  58.211  1.00  1.00      1S   H  
ATOM    124  N   GLY    37      93.720  80.731  61.965  1.00  1.00      1S   N  
ATOM    125  CA  GLY    37      93.978  79.308  61.922  1.00  1.00      1S   C  
ATOM    126  C   GLY    37      94.210  78.741  63.294  1.00  1.00      1S   C  
ATOM    127  O   GLY    37      93.666  77.689  63.616  1.00  1.00      1S   O  
ATOM    128  HN  GLY    37      94.428  81.303  61.557  1.00  0.00      1S   H  
ATOM    129  HA1 GLY    37      94.878  79.164  61.343  1.00  1.00      1S   H  
ATOM    130  HA2 GLY    37      93.114  78.820  61.494  1.00  1.00      1S   H  
ATOM    131  N   ILE    38      95.012  79.424  64.150  1.00  1.00      1S   N  
ATOM    132  CA  ILE    38      95.300  78.949  65.491  1.00  1.00      1S   C  
ATOM    133  C   ILE    38      94.117  79.102  66.422  1.00  1.00      1S   C  
ATOM    134  O   ILE    38      93.932  78.239  67.276  1.00  1.00      1S   O  
ATOM    135  CB  ILE    38      96.575  79.489  66.141  1.00  1.00      1S   C  
ATOM    136  CG1 ILE    38      96.582  81.022  66.334  1.00  1.00      1S   C  
ATOM    137  CG2 ILE    38      97.777  79.001  65.302  1.00  1.00      1S   C  
ATOM    138  CD  ILE    38      97.763  81.541  67.161  1.00  1.00      1S   C  
ATOM    139  HN  ILE    38      95.470  80.268  63.874  1.00  0.00      1S   H  
ATOM    140  HA  ILE    38      95.463  77.883  65.404  1.00  1.00      1S   H  
ATOM    141  HB  ILE    38      96.671  79.024  67.152  1.00  1.00      1S   H  
ATOM    142 HG11 ILE    38      95.644  81.339  66.841  1.00  0.00      1S   H  
ATOM    143 HG12 ILE    38      96.607  81.500  65.333  1.00  0.00      1S   H  
ATOM    144 HG21 ILE    38      97.788  79.497  64.309  1.00  0.00      1S   H  
ATOM    145 HG22 ILE    38      97.725  77.903  65.152  1.00  0.00      1S   H  
ATOM    146 HG23 ILE    38      98.731  79.232  65.821  1.00  0.00      1S   H  
ATOM    147  HD1 ILE    38      98.729  81.303  66.669  1.00  1.00      1S   H  
ATOM    148  HD2 ILE    38      97.755  81.084  68.173  1.00  1.00      1S   H  
ATOM    149  HD3 ILE    38      97.693  82.645  67.274  1.00  1.00      1S   H  
ATOM    150  N   VAL    39      93.256  80.150  66.284  1.00  1.00      1S   N  
ATOM    151  CA  VAL    39      92.068  80.249  67.122  1.00  1.00      1S   C  
ATOM    152  C   VAL    39      91.053  79.213  66.694  1.00  1.00      1S   C  
ATOM    153  O   VAL    39      90.519  78.516  67.553  1.00  1.00      1S   O  
ATOM    154  CB  VAL    39      91.458  81.635  67.338  1.00  1.00      1S   C  
ATOM    155  CG1 VAL    39      92.395  82.437  68.263  1.00  1.00      1S   C  
ATOM    156  CG2 VAL    39      91.203  82.403  66.038  1.00  1.00      1S   C  
ATOM    157  HN  VAL    39      93.394  80.872  65.608  1.00  0.00      1S   H  
ATOM    158  HA  VAL    39      92.367  79.946  68.116  1.00  1.00      1S   H  
ATOM    159  HB  VAL    39      90.481  81.520  67.866  1.00  1.00      1S   H  
ATOM    160 HG11 VAL    39      93.396  82.553  67.794  1.00  0.00      1S   H  
ATOM    161 HG12 VAL    39      92.514  81.919  69.237  1.00  0.00      1S   H  
ATOM    162 HG13 VAL    39      91.976  83.448  68.449  1.00  0.00      1S   H  
ATOM    163 HG21 VAL    39      90.770  81.736  65.269  1.00  0.00      1S   H  
ATOM    164 HG22 VAL    39      92.146  82.835  65.657  1.00  0.00      1S   H  
ATOM    165 HG23 VAL    39      90.501  83.246  66.222  1.00  0.00      1S   H  
ATOM    166  N   MET    40      90.855  78.997  65.363  1.00  1.00      1S   N  
ATOM    167  CA  MET    40      90.078  77.896  64.816  1.00  1.00      1S   C  
ATOM    168  C   MET    40      90.483  76.569  65.412  1.00  1.00      1S   C  
ATOM    169  O   MET    40      89.646  75.801  65.871  1.00  1.00      1S   O  
ATOM    170  CB  MET    40      90.118  77.838  63.264  1.00  1.00      1S   C  
ATOM    171  CG  MET    40      89.237  76.765  62.570  1.00  1.00      1S   C  
ATOM    172  SD  MET    40      89.811  75.027  62.609  1.00  1.00      1S   S  
ATOM    173  CE  MET    40      91.409  75.204  61.762  1.00  1.00      1S   C  
ATOM    174  HN  MET    40      91.275  79.591  64.678  1.00  0.00      1S   H  
ATOM    175  HA  MET    40      89.068  78.085  65.102  1.00  1.00      1S   H  
ATOM    176  HB1 MET    40      91.166  77.747  62.919  1.00  1.00      1S   H  
ATOM    177  HB2 MET    40      89.748  78.823  62.899  1.00  1.00      1S   H  
ATOM    178  HG1 MET    40      89.137  77.067  61.504  1.00  1.00      1S   H  
ATOM    179  HG2 MET    40      88.217  76.823  63.011  1.00  1.00      1S   H  
ATOM    180  HE1 MET    40      92.074  75.919  62.291  1.00  1.00      1S   H  
ATOM    181  HE2 MET    40      91.270  75.563  60.721  1.00  1.00      1S   H  
ATOM    182  HE3 MET    40      91.940  74.228  61.722  1.00  1.00      1S   H  
ATOM    183  N   SER    41      91.801  76.296  65.455  1.00  1.00      1S   N  
ATOM    184  CA  SER    41      92.355  75.035  65.890  1.00  1.00      1S   C  
ATOM    185  C   SER    41      92.209  74.794  67.368  1.00  1.00      1S   C  
ATOM    186  O   SER    41      91.881  73.683  67.774  1.00  1.00      1S   O  
ATOM    187  CB  SER    41      93.855  74.933  65.565  1.00  1.00      1S   C  
ATOM    188  OG  SER    41      94.047  74.938  64.157  1.00  1.00      1S   O  
ATOM    189  HN  SER    41      92.460  76.965  65.118  1.00  0.00      1S   H  
ATOM    190  HA  SER    41      91.822  74.247  65.375  1.00  1.00      1S   H  
ATOM    191  HB1 SER    41      94.279  73.986  65.964  1.00  1.00      1S   H  
ATOM    192  HB2 SER    41      94.407  75.790  66.009  1.00  1.00      1S   H  
ATOM    193  HG1 SER    41      93.857  75.836  63.864  1.00  0.00      1S   H  
ATOM    194  N   LEU    42      92.444  75.821  68.216  1.00  1.00      1S   N  
ATOM    195  CA  LEU    42      92.383  75.687  69.656  1.00  1.00      1S   C  
ATOM    196  C   LEU    42      90.980  75.485  70.135  1.00  1.00      1S   C  
ATOM    197  O   LEU    42      90.769  74.872  71.180  1.00  1.00      1S   O  
ATOM    198  CB  LEU    42      92.978  76.915  70.381  1.00  1.00      1S   C  
ATOM    199  CG  LEU    42      94.519  76.963  70.304  1.00  1.00      1S   C  
ATOM    200  CD1 LEU    42      95.047  78.358  70.682  1.00  1.00      1S   C  
ATOM    201  CD2 LEU    42      95.175  75.873  71.173  1.00  1.00      1S   C  
ATOM    202  HN  LEU    42      92.709  76.723  67.878  1.00  0.00      1S   H  
ATOM    203  HA  LEU    42      92.934  74.801  69.933  1.00  1.00      1S   H  
ATOM    204  HB1 LEU    42      92.693  76.914  71.456  1.00  1.00      1S   H  
ATOM    205  HB2 LEU    42      92.561  77.837  69.919  1.00  1.00      1S   H  
ATOM    206  HG  LEU    42      94.815  76.776  69.246  1.00  1.00      1S   H  
ATOM    207 HD11 LEU    42      94.770  78.605  71.729  1.00  0.00      1S   H  
ATOM    208 HD12 LEU    42      94.615  79.128  70.008  1.00  0.00      1S   H  
ATOM    209 HD13 LEU    42      96.153  78.387  70.589  1.00  0.00      1S   H  
ATOM    210 HD21 LEU    42      94.840  74.860  70.870  1.00  0.00      1S   H  
ATOM    211 HD22 LEU    42      94.912  76.026  72.242  1.00  0.00      1S   H  
ATOM    212 HD23 LEU    42      96.280  75.916  71.072  1.00  0.00      1S   H  
ATOM    213  N   ILE    43      89.981  75.967  69.372  1.00  1.00      1S   N  
ATOM    214  CA  ILE    43      88.607  75.775  69.730  1.00  1.00      1S   C  
ATOM    215  C   ILE    43      88.048  74.581  68.941  1.00  1.00      1S   C  
ATOM    216  O   ILE    43      86.968  74.103  69.230  1.00  1.00      1S   O  
ATOM    217  CB  ILE    43      87.861  77.112  69.782  1.00  1.00      1S   C  
ATOM    218  CG1 ILE    43      88.351  77.983  70.981  1.00  1.00      1S   C  
ATOM    219  CG2 ILE    43      86.357  76.892  69.961  1.00  1.00      1S   C  
ATOM    220  CD  ILE    43      89.548  78.915  70.754  1.00  1.00      1S   C  
ATOM    221  HN  ILE    43      90.152  76.495  68.541  1.00  0.00      1S   H  
ATOM    222  HA  ILE    43      88.549  75.439  70.752  1.00  1.00      1S   H  
ATOM    223  HB  ILE    43      88.024  77.669  68.842  1.00  1.00      1S   H  
ATOM    224 HG11 ILE    43      88.579  77.307  71.833  1.00  0.00      1S   H  
ATOM    225 HG12 ILE    43      87.504  78.629  71.304  1.00  0.00      1S   H  
ATOM    226 HG21 ILE    43      86.160  76.284  70.867  1.00  0.00      1S   H  
ATOM    227 HG22 ILE    43      85.946  76.394  69.065  1.00  0.00      1S   H  
ATOM    228 HG23 ILE    43      85.817  77.847  70.065  1.00  0.00      1S   H  
ATOM    229  HD1 ILE    43      89.276  79.772  70.113  1.00  1.00      1S   H  
ATOM    230  HD2 ILE    43      90.402  78.387  70.290  1.00  1.00      1S   H  
ATOM    231  HD3 ILE    43      89.878  79.350  71.720  1.00  1.00      1S   H  
ATOM    232  N   VAL    44      88.797  73.937  68.008  1.00  1.00      1S   N  
ATOM    233  CA  VAL    44      88.465  72.578  67.565  1.00  1.00      1S   C  
ATOM    234  C   VAL    44      88.949  71.589  68.608  1.00  1.00      1S   C  
ATOM    235  O   VAL    44      88.252  70.624  68.914  1.00  1.00      1S   O  
ATOM    236  CB  VAL    44      88.986  72.228  66.170  1.00  1.00      1S   C  
ATOM    237  CG1 VAL    44      88.958  70.706  65.880  1.00  1.00      1S   C  
ATOM    238  CG2 VAL    44      88.087  72.950  65.147  1.00  1.00      1S   C  
ATOM    239  HN  VAL    44      89.652  74.317  67.662  1.00  0.00      1S   H  
ATOM    240  HA  VAL    44      87.389  72.476  67.524  1.00  1.00      1S   H  
ATOM    241  HB  VAL    44      90.033  72.587  66.060  1.00  1.00      1S   H  
ATOM    242 HG11 VAL    44      87.948  70.292  66.083  1.00  0.00      1S   H  
ATOM    243 HG12 VAL    44      89.702  70.162  66.498  1.00  0.00      1S   H  
ATOM    244 HG13 VAL    44      89.202  70.521  64.813  1.00  0.00      1S   H  
ATOM    245 HG21 VAL    44      88.079  74.044  65.317  1.00  0.00      1S   H  
ATOM    246 HG22 VAL    44      87.043  72.577  65.225  1.00  0.00      1S   H  
ATOM    247 HG23 VAL    44      88.450  72.754  64.116  1.00  0.00      1S   H  
ATOM    248  N   LEU    45      90.135  71.829  69.218  1.00  1.00      1S   N  
ATOM    249  CA  LEU    45      90.682  71.043  70.309  1.00  1.00      1S   C  
ATOM    250  C   LEU    45      89.735  71.103  71.486  1.00  1.00      1S   C  
ATOM    251  O   LEU    45      89.230  70.075  71.929  1.00  1.00      1S   O  
ATOM    252  CB  LEU    45      92.093  71.560  70.701  1.00  1.00      1S   C  
ATOM    253  CG  LEU    45      92.977  70.658  71.606  1.00  1.00      1S   C  
ATOM    254  CD1 LEU    45      94.403  71.240  71.672  1.00  1.00      1S   C  
ATOM    255  CD2 LEU    45      92.448  70.445  73.039  1.00  1.00      1S   C  
ATOM    256  HN  LEU    45      90.701  72.600  68.928  1.00  0.00      1S   H  
ATOM    257  HA  LEU    45      90.754  70.019  69.971  1.00  1.00      1S   H  
ATOM    258  HB1 LEU    45      92.016  72.567  71.163  1.00  1.00      1S   H  
ATOM    259  HB2 LEU    45      92.655  71.692  69.747  1.00  1.00      1S   H  
ATOM    260  HG  LEU    45      93.050  69.657  71.122  1.00  1.00      1S   H  
ATOM    261 HD11 LEU    45      94.379  72.256  72.123  1.00  0.00      1S   H  
ATOM    262 HD12 LEU    45      94.840  71.314  70.655  1.00  0.00      1S   H  
ATOM    263 HD13 LEU    45      95.057  70.594  72.294  1.00  0.00      1S   H  
ATOM    264 HD21 LEU    45      91.529  69.826  73.037  1.00  0.00      1S   H  
ATOM    265 HD22 LEU    45      92.225  71.423  73.517  1.00  0.00      1S   H  
ATOM    266 HD23 LEU    45      93.208  69.918  73.653  1.00  0.00      1S   H  
ATOM    267  N   ALA    46      89.438  72.324  71.982  1.00  1.00      1S   N  
ATOM    268  CA  ALA    46      88.606  72.560  73.139  1.00  1.00      1S   C  
ATOM    269  C   ALA    46      87.181  72.078  72.976  1.00  1.00      1S   C  
ATOM    270  O   ALA    46      86.571  71.643  73.948  1.00  1.00      1S   O  
ATOM    271  CB  ALA    46      88.574  74.057  73.502  1.00  1.00      1S   C  
ATOM    272  HN  ALA    46      89.846  73.145  71.585  1.00  0.00      1S   H  
ATOM    273  HA  ALA    46      89.042  72.016  73.964  1.00  1.00      1S   H  
ATOM    274  HB1 ALA    46      88.174  74.659  72.661  1.00  1.00      1S   H  
ATOM    275  HB2 ALA    46      89.605  74.410  73.722  1.00  1.00      1S   H  
ATOM    276  HB3 ALA    46      87.946  74.240  74.400  1.00  1.00      1S   H  
ATOM    277  N   ILE    47      86.615  72.126  71.748  1.00  1.00      1S   N  
ATOM    278  CA  ILE    47      85.241  71.727  71.523  1.00  1.00      1S   C  
ATOM    279  C   ILE    47      85.115  70.266  71.339  1.00  1.00      1S   C  
ATOM    280  O   ILE    47      84.300  69.642  72.012  1.00  1.00      1S   O  
ATOM    281  CB  ILE    47      84.598  72.404  70.338  1.00  1.00      1S   C  
ATOM    282  CG1 ILE    47      84.513  73.871  70.759  1.00  1.00      1S   C  
ATOM    283  CG2 ILE    47      83.197  71.787  70.057  1.00  1.00      1S   C  
ATOM    284  CD  ILE    47      83.946  74.821  69.727  1.00  1.00      1S   C  
ATOM    285  HN  ILE    47      87.104  72.485  70.956  1.00  0.00      1S   H  
ATOM    286  HA  ILE    47      84.660  71.986  72.399  1.00  1.00      1S   H  
ATOM    287  HB  ILE    47      85.234  72.309  69.432  1.00  1.00      1S   H  
ATOM    288 HG11 ILE    47      85.500  74.258  71.087  1.00  0.00      1S   H  
ATOM    289 HG12 ILE    47      83.880  73.855  71.650  1.00  0.00      1S   H  
ATOM    290 HG21 ILE    47      82.635  71.646  71.001  1.00  0.00      1S   H  
ATOM    291 HG22 ILE    47      83.291  70.802  69.555  1.00  0.00      1S   H  
ATOM    292 HG23 ILE    47      82.601  72.435  69.391  1.00  0.00      1S   H  
ATOM    293  HD1 ILE    47      83.012  74.432  69.309  1.00  1.00      1S   H  
ATOM    294  HD2 ILE    47      84.647  74.937  68.882  1.00  1.00      1S   H  
ATOM    295  HD3 ILE    47      83.755  75.819  70.175  1.00  1.00      1S   H  
ATOM    296  N   VAL    48      85.884  69.674  70.398  1.00  1.00      1S   N  
ATOM    297  CA  VAL    48      85.704  68.287  70.047  1.00  1.00      1S   C  
ATOM    298  C   VAL    48      86.082  67.442  71.233  1.00  1.00      1S   C  
ATOM    299  O   VAL    48      85.331  66.556  71.617  1.00  1.00      1S   O  
ATOM    300  CB  VAL    48      86.399  67.862  68.763  1.00  1.00      1S   C  
ATOM    301  CG1 VAL    48      86.150  66.362  68.487  1.00  1.00      1S   C  
ATOM    302  CG2 VAL    48      85.826  68.712  67.607  1.00  1.00      1S   C  
ATOM    303  HN  VAL    48      86.569  70.178  69.873  1.00  0.00      1S   H  
ATOM    304  HA  VAL    48      84.652  68.153  69.878  1.00  1.00      1S   H  
ATOM    305  HB  VAL    48      87.493  68.043  68.844  1.00  1.00      1S   H  
ATOM    306 HG11 VAL    48      85.061  66.161  68.409  1.00  0.00      1S   H  
ATOM    307 HG12 VAL    48      86.573  65.725  69.290  1.00  0.00      1S   H  
ATOM    308 HG13 VAL    48      86.629  66.069  67.530  1.00  0.00      1S   H  
ATOM    309 HG21 VAL    48      86.008  69.794  67.767  1.00  0.00      1S   H  
ATOM    310 HG22 VAL    48      84.731  68.547  67.513  1.00  0.00      1S   H  
ATOM    311 HG23 VAL    48      86.306  68.420  66.649  1.00  0.00      1S   H  
ATOM    312  N   PHE    49      87.206  67.763  71.908  1.00  1.00      1S   N  
ATOM    313  CA  PHE    49      87.602  67.087  73.119  1.00  1.00      1S   C  
ATOM    314  C   PHE    49      86.637  67.380  74.253  1.00  1.00      1S   C  
ATOM    315  O   PHE    49      86.210  66.453  74.925  1.00  1.00      1S   O  
ATOM    316  CB  PHE    49      89.055  67.459  73.511  1.00  1.00      1S   C  
ATOM    317  CG  PHE    49      89.707  66.509  74.484  1.00  1.00      1S   C  
ATOM    318  CD1 PHE    49      89.771  65.126  74.227  1.00  1.00      1S   C  
ATOM    319  CD2 PHE    49      90.349  67.015  75.628  1.00  1.00      1S   C  
ATOM    320  CE1 PHE    49      90.460  64.270  75.095  1.00  1.00      1S   C  
ATOM    321  CE2 PHE    49      91.048  66.162  76.492  1.00  1.00      1S   C  
ATOM    322  CZ  PHE    49      91.105  64.789  76.224  1.00  1.00      1S   C  
ATOM    323  HN  PHE    49      87.804  68.505  71.607  1.00  0.00      1S   H  
ATOM    324  HA  PHE    49      87.548  66.028  72.909  1.00  1.00      1S   H  
ATOM    325  HB1 PHE    49      89.093  68.492  73.923  1.00  1.00      1S   H  
ATOM    326  HB2 PHE    49      89.683  67.435  72.595  1.00  1.00      1S   H  
ATOM    327  HD1 PHE    49      89.308  64.716  73.341  1.00  1.00      1S   H  
ATOM    328  HD2 PHE    49      90.322  68.075  75.833  1.00  1.00      1S   H  
ATOM    329  HE1 PHE    49      90.503  63.212  74.886  1.00  1.00      1S   H  
ATOM    330  HE2 PHE    49      91.539  66.564  77.366  1.00  1.00      1S   H  
ATOM    331  HZ  PHE    49      91.639  64.130  76.893  1.00  1.00      1S   H  
ATOM    332  N   GLY    50      86.232  68.652  74.481  1.00  1.00      1S   N  
ATOM    333  CA  GLY    50      85.414  69.026  75.623  1.00  1.00      1S   C  
ATOM    334  C   GLY    50      84.012  68.476  75.599  1.00  1.00      1S   C  
ATOM    335  O   GLY    50      83.531  67.985  76.616  1.00  1.00      1S   O  
ATOM    336  HN  GLY    50      86.528  69.408  73.900  1.00  0.00      1S   H  
ATOM    337  HA1 GLY    50      85.342  70.103  75.622  1.00  1.00      1S   H  
ATOM    338  HA2 GLY    50      85.900  68.645  76.510  1.00  1.00      1S   H  
ATOM    339  N   ASN    51      83.314  68.539  74.442  1.00  1.00      1S   N  
ATOM    340  CA  ASN    51      81.964  68.031  74.316  1.00  1.00      1S   C  
ATOM    341  C   ASN    51      81.933  66.532  74.176  1.00  1.00      1S   C  
ATOM    342  O   ASN    51      80.978  65.912  74.632  1.00  1.00      1S   O  
ATOM    343  CB  ASN    51      81.169  68.661  73.151  1.00  1.00      1S   C  
ATOM    344  CG  ASN    51      80.379  69.869  73.662  1.00  1.00      1S   C  
ATOM    345  ND2 ASN    51      80.262  70.894  72.788  1.00  1.00      1S   N  
ATOM    346  OD1 ASN    51      79.846  69.887  74.776  1.00  1.00      1S   O  
ATOM    347  HN  ASN    51      83.703  68.957  73.621  1.00  0.00      1S   H  
ATOM    348  HA  ASN    51      81.463  68.234  75.251  1.00  1.00      1S   H  
ATOM    349  HB1 ASN    51      80.425  67.949  72.731  1.00  1.00      1S   H  
ATOM    350  HB2 ASN    51      81.862  68.955  72.336  1.00  1.00      1S   H  
ATOM    351 HD21 ASN    51      79.663  71.668  73.000  1.00  0.00      1S   H  
ATOM    352 HD22 ASN    51      80.730  70.859  71.906  1.00  0.00      1S   H  
ATOM    353  N   VAL    52      82.986  65.883  73.613  1.00  1.00      1S   N  
ATOM    354  CA  VAL    52      83.131  64.434  73.704  1.00  1.00      1S   C  
ATOM    355  C   VAL    52      83.244  64.056  75.156  1.00  1.00      1S   C  
ATOM    356  O   VAL    52      82.556  63.150  75.609  1.00  1.00      1S   O  
ATOM    357  CB  VAL    52      84.323  63.865  72.929  1.00  1.00      1S   C  
ATOM    358  CG1 VAL    52      84.695  62.428  73.369  1.00  1.00      1S   C  
ATOM    359  CG2 VAL    52      83.967  63.850  71.429  1.00  1.00      1S   C  
ATOM    360  HN  VAL    52      83.739  66.373  73.179  1.00  0.00      1S   H  
ATOM    361  HA  VAL    52      82.225  63.984  73.323  1.00  1.00      1S   H  
ATOM    362  HB  VAL    52      85.211  64.514  73.092  1.00  1.00      1S   H  
ATOM    363 HG11 VAL    52      83.800  61.772  73.342  1.00  0.00      1S   H  
ATOM    364 HG12 VAL    52      85.124  62.416  74.393  1.00  0.00      1S   H  
ATOM    365 HG13 VAL    52      85.459  62.010  72.679  1.00  0.00      1S   H  
ATOM    366 HG21 VAL    52      83.703  64.863  71.069  1.00  0.00      1S   H  
ATOM    367 HG22 VAL    52      83.103  63.178  71.245  1.00  0.00      1S   H  
ATOM    368 HG23 VAL    52      84.834  63.484  70.838  1.00  0.00      1S   H  
ATOM    369  N   LEU    53      84.080  64.781  75.927  1.00  1.00      1S   N  
ATOM    370  CA  LEU    53      84.314  64.506  77.318  1.00  1.00      1S   C  
ATOM    371  C   LEU    53      83.080  64.682  78.183  1.00  1.00      1S   C  
ATOM    372  O   LEU    53      82.848  63.820  79.023  1.00  1.00      1S   O  
ATOM    373  CB  LEU    53      85.553  65.259  77.861  1.00  1.00      1S   C  
ATOM    374  CG  LEU    53      86.926  64.656  77.436  1.00  1.00      1S   C  
ATOM    375  CD1 LEU    53      88.067  65.364  78.189  1.00  1.00      1S   C  
ATOM    376  CD2 LEU    53      87.049  63.122  77.570  1.00  1.00      1S   C  
ATOM    377  HN  LEU    53      84.621  65.528  75.544  1.00  0.00      1S   H  
ATOM    378  HA  LEU    53      84.523  63.450  77.380  1.00  1.00      1S   H  
ATOM    379  HB1 LEU    53      85.528  65.278  78.966  1.00  1.00      1S   H  
ATOM    380  HB2 LEU    53      85.509  66.318  77.529  1.00  1.00      1S   H  
ATOM    381  HG  LEU    53      87.080  64.861  76.355  1.00  1.00      1S   H  
ATOM    382 HD11 LEU    53      87.944  65.255  79.284  1.00  0.00      1S   H  
ATOM    383 HD12 LEU    53      88.082  66.446  77.940  1.00  0.00      1S   H  
ATOM    384 HD13 LEU    53      89.043  64.920  77.908  1.00  0.00      1S   H  
ATOM    385 HD21 LEU    53      86.403  62.611  76.824  1.00  0.00      1S   H  
ATOM    386 HD22 LEU    53      86.752  62.782  78.579  1.00  0.00      1S   H  
ATOM    387 HD23 LEU    53      88.097  62.805  77.382  1.00  0.00      1S   H  
ATOM    388  N   VAL    54      82.204  65.715  77.988  1.00  1.00      1S   N  
ATOM    389  CA  VAL    54      80.938  65.788  78.729  1.00  1.00      1S   C  
ATOM    390  C   VAL    54      80.076  64.565  78.476  1.00  1.00      1S   C  
ATOM    391  O   VAL    54      79.552  63.984  79.422  1.00  1.00      1S   O  
ATOM    392  CB  VAL    54      80.074  67.063  78.609  1.00  1.00      1S   C  
ATOM    393  CG1 VAL    54      80.870  68.346  78.917  1.00  1.00      1S   C  
ATOM    394  CG2 VAL    54      79.353  67.210  77.259  1.00  1.00      1S   C  
ATOM    395  HN  VAL    54      82.392  66.452  77.340  1.00  0.00      1S   H  
ATOM    396  HA  VAL    54      81.220  65.733  79.768  1.00  1.00      1S   H  
ATOM    397  HB  VAL    54      79.270  66.999  79.384  1.00  1.00      1S   H  
ATOM    398 HG11 VAL    54      81.882  68.321  78.467  1.00  0.00      1S   H  
ATOM    399 HG12 VAL    54      80.958  68.497  80.009  1.00  0.00      1S   H  
ATOM    400 HG13 VAL    54      80.332  69.230  78.514  1.00  0.00      1S   H  
ATOM    401 HG21 VAL    54      78.642  66.379  77.079  1.00  0.00      1S   H  
ATOM    402 HG22 VAL    54      80.085  67.250  76.434  1.00  0.00      1S   H  
ATOM    403 HG23 VAL    54      78.768  68.155  77.250  1.00  0.00      1S   H  
ATOM    404  N   ILE    55      79.966  64.107  77.202  1.00  1.00      1S   N  
ATOM    405  CA  ILE    55      79.188  62.945  76.806  1.00  1.00      1S   C  
ATOM    406  C   ILE    55      79.744  61.693  77.453  1.00  1.00      1S   C  
ATOM    407  O   ILE    55      78.992  60.839  77.911  1.00  1.00      1S   O  
ATOM    408  CB  ILE    55      79.114  62.794  75.281  1.00  1.00      1S   C  
ATOM    409  CG1 ILE    55      78.363  63.997  74.657  1.00  1.00      1S   C  
ATOM    410  CG2 ILE    55      78.431  61.466  74.875  1.00  1.00      1S   C  
ATOM    411  CD  ILE    55      78.487  64.073  73.132  1.00  1.00      1S   C  
ATOM    412  HN  ILE    55      80.419  64.586  76.452  1.00  0.00      1S   H  
ATOM    413  HA  ILE    55      78.187  63.083  77.181  1.00  1.00      1S   H  
ATOM    414  HB  ILE    55      80.150  62.791  74.872  1.00  1.00      1S   H  
ATOM    415 HG11 ILE    55      78.758  64.943  75.080  1.00  0.00      1S   H  
ATOM    416 HG12 ILE    55      77.289  63.937  74.933  1.00  0.00      1S   H  
ATOM    417 HG21 ILE    55      77.407  61.416  75.301  1.00  0.00      1S   H  
ATOM    418 HG22 ILE    55      79.011  60.587  75.224  1.00  0.00      1S   H  
ATOM    419 HG23 ILE    55      78.356  61.390  73.771  1.00  0.00      1S   H  
ATOM    420  HD1 ILE    55      77.953  63.232  72.643  1.00  1.00      1S   H  
ATOM    421  HD2 ILE    55      79.556  64.040  72.833  1.00  1.00      1S   H  
ATOM    422  HD3 ILE    55      78.051  65.022  72.761  1.00  1.00      1S   H  
ATOM    423  N   THR    56      81.086  61.580  77.530  1.00  1.00      1S   N  
ATOM    424  CA  THR    56      81.814  60.404  77.959  1.00  1.00      1S   C  
ATOM    425  C   THR    56      81.788  60.279  79.463  1.00  1.00      1S   C  
ATOM    426  O   THR    56      81.791  59.174  79.998  1.00  1.00      1S   O  
ATOM    427  CB  THR    56      83.238  60.456  77.425  1.00  1.00      1S   C  
ATOM    428  CG2 THR    56      84.071  59.233  77.828  1.00  1.00      1S   C  
ATOM    429  OG1 THR    56      83.198  60.486  76.005  1.00  1.00      1S   O  
ATOM    430  HN  THR    56      81.658  62.335  77.213  1.00  0.00      1S   H  
ATOM    431  HA  THR    56      81.313  59.535  77.554  1.00  1.00      1S   H  
ATOM    432  HB  THR    56      83.750  61.377  77.780  1.00  1.00      1S   H  
ATOM    433  HG1 THR    56      82.862  61.358  75.769  1.00  1.00      1S   H  
ATOM    434 HG21 THR    56      83.526  58.297  77.581  1.00  0.00      1S   H  
ATOM    435 HG22 THR    56      84.290  59.256  78.916  1.00  0.00      1S   H  
ATOM    436 HG23 THR    56      85.041  59.228  77.287  1.00  0.00      1S   H  
ATOM    437  N   ALA    57      81.704  61.413  80.192  1.00  1.00      1S   N  
ATOM    438  CA  ALA    57      81.474  61.423  81.615  1.00  1.00      1S   C  
ATOM    439  C   ALA    57      80.065  60.988  81.876  1.00  1.00      1S   C  
ATOM    440  O   ALA    57      79.850  59.873  82.337  1.00  1.00      1S   O  
ATOM    441  CB  ALA    57      81.685  62.816  82.224  1.00  1.00      1S   C  
ATOM    442  HN  ALA    57      81.734  62.311  79.755  1.00  0.00      1S   H  
ATOM    443  HA  ALA    57      82.142  60.718  82.087  1.00  1.00      1S   H  
ATOM    444  HB1 ALA    57      81.285  63.598  81.545  1.00  1.00      1S   H  
ATOM    445  HB2 ALA    57      82.771  62.982  82.367  1.00  1.00      1S   H  
ATOM    446  HB3 ALA    57      81.199  62.924  83.214  1.00  1.00      1S   H  
ATOM    447  N   ILE    58      79.078  61.847  81.540  1.00  1.00      1S   N  
ATOM    448  CA  ILE    58      77.667  61.691  81.823  1.00  1.00      1S   C  
ATOM    449  C   ILE    58      77.105  60.338  81.409  1.00  1.00      1S   C  
ATOM    450  O   ILE    58      76.273  59.794  82.124  1.00  1.00      1S   O  
ATOM    451  CB  ILE    58      76.876  62.857  81.223  1.00  1.00      1S   C  
ATOM    452  CG1 ILE    58      77.310  64.225  81.832  1.00  1.00      1S   C  
ATOM    453  CG2 ILE    58      75.349  62.664  81.354  1.00  1.00      1S   C  
ATOM    454  CD  ILE    58      77.161  64.348  83.355  1.00  1.00      1S   C  
ATOM    455  HN  ILE    58      79.309  62.709  81.091  1.00  0.00      1S   H  
ATOM    456  HA  ILE    58      77.568  61.728  82.898  1.00  1.00      1S   H  
ATOM    457  HB  ILE    58      77.108  62.902  80.133  1.00  1.00      1S   H  
ATOM    458 HG11 ILE    58      76.695  65.019  81.354  1.00  0.00      1S   H  
ATOM    459 HG12 ILE    58      78.369  64.433  81.568  1.00  0.00      1S   H  
ATOM    460 HG21 ILE    58      75.054  62.542  82.417  1.00  0.00      1S   H  
ATOM    461 HG22 ILE    58      75.000  61.780  80.780  1.00  0.00      1S   H  
ATOM    462 HG23 ILE    58      74.829  63.553  80.942  1.00  0.00      1S   H  
ATOM    463  HD1 ILE    58      77.899  63.701  83.876  1.00  1.00      1S   H  
ATOM    464  HD2 ILE    58      76.142  64.057  83.683  1.00  1.00      1S   H  
ATOM    465  HD3 ILE    58      77.342  65.396  83.672  1.00  1.00      1S   H  
ATOM    466  N   ALA    59      77.565  59.733  80.286  1.00  1.00      1S   N  
ATOM    467  CA  ALA    59      77.070  58.455  79.810  1.00  1.00      1S   C  
ATOM    468  C   ALA    59      77.532  57.280  80.645  1.00  1.00      1S   C  
ATOM    469  O   ALA    59      76.720  56.458  81.064  1.00  1.00      1S   O  
ATOM    470  CB  ALA    59      77.494  58.185  78.356  1.00  1.00      1S   C  
ATOM    471  HN  ALA    59      78.267  60.160  79.719  1.00  0.00      1S   H  
ATOM    472  HA  ALA    59      75.991  58.484  79.853  1.00  1.00      1S   H  
ATOM    473  HB1 ALA    59      78.600  58.190  78.257  1.00  1.00      1S   H  
ATOM    474  HB2 ALA    59      77.082  58.978  77.696  1.00  1.00      1S   H  
ATOM    475  HB3 ALA    59      77.107  57.205  78.000  1.00  1.00      1S   H  
ATOM    476  N   LYS    60      78.854  57.164  80.907  1.00  1.00      1S   N  
ATOM    477  CA  LYS    60      79.419  56.077  81.678  1.00  1.00      1S   C  
ATOM    478  C   LYS    60      79.018  56.194  83.122  1.00  1.00      1S   C  
ATOM    479  O   LYS    60      78.648  55.208  83.758  1.00  1.00      1S   O  
ATOM    480  CB  LYS    60      80.957  56.110  81.646  1.00  1.00      1S   C  
ATOM    481  CG  LYS    60      81.558  55.823  80.260  1.00  1.00      1S   C  
ATOM    482  CD  LYS    60      83.061  55.486  80.301  1.00  1.00      1S   C  
ATOM    483  CE  LYS    60      84.042  56.665  80.396  1.00  1.00      1S   C  
ATOM    484  NZ  LYS    60      83.720  57.605  81.488  1.00  1.00      1S   N1+
ATOM    485  HN  LYS    60      79.507  57.838  80.574  1.00  0.00      1S   H  
ATOM    486  HA  LYS    60      79.057  55.135  81.288  1.00  1.00      1S   H  
ATOM    487  HB1 LYS    60      81.356  55.345  82.347  1.00  1.00      1S   H  
ATOM    488  HB2 LYS    60      81.299  57.104  82.004  1.00  1.00      1S   H  
ATOM    489  HG1 LYS    60      81.363  56.664  79.563  1.00  1.00      1S   H  
ATOM    490  HG2 LYS    60      81.033  54.926  79.857  1.00  1.00      1S   H  
ATOM    491  HD1 LYS    60      83.310  54.935  79.366  1.00  1.00      1S   H  
ATOM    492  HD2 LYS    60      83.251  54.796  81.150  1.00  1.00      1S   H  
ATOM    493  HE1 LYS    60      84.021  57.231  79.449  1.00  1.00      1S   H  
ATOM    494  HE2 LYS    60      85.073  56.287  80.567  1.00  1.00      1S   H  
ATOM    495  HZ1 LYS    60      83.483  57.062  82.351  1.00  1.00      1S   H  
ATOM    496  HZ2 LYS    60      82.908  58.198  81.218  1.00  1.00      1S   H  
ATOM    497  HZ3 LYS    60      84.542  58.202  81.710  1.00  1.00      1S   H  
ATOM    498  N   PHE    61      79.075  57.439  83.645  1.00  1.00      1S   N  
ATOM    499  CA  PHE    61      78.707  57.800  84.987  1.00  1.00      1S   C  
ATOM    500  C   PHE    61      77.210  57.674  85.138  1.00  1.00      1S   C  
ATOM    501  O   PHE    61      76.472  58.634  84.920  1.00  1.00      1S   O  
ATOM    502  CB  PHE    61      79.014  59.294  85.357  1.00  1.00      1S   C  
ATOM    503  CG  PHE    61      80.424  59.836  85.275  1.00  1.00      1S   C  
ATOM    504  CD1 PHE    61      81.563  59.148  84.809  1.00  1.00      1S   C  
ATOM    505  CD2 PHE    61      80.564  61.190  85.628  1.00  1.00      1S   C  
ATOM    506  CE1 PHE    61      82.793  59.813  84.691  1.00  1.00      1S   C  
ATOM    507  CE2 PHE    61      81.791  61.847  85.525  1.00  1.00      1S   C  
ATOM    508  CZ  PHE    61      82.910  61.159  85.047  1.00  1.00      1S   C  
ATOM    509  HN  PHE    61      79.393  58.206  83.088  1.00  0.00      1S   H  
ATOM    510  HA  PHE    61      79.188  57.109  85.661  1.00  1.00      1S   H  
ATOM    511  HB1 PHE    61      78.681  59.471  86.402  1.00  1.00      1S   H  
ATOM    512  HB2 PHE    61      78.428  59.956  84.681  1.00  1.00      1S   H  
ATOM    513  HD1 PHE    61      81.501  58.114  84.512  1.00  1.00      1S   H  
ATOM    514  HD2 PHE    61      79.698  61.740  85.969  1.00  1.00      1S   H  
ATOM    515  HE1 PHE    61      83.655  59.299  84.304  1.00  1.00      1S   H  
ATOM    516  HE2 PHE    61      81.862  62.893  85.782  1.00  1.00      1S   H  
ATOM    517  HZ  PHE    61      83.857  61.668  84.943  1.00  1.00      1S   H  
ATOM    518  N   GLU    62      76.704  56.483  85.535  1.00  1.00      1S   N  
ATOM    519  CA  GLU    62      75.291  56.320  85.776  1.00  1.00      1S   C  
ATOM    520  C   GLU    62      74.908  57.040  87.042  1.00  1.00      1S   C  
ATOM    521  O   GLU    62      75.752  57.336  87.891  1.00  1.00      1S   O  
ATOM    522  CB  GLU    62      74.806  54.847  85.819  1.00  1.00      1S   C  
ATOM    523  CG  GLU    62      74.009  54.407  84.567  1.00  1.00      1S   C  
ATOM    524  CD  GLU    62      72.596  55.003  84.500  1.00  1.00      1S   C  
ATOM    525  OE1 GLU    62      72.397  56.180  84.898  1.00  1.00      1S   O  
ATOM    526  OE2 GLU    62      71.680  54.287  84.015  1.00  1.00      1S   O1-
ATOM    527  HN  GLU    62      77.278  55.676  85.655  1.00  0.00      1S   H  
ATOM    528  HA  GLU    62      74.773  56.808  84.961  1.00  1.00      1S   H  
ATOM    529  HB1 GLU    62      74.181  54.643  86.715  1.00  1.00      1S   H  
ATOM    530  HB2 GLU    62      75.705  54.196  85.899  1.00  1.00      1S   H  
ATOM    531  HG1 GLU    62      73.915  53.300  84.582  1.00  1.00      1S   H  
ATOM    532  HG2 GLU    62      74.568  54.695  83.653  1.00  1.00      1S   H  
ATOM    533  N   ARG    63      73.601  57.381  87.121  1.00  1.00      1S   N  
ATOM    534  CA  ARG    63      72.947  58.186  88.126  1.00  1.00      1S   C  
ATOM    535  C   ARG    63      73.165  59.659  87.869  1.00  1.00      1S   C  
ATOM    536  O   ARG    63      72.221  60.447  87.900  1.00  1.00      1S   O  
ATOM    537  CB  ARG    63      73.260  57.783  89.579  1.00  1.00      1S   C  
ATOM    538  CG  ARG    63      73.104  56.273  89.864  1.00  1.00      1S   C  
ATOM    539  CD  ARG    63      71.705  55.736  89.531  1.00  1.00      1S   C  
ATOM    540  NE  ARG    63      71.491  54.413  90.216  1.00  1.00      1S   N  
ATOM    541  CZ  ARG    63      70.505  54.182  91.128  1.00  1.00      1S   C  
ATOM    542  NH1 ARG    63      69.754  55.180  91.644  1.00  1.00      1S   N1+
ATOM    543  NH2 ARG    63      70.275  52.913  91.544  1.00  1.00      1S   N  
ATOM    544  HN  ARG    63      72.991  57.056  86.396  1.00  0.00      1S   H  
ATOM    545  HA  ARG    63      71.894  58.017  87.969  1.00  1.00      1S   H  
ATOM    546  HB1 ARG    63      72.587  58.352  90.258  1.00  1.00      1S   H  
ATOM    547  HB2 ARG    63      74.300  58.076  89.821  1.00  1.00      1S   H  
ATOM    548  HG1 ARG    63      73.316  56.118  90.942  1.00  1.00      1S   H  
ATOM    549  HG2 ARG    63      73.864  55.696  89.296  1.00  1.00      1S   H  
ATOM    550  HD1 ARG    63      71.606  55.575  88.436  1.00  1.00      1S   H  
ATOM    551  HD2 ARG    63      70.934  56.468  89.851  1.00  1.00      1S   H  
ATOM    552  HE  ARG    63      72.031  53.621  89.906  1.00  1.00      1S   H  
ATOM    553 HH11 ARG    63      69.040  54.977  92.314  1.00  0.00      1S   H  
ATOM    554 HH12 ARG    63      70.046  56.135  91.509  1.00  0.00      1S   H  
ATOM    555 HH21 ARG    63      70.909  52.189  91.242  1.00  0.00      1S   H  
ATOM    556 HH22 ARG    63      69.563  52.719  92.218  1.00  0.00      1S   H  
ATOM    557  N   LEU    64      74.416  60.045  87.517  1.00  1.00      1S   N  
ATOM    558  CA  LEU    64      74.796  61.328  86.960  1.00  1.00      1S   C  
ATOM    559  C   LEU    64      74.121  61.588  85.619  1.00  1.00      1S   C  
ATOM    560  O   LEU    64      74.050  62.733  85.176  1.00  1.00      1S   O  
ATOM    561  CB  LEU    64      76.342  61.414  86.826  1.00  1.00      1S   C  
ATOM    562  CG  LEU    64      77.050  62.330  87.857  1.00  1.00      1S   C  
ATOM    563  CD1 LEU    64      76.943  63.816  87.472  1.00  1.00      1S   C  
ATOM    564  CD2 LEU    64      76.590  62.098  89.309  1.00  1.00      1S   C  
ATOM    565  HN  LEU    64      75.164  59.386  87.574  1.00  0.00      1S   H  
ATOM    566  HA  LEU    64      74.444  62.094  87.635  1.00  1.00      1S   H  
ATOM    567  HB1 LEU    64      76.646  61.744  85.809  1.00  1.00      1S   H  
ATOM    568  HB2 LEU    64      76.744  60.385  86.959  1.00  1.00      1S   H  
ATOM    569  HG  LEU    64      78.135  62.066  87.818  1.00  1.00      1S   H  
ATOM    570 HD11 LEU    64      75.881  64.137  87.462  1.00  0.00      1S   H  
ATOM    571 HD12 LEU    64      77.377  63.984  86.464  1.00  0.00      1S   H  
ATOM    572 HD13 LEU    64      77.497  64.443  88.204  1.00  0.00      1S   H  
ATOM    573 HD21 LEU    64      76.591  61.014  89.545  1.00  0.00      1S   H  
ATOM    574 HD22 LEU    64      75.562  62.485  89.469  1.00  0.00      1S   H  
ATOM    575 HD23 LEU    64      77.272  62.617  90.016  1.00  0.00      1S   H  
ATOM    576  N   GLN    65      73.548  60.540  84.972  1.00  1.00      1S   N  
ATOM    577  CA  GLN    65      72.571  60.670  83.908  1.00  1.00      1S   C  
ATOM    578  C   GLN    65      71.213  61.088  84.461  1.00  1.00      1S   C  
ATOM    579  O   GLN    65      70.355  60.244  84.719  1.00  1.00      1S   O  
ATOM    580  CB  GLN    65      72.296  59.326  83.180  1.00  1.00      1S   C  
ATOM    581  CG  GLN    65      73.453  58.740  82.355  1.00  1.00      1S   C  
ATOM    582  CD  GLN    65      72.964  57.475  81.636  1.00  1.00      1S   C  
ATOM    583  NE2 GLN    65      73.867  56.467  81.481  1.00  1.00      1S   N  
ATOM    584  OE1 GLN    65      71.802  57.387  81.221  1.00  1.00      1S   O  
ATOM    585  HN  GLN    65      73.707  59.610  85.290  1.00  0.00      1S   H  
ATOM    586  HA  GLN    65      72.915  61.414  83.201  1.00  1.00      1S   H  
ATOM    587  HB1 GLN    65      71.435  59.474  82.487  1.00  1.00      1S   H  
ATOM    588  HB2 GLN    65      72.011  58.565  83.941  1.00  1.00      1S   H  
ATOM    589  HG1 GLN    65      74.304  58.494  83.026  1.00  1.00      1S   H  
ATOM    590  HG2 GLN    65      73.787  59.476  81.595  1.00  1.00      1S   H  
ATOM    591 HE21 GLN    65      74.824  56.598  81.750  1.00  0.00      1S   H  
ATOM    592 HE22 GLN    65      73.578  55.605  81.070  1.00  0.00      1S   H  
ATOM    593  N   THR    66      70.966  62.410  84.620  1.00  1.00      1S   N  
ATOM    594  CA  THR    66      69.662  62.952  84.964  1.00  1.00      1S   C  
ATOM    595  C   THR    66      68.900  63.247  83.674  1.00  1.00      1S   C  
ATOM    596  O   THR    66      69.387  62.979  82.578  1.00  1.00      1S   O  
ATOM    597  CB  THR    66      69.760  64.228  85.804  1.00  1.00      1S   C  
ATOM    598  CG2 THR    66      70.587  63.984  87.082  1.00  1.00      1S   C  
ATOM    599  OG1 THR    66      70.401  65.265  85.081  1.00  1.00      1S   O  
ATOM    600  HN  THR    66      71.687  63.087  84.492  1.00  0.00      1S   H  
ATOM    601  HA  THR    66      69.108  62.215  85.529  1.00  1.00      1S   H  
ATOM    602  HB  THR    66      68.745  64.576  86.101  1.00  1.00      1S   H  
ATOM    603  HG1 THR    66      70.149  66.093  85.504  1.00  1.00      1S   H  
ATOM    604 HG21 THR    66      71.630  63.694  86.834  1.00  0.00      1S   H  
ATOM    605 HG22 THR    66      70.131  63.183  87.699  1.00  0.00      1S   H  
ATOM    606 HG23 THR    66      70.627  64.915  87.688  1.00  0.00      1S   H  
ATOM    607  N   VAL    67      67.690  63.861  83.787  1.00  1.00      1S   N  
ATOM    608  CA  VAL    67      66.924  64.422  82.684  1.00  1.00      1S   C  
ATOM    609  C   VAL    67      67.697  65.569  82.061  1.00  1.00      1S   C  
ATOM    610  O   VAL    67      67.938  65.562  80.854  1.00  1.00      1S   O  
ATOM    611  CB  VAL    67      65.534  64.880  83.138  1.00  1.00      1S   C  
ATOM    612  CG1 VAL    67      64.823  65.763  82.089  1.00  1.00      1S   C  
ATOM    613  CG2 VAL    67      64.674  63.636  83.443  1.00  1.00      1S   C  
ATOM    614  HN  VAL    67      67.276  63.997  84.682  1.00  0.00      1S   H  
ATOM    615  HA  VAL    67      66.811  63.656  81.927  1.00  1.00      1S   H  
ATOM    616  HB  VAL    67      65.637  65.477  84.072  1.00  1.00      1S   H  
ATOM    617 HG11 VAL    67      64.723  65.230  81.123  1.00  0.00      1S   H  
ATOM    618 HG12 VAL    67      65.373  66.714  81.928  1.00  0.00      1S   H  
ATOM    619 HG13 VAL    67      63.809  66.034  82.453  1.00  0.00      1S   H  
ATOM    620 HG21 VAL    67      65.137  63.009  84.233  1.00  0.00      1S   H  
ATOM    621 HG22 VAL    67      64.548  63.022  82.526  1.00  0.00      1S   H  
ATOM    622 HG23 VAL    67      63.668  63.950  83.792  1.00  0.00      1S   H  
ATOM    623  N   THR    68      68.144  66.556  82.886  1.00  1.00      1S   N  
ATOM    624  CA  THR    68      68.939  67.701  82.464  1.00  1.00      1S   C  
ATOM    625  C   THR    68      70.212  67.296  81.762  1.00  1.00      1S   C  
ATOM    626  O   THR    68      70.623  67.940  80.802  1.00  1.00      1S   O  
ATOM    627  CB  THR    68      69.332  68.664  83.594  1.00  1.00      1S   C  
ATOM    628  CG2 THR    68      68.073  69.330  84.159  1.00  1.00      1S   C  
ATOM    629  OG1 THR    68      70.005  68.021  84.671  1.00  1.00      1S   O  
ATOM    630  HN  THR    68      67.919  66.543  83.857  1.00  0.00      1S   H  
ATOM    631  HA  THR    68      68.342  68.250  81.750  1.00  1.00      1S   H  
ATOM    632  HB  THR    68      69.997  69.468  83.202  1.00  1.00      1S   H  
ATOM    633  HG1 THR    68      70.902  67.844  84.364  1.00  1.00      1S   H  
ATOM    634 HG21 THR    68      67.381  68.569  84.572  1.00  0.00      1S   H  
ATOM    635 HG22 THR    68      67.545  69.904  83.369  1.00  0.00      1S   H  
ATOM    636 HG23 THR    68      68.343  70.031  84.978  1.00  0.00      1S   H  
ATOM    637  N   ASN    69      70.868  66.217  82.238  1.00  1.00      1S   N  
ATOM    638  CA  ASN    69      72.191  65.851  81.801  1.00  1.00      1S   C  
ATOM    639  C   ASN    69      72.105  65.018  80.544  1.00  1.00      1S   C  
ATOM    640  O   ASN    69      73.015  65.067  79.722  1.00  1.00      1S   O  
ATOM    641  CB  ASN    69      73.010  65.151  82.911  1.00  1.00      1S   C  
ATOM    642  CG  ASN    69      73.268  66.124  84.078  1.00  1.00      1S   C  
ATOM    643  ND2 ASN    69      73.989  65.617  85.117  1.00  1.00      1S   N  
ATOM    644  OD1 ASN    69      72.857  67.289  84.073  1.00  1.00      1S   O  
ATOM    645  HN  ASN    69      70.498  65.683  82.997  1.00  0.00      1S   H  
ATOM    646  HA  ASN    69      72.721  66.754  81.533  1.00  1.00      1S   H  
ATOM    647  HB1 ASN    69      73.994  64.832  82.511  1.00  1.00      1S   H  
ATOM    648  HB2 ASN    69      72.465  64.259  83.282  1.00  1.00      1S   H  
ATOM    649 HD21 ASN    69      74.270  64.655  85.113  1.00  0.00      1S   H  
ATOM    650 HD22 ASN    69      74.245  66.216  85.876  1.00  0.00      1S   H  
ATOM    651  N   TYR    70      70.979  64.294  80.312  1.00  1.00      1S   N  
ATOM    652  CA  TYR    70      70.691  63.655  79.040  1.00  1.00      1S   C  
ATOM    653  C   TYR    70      70.495  64.709  77.962  1.00  1.00      1S   C  
ATOM    654  O   TYR    70      71.018  64.580  76.858  1.00  1.00      1S   O  
ATOM    655  CB  TYR    70      69.445  62.724  79.107  1.00  1.00      1S   C  
ATOM    656  CG  TYR    70      69.270  61.963  77.813  1.00  1.00      1S   C  
ATOM    657  CD1 TYR    70      70.221  61.005  77.421  1.00  1.00      1S   C  
ATOM    658  CD2 TYR    70      68.216  62.275  76.936  1.00  1.00      1S   C  
ATOM    659  CE1 TYR    70      70.147  60.402  76.160  1.00  1.00      1S   C  
ATOM    660  CE2 TYR    70      68.140  61.667  75.677  1.00  1.00      1S   C  
ATOM    661  CZ  TYR    70      69.114  60.746  75.279  1.00  1.00      1S   C  
ATOM    662  OH  TYR    70      69.069  60.182  73.985  1.00  1.00      1S   O  
ATOM    663  HN  TYR    70      70.267  64.208  81.007  1.00  0.00      1S   H  
ATOM    664  HA  TYR    70      71.560  63.066  78.779  1.00  1.00      1S   H  
ATOM    665  HB1 TYR    70      68.526  63.312  79.320  1.00  1.00      1S   H  
ATOM    666  HB2 TYR    70      69.582  61.979  79.920  1.00  1.00      1S   H  
ATOM    667  HD1 TYR    70      71.042  60.762  78.079  1.00  1.00      1S   H  
ATOM    668  HD2 TYR    70      67.486  63.020  77.213  1.00  1.00      1S   H  
ATOM    669  HE1 TYR    70      70.904  59.692  75.859  1.00  1.00      1S   H  
ATOM    670  HE2 TYR    70      67.333  61.927  75.010  1.00  1.00      1S   H  
ATOM    671  HH  TYR    70      68.431  60.680  73.468  1.00  1.00      1S   H  
ATOM    672  N   PHE    71      69.768  65.803  78.280  1.00  1.00      1S   N  
ATOM    673  CA  PHE    71      69.590  66.930  77.389  1.00  1.00      1S   C  
ATOM    674  C   PHE    71      70.921  67.598  77.067  1.00  1.00      1S   C  
ATOM    675  O   PHE    71      71.189  67.909  75.911  1.00  1.00      1S   O  
ATOM    676  CB  PHE    71      68.608  67.978  77.976  1.00  1.00      1S   C  
ATOM    677  CG  PHE    71      67.190  67.489  78.193  1.00  1.00      1S   C  
ATOM    678  CD1 PHE    71      66.580  66.515  77.380  1.00  1.00      1S   C  
ATOM    679  CD2 PHE    71      66.413  68.086  79.206  1.00  1.00      1S   C  
ATOM    680  CE1 PHE    71      65.243  66.153  77.568  1.00  1.00      1S   C  
ATOM    681  CE2 PHE    71      65.075  67.725  79.399  1.00  1.00      1S   C  
ATOM    682  CZ  PHE    71      64.493  66.745  78.589  1.00  1.00      1S   C  
ATOM    683  HN  PHE    71      69.313  65.880  79.166  1.00  0.00      1S   H  
ATOM    684  HA  PHE    71      69.200  66.552  76.456  1.00  1.00      1S   H  
ATOM    685  HB1 PHE    71      68.535  68.850  77.294  1.00  1.00      1S   H  
ATOM    686  HB2 PHE    71      68.998  68.331  78.953  1.00  1.00      1S   H  
ATOM    687  HD1 PHE    71      67.131  66.037  76.590  1.00  1.00      1S   H  
ATOM    688  HD2 PHE    71      66.846  68.839  79.843  1.00  1.00      1S   H  
ATOM    689  HE1 PHE    71      64.788  65.419  76.922  1.00  1.00      1S   H  
ATOM    690  HE2 PHE    71      64.493  68.201  80.174  1.00  1.00      1S   H  
ATOM    691  HZ  PHE    71      63.461  66.462  78.737  1.00  1.00      1S   H  
ATOM    692  N   ILE    72      71.821  67.781  78.064  1.00  1.00      1S   N  
ATOM    693  CA  ILE    72      73.163  68.315  77.882  1.00  1.00      1S   C  
ATOM    694  C   ILE    72      74.006  67.453  76.951  1.00  1.00      1S   C  
ATOM    695  O   ILE    72      74.748  67.994  76.134  1.00  1.00      1S   O  
ATOM    696  CB  ILE    72      73.853  68.563  79.228  1.00  1.00      1S   C  
ATOM    697  CG1 ILE    72      73.202  69.793  79.915  1.00  1.00      1S   C  
ATOM    698  CG2 ILE    72      75.385  68.758  79.099  1.00  1.00      1S   C  
ATOM    699  CD  ILE    72      73.534  69.922  81.405  1.00  1.00      1S   C  
ATOM    700  HN  ILE    72      71.580  67.553  79.006  1.00  0.00      1S   H  
ATOM    701  HA  ILE    72      73.056  69.275  77.392  1.00  1.00      1S   H  
ATOM    702  HB  ILE    72      73.683  67.672  79.870  1.00  1.00      1S   H  
ATOM    703 HG11 ILE    72      72.097  69.735  79.814  1.00  0.00      1S   H  
ATOM    704 HG12 ILE    72      73.532  70.714  79.384  1.00  0.00      1S   H  
ATOM    705 HG21 ILE    72      75.612  69.618  78.435  1.00  0.00      1S   H  
ATOM    706 HG22 ILE    72      75.877  67.849  78.695  1.00  0.00      1S   H  
ATOM    707 HG23 ILE    72      75.834  68.956  80.095  1.00  0.00      1S   H  
ATOM    708  HD1 ILE    72      74.629  70.028  81.562  1.00  1.00      1S   H  
ATOM    709  HD2 ILE    72      73.181  69.026  81.958  1.00  1.00      1S   H  
ATOM    710  HD3 ILE    72      73.035  70.817  81.833  1.00  1.00      1S   H  
ATOM    711  N   THR    73      73.901  66.098  77.005  1.00  1.00      1S   N  
ATOM    712  CA  THR    73      74.635  65.224  76.095  1.00  1.00      1S   C  
ATOM    713  C   THR    73      74.148  65.330  74.661  1.00  1.00      1S   C  
ATOM    714  O   THR    73      74.948  65.217  73.734  1.00  1.00      1S   O  
ATOM    715  CB  THR    73      74.708  63.752  76.499  1.00  1.00      1S   C  
ATOM    716  CG2 THR    73      75.464  63.609  77.831  1.00  1.00      1S   C  
ATOM    717  OG1 THR    73      73.433  63.128  76.598  1.00  1.00      1S   O  
ATOM    718  HN  THR    73      73.327  65.653  77.690  1.00  0.00      1S   H  
ATOM    719  HA  THR    73      75.658  65.578  76.094  1.00  1.00      1S   H  
ATOM    720  HB  THR    73      75.288  63.189  75.731  1.00  1.00      1S   H  
ATOM    721  HG1 THR    73      72.841  63.769  77.006  1.00  1.00      1S   H  
ATOM    722 HG21 THR    73      74.888  64.041  78.670  1.00  0.00      1S   H  
ATOM    723 HG22 THR    73      76.440  64.135  77.779  1.00  0.00      1S   H  
ATOM    724 HG23 THR    73      75.653  62.536  78.052  1.00  0.00      1S   H  
ATOM    725  N   SER    74      72.835  65.590  74.444  1.00  1.00      1S   N  
ATOM    726  CA  SER    74      72.261  65.852  73.133  1.00  1.00      1S   C  
ATOM    727  C   SER    74      72.801  67.145  72.561  1.00  1.00      1S   C  
ATOM    728  O   SER    74      73.171  67.205  71.390  1.00  1.00      1S   O  
ATOM    729  CB  SER    74      70.712  65.924  73.196  1.00  1.00      1S   C  
ATOM    730  OG  SER    74      70.120  66.283  71.951  1.00  1.00      1S   O  
ATOM    731  HN  SER    74      72.196  65.635  75.209  1.00  0.00      1S   H  
ATOM    732  HA  SER    74      72.550  65.045  72.475  1.00  1.00      1S   H  
ATOM    733  HB1 SER    74      70.389  66.660  73.959  1.00  1.00      1S   H  
ATOM    734  HB2 SER    74      70.318  64.928  73.492  1.00  1.00      1S   H  
ATOM    735  HG1 SER    74      69.894  67.216  72.026  1.00  0.00      1S   H  
ATOM    736  N   LEU    75      72.869  68.207  73.398  1.00  1.00      1S   N  
ATOM    737  CA  LEU    75      73.369  69.521  73.056  1.00  1.00      1S   C  
ATOM    738  C   LEU    75      74.808  69.433  72.608  1.00  1.00      1S   C  
ATOM    739  O   LEU    75      75.179  69.933  71.548  1.00  1.00      1S   O  
ATOM    740  CB  LEU    75      73.249  70.453  74.285  1.00  1.00      1S   C  
ATOM    741  CG  LEU    75      73.297  71.972  74.009  1.00  1.00      1S   C  
ATOM    742  CD1 LEU    75      72.825  72.729  75.258  1.00  1.00      1S   C  
ATOM    743  CD2 LEU    75      74.674  72.507  73.583  1.00  1.00      1S   C  
ATOM    744  HN  LEU    75      72.547  68.116  74.340  1.00  0.00      1S   H  
ATOM    745  HA  LEU    75      72.766  69.899  72.243  1.00  1.00      1S   H  
ATOM    746  HB1 LEU    75      74.012  70.197  75.050  1.00  1.00      1S   H  
ATOM    747  HB2 LEU    75      72.258  70.246  74.748  1.00  1.00      1S   H  
ATOM    748  HG  LEU    75      72.573  72.192  73.190  1.00  1.00      1S   H  
ATOM    749 HD11 LEU    75      73.498  72.519  76.116  1.00  0.00      1S   H  
ATOM    750 HD12 LEU    75      71.793  72.425  75.529  1.00  0.00      1S   H  
ATOM    751 HD13 LEU    75      72.837  73.822  75.060  1.00  0.00      1S   H  
ATOM    752 HD21 LEU    75      74.961  72.141  72.578  1.00  0.00      1S   H  
ATOM    753 HD22 LEU    75      75.451  72.201  74.314  1.00  0.00      1S   H  
ATOM    754 HD23 LEU    75      74.650  73.617  73.538  1.00  0.00      1S   H  
ATOM    755  N   ALA    76      75.633  68.728  73.410  1.00  1.00      1S   N  
ATOM    756  CA  ALA    76      77.024  68.460  73.160  1.00  1.00      1S   C  
ATOM    757  C   ALA    76      77.249  67.712  71.870  1.00  1.00      1S   C  
ATOM    758  O   ALA    76      78.190  68.012  71.145  1.00  1.00      1S   O  
ATOM    759  CB  ALA    76      77.611  67.642  74.319  1.00  1.00      1S   C  
ATOM    760  HN  ALA    76      75.289  68.349  74.268  1.00  0.00      1S   H  
ATOM    761  HA  ALA    76      77.534  69.412  73.095  1.00  1.00      1S   H  
ATOM    762  HB1 ALA    76      77.054  66.692  74.456  1.00  1.00      1S   H  
ATOM    763  HB2 ALA    76      77.530  68.228  75.260  1.00  1.00      1S   H  
ATOM    764  HB3 ALA    76      78.682  67.407  74.149  1.00  1.00      1S   H  
ATOM    765  N   CYS    77      76.366  66.745  71.525  1.00  1.00      1S   N  
ATOM    766  CA  CYS    77      76.443  65.986  70.295  1.00  1.00      1S   C  
ATOM    767  C   CYS    77      76.241  66.874  69.086  1.00  1.00      1S   C  
ATOM    768  O   CYS    77      76.994  66.773  68.122  1.00  1.00      1S   O  
ATOM    769  CB  CYS    77      75.421  64.821  70.274  1.00  1.00      1S   C  
ATOM    770  SG  CYS    77      75.664  63.657  68.889  1.00  1.00      1S   S  
ATOM    771  HN  CYS    77      75.615  66.502  72.135  1.00  0.00      1S   H  
ATOM    772  HA  CYS    77      77.440  65.571  70.242  1.00  1.00      1S   H  
ATOM    773  HB1 CYS    77      74.389  65.233  70.255  1.00  1.00      1S   H  
ATOM    774  HB2 CYS    77      75.527  64.264  71.231  1.00  1.00      1S   H  
ATOM    775  HG1 CYS    77      75.501  64.573  67.944  1.00  0.00      1S   H  
ATOM    776  N   ALA    78      75.247  67.794  69.128  1.00  1.00      1S   N  
ATOM    777  CA  ALA    78      74.984  68.768  68.086  1.00  1.00      1S   C  
ATOM    778  C   ALA    78      76.171  69.682  67.856  1.00  1.00      1S   C  
ATOM    779  O   ALA    78      76.588  69.911  66.725  1.00  1.00      1S   O  
ATOM    780  CB  ALA    78      73.741  69.618  68.416  1.00  1.00      1S   C  
ATOM    781  HN  ALA    78      74.640  67.847  69.919  1.00  0.00      1S   H  
ATOM    782  HA  ALA    78      74.802  68.226  67.168  1.00  1.00      1S   H  
ATOM    783  HB1 ALA    78      73.862  70.142  69.386  1.00  1.00      1S   H  
ATOM    784  HB2 ALA    78      72.847  68.962  68.487  1.00  1.00      1S   H  
ATOM    785  HB3 ALA    78      73.553  70.375  67.626  1.00  1.00      1S   H  
ATOM    786  N   ASP    79      76.794  70.178  68.942  1.00  1.00      1S   N  
ATOM    787  CA  ASP    79      77.994  70.985  68.901  1.00  1.00      1S   C  
ATOM    788  C   ASP    79      79.160  70.288  68.224  1.00  1.00      1S   C  
ATOM    789  O   ASP    79      79.897  70.911  67.462  1.00  1.00      1S   O  
ATOM    790  CB  ASP    79      78.429  71.308  70.339  1.00  1.00      1S   C  
ATOM    791  CG  ASP    79      77.648  72.456  70.973  1.00  1.00      1S   C  
ATOM    792  OD1 ASP    79      76.980  73.232  70.242  1.00  1.00      1S   O  
ATOM    793  OD2 ASP    79      77.779  72.601  72.217  1.00  1.00      1S   O1-
ATOM    794  HN  ASP    79      76.441  69.995  69.859  1.00  0.00      1S   H  
ATOM    795  HA  ASP    79      77.786  71.883  68.336  1.00  1.00      1S   H  
ATOM    796  HB1 ASP    79      79.504  71.574  70.380  1.00  1.00      1S   H  
ATOM    797  HB2 ASP    79      78.286  70.408  70.971  1.00  1.00      1S   H  
ATOM    798  N   LEU    80      79.334  68.968  68.471  1.00  1.00      1S   N  
ATOM    799  CA  LEU    80      80.352  68.151  67.844  1.00  1.00      1S   C  
ATOM    800  C   LEU    80      80.176  68.056  66.347  1.00  1.00      1S   C  
ATOM    801  O   LEU    80      81.171  68.085  65.623  1.00  1.00      1S   O  
ATOM    802  CB  LEU    80      80.405  66.711  68.413  1.00  1.00      1S   C  
ATOM    803  CG  LEU    80      80.902  66.619  69.872  1.00  1.00      1S   C  
ATOM    804  CD1 LEU    80      80.780  65.185  70.411  1.00  1.00      1S   C  
ATOM    805  CD2 LEU    80      82.336  67.137  70.025  1.00  1.00      1S   C  
ATOM    806  HN  LEU    80      78.745  68.492  69.122  1.00  0.00      1S   H  
ATOM    807  HA  LEU    80      81.302  68.637  68.011  1.00  1.00      1S   H  
ATOM    808  HB1 LEU    80      81.084  66.085  67.792  1.00  1.00      1S   H  
ATOM    809  HB2 LEU    80      79.391  66.260  68.357  1.00  1.00      1S   H  
ATOM    810  HG  LEU    80      80.261  67.264  70.506  1.00  1.00      1S   H  
ATOM    811 HD11 LEU    80      81.408  64.493  69.811  1.00  0.00      1S   H  
ATOM    812 HD12 LEU    80      79.725  64.842  70.364  1.00  0.00      1S   H  
ATOM    813 HD13 LEU    80      81.117  65.146  71.468  1.00  0.00      1S   H  
ATOM    814 HD21 LEU    80      82.388  68.228  69.826  1.00  0.00      1S   H  
ATOM    815 HD22 LEU    80      83.012  66.611  69.320  1.00  0.00      1S   H  
ATOM    816 HD23 LEU    80      82.701  66.966  71.058  1.00  0.00      1S   H  
ATOM    817  N   VAL    81      78.920  67.969  65.833  1.00  1.00      1S   N  
ATOM    818  CA  VAL    81      78.695  67.904  64.398  1.00  1.00      1S   C  
ATOM    819  C   VAL    81      78.969  69.242  63.741  1.00  1.00      1S   C  
ATOM    820  O   VAL    81      79.532  69.271  62.648  1.00  1.00      1S   O  
ATOM    821  CB  VAL    81      77.335  67.394  63.926  1.00  1.00      1S   C  
ATOM    822  CG1 VAL    81      77.532  66.758  62.533  1.00  1.00      1S   C  
ATOM    823  CG2 VAL    81      76.741  66.355  64.893  1.00  1.00      1S   C  
ATOM    824  HN  VAL    81      78.110  67.935  66.416  1.00  0.00      1S   H  
ATOM    825  HA  VAL    81      79.427  67.204  64.018  1.00  1.00      1S   H  
ATOM    826  HB  VAL    81      76.603  68.229  63.846  1.00  1.00      1S   H  
ATOM    827 HG11 VAL    81      78.260  65.922  62.589  1.00  0.00      1S   H  
ATOM    828 HG12 VAL    81      77.909  67.504  61.803  1.00  0.00      1S   H  
ATOM    829 HG13 VAL    81      76.568  66.355  62.157  1.00  0.00      1S   H  
ATOM    830 HG21 VAL    81      76.418  66.846  65.831  1.00  0.00      1S   H  
ATOM    831 HG22 VAL    81      77.478  65.557  65.121  1.00  0.00      1S   H  
ATOM    832 HG23 VAL    81      75.844  65.886  64.434  1.00  0.00      1S   H  
ATOM    833  N   MET    82      78.629  70.390  64.399  1.00  1.00      1S   N  
ATOM    834  CA  MET    82      78.945  71.711  63.868  1.00  1.00      1S   C  
ATOM    835  C   MET    82      80.435  71.854  63.699  1.00  1.00      1S   C  
ATOM    836  O   MET    82      80.911  72.331  62.675  1.00  1.00      1S   O  
ATOM    837  CB  MET    82      78.441  72.921  64.698  1.00  1.00      1S   C  
ATOM    838  CG  MET    82      78.559  74.248  63.909  1.00  1.00      1S   C  
ATOM    839  SD  MET    82      78.300  75.766  64.867  1.00  1.00      1S   S  
ATOM    840  CE  MET    82      78.430  76.897  63.445  1.00  1.00      1S   C  
ATOM    841  HN  MET    82      78.157  70.368  65.280  1.00  0.00      1S   H  
ATOM    842  HA  MET    82      78.486  71.767  62.893  1.00  1.00      1S   H  
ATOM    843  HB1 MET    82      79.008  72.993  65.652  1.00  1.00      1S   H  
ATOM    844  HB2 MET    82      77.371  72.761  64.953  1.00  1.00      1S   H  
ATOM    845  HG1 MET    82      77.836  74.204  63.064  1.00  1.00      1S   H  
ATOM    846  HG2 MET    82      79.571  74.315  63.459  1.00  1.00      1S   H  
ATOM    847  HE1 MET    82      77.651  76.672  62.684  1.00  1.00      1S   H  
ATOM    848  HE2 MET    82      79.423  76.816  62.953  1.00  1.00      1S   H  
ATOM    849  HE3 MET    82      78.292  77.953  63.764  1.00  1.00      1S   H  
ATOM    850  N   GLY    83      81.212  71.364  64.683  1.00  1.00      1S   N  
ATOM    851  CA  GLY    83      82.646  71.281  64.588  1.00  1.00      1S   C  
ATOM    852  C   GLY    83      83.147  70.521  63.420  1.00  1.00      1S   C  
ATOM    853  O   GLY    83      83.705  71.096  62.495  1.00  1.00      1S   O  
ATOM    854  HN  GLY    83      80.810  71.014  65.527  1.00  0.00      1S   H  
ATOM    855  HA1 GLY    83      82.971  70.747  65.467  1.00  1.00      1S   H  
ATOM    856  HA2 GLY    83      83.035  72.284  64.512  1.00  1.00      1S   H  
ATOM    857  N   LEU    84      82.965  69.195  63.441  1.00  1.00      1S   N  
ATOM    858  CA  LEU    84      83.652  68.291  62.555  1.00  1.00      1S   C  
ATOM    859  C   LEU    84      83.219  68.406  61.109  1.00  1.00      1S   C  
ATOM    860  O   LEU    84      83.993  68.066  60.216  1.00  1.00      1S   O  
ATOM    861  CB  LEU    84      83.494  66.848  63.078  1.00  1.00      1S   C  
ATOM    862  CG  LEU    84      84.235  66.613  64.420  1.00  1.00      1S   C  
ATOM    863  CD1 LEU    84      83.777  65.307  65.091  1.00  1.00      1S   C  
ATOM    864  CD2 LEU    84      85.767  66.627  64.247  1.00  1.00      1S   C  
ATOM    865  HN  LEU    84      82.431  68.763  64.166  1.00  0.00      1S   H  
ATOM    866  HA  LEU    84      84.699  68.557  62.577  1.00  1.00      1S   H  
ATOM    867  HB1 LEU    84      83.882  66.120  62.333  1.00  1.00      1S   H  
ATOM    868  HB2 LEU    84      82.411  66.645  63.227  1.00  1.00      1S   H  
ATOM    869  HG  LEU    84      83.969  67.440  65.118  1.00  1.00      1S   H  
ATOM    870 HD11 LEU    84      83.995  64.440  64.431  1.00  0.00      1S   H  
ATOM    871 HD12 LEU    84      82.685  65.340  65.292  1.00  0.00      1S   H  
ATOM    872 HD13 LEU    84      84.310  65.163  66.055  1.00  0.00      1S   H  
ATOM    873 HD21 LEU    84      86.118  67.604  63.856  1.00  0.00      1S   H  
ATOM    874 HD22 LEU    84      86.079  65.830  63.540  1.00  0.00      1S   H  
ATOM    875 HD23 LEU    84      86.266  66.448  65.223  1.00  0.00      1S   H  
ATOM    876  N   ALA    85      81.997  68.924  60.843  1.00  1.00      1S   N  
ATOM    877  CA  ALA    85      81.520  69.159  59.499  1.00  1.00      1S   C  
ATOM    878  C   ALA    85      81.706  70.603  59.084  1.00  1.00      1S   C  
ATOM    879  O   ALA    85      82.417  70.887  58.124  1.00  1.00      1S   O  
ATOM    880  CB  ALA    85      80.041  68.767  59.344  1.00  1.00      1S   C  
ATOM    881  HN  ALA    85      81.370  69.176  61.578  1.00  0.00      1S   H  
ATOM    882  HA  ALA    85      82.083  68.551  58.810  1.00  1.00      1S   H  
ATOM    883  HB1 ALA    85      79.397  69.343  60.040  1.00  1.00      1S   H  
ATOM    884  HB2 ALA    85      79.917  67.687  59.574  1.00  1.00      1S   H  
ATOM    885  HB3 ALA    85      79.692  68.940  58.303  1.00  1.00      1S   H  
ATOM    886  N   VAL    86      81.042  71.559  59.778  1.00  1.00      1S   N  
ATOM    887  CA  VAL    86      80.867  72.924  59.308  1.00  1.00      1S   C  
ATOM    888  C   VAL    86      82.150  73.715  59.397  1.00  1.00      1S   C  
ATOM    889  O   VAL    86      82.531  74.415  58.464  1.00  1.00      1S   O  
ATOM    890  CB  VAL    86      79.777  73.690  60.069  1.00  1.00      1S   C  
ATOM    891  CG1 VAL    86      79.426  75.031  59.391  1.00  1.00      1S   C  
ATOM    892  CG2 VAL    86      78.512  72.823  60.154  1.00  1.00      1S   C  
ATOM    893  HN  VAL    86      80.544  71.334  60.612  1.00  0.00      1S   H  
ATOM    894  HA  VAL    86      80.577  72.863  58.271  1.00  1.00      1S   H  
ATOM    895  HB  VAL    86      80.113  73.914  61.104  1.00  1.00      1S   H  
ATOM    896 HG11 VAL    86      79.025  74.849  58.373  1.00  0.00      1S   H  
ATOM    897 HG12 VAL    86      80.308  75.699  59.323  1.00  0.00      1S   H  
ATOM    898 HG13 VAL    86      78.640  75.553  59.977  1.00  0.00      1S   H  
ATOM    899 HG21 VAL    86      78.700  71.881  60.706  1.00  0.00      1S   H  
ATOM    900 HG22 VAL    86      78.151  72.580  59.133  1.00  0.00      1S   H  
ATOM    901 HG23 VAL    86      77.709  73.374  60.687  1.00  0.00      1S   H  
ATOM    902  N   VAL    87      82.841  73.638  60.548  1.00  1.00      1S   N  
ATOM    903  CA  VAL    87      83.864  74.588  60.932  1.00  1.00      1S   C  
ATOM    904  C   VAL    87      85.096  74.526  60.048  1.00  1.00      1S   C  
ATOM    905  O   VAL    87      85.457  75.588  59.539  1.00  1.00      1S   O  
ATOM    906  CB  VAL    87      84.143  74.502  62.420  1.00  1.00      1S   C  
ATOM    907  CG1 VAL    87      85.370  75.334  62.856  1.00  1.00      1S   C  
ATOM    908  CG2 VAL    87      82.844  74.941  63.119  1.00  1.00      1S   C  
ATOM    909  HN  VAL    87      82.577  72.988  61.259  1.00  0.00      1S   H  
ATOM    910  HA  VAL    87      83.441  75.571  60.772  1.00  1.00      1S   H  
ATOM    911  HB  VAL    87      84.328  73.445  62.706  1.00  1.00      1S   H  
ATOM    912 HG11 VAL    87      85.209  76.411  62.640  1.00  0.00      1S   H  
ATOM    913 HG12 VAL    87      86.292  74.997  62.340  1.00  0.00      1S   H  
ATOM    914 HG13 VAL    87      85.546  75.214  63.944  1.00  0.00      1S   H  
ATOM    915 HG21 VAL    87      81.925  74.667  62.567  1.00  0.00      1S   H  
ATOM    916 HG22 VAL    87      82.839  76.041  63.259  1.00  0.00      1S   H  
ATOM    917 HG23 VAL    87      82.779  74.434  64.099  1.00  0.00      1S   H  
ATOM    918  N   PRO    88      85.758  73.395  59.765  1.00  1.00      1S   N  
ATOM    919  CA  PRO    88      86.915  73.365  58.888  1.00  1.00      1S   C  
ATOM    920  C   PRO    88      86.608  73.779  57.474  1.00  1.00      1S   C  
ATOM    921  O   PRO    88      87.407  74.507  56.889  1.00  1.00      1S   O  
ATOM    922  CB  PRO    88      87.370  71.897  58.896  1.00  1.00      1S   C  
ATOM    923  CG  PRO    88      86.956  71.386  60.273  1.00  1.00      1S   C  
ATOM    924  CD  PRO    88      85.668  72.160  60.543  1.00  1.00      1S   C  
ATOM    925  HA  PRO    88      87.656  74.040  59.292  1.00  1.00      1S   H  
ATOM    926  HB1 PRO    88      88.459  71.798  58.722  1.00  1.00      1S   H  
ATOM    927  HB2 PRO    88      86.821  71.297  58.136  1.00  1.00      1S   H  
ATOM    928  HG1 PRO    88      86.796  70.289  60.296  1.00  1.00      1S   H  
ATOM    929  HG2 PRO    88      87.723  71.669  61.026  1.00  1.00      1S   H  
ATOM    930  HD1 PRO    88      84.779  71.589  60.201  1.00  1.00      1S   H  
ATOM    931  HD2 PRO    88      85.613  72.370  61.629  1.00  1.00      1S   H  
ATOM    932  N   PHE    89      85.477  73.317  56.899  1.00  1.00      1S   N  
ATOM    933  CA  PHE    89      85.214  73.482  55.488  1.00  1.00      1S   C  
ATOM    934  C   PHE    89      84.745  74.890  55.204  1.00  1.00      1S   C  
ATOM    935  O   PHE    89      85.017  75.433  54.136  1.00  1.00      1S   O  
ATOM    936  CB  PHE    89      84.261  72.386  54.943  1.00  1.00      1S   C  
ATOM    937  CG  PHE    89      85.031  71.080  54.953  1.00  1.00      1S   C  
ATOM    938  CD1 PHE    89      85.814  70.726  53.842  1.00  1.00      1S   C  
ATOM    939  CD2 PHE    89      85.086  70.259  56.096  1.00  1.00      1S   C  
ATOM    940  CE1 PHE    89      86.651  69.607  53.882  1.00  1.00      1S   C  
ATOM    941  CE2 PHE    89      85.882  69.107  56.121  1.00  1.00      1S   C  
ATOM    942  CZ  PHE    89      86.672  68.784  55.014  1.00  1.00      1S   C  
ATOM    943  HN  PHE    89      84.825  72.754  57.403  1.00  0.00      1S   H  
ATOM    944  HA  PHE    89      86.155  73.381  54.962  1.00  1.00      1S   H  
ATOM    945  HB1 PHE    89      83.963  72.603  53.896  1.00  1.00      1S   H  
ATOM    946  HB2 PHE    89      83.352  72.286  55.572  1.00  1.00      1S   H  
ATOM    947  HD1 PHE    89      85.803  71.346  52.961  1.00  1.00      1S   H  
ATOM    948  HD2 PHE    89      84.524  70.525  56.974  1.00  1.00      1S   H  
ATOM    949  HE1 PHE    89      87.288  69.385  53.042  1.00  1.00      1S   H  
ATOM    950  HE2 PHE    89      85.901  68.483  57.001  1.00  1.00      1S   H  
ATOM    951  HZ  PHE    89      87.306  67.909  55.035  1.00  1.00      1S   H  
ATOM    952  N   GLY    90      84.107  75.555  56.195  1.00  1.00      1S   N  
ATOM    953  CA  GLY    90      83.767  76.960  56.123  1.00  1.00      1S   C  
ATOM    954  C   GLY    90      84.984  77.841  56.117  1.00  1.00      1S   C  
ATOM    955  O   GLY    90      85.122  78.698  55.251  1.00  1.00      1S   O  
ATOM    956  HN  GLY    90      83.871  75.096  57.049  1.00  0.00      1S   H  
ATOM    957  HA1 GLY    90      83.195  77.190  57.010  1.00  1.00      1S   H  
ATOM    958  HA2 GLY    90      83.218  77.129  55.206  1.00  1.00      1S   H  
ATOM    959  N   ALA    91      85.918  77.632  57.076  1.00  1.00      1S   N  
ATOM    960  CA  ALA    91      87.156  78.376  57.195  1.00  1.00      1S   C  
ATOM    961  C   ALA    91      87.993  78.319  55.937  1.00  1.00      1S   C  
ATOM    962  O   ALA    91      88.435  79.347  55.425  1.00  1.00      1S   O  
ATOM    963  CB  ALA    91      88.006  77.825  58.355  1.00  1.00      1S   C  
ATOM    964  HN  ALA    91      85.780  76.934  57.775  1.00  0.00      1S   H  
ATOM    965  HA  ALA    91      86.903  79.410  57.386  1.00  1.00      1S   H  
ATOM    966  HB1 ALA    91      88.231  76.748  58.211  1.00  1.00      1S   H  
ATOM    967  HB2 ALA    91      87.451  77.935  59.311  1.00  1.00      1S   H  
ATOM    968  HB3 ALA    91      88.966  78.378  58.445  1.00  1.00      1S   H  
ATOM    969  N   ALA    92      88.190  77.093  55.401  1.00  1.00      1S   N  
ATOM    970  CA  ALA    92      88.999  76.814  54.239  1.00  1.00      1S   C  
ATOM    971  C   ALA    92      88.467  77.464  52.989  1.00  1.00      1S   C  
ATOM    972  O   ALA    92      89.219  78.074  52.234  1.00  1.00      1S   O  
ATOM    973  CB  ALA    92      89.090  75.297  53.991  1.00  1.00      1S   C  
ATOM    974  HN  ALA    92      87.795  76.286  55.837  1.00  0.00      1S   H  
ATOM    975  HA  ALA    92      89.990  77.208  54.424  1.00  1.00      1S   H  
ATOM    976  HB1 ALA    92      88.078  74.855  53.859  1.00  1.00      1S   H  
ATOM    977  HB2 ALA    92      89.568  74.805  54.866  1.00  1.00      1S   H  
ATOM    978  HB3 ALA    92      89.699  75.073  53.090  1.00  1.00      1S   H  
ATOM    979  N   HSD    93      87.149  77.353  52.731  1.00  1.00      1S   N  
ATOM    980  CA  HSD    93      86.588  77.797  51.478  1.00  1.00      1S   C  
ATOM    981  C   HSD    93      86.242  79.270  51.490  1.00  1.00      1S   C  
ATOM    982  O   HSD    93      85.968  79.842  50.441  1.00  1.00      1S   O  
ATOM    983  CB  HSD    93      85.444  76.862  51.035  1.00  1.00      1S   C  
ATOM    984  CG  HSD    93      85.974  75.442  50.975  1.00  1.00      1S   C  
ATOM    985  CD2 HSD    93      85.516  74.285  51.530  1.00  1.00      1S   C  
ATOM    986  ND1 HSD    93      87.196  75.117  50.414  1.00  1.00      1S   N  
ATOM    987  CE1 HSD    93      87.409  73.804  50.659  1.00  1.00      1S   C  
ATOM    988  NE2 HSD    93      86.416  73.255  51.324  1.00  1.00      1S   N  
ATOM    989  HN  HSD    93      86.529  76.866  53.345  1.00  0.00      1S   H  
ATOM    990  HA  HSD    93      87.346  77.696  50.714  1.00  1.00      1S   H  
ATOM    991  HB1 HSD    93      85.067  77.157  50.032  1.00  1.00      1S   H  
ATOM    992  HB2 HSD    93      84.604  76.910  51.762  1.00  1.00      1S   H  
ATOM    993  HD1 HSD    93      87.789  75.743  49.902  1.00  0.00      1S   H  
ATOM    994  HD2 HSD    93      84.621  74.089  52.102  1.00  1.00      1S   H  
ATOM    995  HE1 HSD    93      88.315  73.286  50.352  1.00  1.00      1S   H  
ATOM    996  N   ILE    94      86.332  79.954  52.659  1.00  1.00      1S   N  
ATOM    997  CA  ILE    94      86.275  81.407  52.735  1.00  1.00      1S   C  
ATOM    998  C   ILE    94      87.705  81.962  52.669  1.00  1.00      1S   C  
ATOM    999  O   ILE    94      87.916  83.172  52.624  1.00  1.00      1S   O  
ATOM   1000  CB  ILE    94      85.426  81.896  53.924  1.00  1.00      1S   C  
ATOM   1001  CG1 ILE    94      83.994  81.296  53.816  1.00  1.00      1S   C  
ATOM   1002  CG2 ILE    94      85.306  83.440  53.968  1.00  1.00      1S   C  
ATOM   1003  CD  ILE    94      83.136  81.489  55.072  1.00  1.00      1S   C  
ATOM   1004  HN  ILE    94      86.474  79.478  53.526  1.00  0.00      1S   H  
ATOM   1005  HA  ILE    94      85.771  81.777  51.853  1.00  1.00      1S   H  
ATOM   1006  HB  ILE    94      85.889  81.538  54.870  1.00  1.00      1S   H  
ATOM   1007 HG11 ILE    94      84.050  80.206  53.618  1.00  0.00      1S   H  
ATOM   1008 HG12 ILE    94      83.480  81.758  52.945  1.00  0.00      1S   H  
ATOM   1009 HG21 ILE    94      84.875  83.820  53.018  1.00  0.00      1S   H  
ATOM   1010 HG22 ILE    94      86.285  83.928  54.134  1.00  0.00      1S   H  
ATOM   1011 HG23 ILE    94      84.647  83.758  54.802  1.00  0.00      1S   H  
ATOM   1012  HD1 ILE    94      82.889  82.559  55.230  1.00  1.00      1S   H  
ATOM   1013  HD2 ILE    94      83.674  81.110  55.967  1.00  1.00      1S   H  
ATOM   1014  HD3 ILE    94      82.184  80.924  54.972  1.00  1.00      1S   H  
ATOM   1015  N   LEU    95      88.743  81.090  52.559  1.00  1.00      1S   N  
ATOM   1016  CA  LEU    95      90.059  81.503  52.092  1.00  1.00      1S   C  
ATOM   1017  C   LEU    95      90.193  81.309  50.589  1.00  1.00      1S   C  
ATOM   1018  O   LEU    95      91.074  81.916  49.981  1.00  1.00      1S   O  
ATOM   1019  CB  LEU    95      91.243  80.754  52.768  1.00  1.00      1S   C  
ATOM   1020  CG  LEU    95      91.428  81.025  54.284  1.00  1.00      1S   C  
ATOM   1021  CD1 LEU    95      92.599  80.193  54.846  1.00  1.00      1S   C  
ATOM   1022  CD2 LEU    95      91.643  82.515  54.614  1.00  1.00      1S   C  
ATOM   1023  HN  LEU    95      88.620  80.108  52.692  1.00  0.00      1S   H  
ATOM   1024  HA  LEU    95      90.190  82.558  52.278  1.00  1.00      1S   H  
ATOM   1025  HB1 LEU    95      92.193  81.050  52.268  1.00  1.00      1S   H  
ATOM   1026  HB2 LEU    95      91.118  79.661  52.619  1.00  1.00      1S   H  
ATOM   1027  HG  LEU    95      90.502  80.694  54.805  1.00  1.00      1S   H  
ATOM   1028 HD11 LEU    95      93.548  80.479  54.345  1.00  0.00      1S   H  
ATOM   1029 HD12 LEU    95      92.422  79.110  54.679  1.00  0.00      1S   H  
ATOM   1030 HD13 LEU    95      92.710  80.371  55.936  1.00  0.00      1S   H  
ATOM   1031 HD21 LEU    95      90.769  83.123  54.301  1.00  0.00      1S   H  
ATOM   1032 HD22 LEU    95      92.551  82.897  54.100  1.00  0.00      1S   H  
ATOM   1033 HD23 LEU    95      91.781  82.639  55.708  1.00  0.00      1S   H  
ATOM   1034  N   MET    96      89.354  80.453  49.950  1.00  1.00      1S   N  
ATOM   1035  CA  MET    96      89.594  79.999  48.589  1.00  1.00      1S   C  
ATOM   1036  C   MET    96      88.400  80.232  47.705  1.00  1.00      1S   C  
ATOM   1037  O   MET    96      87.287  79.842  48.046  1.00  1.00      1S   O  
ATOM   1038  CB  MET    96      89.860  78.474  48.548  1.00  1.00      1S   C  
ATOM   1039  CG  MET    96      91.164  78.063  49.254  1.00  1.00      1S   C  
ATOM   1040  SD  MET    96      91.397  76.264  49.439  1.00  1.00      1S   S  
ATOM   1041  CE  MET    96      91.344  75.784  47.687  1.00  1.00      1S   C  
ATOM   1042  HN  MET    96      88.587  80.024  50.419  1.00  0.00      1S   H  
ATOM   1043  HA  MET    96      90.436  80.519  48.155  1.00  1.00      1S   H  
ATOM   1044  HB1 MET    96      89.911  78.132  47.490  1.00  1.00      1S   H  
ATOM   1045  HB2 MET    96      89.011  77.944  49.038  1.00  1.00      1S   H  
ATOM   1046  HG1 MET    96      91.173  78.521  50.267  1.00  1.00      1S   H  
ATOM   1047  HG2 MET    96      92.017  78.504  48.691  1.00  1.00      1S   H  
ATOM   1048  HE1 MET    96      92.008  76.428  47.071  1.00  1.00      1S   H  
ATOM   1049  HE2 MET    96      90.314  75.860  47.281  1.00  1.00      1S   H  
ATOM   1050  HE3 MET    96      91.679  74.733  47.561  1.00  1.00      1S   H  
ATOM   1051  N   LYS    97      88.613  80.805  46.489  1.00  1.00      1S   N  
ATOM   1052  CA  LYS    97      87.586  80.853  45.466  1.00  1.00      1S   C  
ATOM   1053  C   LYS    97      87.472  79.513  44.743  1.00  1.00      1S   C  
ATOM   1054  O   LYS    97      87.724  79.407  43.543  1.00  1.00      1S   O  
ATOM   1055  CB  LYS    97      87.723  82.033  44.467  1.00  1.00      1S   C  
ATOM   1056  CG  LYS    97      89.056  82.159  43.718  1.00  1.00      1S   C  
ATOM   1057  CD  LYS    97      88.881  82.159  42.187  1.00  1.00      1S   C  
ATOM   1058  CE  LYS    97      90.176  82.392  41.403  1.00  1.00      1S   C  
ATOM   1059  NZ  LYS    97      91.246  81.479  41.868  1.00  1.00      1S   N1+
ATOM   1060  HN  LYS    97      89.495  81.191  46.235  1.00  0.00      1S   H  
ATOM   1061  HA  LYS    97      86.650  81.026  45.972  1.00  1.00      1S   H  
ATOM   1062  HB1 LYS    97      87.573  82.973  45.039  1.00  1.00      1S   H  
ATOM   1063  HB2 LYS    97      86.900  81.981  43.722  1.00  1.00      1S   H  
ATOM   1064  HG1 LYS    97      89.723  81.322  44.018  1.00  1.00      1S   H  
ATOM   1065  HG2 LYS    97      89.547  83.110  44.022  1.00  1.00      1S   H  
ATOM   1066  HD1 LYS    97      88.155  82.956  41.908  1.00  1.00      1S   H  
ATOM   1067  HD2 LYS    97      88.444  81.185  41.879  1.00  1.00      1S   H  
ATOM   1068  HE1 LYS    97      90.532  83.435  41.545  1.00  1.00      1S   H  
ATOM   1069  HE2 LYS    97      90.014  82.209  40.321  1.00  1.00      1S   H  
ATOM   1070  HZ1 LYS    97      90.865  80.520  41.991  1.00  1.00      1S   H  
ATOM   1071  HZ2 LYS    97      91.598  81.834  42.789  1.00  1.00      1S   H  
ATOM   1072  HZ3 LYS    97      92.031  81.472  41.189  1.00  1.00      1S   H  
ATOM   1073  N   MET    98      87.058  78.471  45.508  1.00  1.00      1S   N  
ATOM   1074  CA  MET    98      86.884  77.095  45.106  1.00  1.00      1S   C  
ATOM   1075  C   MET    98      86.727  76.275  46.368  1.00  1.00      1S   C  
ATOM   1076  O   MET    98      87.611  76.263  47.223  1.00  1.00      1S   O  
ATOM   1077  CB  MET    98      88.052  76.481  44.293  1.00  1.00      1S   C  
ATOM   1078  CG  MET    98      87.818  75.022  43.867  1.00  1.00      1S   C  
ATOM   1079  SD  MET    98      89.146  74.355  42.825  1.00  1.00      1S   S  
ATOM   1080  CE  MET    98      88.318  72.770  42.507  1.00  1.00      1S   C  
ATOM   1081  HN  MET    98      86.835  78.646  46.466  1.00  0.00      1S   H  
ATOM   1082  HA  MET    98      85.983  77.029  44.523  1.00  1.00      1S   H  
ATOM   1083  HB1 MET    98      88.994  76.560  44.878  1.00  1.00      1S   H  
ATOM   1084  HB2 MET    98      88.186  77.072  43.360  1.00  1.00      1S   H  
ATOM   1085  HG1 MET    98      86.849  74.972  43.320  1.00  1.00      1S   H  
ATOM   1086  HG2 MET    98      87.717  74.389  44.773  1.00  1.00      1S   H  
ATOM   1087  HE1 MET    98      87.351  72.926  41.983  1.00  1.00      1S   H  
ATOM   1088  HE2 MET    98      88.109  72.230  43.455  1.00  1.00      1S   H  
ATOM   1089  HE3 MET    98      88.951  72.117  41.870  1.00  1.00      1S   H  
ATOM   1090  N   TRP    99      85.604  75.528  46.498  1.00  1.00      1S   N  
ATOM   1091  CA  TRP    99      85.423  74.473  47.469  1.00  1.00      1S   C  
ATOM   1092  C   TRP    99      85.967  73.211  46.881  1.00  1.00      1S   C  
ATOM   1093  O   TRP    99      85.677  72.858  45.737  1.00  1.00      1S   O  
ATOM   1094  CB  TRP    99      83.945  74.281  47.857  1.00  1.00      1S   C  
ATOM   1095  CG  TRP    99      83.473  73.319  48.911  1.00  1.00      1S   C  
ATOM   1096  CD1 TRP    99      83.332  71.976  48.791  1.00  1.00      1S   C  
ATOM   1097  CD2 TRP    99      82.799  73.683  50.132  1.00  1.00      1S   C  
ATOM   1098  CE2 TRP    99      82.402  72.478  50.747  1.00  1.00      1S   C  
ATOM   1099  CE3 TRP    99      82.509  74.918  50.710  1.00  1.00      1S   C  
ATOM   1100  NE1 TRP    99      82.753  71.446  49.916  1.00  1.00      1S   N  
ATOM   1101  CZ2 TRP    99      81.741  72.486  51.963  1.00  1.00      1S   C  
ATOM   1102  CZ3 TRP    99      81.856  74.924  51.950  1.00  1.00      1S   C  
ATOM   1103  CH2 TRP    99      81.489  73.721  52.566  1.00  1.00      1S   C  
ATOM   1104  HN  TRP    99      84.852  75.627  45.850  1.00  0.00      1S   H  
ATOM   1105  HA  TRP    99      85.977  74.723  48.351  1.00  1.00      1S   H  
ATOM   1106  HB1 TRP    99      83.371  74.017  46.945  1.00  1.00      1S   H  
ATOM   1107  HB2 TRP    99      83.616  75.262  48.235  1.00  1.00      1S   H  
ATOM   1108  HD1 TRP    99      83.533  71.448  47.876  1.00  1.00      1S   H  
ATOM   1109  HE1 TRP    99      82.507  70.511  50.042  1.00  1.00      1S   H  
ATOM   1110  HE3 TRP    99      82.785  75.851  50.251  1.00  1.00      1S   H  
ATOM   1111  HZ2 TRP    99      81.425  71.573  52.438  1.00  1.00      1S   H  
ATOM   1112  HZ3 TRP    99      81.639  75.862  52.439  1.00  1.00      1S   H  
ATOM   1113  HH2 TRP    99      81.006  73.742  53.524  1.00  1.00      1S   H  
ATOM   1114  N   THR   100      86.815  72.538  47.679  1.00  1.00      1S   N  
ATOM   1115  CA  THR   100      87.613  71.420  47.246  1.00  1.00      1S   C  
ATOM   1116  C   THR   100      87.184  70.151  47.935  1.00  1.00      1S   C  
ATOM   1117  O   THR   100      87.791  69.105  47.717  1.00  1.00      1S   O  
ATOM   1118  CB  THR   100      89.102  71.656  47.440  1.00  1.00      1S   C  
ATOM   1119  CG2 THR   100      89.550  72.766  46.468  1.00  1.00      1S   C  
ATOM   1120  OG1 THR   100      89.401  72.060  48.771  1.00  1.00      1S   O  
ATOM   1121  HN  THR   100      87.002  72.856  48.606  1.00  0.00      1S   H  
ATOM   1122  HA  THR   100      87.447  71.253  46.190  1.00  1.00      1S   H  
ATOM   1123  HB  THR   100      89.678  70.733  47.205  1.00  1.00      1S   H  
ATOM   1124  HG1 THR   100      90.360  72.056  48.839  1.00  1.00      1S   H  
ATOM   1125 HG21 THR   100      89.033  73.723  46.688  1.00  0.00      1S   H  
ATOM   1126 HG22 THR   100      89.318  72.473  45.422  1.00  0.00      1S   H  
ATOM   1127 HG23 THR   100      90.645  72.929  46.549  1.00  0.00      1S   H  
ATOM   1128  N   PHE   101      86.082  70.180  48.725  1.00  1.00      1S   N  
ATOM   1129  CA  PHE   101      85.319  68.971  48.982  1.00  1.00      1S   C  
ATOM   1130  C   PHE   101      84.274  68.866  47.887  1.00  1.00      1S   C  
ATOM   1131  O   PHE   101      84.408  69.508  46.846  1.00  1.00      1S   O  
ATOM   1132  CB  PHE   101      84.789  68.878  50.450  1.00  1.00      1S   C  
ATOM   1133  CG  PHE   101      85.576  67.845  51.233  1.00  1.00      1S   C  
ATOM   1134  CD1 PHE   101      86.966  67.676  51.056  1.00  1.00      1S   C  
ATOM   1135  CD2 PHE   101      84.919  67.004  52.149  1.00  1.00      1S   C  
ATOM   1136  CE1 PHE   101      87.662  66.668  51.732  1.00  1.00      1S   C  
ATOM   1137  CE2 PHE   101      85.614  66.002  52.838  1.00  1.00      1S   C  
ATOM   1138  CZ  PHE   101      86.985  65.827  52.620  1.00  1.00      1S   C  
ATOM   1139  HN  PHE   101      85.658  71.036  49.008  1.00  0.00      1S   H  
ATOM   1140  HA  PHE   101      85.946  68.113  48.791  1.00  1.00      1S   H  
ATOM   1141  HB1 PHE   101      83.717  68.600  50.490  1.00  1.00      1S   H  
ATOM   1142  HB2 PHE   101      84.913  69.857  50.962  1.00  1.00      1S   H  
ATOM   1143  HD1 PHE   101      87.521  68.321  50.391  1.00  1.00      1S   H  
ATOM   1144  HD2 PHE   101      83.862  67.119  52.312  1.00  1.00      1S   H  
ATOM   1145  HE1 PHE   101      88.722  66.543  51.566  1.00  1.00      1S   H  
ATOM   1146  HE2 PHE   101      85.095  65.359  53.532  1.00  1.00      1S   H  
ATOM   1147  HZ  PHE   101      87.522  65.048  53.140  1.00  1.00      1S   H  
ATOM   1148  N   GLY   102      83.243  68.011  48.045  1.00  1.00      1S   N  
ATOM   1149  CA  GLY   102      82.319  67.723  46.967  1.00  1.00      1S   C  
ATOM   1150  C   GLY   102      80.935  67.986  47.442  1.00  1.00      1S   C  
ATOM   1151  O   GLY   102      80.739  68.250  48.626  1.00  1.00      1S   O  
ATOM   1152  HN  GLY   102      83.107  67.503  48.891  1.00  0.00      1S   H  
ATOM   1153  HA1 GLY   102      82.411  66.673  46.737  1.00  1.00      1S   H  
ATOM   1154  HA2 GLY   102      82.496  68.369  46.117  1.00  1.00      1S   H  
ATOM   1155  N   ASN   103      79.953  67.907  46.503  1.00  1.00      1S   N  
ATOM   1156  CA  ASN   103      78.552  68.282  46.629  1.00  1.00      1S   C  
ATOM   1157  C   ASN   103      77.902  67.854  47.920  1.00  1.00      1S   C  
ATOM   1158  O   ASN   103      77.178  68.630  48.536  1.00  1.00      1S   O  
ATOM   1159  CB  ASN   103      77.706  67.764  45.430  1.00  1.00      1S   C  
ATOM   1160  CG  ASN   103      77.236  68.944  44.565  1.00  1.00      1S   C  
ATOM   1161  ND2 ASN   103      75.926  69.299  44.683  1.00  1.00      1S   N  
ATOM   1162  OD1 ASN   103      78.028  69.529  43.819  1.00  1.00      1S   O  
ATOM   1163  HN  ASN   103      80.200  67.639  45.575  1.00  0.00      1S   H  
ATOM   1164  HA  ASN   103      78.543  69.361  46.640  1.00  1.00      1S   H  
ATOM   1165  HB1 ASN   103      76.829  67.167  45.757  1.00  1.00      1S   H  
ATOM   1166  HB2 ASN   103      78.337  67.105  44.796  1.00  1.00      1S   H  
ATOM   1167 HD21 ASN   103      75.332  68.811  45.332  1.00  0.00      1S   H  
ATOM   1168 HD22 ASN   103      75.565  70.052  44.136  1.00  0.00      1S   H  
ATOM   1169  N   PHE   104      78.193  66.620  48.378  1.00  1.00      1S   N  
ATOM   1170  CA  PHE   104      77.717  66.052  49.621  1.00  1.00      1S   C  
ATOM   1171  C   PHE   104      78.014  66.931  50.822  1.00  1.00      1S   C  
ATOM   1172  O   PHE   104      77.113  67.235  51.598  1.00  1.00      1S   O  
ATOM   1173  CB  PHE   104      78.317  64.640  49.859  1.00  1.00      1S   C  
ATOM   1174  CG  PHE   104      78.115  63.740  48.657  1.00  1.00      1S   C  
ATOM   1175  CD1 PHE   104      79.194  62.985  48.158  1.00  1.00      1S   C  
ATOM   1176  CD2 PHE   104      76.867  63.639  48.010  1.00  1.00      1S   C  
ATOM   1177  CE1 PHE   104      79.036  62.163  47.035  1.00  1.00      1S   C  
ATOM   1178  CE2 PHE   104      76.710  62.824  46.882  1.00  1.00      1S   C  
ATOM   1179  CZ  PHE   104      77.793  62.086  46.394  1.00  1.00      1S   C  
ATOM   1180  HN  PHE   104      78.771  66.012  47.841  1.00  0.00      1S   H  
ATOM   1181  HA  PHE   104      76.641  65.981  49.540  1.00  1.00      1S   H  
ATOM   1182  HB1 PHE   104      77.832  64.154  50.733  1.00  1.00      1S   H  
ATOM   1183  HB2 PHE   104      79.409  64.722  50.053  1.00  1.00      1S   H  
ATOM   1184  HD1 PHE   104      80.157  63.043  48.642  1.00  1.00      1S   H  
ATOM   1185  HD2 PHE   104      76.016  64.197  48.372  1.00  1.00      1S   H  
ATOM   1186  HE1 PHE   104      79.872  61.589  46.663  1.00  1.00      1S   H  
ATOM   1187  HE2 PHE   104      75.750  62.766  46.390  1.00  1.00      1S   H  
ATOM   1188  HZ  PHE   104      77.671  61.454  45.527  1.00  1.00      1S   H  
ATOM   1189  N   TRP   105      79.273  67.403  50.978  1.00  1.00      1S   N  
ATOM   1190  CA  TRP   105      79.683  68.237  52.091  1.00  1.00      1S   C  
ATOM   1191  C   TRP   105      79.182  69.661  51.958  1.00  1.00      1S   C  
ATOM   1192  O   TRP   105      79.091  70.393  52.940  1.00  1.00      1S   O  
ATOM   1193  CB  TRP   105      81.223  68.254  52.254  1.00  1.00      1S   C  
ATOM   1194  CG  TRP   105      81.685  68.328  53.700  1.00  1.00      1S   C  
ATOM   1195  CD1 TRP   105      81.767  69.419  54.520  1.00  1.00      1S   C  
ATOM   1196  CD2 TRP   105      82.121  67.199  54.492  1.00  1.00      1S   C  
ATOM   1197  CE2 TRP   105      82.497  67.705  55.754  1.00  1.00      1S   C  
ATOM   1198  CE3 TRP   105      82.221  65.840  54.206  1.00  1.00      1S   C  
ATOM   1199  NE1 TRP   105      82.240  69.055  55.754  1.00  1.00      1S   N  
ATOM   1200  CZ2 TRP   105      83.019  66.867  56.734  1.00  1.00      1S   C  
ATOM   1201  CZ3 TRP   105      82.729  64.991  55.204  1.00  1.00      1S   C  
ATOM   1202  CH2 TRP   105      83.133  65.501  56.447  1.00  1.00      1S   C  
ATOM   1203  HN  TRP   105      79.988  67.194  50.312  1.00  0.00      1S   H  
ATOM   1204  HA  TRP   105      79.243  67.809  52.981  1.00  1.00      1S   H  
ATOM   1205  HB1 TRP   105      81.674  69.092  51.677  1.00  1.00      1S   H  
ATOM   1206  HB2 TRP   105      81.625  67.312  51.823  1.00  1.00      1S   H  
ATOM   1207  HD1 TRP   105      81.490  70.425  54.247  1.00  1.00      1S   H  
ATOM   1208  HE1 TRP   105      82.396  69.663  56.506  1.00  1.00      1S   H  
ATOM   1209  HE3 TRP   105      81.931  65.428  53.252  1.00  1.00      1S   H  
ATOM   1210  HZ2 TRP   105      83.349  67.243  57.690  1.00  1.00      1S   H  
ATOM   1211  HZ3 TRP   105      82.821  63.933  55.009  1.00  1.00      1S   H  
ATOM   1212  HH2 TRP   105      83.535  64.833  57.194  1.00  1.00      1S   H  
ATOM   1213  N   CYS   106      78.834  70.082  50.727  1.00  1.00      1S   N  
ATOM   1214  CA  CYS   106      78.379  71.412  50.399  1.00  1.00      1S   C  
ATOM   1215  C   CYS   106      76.981  71.650  50.880  1.00  1.00      1S   C  
ATOM   1216  O   CYS   106      76.721  72.576  51.646  1.00  1.00      1S   O  
ATOM   1217  CB  CYS   106      78.394  71.605  48.883  1.00  1.00      1S   C  
ATOM   1218  SG  CYS   106      80.028  71.148  48.271  1.00  1.00      1S   S  
ATOM   1219  HN  CYS   106      78.921  69.468  49.945  1.00  0.00      1S   H  
ATOM   1220  HA  CYS   106      79.040  72.130  50.865  1.00  1.00      1S   H  
ATOM   1221  HB1 CYS   106      78.159  72.665  48.672  1.00  1.00      1S   H  
ATOM   1222  HB2 CYS   106      77.631  70.990  48.368  1.00  1.00      1S   H  
ATOM   1223  N   GLU   107      76.063  70.758  50.446  1.00  1.00      1S   N  
ATOM   1224  CA  GLU   107      74.684  70.639  50.858  1.00  1.00      1S   C  
ATOM   1225  C   GLU   107      74.601  70.499  52.358  1.00  1.00      1S   C  
ATOM   1226  O   GLU   107      73.832  71.191  53.025  1.00  1.00      1S   O  
ATOM   1227  CB  GLU   107      74.088  69.355  50.229  1.00  1.00      1S   C  
ATOM   1228  CG  GLU   107      73.988  69.410  48.688  1.00  1.00      1S   C  
ATOM   1229  CD  GLU   107      74.142  68.025  48.046  1.00  1.00      1S   C  
ATOM   1230  OE1 GLU   107      74.469  67.990  46.830  1.00  1.00      1S   O  
ATOM   1231  OE2 GLU   107      73.956  66.997  48.747  1.00  1.00      1S   O1-
ATOM   1232  HN  GLU   107      76.339  70.057  49.790  1.00  0.00      1S   H  
ATOM   1233  HA  GLU   107      74.142  71.521  50.546  1.00  1.00      1S   H  
ATOM   1234  HB1 GLU   107      73.077  69.147  50.639  1.00  1.00      1S   H  
ATOM   1235  HB2 GLU   107      74.754  68.508  50.519  1.00  1.00      1S   H  
ATOM   1236  HG1 GLU   107      74.791  70.060  48.279  1.00  1.00      1S   H  
ATOM   1237  HG2 GLU   107      73.011  69.845  48.389  1.00  1.00      1S   H  
ATOM   1238  N   PHE   108      75.452  69.602  52.910  1.00  1.00      1S   N  
ATOM   1239  CA  PHE   108      75.499  69.264  54.308  1.00  1.00      1S   C  
ATOM   1240  C   PHE   108      76.017  70.400  55.166  1.00  1.00      1S   C  
ATOM   1241  O   PHE   108      75.731  70.409  56.356  1.00  1.00      1S   O  
ATOM   1242  CB  PHE   108      76.340  67.981  54.539  1.00  1.00      1S   C  
ATOM   1243  CG  PHE   108      76.151  67.360  55.901  1.00  1.00      1S   C  
ATOM   1244  CD1 PHE   108      74.910  66.807  56.270  1.00  1.00      1S   C  
ATOM   1245  CD2 PHE   108      77.228  67.274  56.798  1.00  1.00      1S   C  
ATOM   1246  CE1 PHE   108      74.757  66.166  57.506  1.00  1.00      1S   C  
ATOM   1247  CE2 PHE   108      77.077  66.633  58.034  1.00  1.00      1S   C  
ATOM   1248  CZ  PHE   108      75.843  66.070  58.384  1.00  1.00      1S   C  
ATOM   1249  HN  PHE   108      76.073  69.076  52.331  1.00  0.00      1S   H  
ATOM   1250  HA  PHE   108      74.482  69.052  54.598  1.00  1.00      1S   H  
ATOM   1251  HB1 PHE   108      77.418  68.183  54.367  1.00  1.00      1S   H  
ATOM   1252  HB2 PHE   108      76.012  67.211  53.809  1.00  1.00      1S   H  
ATOM   1253  HD1 PHE   108      74.072  66.860  55.592  1.00  1.00      1S   H  
ATOM   1254  HD2 PHE   108      78.185  67.694  56.528  1.00  1.00      1S   H  
ATOM   1255  HE1 PHE   108      73.803  65.739  57.780  1.00  1.00      1S   H  
ATOM   1256  HE2 PHE   108      77.912  66.567  58.715  1.00  1.00      1S   H  
ATOM   1257  HZ  PHE   108      75.727  65.574  59.336  1.00  1.00      1S   H  
ATOM   1258  N   TRP   109      76.752  71.397  54.605  1.00  1.00      1S   N  
ATOM   1259  CA  TRP   109      77.312  72.518  55.344  1.00  1.00      1S   C  
ATOM   1260  C   TRP   109      76.250  73.318  56.066  1.00  1.00      1S   C  
ATOM   1261  O   TRP   109      76.203  73.312  57.295  1.00  1.00      1S   O  
ATOM   1262  CB  TRP   109      78.155  73.469  54.447  1.00  1.00      1S   C  
ATOM   1263  CG  TRP   109      79.063  74.442  55.188  1.00  1.00      1S   C  
ATOM   1264  CD1 TRP   109      80.172  74.131  55.918  1.00  1.00      1S   C  
ATOM   1265  CD2 TRP   109      78.960  75.885  55.213  1.00  1.00      1S   C  
ATOM   1266  CE2 TRP   109      80.040  76.360  55.989  1.00  1.00      1S   C  
ATOM   1267  CE3 TRP   109      78.052  76.768  54.642  1.00  1.00      1S   C  
ATOM   1268  NE1 TRP   109      80.771  75.271  56.389  1.00  1.00      1S   N  
ATOM   1269  CZ2 TRP   109      80.214  77.722  56.224  1.00  1.00      1S   C  
ATOM   1270  CZ3 TRP   109      78.230  78.143  54.872  1.00  1.00      1S   C  
ATOM   1271  CH2 TRP   109      79.294  78.613  55.656  1.00  1.00      1S   C  
ATOM   1272  HN  TRP   109      76.981  71.375  53.634  1.00  0.00      1S   H  
ATOM   1273  HA  TRP   109      77.963  72.090  56.094  1.00  1.00      1S   H  
ATOM   1274  HB1 TRP   109      77.503  74.019  53.737  1.00  1.00      1S   H  
ATOM   1275  HB2 TRP   109      78.829  72.827  53.838  1.00  1.00      1S   H  
ATOM   1276  HD1 TRP   109      80.547  73.128  56.067  1.00  1.00      1S   H  
ATOM   1277  HE1 TRP   109      81.553  75.292  56.979  1.00  1.00      1S   H  
ATOM   1278  HE3 TRP   109      77.231  76.426  54.035  1.00  1.00      1S   H  
ATOM   1279  HZ2 TRP   109      81.026  78.098  56.826  1.00  1.00      1S   H  
ATOM   1280  HZ3 TRP   109      77.535  78.848  54.440  1.00  1.00      1S   H  
ATOM   1281  HH2 TRP   109      79.410  79.674  55.821  1.00  1.00      1S   H  
ATOM   1282  N   THR   110      75.348  74.009  55.327  1.00  1.00      1S   N  
ATOM   1283  CA  THR   110      74.323  74.824  55.953  1.00  1.00      1S   C  
ATOM   1284  C   THR   110      73.227  73.973  56.538  1.00  1.00      1S   C  
ATOM   1285  O   THR   110      72.655  74.352  57.554  1.00  1.00      1S   O  
ATOM   1286  CB  THR   110      73.796  75.933  55.061  1.00  1.00      1S   C  
ATOM   1287  CG2 THR   110      72.551  76.660  55.612  1.00  1.00      1S   C  
ATOM   1288  OG1 THR   110      74.817  76.909  54.923  1.00  1.00      1S   O  
ATOM   1289  HN  THR   110      75.377  74.015  54.330  1.00  0.00      1S   H  
ATOM   1290  HA  THR   110      74.784  75.308  56.800  1.00  1.00      1S   H  
ATOM   1291  HB  THR   110      73.554  75.514  54.059  1.00  1.00      1S   H  
ATOM   1292  HG1 THR   110      74.987  77.232  55.813  1.00  1.00      1S   H  
ATOM   1293 HG21 THR   110      72.735  77.014  56.648  1.00  0.00      1S   H  
ATOM   1294 HG22 THR   110      71.671  75.987  55.618  1.00  0.00      1S   H  
ATOM   1295 HG23 THR   110      72.305  77.539  54.977  1.00  0.00      1S   H  
ATOM   1296  N   SER   111      72.960  72.766  55.980  1.00  1.00      1S   N  
ATOM   1297  CA  SER   111      72.056  71.787  56.566  1.00  1.00      1S   C  
ATOM   1298  C   SER   111      72.387  71.484  58.007  1.00  1.00      1S   C  
ATOM   1299  O   SER   111      71.517  71.542  58.871  1.00  1.00      1S   O  
ATOM   1300  CB  SER   111      72.117  70.448  55.789  1.00  1.00      1S   C  
ATOM   1301  OG  SER   111      71.374  69.389  56.395  1.00  1.00      1S   O  
ATOM   1302  HN  SER   111      73.419  72.476  55.143  1.00  0.00      1S   H  
ATOM   1303  HA  SER   111      71.055  72.192  56.523  1.00  1.00      1S   H  
ATOM   1304  HB1 SER   111      73.171  70.118  55.720  1.00  1.00      1S   H  
ATOM   1305  HB2 SER   111      71.741  70.616  54.760  1.00  1.00      1S   H  
ATOM   1306  HG1 SER   111      70.445  69.582  56.242  1.00  0.00      1S   H  
ATOM   1307  N   ILE   112      73.660  71.126  58.287  1.00  1.00      1S   N  
ATOM   1308  CA  ILE   112      74.039  70.622  59.579  1.00  1.00      1S   C  
ATOM   1309  C   ILE   112      74.271  71.759  60.537  1.00  1.00      1S   C  
ATOM   1310  O   ILE   112      74.043  71.588  61.727  1.00  1.00      1S   O  
ATOM   1311  CB  ILE   112      75.173  69.603  59.513  1.00  1.00      1S   C  
ATOM   1312  CG1 ILE   112      75.228  68.667  60.742  1.00  1.00      1S   C  
ATOM   1313  CG2 ILE   112      76.544  70.269  59.320  1.00  1.00      1S   C  
ATOM   1314  CD  ILE   112      73.975  67.823  60.988  1.00  1.00      1S   C  
ATOM   1315  HN  ILE   112      74.372  71.112  57.585  1.00  0.00      1S   H  
ATOM   1316  HA  ILE   112      73.179  70.087  59.952  1.00  1.00      1S   H  
ATOM   1317  HB  ILE   112      74.980  68.961  58.621  1.00  1.00      1S   H  
ATOM   1318 HG11 ILE   112      75.462  69.261  61.651  1.00  0.00      1S   H  
ATOM   1319 HG12 ILE   112      76.080  67.972  60.571  1.00  0.00      1S   H  
ATOM   1320 HG21 ILE   112      76.864  70.738  60.272  1.00  0.00      1S   H  
ATOM   1321 HG22 ILE   112      76.518  71.043  58.529  1.00  0.00      1S   H  
ATOM   1322 HG23 ILE   112      77.297  69.504  59.039  1.00  0.00      1S   H  
ATOM   1323  HD1 ILE   112      73.666  67.304  60.056  1.00  1.00      1S   H  
ATOM   1324  HD2 ILE   112      73.135  68.456  61.339  1.00  1.00      1S   H  
ATOM   1325  HD3 ILE   112      74.180  67.059  61.768  1.00  1.00      1S   H  
ATOM   1326  N   ASP   113      74.641  72.980  60.063  1.00  1.00      1S   N  
ATOM   1327  CA  ASP   113      74.695  74.153  60.921  1.00  1.00      1S   C  
ATOM   1328  C   ASP   113      73.315  74.478  61.465  1.00  1.00      1S   C  
ATOM   1329  O   ASP   113      73.160  74.684  62.667  1.00  1.00      1S   O  
ATOM   1330  CB  ASP   113      75.444  75.382  60.285  1.00  1.00      1S   C  
ATOM   1331  CG  ASP   113      74.610  76.595  59.827  1.00  1.00      1S   C  
ATOM   1332  OD1 ASP   113      74.013  77.272  60.708  1.00  1.00      1S   O  
ATOM   1333  OD2 ASP   113      74.596  76.880  58.603  1.00  1.00      1S   O1-
ATOM   1334  HN  ASP   113      74.865  73.128  59.101  1.00  0.00      1S   H  
ATOM   1335  HA  ASP   113      75.298  73.861  61.770  1.00  1.00      1S   H  
ATOM   1336  HB1 ASP   113      76.042  75.017  59.424  1.00  1.00      1S   H  
ATOM   1337  HB2 ASP   113      76.164  75.765  61.042  1.00  1.00      1S   H  
ATOM   1338  N   VAL   114      72.278  74.501  60.587  1.00  1.00      1S   N  
ATOM   1339  CA  VAL   114      70.948  74.916  60.978  1.00  1.00      1S   C  
ATOM   1340  C   VAL   114      70.243  73.836  61.781  1.00  1.00      1S   C  
ATOM   1341  O   VAL   114      69.452  74.147  62.667  1.00  1.00      1S   O  
ATOM   1342  CB  VAL   114      70.130  75.564  59.853  1.00  1.00      1S   C  
ATOM   1343  CG1 VAL   114      69.834  74.636  58.664  1.00  1.00      1S   C  
ATOM   1344  CG2 VAL   114      68.843  76.207  60.411  1.00  1.00      1S   C  
ATOM   1345  HN  VAL   114      72.409  74.305  59.615  1.00  0.00      1S   H  
ATOM   1346  HA  VAL   114      71.099  75.734  61.663  1.00  1.00      1S   H  
ATOM   1347  HB  VAL   114      70.760  76.398  59.458  1.00  1.00      1S   H  
ATOM   1348 HG11 VAL   114      70.259  73.626  58.818  1.00  0.00      1S   H  
ATOM   1349 HG12 VAL   114      70.257  75.062  57.731  1.00  0.00      1S   H  
ATOM   1350 HG13 VAL   114      68.738  74.546  58.518  1.00  0.00      1S   H  
ATOM   1351 HG21 VAL   114      69.079  76.868  61.271  1.00  0.00      1S   H  
ATOM   1352 HG22 VAL   114      68.128  75.425  60.745  1.00  0.00      1S   H  
ATOM   1353 HG23 VAL   114      68.349  76.812  59.622  1.00  0.00      1S   H  
ATOM   1354  N   LEU   115      70.576  72.537  61.569  1.00  1.00      1S   N  
ATOM   1355  CA  LEU   115      70.095  71.438  62.391  1.00  1.00      1S   C  
ATOM   1356  C   LEU   115      70.683  71.533  63.784  1.00  1.00      1S   C  
ATOM   1357  O   LEU   115      69.984  71.329  64.771  1.00  1.00      1S   O  
ATOM   1358  CB  LEU   115      70.418  70.067  61.739  1.00  1.00      1S   C  
ATOM   1359  CG  LEU   115      69.514  68.864  62.121  1.00  1.00      1S   C  
ATOM   1360  CD1 LEU   115      69.722  67.709  61.123  1.00  1.00      1S   C  
ATOM   1361  CD2 LEU   115      69.701  68.336  63.555  1.00  1.00      1S   C  
ATOM   1362  HN  LEU   115      71.183  72.278  60.820  1.00  0.00      1S   H  
ATOM   1363  HA  LEU   115      69.021  71.535  62.467  1.00  1.00      1S   H  
ATOM   1364  HB1 LEU   115      71.483  69.802  61.898  1.00  1.00      1S   H  
ATOM   1365  HB2 LEU   115      70.281  70.206  60.642  1.00  1.00      1S   H  
ATOM   1366  HG  LEU   115      68.453  69.194  62.021  1.00  1.00      1S   H  
ATOM   1367 HD11 LEU   115      70.774  67.354  61.163  1.00  0.00      1S   H  
ATOM   1368 HD12 LEU   115      69.500  68.045  60.088  1.00  0.00      1S   H  
ATOM   1369 HD13 LEU   115      69.053  66.859  61.370  1.00  0.00      1S   H  
ATOM   1370 HD21 LEU   115      69.348  69.071  64.303  1.00  0.00      1S   H  
ATOM   1371 HD22 LEU   115      70.770  68.105  63.750  1.00  0.00      1S   H  
ATOM   1372 HD23 LEU   115      69.105  67.409  63.696  1.00  0.00      1S   H  
ATOM   1373  N   CYS   116      71.979  71.898  63.907  1.00  1.00      1S   N  
ATOM   1374  CA  CYS   116      72.659  71.987  65.182  1.00  1.00      1S   C  
ATOM   1375  C   CYS   116      72.230  73.187  65.997  1.00  1.00      1S   C  
ATOM   1376  O   CYS   116      72.131  73.077  67.218  1.00  1.00      1S   O  
ATOM   1377  CB  CYS   116      74.194  71.966  65.019  1.00  1.00      1S   C  
ATOM   1378  SG  CYS   116      74.728  70.341  64.388  1.00  1.00      1S   S  
ATOM   1379  HN  CYS   116      72.541  72.091  63.104  1.00  0.00      1S   H  
ATOM   1380  HA  CYS   116      72.382  71.113  65.758  1.00  1.00      1S   H  
ATOM   1381  HB1 CYS   116      74.682  72.150  66.002  1.00  1.00      1S   H  
ATOM   1382  HB2 CYS   116      74.508  72.776  64.326  1.00  1.00      1S   H  
ATOM   1383  HG1 CYS   116      74.115  70.454  63.219  1.00  0.00      1S   H  
ATOM   1384  N   VAL   117      71.929  74.351  65.362  1.00  1.00      1S   N  
ATOM   1385  CA  VAL   117      71.454  75.531  66.069  1.00  1.00      1S   C  
ATOM   1386  C   VAL   117      70.035  75.337  66.569  1.00  1.00      1S   C  
ATOM   1387  O   VAL   117      69.712  75.765  67.675  1.00  1.00      1S   O  
ATOM   1388  CB  VAL   117      71.614  76.843  65.287  1.00  1.00      1S   C  
ATOM   1389  CG1 VAL   117      70.562  77.041  64.181  1.00  1.00      1S   C  
ATOM   1390  CG2 VAL   117      71.603  78.044  66.253  1.00  1.00      1S   C  
ATOM   1391  HN  VAL   117      72.048  74.449  64.374  1.00  0.00      1S   H  
ATOM   1392  HA  VAL   117      72.085  75.630  66.942  1.00  1.00      1S   H  
ATOM   1393  HB  VAL   117      72.614  76.813  64.796  1.00  1.00      1S   H  
ATOM   1394 HG11 VAL   117      69.562  77.247  64.616  1.00  0.00      1S   H  
ATOM   1395 HG12 VAL   117      70.497  76.137  63.552  1.00  0.00      1S   H  
ATOM   1396 HG13 VAL   117      70.845  77.902  63.537  1.00  0.00      1S   H  
ATOM   1397 HG21 VAL   117      72.397  77.935  67.021  1.00  0.00      1S   H  
ATOM   1398 HG22 VAL   117      70.620  78.129  66.760  1.00  0.00      1S   H  
ATOM   1399 HG23 VAL   117      71.784  78.986  65.692  1.00  0.00      1S   H  
ATOM   1400  N   THR   118      69.158  74.650  65.789  1.00  1.00      1S   N  
ATOM   1401  CA  THR   118      67.776  74.421  66.177  1.00  1.00      1S   C  
ATOM   1402  C   THR   118      67.678  73.319  67.207  1.00  1.00      1S   C  
ATOM   1403  O   THR   118      66.924  73.449  68.168  1.00  1.00      1S   O  
ATOM   1404  CB  THR   118      66.815  74.157  65.022  1.00  1.00      1S   C  
ATOM   1405  CG2 THR   118      66.554  75.461  64.248  1.00  1.00      1S   C  
ATOM   1406  OG1 THR   118      67.314  73.193  64.111  1.00  1.00      1S   O  
ATOM   1407  HN  THR   118      69.432  74.289  64.900  1.00  0.00      1S   H  
ATOM   1408  HA  THR   118      67.423  75.320  66.662  1.00  1.00      1S   H  
ATOM   1409  HB  THR   118      65.838  73.790  65.415  1.00  1.00      1S   H  
ATOM   1410  HG1 THR   118      68.038  73.615  63.634  1.00  1.00      1S   H  
ATOM   1411 HG21 THR   118      67.494  75.851  63.803  1.00  0.00      1S   H  
ATOM   1412 HG22 THR   118      66.139  76.232  64.930  1.00  0.00      1S   H  
ATOM   1413 HG23 THR   118      65.824  75.281  63.431  1.00  0.00      1S   H  
ATOM   1414  N   ALA   119      68.471  72.228  67.070  1.00  1.00      1S   N  
ATOM   1415  CA  ALA   119      68.545  71.163  68.051  1.00  1.00      1S   C  
ATOM   1416  C   ALA   119      69.023  71.683  69.383  1.00  1.00      1S   C  
ATOM   1417  O   ALA   119      68.453  71.333  70.410  1.00  1.00      1S   O  
ATOM   1418  CB  ALA   119      69.455  69.998  67.612  1.00  1.00      1S   C  
ATOM   1419  HN  ALA   119      69.050  72.103  66.265  1.00  0.00      1S   H  
ATOM   1420  HA  ALA   119      67.543  70.780  68.185  1.00  1.00      1S   H  
ATOM   1421  HB1 ALA   119      70.487  70.356  67.408  1.00  1.00      1S   H  
ATOM   1422  HB2 ALA   119      69.054  69.540  66.683  1.00  1.00      1S   H  
ATOM   1423  HB3 ALA   119      69.497  69.207  68.393  1.00  1.00      1S   H  
ATOM   1424  N   SER   120      70.041  72.579  69.395  1.00  1.00      1S   N  
ATOM   1425  CA  SER   120      70.532  73.209  70.602  1.00  1.00      1S   C  
ATOM   1426  C   SER   120      69.495  74.123  71.230  1.00  1.00      1S   C  
ATOM   1427  O   SER   120      69.295  74.050  72.440  1.00  1.00      1S   O  
ATOM   1428  CB  SER   120      71.858  73.973  70.370  1.00  1.00      1S   C  
ATOM   1429  OG  SER   120      72.454  74.389  71.596  1.00  1.00      1S   O  
ATOM   1430  HN  SER   120      70.505  72.840  68.550  1.00  0.00      1S   H  
ATOM   1431  HA  SER   120      70.734  72.414  71.307  1.00  1.00      1S   H  
ATOM   1432  HB1 SER   120      71.684  74.854  69.717  1.00  1.00      1S   H  
ATOM   1433  HB2 SER   120      72.577  73.296  69.858  1.00  1.00      1S   H  
ATOM   1434  HG1 SER   120      73.357  74.648  71.389  1.00  0.00      1S   H  
ATOM   1435  N   ILE   121      68.786  74.982  70.443  1.00  1.00      1S   N  
ATOM   1436  CA  ILE   121      67.813  75.925  70.983  1.00  1.00      1S   C  
ATOM   1437  C   ILE   121      66.655  75.203  71.654  1.00  1.00      1S   C  
ATOM   1438  O   ILE   121      66.226  75.576  72.743  1.00  1.00      1S   O  
ATOM   1439  CB  ILE   121      67.346  77.007  69.985  1.00  1.00      1S   C  
ATOM   1440  CG1 ILE   121      67.282  78.424  70.624  1.00  1.00      1S   C  
ATOM   1441  CG2 ILE   121      66.034  76.679  69.230  1.00  1.00      1S   C  
ATOM   1442  CD  ILE   121      66.550  78.541  71.965  1.00  1.00      1S   C  
ATOM   1443  HN  ILE   121      68.941  75.035  69.458  1.00  0.00      1S   H  
ATOM   1444  HA  ILE   121      68.348  76.445  71.764  1.00  1.00      1S   H  
ATOM   1445  HB  ILE   121      68.137  77.081  69.200  1.00  1.00      1S   H  
ATOM   1446 HG11 ILE   121      66.800  79.110  69.891  1.00  0.00      1S   H  
ATOM   1447 HG12 ILE   121      68.320  78.782  70.776  1.00  0.00      1S   H  
ATOM   1448 HG21 ILE   121      65.173  76.608  69.925  1.00  0.00      1S   H  
ATOM   1449 HG22 ILE   121      66.127  75.727  68.671  1.00  0.00      1S   H  
ATOM   1450 HG23 ILE   121      65.811  77.484  68.498  1.00  0.00      1S   H  
ATOM   1451  HD1 ILE   121      67.148  78.078  72.779  1.00  1.00      1S   H  
ATOM   1452  HD2 ILE   121      65.570  78.026  71.925  1.00  1.00      1S   H  
ATOM   1453  HD3 ILE   121      66.384  79.608  72.224  1.00  1.00      1S   H  
ATOM   1454  N   GLU   122      66.145  74.111  71.039  1.00  1.00      1S   N  
ATOM   1455  CA  GLU   122      65.007  73.397  71.558  1.00  1.00      1S   C  
ATOM   1456  C   GLU   122      65.394  72.500  72.702  1.00  1.00      1S   C  
ATOM   1457  O   GLU   122      64.602  72.354  73.624  1.00  1.00      1S   O  
ATOM   1458  CB  GLU   122      64.255  72.624  70.461  1.00  1.00      1S   C  
ATOM   1459  CG  GLU   122      63.572  73.599  69.483  1.00  1.00      1S   C  
ATOM   1460  CD  GLU   122      62.858  72.835  68.376  1.00  1.00      1S   C  
ATOM   1461  OE1 GLU   122      61.599  72.805  68.391  1.00  1.00      1S   O  
ATOM   1462  OE2 GLU   122      63.571  72.284  67.496  1.00  1.00      1S   O1-
ATOM   1463  HN  GLU   122      66.498  73.792  70.160  1.00  0.00      1S   H  
ATOM   1464  HA  GLU   122      64.310  74.122  71.954  1.00  1.00      1S   H  
ATOM   1465  HB1 GLU   122      63.467  71.989  70.924  1.00  1.00      1S   H  
ATOM   1466  HB2 GLU   122      64.966  71.967  69.915  1.00  1.00      1S   H  
ATOM   1467  HG1 GLU   122      64.323  74.273  69.021  1.00  1.00      1S   H  
ATOM   1468  HG2 GLU   122      62.837  74.221  70.039  1.00  1.00      1S   H  
ATOM   1469  N   THR   123      66.632  71.940  72.714  1.00  1.00      1S   N  
ATOM   1470  CA  THR   123      67.200  71.187  73.827  1.00  1.00      1S   C  
ATOM   1471  C   THR   123      67.297  72.053  75.060  1.00  1.00      1S   C  
ATOM   1472  O   THR   123      66.941  71.629  76.157  1.00  1.00      1S   O  
ATOM   1473  CB  THR   123      68.575  70.618  73.500  1.00  1.00      1S   C  
ATOM   1474  CG2 THR   123      69.257  69.982  74.721  1.00  1.00      1S   C  
ATOM   1475  OG1 THR   123      68.448  69.597  72.519  1.00  1.00      1S   O  
ATOM   1476  HN  THR   123      67.242  72.058  71.932  1.00  0.00      1S   H  
ATOM   1477  HA  THR   123      66.532  70.370  74.054  1.00  1.00      1S   H  
ATOM   1478  HB  THR   123      69.237  71.417  73.097  1.00  1.00      1S   H  
ATOM   1479  HG1 THR   123      68.329  70.060  71.681  1.00  1.00      1S   H  
ATOM   1480 HG21 THR   123      68.591  69.224  75.184  1.00  0.00      1S   H  
ATOM   1481 HG22 THR   123      69.535  70.740  75.482  1.00  0.00      1S   H  
ATOM   1482 HG23 THR   123      70.190  69.478  74.391  1.00  0.00      1S   H  
ATOM   1483  N   LEU   124      67.749  73.313  74.888  1.00  1.00      1S   N  
ATOM   1484  CA  LEU   124      67.858  74.287  75.944  1.00  1.00      1S   C  
ATOM   1485  C   LEU   124      66.489  74.689  76.457  1.00  1.00      1S   C  
ATOM   1486  O   LEU   124      66.318  74.872  77.660  1.00  1.00      1S   O  
ATOM   1487  CB  LEU   124      68.699  75.497  75.476  1.00  1.00      1S   C  
ATOM   1488  CG  LEU   124      70.216  75.215  75.416  1.00  1.00      1S   C  
ATOM   1489  CD1 LEU   124      70.971  76.305  74.634  1.00  1.00      1S   C  
ATOM   1490  CD2 LEU   124      70.799  75.077  76.834  1.00  1.00      1S   C  
ATOM   1491  HN  LEU   124      68.041  73.635  73.988  1.00  0.00      1S   H  
ATOM   1492  HA  LEU   124      68.362  73.816  76.774  1.00  1.00      1S   H  
ATOM   1493  HB1 LEU   124      68.582  76.338  76.181  1.00  1.00      1S   H  
ATOM   1494  HB2 LEU   124      68.340  75.827  74.476  1.00  1.00      1S   H  
ATOM   1495  HG  LEU   124      70.370  74.254  74.875  1.00  1.00      1S   H  
ATOM   1496 HD11 LEU   124      70.857  77.289  75.132  1.00  0.00      1S   H  
ATOM   1497 HD12 LEU   124      70.582  76.379  73.596  1.00  0.00      1S   H  
ATOM   1498 HD13 LEU   124      72.054  76.057  74.584  1.00  0.00      1S   H  
ATOM   1499 HD21 LEU   124      70.390  74.187  77.353  1.00  0.00      1S   H  
ATOM   1500 HD22 LEU   124      70.565  75.979  77.438  1.00  0.00      1S   H  
ATOM   1501 HD23 LEU   124      71.903  74.970  76.783  1.00  0.00      1S   H  
ATOM   1502  N   CYS   125      65.455  74.756  75.580  1.00  1.00      1S   N  
ATOM   1503  CA  CYS   125      64.074  74.945  75.984  1.00  1.00      1S   C  
ATOM   1504  C   CYS   125      63.577  73.813  76.871  1.00  1.00      1S   C  
ATOM   1505  O   CYS   125      62.920  74.085  77.875  1.00  1.00      1S   O  
ATOM   1506  CB  CYS   125      63.121  75.144  74.771  1.00  1.00      1S   C  
ATOM   1507  SG  CYS   125      61.427  75.661  75.224  1.00  1.00      1S   S  
ATOM   1508  HN  CYS   125      65.609  74.652  74.599  1.00  0.00      1S   H  
ATOM   1509  HA  CYS   125      64.044  75.850  76.573  1.00  1.00      1S   H  
ATOM   1510  HB1 CYS   125      63.080  74.205  74.180  1.00  1.00      1S   H  
ATOM   1511  HB2 CYS   125      63.568  75.921  74.113  1.00  1.00      1S   H  
ATOM   1512  HG1 CYS   125      60.918  75.487  74.013  1.00  0.00      1S   H  
ATOM   1513  N   VAL   126      63.903  72.525  76.560  1.00  1.00      1S   N  
ATOM   1514  CA  VAL   126      63.482  71.390  77.373  1.00  1.00      1S   C  
ATOM   1515  C   VAL   126      64.142  71.408  78.739  1.00  1.00      1S   C  
ATOM   1516  O   VAL   126      63.529  71.032  79.736  1.00  1.00      1S   O  
ATOM   1517  CB  VAL   126      63.674  69.985  76.798  1.00  1.00      1S   C  
ATOM   1518  CG1 VAL   126      62.529  69.097  77.328  1.00  1.00      1S   C  
ATOM   1519  CG2 VAL   126      63.680  69.969  75.265  1.00  1.00      1S   C  
ATOM   1520  HN  VAL   126      64.423  72.307  75.735  1.00  0.00      1S   H  
ATOM   1521  HA  VAL   126      62.420  71.517  77.509  1.00  1.00      1S   H  
ATOM   1522  HB  VAL   126      64.651  69.550  77.120  1.00  1.00      1S   H  
ATOM   1523 HG11 VAL   126      61.547  69.496  76.998  1.00  0.00      1S   H  
ATOM   1524 HG12 VAL   126      62.539  69.049  78.436  1.00  0.00      1S   H  
ATOM   1525 HG13 VAL   126      62.636  68.065  76.932  1.00  0.00      1S   H  
ATOM   1526 HG21 VAL   126      64.605  70.444  74.895  1.00  0.00      1S   H  
ATOM   1527 HG22 VAL   126      62.792  70.485  74.847  1.00  0.00      1S   H  
ATOM   1528 HG23 VAL   126      63.692  68.920  74.904  1.00  0.00      1S   H  
ATOM   1529  N   ILE   127      65.412  71.878  78.815  1.00  1.00      1S   N  
ATOM   1530  CA  ILE   127      66.155  72.047  80.050  1.00  1.00      1S   C  
ATOM   1531  C   ILE   127      65.478  73.084  80.920  1.00  1.00      1S   C  
ATOM   1532  O   ILE   127      65.345  72.888  82.124  1.00  1.00      1S   O  
ATOM   1533  CB  ILE   127      67.625  72.401  79.803  1.00  1.00      1S   C  
ATOM   1534  CG1 ILE   127      68.356  71.179  79.201  1.00  1.00      1S   C  
ATOM   1535  CG2 ILE   127      68.321  72.848  81.107  1.00  1.00      1S   C  
ATOM   1536  CD  ILE   127      69.704  71.494  78.546  1.00  1.00      1S   C  
ATOM   1537  HN  ILE   127      65.898  72.147  77.986  1.00  0.00      1S   H  
ATOM   1538  HA  ILE   127      66.115  71.107  80.585  1.00  1.00      1S   H  
ATOM   1539  HB  ILE   127      67.678  73.235  79.070  1.00  1.00      1S   H  
ATOM   1540 HG11 ILE   127      67.707  70.708  78.432  1.00  0.00      1S   H  
ATOM   1541 HG12 ILE   127      68.512  70.430  80.008  1.00  0.00      1S   H  
ATOM   1542 HG21 ILE   127      68.158  72.097  81.909  1.00  0.00      1S   H  
ATOM   1543 HG22 ILE   127      67.938  73.831  81.451  1.00  0.00      1S   H  
ATOM   1544 HG23 ILE   127      69.413  72.954  80.946  1.00  0.00      1S   H  
ATOM   1545  HD1 ILE   127      70.403  71.967  79.267  1.00  1.00      1S   H  
ATOM   1546  HD2 ILE   127      69.559  72.179  77.684  1.00  1.00      1S   H  
ATOM   1547  HD3 ILE   127      70.174  70.561  78.168  1.00  1.00      1S   H  
ATOM   1548  N   ALA   128      64.987  74.198  80.331  1.00  1.00      1S   N  
ATOM   1549  CA  ALA   128      64.287  75.225  81.069  1.00  1.00      1S   C  
ATOM   1550  C   ALA   128      62.980  74.725  81.656  1.00  1.00      1S   C  
ATOM   1551  O   ALA   128      62.715  74.979  82.829  1.00  1.00      1S   O  
ATOM   1552  CB  ALA   128      64.043  76.488  80.224  1.00  1.00      1S   C  
ATOM   1553  HN  ALA   128      65.097  74.361  79.352  1.00  0.00      1S   H  
ATOM   1554  HA  ALA   128      64.922  75.507  81.898  1.00  1.00      1S   H  
ATOM   1555  HB1 ALA   128      63.438  76.260  79.322  1.00  1.00      1S   H  
ATOM   1556  HB2 ALA   128      65.018  76.906  79.897  1.00  1.00      1S   H  
ATOM   1557  HB3 ALA   128      63.526  77.270  80.818  1.00  1.00      1S   H  
ATOM   1558  N   VAL   129      62.143  73.976  80.885  1.00  1.00      1S   N  
ATOM   1559  CA  VAL   129      60.887  73.450  81.405  1.00  1.00      1S   C  
ATOM   1560  C   VAL   129      61.090  72.361  82.441  1.00  1.00      1S   C  
ATOM   1561  O   VAL   129      60.306  72.301  83.385  1.00  1.00      1S   O  
ATOM   1562  CB  VAL   129      59.836  73.027  80.378  1.00  1.00      1S   C  
ATOM   1563  CG1 VAL   129      59.279  74.289  79.688  1.00  1.00      1S   C  
ATOM   1564  CG2 VAL   129      60.385  72.025  79.351  1.00  1.00      1S   C  
ATOM   1565  HN  VAL   129      62.352  73.769  79.931  1.00  0.00      1S   H  
ATOM   1566  HA  VAL   129      60.426  74.266  81.944  1.00  1.00      1S   H  
ATOM   1567  HB  VAL   129      58.982  72.542  80.910  1.00  1.00      1S   H  
ATOM   1568 HG11 VAL   129      60.084  74.834  79.155  1.00  0.00      1S   H  
ATOM   1569 HG12 VAL   129      58.820  74.969  80.437  1.00  0.00      1S   H  
ATOM   1570 HG13 VAL   129      58.498  74.004  78.951  1.00  0.00      1S   H  
ATOM   1571 HG21 VAL   129      60.873  71.160  79.843  1.00  0.00      1S   H  
ATOM   1572 HG22 VAL   129      61.117  72.534  78.695  1.00  0.00      1S   H  
ATOM   1573 HG23 VAL   129      59.560  71.646  78.711  1.00  0.00      1S   H  
ATOM   1574  N   ASP   130      62.168  71.525  82.350  1.00  1.00      1S   N  
ATOM   1575  CA  ASP   130      62.589  70.603  83.407  1.00  1.00      1S   C  
ATOM   1576  C   ASP   130      62.749  71.350  84.705  1.00  1.00      1S   C  
ATOM   1577  O   ASP   130      62.172  70.972  85.721  1.00  1.00      1S   O  
ATOM   1578  CB  ASP   130      63.935  69.853  83.083  1.00  1.00      1S   C  
ATOM   1579  CG  ASP   130      64.625  69.161  84.283  1.00  1.00      1S   C  
ATOM   1580  OD1 ASP   130      65.217  69.880  85.135  1.00  1.00      1S   O  
ATOM   1581  OD2 ASP   130      64.571  67.908  84.365  1.00  1.00      1S   O1-
ATOM   1582  HN  ASP   130      62.762  71.544  81.548  1.00  0.00      1S   H  
ATOM   1583  HA  ASP   130      61.799  69.876  83.539  1.00  1.00      1S   H  
ATOM   1584  HB1 ASP   130      64.661  70.569  82.649  1.00  1.00      1S   H  
ATOM   1585  HB2 ASP   130      63.723  69.085  82.309  1.00  1.00      1S   H  
ATOM   1586  N   ARG   131      63.566  72.422  84.684  1.00  1.00      1S   N  
ATOM   1587  CA  ARG   131      64.008  73.110  85.869  1.00  1.00      1S   C  
ATOM   1588  C   ARG   131      62.872  73.828  86.537  1.00  1.00      1S   C  
ATOM   1589  O   ARG   131      62.788  73.856  87.762  1.00  1.00      1S   O  
ATOM   1590  CB  ARG   131      65.163  74.077  85.536  1.00  1.00      1S   C  
ATOM   1591  CG  ARG   131      66.432  73.348  85.043  1.00  1.00      1S   C  
ATOM   1592  CD  ARG   131      67.387  72.880  86.149  1.00  1.00      1S   C  
ATOM   1593  NE  ARG   131      66.773  71.797  86.979  1.00  1.00      1S   N  
ATOM   1594  CZ  ARG   131      67.052  71.639  88.299  1.00  1.00      1S   C  
ATOM   1595  NH1 ARG   131      67.820  72.530  88.972  1.00  1.00      1S   N1+
ATOM   1596  NH2 ARG   131      66.561  70.568  88.969  1.00  1.00      1S   N  
ATOM   1597  HN  ARG   131      63.988  72.722  83.830  1.00  0.00      1S   H  
ATOM   1598  HA  ARG   131      64.350  72.361  86.564  1.00  1.00      1S   H  
ATOM   1599  HB1 ARG   131      65.427  74.694  86.421  1.00  1.00      1S   H  
ATOM   1600  HB2 ARG   131      64.821  74.763  84.728  1.00  1.00      1S   H  
ATOM   1601  HG1 ARG   131      66.998  74.062  84.403  1.00  1.00      1S   H  
ATOM   1602  HG2 ARG   131      66.162  72.480  84.404  1.00  1.00      1S   H  
ATOM   1603  HD1 ARG   131      67.668  73.754  86.778  1.00  1.00      1S   H  
ATOM   1604  HD2 ARG   131      68.298  72.438  85.700  1.00  1.00      1S   H  
ATOM   1605  HE  ARG   131      66.198  71.109  86.516  1.00  1.00      1S   H  
ATOM   1606 HH11 ARG   131      68.187  73.336  88.508  1.00  0.00      1S   H  
ATOM   1607 HH12 ARG   131      68.004  72.368  89.948  1.00  0.00      1S   H  
ATOM   1608 HH21 ARG   131      66.004  69.888  88.499  1.00  0.00      1S   H  
ATOM   1609 HH22 ARG   131      66.792  70.469  89.945  1.00  0.00      1S   H  
ATOM   1610  N   TYR   132      61.929  74.361  85.730  1.00  1.00      1S   N  
ATOM   1611  CA  TYR   132      60.697  74.946  86.195  1.00  1.00      1S   C  
ATOM   1612  C   TYR   132      59.836  73.945  86.924  1.00  1.00      1S   C  
ATOM   1613  O   TYR   132      59.450  74.196  88.062  1.00  1.00      1S   O  
ATOM   1614  CB  TYR   132      59.951  75.617  85.017  1.00  1.00      1S   C  
ATOM   1615  CG  TYR   132      58.723  76.429  85.370  1.00  1.00      1S   C  
ATOM   1616  CD1 TYR   132      58.438  76.881  86.675  1.00  1.00      1S   C  
ATOM   1617  CD2 TYR   132      57.821  76.747  84.339  1.00  1.00      1S   C  
ATOM   1618  CE1 TYR   132      57.243  77.549  86.953  1.00  1.00      1S   C  
ATOM   1619  CE2 TYR   132      56.638  77.444  84.609  1.00  1.00      1S   C  
ATOM   1620  CZ  TYR   132      56.335  77.815  85.926  1.00  1.00      1S   C  
ATOM   1621  OH  TYR   132      55.117  78.445  86.234  1.00  1.00      1S   O  
ATOM   1622  HN  TYR   132      62.052  74.355  84.739  1.00  0.00      1S   H  
ATOM   1623  HA  TYR   132      60.965  75.699  86.914  1.00  1.00      1S   H  
ATOM   1624  HB1 TYR   132      59.664  74.852  84.263  1.00  1.00      1S   H  
ATOM   1625  HB2 TYR   132      60.667  76.320  84.548  1.00  1.00      1S   H  
ATOM   1626  HD1 TYR   132      59.113  76.699  87.496  1.00  1.00      1S   H  
ATOM   1627  HD2 TYR   132      58.036  76.435  83.326  1.00  1.00      1S   H  
ATOM   1628  HE1 TYR   132      57.022  77.843  87.970  1.00  1.00      1S   H  
ATOM   1629  HE2 TYR   132      55.948  77.665  83.807  1.00  1.00      1S   H  
ATOM   1630  HH  TYR   132      55.036  78.466  87.193  1.00  1.00      1S   H  
ATOM   1631  N   PHE   133      59.553  72.768  86.324  1.00  1.00      1S   N  
ATOM   1632  CA  PHE   133      58.777  71.724  86.966  1.00  1.00      1S   C  
ATOM   1633  C   PHE   133      59.430  71.220  88.243  1.00  1.00      1S   C  
ATOM   1634  O   PHE   133      58.743  70.931  89.220  1.00  1.00      1S   O  
ATOM   1635  CB  PHE   133      58.542  70.507  86.035  1.00  1.00      1S   C  
ATOM   1636  CG  PHE   133      57.576  70.800  84.913  1.00  1.00      1S   C  
ATOM   1637  CD1 PHE   133      56.291  71.313  85.176  1.00  1.00      1S   C  
ATOM   1638  CD2 PHE   133      57.914  70.486  83.583  1.00  1.00      1S   C  
ATOM   1639  CE1 PHE   133      55.381  71.532  84.135  1.00  1.00      1S   C  
ATOM   1640  CE2 PHE   133      57.010  70.713  82.539  1.00  1.00      1S   C  
ATOM   1641  CZ  PHE   133      55.741  71.237  82.816  1.00  1.00      1S   C  
ATOM   1642  HN  PHE   133      59.872  72.565  85.398  1.00  0.00      1S   H  
ATOM   1643  HA  PHE   133      57.830  72.158  87.255  1.00  1.00      1S   H  
ATOM   1644  HB1 PHE   133      58.100  69.662  86.607  1.00  1.00      1S   H  
ATOM   1645  HB2 PHE   133      59.512  70.177  85.602  1.00  1.00      1S   H  
ATOM   1646  HD1 PHE   133      55.990  71.528  86.190  1.00  1.00      1S   H  
ATOM   1647  HD2 PHE   133      58.885  70.066  83.362  1.00  1.00      1S   H  
ATOM   1648  HE1 PHE   133      54.398  71.924  84.353  1.00  1.00      1S   H  
ATOM   1649  HE2 PHE   133      57.288  70.477  81.522  1.00  1.00      1S   H  
ATOM   1650  HZ  PHE   133      55.038  71.404  82.012  1.00  1.00      1S   H  
ATOM   1651  N   ALA   134      60.781  71.148  88.271  1.00  1.00      1S   N  
ATOM   1652  CA  ALA   134      61.548  70.691  89.405  1.00  1.00      1S   C  
ATOM   1653  C   ALA   134      61.504  71.643  90.579  1.00  1.00      1S   C  
ATOM   1654  O   ALA   134      61.614  71.194  91.714  1.00  1.00      1S   O  
ATOM   1655  CB  ALA   134      63.020  70.443  89.025  1.00  1.00      1S   C  
ATOM   1656  HN  ALA   134      61.319  71.383  87.463  1.00  0.00      1S   H  
ATOM   1657  HA  ALA   134      61.119  69.752  89.727  1.00  1.00      1S   H  
ATOM   1658  HB1 ALA   134      63.499  71.377  88.661  1.00  1.00      1S   H  
ATOM   1659  HB2 ALA   134      63.075  69.686  88.215  1.00  1.00      1S   H  
ATOM   1660  HB3 ALA   134      63.595  70.061  89.897  1.00  1.00      1S   H  
ATOM   1661  N   ILE   135      61.336  72.973  90.359  1.00  1.00      1S   N  
ATOM   1662  CA  ILE   135      61.293  73.940  91.445  1.00  1.00      1S   C  
ATOM   1663  C   ILE   135      59.865  74.174  91.893  1.00  1.00      1S   C  
ATOM   1664  O   ILE   135      59.618  74.589  93.025  1.00  1.00      1S   O  
ATOM   1665  CB  ILE   135      62.055  75.225  91.116  1.00  1.00      1S   C  
ATOM   1666  CG1 ILE   135      62.732  75.799  92.384  1.00  1.00      1S   C  
ATOM   1667  CG2 ILE   135      61.193  76.276  90.380  1.00  1.00      1S   C  
ATOM   1668  CD  ILE   135      63.897  76.738  92.062  1.00  1.00      1S   C  
ATOM   1669  HN  ILE   135      61.263  73.342  89.435  1.00  0.00      1S   H  
ATOM   1670  HA  ILE   135      61.806  73.500  92.288  1.00  1.00      1S   H  
ATOM   1671  HB  ILE   135      62.884  74.930  90.426  1.00  1.00      1S   H  
ATOM   1672 HG11 ILE   135      63.135  74.959  92.993  1.00  0.00      1S   H  
ATOM   1673 HG12 ILE   135      61.974  76.329  93.000  1.00  0.00      1S   H  
ATOM   1674 HG21 ILE   135      60.423  76.698  91.059  1.00  0.00      1S   H  
ATOM   1675 HG22 ILE   135      60.691  75.832  89.498  1.00  0.00      1S   H  
ATOM   1676 HG23 ILE   135      61.833  77.113  90.030  1.00  0.00      1S   H  
ATOM   1677  HD1 ILE   135      63.545  77.613  91.474  1.00  1.00      1S   H  
ATOM   1678  HD2 ILE   135      64.671  76.204  91.470  1.00  1.00      1S   H  
ATOM   1679  HD3 ILE   135      64.365  77.107  92.999  1.00  1.00      1S   H  
ATOM   1680  N   THR   136      58.885  73.855  91.014  1.00  1.00      1S   N  
ATOM   1681  CA  THR   136      57.459  73.915  91.283  1.00  1.00      1S   C  
ATOM   1682  C   THR   136      57.064  72.784  92.211  1.00  1.00      1S   C  
ATOM   1683  O   THR   136      56.214  72.969  93.079  1.00  1.00      1S   O  
ATOM   1684  CB  THR   136      56.647  73.855  89.990  1.00  1.00      1S   C  
ATOM   1685  CG2 THR   136      55.124  73.903  90.234  1.00  1.00      1S   C  
ATOM   1686  OG1 THR   136      56.981  74.965  89.168  1.00  1.00      1S   O  
ATOM   1687  HN  THR   136      59.125  73.550  90.095  1.00  0.00      1S   H  
ATOM   1688  HA  THR   136      57.251  74.848  91.789  1.00  1.00      1S   H  
ATOM   1689  HB  THR   136      56.892  72.925  89.430  1.00  1.00      1S   H  
ATOM   1690  HG1 THR   136      57.855  74.779  88.805  1.00  1.00      1S   H  
ATOM   1691 HG21 THR   136      54.844  74.828  90.780  1.00  0.00      1S   H  
ATOM   1692 HG22 THR   136      54.778  73.023  90.813  1.00  0.00      1S   H  
ATOM   1693 HG23 THR   136      54.588  73.897  89.259  1.00  0.00      1S   H  
ATOM   1694  N   SER   137      57.673  71.581  92.058  1.00  1.00      1S   N  
ATOM   1695  CA  SER   137      57.320  70.442  92.884  1.00  1.00      1S   C  
ATOM   1696  C   SER   137      58.492  69.495  93.043  1.00  1.00      1S   C  
ATOM   1697  O   SER   137      58.429  68.399  92.491  1.00  1.00      1S   O  
ATOM   1698  CB  SER   137      56.133  69.661  92.260  1.00  1.00      1S   C  
ATOM   1699  OG  SER   137      54.910  70.336  92.526  1.00  1.00      1S   O  
ATOM   1700  HN  SER   137      58.376  71.432  91.364  1.00  0.00      1S   H  
ATOM   1701  HA  SER   137      57.047  70.775  93.877  1.00  1.00      1S   H  
ATOM   1702  HB1 SER   137      56.033  68.643  92.689  1.00  1.00      1S   H  
ATOM   1703  HB2 SER   137      56.275  69.577  91.161  1.00  1.00      1S   H  
ATOM   1704  HG1 SER   137      55.072  71.266  92.337  1.00  0.00      1S   H  
ATOM   1705  N   PRO   138      59.557  69.796  93.798  1.00  1.00      1S   N  
ATOM   1706  CA  PRO   138      60.744  68.946  93.872  1.00  1.00      1S   C  
ATOM   1707  C   PRO   138      60.479  67.643  94.588  1.00  1.00      1S   C  
ATOM   1708  O   PRO   138      61.221  66.686  94.372  1.00  1.00      1S   O  
ATOM   1709  CB  PRO   138      61.780  69.778  94.664  1.00  1.00      1S   C  
ATOM   1710  CG  PRO   138      60.983  70.901  95.344  1.00  1.00      1S   C  
ATOM   1711  CD  PRO   138      59.770  71.094  94.438  1.00  1.00      1S   C  
ATOM   1712  HA  PRO   138      61.070  68.716  92.867  1.00  1.00      1S   H  
ATOM   1713  HB1 PRO   138      62.504  70.227  93.951  1.00  1.00      1S   H  
ATOM   1714  HB2 PRO   138      62.348  69.186  95.411  1.00  1.00      1S   H  
ATOM   1715  HG1 PRO   138      60.645  70.557  96.343  1.00  1.00      1S   H  
ATOM   1716  HG2 PRO   138      61.579  71.830  95.456  1.00  1.00      1S   H  
ATOM   1717  HD1 PRO   138      58.877  71.410  95.020  1.00  1.00      1S   H  
ATOM   1718  HD2 PRO   138      59.998  71.842  93.648  1.00  1.00      1S   H  
ATOM   1719  N   PHE   139      59.446  67.594  95.452  1.00  1.00      1S   N  
ATOM   1720  CA  PHE   139      59.268  66.536  96.419  1.00  1.00      1S   C  
ATOM   1721  C   PHE   139      58.523  65.331  95.863  1.00  1.00      1S   C  
ATOM   1722  O   PHE   139      58.280  64.386  96.611  1.00  1.00      1S   O  
ATOM   1723  CB  PHE   139      58.533  67.067  97.684  1.00  1.00      1S   C  
ATOM   1724  CG  PHE   139      59.221  68.299  98.242  1.00  1.00      1S   C  
ATOM   1725  CD1 PHE   139      60.514  68.219  98.793  1.00  1.00      1S   C  
ATOM   1726  CD2 PHE   139      58.581  69.554  98.213  1.00  1.00      1S   C  
ATOM   1727  CE1 PHE   139      61.155  69.362  99.290  1.00  1.00      1S   C  
ATOM   1728  CE2 PHE   139      59.218  70.698  98.713  1.00  1.00      1S   C  
ATOM   1729  CZ  PHE   139      60.508  70.602  99.249  1.00  1.00      1S   C  
ATOM   1730  HN  PHE   139      58.848  68.383  95.570  1.00  0.00      1S   H  
ATOM   1731  HA  PHE   139      60.248  66.192  96.723  1.00  1.00      1S   H  
ATOM   1732  HB1 PHE   139      58.525  66.295  98.483  1.00  1.00      1S   H  
ATOM   1733  HB2 PHE   139      57.483  67.333  97.433  1.00  1.00      1S   H  
ATOM   1734  HD1 PHE   139      61.024  67.268  98.830  1.00  1.00      1S   H  
ATOM   1735  HD2 PHE   139      57.590  69.641  97.793  1.00  1.00      1S   H  
ATOM   1736  HE1 PHE   139      62.150  69.287  99.705  1.00  1.00      1S   H  
ATOM   1737  HE2 PHE   139      58.719  71.655  98.678  1.00  1.00      1S   H  
ATOM   1738  HZ  PHE   139      61.003  71.484  99.629  1.00  1.00      1S   H  
ATOM   1739  N   LYS   140      58.148  65.323  94.550  1.00  1.00      1S   N  
ATOM   1740  CA  LYS   140      57.468  64.197  93.917  1.00  1.00      1S   C  
ATOM   1741  C   LYS   140      57.829  64.074  92.443  1.00  1.00      1S   C  
ATOM   1742  O   LYS   140      57.300  63.212  91.742  1.00  1.00      1S   O  
ATOM   1743  CB  LYS   140      55.919  64.295  94.008  1.00  1.00      1S   C  
ATOM   1744  CG  LYS   140      55.390  64.103  95.439  1.00  1.00      1S   C  
ATOM   1745  CD  LYS   140      53.862  64.019  95.546  1.00  1.00      1S   C  
ATOM   1746  CE  LYS   140      53.385  63.579  96.939  1.00  1.00      1S   C  
ATOM   1747  NZ  LYS   140      53.831  64.526  97.988  1.00  1.00      1S   N1+
ATOM   1748  HN  LYS   140      58.343  66.105  93.964  1.00  0.00      1S   H  
ATOM   1749  HA  LYS   140      57.794  63.283  94.394  1.00  1.00      1S   H  
ATOM   1750  HB1 LYS   140      55.454  63.497  93.387  1.00  1.00      1S   H  
ATOM   1751  HB2 LYS   140      55.583  65.279  93.615  1.00  1.00      1S   H  
ATOM   1752  HG1 LYS   140      55.753  64.939  96.075  1.00  1.00      1S   H  
ATOM   1753  HG2 LYS   140      55.822  63.156  95.837  1.00  1.00      1S   H  
ATOM   1754  HD1 LYS   140      53.494  63.275  94.805  1.00  1.00      1S   H  
ATOM   1755  HD2 LYS   140      53.419  65.005  95.284  1.00  1.00      1S   H  
ATOM   1756  HE1 LYS   140      53.803  62.580  97.187  1.00  1.00      1S   H  
ATOM   1757  HE2 LYS   140      52.276  63.529  96.974  1.00  1.00      1S   H  
ATOM   1758  HZ1 LYS   140      53.435  65.468  97.799  1.00  1.00      1S   H  
ATOM   1759  HZ2 LYS   140      54.871  64.580  97.982  1.00  1.00      1S   H  
ATOM   1760  HZ3 LYS   140      53.509  64.194  98.919  1.00  1.00      1S   H  
ATOM   1761  N   TYR   141      58.752  64.927  91.940  1.00  1.00      1S   N  
ATOM   1762  CA  TYR   141      59.084  65.109  90.537  1.00  1.00      1S   C  
ATOM   1763  C   TYR   141      59.695  63.896  89.854  1.00  1.00      1S   C  
ATOM   1764  O   TYR   141      59.586  63.756  88.638  1.00  1.00      1S   O  
ATOM   1765  CB  TYR   141      60.048  66.322  90.435  1.00  1.00      1S   C  
ATOM   1766  CG  TYR   141      60.526  66.657  89.051  1.00  1.00      1S   C  
ATOM   1767  CD1 TYR   141      59.635  67.122  88.070  1.00  1.00      1S   C  
ATOM   1768  CD2 TYR   141      61.888  66.522  88.737  1.00  1.00      1S   C  
ATOM   1769  CE1 TYR   141      60.108  67.463  86.799  1.00  1.00      1S   C  
ATOM   1770  CE2 TYR   141      62.365  66.880  87.472  1.00  1.00      1S   C  
ATOM   1771  CZ  TYR   141      61.474  67.364  86.510  1.00  1.00      1S   C  
ATOM   1772  OH  TYR   141      61.934  67.758  85.244  1.00  1.00      1S   O  
ATOM   1773  HN  TYR   141      59.219  65.565  92.545  1.00  0.00      1S   H  
ATOM   1774  HA  TYR   141      58.164  65.339  90.017  1.00  1.00      1S   H  
ATOM   1775  HB1 TYR   141      60.929  66.151  91.091  1.00  1.00      1S   H  
ATOM   1776  HB2 TYR   141      59.521  67.223  90.800  1.00  1.00      1S   H  
ATOM   1777  HD1 TYR   141      58.585  67.227  88.296  1.00  1.00      1S   H  
ATOM   1778  HD2 TYR   141      62.576  66.153  89.484  1.00  1.00      1S   H  
ATOM   1779  HE1 TYR   141      59.420  67.809  86.042  1.00  1.00      1S   H  
ATOM   1780  HE2 TYR   141      63.418  66.788  87.248  1.00  1.00      1S   H  
ATOM   1781  HH  TYR   141      62.898  67.692  85.228  1.00  1.00      1S   H  
ATOM   1782  N   GLN   142      60.331  62.975  90.612  1.00  1.00      1S   N  
ATOM   1783  CA  GLN   142      60.917  61.757  90.084  1.00  1.00      1S   C  
ATOM   1784  C   GLN   142      59.872  60.764  89.587  1.00  1.00      1S   C  
ATOM   1785  O   GLN   142      60.212  59.799  88.904  1.00  1.00      1S   O  
ATOM   1786  CB  GLN   142      61.934  61.085  91.055  1.00  1.00      1S   C  
ATOM   1787  CG  GLN   142      61.484  60.861  92.517  1.00  1.00      1S   C  
ATOM   1788  CD  GLN   142      61.420  62.168  93.324  1.00  1.00      1S   C  
ATOM   1789  NE2 GLN   142      62.601  62.803  93.572  1.00  1.00      1S   N  
ATOM   1790  OE1 GLN   142      60.333  62.608  93.706  1.00  1.00      1S   O  
ATOM   1791  HN  GLN   142      60.422  63.104  91.598  1.00  0.00      1S   H  
ATOM   1792  HA  GLN   142      61.487  62.041  89.211  1.00  1.00      1S   H  
ATOM   1793  HB1 GLN   142      62.859  61.705  91.064  1.00  1.00      1S   H  
ATOM   1794  HB2 GLN   142      62.227  60.098  90.632  1.00  1.00      1S   H  
ATOM   1795  HG1 GLN   142      62.213  60.185  93.017  1.00  1.00      1S   H  
ATOM   1796  HG2 GLN   142      60.490  60.370  92.539  1.00  1.00      1S   H  
ATOM   1797 HE21 GLN   142      62.595  63.666  94.078  1.00  0.00      1S   H  
ATOM   1798 HE22 GLN   142      63.464  62.408  93.257  1.00  0.00      1S   H  
ATOM   1799  N   SER   143      58.566  61.019  89.855  1.00  1.00      1S   N  
ATOM   1800  CA  SER   143      57.460  60.346  89.203  1.00  1.00      1S   C  
ATOM   1801  C   SER   143      57.177  61.000  87.859  1.00  1.00      1S   C  
ATOM   1802  O   SER   143      57.053  60.319  86.841  1.00  1.00      1S   O  
ATOM   1803  CB  SER   143      56.176  60.388  90.075  1.00  1.00      1S   C  
ATOM   1804  OG  SER   143      55.108  59.643  89.495  1.00  1.00      1S   O  
ATOM   1805  HN  SER   143      58.313  61.766  90.467  1.00  0.00      1S   H  
ATOM   1806  HA  SER   143      57.733  59.314  89.032  1.00  1.00      1S   H  
ATOM   1807  HB1 SER   143      55.847  61.437  90.236  1.00  1.00      1S   H  
ATOM   1808  HB2 SER   143      56.405  59.942  91.067  1.00  1.00      1S   H  
ATOM   1809  HG1 SER   143      54.380  59.676  90.122  1.00  0.00      1S   H  
ATOM   1810  N   LEU   144      57.059  62.350  87.842  1.00  1.00      1S   N  
ATOM   1811  CA  LEU   144      56.602  63.135  86.714  1.00  1.00      1S   C  
ATOM   1812  C   LEU   144      57.524  63.080  85.517  1.00  1.00      1S   C  
ATOM   1813  O   LEU   144      57.037  62.990  84.390  1.00  1.00      1S   O  
ATOM   1814  CB  LEU   144      56.385  64.617  87.120  1.00  1.00      1S   C  
ATOM   1815  CG  LEU   144      55.764  65.542  86.041  1.00  1.00      1S   C  
ATOM   1816  CD1 LEU   144      54.373  65.071  85.570  1.00  1.00      1S   C  
ATOM   1817  CD2 LEU   144      55.694  66.996  86.544  1.00  1.00      1S   C  
ATOM   1818  HN  LEU   144      57.229  62.878  88.670  1.00  0.00      1S   H  
ATOM   1819  HA  LEU   144      55.652  62.715  86.415  1.00  1.00      1S   H  
ATOM   1820  HB1 LEU   144      57.361  65.049  87.437  1.00  1.00      1S   H  
ATOM   1821  HB2 LEU   144      55.715  64.634  88.008  1.00  1.00      1S   H  
ATOM   1822  HG  LEU   144      56.437  65.541  85.153  1.00  1.00      1S   H  
ATOM   1823 HD11 LEU   144      53.662  65.055  86.424  1.00  0.00      1S   H  
ATOM   1824 HD12 LEU   144      54.424  64.055  85.128  1.00  0.00      1S   H  
ATOM   1825 HD13 LEU   144      53.978  65.764  84.797  1.00  0.00      1S   H  
ATOM   1826 HD21 LEU   144      56.705  67.361  86.820  1.00  0.00      1S   H  
ATOM   1827 HD22 LEU   144      55.036  67.061  87.438  1.00  0.00      1S   H  
ATOM   1828 HD23 LEU   144      55.283  67.660  85.754  1.00  0.00      1S   H  
ATOM   1829  N   LEU   145      58.863  63.134  85.713  1.00  1.00      1S   N  
ATOM   1830  CA  LEU   145      59.789  63.176  84.600  1.00  1.00      1S   C  
ATOM   1831  C   LEU   145      60.899  62.180  84.821  1.00  1.00      1S   C  
ATOM   1832  O   LEU   145      61.455  62.087  85.914  1.00  1.00      1S   O  
ATOM   1833  CB  LEU   145      60.324  64.608  84.350  1.00  1.00      1S   C  
ATOM   1834  CG  LEU   145      60.086  65.091  82.898  1.00  1.00      1S   C  
ATOM   1835  CD1 LEU   145      60.187  66.621  82.763  1.00  1.00      1S   C  
ATOM   1836  CD2 LEU   145      61.029  64.406  81.896  1.00  1.00      1S   C  
ATOM   1837  HN  LEU   145      59.263  63.186  86.628  1.00  0.00      1S   H  
ATOM   1838  HA  LEU   145      59.277  62.857  83.704  1.00  1.00      1S   H  
ATOM   1839  HB1 LEU   145      61.397  64.707  84.616  1.00  1.00      1S   H  
ATOM   1840  HB2 LEU   145      59.759  65.293  85.023  1.00  1.00      1S   H  
ATOM   1841  HG  LEU   145      59.039  64.815  82.629  1.00  1.00      1S   H  
ATOM   1842 HD11 LEU   145      61.222  66.956  82.983  1.00  0.00      1S   H  
ATOM   1843 HD12 LEU   145      59.488  67.123  83.465  1.00  0.00      1S   H  
ATOM   1844 HD13 LEU   145      59.936  66.931  81.728  1.00  0.00      1S   H  
ATOM   1845 HD21 LEU   145      60.913  63.307  81.932  1.00  0.00      1S   H  
ATOM   1846 HD22 LEU   145      62.084  64.653  82.133  1.00  0.00      1S   H  
ATOM   1847 HD23 LEU   145      60.809  64.751  80.863  1.00  0.00      1S   H  
ATOM   1848  N   THR   146      61.221  61.384  83.768  1.00  1.00      1S   N  
ATOM   1849  CA  THR   146      62.202  60.326  83.856  1.00  1.00      1S   C  
ATOM   1850  C   THR   146      62.772  60.084  82.467  1.00  1.00      1S   C  
ATOM   1851  O   THR   146      62.423  60.784  81.517  1.00  1.00      1S   O  
ATOM   1852  CB  THR   146      61.655  59.086  84.571  1.00  1.00      1S   C  
ATOM   1853  CG2 THR   146      60.630  58.300  83.733  1.00  1.00      1S   C  
ATOM   1854  OG1 THR   146      62.701  58.220  84.995  1.00  1.00      1S   O  
ATOM   1855  HN  THR   146      60.788  61.493  82.877  1.00  0.00      1S   H  
ATOM   1856  HA  THR   146      63.022  60.713  84.447  1.00  1.00      1S   H  
ATOM   1857  HB  THR   146      61.139  59.434  85.495  1.00  1.00      1S   H  
ATOM   1858  HG1 THR   146      62.460  57.930  85.879  1.00  1.00      1S   H  
ATOM   1859 HG21 THR   146      61.137  57.768  82.901  1.00  0.00      1S   H  
ATOM   1860 HG22 THR   146      59.857  58.974  83.311  1.00  0.00      1S   H  
ATOM   1861 HG23 THR   146      60.121  57.540  84.364  1.00  0.00      1S   H  
ATOM   1862  N   LYS   147      63.722  59.120  82.336  1.00  1.00      1S   N  
ATOM   1863  CA  LYS   147      64.643  59.016  81.218  1.00  1.00      1S   C  
ATOM   1864  C   LYS   147      64.002  58.652  79.895  1.00  1.00      1S   C  
ATOM   1865  O   LYS   147      64.531  59.012  78.846  1.00  1.00      1S   O  
ATOM   1866  CB  LYS   147      65.850  58.081  81.518  1.00  1.00      1S   C  
ATOM   1867  CG  LYS   147      66.790  58.691  82.578  1.00  1.00      1S   C  
ATOM   1868  CD  LYS   147      68.253  58.202  82.542  1.00  1.00      1S   C  
ATOM   1869  CE  LYS   147      68.530  56.905  83.313  1.00  1.00      1S   C  
ATOM   1870  NZ  LYS   147      69.986  56.669  83.407  1.00  1.00      1S   N1+
ATOM   1871  HN  LYS   147      63.918  58.512  83.103  1.00  0.00      1S   H  
ATOM   1872  HA  LYS   147      65.055  60.005  81.075  1.00  1.00      1S   H  
ATOM   1873  HB1 LYS   147      66.443  57.942  80.587  1.00  1.00      1S   H  
ATOM   1874  HB2 LYS   147      65.493  57.082  81.850  1.00  1.00      1S   H  
ATOM   1875  HG1 LYS   147      66.366  58.557  83.595  1.00  1.00      1S   H  
ATOM   1876  HG2 LYS   147      66.830  59.787  82.377  1.00  1.00      1S   H  
ATOM   1877  HD1 LYS   147      68.869  59.011  83.001  1.00  1.00      1S   H  
ATOM   1878  HD2 LYS   147      68.582  58.096  81.485  1.00  1.00      1S   H  
ATOM   1879  HE1 LYS   147      68.073  56.034  82.799  1.00  1.00      1S   H  
ATOM   1880  HE2 LYS   147      68.137  56.972  84.350  1.00  1.00      1S   H  
ATOM   1881  HZ1 LYS   147      70.402  57.300  84.123  1.00  1.00      1S   H  
ATOM   1882  HZ2 LYS   147      70.445  56.865  82.492  1.00  1.00      1S   H  
ATOM   1883  HZ3 LYS   147      70.198  55.686  83.683  1.00  1.00      1S   H  
ATOM   1884  N   ASN   148      62.829  57.976  79.902  1.00  1.00      1S   N  
ATOM   1885  CA  ASN   148      62.069  57.676  78.702  1.00  1.00      1S   C  
ATOM   1886  C   ASN   148      61.449  58.920  78.091  1.00  1.00      1S   C  
ATOM   1887  O   ASN   148      61.497  59.102  76.878  1.00  1.00      1S   O  
ATOM   1888  CB  ASN   148      60.999  56.560  78.902  1.00  1.00      1S   C  
ATOM   1889  CG  ASN   148      59.956  56.833  80.004  1.00  1.00      1S   C  
ATOM   1890  ND2 ASN   148      58.962  55.903  80.106  1.00  1.00      1S   N  
ATOM   1891  OD1 ASN   148      60.006  57.812  80.750  1.00  1.00      1S   O  
ATOM   1892  HN  ASN   148      62.412  57.679  80.758  1.00  0.00      1S   H  
ATOM   1893  HA  ASN   148      62.772  57.298  77.971  1.00  1.00      1S   H  
ATOM   1894  HB1 ASN   148      61.534  55.623  79.170  1.00  1.00      1S   H  
ATOM   1895  HB2 ASN   148      60.470  56.384  77.941  1.00  1.00      1S   H  
ATOM   1896 HD21 ASN   148      58.255  56.021  80.801  1.00  0.00      1S   H  
ATOM   1897 HD22 ASN   148      58.949  55.113  79.495  1.00  0.00      1S   H  
ATOM   1898  N   LYS   149      60.884  59.816  78.932  1.00  1.00      1S   N  
ATOM   1899  CA  LYS   149      60.251  61.057  78.548  1.00  1.00      1S   C  
ATOM   1900  C   LYS   149      61.276  61.988  77.948  1.00  1.00      1S   C  
ATOM   1901  O   LYS   149      61.024  62.586  76.908  1.00  1.00      1S   O  
ATOM   1902  CB  LYS   149      59.544  61.709  79.764  1.00  1.00      1S   C  
ATOM   1903  CG  LYS   149      58.340  60.881  80.256  1.00  1.00      1S   C  
ATOM   1904  CD  LYS   149      57.988  61.088  81.738  1.00  1.00      1S   C  
ATOM   1905  CE  LYS   149      56.907  60.108  82.225  1.00  1.00      1S   C  
ATOM   1906  NZ  LYS   149      56.645  60.251  83.676  1.00  1.00      1S   N1+
ATOM   1907  HN  LYS   149      60.855  59.623  79.910  1.00  0.00      1S   H  
ATOM   1908  HA  LYS   149      59.514  60.840  77.787  1.00  1.00      1S   H  
ATOM   1909  HB1 LYS   149      59.193  62.735  79.514  1.00  1.00      1S   H  
ATOM   1910  HB2 LYS   149      60.279  61.790  80.591  1.00  1.00      1S   H  
ATOM   1911  HG1 LYS   149      58.566  59.801  80.123  1.00  1.00      1S   H  
ATOM   1912  HG2 LYS   149      57.456  61.114  79.623  1.00  1.00      1S   H  
ATOM   1913  HD1 LYS   149      57.650  62.136  81.894  1.00  1.00      1S   H  
ATOM   1914  HD2 LYS   149      58.910  60.929  82.339  1.00  1.00      1S   H  
ATOM   1915  HE1 LYS   149      57.226  59.059  82.044  1.00  1.00      1S   H  
ATOM   1916  HE2 LYS   149      55.954  60.299  81.688  1.00  1.00      1S   H  
ATOM   1917  HZ1 LYS   149      56.596  61.265  83.918  1.00  1.00      1S   H  
ATOM   1918  HZ2 LYS   149      57.411  59.812  84.226  1.00  1.00      1S   H  
ATOM   1919  HZ3 LYS   149      55.743  59.796  83.921  1.00  1.00      1S   H  
ATOM   1920  N   ALA   150      62.486  62.070  78.550  1.00  1.00      1S   N  
ATOM   1921  CA  ALA   150      63.599  62.832  78.026  1.00  1.00      1S   C  
ATOM   1922  C   ALA   150      64.102  62.316  76.688  1.00  1.00      1S   C  
ATOM   1923  O   ALA   150      64.460  63.107  75.818  1.00  1.00      1S   O  
ATOM   1924  CB  ALA   150      64.770  62.863  79.025  1.00  1.00      1S   C  
ATOM   1925  HN  ALA   150      62.664  61.583  79.402  1.00  0.00      1S   H  
ATOM   1926  HA  ALA   150      63.251  63.844  77.873  1.00  1.00      1S   H  
ATOM   1927  HB1 ALA   150      65.122  61.835  79.255  1.00  1.00      1S   H  
ATOM   1928  HB2 ALA   150      64.437  63.338  79.972  1.00  1.00      1S   H  
ATOM   1929  HB3 ALA   150      65.622  63.454  78.626  1.00  1.00      1S   H  
ATOM   1930  N   ARG   151      64.109  60.979  76.469  1.00  1.00      1S   N  
ATOM   1931  CA  ARG   151      64.485  60.381  75.201  1.00  1.00      1S   C  
ATOM   1932  C   ARG   151      63.473  60.663  74.114  1.00  1.00      1S   C  
ATOM   1933  O   ARG   151      63.861  60.884  72.968  1.00  1.00      1S   O  
ATOM   1934  CB  ARG   151      64.765  58.865  75.315  1.00  1.00      1S   C  
ATOM   1935  CG  ARG   151      66.165  58.615  75.903  1.00  1.00      1S   C  
ATOM   1936  CD  ARG   151      66.523  57.139  76.105  1.00  1.00      1S   C  
ATOM   1937  NE  ARG   151      67.899  57.057  76.711  1.00  1.00      1S   N  
ATOM   1938  CZ  ARG   151      69.057  56.984  75.999  1.00  1.00      1S   C  
ATOM   1939  NH1 ARG   151      69.061  56.985  74.646  1.00  1.00      1S   N1+
ATOM   1940  NH2 ARG   151      70.239  56.911  76.662  1.00  1.00      1S   N  
ATOM   1941  HN  ARG   151      63.844  60.336  77.186  1.00  0.00      1S   H  
ATOM   1942  HA  ARG   151      65.403  60.849  74.880  1.00  1.00      1S   H  
ATOM   1943  HB1 ARG   151      64.729  58.384  74.313  1.00  1.00      1S   H  
ATOM   1944  HB2 ARG   151      63.989  58.391  75.955  1.00  1.00      1S   H  
ATOM   1945  HG1 ARG   151      66.246  59.149  76.876  1.00  1.00      1S   H  
ATOM   1946  HG2 ARG   151      66.904  59.067  75.206  1.00  1.00      1S   H  
ATOM   1947  HD1 ARG   151      66.497  56.577  75.147  1.00  1.00      1S   H  
ATOM   1948  HD2 ARG   151      65.811  56.669  76.816  1.00  1.00      1S   H  
ATOM   1949  HE  ARG   151      67.968  57.071  77.713  1.00  1.00      1S   H  
ATOM   1950 HH11 ARG   151      68.199  57.074  74.143  1.00  0.00      1S   H  
ATOM   1951 HH12 ARG   151      69.928  56.954  74.145  1.00  0.00      1S   H  
ATOM   1952 HH21 ARG   151      70.257  56.917  77.662  1.00  0.00      1S   H  
ATOM   1953 HH22 ARG   151      71.097  56.856  76.150  1.00  0.00      1S   H  
ATOM   1954  N   VAL   152      62.160  60.724  74.453  1.00  1.00      1S   N  
ATOM   1955  CA  VAL   152      61.107  61.133  73.542  1.00  1.00      1S   C  
ATOM   1956  C   VAL   152      61.302  62.572  73.120  1.00  1.00      1S   C  
ATOM   1957  O   VAL   152      61.260  62.847  71.925  1.00  1.00      1S   O  
ATOM   1958  CB  VAL   152      59.698  60.902  74.093  1.00  1.00      1S   C  
ATOM   1959  CG1 VAL   152      58.609  61.561  73.212  1.00  1.00      1S   C  
ATOM   1960  CG2 VAL   152      59.453  59.381  74.164  1.00  1.00      1S   C  
ATOM   1961  HN  VAL   152      61.861  60.496  75.378  1.00  0.00      1S   H  
ATOM   1962  HA  VAL   152      61.207  60.534  72.648  1.00  1.00      1S   H  
ATOM   1963  HB  VAL   152      59.622  61.326  75.118  1.00  1.00      1S   H  
ATOM   1964 HG11 VAL   152      58.725  61.250  72.152  1.00  0.00      1S   H  
ATOM   1965 HG12 VAL   152      58.657  62.668  73.270  1.00  0.00      1S   H  
ATOM   1966 HG13 VAL   152      57.602  61.246  73.559  1.00  0.00      1S   H  
ATOM   1967 HG21 VAL   152      60.204  58.878  74.804  1.00  0.00      1S   H  
ATOM   1968 HG22 VAL   152      59.507  58.938  73.147  1.00  0.00      1S   H  
ATOM   1969 HG23 VAL   152      58.444  59.176  74.580  1.00  0.00      1S   H  
ATOM   1970  N   ILE   153      61.560  63.528  74.056  1.00  1.00      1S   N  
ATOM   1971  CA  ILE   153      61.708  64.926  73.678  1.00  1.00      1S   C  
ATOM   1972  C   ILE   153      62.960  65.143  72.845  1.00  1.00      1S   C  
ATOM   1973  O   ILE   153      62.938  65.948  71.921  1.00  1.00      1S   O  
ATOM   1974  CB  ILE   153      61.612  65.956  74.808  1.00  1.00      1S   C  
ATOM   1975  CG1 ILE   153      60.424  65.705  75.773  1.00  1.00      1S   C  
ATOM   1976  CG2 ILE   153      61.469  67.366  74.189  1.00  1.00      1S   C  
ATOM   1977  CD  ILE   153      59.042  65.615  75.112  1.00  1.00      1S   C  
ATOM   1978  HN  ILE   153      61.611  63.315  75.030  1.00  0.00      1S   H  
ATOM   1979  HA  ILE   153      60.874  65.140  73.022  1.00  1.00      1S   H  
ATOM   1980  HB  ILE   153      62.543  65.929  75.420  1.00  1.00      1S   H  
ATOM   1981 HG11 ILE   153      60.402  66.537  76.512  1.00  0.00      1S   H  
ATOM   1982 HG12 ILE   153      60.609  64.781  76.348  1.00  0.00      1S   H  
ATOM   1983 HG21 ILE   153      60.650  67.381  73.439  1.00  0.00      1S   H  
ATOM   1984 HG22 ILE   153      62.406  67.679  73.688  1.00  0.00      1S   H  
ATOM   1985 HG23 ILE   153      61.231  68.111  74.975  1.00  0.00      1S   H  
ATOM   1986  HD1 ILE   153      58.995  64.762  74.403  1.00  1.00      1S   H  
ATOM   1987  HD2 ILE   153      58.802  66.548  74.561  1.00  1.00      1S   H  
ATOM   1988  HD3 ILE   153      58.261  65.459  75.886  1.00  1.00      1S   H  
ATOM   1989  N   ILE   154      64.067  64.391  73.076  1.00  1.00      1S   N  
ATOM   1990  CA  ILE   154      65.244  64.464  72.220  1.00  1.00      1S   C  
ATOM   1991  C   ILE   154      64.948  63.965  70.820  1.00  1.00      1S   C  
ATOM   1992  O   ILE   154      65.311  64.632  69.857  1.00  1.00      1S   O  
ATOM   1993  CB  ILE   154      66.476  63.803  72.845  1.00  1.00      1S   C  
ATOM   1994  CG1 ILE   154      66.999  64.645  74.044  1.00  1.00      1S   C  
ATOM   1995  CG2 ILE   154      67.618  63.556  71.827  1.00  1.00      1S   C  
ATOM   1996  CD  ILE   154      67.217  66.140  73.760  1.00  1.00      1S   C  
ATOM   1997  HN  ILE   154      64.111  63.741  73.832  1.00  0.00      1S   H  
ATOM   1998  HA  ILE   154      65.458  65.510  72.077  1.00  1.00      1S   H  
ATOM   1999  HB  ILE   154      66.175  62.804  73.237  1.00  1.00      1S   H  
ATOM   2000 HG11 ILE   154      67.969  64.207  74.372  1.00  0.00      1S   H  
ATOM   2001 HG12 ILE   154      66.292  64.549  74.893  1.00  0.00      1S   H  
ATOM   2002 HG21 ILE   154      67.939  64.508  71.358  1.00  0.00      1S   H  
ATOM   2003 HG22 ILE   154      67.306  62.848  71.032  1.00  0.00      1S   H  
ATOM   2004 HG23 ILE   154      68.493  63.111  72.347  1.00  0.00      1S   H  
ATOM   2005  HD1 ILE   154      66.245  66.674  73.702  1.00  1.00      1S   H  
ATOM   2006  HD2 ILE   154      67.750  66.287  72.800  1.00  1.00      1S   H  
ATOM   2007  HD3 ILE   154      67.817  66.609  74.567  1.00  1.00      1S   H  
ATOM   2008  N   LEU   155      64.235  62.831  70.639  1.00  1.00      1S   N  
ATOM   2009  CA  LEU   155      63.879  62.362  69.310  1.00  1.00      1S   C  
ATOM   2010  C   LEU   155      62.962  63.319  68.576  1.00  1.00      1S   C  
ATOM   2011  O   LEU   155      63.148  63.544  67.382  1.00  1.00      1S   O  
ATOM   2012  CB  LEU   155      63.221  60.964  69.329  1.00  1.00      1S   C  
ATOM   2013  CG  LEU   155      64.198  59.809  69.651  1.00  1.00      1S   C  
ATOM   2014  CD1 LEU   155      63.432  58.480  69.769  1.00  1.00      1S   C  
ATOM   2015  CD2 LEU   155      65.333  59.683  68.613  1.00  1.00      1S   C  
ATOM   2016  HN  LEU   155      63.925  62.273  71.406  1.00  0.00      1S   H  
ATOM   2017  HA  LEU   155      64.789  62.315  68.731  1.00  1.00      1S   H  
ATOM   2018  HB1 LEU   155      62.768  60.745  68.336  1.00  1.00      1S   H  
ATOM   2019  HB2 LEU   155      62.401  60.964  70.082  1.00  1.00      1S   H  
ATOM   2020  HG  LEU   155      64.668  60.013  70.641  1.00  1.00      1S   H  
ATOM   2021 HD11 LEU   155      62.932  58.242  68.805  1.00  0.00      1S   H  
ATOM   2022 HD12 LEU   155      62.659  58.550  70.562  1.00  0.00      1S   H  
ATOM   2023 HD13 LEU   155      64.129  57.654  70.021  1.00  0.00      1S   H  
ATOM   2024 HD21 LEU   155      66.008  60.563  68.652  1.00  0.00      1S   H  
ATOM   2025 HD22 LEU   155      64.910  59.603  67.590  1.00  0.00      1S   H  
ATOM   2026 HD23 LEU   155      65.940  58.775  68.816  1.00  0.00      1S   H  
ATOM   2027  N   MET   156      61.992  63.941  69.286  1.00  1.00      1S   N  
ATOM   2028  CA  MET   156      61.094  64.948  68.756  1.00  1.00      1S   C  
ATOM   2029  C   MET   156      61.841  66.186  68.299  1.00  1.00      1S   C  
ATOM   2030  O   MET   156      61.573  66.699  67.216  1.00  1.00      1S   O  
ATOM   2031  CB  MET   156      60.010  65.355  69.782  1.00  1.00      1S   C  
ATOM   2032  CG  MET   156      58.973  64.242  70.041  1.00  1.00      1S   C  
ATOM   2033  SD  MET   156      57.889  63.891  68.621  1.00  1.00      1S   S  
ATOM   2034  CE  MET   156      56.973  62.523  69.388  1.00  1.00      1S   C  
ATOM   2035  HN  MET   156      61.854  63.719  70.251  1.00  0.00      1S   H  
ATOM   2036  HA  MET   156      60.605  64.525  67.893  1.00  1.00      1S   H  
ATOM   2037  HB1 MET   156      59.461  66.253  69.423  1.00  1.00      1S   H  
ATOM   2038  HB2 MET   156      60.503  65.619  70.742  1.00  1.00      1S   H  
ATOM   2039  HG1 MET   156      58.354  64.546  70.913  1.00  1.00      1S   H  
ATOM   2040  HG2 MET   156      59.506  63.313  70.329  1.00  1.00      1S   H  
ATOM   2041  HE1 MET   156      56.448  62.858  70.308  1.00  1.00      1S   H  
ATOM   2042  HE2 MET   156      57.655  61.691  69.666  1.00  1.00      1S   H  
ATOM   2043  HE3 MET   156      56.210  62.119  68.688  1.00  1.00      1S   H  
ATOM   2044  N   VAL   157      62.822  66.663  69.102  1.00  1.00      1S   N  
ATOM   2045  CA  VAL   157      63.675  67.802  68.814  1.00  1.00      1S   C  
ATOM   2046  C   VAL   157      64.525  67.564  67.579  1.00  1.00      1S   C  
ATOM   2047  O   VAL   157      64.666  68.462  66.754  1.00  1.00      1S   O  
ATOM   2048  CB  VAL   157      64.521  68.197  70.027  1.00  1.00      1S   C  
ATOM   2049  CG1 VAL   157      65.715  69.107  69.667  1.00  1.00      1S   C  
ATOM   2050  CG2 VAL   157      63.593  68.921  71.028  1.00  1.00      1S   C  
ATOM   2051  HN  VAL   157      62.997  66.232  69.987  1.00  0.00      1S   H  
ATOM   2052  HA  VAL   157      63.027  68.636  68.590  1.00  1.00      1S   H  
ATOM   2053  HB  VAL   157      64.923  67.278  70.510  1.00  1.00      1S   H  
ATOM   2054 HG11 VAL   157      65.371  69.976  69.066  1.00  0.00      1S   H  
ATOM   2055 HG12 VAL   157      66.484  68.552  69.091  1.00  0.00      1S   H  
ATOM   2056 HG13 VAL   157      66.192  69.489  70.595  1.00  0.00      1S   H  
ATOM   2057 HG21 VAL   157      62.738  68.282  71.324  1.00  0.00      1S   H  
ATOM   2058 HG22 VAL   157      63.185  69.843  70.565  1.00  0.00      1S   H  
ATOM   2059 HG23 VAL   157      64.158  69.204  71.942  1.00  0.00      1S   H  
ATOM   2060  N   TRP   158      65.093  66.349  67.393  1.00  1.00      1S   N  
ATOM   2061  CA  TRP   158      65.932  66.060  66.246  1.00  1.00      1S   C  
ATOM   2062  C   TRP   158      65.131  65.873  64.965  1.00  1.00      1S   C  
ATOM   2063  O   TRP   158      65.613  66.252  63.899  1.00  1.00      1S   O  
ATOM   2064  CB  TRP   158      66.948  64.908  66.477  1.00  1.00      1S   C  
ATOM   2065  CG  TRP   158      68.156  65.322  67.326  1.00  1.00      1S   C  
ATOM   2066  CD1 TRP   158      68.182  65.611  68.661  1.00  1.00      1S   C  
ATOM   2067  CD2 TRP   158      69.515  65.533  66.857  1.00  1.00      1S   C  
ATOM   2068  CE2 TRP   158      70.287  65.900  67.984  1.00  1.00      1S   C  
ATOM   2069  CE3 TRP   158      70.099  65.439  65.597  1.00  1.00      1S   C  
ATOM   2070  NE1 TRP   158      69.451  65.930  69.069  1.00  1.00      1S   N  
ATOM   2071  CZ2 TRP   158      71.648  66.166  67.873  1.00  1.00      1S   C  
ATOM   2072  CZ3 TRP   158      71.473  65.725  65.482  1.00  1.00      1S   C  
ATOM   2073  CH2 TRP   158      72.236  66.079  66.606  1.00  1.00      1S   C  
ATOM   2074  HN  TRP   158      64.984  65.613  68.060  1.00  0.00      1S   H  
ATOM   2075  HA  TRP   158      66.548  66.929  66.081  1.00  1.00      1S   H  
ATOM   2076  HB1 TRP   158      67.333  64.544  65.501  1.00  1.00      1S   H  
ATOM   2077  HB2 TRP   158      66.421  64.065  66.976  1.00  1.00      1S   H  
ATOM   2078  HD1 TRP   158      67.325  65.638  69.309  1.00  1.00      1S   H  
ATOM   2079  HE1 TRP   158      69.725  66.109  69.992  1.00  1.00      1S   H  
ATOM   2080  HE3 TRP   158      69.534  65.173  64.719  1.00  1.00      1S   H  
ATOM   2081  HZ2 TRP   158      72.243  66.440  68.732  1.00  1.00      1S   H  
ATOM   2082  HZ3 TRP   158      71.949  65.673  64.515  1.00  1.00      1S   H  
ATOM   2083  HH2 TRP   158      73.290  66.290  66.494  1.00  1.00      1S   H  
ATOM   2084  N   ILE   159      63.879  65.337  65.012  1.00  1.00      1S   N  
ATOM   2085  CA  ILE   159      63.049  65.243  63.815  1.00  1.00      1S   C  
ATOM   2086  C   ILE   159      62.531  66.602  63.380  1.00  1.00      1S   C  
ATOM   2087  O   ILE   159      62.504  66.880  62.182  1.00  1.00      1S   O  
ATOM   2088  CB  ILE   159      61.912  64.212  63.840  1.00  1.00      1S   C  
ATOM   2089  CG1 ILE   159      60.835  64.477  64.920  1.00  1.00      1S   C  
ATOM   2090  CG2 ILE   159      62.547  62.809  63.969  1.00  1.00      1S   C  
ATOM   2091  CD  ILE   159      59.654  63.498  64.892  1.00  1.00      1S   C  
ATOM   2092  HN  ILE   159      63.480  64.988  65.859  1.00  0.00      1S   H  
ATOM   2093  HA  ILE   159      63.701  64.911  63.017  1.00  1.00      1S   H  
ATOM   2094  HB  ILE   159      61.397  64.242  62.849  1.00  1.00      1S   H  
ATOM   2095 HG11 ILE   159      60.427  65.504  64.795  1.00  0.00      1S   H  
ATOM   2096 HG12 ILE   159      61.319  64.424  65.915  1.00  0.00      1S   H  
ATOM   2097 HG21 ILE   159      63.007  62.676  64.969  1.00  0.00      1S   H  
ATOM   2098 HG22 ILE   159      63.329  62.666  63.195  1.00  0.00      1S   H  
ATOM   2099 HG23 ILE   159      61.779  62.020  63.829  1.00  0.00      1S   H  
ATOM   2100  HD1 ILE   159      59.991  62.459  65.089  1.00  1.00      1S   H  
ATOM   2101  HD2 ILE   159      59.149  63.527  63.902  1.00  1.00      1S   H  
ATOM   2102  HD3 ILE   159      58.913  63.772  65.672  1.00  1.00      1S   H  
ATOM   2103  N   VAL   160      62.141  67.501  64.324  1.00  1.00      1S   N  
ATOM   2104  CA  VAL   160      61.615  68.815  63.986  1.00  1.00      1S   C  
ATOM   2105  C   VAL   160      62.719  69.713  63.465  1.00  1.00      1S   C  
ATOM   2106  O   VAL   160      62.500  70.466  62.521  1.00  1.00      1S   O  
ATOM   2107  CB  VAL   160      60.793  69.469  65.103  1.00  1.00      1S   C  
ATOM   2108  CG1 VAL   160      61.652  69.880  66.309  1.00  1.00      1S   C  
ATOM   2109  CG2 VAL   160      59.996  70.676  64.560  1.00  1.00      1S   C  
ATOM   2110  HN  VAL   160      62.163  67.278  65.298  1.00  0.00      1S   H  
ATOM   2111  HA  VAL   160      60.926  68.664  63.167  1.00  1.00      1S   H  
ATOM   2112  HB  VAL   160      60.053  68.713  65.459  1.00  1.00      1S   H  
ATOM   2113 HG11 VAL   160      62.325  70.721  66.041  1.00  0.00      1S   H  
ATOM   2114 HG12 VAL   160      62.264  69.029  66.652  1.00  0.00      1S   H  
ATOM   2115 HG13 VAL   160      61.006  70.212  67.149  1.00  0.00      1S   H  
ATOM   2116 HG21 VAL   160      59.331  70.365  63.730  1.00  0.00      1S   H  
ATOM   2117 HG22 VAL   160      60.682  71.469  64.196  1.00  0.00      1S   H  
ATOM   2118 HG23 VAL   160      59.373  71.110  65.371  1.00  0.00      1S   H  
ATOM   2119  N   SER   161      63.953  69.613  64.021  1.00  1.00      1S   N  
ATOM   2120  CA  SER   161      65.103  70.366  63.556  1.00  1.00      1S   C  
ATOM   2121  C   SER   161      65.516  69.957  62.163  1.00  1.00      1S   C  
ATOM   2122  O   SER   161      65.794  70.820  61.334  1.00  1.00      1S   O  
ATOM   2123  CB  SER   161      66.328  70.299  64.501  1.00  1.00      1S   C  
ATOM   2124  OG  SER   161      66.685  68.975  64.848  1.00  1.00      1S   O  
ATOM   2125  HN  SER   161      64.119  69.009  64.798  1.00  0.00      1S   H  
ATOM   2126  HA  SER   161      64.804  71.404  63.501  1.00  1.00      1S   H  
ATOM   2127  HB1 SER   161      66.101  70.856  65.437  1.00  1.00      1S   H  
ATOM   2128  HB2 SER   161      67.214  70.765  64.023  1.00  1.00      1S   H  
ATOM   2129  HG1 SER   161      66.078  68.719  65.552  1.00  0.00      1S   H  
ATOM   2130  N   GLY   162      65.519  68.635  61.858  1.00  1.00      1S   N  
ATOM   2131  CA  GLY   162      65.808  68.107  60.539  1.00  1.00      1S   C  
ATOM   2132  C   GLY   162      64.839  68.589  59.490  1.00  1.00      1S   C  
ATOM   2133  O   GLY   162      65.255  68.956  58.394  1.00  1.00      1S   O  
ATOM   2134  HN  GLY   162      65.330  67.953  62.562  1.00  0.00      1S   H  
ATOM   2135  HA1 GLY   162      65.721  67.033  60.605  1.00  1.00      1S   H  
ATOM   2136  HA2 GLY   162      66.799  68.436  60.260  1.00  1.00      1S   H  
ATOM   2137  N   LEU   163      63.524  68.614  59.818  1.00  1.00      1S   N  
ATOM   2138  CA  LEU   163      62.457  69.070  58.946  1.00  1.00      1S   C  
ATOM   2139  C   LEU   163      62.547  70.548  58.653  1.00  1.00      1S   C  
ATOM   2140  O   LEU   163      62.436  70.956  57.499  1.00  1.00      1S   O  
ATOM   2141  CB  LEU   163      61.060  68.795  59.553  1.00  1.00      1S   C  
ATOM   2142  CG  LEU   163      60.601  67.325  59.427  1.00  1.00      1S   C  
ATOM   2143  CD1 LEU   163      59.384  67.054  60.330  1.00  1.00      1S   C  
ATOM   2144  CD2 LEU   163      60.284  66.941  57.968  1.00  1.00      1S   C  
ATOM   2145  HN  LEU   163      63.224  68.283  60.711  1.00  0.00      1S   H  
ATOM   2146  HA  LEU   163      62.559  68.553  58.004  1.00  1.00      1S   H  
ATOM   2147  HB1 LEU   163      60.287  69.423  59.056  1.00  1.00      1S   H  
ATOM   2148  HB2 LEU   163      61.082  69.077  60.628  1.00  1.00      1S   H  
ATOM   2149  HG  LEU   163      61.432  66.671  59.780  1.00  1.00      1S   H  
ATOM   2150 HD11 LEU   163      58.532  67.700  60.026  1.00  0.00      1S   H  
ATOM   2151 HD12 LEU   163      59.635  67.270  61.390  1.00  0.00      1S   H  
ATOM   2152 HD13 LEU   163      59.073  65.992  60.248  1.00  0.00      1S   H  
ATOM   2153 HD21 LEU   163      61.171  67.075  57.315  1.00  0.00      1S   H  
ATOM   2154 HD22 LEU   163      59.459  67.576  57.579  1.00  0.00      1S   H  
ATOM   2155 HD23 LEU   163      59.967  65.879  57.912  1.00  0.00      1S   H  
ATOM   2156  N   THR   164      62.772  71.385  59.693  1.00  1.00      1S   N  
ATOM   2157  CA  THR   164      62.926  72.829  59.589  1.00  1.00      1S   C  
ATOM   2158  C   THR   164      64.077  73.145  58.657  1.00  1.00      1S   C  
ATOM   2159  O   THR   164      63.933  73.897  57.698  1.00  1.00      1S   O  
ATOM   2160  CB  THR   164      63.155  73.475  60.955  1.00  1.00      1S   C  
ATOM   2161  CG2 THR   164      63.232  75.013  60.861  1.00  1.00      1S   C  
ATOM   2162  OG1 THR   164      62.081  73.156  61.831  1.00  1.00      1S   O  
ATOM   2163  HN  THR   164      62.829  71.020  60.621  1.00  0.00      1S   H  
ATOM   2164  HA  THR   164      62.019  73.224  59.152  1.00  1.00      1S   H  
ATOM   2165  HB  THR   164      64.093  73.090  61.412  1.00  1.00      1S   H  
ATOM   2166  HG1 THR   164      62.240  72.258  62.144  1.00  1.00      1S   H  
ATOM   2167 HG21 THR   164      62.297  75.424  60.425  1.00  0.00      1S   H  
ATOM   2168 HG22 THR   164      64.091  75.338  60.240  1.00  0.00      1S   H  
ATOM   2169 HG23 THR   164      63.364  75.447  61.876  1.00  0.00      1S   H  
ATOM   2170  N   SER   165      65.236  72.497  58.891  1.00  1.00      1S   N  
ATOM   2171  CA  SER   165      66.459  72.645  58.136  1.00  1.00      1S   C  
ATOM   2172  C   SER   165      66.430  72.016  56.758  1.00  1.00      1S   C  
ATOM   2173  O   SER   165      67.393  72.147  56.005  1.00  1.00      1S   O  
ATOM   2174  CB  SER   165      67.620  71.970  58.896  1.00  1.00      1S   C  
ATOM   2175  OG  SER   165      67.727  72.525  60.200  1.00  1.00      1S   O  
ATOM   2176  HN  SER   165      65.305  71.872  59.666  1.00  0.00      1S   H  
ATOM   2177  HA  SER   165      66.662  73.702  58.024  1.00  1.00      1S   H  
ATOM   2178  HB1 SER   165      68.585  72.125  58.368  1.00  1.00      1S   H  
ATOM   2179  HB2 SER   165      67.440  70.877  58.994  1.00  1.00      1S   H  
ATOM   2180  HG1 SER   165      67.101  72.041  60.750  1.00  0.00      1S   H  
ATOM   2181  N   PHE   166      65.333  71.309  56.390  1.00  1.00      1S   N  
ATOM   2182  CA  PHE   166      65.252  70.505  55.188  1.00  1.00      1S   C  
ATOM   2183  C   PHE   166      65.219  71.334  53.920  1.00  1.00      1S   C  
ATOM   2184  O   PHE   166      65.688  70.875  52.879  1.00  1.00      1S   O  
ATOM   2185  CB  PHE   166      64.042  69.537  55.209  1.00  1.00      1S   C  
ATOM   2186  CG  PHE   166      64.166  68.456  54.165  1.00  1.00      1S   C  
ATOM   2187  CD1 PHE   166      65.086  67.406  54.332  1.00  1.00      1S   C  
ATOM   2188  CD2 PHE   166      63.383  68.499  53.000  1.00  1.00      1S   C  
ATOM   2189  CE1 PHE   166      65.218  66.414  53.351  1.00  1.00      1S   C  
ATOM   2190  CE2 PHE   166      63.510  67.507  52.020  1.00  1.00      1S   C  
ATOM   2191  CZ  PHE   166      64.427  66.463  52.197  1.00  1.00      1S   C  
ATOM   2192  HN  PHE   166      64.547  71.236  57.001  1.00  0.00      1S   H  
ATOM   2193  HA  PHE   166      66.145  69.901  55.179  1.00  1.00      1S   H  
ATOM   2194  HB1 PHE   166      63.089  70.089  55.064  1.00  1.00      1S   H  
ATOM   2195  HB2 PHE   166      64.000  69.028  56.195  1.00  1.00      1S   H  
ATOM   2196  HD1 PHE   166      65.701  67.364  55.220  1.00  1.00      1S   H  
ATOM   2197  HD2 PHE   166      62.684  69.310  52.854  1.00  1.00      1S   H  
ATOM   2198  HE1 PHE   166      65.927  65.610  53.486  1.00  1.00      1S   H  
ATOM   2199  HE2 PHE   166      62.905  67.551  51.126  1.00  1.00      1S   H  
ATOM   2200  HZ  PHE   166      64.528  65.699  51.440  1.00  1.00      1S   H  
ATOM   2201  N   LEU   167      64.689  72.584  53.970  1.00  1.00      1S   N  
ATOM   2202  CA  LEU   167      64.714  73.474  52.820  1.00  1.00      1S   C  
ATOM   2203  C   LEU   167      66.142  73.849  52.470  1.00  1.00      1S   C  
ATOM   2204  O   LEU   167      66.527  73.549  51.339  1.00  1.00      1S   O  
ATOM   2205  CB  LEU   167      63.795  74.722  52.901  1.00  1.00      1S   C  
ATOM   2206  CG  LEU   167      62.315  74.449  53.259  1.00  1.00      1S   C  
ATOM   2207  CD1 LEU   167      61.494  75.737  53.075  1.00  1.00      1S   C  
ATOM   2208  CD2 LEU   167      61.671  73.310  52.453  1.00  1.00      1S   C  
ATOM   2209  HN  LEU   167      64.296  72.951  54.808  1.00  0.00      1S   H  
ATOM   2210  HA  LEU   167      64.347  72.893  51.986  1.00  1.00      1S   H  
ATOM   2211  HB1 LEU   167      63.826  75.237  51.915  1.00  1.00      1S   H  
ATOM   2212  HB2 LEU   167      64.174  75.440  53.657  1.00  1.00      1S   H  
ATOM   2213  HG  LEU   167      62.279  74.165  54.337  1.00  1.00      1S   H  
ATOM   2214 HD11 LEU   167      61.419  75.987  51.994  1.00  0.00      1S   H  
ATOM   2215 HD12 LEU   167      61.984  76.586  53.589  1.00  0.00      1S   H  
ATOM   2216 HD13 LEU   167      60.470  75.608  53.482  1.00  0.00      1S   H  
ATOM   2217 HD21 LEU   167      62.199  72.348  52.620  1.00  0.00      1S   H  
ATOM   2218 HD22 LEU   167      61.696  73.553  51.370  1.00  0.00      1S   H  
ATOM   2219 HD23 LEU   167      60.612  73.177  52.758  1.00  0.00      1S   H  
ATOM   2220  N   PRO   168      66.996  74.400  53.349  1.00  1.00      1S   N  
ATOM   2221  CA  PRO   168      68.434  74.465  53.132  1.00  1.00      1S   C  
ATOM   2222  C   PRO   168      69.142  73.128  53.295  1.00  1.00      1S   C  
ATOM   2223  O   PRO   168      70.250  73.097  53.828  1.00  1.00      1S   O  
ATOM   2224  CB  PRO   168      68.910  75.517  54.152  1.00  1.00      1S   C  
ATOM   2225  CG  PRO   168      67.906  75.445  55.296  1.00  1.00      1S   C  
ATOM   2226  CD  PRO   168      66.608  75.134  54.558  1.00  1.00      1S   C  
ATOM   2227  HA  PRO   168      68.628  74.795  52.123  1.00  1.00      1S   H  
ATOM   2228  HB1 PRO   168      68.823  76.523  53.681  1.00  1.00      1S   H  
ATOM   2229  HB2 PRO   168      69.955  75.384  54.488  1.00  1.00      1S   H  
ATOM   2230  HG1 PRO   168      68.172  74.608  55.976  1.00  1.00      1S   H  
ATOM   2231  HG2 PRO   168      67.851  76.391  55.870  1.00  1.00      1S   H  
ATOM   2232  HD1 PRO   168      65.921  74.542  55.198  1.00  1.00      1S   H  
ATOM   2233  HD2 PRO   168      66.124  76.086  54.247  1.00  1.00      1S   H  
ATOM   2234  N   ILE   169      68.566  72.029  52.750  1.00  1.00      1S   N  
ATOM   2235  CA  ILE   169      69.353  70.999  52.108  1.00  1.00      1S   C  
ATOM   2236  C   ILE   169      68.867  70.875  50.682  1.00  1.00      1S   C  
ATOM   2237  O   ILE   169      69.632  71.059  49.737  1.00  1.00      1S   O  
ATOM   2238  CB  ILE   169      69.332  69.597  52.727  1.00  1.00      1S   C  
ATOM   2239  CG1 ILE   169      68.910  69.606  54.211  1.00  1.00      1S   C  
ATOM   2240  CG2 ILE   169      70.731  68.990  52.466  1.00  1.00      1S   C  
ATOM   2241  CD  ILE   169      68.861  68.205  54.836  1.00  1.00      1S   C  
ATOM   2242  HN  ILE   169      67.593  72.019  52.534  1.00  0.00      1S   H  
ATOM   2243  HA  ILE   169      70.379  71.338  52.064  1.00  1.00      1S   H  
ATOM   2244  HB  ILE   169      68.589  68.933  52.228  1.00  1.00      1S   H  
ATOM   2245 HG11 ILE   169      67.893  70.040  54.269  1.00  0.00      1S   H  
ATOM   2246 HG12 ILE   169      69.575  70.271  54.792  1.00  0.00      1S   H  
ATOM   2247 HG21 ILE   169      71.523  69.629  52.909  1.00  0.00      1S   H  
ATOM   2248 HG22 ILE   169      70.917  68.925  51.373  1.00  0.00      1S   H  
ATOM   2249 HG23 ILE   169      70.818  67.972  52.894  1.00  0.00      1S   H  
ATOM   2250  HD1 ILE   169      69.879  67.771  54.916  1.00  1.00      1S   H  
ATOM   2251  HD2 ILE   169      68.241  67.526  54.212  1.00  1.00      1S   H  
ATOM   2252  HD3 ILE   169      68.419  68.249  55.854  1.00  1.00      1S   H  
ATOM   2253  N   GLN   170      67.581  70.487  50.506  1.00  1.00      1S   N  
ATOM   2254  CA  GLN   170      67.155  69.735  49.347  1.00  1.00      1S   C  
ATOM   2255  C   GLN   170      66.351  70.553  48.373  1.00  1.00      1S   C  
ATOM   2256  O   GLN   170      66.395  70.313  47.167  1.00  1.00      1S   O  
ATOM   2257  CB  GLN   170      66.304  68.522  49.809  1.00  1.00      1S   C  
ATOM   2258  CG  GLN   170      65.780  67.566  48.711  1.00  1.00      1S   C  
ATOM   2259  CD  GLN   170      66.913  66.863  47.951  1.00  1.00      1S   C  
ATOM   2260  NE2 GLN   170      67.507  67.564  46.943  1.00  1.00      1S   N  
ATOM   2261  OE1 GLN   170      67.239  65.708  48.242  1.00  1.00      1S   O  
ATOM   2262  HN  GLN   170      66.933  70.493  51.266  1.00  0.00      1S   H  
ATOM   2263  HA  GLN   170      68.029  69.368  48.828  1.00  1.00      1S   H  
ATOM   2264  HB1 GLN   170      65.426  68.906  50.376  1.00  1.00      1S   H  
ATOM   2265  HB2 GLN   170      66.914  67.927  50.525  1.00  1.00      1S   H  
ATOM   2266  HG1 GLN   170      65.125  68.108  47.998  1.00  1.00      1S   H  
ATOM   2267  HG2 GLN   170      65.164  66.780  49.200  1.00  1.00      1S   H  
ATOM   2268 HE21 GLN   170      68.251  67.148  46.422  1.00  0.00      1S   H  
ATOM   2269 HE22 GLN   170      67.217  68.506  46.757  1.00  0.00      1S   H  
ATOM   2270  N   MET   171      65.564  71.531  48.863  1.00  1.00      1S   N  
ATOM   2271  CA  MET   171      64.480  72.099  48.089  1.00  1.00      1S   C  
ATOM   2272  C   MET   171      64.895  73.358  47.410  1.00  1.00      1S   C  
ATOM   2273  O   MET   171      64.056  74.158  46.996  1.00  1.00      1S   O  
ATOM   2274  CB  MET   171      63.290  72.433  49.009  1.00  1.00      1S   C  
ATOM   2275  CG  MET   171      62.799  71.207  49.803  1.00  1.00      1S   C  
ATOM   2276  SD  MET   171      62.483  69.707  48.815  1.00  1.00      1S   S  
ATOM   2277  CE  MET   171      61.220  70.379  47.693  1.00  1.00      1S   C  
ATOM   2278  HN  MET   171      65.627  71.831  49.813  1.00  0.00      1S   H  
ATOM   2279  HA  MET   171      64.166  71.403  47.324  1.00  1.00      1S   H  
ATOM   2280  HB1 MET   171      62.445  72.838  48.411  1.00  1.00      1S   H  
ATOM   2281  HB2 MET   171      63.593  73.220  49.736  1.00  1.00      1S   H  
ATOM   2282  HG1 MET   171      61.873  71.496  50.341  1.00  1.00      1S   H  
ATOM   2283  HG2 MET   171      63.565  70.976  50.578  1.00  1.00      1S   H  
ATOM   2284  HE1 MET   171      61.625  71.200  47.063  1.00  1.00      1S   H  
ATOM   2285  HE2 MET   171      60.353  70.778  48.262  1.00  1.00      1S   H  
ATOM   2286  HE3 MET   171      60.846  69.589  47.008  1.00  1.00      1S   H  
ATOM   2287  N   HSD   172      66.223  73.563  47.324  1.00  1.00      1S   N  
ATOM   2288  CA  HSD   172      66.826  74.816  46.992  1.00  1.00      1S   C  
ATOM   2289  C   HSD   172      66.563  75.793  48.112  1.00  1.00      1S   C  
ATOM   2290  O   HSD   172      66.060  75.416  49.169  1.00  1.00      1S   O  
ATOM   2291  CB  HSD   172      66.471  75.348  45.586  1.00  1.00      1S   C  
ATOM   2292  CG  HSD   172      66.726  74.377  44.461  1.00  1.00      1S   C  
ATOM   2293  CD2 HSD   172      67.279  73.130  44.433  1.00  1.00      1S   C  
ATOM   2294  ND1 HSD   172      66.411  74.673  43.153  1.00  1.00      1S   N  
ATOM   2295  CE1 HSD   172      66.782  73.603  42.405  1.00  1.00      1S   C  
ATOM   2296  NE2 HSD   172      67.315  72.645  43.137  1.00  1.00      1S   N  
ATOM   2297  HN  HSD   172      66.858  72.847  47.602  1.00  0.00      1S   H  
ATOM   2298  HA  HSD   172      67.877  74.603  47.016  1.00  1.00      1S   H  
ATOM   2299  HB1 HSD   172      67.047  76.266  45.370  1.00  1.00      1S   H  
ATOM   2300  HB2 HSD   172      65.396  75.620  45.558  1.00  1.00      1S   H  
ATOM   2301  HD1 HSD   172      66.024  75.537  42.828  1.00  0.00      1S   H  
ATOM   2302  HD2 HSD   172      67.676  72.519  45.234  1.00  1.00      1S   H  
ATOM   2303  HE1 HSD   172      66.650  73.564  41.325  1.00  1.00      1S   H  
ATOM   2304  N   TRP   173      66.969  77.069  47.949  1.00  1.00      1S   N  
ATOM   2305  CA  TRP   173      67.220  77.945  49.072  1.00  1.00      1S   C  
ATOM   2306  C   TRP   173      68.154  77.297  50.099  1.00  1.00      1S   C  
ATOM   2307  O   TRP   173      67.835  77.038  51.257  1.00  1.00      1S   O  
ATOM   2308  CB  TRP   173      65.968  78.641  49.671  1.00  1.00      1S   C  
ATOM   2309  CG  TRP   173      66.156  79.212  51.062  1.00  1.00      1S   C  
ATOM   2310  CD1 TRP   173      65.436  78.829  52.145  1.00  1.00      1S   C  
ATOM   2311  CD2 TRP   173      67.322  79.931  51.594  1.00  1.00      1S   C  
ATOM   2312  CE2 TRP   173      67.178  79.934  52.989  1.00  1.00      1S   C  
ATOM   2313  CE3 TRP   173      68.435  80.507  50.990  1.00  1.00      1S   C  
ATOM   2314  NE1 TRP   173      66.056  79.232  53.285  1.00  1.00      1S   N  
ATOM   2315  CZ2 TRP   173      68.117  80.558  53.811  1.00  1.00      1S   C  
ATOM   2316  CZ3 TRP   173      69.369  81.165  51.817  1.00  1.00      1S   C  
ATOM   2317  CH2 TRP   173      69.205  81.188  53.208  1.00  1.00      1S   C  
ATOM   2318  HN  TRP   173      67.245  77.418  47.059  1.00  0.00      1S   H  
ATOM   2319  HA  TRP   173      67.798  78.752  48.648  1.00  1.00      1S   H  
ATOM   2320  HB1 TRP   173      65.147  77.891  49.724  1.00  1.00      1S   H  
ATOM   2321  HB2 TRP   173      65.631  79.444  48.979  1.00  1.00      1S   H  
ATOM   2322  HD1 TRP   173      64.535  78.226  52.104  1.00  1.00      1S   H  
ATOM   2323  HE1 TRP   173      65.757  79.010  54.190  1.00  1.00      1S   H  
ATOM   2324  HE3 TRP   173      68.578  80.504  49.924  1.00  1.00      1S   H  
ATOM   2325  HZ2 TRP   173      68.009  80.563  54.887  1.00  1.00      1S   H  
ATOM   2326  HZ3 TRP   173      70.218  81.664  51.383  1.00  1.00      1S   H  
ATOM   2327  HH2 TRP   173      69.938  81.697  53.822  1.00  1.00      1S   H  
ATOM   2328  N   TYR   174      69.379  77.068  49.642  1.00  1.00      1S   N  
ATOM   2329  CA  TYR   174      70.554  77.382  50.394  1.00  1.00      1S   C  
ATOM   2330  C   TYR   174      71.447  77.714  49.246  1.00  1.00      1S   C  
ATOM   2331  O   TYR   174      71.210  77.293  48.127  1.00  1.00      1S   O  
ATOM   2332  CB  TYR   174      71.045  76.258  51.346  1.00  1.00      1S   C  
ATOM   2333  CG  TYR   174      72.537  76.133  51.444  1.00  1.00      1S   C  
ATOM   2334  CD1 TYR   174      73.325  77.167  51.980  1.00  1.00      1S   C  
ATOM   2335  CD2 TYR   174      73.160  75.012  50.882  1.00  1.00      1S   C  
ATOM   2336  CE1 TYR   174      74.723  77.083  51.928  1.00  1.00      1S   C  
ATOM   2337  CE2 TYR   174      74.552  74.910  50.867  1.00  1.00      1S   C  
ATOM   2338  CZ  TYR   174      75.336  75.939  51.403  1.00  1.00      1S   C  
ATOM   2339  OH  TYR   174      76.737  75.807  51.429  1.00  1.00      1S   O  
ATOM   2340  HN  TYR   174      69.552  76.958  48.665  1.00  0.00      1S   H  
ATOM   2341  HA  TYR   174      70.391  78.295  50.951  1.00  1.00      1S   H  
ATOM   2342  HB1 TYR   174      70.624  75.284  51.018  1.00  1.00      1S   H  
ATOM   2343  HB2 TYR   174      70.668  76.479  52.365  1.00  1.00      1S   H  
ATOM   2344  HD1 TYR   174      72.857  78.047  52.395  1.00  1.00      1S   H  
ATOM   2345  HD2 TYR   174      72.559  74.230  50.440  1.00  1.00      1S   H  
ATOM   2346  HE1 TYR   174      75.323  77.885  52.336  1.00  1.00      1S   H  
ATOM   2347  HE2 TYR   174      75.012  74.036  50.432  1.00  1.00      1S   H  
ATOM   2348  HH  TYR   174      76.951  74.909  51.161  1.00  1.00      1S   H  
ATOM   2349  N   ARG   175      72.454  78.557  49.460  1.00  1.00      1S   N  
ATOM   2350  CA  ARG   175      73.047  79.239  48.363  1.00  1.00      1S   C  
ATOM   2351  C   ARG   175      74.212  79.941  48.947  1.00  1.00      1S   C  
ATOM   2352  O   ARG   175      74.574  79.758  50.107  1.00  1.00      1S   O  
ATOM   2353  CB  ARG   175      72.069  80.281  47.742  1.00  1.00      1S   C  
ATOM   2354  CG  ARG   175      71.440  81.246  48.766  1.00  1.00      1S   C  
ATOM   2355  CD  ARG   175      70.391  82.206  48.185  1.00  1.00      1S   C  
ATOM   2356  NE  ARG   175      71.086  83.380  47.567  1.00  1.00      1S   N  
ATOM   2357  CZ  ARG   175      70.472  84.272  46.746  1.00  1.00      1S   C  
ATOM   2358  NH1 ARG   175      69.131  84.273  46.575  1.00  1.00      1S   N1+
ATOM   2359  NH2 ARG   175      71.219  85.195  46.090  1.00  1.00      1S   N  
ATOM   2360  HN  ARG   175      72.766  78.819  50.371  1.00  0.00      1S   H  
ATOM   2361  HA  ARG   175      73.397  78.536  47.622  1.00  1.00      1S   H  
ATOM   2362  HB1 ARG   175      71.226  79.710  47.297  1.00  1.00      1S   H  
ATOM   2363  HB2 ARG   175      72.547  80.840  46.912  1.00  1.00      1S   H  
ATOM   2364  HG1 ARG   175      72.229  81.818  49.299  1.00  1.00      1S   H  
ATOM   2365  HG2 ARG   175      70.922  80.622  49.526  1.00  1.00      1S   H  
ATOM   2366  HD1 ARG   175      69.731  82.587  48.994  1.00  1.00      1S   H  
ATOM   2367  HD2 ARG   175      69.779  81.689  47.414  1.00  1.00      1S   H  
ATOM   2368  HE  ARG   175      72.067  83.507  47.750  1.00  1.00      1S   H  
ATOM   2369 HH11 ARG   175      68.548  83.696  47.149  1.00  0.00      1S   H  
ATOM   2370 HH12 ARG   175      68.705  84.959  45.980  1.00  0.00      1S   H  
ATOM   2371 HH21 ARG   175      70.781  85.846  45.467  1.00  0.00      1S   H  
ATOM   2372 HH22 ARG   175      72.172  85.330  46.364  1.00  0.00      1S   H  
ATOM   2373  N   ALA   176      74.790  80.804  48.112  1.00  1.00      1S   N  
ATOM   2374  CA  ALA   176      75.639  81.893  48.474  1.00  1.00      1S   C  
ATOM   2375  C   ALA   176      76.875  81.561  49.289  1.00  1.00      1S   C  
ATOM   2376  O   ALA   176      77.346  82.383  50.069  1.00  1.00      1S   O  
ATOM   2377  CB  ALA   176      74.820  83.068  49.025  1.00  1.00      1S   C  
ATOM   2378  HN  ALA   176      74.527  80.798  47.150  1.00  0.00      1S   H  
ATOM   2379  HA  ALA   176      76.016  82.246  47.527  1.00  1.00      1S   H  
ATOM   2380  HB1 ALA   176      74.393  82.820  50.019  1.00  1.00      1S   H  
ATOM   2381  HB2 ALA   176      73.979  83.280  48.327  1.00  1.00      1S   H  
ATOM   2382  HB3 ALA   176      75.438  83.985  49.100  1.00  1.00      1S   H  
ATOM   2383  N   THR   177      77.526  80.405  48.976  1.00  1.00      1S   N  
ATOM   2384  CA  THR   177      78.983  80.292  48.944  1.00  1.00      1S   C  
ATOM   2385  C   THR   177      79.520  80.930  47.643  1.00  1.00      1S   C  
ATOM   2386  O   THR   177      80.469  80.452  47.024  1.00  1.00      1S   O  
ATOM   2387  CB  THR   177      79.525  78.869  49.128  1.00  1.00      1S   C  
ATOM   2388  CG2 THR   177      78.888  78.197  50.359  1.00  1.00      1S   C  
ATOM   2389  OG1 THR   177      79.272  78.034  48.014  1.00  1.00      1S   O  
ATOM   2390  HN  THR   177      77.042  79.650  48.542  1.00  0.00      1S   H  
ATOM   2391  HA  THR   177      79.367  80.872  49.771  1.00  1.00      1S   H  
ATOM   2392  HB  THR   177      80.627  78.909  49.273  1.00  1.00      1S   H  
ATOM   2393  HG1 THR   177      79.755  78.409  47.270  1.00  1.00      1S   H  
ATOM   2394 HG21 THR   177      77.797  78.049  50.210  1.00  0.00      1S   H  
ATOM   2395 HG22 THR   177      79.047  78.808  51.269  1.00  0.00      1S   H  
ATOM   2396 HG23 THR   177      79.343  77.196  50.522  1.00  0.00      1S   H  
ATOM   2397  N   HSE   178      78.872  82.049  47.246  1.00  1.00      1S   N  
ATOM   2398  CA  HSE   178      79.053  83.001  46.172  1.00  1.00      1S   C  
ATOM   2399  C   HSE   178      79.102  82.526  44.736  1.00  1.00      1S   C  
ATOM   2400  O   HSE   178      79.046  83.366  43.840  1.00  1.00      1S   O  
ATOM   2401  CB  HSE   178      80.186  84.014  46.449  1.00  1.00      1S   C  
ATOM   2402  CG  HSE   178      80.169  84.584  47.850  1.00  1.00      1S   C  
ATOM   2403  CD2 HSE   178      81.232  84.914  48.631  1.00  1.00      1S   C  
ATOM   2404  ND1 HSE   178      78.984  84.782  48.544  1.00  1.00      1S   N  
ATOM   2405  CE1 HSE   178      79.359  85.195  49.738  1.00  1.00      1S   C  
ATOM   2406  NE2 HSE   178      80.708  85.303  49.842  1.00  1.00      1S   N  
ATOM   2407  HN  HSE   178      78.151  82.362  47.857  1.00  0.00      1S   H  
ATOM   2408  HA  HSE   178      78.142  83.581  46.222  1.00  1.00      1S   H  
ATOM   2409  HB1 HSE   178      80.113  84.863  45.736  1.00  1.00      1S   H  
ATOM   2410  HB2 HSE   178      81.169  83.516  46.302  1.00  1.00      1S   H  
ATOM   2411  HD2 HSE   178      82.289  84.895  48.407  1.00  1.00      1S   H  
ATOM   2412  HE1 HSE   178      78.682  85.423  50.560  1.00  1.00      1S   H  
ATOM   2413  HE2 HSE   178      81.231  85.609  50.638  1.00  1.00      1S   H  
ATOM   2414  N   GLN   179      79.212  81.202  44.467  1.00  1.00      1S   N  
ATOM   2415  CA  GLN   179      79.416  80.606  43.154  1.00  1.00      1S   C  
ATOM   2416  C   GLN   179      80.817  80.761  42.651  1.00  1.00      1S   C  
ATOM   2417  O   GLN   179      81.434  79.803  42.189  1.00  1.00      1S   O  
ATOM   2418  CB  GLN   179      78.388  80.861  42.046  1.00  1.00      1S   C  
ATOM   2419  CG  GLN   179      78.665  80.029  40.777  1.00  1.00      1S   C  
ATOM   2420  CD  GLN   179      77.392  79.960  39.939  1.00  1.00      1S   C  
ATOM   2421  NE2 GLN   179      77.106  81.074  39.214  1.00  1.00      1S   N  
ATOM   2422  OE1 GLN   179      76.665  78.960  39.959  1.00  1.00      1S   O  
ATOM   2423  HN  GLN   179      79.203  80.546  45.219  1.00  0.00      1S   H  
ATOM   2424  HA  GLN   179      79.267  79.564  43.315  1.00  1.00      1S   H  
ATOM   2425  HB1 GLN   179      78.309  81.940  41.806  1.00  1.00      1S   H  
ATOM   2426  HB2 GLN   179      77.415  80.520  42.448  1.00  1.00      1S   H  
ATOM   2427  HG1 GLN   179      78.958  78.995  41.056  1.00  1.00      1S   H  
ATOM   2428  HG2 GLN   179      79.490  80.483  40.189  1.00  1.00      1S   H  
ATOM   2429 HE21 GLN   179      76.186  81.176  38.832  1.00  0.00      1S   H  
ATOM   2430 HE22 GLN   179      77.738  81.847  39.216  1.00  0.00      1S   H  
ATOM   2431  N   GLU   180      81.368  81.982  42.767  1.00  1.00      1S   N  
ATOM   2432  CA  GLU   180      82.754  82.263  42.517  1.00  1.00      1S   C  
ATOM   2433  C   GLU   180      83.537  82.191  43.796  1.00  1.00      1S   C  
ATOM   2434  O   GLU   180      84.577  82.822  43.957  1.00  1.00      1S   O  
ATOM   2435  CB  GLU   180      82.935  83.601  41.783  1.00  1.00      1S   C  
ATOM   2436  CG  GLU   180      82.493  83.422  40.318  1.00  1.00      1S   C  
ATOM   2437  CD  GLU   180      82.819  84.649  39.481  1.00  1.00      1S   C  
ATOM   2438  OE1 GLU   180      84.022  85.008  39.387  1.00  1.00      1S   O  
ATOM   2439  OE2 GLU   180      81.863  85.248  38.920  1.00  1.00      1S   O1-
ATOM   2440  HN  GLU   180      80.818  82.752  43.087  1.00  0.00      1S   H  
ATOM   2441  HA  GLU   180      83.158  81.494  41.874  1.00  1.00      1S   H  
ATOM   2442  HB1 GLU   180      84.005  83.905  41.798  1.00  1.00      1S   H  
ATOM   2443  HB2 GLU   180      82.335  84.391  42.282  1.00  1.00      1S   H  
ATOM   2444  HG1 GLU   180      81.403  83.214  40.276  1.00  1.00      1S   H  
ATOM   2445  HG2 GLU   180      83.032  82.552  39.881  1.00  1.00      1S   H  
ATOM   2446  N   ALA   181      83.093  81.294  44.701  1.00  1.00      1S   N  
ATOM   2447  CA  ALA   181      83.999  80.313  45.218  1.00  1.00      1S   C  
ATOM   2448  C   ALA   181      83.558  79.044  44.540  1.00  1.00      1S   C  
ATOM   2449  O   ALA   181      84.288  78.479  43.730  1.00  1.00      1S   O  
ATOM   2450  CB  ALA   181      84.035  80.248  46.757  1.00  1.00      1S   C  
ATOM   2451  HN  ALA   181      82.138  81.015  44.721  1.00  0.00      1S   H  
ATOM   2452  HA  ALA   181      84.993  80.510  44.859  1.00  1.00      1S   H  
ATOM   2453  HB1 ALA   181      83.013  80.212  47.183  1.00  1.00      1S   H  
ATOM   2454  HB2 ALA   181      84.532  81.157  47.156  1.00  1.00      1S   H  
ATOM   2455  HB3 ALA   181      84.615  79.367  47.104  1.00  1.00      1S   H  
ATOM   2456  N   ILE   182      82.314  78.612  44.805  1.00  1.00      1S   N  
ATOM   2457  CA  ILE   182      81.751  77.418  44.242  1.00  1.00      1S   C  
ATOM   2458  C   ILE   182      80.279  77.569  44.296  1.00  1.00      1S   C  
ATOM   2459  O   ILE   182      79.739  78.243  45.172  1.00  1.00      1S   O  
ATOM   2460  CB  ILE   182      82.004  76.158  45.039  1.00  1.00      1S   C  
ATOM   2461  CG1 ILE   182      81.778  76.362  46.584  1.00  1.00      1S   C  
ATOM   2462  CG2 ILE   182      83.264  75.470  44.476  1.00  1.00      1S   C  
ATOM   2463  CD  ILE   182      82.571  77.364  47.430  1.00  1.00      1S   C  
ATOM   2464  HN  ILE   182      81.722  79.090  45.451  1.00  0.00      1S   H  
ATOM   2465  HA  ILE   182      82.050  77.313  43.208  1.00  1.00      1S   H  
ATOM   2466  HB  ILE   182      81.245  75.384  44.759  1.00  1.00      1S   H  
ATOM   2467 HG11 ILE   182      81.883  75.385  47.070  1.00  0.00      1S   H  
ATOM   2468 HG12 ILE   182      80.707  76.598  46.731  1.00  0.00      1S   H  
ATOM   2469 HG21 ILE   182      84.140  76.134  44.528  1.00  0.00      1S   H  
ATOM   2470 HG22 ILE   182      83.094  75.224  43.405  1.00  0.00      1S   H  
ATOM   2471 HG23 ILE   182      83.470  74.514  44.995  1.00  0.00      1S   H  
ATOM   2472  HD1 ILE   182      82.147  78.379  47.312  1.00  1.00      1S   H  
ATOM   2473  HD2 ILE   182      83.646  77.364  47.156  1.00  1.00      1S   H  
ATOM   2474  HD3 ILE   182      82.477  77.114  48.507  1.00  1.00      1S   H  
ATOM   2475  N   ASN   183      79.586  76.848  43.389  1.00  1.00      1S   N  
ATOM   2476  CA  ASN   183      78.185  76.549  43.532  1.00  1.00      1S   C  
ATOM   2477  C   ASN   183      77.982  75.306  44.367  1.00  1.00      1S   C  
ATOM   2478  O   ASN   183      77.062  74.522  44.150  1.00  1.00      1S   O  
ATOM   2479  CB  ASN   183      77.393  76.482  42.206  1.00  1.00      1S   C  
ATOM   2480  CG  ASN   183      78.145  75.757  41.087  1.00  1.00      1S   C  
ATOM   2481  ND2 ASN   183      77.819  76.165  39.827  1.00  1.00      1S   N  
ATOM   2482  OD1 ASN   183      78.981  74.877  41.309  1.00  1.00      1S   O  
ATOM   2483  HN  ASN   183      80.040  76.382  42.632  1.00  0.00      1S   H  
ATOM   2484  HA  ASN   183      77.752  77.360  44.085  1.00  1.00      1S   H  
ATOM   2485  HB1 ASN   183      77.205  77.531  41.892  1.00  1.00      1S   H  
ATOM   2486  HB2 ASN   183      76.400  76.008  42.350  1.00  1.00      1S   H  
ATOM   2487 HD21 ASN   183      77.179  76.928  39.706  1.00  0.00      1S   H  
ATOM   2488 HD22 ASN   183      78.241  75.723  39.038  1.00  0.00      1S   H  
ATOM   2489  N   CYS   184      78.804  75.157  45.424  1.00  1.00      1S   N  
ATOM   2490  CA  CYS   184      78.627  74.216  46.491  1.00  1.00      1S   C  
ATOM   2491  C   CYS   184      77.897  74.993  47.566  1.00  1.00      1S   C  
ATOM   2492  O   CYS   184      78.398  75.327  48.640  1.00  1.00      1S   O  
ATOM   2493  CB  CYS   184      79.978  73.586  46.868  1.00  1.00      1S   C  
ATOM   2494  SG  CYS   184      80.024  71.849  46.420  1.00  1.00      1S   S  
ATOM   2495  HN  CYS   184      79.564  75.789  45.556  1.00  0.00      1S   H  
ATOM   2496  HA  CYS   184      77.951  73.437  46.164  1.00  1.00      1S   H  
ATOM   2497  HB1 CYS   184      80.251  73.775  47.930  1.00  1.00      1S   H  
ATOM   2498  HB2 CYS   184      80.769  74.018  46.238  1.00  1.00      1S   H  
ATOM   2499  N   TYR   185      76.646  75.292  47.167  1.00  1.00      1S   N  
ATOM   2500  CA  TYR   185      75.901  76.507  47.366  1.00  1.00      1S   C  
ATOM   2501  C   TYR   185      74.599  76.117  46.762  1.00  1.00      1S   C  
ATOM   2502  O   TYR   185      73.562  76.108  47.414  1.00  1.00      1S   O  
ATOM   2503  CB  TYR   185      76.610  77.739  46.648  1.00  1.00      1S   C  
ATOM   2504  CG  TYR   185      76.040  78.721  45.595  1.00  1.00      1S   C  
ATOM   2505  CD1 TYR   185      75.488  78.436  44.327  1.00  1.00      1S   C  
ATOM   2506  CD2 TYR   185      76.382  80.067  45.783  1.00  1.00      1S   C  
ATOM   2507  CE1 TYR   185      75.126  79.438  43.414  1.00  1.00      1S   C  
ATOM   2508  CE2 TYR   185      75.989  81.092  44.929  1.00  1.00      1S   C  
ATOM   2509  CZ  TYR   185      75.355  80.780  43.736  1.00  1.00      1S   C  
ATOM   2510  OH  TYR   185      75.187  81.831  42.816  1.00  1.00      1S   O  
ATOM   2511  HN  TYR   185      76.261  74.732  46.438  1.00  0.00      1S   H  
ATOM   2512  HA  TYR   185      75.772  76.675  48.428  1.00  1.00      1S   H  
ATOM   2513  HB1 TYR   185      77.552  77.367  46.208  1.00  1.00      1S   H  
ATOM   2514  HB2 TYR   185      76.913  78.369  47.509  1.00  1.00      1S   H  
ATOM   2515  HD1 TYR   185      75.425  77.434  43.965  1.00  1.00      1S   H  
ATOM   2516  HD2 TYR   185      76.987  80.324  46.620  1.00  1.00      1S   H  
ATOM   2517  HE1 TYR   185      74.745  79.158  42.444  1.00  1.00      1S   H  
ATOM   2518  HE2 TYR   185      76.264  82.114  45.148  1.00  1.00      1S   H  
ATOM   2519  HH  TYR   185      74.948  81.468  41.954  1.00  1.00      1S   H  
ATOM   2520  N   ALA   186      74.682  75.734  45.480  1.00  1.00      1S   N  
ATOM   2521  CA  ALA   186      73.643  75.579  44.504  1.00  1.00      1S   C  
ATOM   2522  C   ALA   186      72.793  76.802  44.206  1.00  1.00      1S   C  
ATOM   2523  O   ALA   186      72.749  77.233  43.055  1.00  1.00      1S   O  
ATOM   2524  CB  ALA   186      72.838  74.286  44.655  1.00  1.00      1S   C  
ATOM   2525  HN  ALA   186      75.590  75.616  45.082  1.00  0.00      1S   H  
ATOM   2526  HA  ALA   186      74.204  75.431  43.593  1.00  1.00      1S   H  
ATOM   2527  HB1 ALA   186      72.251  74.289  45.596  1.00  1.00      1S   H  
ATOM   2528  HB2 ALA   186      73.529  73.417  44.674  1.00  1.00      1S   H  
ATOM   2529  HB3 ALA   186      72.154  74.158  43.788  1.00  1.00      1S   H  
ATOM   2530  N   ASN   187      72.054  77.386  45.182  1.00  1.00      1S   N  
ATOM   2531  CA  ASN   187      70.756  77.911  44.810  1.00  1.00      1S   C  
ATOM   2532  C   ASN   187      70.621  79.408  44.697  1.00  1.00      1S   C  
ATOM   2533  O   ASN   187      69.720  80.020  45.269  1.00  1.00      1S   O  
ATOM   2534  CB  ASN   187      69.594  77.280  45.601  1.00  1.00      1S   C  
ATOM   2535  CG  ASN   187      69.844  75.764  45.729  1.00  1.00      1S   C  
ATOM   2536  ND2 ASN   187      69.746  75.038  44.582  1.00  1.00      1S   N  
ATOM   2537  OD1 ASN   187      70.129  75.233  46.804  1.00  1.00      1S   O  
ATOM   2538  HN  ASN   187      72.189  77.189  46.154  1.00  0.00      1S   H  
ATOM   2539  HA  ASN   187      70.541  77.571  43.808  1.00  1.00      1S   H  
ATOM   2540  HB1 ASN   187      68.648  77.460  45.051  1.00  1.00      1S   H  
ATOM   2541  HB2 ASN   187      69.494  77.725  46.608  1.00  1.00      1S   H  
ATOM   2542 HD21 ASN   187      69.925  74.056  44.602  1.00  0.00      1S   H  
ATOM   2543 HD22 ASN   187      69.518  75.500  43.723  1.00  0.00      1S   H  
ATOM   2544  N   GLU   188      71.416  79.985  43.758  1.00  1.00      1S   N  
ATOM   2545  CA  GLU   188      70.928  81.055  42.904  1.00  1.00      1S   C  
ATOM   2546  C   GLU   188      69.882  80.543  41.933  1.00  1.00      1S   C  
ATOM   2547  O   GLU   188      69.251  81.315  41.219  1.00  1.00      1S   O  
ATOM   2548  CB  GLU   188      71.998  81.737  42.024  1.00  1.00      1S   C  
ATOM   2549  CG  GLU   188      72.570  80.863  40.886  1.00  1.00      1S   C  
ATOM   2550  CD  GLU   188      73.323  81.751  39.905  1.00  1.00      1S   C  
ATOM   2551  OE1 GLU   188      72.676  82.279  38.961  1.00  1.00      1S   O  
ATOM   2552  OE2 GLU   188      74.553  81.921  40.095  1.00  1.00      1S   O1-
ATOM   2553  HN  GLU   188      72.265  79.555  43.463  1.00  0.00      1S   H  
ATOM   2554  HA  GLU   188      70.478  81.810  43.536  1.00  1.00      1S   H  
ATOM   2555  HB1 GLU   188      72.811  82.098  42.684  1.00  1.00      1S   H  
ATOM   2556  HB2 GLU   188      71.536  82.645  41.571  1.00  1.00      1S   H  
ATOM   2557  HG1 GLU   188      71.773  80.351  40.307  1.00  1.00      1S   H  
ATOM   2558  HG2 GLU   188      73.242  80.083  41.291  1.00  1.00      1S   H  
ATOM   2559  N   THR   189      69.629  79.211  41.903  1.00  1.00      1S   N  
ATOM   2560  CA  THR   189      68.484  78.624  41.241  1.00  1.00      1S   C  
ATOM   2561  C   THR   189      67.185  79.009  41.947  1.00  1.00      1S   C  
ATOM   2562  O   THR   189      66.102  78.683  41.465  1.00  1.00      1S   O  
ATOM   2563  CB  THR   189      68.572  77.109  41.102  1.00  1.00      1S   C  
ATOM   2564  CG2 THR   189      69.820  76.712  40.288  1.00  1.00      1S   C  
ATOM   2565  OG1 THR   189      68.658  76.476  42.364  1.00  1.00      1S   O  
ATOM   2566  HN  THR   189      70.201  78.571  42.408  1.00  0.00      1S   H  
ATOM   2567  HA  THR   189      68.445  79.039  40.244  1.00  1.00      1S   H  
ATOM   2568  HB  THR   189      67.668  76.723  40.578  1.00  1.00      1S   H  
ATOM   2569  HG1 THR   189      68.437  75.553  42.209  1.00  1.00      1S   H  
ATOM   2570 HG21 THR   189      70.753  77.028  40.800  1.00  0.00      1S   H  
ATOM   2571 HG22 THR   189      69.790  77.180  39.281  1.00  0.00      1S   H  
ATOM   2572 HG23 THR   189      69.855  75.609  40.158  1.00  0.00      1S   H  
ATOM   2573  N   CYS   190      67.274  79.742  43.088  1.00  1.00      1S   N  
ATOM   2574  CA  CYS   190      66.181  80.504  43.637  1.00  1.00      1S   C  
ATOM   2575  C   CYS   190      66.716  81.872  43.997  1.00  1.00      1S   C  
ATOM   2576  O   CYS   190      66.580  82.312  45.133  1.00  1.00      1S   O  
ATOM   2577  CB  CYS   190      65.566  79.864  44.907  1.00  1.00      1S   C  
ATOM   2578  SG  CYS   190      64.855  78.232  44.559  1.00  1.00      1S   S  
ATOM   2579  HN  CYS   190      68.159  79.912  43.516  1.00  0.00      1S   H  
ATOM   2580  HA  CYS   190      65.415  80.636  42.885  1.00  1.00      1S   H  
ATOM   2581  HB1 CYS   190      64.763  80.528  45.296  1.00  1.00      1S   H  
ATOM   2582  HB2 CYS   190      66.343  79.773  45.696  1.00  1.00      1S   H  
ATOM   2583  HG1 CYS   190      64.544  78.511  43.301  1.00  0.00      1S   H  
ATOM   2584  N   CYS   191      67.327  82.616  43.036  1.00  1.00      1S   N  
ATOM   2585  CA  CYS   191      67.875  83.945  43.284  1.00  1.00      1S   C  
ATOM   2586  C   CYS   191      66.774  84.937  43.583  1.00  1.00      1S   C  
ATOM   2587  O   CYS   191      66.987  85.915  44.298  1.00  1.00      1S   O  
ATOM   2588  CB  CYS   191      68.765  84.478  42.133  1.00  1.00      1S   C  
ATOM   2589  SG  CYS   191      70.023  85.668  42.708  1.00  1.00      1S   S  
ATOM   2590  HN  CYS   191      67.466  82.254  42.116  1.00  0.00      1S   H  
ATOM   2591  HA  CYS   191      68.492  83.847  44.162  1.00  1.00      1S   H  
ATOM   2592  HB1 CYS   191      68.138  84.914  41.326  1.00  1.00      1S   H  
ATOM   2593  HB2 CYS   191      69.301  83.619  41.689  1.00  1.00      1S   H  
ATOM   2594  HG1 CYS   191      70.734  85.634  41.590  1.00  0.00      1S   H  
ATOM   2595  N   ASP   192      65.566  84.595  43.069  1.00  1.00      1S   N  
ATOM   2596  CA  ASP   192      64.205  84.898  43.469  1.00  1.00      1S   C  
ATOM   2597  C   ASP   192      64.056  85.029  44.971  1.00  1.00      1S   C  
ATOM   2598  O   ASP   192      63.653  84.090  45.656  1.00  1.00      1S   O  
ATOM   2599  CB  ASP   192      63.293  83.715  43.019  1.00  1.00      1S   C  
ATOM   2600  CG  ASP   192      63.571  83.318  41.565  1.00  1.00      1S   C  
ATOM   2601  OD1 ASP   192      64.542  82.544  41.342  1.00  1.00      1S   O  
ATOM   2602  OD2 ASP   192      62.826  83.785  40.669  1.00  1.00      1S   O1-
ATOM   2603  HN  ASP   192      65.564  83.887  42.362  1.00  0.00      1S   H  
ATOM   2604  HA  ASP   192      63.906  85.819  42.988  1.00  1.00      1S   H  
ATOM   2605  HB1 ASP   192      62.223  83.980  43.137  1.00  1.00      1S   H  
ATOM   2606  HB2 ASP   192      63.501  82.810  43.636  1.00  1.00      1S   H  
ATOM   2607  N   PHE   193      64.434  86.209  45.522  1.00  1.00      1S   N  
ATOM   2608  CA  PHE   193      64.908  86.326  46.885  1.00  1.00      1S   C  
ATOM   2609  C   PHE   193      63.862  86.027  47.925  1.00  1.00      1S   C  
ATOM   2610  O   PHE   193      64.193  85.524  48.993  1.00  1.00      1S   O  
ATOM   2611  CB  PHE   193      65.634  87.671  47.168  1.00  1.00      1S   C  
ATOM   2612  CG  PHE   193      64.794  88.883  46.854  1.00  1.00      1S   C  
ATOM   2613  CD1 PHE   193      63.858  89.352  47.787  1.00  1.00      1S   C  
ATOM   2614  CD2 PHE   193      64.951  89.580  45.642  1.00  1.00      1S   C  
ATOM   2615  CE1 PHE   193      63.084  90.485  47.522  1.00  1.00      1S   C  
ATOM   2616  CE2 PHE   193      64.179  90.718  45.372  1.00  1.00      1S   C  
ATOM   2617  CZ  PHE   193      63.245  91.170  46.312  1.00  1.00      1S   C  
ATOM   2618  HN  PHE   193      64.650  86.992  44.945  1.00  0.00      1S   H  
ATOM   2619  HA  PHE   193      65.665  85.565  46.994  1.00  1.00      1S   H  
ATOM   2620  HB1 PHE   193      66.549  87.721  46.539  1.00  1.00      1S   H  
ATOM   2621  HB2 PHE   193      65.953  87.727  48.233  1.00  1.00      1S   H  
ATOM   2622  HD1 PHE   193      63.731  88.823  48.718  1.00  1.00      1S   H  
ATOM   2623  HD2 PHE   193      65.675  89.239  44.917  1.00  1.00      1S   H  
ATOM   2624  HE1 PHE   193      62.364  90.828  48.250  1.00  1.00      1S   H  
ATOM   2625  HE2 PHE   193      64.306  91.247  44.439  1.00  1.00      1S   H  
ATOM   2626  HZ  PHE   193      62.647  92.045  46.104  1.00  1.00      1S   H  
ATOM   2627  N   PHE   194      62.577  86.296  47.599  1.00  1.00      1S   N  
ATOM   2628  CA  PHE   194      61.391  86.097  48.407  1.00  1.00      1S   C  
ATOM   2629  C   PHE   194      61.345  84.779  49.153  1.00  1.00      1S   C  
ATOM   2630  O   PHE   194      61.218  84.781  50.373  1.00  1.00      1S   O  
ATOM   2631  CB  PHE   194      60.108  86.213  47.554  1.00  1.00      1S   C  
ATOM   2632  CG  PHE   194      60.063  87.548  46.854  1.00  1.00      1S   C  
ATOM   2633  CD1 PHE   194      60.279  87.635  45.468  1.00  1.00      1S   C  
ATOM   2634  CD2 PHE   194      59.801  88.726  47.577  1.00  1.00      1S   C  
ATOM   2635  CE1 PHE   194      60.220  88.871  44.811  1.00  1.00      1S   C  
ATOM   2636  CE2 PHE   194      59.735  89.963  46.922  1.00  1.00      1S   C  
ATOM   2637  CZ  PHE   194      59.943  90.035  45.538  1.00  1.00      1S   C  
ATOM   2638  HN  PHE   194      62.388  86.714  46.714  1.00  0.00      1S   H  
ATOM   2639  HA  PHE   194      61.386  86.883  49.148  1.00  1.00      1S   H  
ATOM   2640  HB1 PHE   194      59.202  86.133  48.192  1.00  1.00      1S   H  
ATOM   2641  HB2 PHE   194      60.077  85.410  46.786  1.00  1.00      1S   H  
ATOM   2642  HD1 PHE   194      60.489  86.740  44.900  1.00  1.00      1S   H  
ATOM   2643  HD2 PHE   194      59.642  88.679  48.644  1.00  1.00      1S   H  
ATOM   2644  HE1 PHE   194      60.383  88.925  43.745  1.00  1.00      1S   H  
ATOM   2645  HE2 PHE   194      59.530  90.862  47.485  1.00  1.00      1S   H  
ATOM   2646  HZ  PHE   194      59.894  90.989  45.034  1.00  1.00      1S   H  
ATOM   2647  N   THR   195      61.481  83.630  48.444  1.00  1.00      1S   N  
ATOM   2648  CA  THR   195      61.420  82.277  48.987  1.00  1.00      1S   C  
ATOM   2649  C   THR   195      62.416  82.079  50.112  1.00  1.00      1S   C  
ATOM   2650  O   THR   195      62.112  81.501  51.155  1.00  1.00      1S   O  
ATOM   2651  CB  THR   195      61.684  81.244  47.891  1.00  1.00      1S   C  
ATOM   2652  CG2 THR   195      61.538  79.794  48.401  1.00  1.00      1S   C  
ATOM   2653  OG1 THR   195      60.759  81.436  46.827  1.00  1.00      1S   O  
ATOM   2654  HN  THR   195      61.599  83.666  47.453  1.00  0.00      1S   H  
ATOM   2655  HA  THR   195      60.427  82.133  49.388  1.00  1.00      1S   H  
ATOM   2656  HB  THR   195      62.706  81.383  47.474  1.00  1.00      1S   H  
ATOM   2657  HG1 THR   195      61.043  80.857  46.116  1.00  1.00      1S   H  
ATOM   2658 HG21 THR   195      60.523  79.628  48.819  1.00  0.00      1S   H  
ATOM   2659 HG22 THR   195      62.288  79.565  49.186  1.00  0.00      1S   H  
ATOM   2660 HG23 THR   195      61.694  79.077  47.566  1.00  0.00      1S   H  
ATOM   2661  N   ASN   196      63.639  82.600  49.905  1.00  1.00      1S   N  
ATOM   2662  CA  ASN   196      64.777  82.433  50.766  1.00  1.00      1S   C  
ATOM   2663  C   ASN   196      64.757  83.375  51.938  1.00  1.00      1S   C  
ATOM   2664  O   ASN   196      65.140  82.979  53.036  1.00  1.00      1S   O  
ATOM   2665  CB  ASN   196      66.149  82.483  50.028  1.00  1.00      1S   C  
ATOM   2666  CG  ASN   196      66.227  83.212  48.681  1.00  1.00      1S   C  
ATOM   2667  ND2 ASN   196      65.484  82.684  47.669  1.00  1.00      1S   N  
ATOM   2668  OD1 ASN   196      67.004  84.157  48.535  1.00  1.00      1S   O  
ATOM   2669  HN  ASN   196      63.822  83.122  49.074  1.00  0.00      1S   H  
ATOM   2670  HA  ASN   196      64.701  81.447  51.200  1.00  1.00      1S   H  
ATOM   2671  HB1 ASN   196      66.407  81.435  49.775  1.00  1.00      1S   H  
ATOM   2672  HB2 ASN   196      66.949  82.869  50.693  1.00  1.00      1S   H  
ATOM   2673 HD21 ASN   196      65.579  83.040  46.737  1.00  0.00      1S   H  
ATOM   2674 HD22 ASN   196      64.871  81.914  47.847  1.00  0.00      1S   H  
ATOM   2675  N   GLN   197      64.290  84.634  51.756  1.00  1.00      1S   N  
ATOM   2676  CA  GLN   197      64.214  85.585  52.845  1.00  1.00      1S   C  
ATOM   2677  C   GLN   197      63.027  85.289  53.731  1.00  1.00      1S   C  
ATOM   2678  O   GLN   197      63.087  85.541  54.926  1.00  1.00      1S   O  
ATOM   2679  CB  GLN   197      64.195  87.073  52.403  1.00  1.00      1S   C  
ATOM   2680  CG  GLN   197      63.000  87.484  51.520  1.00  1.00      1S   C  
ATOM   2681  CD  GLN   197      62.885  88.999  51.291  1.00  1.00      1S   C  
ATOM   2682  NE2 GLN   197      64.024  89.742  51.370  1.00  1.00      1S   N  
ATOM   2683  OE1 GLN   197      61.783  89.487  51.021  1.00  1.00      1S   O  
ATOM   2684  HN  GLN   197      63.984  84.955  50.862  1.00  0.00      1S   H  
ATOM   2685  HA  GLN   197      65.102  85.461  53.449  1.00  1.00      1S   H  
ATOM   2686  HB1 GLN   197      65.138  87.273  51.846  1.00  1.00      1S   H  
ATOM   2687  HB2 GLN   197      64.207  87.708  53.319  1.00  1.00      1S   H  
ATOM   2688  HG1 GLN   197      62.048  87.146  51.979  1.00  1.00      1S   H  
ATOM   2689  HG2 GLN   197      63.096  86.993  50.534  1.00  1.00      1S   H  
ATOM   2690 HE21 GLN   197      63.974  90.728  51.217  1.00  0.00      1S   H  
ATOM   2691 HE22 GLN   197      64.900  89.302  51.568  1.00  0.00      1S   H  
ATOM   2692  N   ALA   198      61.932  84.710  53.181  1.00  1.00      1S   N  
ATOM   2693  CA  ALA   198      60.751  84.340  53.929  1.00  1.00      1S   C  
ATOM   2694  C   ALA   198      61.028  83.165  54.829  1.00  1.00      1S   C  
ATOM   2695  O   ALA   198      60.630  83.186  55.993  1.00  1.00      1S   O  
ATOM   2696  CB  ALA   198      59.563  84.008  53.010  1.00  1.00      1S   C  
ATOM   2697  HN  ALA   198      61.883  84.534  52.199  1.00  0.00      1S   H  
ATOM   2698  HA  ALA   198      60.478  85.179  54.556  1.00  1.00      1S   H  
ATOM   2699  HB1 ALA   198      59.822  83.191  52.305  1.00  1.00      1S   H  
ATOM   2700  HB2 ALA   198      59.292  84.907  52.414  1.00  1.00      1S   H  
ATOM   2701  HB3 ALA   198      58.672  83.706  53.602  1.00  1.00      1S   H  
ATOM   2702  N   TYR   199      61.770  82.133  54.344  1.00  1.00      1S   N  
ATOM   2703  CA  TYR   199      62.260  81.068  55.203  1.00  1.00      1S   C  
ATOM   2704  C   TYR   199      63.175  81.637  56.262  1.00  1.00      1S   C  
ATOM   2705  O   TYR   199      63.015  81.307  57.430  1.00  1.00      1S   O  
ATOM   2706  CB  TYR   199      63.021  79.936  54.450  1.00  1.00      1S   C  
ATOM   2707  CG  TYR   199      63.675  78.924  55.395  1.00  1.00      1S   C  
ATOM   2708  CD1 TYR   199      62.989  77.777  55.820  1.00  1.00      1S   C  
ATOM   2709  CD2 TYR   199      64.956  79.166  55.940  1.00  1.00      1S   C  
ATOM   2710  CE1 TYR   199      63.586  76.877  56.714  1.00  1.00      1S   C  
ATOM   2711  CE2 TYR   199      65.572  78.261  56.801  1.00  1.00      1S   C  
ATOM   2712  CZ  TYR   199      64.885  77.111  57.193  1.00  1.00      1S   C  
ATOM   2713  OH  TYR   199      65.494  76.241  58.120  1.00  1.00      1S   O  
ATOM   2714  HN  TYR   199      62.045  82.090  53.385  1.00  0.00      1S   H  
ATOM   2715  HA  TYR   199      61.405  80.630  55.699  1.00  1.00      1S   H  
ATOM   2716  HB1 TYR   199      63.810  80.392  53.816  1.00  1.00      1S   H  
ATOM   2717  HB2 TYR   199      62.320  79.391  53.782  1.00  1.00      1S   H  
ATOM   2718  HD1 TYR   199      61.983  77.595  55.475  1.00  1.00      1S   H  
ATOM   2719  HD2 TYR   199      65.492  80.065  55.673  1.00  1.00      1S   H  
ATOM   2720  HE1 TYR   199      63.018  76.023  57.045  1.00  1.00      1S   H  
ATOM   2721  HE2 TYR   199      66.560  78.470  57.187  1.00  1.00      1S   H  
ATOM   2722  HH  TYR   199      64.902  75.493  58.242  1.00  1.00      1S   H  
ATOM   2723  N   ALA   200      64.180  82.458  55.876  1.00  1.00      1S   N  
ATOM   2724  CA  ALA   200      65.244  82.862  56.768  1.00  1.00      1S   C  
ATOM   2725  C   ALA   200      64.747  83.745  57.887  1.00  1.00      1S   C  
ATOM   2726  O   ALA   200      65.185  83.603  59.024  1.00  1.00      1S   O  
ATOM   2727  CB  ALA   200      66.377  83.581  56.016  1.00  1.00      1S   C  
ATOM   2728  HN  ALA   200      64.287  82.738  54.923  1.00  0.00      1S   H  
ATOM   2729  HA  ALA   200      65.651  81.964  57.213  1.00  1.00      1S   H  
ATOM   2730  HB1 ALA   200      66.002  84.498  55.514  1.00  1.00      1S   H  
ATOM   2731  HB2 ALA   200      66.797  82.907  55.238  1.00  1.00      1S   H  
ATOM   2732  HB3 ALA   200      67.200  83.860  56.709  1.00  1.00      1S   H  
ATOM   2733  N   ILE   201      63.785  84.648  57.586  1.00  1.00      1S   N  
ATOM   2734  CA  ILE   201      63.161  85.549  58.532  1.00  1.00      1S   C  
ATOM   2735  C   ILE   201      62.240  84.783  59.445  1.00  1.00      1S   C  
ATOM   2736  O   ILE   201      62.249  85.028  60.649  1.00  1.00      1S   O  
ATOM   2737  CB  ILE   201      62.434  86.699  57.833  1.00  1.00      1S   C  
ATOM   2738  CG1 ILE   201      63.461  87.681  57.205  1.00  1.00      1S   C  
ATOM   2739  CG2 ILE   201      61.445  87.437  58.766  1.00  1.00      1S   C  
ATOM   2740  CD  ILE   201      64.201  88.574  58.209  1.00  1.00      1S   C  
ATOM   2741  HN  ILE   201      63.457  84.737  56.646  1.00  0.00      1S   H  
ATOM   2742  HA  ILE   201      63.942  85.957  59.157  1.00  1.00      1S   H  
ATOM   2743  HB  ILE   201      61.831  86.266  57.000  1.00  1.00      1S   H  
ATOM   2744 HG11 ILE   201      62.918  88.336  56.488  1.00  0.00      1S   H  
ATOM   2745 HG12 ILE   201      64.210  87.105  56.621  1.00  0.00      1S   H  
ATOM   2746 HG21 ILE   201      61.942  87.729  59.715  1.00  0.00      1S   H  
ATOM   2747 HG22 ILE   201      60.569  86.797  59.003  1.00  0.00      1S   H  
ATOM   2748 HG23 ILE   201      61.070  88.354  58.264  1.00  0.00      1S   H  
ATOM   2749  HD1 ILE   201      64.756  87.964  58.952  1.00  1.00      1S   H  
ATOM   2750  HD2 ILE   201      63.493  89.234  58.752  1.00  1.00      1S   H  
ATOM   2751  HD3 ILE   201      64.931  89.219  57.674  1.00  1.00      1S   H  
ATOM   2752  N   ALA   202      61.454  83.809  58.920  1.00  1.00      1S   N  
ATOM   2753  CA  ALA   202      60.623  82.947  59.735  1.00  1.00      1S   C  
ATOM   2754  C   ALA   202      61.465  82.135  60.692  1.00  1.00      1S   C  
ATOM   2755  O   ALA   202      61.209  82.128  61.886  1.00  1.00      1S   O  
ATOM   2756  CB  ALA   202      59.742  81.995  58.902  1.00  1.00      1S   C  
ATOM   2757  HN  ALA   202      61.423  83.630  57.938  1.00  0.00      1S   H  
ATOM   2758  HA  ALA   202      59.967  83.579  60.314  1.00  1.00      1S   H  
ATOM   2759  HB1 ALA   202      60.361  81.348  58.247  1.00  1.00      1S   H  
ATOM   2760  HB2 ALA   202      59.055  82.587  58.260  1.00  1.00      1S   H  
ATOM   2761  HB3 ALA   202      59.123  81.350  59.563  1.00  1.00      1S   H  
ATOM   2762  N   SER   203      62.536  81.479  60.203  1.00  1.00      1S   N  
ATOM   2763  CA  SER   203      63.397  80.614  60.986  1.00  1.00      1S   C  
ATOM   2764  C   SER   203      64.184  81.359  62.031  1.00  1.00      1S   C  
ATOM   2765  O   SER   203      64.497  80.811  63.084  1.00  1.00      1S   O  
ATOM   2766  CB  SER   203      64.383  79.846  60.094  1.00  1.00      1S   C  
ATOM   2767  OG  SER   203      63.643  79.049  59.183  1.00  1.00      1S   O  
ATOM   2768  HN  SER   203      62.756  81.533  59.229  1.00  0.00      1S   H  
ATOM   2769  HA  SER   203      62.764  79.901  61.497  1.00  1.00      1S   H  
ATOM   2770  HB1 SER   203      65.028  79.175  60.700  1.00  1.00      1S   H  
ATOM   2771  HB2 SER   203      65.029  80.547  59.520  1.00  1.00      1S   H  
ATOM   2772  HG1 SER   203      63.414  79.625  58.446  1.00  0.00      1S   H  
ATOM   2773  N   SER   204      64.488  82.648  61.778  1.00  1.00      1S   N  
ATOM   2774  CA  SER   204      65.080  83.536  62.749  1.00  1.00      1S   C  
ATOM   2775  C   SER   204      64.077  83.916  63.811  1.00  1.00      1S   C  
ATOM   2776  O   SER   204      64.381  83.835  64.998  1.00  1.00      1S   O  
ATOM   2777  CB  SER   204      65.607  84.833  62.100  1.00  1.00      1S   C  
ATOM   2778  OG  SER   204      66.716  84.546  61.259  1.00  1.00      1S   O  
ATOM   2779  HN  SER   204      64.285  83.055  60.889  1.00  0.00      1S   H  
ATOM   2780  HA  SER   204      65.900  83.019  63.232  1.00  1.00      1S   H  
ATOM   2781  HB1 SER   204      65.946  85.549  62.878  1.00  1.00      1S   H  
ATOM   2782  HB2 SER   204      64.811  85.321  61.497  1.00  1.00      1S   H  
ATOM   2783  HG1 SER   204      66.350  84.148  60.462  1.00  0.00      1S   H  
ATOM   2784  N   ILE   205      62.850  84.346  63.421  1.00  1.00      1S   N  
ATOM   2785  CA  ILE   205      61.880  84.860  64.368  1.00  1.00      1S   C  
ATOM   2786  C   ILE   205      61.289  83.756  65.205  1.00  1.00      1S   C  
ATOM   2787  O   ILE   205      61.434  83.815  66.421  1.00  1.00      1S   O  
ATOM   2788  CB  ILE   205      60.843  85.825  63.797  1.00  1.00      1S   C  
ATOM   2789  CG1 ILE   205      60.216  86.662  64.938  1.00  1.00      1S   C  
ATOM   2790  CG2 ILE   205      59.780  85.129  62.921  1.00  1.00      1S   C  
ATOM   2791  CD  ILE   205      59.314  87.791  64.435  1.00  1.00      1S   C  
ATOM   2792  HN  ILE   205      62.586  84.381  62.458  1.00  0.00      1S   H  
ATOM   2793  HA  ILE   205      62.454  85.470  65.053  1.00  1.00      1S   H  
ATOM   2794  HB  ILE   205      61.398  86.536  63.139  1.00  1.00      1S   H  
ATOM   2795 HG11 ILE   205      61.036  87.109  65.542  1.00  0.00      1S   H  
ATOM   2796 HG12 ILE   205      59.629  85.997  65.608  1.00  0.00      1S   H  
ATOM   2797 HG21 ILE   205      59.078  84.539  63.546  1.00  0.00      1S   H  
ATOM   2798 HG22 ILE   205      60.268  84.453  62.195  1.00  0.00      1S   H  
ATOM   2799 HG23 ILE   205      59.192  85.879  62.355  1.00  0.00      1S   H  
ATOM   2800  HD1 ILE   205      58.397  87.381  63.962  1.00  1.00      1S   H  
ATOM   2801  HD2 ILE   205      59.853  88.411  63.687  1.00  1.00      1S   H  
ATOM   2802  HD3 ILE   205      59.008  88.445  65.281  1.00  1.00      1S   H  
ATOM   2803  N   VAL   206      60.682  82.686  64.611  1.00  1.00      1S   N  
ATOM   2804  CA  VAL   206      60.284  81.516  65.366  1.00  1.00      1S   C  
ATOM   2805  C   VAL   206      61.521  80.859  65.922  1.00  1.00      1S   C  
ATOM   2806  O   VAL   206      61.789  81.057  67.091  1.00  1.00      1S   O  
ATOM   2807  CB  VAL   206      59.285  80.516  64.753  1.00  1.00      1S   C  
ATOM   2808  CG1 VAL   206      57.874  81.141  64.810  1.00  1.00      1S   C  
ATOM   2809  CG2 VAL   206      59.601  80.059  63.318  1.00  1.00      1S   C  
ATOM   2810  HN  VAL   206      60.552  82.637  63.622  1.00  0.00      1S   H  
ATOM   2811  HA  VAL   206      59.760  81.896  66.232  1.00  1.00      1S   H  
ATOM   2812  HB  VAL   206      59.261  79.604  65.397  1.00  1.00      1S   H  
ATOM   2813 HG11 VAL   206      57.847  82.090  64.235  1.00  0.00      1S   H  
ATOM   2814 HG12 VAL   206      57.581  81.347  65.859  1.00  0.00      1S   H  
ATOM   2815 HG13 VAL   206      57.133  80.441  64.367  1.00  0.00      1S   H  
ATOM   2816 HG21 VAL   206      60.653  79.732  63.202  1.00  0.00      1S   H  
ATOM   2817 HG22 VAL   206      59.384  80.880  62.604  1.00  0.00      1S   H  
ATOM   2818 HG23 VAL   206      58.942  79.208  63.042  1.00  0.00      1S   H  
ATOM   2819  N   SER   207      62.339  80.119  65.149  1.00  1.00      1S   N  
ATOM   2820  CA  SER   207      63.284  79.178  65.728  1.00  1.00      1S   C  
ATOM   2821  C   SER   207      64.608  79.744  66.225  1.00  1.00      1S   C  
ATOM   2822  O   SER   207      65.567  78.990  66.385  1.00  1.00      1S   O  
ATOM   2823  CB  SER   207      63.571  78.009  64.761  1.00  1.00      1S   C  
ATOM   2824  OG  SER   207      62.346  77.457  64.287  1.00  1.00      1S   O  
ATOM   2825  HN  SER   207      62.217  80.056  64.162  1.00  0.00      1S   H  
ATOM   2826  HA  SER   207      62.801  78.739  66.592  1.00  1.00      1S   H  
ATOM   2827  HB1 SER   207      64.132  77.206  65.285  1.00  1.00      1S   H  
ATOM   2828  HB2 SER   207      64.166  78.357  63.888  1.00  1.00      1S   H  
ATOM   2829  HG1 SER   207      62.540  76.561  64.003  1.00  0.00      1S   H  
ATOM   2830  N   PHE   208      64.694  81.059  66.543  1.00  1.00      1S   N  
ATOM   2831  CA  PHE   208      65.763  81.582  67.370  1.00  1.00      1S   C  
ATOM   2832  C   PHE   208      65.107  82.449  68.419  1.00  1.00      1S   C  
ATOM   2833  O   PHE   208      65.217  82.159  69.608  1.00  1.00      1S   O  
ATOM   2834  CB  PHE   208      66.847  82.355  66.566  1.00  1.00      1S   C  
ATOM   2835  CG  PHE   208      68.108  82.645  67.353  1.00  1.00      1S   C  
ATOM   2836  CD1 PHE   208      69.095  81.655  67.521  1.00  1.00      1S   C  
ATOM   2837  CD2 PHE   208      68.354  83.935  67.861  1.00  1.00      1S   C  
ATOM   2838  CE1 PHE   208      70.308  81.953  68.155  1.00  1.00      1S   C  
ATOM   2839  CE2 PHE   208      69.566  84.235  68.498  1.00  1.00      1S   C  
ATOM   2840  CZ  PHE   208      70.546  83.246  68.640  1.00  1.00      1S   C  
ATOM   2841  HN  PHE   208      63.956  81.691  66.321  1.00  0.00      1S   H  
ATOM   2842  HA  PHE   208      66.235  80.763  67.896  1.00  1.00      1S   H  
ATOM   2843  HB1 PHE   208      66.450  83.313  66.173  1.00  1.00      1S   H  
ATOM   2844  HB2 PHE   208      67.150  81.733  65.695  1.00  1.00      1S   H  
ATOM   2845  HD1 PHE   208      68.930  80.661  67.129  1.00  1.00      1S   H  
ATOM   2846  HD2 PHE   208      67.613  84.709  67.734  1.00  1.00      1S   H  
ATOM   2847  HE1 PHE   208      71.063  81.190  68.263  1.00  1.00      1S   H  
ATOM   2848  HE2 PHE   208      69.749  85.233  68.870  1.00  1.00      1S   H  
ATOM   2849  HZ  PHE   208      71.486  83.482  69.118  1.00  1.00      1S   H  
ATOM   2850  N   TYR   209      64.397  83.531  68.010  1.00  1.00      1S   N  
ATOM   2851  CA  TYR   209      63.913  84.556  68.917  1.00  1.00      1S   C  
ATOM   2852  C   TYR   209      62.807  84.057  69.833  1.00  1.00      1S   C  
ATOM   2853  O   TYR   209      62.847  84.338  71.028  1.00  1.00      1S   O  
ATOM   2854  CB  TYR   209      63.478  85.846  68.159  1.00  1.00      1S   C  
ATOM   2855  CG  TYR   209      63.157  86.984  69.101  1.00  1.00      1S   C  
ATOM   2856  CD1 TYR   209      64.184  87.721  69.715  1.00  1.00      1S   C  
ATOM   2857  CD2 TYR   209      61.820  87.293  69.410  1.00  1.00      1S   C  
ATOM   2858  CE1 TYR   209      63.883  88.744  70.623  1.00  1.00      1S   C  
ATOM   2859  CE2 TYR   209      61.515  88.312  70.320  1.00  1.00      1S   C  
ATOM   2860  CZ  TYR   209      62.547  89.039  70.927  1.00  1.00      1S   C  
ATOM   2861  OH  TYR   209      62.243  90.060  71.854  1.00  1.00      1S   O  
ATOM   2862  HN  TYR   209      64.257  83.718  67.039  1.00  0.00      1S   H  
ATOM   2863  HA  TYR   209      64.752  84.819  69.547  1.00  1.00      1S   H  
ATOM   2864  HB1 TYR   209      62.591  85.653  67.523  1.00  1.00      1S   H  
ATOM   2865  HB2 TYR   209      64.308  86.180  67.500  1.00  1.00      1S   H  
ATOM   2866  HD1 TYR   209      65.216  87.491  69.493  1.00  1.00      1S   H  
ATOM   2867  HD2 TYR   209      61.021  86.727  68.954  1.00  1.00      1S   H  
ATOM   2868  HE1 TYR   209      64.681  89.299  71.092  1.00  1.00      1S   H  
ATOM   2869  HE2 TYR   209      60.482  88.529  70.553  1.00  1.00      1S   H  
ATOM   2870  HH  TYR   209      61.289  90.112  71.935  1.00  1.00      1S   H  
ATOM   2871  N   VAL   210      61.801  83.309  69.314  1.00  1.00      1S   N  
ATOM   2872  CA  VAL   210      60.656  82.863  70.097  1.00  1.00      1S   C  
ATOM   2873  C   VAL   210      61.063  81.854  71.173  1.00  1.00      1S   C  
ATOM   2874  O   VAL   210      60.740  82.136  72.326  1.00  1.00      1S   O  
ATOM   2875  CB  VAL   210      59.450  82.442  69.250  1.00  1.00      1S   C  
ATOM   2876  CG1 VAL   210      58.348  81.783  70.107  1.00  1.00      1S   C  
ATOM   2877  CG2 VAL   210      58.876  83.687  68.537  1.00  1.00      1S   C  
ATOM   2878  HN  VAL   210      61.785  83.067  68.344  1.00  0.00      1S   H  
ATOM   2879  HA  VAL   210      60.315  83.734  70.637  1.00  1.00      1S   H  
ATOM   2880  HB  VAL   210      59.767  81.716  68.472  1.00  1.00      1S   H  
ATOM   2881 HG11 VAL   210      58.072  82.443  70.956  1.00  0.00      1S   H  
ATOM   2882 HG12 VAL   210      58.682  80.803  70.505  1.00  0.00      1S   H  
ATOM   2883 HG13 VAL   210      57.442  81.611  69.487  1.00  0.00      1S   H  
ATOM   2884 HG21 VAL   210      59.636  84.179  67.900  1.00  0.00      1S   H  
ATOM   2885 HG22 VAL   210      58.516  84.427  69.280  1.00  0.00      1S   H  
ATOM   2886 HG23 VAL   210      58.021  83.393  67.891  1.00  0.00      1S   H  
ATOM   2887  N   PRO   211      61.771  80.731  70.970  1.00  1.00      1S   N  
ATOM   2888  CA  PRO   211      62.219  79.866  72.045  1.00  1.00      1S   C  
ATOM   2889  C   PRO   211      63.204  80.514  72.981  1.00  1.00      1S   C  
ATOM   2890  O   PRO   211      63.249  80.092  74.131  1.00  1.00      1S   O  
ATOM   2891  CB  PRO   211      62.898  78.691  71.326  1.00  1.00      1S   C  
ATOM   2892  CG  PRO   211      62.112  78.561  70.031  1.00  1.00      1S   C  
ATOM   2893  CD  PRO   211      61.848  80.026  69.703  1.00  1.00      1S   C  
ATOM   2894  HA  PRO   211      61.349  79.569  72.612  1.00  1.00      1S   H  
ATOM   2895  HB1 PRO   211      62.897  77.762  71.929  1.00  1.00      1S   H  
ATOM   2896  HB2 PRO   211      63.940  78.960  71.045  1.00  1.00      1S   H  
ATOM   2897  HG1 PRO   211      62.683  78.047  69.231  1.00  1.00      1S   H  
ATOM   2898  HG2 PRO   211      61.153  78.031  70.212  1.00  1.00      1S   H  
ATOM   2899  HD1 PRO   211      62.713  80.448  69.149  1.00  1.00      1S   H  
ATOM   2900  HD2 PRO   211      60.905  80.114  69.126  1.00  1.00      1S   H  
ATOM   2901  N   LEU   212      63.984  81.532  72.540  1.00  1.00      1S   N  
ATOM   2902  CA  LEU   212      64.893  82.264  73.400  1.00  1.00      1S   C  
ATOM   2903  C   LEU   212      64.115  83.023  74.450  1.00  1.00      1S   C  
ATOM   2904  O   LEU   212      64.430  82.938  75.636  1.00  1.00      1S   O  
ATOM   2905  CB  LEU   212      65.817  83.213  72.587  1.00  1.00      1S   C  
ATOM   2906  CG  LEU   212      66.829  84.100  73.364  1.00  1.00      1S   C  
ATOM   2907  CD1 LEU   212      66.230  85.418  73.901  1.00  1.00      1S   C  
ATOM   2908  CD2 LEU   212      67.587  83.338  74.463  1.00  1.00      1S   C  
ATOM   2909  HN  LEU   212      63.970  81.819  71.584  1.00  0.00      1S   H  
ATOM   2910  HA  LEU   212      65.511  81.536  73.907  1.00  1.00      1S   H  
ATOM   2911  HB1 LEU   212      65.199  83.870  71.939  1.00  1.00      1S   H  
ATOM   2912  HB2 LEU   212      66.415  82.563  71.908  1.00  1.00      1S   H  
ATOM   2913  HG  LEU   212      67.592  84.409  72.606  1.00  1.00      1S   H  
ATOM   2914 HD11 LEU   212      65.555  85.230  74.759  1.00  0.00      1S   H  
ATOM   2915 HD12 LEU   212      65.657  85.936  73.103  1.00  0.00      1S   H  
ATOM   2916 HD13 LEU   212      67.042  86.091  74.249  1.00  0.00      1S   H  
ATOM   2917 HD21 LEU   212      68.031  82.406  74.054  1.00  0.00      1S   H  
ATOM   2918 HD22 LEU   212      66.915  83.070  75.302  1.00  0.00      1S   H  
ATOM   2919 HD23 LEU   212      68.405  83.972  74.869  1.00  0.00      1S   H  
ATOM   2920  N   VAL   213      63.053  83.768  74.056  1.00  1.00      1S   N  
ATOM   2921  CA  VAL   213      62.272  84.534  75.007  1.00  1.00      1S   C  
ATOM   2922  C   VAL   213      61.421  83.648  75.898  1.00  1.00      1S   C  
ATOM   2923  O   VAL   213      61.183  83.997  77.051  1.00  1.00      1S   O  
ATOM   2924  CB  VAL   213      61.452  85.675  74.415  1.00  1.00      1S   C  
ATOM   2925  CG1 VAL   213      62.417  86.690  73.769  1.00  1.00      1S   C  
ATOM   2926  CG2 VAL   213      60.389  85.187  73.412  1.00  1.00      1S   C  
ATOM   2927  HN  VAL   213      62.791  83.846  73.095  1.00  0.00      1S   H  
ATOM   2928  HA  VAL   213      62.985  85.016  75.661  1.00  1.00      1S   H  
ATOM   2929  HB  VAL   213      60.925  86.203  75.246  1.00  1.00      1S   H  
ATOM   2930 HG11 VAL   213      62.906  86.256  72.871  1.00  0.00      1S   H  
ATOM   2931 HG12 VAL   213      63.204  86.995  74.490  1.00  0.00      1S   H  
ATOM   2932 HG13 VAL   213      61.857  87.596  73.456  1.00  0.00      1S   H  
ATOM   2933 HG21 VAL   213      59.676  84.483  73.890  1.00  0.00      1S   H  
ATOM   2934 HG22 VAL   213      60.874  84.681  72.555  1.00  0.00      1S   H  
ATOM   2935 HG23 VAL   213      59.815  86.053  73.020  1.00  0.00      1S   H  
ATOM   2936  N   ILE   214      60.991  82.451  75.416  1.00  1.00      1S   N  
ATOM   2937  CA  ILE   214      60.303  81.456  76.223  1.00  1.00      1S   C  
ATOM   2938  C   ILE   214      61.233  80.917  77.288  1.00  1.00      1S   C  
ATOM   2939  O   ILE   214      60.834  80.791  78.441  1.00  1.00      1S   O  
ATOM   2940  CB  ILE   214      59.702  80.326  75.381  1.00  1.00      1S   C  
ATOM   2941  CG1 ILE   214      58.518  80.847  74.521  1.00  1.00      1S   C  
ATOM   2942  CG2 ILE   214      59.271  79.111  76.241  1.00  1.00      1S   C  
ATOM   2943  CD  ILE   214      57.274  81.281  75.310  1.00  1.00      1S   C  
ATOM   2944  HN  ILE   214      61.153  82.197  74.464  1.00  0.00      1S   H  
ATOM   2945  HA  ILE   214      59.505  81.960  76.748  1.00  1.00      1S   H  
ATOM   2946  HB  ILE   214      60.487  79.966  74.678  1.00  1.00      1S   H  
ATOM   2947 HG11 ILE   214      58.220  80.036  73.819  1.00  0.00      1S   H  
ATOM   2948 HG12 ILE   214      58.861  81.705  73.904  1.00  0.00      1S   H  
ATOM   2949 HG21 ILE   214      58.621  79.433  77.081  1.00  0.00      1S   H  
ATOM   2950 HG22 ILE   214      60.154  78.583  76.654  1.00  0.00      1S   H  
ATOM   2951 HG23 ILE   214      58.708  78.387  75.614  1.00  0.00      1S   H  
ATOM   2952  HD1 ILE   214      57.507  82.123  75.994  1.00  1.00      1S   H  
ATOM   2953  HD2 ILE   214      56.867  80.438  75.907  1.00  1.00      1S   H  
ATOM   2954  HD3 ILE   214      56.480  81.618  74.608  1.00  1.00      1S   H  
ATOM   2955  N   MET   215      62.511  80.635  76.953  1.00  1.00      1S   N  
ATOM   2956  CA  MET   215      63.507  80.196  77.907  1.00  1.00      1S   C  
ATOM   2957  C   MET   215      63.739  81.177  79.030  1.00  1.00      1S   C  
ATOM   2958  O   MET   215      63.736  80.783  80.193  1.00  1.00      1S   O  
ATOM   2959  CB  MET   215      64.883  79.970  77.262  1.00  1.00      1S   C  
ATOM   2960  CG  MET   215      65.020  78.617  76.567  1.00  1.00      1S   C  
ATOM   2961  SD  MET   215      66.753  78.245  76.227  1.00  1.00      1S   S  
ATOM   2962  CE  MET   215      67.188  77.841  77.953  1.00  1.00      1S   C  
ATOM   2963  HN  MET   215      62.827  80.717  76.008  1.00  0.00      1S   H  
ATOM   2964  HA  MET   215      63.162  79.272  78.349  1.00  1.00      1S   H  
ATOM   2965  HB1 MET   215      65.669  80.022  78.047  1.00  1.00      1S   H  
ATOM   2966  HB2 MET   215      65.103  80.778  76.532  1.00  1.00      1S   H  
ATOM   2967  HG1 MET   215      64.431  78.610  75.627  1.00  1.00      1S   H  
ATOM   2968  HG2 MET   215      64.594  77.831  77.228  1.00  1.00      1S   H  
ATOM   2969  HE1 MET   215      66.455  77.140  78.396  1.00  1.00      1S   H  
ATOM   2970  HE2 MET   215      67.207  78.739  78.600  1.00  1.00      1S   H  
ATOM   2971  HE3 MET   215      68.188  77.364  78.019  1.00  1.00      1S   H  
ATOM   2972  N   VAL   216      63.959  82.476  78.711  1.00  1.00      1S   N  
ATOM   2973  CA  VAL   216      64.297  83.475  79.708  1.00  1.00      1S   C  
ATOM   2974  C   VAL   216      63.103  83.790  80.599  1.00  1.00      1S   C  
ATOM   2975  O   VAL   216      63.265  84.136  81.767  1.00  1.00      1S   O  
ATOM   2976  CB  VAL   216      64.956  84.716  79.102  1.00  1.00      1S   C  
ATOM   2977  CG1 VAL   216      63.940  85.714  78.512  1.00  1.00      1S   C  
ATOM   2978  CG2 VAL   216      65.872  85.380  80.152  1.00  1.00      1S   C  
ATOM   2979  HN  VAL   216      63.960  82.783  77.760  1.00  0.00      1S   H  
ATOM   2980  HA  VAL   216      65.049  83.018  80.336  1.00  1.00      1S   H  
ATOM   2981  HB  VAL   216      65.613  84.372  78.268  1.00  1.00      1S   H  
ATOM   2982 HG11 VAL   216      63.343  86.193  79.317  1.00  0.00      1S   H  
ATOM   2983 HG12 VAL   216      63.251  85.203  77.812  1.00  0.00      1S   H  
ATOM   2984 HG13 VAL   216      64.475  86.514  77.958  1.00  0.00      1S   H  
ATOM   2985 HG21 VAL   216      66.649  84.665  80.494  1.00  0.00      1S   H  
ATOM   2986 HG22 VAL   216      65.283  85.715  81.031  1.00  0.00      1S   H  
ATOM   2987 HG23 VAL   216      66.378  86.264  79.710  1.00  0.00      1S   H  
ATOM   2988  N   PHE   217      61.866  83.605  80.074  1.00  1.00      1S   N  
ATOM   2989  CA  PHE   217      60.614  83.703  80.798  1.00  1.00      1S   C  
ATOM   2990  C   PHE   217      60.486  82.578  81.810  1.00  1.00      1S   C  
ATOM   2991  O   PHE   217      60.087  82.807  82.948  1.00  1.00      1S   O  
ATOM   2992  CB  PHE   217      59.436  83.674  79.785  1.00  1.00      1S   C  
ATOM   2993  CG  PHE   217      58.043  83.710  80.368  1.00  1.00      1S   C  
ATOM   2994  CD1 PHE   217      57.090  82.777  79.923  1.00  1.00      1S   C  
ATOM   2995  CD2 PHE   217      57.646  84.703  81.283  1.00  1.00      1S   C  
ATOM   2996  CE1 PHE   217      55.759  82.853  80.349  1.00  1.00      1S   C  
ATOM   2997  CE2 PHE   217      56.314  84.780  81.712  1.00  1.00      1S   C  
ATOM   2998  CZ  PHE   217      55.368  83.868  81.229  1.00  1.00      1S   C  
ATOM   2999  HN  PHE   217      61.767  83.361  79.111  1.00  0.00      1S   H  
ATOM   3000  HA  PHE   217      60.613  84.643  81.330  1.00  1.00      1S   H  
ATOM   3001  HB1 PHE   217      59.523  82.769  79.147  1.00  1.00      1S   H  
ATOM   3002  HB2 PHE   217      59.522  84.560  79.120  1.00  1.00      1S   H  
ATOM   3003  HD1 PHE   217      57.380  82.009  79.219  1.00  1.00      1S   H  
ATOM   3004  HD2 PHE   217      58.359  85.433  81.635  1.00  1.00      1S   H  
ATOM   3005  HE1 PHE   217      55.035  82.140  79.984  1.00  1.00      1S   H  
ATOM   3006  HE2 PHE   217      56.013  85.557  82.401  1.00  1.00      1S   H  
ATOM   3007  HZ  PHE   217      54.336  83.939  81.542  1.00  1.00      1S   H  
ATOM   3008  N   VAL   218      60.847  81.336  81.423  1.00  1.00      1S   N  
ATOM   3009  CA  VAL   218      60.796  80.165  82.275  1.00  1.00      1S   C  
ATOM   3010  C   VAL   218      61.832  80.265  83.389  1.00  1.00      1S   C  
ATOM   3011  O   VAL   218      61.538  79.939  84.536  1.00  1.00      1S   O  
ATOM   3012  CB  VAL   218      60.924  78.897  81.437  1.00  1.00      1S   C  
ATOM   3013  CG1 VAL   218      61.076  77.649  82.310  1.00  1.00      1S   C  
ATOM   3014  CG2 VAL   218      59.642  78.731  80.593  1.00  1.00      1S   C  
ATOM   3015  HN  VAL   218      61.157  81.164  80.489  1.00  0.00      1S   H  
ATOM   3016  HA  VAL   218      59.825  80.149  82.752  1.00  1.00      1S   H  
ATOM   3017  HB  VAL   218      61.805  78.979  80.761  1.00  1.00      1S   H  
ATOM   3018 HG11 VAL   218      60.202  77.574  82.988  1.00  0.00      1S   H  
ATOM   3019 HG12 VAL   218      62.010  77.665  82.910  1.00  0.00      1S   H  
ATOM   3020 HG13 VAL   218      61.092  76.744  81.666  1.00  0.00      1S   H  
ATOM   3021 HG21 VAL   218      59.448  79.611  79.952  1.00  0.00      1S   H  
ATOM   3022 HG22 VAL   218      58.764  78.593  81.260  1.00  0.00      1S   H  
ATOM   3023 HG23 VAL   218      59.729  77.834  79.943  1.00  0.00      1S   H  
ATOM   3024  N   TYR   219      63.049  80.786  83.087  1.00  1.00      1S   N  
ATOM   3025  CA  TYR   219      64.103  81.111  84.036  1.00  1.00      1S   C  
ATOM   3026  C   TYR   219      63.654  82.162  85.043  1.00  1.00      1S   C  
ATOM   3027  O   TYR   219      63.973  82.064  86.227  1.00  1.00      1S   O  
ATOM   3028  CB  TYR   219      65.378  81.577  83.257  1.00  1.00      1S   C  
ATOM   3029  CG  TYR   219      66.454  82.258  84.079  1.00  1.00      1S   C  
ATOM   3030  CD1 TYR   219      67.496  81.538  84.691  1.00  1.00      1S   C  
ATOM   3031  CD2 TYR   219      66.421  83.657  84.224  1.00  1.00      1S   C  
ATOM   3032  CE1 TYR   219      68.483  82.204  85.434  1.00  1.00      1S   C  
ATOM   3033  CE2 TYR   219      67.389  84.323  84.982  1.00  1.00      1S   C  
ATOM   3034  CZ  TYR   219      68.421  83.597  85.589  1.00  1.00      1S   C  
ATOM   3035  OH  TYR   219      69.384  84.280  86.360  1.00  1.00      1S   O  
ATOM   3036  HN  TYR   219      63.270  80.998  82.136  1.00  0.00      1S   H  
ATOM   3037  HA  TYR   219      64.340  80.213  84.588  1.00  1.00      1S   H  
ATOM   3038  HB1 TYR   219      65.068  82.292  82.466  1.00  1.00      1S   H  
ATOM   3039  HB2 TYR   219      65.833  80.698  82.753  1.00  1.00      1S   H  
ATOM   3040  HD1 TYR   219      67.543  80.464  84.586  1.00  1.00      1S   H  
ATOM   3041  HD2 TYR   219      65.630  84.224  83.756  1.00  1.00      1S   H  
ATOM   3042  HE1 TYR   219      69.280  81.642  85.896  1.00  1.00      1S   H  
ATOM   3043  HE2 TYR   219      67.335  85.396  85.092  1.00  1.00      1S   H  
ATOM   3044  HH  TYR   219      69.082  85.188  86.456  1.00  1.00      1S   H  
ATOM   3045  N   SER   220      62.908  83.202  84.599  1.00  1.00      1S   N  
ATOM   3046  CA  SER   220      62.474  84.286  85.460  1.00  1.00      1S   C  
ATOM   3047  C   SER   220      61.429  83.811  86.441  1.00  1.00      1S   C  
ATOM   3048  O   SER   220      61.500  84.143  87.621  1.00  1.00      1S   O  
ATOM   3049  CB  SER   220      61.998  85.545  84.685  1.00  1.00      1S   C  
ATOM   3050  OG  SER   220      60.769  85.359  83.993  1.00  1.00      1S   O  
ATOM   3051  HN  SER   220      62.672  83.285  83.633  1.00  0.00      1S   H  
ATOM   3052  HA  SER   220      63.338  84.588  86.037  1.00  1.00      1S   H  
ATOM   3053  HB1 SER   220      62.780  85.831  83.948  1.00  1.00      1S   H  
ATOM   3054  HB2 SER   220      61.869  86.389  85.396  1.00  1.00      1S   H  
ATOM   3055  HG1 SER   220      60.901  84.625  83.386  1.00  0.00      1S   H  
ATOM   3056  N   ARG   221      60.473  82.967  85.974  1.00  1.00      1S   N  
ATOM   3057  CA  ARG   221      59.493  82.281  86.790  1.00  1.00      1S   C  
ATOM   3058  C   ARG   221      60.170  81.467  87.862  1.00  1.00      1S   C  
ATOM   3059  O   ARG   221      59.870  81.651  89.035  1.00  1.00      1S   O  
ATOM   3060  CB  ARG   221      58.580  81.364  85.945  1.00  1.00      1S   C  
ATOM   3061  CG  ARG   221      57.504  82.154  85.184  1.00  1.00      1S   C  
ATOM   3062  CD  ARG   221      56.677  81.276  84.238  1.00  1.00      1S   C  
ATOM   3063  NE  ARG   221      55.457  82.049  83.830  1.00  1.00      1S   N  
ATOM   3064  CZ  ARG   221      54.264  81.998  84.484  1.00  1.00      1S   C  
ATOM   3065  NH1 ARG   221      54.012  81.072  85.437  1.00  1.00      1S   N1+
ATOM   3066  NH2 ARG   221      53.298  82.901  84.178  1.00  1.00      1S   N  
ATOM   3067  HN  ARG   221      60.425  82.757  84.999  1.00  0.00      1S   H  
ATOM   3068  HA  ARG   221      58.887  83.029  87.283  1.00  1.00      1S   H  
ATOM   3069  HB1 ARG   221      58.051  80.635  86.601  1.00  1.00      1S   H  
ATOM   3070  HB2 ARG   221      59.199  80.788  85.224  1.00  1.00      1S   H  
ATOM   3071  HG1 ARG   221      57.978  82.971  84.598  1.00  1.00      1S   H  
ATOM   3072  HG2 ARG   221      56.839  82.622  85.945  1.00  1.00      1S   H  
ATOM   3073  HD1 ARG   221      56.375  80.329  84.732  1.00  1.00      1S   H  
ATOM   3074  HD2 ARG   221      57.262  81.032  83.326  1.00  1.00      1S   H  
ATOM   3075  HE  ARG   221      55.567  82.734  83.102  1.00  1.00      1S   H  
ATOM   3076 HH11 ARG   221      54.692  80.362  85.640  1.00  0.00      1S   H  
ATOM   3077 HH12 ARG   221      53.124  81.048  85.894  1.00  0.00      1S   H  
ATOM   3078 HH21 ARG   221      53.471  83.612  83.499  1.00  0.00      1S   H  
ATOM   3079 HH22 ARG   221      52.423  82.876  84.665  1.00  0.00      1S   H  
ATOM   3080  N   VAL   222      61.151  80.612  87.478  1.00  1.00      1S   N  
ATOM   3081  CA  VAL   222      62.002  79.820  88.352  1.00  1.00      1S   C  
ATOM   3082  C   VAL   222      62.597  80.622  89.496  1.00  1.00      1S   C  
ATOM   3083  O   VAL   222      62.526  80.190  90.644  1.00  1.00      1S   O  
ATOM   3084  CB  VAL   222      63.078  79.101  87.531  1.00  1.00      1S   C  
ATOM   3085  CG1 VAL   222      64.318  78.682  88.343  1.00  1.00      1S   C  
ATOM   3086  CG2 VAL   222      62.438  77.860  86.895  1.00  1.00      1S   C  
ATOM   3087  HN  VAL   222      61.350  80.499  86.506  1.00  0.00      1S   H  
ATOM   3088  HA  VAL   222      61.367  79.073  88.806  1.00  1.00      1S   H  
ATOM   3089  HB  VAL   222      63.419  79.769  86.712  1.00  1.00      1S   H  
ATOM   3090 HG11 VAL   222      64.022  78.106  89.244  1.00  0.00      1S   H  
ATOM   3091 HG12 VAL   222      64.908  79.570  88.654  1.00  0.00      1S   H  
ATOM   3092 HG13 VAL   222      64.977  78.040  87.720  1.00  0.00      1S   H  
ATOM   3093 HG21 VAL   222      61.499  78.115  86.361  1.00  0.00      1S   H  
ATOM   3094 HG22 VAL   222      62.207  77.122  87.692  1.00  0.00      1S   H  
ATOM   3095 HG23 VAL   222      63.139  77.387  86.173  1.00  0.00      1S   H  
ATOM   3096  N   PHE   223      63.155  81.824  89.219  1.00  1.00      1S   N  
ATOM   3097  CA  PHE   223      63.754  82.700  90.208  1.00  1.00      1S   C  
ATOM   3098  C   PHE   223      62.723  83.257  91.185  1.00  1.00      1S   C  
ATOM   3099  O   PHE   223      63.016  83.397  92.373  1.00  1.00      1S   O  
ATOM   3100  CB  PHE   223      64.543  83.835  89.488  1.00  1.00      1S   C  
ATOM   3101  CG  PHE   223      65.277  84.812  90.385  1.00  1.00      1S   C  
ATOM   3102  CD1 PHE   223      66.009  84.400  91.517  1.00  1.00      1S   C  
ATOM   3103  CD2 PHE   223      65.255  86.181  90.062  1.00  1.00      1S   C  
ATOM   3104  CE1 PHE   223      66.680  85.338  92.315  1.00  1.00      1S   C  
ATOM   3105  CE2 PHE   223      65.931  87.120  90.852  1.00  1.00      1S   C  
ATOM   3106  CZ  PHE   223      66.642  86.698  91.981  1.00  1.00      1S   C  
ATOM   3107  HN  PHE   223      63.201  82.153  88.277  1.00  0.00      1S   H  
ATOM   3108  HA  PHE   223      64.451  82.099  90.777  1.00  1.00      1S   H  
ATOM   3109  HB1 PHE   223      63.845  84.406  88.837  1.00  1.00      1S   H  
ATOM   3110  HB2 PHE   223      65.312  83.368  88.835  1.00  1.00      1S   H  
ATOM   3111  HD1 PHE   223      66.059  83.355  91.785  1.00  1.00      1S   H  
ATOM   3112  HD2 PHE   223      64.708  86.516  89.192  1.00  1.00      1S   H  
ATOM   3113  HE1 PHE   223      67.228  85.011  93.186  1.00  1.00      1S   H  
ATOM   3114  HE2 PHE   223      65.898  88.168  90.592  1.00  1.00      1S   H  
ATOM   3115  HZ  PHE   223      67.156  87.422  92.597  1.00  1.00      1S   H  
ATOM   3116  N   GLN   224      61.486  83.567  90.728  1.00  1.00      1S   N  
ATOM   3117  CA  GLN   224      60.431  84.095  91.577  1.00  1.00      1S   C  
ATOM   3118  C   GLN   224      59.849  83.029  92.480  1.00  1.00      1S   C  
ATOM   3119  O   GLN   224      59.628  83.284  93.664  1.00  1.00      1S   O  
ATOM   3120  CB  GLN   224      59.290  84.769  90.774  1.00  1.00      1S   C  
ATOM   3121  CG  GLN   224      59.729  85.954  89.880  1.00  1.00      1S   C  
ATOM   3122  CD  GLN   224      60.281  87.151  90.672  1.00  1.00      1S   C  
ATOM   3123  NE2 GLN   224      59.614  88.332  90.530  1.00  1.00      1S   N  
ATOM   3124  OE1 GLN   224      61.299  87.058  91.364  1.00  1.00      1S   O  
ATOM   3125  HN  GLN   224      61.246  83.442  89.767  1.00  0.00      1S   H  
ATOM   3126  HA  GLN   224      60.873  84.835  92.226  1.00  1.00      1S   H  
ATOM   3127  HB1 GLN   224      58.504  85.130  91.474  1.00  1.00      1S   H  
ATOM   3128  HB2 GLN   224      58.825  84.003  90.112  1.00  1.00      1S   H  
ATOM   3129  HG1 GLN   224      58.856  86.276  89.272  1.00  1.00      1S   H  
ATOM   3130  HG2 GLN   224      60.519  85.621  89.182  1.00  1.00      1S   H  
ATOM   3131 HE21 GLN   224      59.952  89.143  91.006  1.00  0.00      1S   H  
ATOM   3132 HE22 GLN   224      58.821  88.392  89.924  1.00  0.00      1S   H  
ATOM   3133  N   GLU   225      59.624  81.797  91.952  1.00  1.00      1S   N  
ATOM   3134  CA  GLU   225      59.164  80.650  92.717  1.00  1.00      1S   C  
ATOM   3135  C   GLU   225      60.165  80.294  93.797  1.00  1.00      1S   C  
ATOM   3136  O   GLU   225      59.789  80.023  94.936  1.00  1.00      1S   O  
ATOM   3137  CB  GLU   225      58.928  79.365  91.870  1.00  1.00      1S   C  
ATOM   3138  CG  GLU   225      58.019  79.478  90.623  1.00  1.00      1S   C  
ATOM   3139  CD  GLU   225      56.823  80.404  90.818  1.00  1.00      1S   C  
ATOM   3140  OE1 GLU   225      55.946  80.082  91.662  1.00  1.00      1S   O  
ATOM   3141  OE2 GLU   225      56.767  81.456  90.125  1.00  1.00      1S   O1-
ATOM   3142  HN  GLU   225      59.760  81.629  90.976  1.00  0.00      1S   H  
ATOM   3143  HA  GLU   225      58.237  80.933  93.197  1.00  1.00      1S   H  
ATOM   3144  HB1 GLU   225      58.485  78.592  92.537  1.00  1.00      1S   H  
ATOM   3145  HB2 GLU   225      59.909  78.976  91.513  1.00  1.00      1S   H  
ATOM   3146  HG1 GLU   225      57.646  78.465  90.356  1.00  1.00      1S   H  
ATOM   3147  HG2 GLU   225      58.617  79.836  89.764  1.00  1.00      1S   H  
ATOM   3148  N   ALA   226      61.477  80.337  93.454  1.00  1.00      1S   N  
ATOM   3149  CA  ALA   226      62.589  80.082  94.342  1.00  1.00      1S   C  
ATOM   3150  C   ALA   226      62.665  81.066  95.485  1.00  1.00      1S   C  
ATOM   3151  O   ALA   226      63.023  80.685  96.595  1.00  1.00      1S   O  
ATOM   3152  CB  ALA   226      63.935  80.130  93.592  1.00  1.00      1S   C  
ATOM   3153  HN  ALA   226      61.738  80.538  92.510  1.00  0.00      1S   H  
ATOM   3154  HA  ALA   226      62.451  79.093  94.755  1.00  1.00      1S   H  
ATOM   3155  HB1 ALA   226      64.142  81.148  93.202  1.00  1.00      1S   H  
ATOM   3156  HB2 ALA   226      63.908  79.435  92.728  1.00  1.00      1S   H  
ATOM   3157  HB3 ALA   226      64.771  79.823  94.256  1.00  1.00      1S   H  
ATOM   3158  N   LYS   227      62.300  82.351  95.249  1.00  1.00      1S   N  
ATOM   3159  CA  LYS   227      62.252  83.385  96.266  1.00  1.00      1S   C  
ATOM   3160  C   LYS   227      61.237  83.059  97.346  1.00  1.00      1S   C  
ATOM   3161  O   LYS   227      61.517  83.168  98.538  1.00  1.00      1S   O  
ATOM   3162  CB  LYS   227      61.906  84.773  95.665  1.00  1.00      1S   C  
ATOM   3163  CG  LYS   227      62.775  85.913  96.221  1.00  1.00      1S   C  
ATOM   3164  CD  LYS   227      63.980  86.284  95.336  1.00  1.00      1S   C  
ATOM   3165  CE  LYS   227      63.580  87.086  94.086  1.00  1.00      1S   C  
ATOM   3166  NZ  LYS   227      63.520  86.232  92.883  1.00  1.00      1S   N1+
ATOM   3167  HN  LYS   227      62.049  82.644  94.328  1.00  0.00      1S   H  
ATOM   3168  HA  LYS   227      63.234  83.425  96.717  1.00  1.00      1S   H  
ATOM   3169  HB1 LYS   227      60.836  85.027  95.843  1.00  1.00      1S   H  
ATOM   3170  HB2 LYS   227      62.027  84.726  94.564  1.00  1.00      1S   H  
ATOM   3171  HG1 LYS   227      63.138  85.630  97.234  1.00  1.00      1S   H  
ATOM   3172  HG2 LYS   227      62.147  86.825  96.340  1.00  1.00      1S   H  
ATOM   3173  HD1 LYS   227      64.565  85.376  95.073  1.00  1.00      1S   H  
ATOM   3174  HD2 LYS   227      64.647  86.939  95.944  1.00  1.00      1S   H  
ATOM   3175  HE1 LYS   227      64.320  87.890  93.881  1.00  1.00      1S   H  
ATOM   3176  HE2 LYS   227      62.579  87.546  94.227  1.00  1.00      1S   H  
ATOM   3177  HZ1 LYS   227      63.247  85.260  93.136  1.00  1.00      1S   H  
ATOM   3178  HZ2 LYS   227      64.456  86.210  92.425  1.00  1.00      1S   H  
ATOM   3179  HZ3 LYS   227      62.819  86.619  92.212  1.00  1.00      1S   H  
ATOM   3180  N   ARG   228      60.022  82.627  96.937  1.00  1.00      1S   N  
ATOM   3181  CA  ARG   228      58.951  82.263  97.838  1.00  1.00      1S   C  
ATOM   3182  C   ARG   228      59.242  80.972  98.575  1.00  1.00      1S   C  
ATOM   3183  O   ARG   228      58.900  80.840  99.749  1.00  1.00      1S   O  
ATOM   3184  CB  ARG   228      57.598  82.177  97.094  1.00  1.00      1S   C  
ATOM   3185  CG  ARG   228      56.979  83.576  96.910  1.00  1.00      1S   C  
ATOM   3186  CD  ARG   228      55.661  83.606  96.124  1.00  1.00      1S   C  
ATOM   3187  NE  ARG   228      55.965  83.763  94.663  1.00  1.00      1S   N  
ATOM   3188  CZ  ARG   228      55.809  82.800  93.718  1.00  1.00      1S   C  
ATOM   3189  NH1 ARG   228      55.332  81.571  94.019  1.00  1.00      1S   N1+
ATOM   3190  NH2 ARG   228      56.146  83.088  92.435  1.00  1.00      1S   N  
ATOM   3191  HN  ARG   228      59.810  82.555  95.963  1.00  0.00      1S   H  
ATOM   3192  HA  ARG   228      58.870  83.038  98.587  1.00  1.00      1S   H  
ATOM   3193  HB1 ARG   228      56.871  81.569  97.679  1.00  1.00      1S   H  
ATOM   3194  HB2 ARG   228      57.746  81.686  96.109  1.00  1.00      1S   H  
ATOM   3195  HG1 ARG   228      57.723  84.259  96.442  1.00  1.00      1S   H  
ATOM   3196  HG2 ARG   228      56.771  83.973  97.930  1.00  1.00      1S   H  
ATOM   3197  HD1 ARG   228      55.071  84.499  96.423  1.00  1.00      1S   H  
ATOM   3198  HD2 ARG   228      55.049  82.698  96.317  1.00  1.00      1S   H  
ATOM   3199  HE  ARG   228      56.335  84.647  94.362  1.00  1.00      1S   H  
ATOM   3200 HH11 ARG   228      55.053  81.346  94.950  1.00  0.00      1S   H  
ATOM   3201 HH12 ARG   228      55.293  80.875  93.287  1.00  0.00      1S   H  
ATOM   3202 HH21 ARG   228      56.101  82.365  91.731  1.00  0.00      1S   H  
ATOM   3203 HH22 ARG   228      56.494  83.989  92.192  1.00  0.00      1S   H  
ATOM   3204  N   GLN   229      59.920  80.001  97.918  1.00  1.00      1S   N  
ATOM   3205  CA  GLN   229      60.321  78.745  98.520  1.00  1.00      1S   C  
ATOM   3206  C   GLN   229      61.386  78.959  99.574  1.00  1.00      1S   C  
ATOM   3207  O   GLN   229      61.359  78.315 100.617  1.00  1.00      1S   O  
ATOM   3208  CB  GLN   229      60.841  77.732  97.471  1.00  1.00      1S   C  
ATOM   3209  CG  GLN   229      60.944  76.291  98.016  1.00  1.00      1S   C  
ATOM   3210  CD  GLN   229      61.581  75.344  96.989  1.00  1.00      1S   C  
ATOM   3211  NE2 GLN   229      60.885  75.137  95.835  1.00  1.00      1S   N  
ATOM   3212  OE1 GLN   229      62.663  74.800  97.229  1.00  1.00      1S   O  
ATOM   3213  HN  GLN   229      60.165  80.112  96.955  1.00  0.00      1S   H  
ATOM   3214  HA  GLN   229      59.448  78.326  99.001  1.00  1.00      1S   H  
ATOM   3215  HB1 GLN   229      61.828  78.070  97.086  1.00  1.00      1S   H  
ATOM   3216  HB2 GLN   229      60.131  77.733  96.614  1.00  1.00      1S   H  
ATOM   3217  HG1 GLN   229      59.934  75.918  98.285  1.00  1.00      1S   H  
ATOM   3218  HG2 GLN   229      61.576  76.274  98.930  1.00  1.00      1S   H  
ATOM   3219 HE21 GLN   229      61.255  74.519  95.142  1.00  0.00      1S   H  
ATOM   3220 HE22 GLN   229      60.013  75.600  95.681  1.00  0.00      1S   H  
ATOM   3221  N   LEU   230      62.322  79.912  99.340  1.00  1.00      1S   N  
ATOM   3222  CA  LEU   230      63.348  80.344 100.270  1.00  1.00      1S   C  
ATOM   3223  C   LEU   230      62.730  80.814 101.565  1.00  1.00      1S   C  
ATOM   3224  O   LEU   230      63.164  80.379 102.630  1.00  1.00      1S   O  
ATOM   3225  CB  LEU   230      64.239  81.443  99.623  1.00  1.00      1S   C  
ATOM   3226  CG  LEU   230      65.491  81.959 100.386  1.00  1.00      1S   C  
ATOM   3227  CD1 LEU   230      65.174  82.846 101.610  1.00  1.00      1S   C  
ATOM   3228  CD2 LEU   230      66.502  80.842 100.699  1.00  1.00      1S   C  
ATOM   3229  HN  LEU   230      62.342  80.385  98.461  1.00  0.00      1S   H  
ATOM   3230  HA  LEU   230      63.957  79.477 100.491  1.00  1.00      1S   H  
ATOM   3231  HB1 LEU   230      63.610  82.319  99.372  1.00  1.00      1S   H  
ATOM   3232  HB2 LEU   230      64.609  81.022  98.661  1.00  1.00      1S   H  
ATOM   3233  HG  LEU   230      66.008  82.641  99.665  1.00  1.00      1S   H  
ATOM   3234 HD11 LEU   230      64.803  82.244 102.462  1.00  0.00      1S   H  
ATOM   3235 HD12 LEU   230      64.408  83.605 101.349  1.00  0.00      1S   H  
ATOM   3236 HD13 LEU   230      66.089  83.376 101.944  1.00  0.00      1S   H  
ATOM   3237 HD21 LEU   230      66.846  80.370  99.759  1.00  0.00      1S   H  
ATOM   3238 HD22 LEU   230      66.049  80.063 101.347  1.00  0.00      1S   H  
ATOM   3239 HD23 LEU   230      67.393  81.259 101.212  1.00  0.00      1S   H  
ATOM   3240  N   GLN   231      61.666  81.667 101.521  1.00  1.00      1S   N  
ATOM   3241  CA  GLN   231      60.993  82.070 102.742  1.00  1.00      1S   C  
ATOM   3242  C   GLN   231      60.300  80.898 103.424  1.00  1.00      1S   C  
ATOM   3243  O   GLN   231      60.320  80.805 104.646  1.00  1.00      1S   O  
ATOM   3244  CB  GLN   231      60.114  83.360 102.684  1.00  1.00      1S   C  
ATOM   3245  CG  GLN   231      58.743  83.298 101.972  1.00  1.00      1S   C  
ATOM   3246  CD  GLN   231      57.634  84.047 102.740  1.00  1.00      1S   C  
ATOM   3247  NE2 GLN   231      57.928  85.271 103.262  1.00  1.00      1S   N  
ATOM   3248  OE1 GLN   231      56.529  83.517 102.886  1.00  1.00      1S   O  
ATOM   3249  HN  GLN   231      61.315  82.038 100.664  1.00  0.00      1S   H  
ATOM   3250  HA  GLN   231      61.790  82.363 103.410  1.00  1.00      1S   H  
ATOM   3251  HB1 GLN   231      60.713  84.166 102.202  1.00  1.00      1S   H  
ATOM   3252  HB2 GLN   231      59.963  83.676 103.739  1.00  1.00      1S   H  
ATOM   3253  HG1 GLN   231      58.415  82.242 101.875  1.00  1.00      1S   H  
ATOM   3254  HG2 GLN   231      58.827  83.727 100.951  1.00  1.00      1S   H  
ATOM   3255 HE21 GLN   231      57.231  85.757 103.789  1.00  0.00      1S   H  
ATOM   3256 HE22 GLN   231      58.831  85.677 103.126  1.00  0.00      1S   H  
ATOM   3257  N   LYS   232      59.736  79.914 102.682  1.00  1.00      1S   N  
ATOM   3258  CA  LYS   232      59.177  78.707 103.278  1.00  1.00      1S   C  
ATOM   3259  C   LYS   232      60.205  77.887 104.048  1.00  1.00      1S   C  
ATOM   3260  O   LYS   232      59.878  77.262 105.057  1.00  1.00      1S   O  
ATOM   3261  CB  LYS   232      58.419  77.832 102.253  1.00  1.00      1S   C  
ATOM   3262  CG  LYS   232      57.654  76.625 102.832  1.00  1.00      1S   C  
ATOM   3263  CD  LYS   232      56.549  76.960 103.853  1.00  1.00      1S   C  
ATOM   3264  CE  LYS   232      55.749  75.704 104.219  1.00  1.00      1S   C  
ATOM   3265  NZ  LYS   232      54.694  75.970 105.221  1.00  1.00      1S   N1+
ATOM   3266  HN  LYS   232      59.697  79.970 101.686  1.00  0.00      1S   H  
ATOM   3267  HA  LYS   232      58.443  79.032 103.992  1.00  1.00      1S   H  
ATOM   3268  HB1 LYS   232      59.135  77.458 101.489  1.00  1.00      1S   H  
ATOM   3269  HB2 LYS   232      57.683  78.481 101.727  1.00  1.00      1S   H  
ATOM   3270  HG1 LYS   232      58.373  75.922 103.304  1.00  1.00      1S   H  
ATOM   3271  HG2 LYS   232      57.178  76.089 101.980  1.00  1.00      1S   H  
ATOM   3272  HD1 LYS   232      55.866  77.723 103.420  1.00  1.00      1S   H  
ATOM   3273  HD2 LYS   232      57.012  77.385 104.771  1.00  1.00      1S   H  
ATOM   3274  HE1 LYS   232      56.437  74.947 104.642  1.00  1.00      1S   H  
ATOM   3275  HE2 LYS   232      55.261  75.275 103.319  1.00  1.00      1S   H  
ATOM   3276  HZ1 LYS   232      53.995  76.637 104.840  1.00  1.00      1S   H  
ATOM   3277  HZ2 LYS   232      55.110  76.365 106.089  1.00  1.00      1S   H  
ATOM   3278  HZ3 LYS   232      54.221  75.075 105.463  1.00  1.00      1S   H  
ATOM   3279  N   ILE   233      61.491  77.920 103.626  1.00  1.00      1S   N  
ATOM   3280  CA  ILE   233      62.563  77.239 104.321  1.00  1.00      1S   C  
ATOM   3281  C   ILE   233      62.989  78.044 105.538  1.00  1.00      1S   C  
ATOM   3282  O   ILE   233      63.319  77.457 106.566  1.00  1.00      1S   O  
ATOM   3283  CB  ILE   233      63.741  76.879 103.426  1.00  1.00      1S   C  
ATOM   3284  CG1 ILE   233      63.276  76.036 102.209  1.00  1.00      1S   C  
ATOM   3285  CG2 ILE   233      64.742  76.058 104.263  1.00  1.00      1S   C  
ATOM   3286  CD  ILE   233      64.307  75.967 101.076  1.00  1.00      1S   C  
ATOM   3287  HN  ILE   233      61.755  78.428 102.809  1.00  0.00      1S   H  
ATOM   3288  HA  ILE   233      62.168  76.301 104.684  1.00  1.00      1S   H  
ATOM   3289  HB  ILE   233      64.229  77.804 103.045  1.00  1.00      1S   H  
ATOM   3290 HG11 ILE   233      62.341  76.450 101.784  1.00  0.00      1S   H  
ATOM   3291 HG12 ILE   233      63.044  75.006 102.561  1.00  0.00      1S   H  
ATOM   3292 HG21 ILE   233      64.211  75.277 104.848  1.00  0.00      1S   H  
ATOM   3293 HG22 ILE   233      65.306  76.710 104.961  1.00  0.00      1S   H  
ATOM   3294 HG23 ILE   233      65.459  75.537 103.602  1.00  0.00      1S   H  
ATOM   3295  HD1 ILE   233      65.261  75.523 101.429  1.00  1.00      1S   H  
ATOM   3296  HD2 ILE   233      64.515  76.985 100.683  1.00  1.00      1S   H  
ATOM   3297  HD3 ILE   233      63.918  75.343 100.244  1.00  1.00      1S   H  
ATOM   3298  N   ASP   234      62.919  79.404 105.488  1.00  1.00      1S   N  
ATOM   3299  CA  ASP   234      63.116  80.293 106.626  1.00  1.00      1S   C  
ATOM   3300  C   ASP   234      62.218  79.893 107.780  1.00  1.00      1S   C  
ATOM   3301  O   ASP   234      62.664  79.734 108.913  1.00  1.00      1S   O  
ATOM   3302  CB  ASP   234      62.974  81.821 106.237  1.00  1.00      1S   C  
ATOM   3303  CG  ASP   234      61.773  82.628 106.784  1.00  1.00      1S   C  
ATOM   3304  OD1 ASP   234      61.659  82.737 108.031  1.00  1.00      1S   O  
ATOM   3305  OD2 ASP   234      60.967  83.146 105.972  1.00  1.00      1S   O1-
ATOM   3306  HN  ASP   234      62.684  79.864 104.633  1.00  0.00      1S   H  
ATOM   3307  HA  ASP   234      64.138  80.141 106.947  1.00  1.00      1S   H  
ATOM   3308  HB1 ASP   234      62.972  81.895 105.130  1.00  1.00      1S   H  
ATOM   3309  HB2 ASP   234      63.885  82.348 106.583  1.00  1.00      1S   H  
ATOM   3310  N   LYS   235      60.914  79.714 107.488  1.00  1.00      1S   N  
ATOM   3311  CA  LYS   235      59.886  79.630 108.489  1.00  1.00      1S   C  
ATOM   3312  C   LYS   235      59.618  78.232 108.938  1.00  1.00      1S   C  
ATOM   3313  O   LYS   235      58.545  77.943 109.461  1.00  1.00      1S   O  
ATOM   3314  CB  LYS   235      58.586  80.260 107.965  1.00  1.00      1S   C  
ATOM   3315  CG  LYS   235      57.911  79.557 106.780  1.00  1.00      1S   C  
ATOM   3316  CD  LYS   235      56.741  80.360 106.185  1.00  1.00      1S   C  
ATOM   3317  CE  LYS   235      57.081  81.348 105.055  1.00  1.00      1S   C  
ATOM   3318  NZ  LYS   235      58.108  82.344 105.423  1.00  1.00      1S   N1+
ATOM   3319  HN  LYS   235      60.592  79.786 106.545  1.00  0.00      1S   H  
ATOM   3320  HA  LYS   235      60.203  80.202 109.346  1.00  1.00      1S   H  
ATOM   3321  HB1 LYS   235      58.876  81.278 107.640  1.00  1.00      1S   H  
ATOM   3322  HB2 LYS   235      57.845  80.356 108.786  1.00  1.00      1S   H  
ATOM   3323  HG1 LYS   235      57.507  78.585 107.142  1.00  1.00      1S   H  
ATOM   3324  HG2 LYS   235      58.661  79.339 105.999  1.00  1.00      1S   H  
ATOM   3325  HD1 LYS   235      56.222  80.900 107.004  1.00  1.00      1S   H  
ATOM   3326  HD2 LYS   235      56.014  79.632 105.756  1.00  1.00      1S   H  
ATOM   3327  HE1 LYS   235      56.161  81.906 104.780  1.00  1.00      1S   H  
ATOM   3328  HE2 LYS   235      57.446  80.816 104.154  1.00  1.00      1S   H  
ATOM   3329  HZ1 LYS   235      59.052  81.898 105.442  1.00  1.00      1S   H  
ATOM   3330  HZ2 LYS   235      57.906  82.733 106.365  1.00  1.00      1S   H  
ATOM   3331  HZ3 LYS   235      58.121  83.119 104.731  1.00  1.00      1S   H  
ATOM   3332  N   SER   236      60.608  77.331 108.763  1.00  1.00      1S   N  
ATOM   3333  CA  SER   236      60.488  75.930 109.066  1.00  1.00      1S   C  
ATOM   3334  C   SER   236      60.624  75.659 110.546  1.00  1.00      1S   C  
ATOM   3335  O   SER   236      61.648  75.187 111.037  1.00  1.00      1S   O  
ATOM   3336  CB  SER   236      61.481  75.083 108.246  1.00  1.00      1S   C  
ATOM   3337  OG  SER   236      61.092  75.078 106.878  1.00  1.00      1S   O  
ATOM   3338  HN  SER   236      61.475  77.614 108.357  1.00  0.00      1S   H  
ATOM   3339  HA  SER   236      59.497  75.614 108.784  1.00  1.00      1S   H  
ATOM   3340  HB1 SER   236      61.495  74.030 108.600  1.00  1.00      1S   H  
ATOM   3341  HB2 SER   236      62.503  75.505 108.320  1.00  1.00      1S   H  
ATOM   3342  HG1 SER   236      61.124  75.991 106.578  1.00  0.00      1S   H  
ATOM   3343  N   GLU   237      59.504  75.900 111.266  1.00  1.00      1S   N  
ATOM   3344  CA  GLU   237      59.215  75.466 112.615  1.00  1.00      1S   C  
ATOM   3345  C   GLU   237      58.956  73.966 112.634  1.00  1.00      1S   C  
ATOM   3346  O   GLU   237      58.755  73.376 113.694  1.00  1.00      1S   O  
ATOM   3347  CB  GLU   237      57.881  76.089 113.123  1.00  1.00      1S   C  
ATOM   3348  CG  GLU   237      57.661  77.602 112.903  1.00  1.00      1S   C  
ATOM   3349  CD  GLU   237      56.167  77.896 113.068  1.00  1.00      1S   C  
ATOM   3350  OE1 GLU   237      55.630  77.572 114.158  1.00  1.00      1S   O  
ATOM   3351  OE2 GLU   237      55.534  78.411 112.108  1.00  1.00      1S   O1-
ATOM   3352  HN  GLU   237      58.757  76.407 110.841  1.00  0.00      1S   H  
ATOM   3353  HA  GLU   237      60.045  75.717 113.260  1.00  1.00      1S   H  
ATOM   3354  HB1 GLU   237      57.762  75.870 114.209  1.00  1.00      1S   H  
ATOM   3355  HB2 GLU   237      57.048  75.578 112.596  1.00  1.00      1S   H  
ATOM   3356  HG1 GLU   237      57.970  77.914 111.886  1.00  1.00      1S   H  
ATOM   3357  HG2 GLU   237      58.238  78.189 113.646  1.00  1.00      1S   H  
ATOM   3358  N   GLY   238      58.865  73.340 111.430  1.00  1.00      1S   N  
ATOM   3359  CA  GLY   238      58.336  72.011 111.205  1.00  1.00      1S   C  
ATOM   3360  C   GLY   238      56.839  72.103 111.091  1.00  1.00      1S   C  
ATOM   3361  O   GLY   238      56.260  71.733 110.072  1.00  1.00      1S   O  
ATOM   3362  HN  GLY   238      59.133  73.829 110.604  1.00  0.00      1S   H  
ATOM   3363  HA1 GLY   238      58.603  71.365 112.028  1.00  1.00      1S   H  
ATOM   3364  HA2 GLY   238      58.721  71.685 110.250  1.00  1.00      1S   H  
ATOM   3365  N   ARG   239      56.195  72.657 112.150  1.00  1.00      1S   N  
ATOM   3366  CA  ARG   239      54.813  73.090 112.215  1.00  1.00      1S   C  
ATOM   3367  C   ARG   239      54.485  73.991 111.052  1.00  1.00      1S   C  
ATOM   3368  O   ARG   239      53.455  73.807 110.408  1.00  1.00      1S   O  
ATOM   3369  CB  ARG   239      54.559  73.855 113.546  1.00  1.00      1S   C  
ATOM   3370  CG  ARG   239      53.261  74.682 113.625  1.00  1.00      1S   C  
ATOM   3371  CD  ARG   239      53.095  75.412 114.966  1.00  1.00      1S   C  
ATOM   3372  NE  ARG   239      51.905  76.325 114.863  1.00  1.00      1S   N  
ATOM   3373  CZ  ARG   239      51.943  77.687 114.909  1.00  1.00      1S   C  
ATOM   3374  NH1 ARG   239      53.097  78.373 115.054  1.00  1.00      1S   N1+
ATOM   3375  NH2 ARG   239      50.784  78.387 114.797  1.00  1.00      1S   N  
ATOM   3376  HN  ARG   239      56.723  72.871 112.968  1.00  0.00      1S   H  
ATOM   3377  HA  ARG   239      54.179  72.216 112.157  1.00  1.00      1S   H  
ATOM   3378  HB1 ARG   239      55.407  74.553 113.721  1.00  1.00      1S   H  
ATOM   3379  HB2 ARG   239      54.567  73.116 114.376  1.00  1.00      1S   H  
ATOM   3380  HG1 ARG   239      52.388  74.016 113.449  1.00  1.00      1S   H  
ATOM   3381  HG2 ARG   239      53.275  75.453 112.823  1.00  1.00      1S   H  
ATOM   3382  HD1 ARG   239      54.009  75.991 115.218  1.00  1.00      1S   H  
ATOM   3383  HD2 ARG   239      52.901  74.682 115.781  1.00  1.00      1S   H  
ATOM   3384  HE  ARG   239      51.017  75.891 114.689  1.00  1.00      1S   H  
ATOM   3385 HH11 ARG   239      53.986  77.898 114.985  1.00  0.00      1S   H  
ATOM   3386 HH12 ARG   239      53.086  79.370 115.129  1.00  0.00      1S   H  
ATOM   3387 HH21 ARG   239      49.908  77.909 114.763  1.00  0.00      1S   H  
ATOM   3388 HH22 ARG   239      50.809  79.387 114.771  1.00  0.00      1S   H  
ATOM   3389  N   PHE   240      55.397  74.959 110.781  1.00  1.00      1S   N  
ATOM   3390  CA  PHE   240      55.436  75.957 109.734  1.00  1.00      1S   C  
ATOM   3391  C   PHE   240      54.121  76.433 109.187  1.00  1.00      1S   C  
ATOM   3392  O   PHE   240      53.941  76.582 107.979  1.00  1.00      1S   O  
ATOM   3393  CB  PHE   240      56.519  75.701 108.649  1.00  1.00      1S   C  
ATOM   3394  CG  PHE   240      56.398  74.493 107.748  1.00  1.00      1S   C  
ATOM   3395  CD1 PHE   240      57.526  74.166 106.972  1.00  1.00      1S   C  
ATOM   3396  CD2 PHE   240      55.234  73.714 107.587  1.00  1.00      1S   C  
ATOM   3397  CE1 PHE   240      57.502  73.095 106.072  1.00  1.00      1S   C  
ATOM   3398  CE2 PHE   240      55.201  72.649 106.681  1.00  1.00      1S   C  
ATOM   3399  CZ  PHE   240      56.334  72.338 105.922  1.00  1.00      1S   C  
ATOM   3400  HN  PHE   240      56.196  75.007 111.374  1.00  0.00      1S   H  
ATOM   3401  HA  PHE   240      55.821  76.824 110.250  1.00  1.00      1S   H  
ATOM   3402  HB1 PHE   240      57.478  75.577 109.197  1.00  1.00      1S   H  
ATOM   3403  HB2 PHE   240      56.618  76.595 107.998  1.00  1.00      1S   H  
ATOM   3404  HD1 PHE   240      58.417  74.768 107.049  1.00  1.00      1S   H  
ATOM   3405  HD2 PHE   240      54.335  73.936 108.133  1.00  1.00      1S   H  
ATOM   3406  HE1 PHE   240      58.375  72.871 105.476  1.00  1.00      1S   H  
ATOM   3407  HE2 PHE   240      54.298  72.068 106.569  1.00  1.00      1S   H  
ATOM   3408  HZ  PHE   240      56.305  71.521 105.218  1.00  1.00      1S   H  
ATOM   3409  N   HSD   241      53.178  76.737 110.110  1.00  1.00      1S   N  
ATOM   3410  CA  HSD   241      51.882  77.291 109.810  1.00  1.00      1S   C  
ATOM   3411  C   HSD   241      52.079  78.647 109.198  1.00  1.00      1S   C  
ATOM   3412  O   HSD   241      51.405  78.987 108.227  1.00  1.00      1S   O  
ATOM   3413  CB  HSD   241      51.001  77.454 111.076  1.00  1.00      1S   C  
ATOM   3414  CG  HSD   241      50.426  76.168 111.613  1.00  1.00      1S   C  
ATOM   3415  CD2 HSD   241      50.488  74.890 111.146  1.00  1.00      1S   C  
ATOM   3416  ND1 HSD   241      49.638  76.110 112.743  1.00  1.00      1S   N  
ATOM   3417  CE1 HSD   241      49.281  74.813 112.914  1.00  1.00      1S   C  
ATOM   3418  NE2 HSD   241      49.772  74.037 111.969  1.00  1.00      1S   N  
ATOM   3419  HN  HSD   241      53.358  76.577 111.077  1.00  0.00      1S   H  
ATOM   3420  HA  HSD   241      51.388  76.658 109.087  1.00  1.00      1S   H  
ATOM   3421  HB1 HSD   241      50.137  78.117 110.851  1.00  1.00      1S   H  
ATOM   3422  HB2 HSD   241      51.604  77.936 111.877  1.00  1.00      1S   H  
ATOM   3423  HD1 HSD   241      49.364  76.892 113.302  1.00  0.00      1S   H  
ATOM   3424  HD2 HSD   241      50.969  74.495 110.261  1.00  1.00      1S   H  
ATOM   3425  HE1 HSD   241      48.661  74.473 113.742  1.00  1.00      1S   H  
ATOM   3426  N   VAL   242      53.034  79.435 109.751  1.00  1.00      1S   N  
ATOM   3427  CA  VAL   242      53.213  80.780 109.287  1.00  1.00      1S   C  
ATOM   3428  C   VAL   242      54.560  81.354 109.702  1.00  1.00      1S   C  
ATOM   3429  O   VAL   242      55.141  82.123 108.938  1.00  1.00      1S   O  
ATOM   3430  CB  VAL   242      52.030  81.654 109.724  1.00  1.00      1S   C  
ATOM   3431  CG1 VAL   242      51.882  81.714 111.264  1.00  1.00      1S   C  
ATOM   3432  CG2 VAL   242      52.062  83.012 109.000  1.00  1.00      1S   C  
ATOM   3433  HN  VAL   242      53.612  79.122 110.501  1.00  0.00      1S   H  
ATOM   3434  HA  VAL   242      53.227  80.749 108.205  1.00  1.00      1S   H  
ATOM   3435  HB  VAL   242      51.093  81.167 109.363  1.00  1.00      1S   H  
ATOM   3436 HG11 VAL   242      52.816  82.031 111.761  1.00  0.00      1S   H  
ATOM   3437 HG12 VAL   242      51.602  80.719 111.666  1.00  0.00      1S   H  
ATOM   3438 HG13 VAL   242      51.083  82.436 111.538  1.00  0.00      1S   H  
ATOM   3439 HG21 VAL   242      51.976  82.860 107.903  1.00  0.00      1S   H  
ATOM   3440 HG22 VAL   242      53.005  83.555 109.194  1.00  0.00      1S   H  
ATOM   3441 HG23 VAL   242      51.210  83.640 109.334  1.00  0.00      1S   H  
ATOM   3442  N   GLN   243      55.069  81.043 110.930  1.00  1.00      1S   N  
ATOM   3443  CA  GLN   243      56.068  81.784 111.702  1.00  1.00      1S   C  
ATOM   3444  C   GLN   243      55.600  83.171 112.142  1.00  1.00      1S   C  
ATOM   3445  O   GLN   243      55.996  83.618 113.217  1.00  1.00      1S   O  
ATOM   3446  CB  GLN   243      57.522  81.710 111.165  1.00  1.00      1S   C  
ATOM   3447  CG  GLN   243      58.601  82.466 111.974  1.00  1.00      1S   C  
ATOM   3448  CD  GLN   243      59.988  82.117 111.419  1.00  1.00      1S   C  
ATOM   3449  NE2 GLN   243      60.635  83.094 110.729  1.00  1.00      1S   N  
ATOM   3450  OE1 GLN   243      60.471  80.994 111.601  1.00  1.00      1S   O  
ATOM   3451  HN  GLN   243      54.705  80.261 111.431  1.00  0.00      1S   H  
ATOM   3452  HA  GLN   243      56.121  81.227 112.626  1.00  1.00      1S   H  
ATOM   3453  HB1 GLN   243      57.528  82.071 110.123  1.00  1.00      1S   H  
ATOM   3454  HB2 GLN   243      57.802  80.631 111.137  1.00  1.00      1S   H  
ATOM   3455  HG1 GLN   243      58.562  82.157 113.039  1.00  1.00      1S   H  
ATOM   3456  HG2 GLN   243      58.428  83.561 111.920  1.00  1.00      1S   H  
ATOM   3457 HE21 GLN   243      61.417  82.867 110.144  1.00  0.00      1S   H  
ATOM   3458 HE22 GLN   243      60.283  84.030 110.719  1.00  0.00      1S   H  
ATOM   3459  N   ASN   244      54.706  83.817 111.341  1.00  1.00      1S   N  
ATOM   3460  CA  ASN   244      53.670  84.777 111.689  1.00  1.00      1S   C  
ATOM   3461  C   ASN   244      53.625  85.779 110.567  1.00  1.00      1S   C  
ATOM   3462  O   ASN   244      54.666  86.218 110.106  1.00  1.00      1S   O  
ATOM   3463  CB  ASN   244      53.756  85.433 113.091  1.00  1.00      1S   C  
ATOM   3464  CG  ASN   244      52.493  86.222 113.458  1.00  1.00      1S   C  
ATOM   3465  ND2 ASN   244      52.641  87.124 114.466  1.00  1.00      1S   N  
ATOM   3466  OD1 ASN   244      51.417  86.024 112.887  1.00  1.00      1S   O  
ATOM   3467  HN  ASN   244      54.612  83.480 110.407  1.00  0.00      1S   H  
ATOM   3468  HA  ASN   244      52.748  84.222 111.646  1.00  1.00      1S   H  
ATOM   3469  HB1 ASN   244      54.655  86.076 113.150  1.00  1.00      1S   H  
ATOM   3470  HB2 ASN   244      53.856  84.625 113.849  1.00  1.00      1S   H  
ATOM   3471 HD21 ASN   244      53.545  87.277 114.873  1.00  0.00      1S   H  
ATOM   3472 HD22 ASN   244      51.852  87.649 114.780  1.00  0.00      1S   H  
ATOM   3473  N   LEU   245      52.418  86.153 110.065  1.00  1.00      1S   N  
ATOM   3474  CA  LEU   245      52.246  86.885 108.819  1.00  1.00      1S   C  
ATOM   3475  C   LEU   245      52.808  88.292 108.839  1.00  1.00      1S   C  
ATOM   3476  O   LEU   245      53.039  88.879 107.783  1.00  1.00      1S   O  
ATOM   3477  CB  LEU   245      50.809  86.826 108.232  1.00  1.00      1S   C  
ATOM   3478  CG  LEU   245      49.693  87.653 108.916  1.00  1.00      1S   C  
ATOM   3479  CD1 LEU   245      48.393  87.556 108.093  1.00  1.00      1S   C  
ATOM   3480  CD2 LEU   245      49.420  87.242 110.374  1.00  1.00      1S   C  
ATOM   3481  HN  LEU   245      51.571  85.846 110.494  1.00  0.00      1S   H  
ATOM   3482  HA  LEU   245      52.850  86.349 108.099  1.00  1.00      1S   H  
ATOM   3483  HB1 LEU   245      50.491  85.760 108.220  1.00  1.00      1S   H  
ATOM   3484  HB2 LEU   245      50.863  87.155 107.169  1.00  1.00      1S   H  
ATOM   3485  HG  LEU   245      50.004  88.723 108.915  1.00  1.00      1S   H  
ATOM   3486 HD11 LEU   245      48.041  86.502 108.054  1.00  0.00      1S   H  
ATOM   3487 HD12 LEU   245      48.564  87.909 107.054  1.00  0.00      1S   H  
ATOM   3488 HD13 LEU   245      47.596  88.176 108.552  1.00  0.00      1S   H  
ATOM   3489 HD21 LEU   245      50.289  87.487 111.019  1.00  0.00      1S   H  
ATOM   3490 HD22 LEU   245      49.219  86.151 110.437  1.00  0.00      1S   H  
ATOM   3491 HD23 LEU   245      48.536  87.787 110.766  1.00  0.00      1S   H  
ATOM   3492  N   SER   246      53.151  88.814 110.041  1.00  1.00      1S   N  
ATOM   3493  CA  SER   246      54.373  89.580 110.171  1.00  1.00      1S   C  
ATOM   3494  C   SER   246      55.128  88.970 111.332  1.00  1.00      1S   C  
ATOM   3495  O   SER   246      54.497  88.466 112.255  1.00  1.00      1S   O  
ATOM   3496  CB  SER   246      54.163  91.096 110.368  1.00  1.00      1S   C  
ATOM   3497  OG  SER   246      55.372  91.807 110.119  1.00  1.00      1S   O  
ATOM   3498  HN  SER   246      52.803  88.433 110.894  1.00  0.00      1S   H  
ATOM   3499  HA  SER   246      54.968  89.424 109.285  1.00  1.00      1S   H  
ATOM   3500  HB1 SER   246      53.797  91.319 111.393  1.00  1.00      1S   H  
ATOM   3501  HB2 SER   246      53.407  91.455 109.637  1.00  1.00      1S   H  
ATOM   3502  HG1 SER   246      55.429  91.899 109.158  1.00  0.00      1S   H  
ATOM   3503  N   GLN   247      56.488  88.985 111.260  1.00  1.00      1S   N  
ATOM   3504  CA  GLN   247      57.467  88.375 112.158  1.00  1.00      1S   C  
ATOM   3505  C   GLN   247      58.098  87.160 111.528  1.00  1.00      1S   C  
ATOM   3506  O   GLN   247      59.256  86.874 111.802  1.00  1.00      1S   O  
ATOM   3507  CB  GLN   247      57.089  88.046 113.624  1.00  1.00      1S   C  
ATOM   3508  CG  GLN   247      56.708  89.278 114.465  1.00  1.00      1S   C  
ATOM   3509  CD  GLN   247      56.088  88.797 115.780  1.00  1.00      1S   C  
ATOM   3510  NE2 GLN   247      56.692  89.198 116.933  1.00  1.00      1S   N  
ATOM   3511  OE1 GLN   247      55.084  88.077 115.770  1.00  1.00      1S   O  
ATOM   3512  HN  GLN   247      56.907  89.463 110.492  1.00  0.00      1S   H  
ATOM   3513  HA  GLN   247      58.255  89.110 112.222  1.00  1.00      1S   H  
ATOM   3514  HB1 GLN   247      57.960  87.563 114.126  1.00  1.00      1S   H  
ATOM   3515  HB2 GLN   247      56.262  87.307 113.617  1.00  1.00      1S   H  
ATOM   3516  HG1 GLN   247      55.954  89.891 113.927  1.00  1.00      1S   H  
ATOM   3517  HG2 GLN   247      57.606  89.905 114.647  1.00  1.00      1S   H  
ATOM   3518 HE21 GLN   247      56.312  88.900 117.808  1.00  0.00      1S   H  
ATOM   3519 HE22 GLN   247      57.504  89.778 116.902  1.00  0.00      1S   H  
ATOM   3520  N   VAL   248      57.404  86.449 110.606  1.00  1.00      1S   N  
ATOM   3521  CA  VAL   248      58.071  85.655 109.583  1.00  1.00      1S   C  
ATOM   3522  C   VAL   248      58.659  86.600 108.581  1.00  1.00      1S   C  
ATOM   3523  O   VAL   248      59.729  86.388 108.016  1.00  1.00      1S   O  
ATOM   3524  CB  VAL   248      57.177  84.668 108.842  1.00  1.00      1S   C  
ATOM   3525  CG1 VAL   248      56.245  85.227 107.737  1.00  1.00      1S   C  
ATOM   3526  CG2 VAL   248      58.100  83.648 108.193  1.00  1.00      1S   C  
ATOM   3527  HN  VAL   248      56.413  86.543 110.503  1.00  0.00      1S   H  
ATOM   3528  HA  VAL   248      58.871  85.109 110.061  1.00  1.00      1S   H  
ATOM   3529  HB  VAL   248      56.555  84.146 109.598  1.00  1.00      1S   H  
ATOM   3530 HG11 VAL   248      56.834  85.507 106.838  1.00  0.00      1S   H  
ATOM   3531 HG12 VAL   248      55.687  86.122 108.064  1.00  0.00      1S   H  
ATOM   3532 HG13 VAL   248      55.514  84.446 107.435  1.00  0.00      1S   H  
ATOM   3533 HG21 VAL   248      58.832  83.233 108.909  1.00  0.00      1S   H  
ATOM   3534 HG22 VAL   248      58.662  84.096 107.347  1.00  0.00      1S   H  
ATOM   3535 HG23 VAL   248      57.464  82.817 107.822  1.00  0.00      1S   H  
ATOM   3536  N   GLU   249      57.931  87.713 108.395  1.00  1.00      1S   N  
ATOM   3537  CA  GLU   249      58.210  88.785 107.499  1.00  1.00      1S   C  
ATOM   3538  C   GLU   249      59.278  89.697 108.079  1.00  1.00      1S   C  
ATOM   3539  O   GLU   249      59.605  90.721 107.485  1.00  1.00      1S   O  
ATOM   3540  CB  GLU   249      56.887  89.561 107.319  1.00  1.00      1S   C  
ATOM   3541  CG  GLU   249      56.801  90.460 106.075  1.00  1.00      1S   C  
ATOM   3542  CD  GLU   249      55.538  91.318 106.141  1.00  1.00      1S   C  
ATOM   3543  OE1 GLU   249      55.266  91.893 107.230  1.00  1.00      1S   O  
ATOM   3544  OE2 GLU   249      54.838  91.421 105.099  1.00  1.00      1S   O1-
ATOM   3545  HN  GLU   249      57.069  87.806 108.889  1.00  0.00      1S   H  
ATOM   3546  HA  GLU   249      58.547  88.371 106.559  1.00  1.00      1S   H  
ATOM   3547  HB1 GLU   249      56.706  90.160 108.240  1.00  1.00      1S   H  
ATOM   3548  HB2 GLU   249      56.055  88.821 107.246  1.00  1.00      1S   H  
ATOM   3549  HG1 GLU   249      56.781  89.832 105.159  1.00  1.00      1S   H  
ATOM   3550  HG2 GLU   249      57.677  91.137 106.024  1.00  1.00      1S   H  
ATOM   3551  N   GLN   250      59.857  89.356 109.260  1.00  1.00      1S   N  
ATOM   3552  CA  GLN   250      60.819  90.211 109.913  1.00  1.00      1S   C  
ATOM   3553  C   GLN   250      61.958  89.407 110.456  1.00  1.00      1S   C  
ATOM   3554  O   GLN   250      63.117  89.787 110.297  1.00  1.00      1S   O  
ATOM   3555  CB  GLN   250      60.175  91.080 111.009  1.00  1.00      1S   C  
ATOM   3556  CG  GLN   250      60.979  92.361 111.318  1.00  1.00      1S   C  
ATOM   3557  CD  GLN   250      60.865  93.483 110.262  1.00  1.00      1S   C  
ATOM   3558  NE2 GLN   250      60.402  93.186 109.016  1.00  1.00      1S   N  
ATOM   3559  OE1 GLN   250      61.204  94.627 110.581  1.00  1.00      1S   O  
ATOM   3560  HN  GLN   250      59.637  88.495 109.714  1.00  0.00      1S   H  
ATOM   3561  HA  GLN   250      61.271  90.840 109.164  1.00  1.00      1S   H  
ATOM   3562  HB1 GLN   250      60.063  90.482 111.941  1.00  1.00      1S   H  
ATOM   3563  HB2 GLN   250      59.149  91.370 110.689  1.00  1.00      1S   H  
ATOM   3564  HG1 GLN   250      62.052  92.105 111.448  1.00  1.00      1S   H  
ATOM   3565  HG2 GLN   250      60.611  92.779 112.280  1.00  1.00      1S   H  
ATOM   3566 HE21 GLN   250      60.154  92.244 108.776  1.00  0.00      1S   H  
ATOM   3567 HE22 GLN   250      60.344  93.905 108.326  1.00  0.00      1S   H  
ATOM   3568  N   ASP   251      61.660  88.207 111.006  1.00  1.00      1S   N  
ATOM   3569  CA  ASP   251      62.599  87.112 111.076  1.00  1.00      1S   C  
ATOM   3570  C   ASP   251      62.572  86.458 109.705  1.00  1.00      1S   C  
ATOM   3571  O   ASP   251      62.281  85.275 109.547  1.00  1.00      1S   O  
ATOM   3572  CB  ASP   251      62.210  86.119 112.209  1.00  1.00      1S   C  
ATOM   3573  CG  ASP   251      63.404  85.399 112.829  1.00  1.00      1S   C  
ATOM   3574  OD1 ASP   251      63.210  84.822 113.934  1.00  1.00      1S   O  
ATOM   3575  OD2 ASP   251      64.513  85.417 112.235  1.00  1.00      1S   O1-
ATOM   3576  HN  ASP   251      60.730  87.959 111.268  1.00  0.00      1S   H  
ATOM   3577  HA  ASP   251      63.586  87.518 111.253  1.00  1.00      1S   H  
ATOM   3578  HB1 ASP   251      61.461  85.377 111.868  1.00  1.00      1S   H  
ATOM   3579  HB2 ASP   251      61.734  86.709 113.023  1.00  1.00      1S   H  
ATOM   3580  N   GLY   252      62.896  87.273 108.669  1.00  1.00      1S   N  
ATOM   3581  CA  GLY   252      63.025  86.910 107.287  1.00  1.00      1S   C  
ATOM   3582  C   GLY   252      64.411  86.400 107.166  1.00  1.00      1S   C  
ATOM   3583  O   GLY   252      65.288  87.065 106.616  1.00  1.00      1S   O  
ATOM   3584  HN  GLY   252      63.090  88.234 108.859  1.00  0.00      1S   H  
ATOM   3585  HA1 GLY   252      62.936  87.814 106.702  1.00  1.00      1S   H  
ATOM   3586  HA2 GLY   252      62.316  86.134 107.033  1.00  1.00      1S   H  
ATOM   3587  N   ARG   253      64.620  85.180 107.722  1.00  1.00      1S   N  
ATOM   3588  CA  ARG   253      65.893  84.517 107.822  1.00  1.00      1S   C  
ATOM   3589  C   ARG   253      66.408  84.322 106.429  1.00  1.00      1S   C  
ATOM   3590  O   ARG   253      65.623  84.205 105.486  1.00  1.00      1S   O  
ATOM   3591  CB  ARG   253      65.831  83.130 108.528  1.00  1.00      1S   C  
ATOM   3592  CG  ARG   253      64.787  82.999 109.654  1.00  1.00      1S   C  
ATOM   3593  CD  ARG   253      64.832  81.616 110.329  1.00  1.00      1S   C  
ATOM   3594  NE  ARG   253      63.696  81.478 111.306  1.00  1.00      1S   N  
ATOM   3595  CZ  ARG   253      63.745  81.964 112.574  1.00  1.00      1S   C  
ATOM   3596  NH1 ARG   253      64.880  82.507 113.070  1.00  1.00      1S   N1+
ATOM   3597  NH2 ARG   253      62.632  81.937 113.350  1.00  1.00      1S   N  
ATOM   3598  HN  ARG   253      63.861  84.711 108.168  1.00  0.00      1S   H  
ATOM   3599  HA  ARG   253      66.554  85.176 108.368  1.00  1.00      1S   H  
ATOM   3600  HB1 ARG   253      66.837  82.899 108.942  1.00  1.00      1S   H  
ATOM   3601  HB2 ARG   253      65.589  82.335 107.789  1.00  1.00      1S   H  
ATOM   3602  HG1 ARG   253      63.774  83.144 109.222  1.00  1.00      1S   H  
ATOM   3603  HG2 ARG   253      64.953  83.795 110.409  1.00  1.00      1S   H  
ATOM   3604  HD1 ARG   253      65.799  81.456 110.852  1.00  1.00      1S   H  
ATOM   3605  HD2 ARG   253      64.719  80.826 109.562  1.00  1.00      1S   H  
ATOM   3606  HE  ARG   253      62.818  81.112 110.974  1.00  1.00      1S   H  
ATOM   3607 HH11 ARG   253      64.813  83.088 113.888  1.00  0.00      1S   H  
ATOM   3608 HH12 ARG   253      65.689  82.575 112.491  1.00  0.00      1S   H  
ATOM   3609 HH21 ARG   253      61.778  81.572 112.981  1.00  0.00      1S   H  
ATOM   3610 HH22 ARG   253      62.635  82.431 114.224  1.00  0.00      1S   H  
ATOM   3611  N   THR   254      67.748  84.281 106.265  1.00  1.00      1S   N  
ATOM   3612  CA  THR   254      68.421  84.172 104.984  1.00  1.00      1S   C  
ATOM   3613  C   THR   254      68.022  82.933 104.209  1.00  1.00      1S   C  
ATOM   3614  O   THR   254      68.303  82.829 103.017  1.00  1.00      1S   O  
ATOM   3615  CB  THR   254      69.938  84.166 105.130  1.00  1.00      1S   C  
ATOM   3616  CG2 THR   254      70.405  85.483 105.783  1.00  1.00      1S   C  
ATOM   3617  OG1 THR   254      70.376  83.081 105.939  1.00  1.00      1S   O  
ATOM   3618  HN  THR   254      68.360  84.385 107.046  1.00  0.00      1S   H  
ATOM   3619  HA  THR   254      68.131  85.032 104.397  1.00  1.00      1S   H  
ATOM   3620  HB  THR   254      70.424  84.082 104.132  1.00  1.00      1S   H  
ATOM   3621  HG1 THR   254      70.631  82.379 105.330  1.00  1.00      1S   H  
ATOM   3622 HG21 THR   254      69.978  85.605 106.800  1.00  0.00      1S   H  
ATOM   3623 HG22 THR   254      70.103  86.351 105.162  1.00  0.00      1S   H  
ATOM   3624 HG23 THR   254      71.514  85.485 105.873  1.00  0.00      1S   H  
ATOM   3625  N   GLY   255      67.364  81.966 104.895  1.00  1.00      1S   N  
ATOM   3626  CA  GLY   255      66.769  80.796 104.319  1.00  1.00      1S   C  
ATOM   3627  C   GLY   255      67.786  79.722 104.360  1.00  1.00      1S   C  
ATOM   3628  O   GLY   255      67.572  78.698 105.000  1.00  1.00      1S   O  
ATOM   3629  HN  GLY   255      67.179  82.095 105.866  1.00  0.00      1S   H  
ATOM   3630  HA1 GLY   255      66.494  80.996 103.301  1.00  1.00      1S   H  
ATOM   3631  HA2 GLY   255      65.935  80.511 104.943  1.00  1.00      1S   H  
ATOM   3632  N   HSD   256      68.920  79.962 103.666  1.00  1.00      1S   N  
ATOM   3633  CA  HSD   256      70.031  79.061 103.551  1.00  1.00      1S   C  
ATOM   3634  C   HSD   256      71.265  79.673 104.139  1.00  1.00      1S   C  
ATOM   3635  O   HSD   256      71.333  80.876 104.386  1.00  1.00      1S   O  
ATOM   3636  CB  HSD   256      70.269  78.610 102.092  1.00  1.00      1S   C  
ATOM   3637  CG  HSD   256      70.483  79.701 101.075  1.00  1.00      1S   C  
ATOM   3638  CD2 HSD   256      70.622  81.051 101.198  1.00  1.00      1S   C  
ATOM   3639  ND1 HSD   256      70.572  79.440  99.725  1.00  1.00      1S   N  
ATOM   3640  CE1 HSD   256      70.762  80.630  99.105  1.00  1.00      1S   C  
ATOM   3641  NE2 HSD   256      70.798  81.634  99.957  1.00  1.00      1S   N  
ATOM   3642  HN  HSD   256      69.029  80.833 103.192  1.00  0.00      1S   H  
ATOM   3643  HA  HSD   256      69.835  78.197 104.152  1.00  1.00      1S   H  
ATOM   3644  HB1 HSD   256      69.358  78.062 101.765  1.00  1.00      1S   H  
ATOM   3645  HB2 HSD   256      71.117  77.894 102.046  1.00  1.00      1S   H  
ATOM   3646  HD1 HSD   256      70.501  78.538  99.295  1.00  0.00      1S   H  
ATOM   3647  HD2 HSD   256      70.610  81.684 102.076  1.00  1.00      1S   H  
ATOM   3648  HE1 HSD   256      70.871  80.723  98.026  1.00  1.00      1S   H  
ATOM   3649  N   GLY   257      72.268  78.811 104.427  1.00  1.00      1S   N  
ATOM   3650  CA  GLY   257      73.526  79.193 105.030  1.00  1.00      1S   C  
ATOM   3651  C   GLY   257      73.424  79.215 106.529  1.00  1.00      1S   C  
ATOM   3652  O   GLY   257      74.248  78.618 107.211  1.00  1.00      1S   O  
ATOM   3653  HN  GLY   257      72.165  77.837 104.236  1.00  0.00      1S   H  
ATOM   3654  HA1 GLY   257      73.816  80.171 104.675  1.00  1.00      1S   H  
ATOM   3655  HA2 GLY   257      74.231  78.417 104.766  1.00  1.00      1S   H  
ATOM   3656  N   LEU   258      72.390  79.899 107.080  1.00  1.00      1S   N  
ATOM   3657  CA  LEU   258      72.028  79.908 108.486  1.00  1.00      1S   C  
ATOM   3658  C   LEU   258      71.584  78.522 108.847  1.00  1.00      1S   C  
ATOM   3659  O   LEU   258      72.291  77.781 109.532  1.00  1.00      1S   O  
ATOM   3660  CB  LEU   258      70.880  80.913 108.761  1.00  1.00      1S   C  
ATOM   3661  CG  LEU   258      71.350  82.238 109.402  1.00  1.00      1S   C  
ATOM   3662  CD1 LEU   258      72.499  82.932 108.644  1.00  1.00      1S   C  
ATOM   3663  CD2 LEU   258      70.154  83.189 109.593  1.00  1.00      1S   C  
ATOM   3664  HN  LEU   258      71.775  80.414 106.486  1.00  0.00      1S   H  
ATOM   3665  HA  LEU   258      72.901  80.143 109.078  1.00  1.00      1S   H  
ATOM   3666  HB1 LEU   258      70.121  80.482 109.452  1.00  1.00      1S   H  
ATOM   3667  HB2 LEU   258      70.360  81.132 107.803  1.00  1.00      1S   H  
ATOM   3668  HG  LEU   258      71.738  81.985 110.417  1.00  1.00      1S   H  
ATOM   3669 HD11 LEU   258      72.185  83.207 107.619  1.00  0.00      1S   H  
ATOM   3670 HD12 LEU   258      73.390  82.277 108.574  1.00  0.00      1S   H  
ATOM   3671 HD13 LEU   258      72.797  83.860 109.177  1.00  0.00      1S   H  
ATOM   3672 HD21 LEU   258      69.368  82.703 110.209  1.00  0.00      1S   H  
ATOM   3673 HD22 LEU   258      69.715  83.457 108.608  1.00  0.00      1S   H  
ATOM   3674 HD23 LEU   258      70.479  84.121 110.102  1.00  0.00      1S   H  
ATOM   3675  N   ARG   259      70.429  78.118 108.279  1.00  1.00      1S   N  
ATOM   3676  CA  ARG   259      70.107  76.737 108.071  1.00  1.00      1S   C  
ATOM   3677  C   ARG   259      71.065  76.211 107.021  1.00  1.00      1S   C  
ATOM   3678  O   ARG   259      70.918  76.464 105.829  1.00  1.00      1S   O  
ATOM   3679  CB  ARG   259      68.653  76.564 107.570  1.00  1.00      1S   C  
ATOM   3680  CG  ARG   259      67.578  76.960 108.598  1.00  1.00      1S   C  
ATOM   3681  CD  ARG   259      66.158  76.848 108.025  1.00  1.00      1S   C  
ATOM   3682  NE  ARG   259      65.180  77.489 108.970  1.00  1.00      1S   N  
ATOM   3683  CZ  ARG   259      64.416  76.817 109.870  1.00  1.00      1S   C  
ATOM   3684  NH1 ARG   259      64.564  75.489 110.088  1.00  1.00      1S   N1+
ATOM   3685  NH2 ARG   259      63.459  77.495 110.553  1.00  1.00      1S   N  
ATOM   3686  HN  ARG   259      69.815  78.767 107.838  1.00  0.00      1S   H  
ATOM   3687  HA  ARG   259      70.245  76.189 108.994  1.00  1.00      1S   H  
ATOM   3688  HB1 ARG   259      68.476  75.511 107.263  1.00  1.00      1S   H  
ATOM   3689  HB2 ARG   259      68.514  77.202 106.672  1.00  1.00      1S   H  
ATOM   3690  HG1 ARG   259      67.761  78.012 108.914  1.00  1.00      1S   H  
ATOM   3691  HG2 ARG   259      67.668  76.309 109.495  1.00  1.00      1S   H  
ATOM   3692  HD1 ARG   259      65.875  75.790 107.832  1.00  1.00      1S   H  
ATOM   3693  HD2 ARG   259      66.097  77.407 107.067  1.00  1.00      1S   H  
ATOM   3694  HE  ARG   259      64.986  78.466 108.841  1.00  1.00      1S   H  
ATOM   3695 HH11 ARG   259      65.248  74.970 109.576  1.00  0.00      1S   H  
ATOM   3696 HH12 ARG   259      63.935  75.020 110.713  1.00  0.00      1S   H  
ATOM   3697 HH21 ARG   259      63.256  78.446 110.310  1.00  0.00      1S   H  
ATOM   3698 HH22 ARG   259      62.851  76.997 111.176  1.00  0.00      1S   H  
ATOM   3699  N   ARG   260      72.095  75.449 107.461  1.00  1.00      1S   N  
ATOM   3700  CA  ARG   260      72.927  74.642 106.590  1.00  1.00      1S   C  
ATOM   3701  C   ARG   260      72.130  73.420 106.197  1.00  1.00      1S   C  
ATOM   3702  O   ARG   260      72.352  72.814 105.153  1.00  1.00      1S   O  
ATOM   3703  CB  ARG   260      74.259  74.253 107.260  1.00  1.00      1S   C  
ATOM   3704  CG  ARG   260      75.181  75.477 107.399  1.00  1.00      1S   C  
ATOM   3705  CD  ARG   260      76.477  75.186 108.166  1.00  1.00      1S   C  
ATOM   3706  NE  ARG   260      77.437  76.346 108.093  1.00  1.00      1S   N  
ATOM   3707  CZ  ARG   260      77.319  77.500 108.806  1.00  1.00      1S   C  
ATOM   3708  NH1 ARG   260      76.140  77.910 109.330  1.00  1.00      1S   N1+
ATOM   3709  NH2 ARG   260      78.421  78.270 109.000  1.00  1.00      1S   N  
ATOM   3710  HN  ARG   260      72.286  75.366 108.436  1.00  0.00      1S   H  
ATOM   3711  HA  ARG   260      73.142  75.205 105.691  1.00  1.00      1S   H  
ATOM   3712  HB1 ARG   260      74.785  73.486 106.649  1.00  1.00      1S   H  
ATOM   3713  HB2 ARG   260      74.057  73.820 108.264  1.00  1.00      1S   H  
ATOM   3714  HG1 ARG   260      74.617  76.270 107.933  1.00  1.00      1S   H  
ATOM   3715  HG2 ARG   260      75.423  75.852 106.379  1.00  1.00      1S   H  
ATOM   3716  HD1 ARG   260      76.988  74.312 107.709  1.00  1.00      1S   H  
ATOM   3717  HD2 ARG   260      76.267  74.960 109.235  1.00  1.00      1S   H  
ATOM   3718  HE  ARG   260      78.326  76.167 107.664  1.00  1.00      1S   H  
ATOM   3719 HH11 ARG   260      76.083  78.787 109.809  1.00  0.00      1S   H  
ATOM   3720 HH12 ARG   260      75.294  77.445 109.062  1.00  0.00      1S   H  
ATOM   3721 HH21 ARG   260      79.310  77.968 108.658  1.00  0.00      1S   H  
ATOM   3722 HH22 ARG   260      78.352  79.114 109.533  1.00  0.00      1S   H  
ATOM   3723  N   SER   261      71.082  73.134 107.000  1.00  1.00      1S   N  
ATOM   3724  CA  SER   261      69.895  72.373 106.676  1.00  1.00      1S   C  
ATOM   3725  C   SER   261      69.027  72.985 105.567  1.00  1.00      1S   C  
ATOM   3726  O   SER   261      67.888  72.562 105.378  1.00  1.00      1S   O  
ATOM   3727  CB  SER   261      69.043  72.209 107.970  1.00  1.00      1S   C  
ATOM   3728  OG  SER   261      68.944  73.431 108.700  1.00  1.00      1S   O  
ATOM   3729  HN  SER   261      71.020  73.577 107.891  1.00  0.00      1S   H  
ATOM   3730  HA  SER   261      70.208  71.396 106.341  1.00  1.00      1S   H  
ATOM   3731  HB1 SER   261      69.549  71.474 108.631  1.00  1.00      1S   H  
ATOM   3732  HB2 SER   261      68.025  71.827 107.750  1.00  1.00      1S   H  
ATOM   3733  HG1 SER   261      68.524  73.218 109.538  1.00  0.00      1S   H  
ATOM   3734  N   SER   262      69.539  73.969 104.785  1.00  1.00      1S   N  
ATOM   3735  CA  SER   262      68.865  74.551 103.640  1.00  1.00      1S   C  
ATOM   3736  C   SER   262      69.867  74.744 102.515  1.00  1.00      1S   C  
ATOM   3737  O   SER   262      69.640  75.470 101.549  1.00  1.00      1S   O  
ATOM   3738  CB  SER   262      68.211  75.884 104.047  1.00  1.00      1S   C  
ATOM   3739  OG  SER   262      67.563  76.576 102.985  1.00  1.00      1S   O  
ATOM   3740  HN  SER   262      70.440  74.350 104.983  1.00  0.00      1S   H  
ATOM   3741  HA  SER   262      68.105  73.871 103.283  1.00  1.00      1S   H  
ATOM   3742  HB1 SER   262      68.977  76.539 104.488  1.00  1.00      1S   H  
ATOM   3743  HB2 SER   262      67.462  75.684 104.844  1.00  1.00      1S   H  
ATOM   3744  HG1 SER   262      67.254  77.404 103.365  1.00  0.00      1S   H  
ATOM   3745  N   LYS   263      71.004  74.021 102.570  1.00  1.00      1S   N  
ATOM   3746  CA  LYS   263      72.014  73.999 101.533  1.00  1.00      1S   C  
ATOM   3747  C   LYS   263      71.514  73.382 100.231  1.00  1.00      1S   C  
ATOM   3748  O   LYS   263      72.113  73.561  99.172  1.00  1.00      1S   O  
ATOM   3749  CB  LYS   263      73.241  73.251 102.083  1.00  1.00      1S   C  
ATOM   3750  CG  LYS   263      74.544  73.450 101.308  1.00  1.00      1S   C  
ATOM   3751  CD  LYS   263      74.880  72.294 100.357  1.00  1.00      1S   C  
ATOM   3752  CE  LYS   263      76.348  72.321  99.945  1.00  1.00      1S   C  
ATOM   3753  NZ  LYS   263      77.188  72.066 101.134  1.00  1.00      1S   N1+
ATOM   3754  HN  LYS   263      71.212  73.456 103.367  1.00  0.00      1S   H  
ATOM   3755  HA  LYS   263      72.296  75.025 101.334  1.00  1.00      1S   H  
ATOM   3756  HB1 LYS   263      73.020  72.170 102.214  1.00  1.00      1S   H  
ATOM   3757  HB2 LYS   263      73.433  73.668 103.099  1.00  1.00      1S   H  
ATOM   3758  HG1 LYS   263      75.348  73.531 102.074  1.00  1.00      1S   H  
ATOM   3759  HG2 LYS   263      74.526  74.412 100.752  1.00  1.00      1S   H  
ATOM   3760  HD1 LYS   263      74.244  72.353  99.449  1.00  1.00      1S   H  
ATOM   3761  HD2 LYS   263      74.656  71.325 100.858  1.00  1.00      1S   H  
ATOM   3762  HE1 LYS   263      76.621  73.317  99.537  1.00  1.00      1S   H  
ATOM   3763  HE2 LYS   263      76.568  71.536  99.192  1.00  1.00      1S   H  
ATOM   3764  HZ1 LYS   263      77.186  71.040 101.331  1.00  1.00      1S   H  
ATOM   3765  HZ2 LYS   263      76.803  72.576 101.953  1.00  1.00      1S   H  
ATOM   3766  HZ3 LYS   263      78.159  72.398 100.947  1.00  1.00      1S   H  
ATOM   3767  N   PHE   264      70.345  72.697 100.281  1.00  1.00      1S   N  
ATOM   3768  CA  PHE   264      69.576  72.208  99.154  1.00  1.00      1S   C  
ATOM   3769  C   PHE   264      69.226  73.338  98.202  1.00  1.00      1S   C  
ATOM   3770  O   PHE   264      69.525  73.268  97.012  1.00  1.00      1S   O  
ATOM   3771  CB  PHE   264      68.277  71.534  99.680  1.00  1.00      1S   C  
ATOM   3772  CG  PHE   264      67.512  70.789  98.613  1.00  1.00      1S   C  
ATOM   3773  CD1 PHE   264      67.652  69.398  98.486  1.00  1.00      1S   C  
ATOM   3774  CD2 PHE   264      66.619  71.463  97.757  1.00  1.00      1S   C  
ATOM   3775  CE1 PHE   264      66.918  68.692  97.525  1.00  1.00      1S   C  
ATOM   3776  CE2 PHE   264      65.898  70.762  96.782  1.00  1.00      1S   C  
ATOM   3777  CZ  PHE   264      66.045  69.375  96.668  1.00  1.00      1S   C  
ATOM   3778  HN  PHE   264      69.908  72.550 101.164  1.00  0.00      1S   H  
ATOM   3779  HA  PHE   264      70.190  71.489  98.629  1.00  1.00      1S   H  
ATOM   3780  HB1 PHE   264      67.599  72.284 100.142  1.00  1.00      1S   H  
ATOM   3781  HB2 PHE   264      68.554  70.801 100.469  1.00  1.00      1S   H  
ATOM   3782  HD1 PHE   264      68.321  68.863  99.144  1.00  1.00      1S   H  
ATOM   3783  HD2 PHE   264      66.485  72.530  97.848  1.00  1.00      1S   H  
ATOM   3784  HE1 PHE   264      67.022  67.621  97.450  1.00  1.00      1S   H  
ATOM   3785  HE2 PHE   264      65.222  71.290  96.125  1.00  1.00      1S   H  
ATOM   3786  HZ  PHE   264      65.481  68.831  95.924  1.00  1.00      1S   H  
ATOM   3787  N   CYS   265      68.609  74.423  98.741  1.00  1.00      1S   N  
ATOM   3788  CA  CYS   265      68.244  75.630  98.027  1.00  1.00      1S   C  
ATOM   3789  C   CYS   265      69.448  76.245  97.343  1.00  1.00      1S   C  
ATOM   3790  O   CYS   265      69.364  76.643  96.184  1.00  1.00      1S   O  
ATOM   3791  CB  CYS   265      67.593  76.664  98.987  1.00  1.00      1S   C  
ATOM   3792  SG  CYS   265      66.977  78.173  98.163  1.00  1.00      1S   S  
ATOM   3793  HN  CYS   265      68.374  74.430  99.709  1.00  0.00      1S   H  
ATOM   3794  HA  CYS   265      67.528  75.351  97.266  1.00  1.00      1S   H  
ATOM   3795  HB1 CYS   265      68.323  76.936  99.780  1.00  1.00      1S   H  
ATOM   3796  HB2 CYS   265      66.743  76.162  99.497  1.00  1.00      1S   H  
ATOM   3797  HG1 CYS   265      66.053  77.562  97.439  1.00  0.00      1S   H  
ATOM   3798  N   LEU   266      70.606  76.292  98.043  1.00  1.00      1S   N  
ATOM   3799  CA  LEU   266      71.844  76.826  97.519  1.00  1.00      1S   C  
ATOM   3800  C   LEU   266      72.350  76.075  96.295  1.00  1.00      1S   C  
ATOM   3801  O   LEU   266      72.711  76.708  95.305  1.00  1.00      1S   O  
ATOM   3802  CB  LEU   266      72.946  76.874  98.606  1.00  1.00      1S   C  
ATOM   3803  CG  LEU   266      74.275  77.534  98.167  1.00  1.00      1S   C  
ATOM   3804  CD1 LEU   266      74.098  78.990  97.696  1.00  1.00      1S   C  
ATOM   3805  CD2 LEU   266      75.327  77.447  99.288  1.00  1.00      1S   C  
ATOM   3806  HN  LEU   266      70.645  75.952  98.980  1.00  0.00      1S   H  
ATOM   3807  HA  LEU   266      71.623  77.837  97.209  1.00  1.00      1S   H  
ATOM   3808  HB1 LEU   266      73.162  75.841  98.955  1.00  1.00      1S   H  
ATOM   3809  HB2 LEU   266      72.552  77.438  99.480  1.00  1.00      1S   H  
ATOM   3810  HG  LEU   266      74.671  76.951  97.306  1.00  1.00      1S   H  
ATOM   3811 HD11 LEU   266      73.700  79.618  98.520  1.00  0.00      1S   H  
ATOM   3812 HD12 LEU   266      73.403  79.051  96.833  1.00  0.00      1S   H  
ATOM   3813 HD13 LEU   266      75.077  79.407  97.375  1.00  0.00      1S   H  
ATOM   3814 HD21 LEU   266      75.500  76.389  99.577  1.00  0.00      1S   H  
ATOM   3815 HD22 LEU   266      74.985  78.009 100.182  1.00  0.00      1S   H  
ATOM   3816 HD23 LEU   266      76.290  77.882  98.944  1.00  0.00      1S   H  
ATOM   3817  N   LYS   267      72.363  74.717  96.315  1.00  1.00      1S   N  
ATOM   3818  CA  LYS   267      72.814  73.871  95.216  1.00  1.00      1S   C  
ATOM   3819  C   LYS   267      71.973  74.068  93.970  1.00  1.00      1S   C  
ATOM   3820  O   LYS   267      72.514  74.181  92.873  1.00  1.00      1S   O  
ATOM   3821  CB  LYS   267      72.790  72.369  95.622  1.00  1.00      1S   C  
ATOM   3822  CG  LYS   267      72.986  71.299  94.520  1.00  1.00      1S   C  
ATOM   3823  CD  LYS   267      74.429  70.874  94.188  1.00  1.00      1S   C  
ATOM   3824  CE  LYS   267      74.423  69.650  93.249  1.00  1.00      1S   C  
ATOM   3825  NZ  LYS   267      75.769  69.075  93.045  1.00  1.00      1S   N1+
ATOM   3826  HN  LYS   267      72.054  74.224  97.126  1.00  0.00      1S   H  
ATOM   3827  HA  LYS   267      73.827  74.159  94.973  1.00  1.00      1S   H  
ATOM   3828  HB1 LYS   267      71.792  72.171  96.077  1.00  1.00      1S   H  
ATOM   3829  HB2 LYS   267      73.547  72.204  96.420  1.00  1.00      1S   H  
ATOM   3830  HG1 LYS   267      72.467  71.585  93.582  1.00  1.00      1S   H  
ATOM   3831  HG2 LYS   267      72.473  70.380  94.890  1.00  1.00      1S   H  
ATOM   3832  HD1 LYS   267      74.947  70.606  95.136  1.00  1.00      1S   H  
ATOM   3833  HD2 LYS   267      74.979  71.716  93.715  1.00  1.00      1S   H  
ATOM   3834  HE1 LYS   267      74.019  69.932  92.254  1.00  1.00      1S   H  
ATOM   3835  HE2 LYS   267      73.786  68.850  93.683  1.00  1.00      1S   H  
ATOM   3836  HZ1 LYS   267      76.171  68.771  93.956  1.00  1.00      1S   H  
ATOM   3837  HZ2 LYS   267      76.405  69.773  92.611  1.00  1.00      1S   H  
ATOM   3838  HZ3 LYS   267      75.720  68.246  92.414  1.00  1.00      1S   H  
ATOM   3839  N   GLU   268      70.628  74.131  94.101  1.00  1.00      1S   N  
ATOM   3840  CA  GLU   268      69.747  74.265  92.958  1.00  1.00      1S   C  
ATOM   3841  C   GLU   268      69.803  75.651  92.363  1.00  1.00      1S   C  
ATOM   3842  O   GLU   268      69.611  75.811  91.160  1.00  1.00      1S   O  
ATOM   3843  CB  GLU   268      68.293  73.862  93.292  1.00  1.00      1S   C  
ATOM   3844  CG  GLU   268      68.167  72.366  93.653  1.00  1.00      1S   C  
ATOM   3845  CD  GLU   268      68.604  71.501  92.471  1.00  1.00      1S   C  
ATOM   3846  OE1 GLU   268      67.766  71.301  91.552  1.00  1.00      1S   O  
ATOM   3847  OE2 GLU   268      69.777  71.043  92.459  1.00  1.00      1S   O1-
ATOM   3848  HN  GLU   268      70.182  74.040  94.990  1.00  0.00      1S   H  
ATOM   3849  HA  GLU   268      70.110  73.599  92.189  1.00  1.00      1S   H  
ATOM   3850  HB1 GLU   268      67.630  74.071  92.421  1.00  1.00      1S   H  
ATOM   3851  HB2 GLU   268      67.930  74.470  94.150  1.00  1.00      1S   H  
ATOM   3852  HG1 GLU   268      67.114  72.124  93.908  1.00  1.00      1S   H  
ATOM   3853  HG2 GLU   268      68.802  72.131  94.534  1.00  1.00      1S   H  
ATOM   3854  N   HSD   269      70.143  76.673  93.183  1.00  1.00      1S   N  
ATOM   3855  CA  HSD   269      70.428  78.015  92.724  1.00  1.00      1S   C  
ATOM   3856  C   HSD   269      71.671  78.048  91.858  1.00  1.00      1S   C  
ATOM   3857  O   HSD   269      71.648  78.638  90.781  1.00  1.00      1S   O  
ATOM   3858  CB  HSD   269      70.578  79.009  93.897  1.00  1.00      1S   C  
ATOM   3859  CG  HSD   269      70.139  80.407  93.558  1.00  1.00      1S   C  
ATOM   3860  CD2 HSD   269      68.963  81.023  93.858  1.00  1.00      1S   C  
ATOM   3861  ND1 HSD   269      70.877  81.330  92.847  1.00  1.00      1S   N  
ATOM   3862  CE1 HSD   269      70.119  82.454  92.766  1.00  1.00      1S   C  
ATOM   3863  NE2 HSD   269      68.950  82.313  93.362  1.00  1.00      1S   N  
ATOM   3864  HN  HSD   269      70.234  76.528  94.167  1.00  0.00      1S   H  
ATOM   3865  HA  HSD   269      69.587  78.325  92.124  1.00  1.00      1S   H  
ATOM   3866  HB1 HSD   269      71.612  79.011  94.303  1.00  1.00      1S   H  
ATOM   3867  HB2 HSD   269      69.906  78.673  94.716  1.00  1.00      1S   H  
ATOM   3868  HD1 HSD   269      71.793  81.187  92.469  1.00  0.00      1S   H  
ATOM   3869  HD2 HSD   269      68.106  80.642  94.399  1.00  1.00      1S   H  
ATOM   3870  HE1 HSD   269      70.456  83.362  92.269  1.00  1.00      1S   H  
ATOM   3871  N   LYS   270      72.773  77.366  92.283  1.00  1.00      1S   N  
ATOM   3872  CA  LYS   270      73.993  77.199  91.501  1.00  1.00      1S   C  
ATOM   3873  C   LYS   270      73.684  76.597  90.142  1.00  1.00      1S   C  
ATOM   3874  O   LYS   270      74.070  77.154  89.117  1.00  1.00      1S   O  
ATOM   3875  CB  LYS   270      75.071  76.306  92.187  1.00  1.00      1S   C  
ATOM   3876  CG  LYS   270      75.679  76.877  93.484  1.00  1.00      1S   C  
ATOM   3877  CD  LYS   270      76.716  75.931  94.131  1.00  1.00      1S   C  
ATOM   3878  CE  LYS   270      77.265  76.439  95.477  1.00  1.00      1S   C  
ATOM   3879  NZ  LYS   270      78.284  75.519  96.048  1.00  1.00      1S   N1+
ATOM   3880  HN  LYS   270      72.779  76.922  93.177  1.00  0.00      1S   H  
ATOM   3881  HA  LYS   270      74.408  78.183  91.339  1.00  1.00      1S   H  
ATOM   3882  HB1 LYS   270      75.913  76.145  91.476  1.00  1.00      1S   H  
ATOM   3883  HB2 LYS   270      74.634  75.313  92.416  1.00  1.00      1S   H  
ATOM   3884  HG1 LYS   270      74.868  77.070  94.215  1.00  1.00      1S   H  
ATOM   3885  HG2 LYS   270      76.170  77.849  93.255  1.00  1.00      1S   H  
ATOM   3886  HD1 LYS   270      77.557  75.793  93.417  1.00  1.00      1S   H  
ATOM   3887  HD2 LYS   270      76.234  74.940  94.289  1.00  1.00      1S   H  
ATOM   3888  HE1 LYS   270      76.442  76.523  96.216  1.00  1.00      1S   H  
ATOM   3889  HE2 LYS   270      77.743  77.433  95.349  1.00  1.00      1S   H  
ATOM   3890  HZ1 LYS   270      79.091  75.443  95.397  1.00  1.00      1S   H  
ATOM   3891  HZ2 LYS   270      77.869  74.578  96.193  1.00  1.00      1S   H  
ATOM   3892  HZ3 LYS   270      78.620  75.883  96.964  1.00  1.00      1S   H  
ATOM   3893  N   ALA   271      72.928  75.471  90.119  1.00  1.00      1S   N  
ATOM   3894  CA  ALA   271      72.507  74.770  88.924  1.00  1.00      1S   C  
ATOM   3895  C   ALA   271      71.764  75.647  87.941  1.00  1.00      1S   C  
ATOM   3896  O   ALA   271      72.156  75.727  86.782  1.00  1.00      1S   O  
ATOM   3897  CB  ALA   271      71.621  73.553  89.258  1.00  1.00      1S   C  
ATOM   3898  HN  ALA   271      72.634  75.049  90.975  1.00  0.00      1S   H  
ATOM   3899  HA  ALA   271      73.403  74.416  88.433  1.00  1.00      1S   H  
ATOM   3900  HB1 ALA   271      70.709  73.864  89.808  1.00  1.00      1S   H  
ATOM   3901  HB2 ALA   271      72.184  72.842  89.899  1.00  1.00      1S   H  
ATOM   3902  HB3 ALA   271      71.316  73.017  88.333  1.00  1.00      1S   H  
ATOM   3903  N   LEU   272      70.687  76.353  88.372  1.00  1.00      1S   N  
ATOM   3904  CA  LEU   272      69.872  77.146  87.469  1.00  1.00      1S   C  
ATOM   3905  C   LEU   272      70.626  78.334  86.926  1.00  1.00      1S   C  
ATOM   3906  O   LEU   272      70.402  78.739  85.787  1.00  1.00      1S   O  
ATOM   3907  CB  LEU   272      68.503  77.566  88.069  1.00  1.00      1S   C  
ATOM   3908  CG  LEU   272      68.510  78.655  89.173  1.00  1.00      1S   C  
ATOM   3909  CD1 LEU   272      68.282  80.076  88.616  1.00  1.00      1S   C  
ATOM   3910  CD2 LEU   272      67.472  78.348  90.270  1.00  1.00      1S   C  
ATOM   3911  HN  LEU   272      70.384  76.317  89.323  1.00  0.00      1S   H  
ATOM   3912  HA  LEU   272      69.648  76.507  86.625  1.00  1.00      1S   H  
ATOM   3913  HB1 LEU   272      68.048  76.645  88.497  1.00  1.00      1S   H  
ATOM   3914  HB2 LEU   272      67.833  77.904  87.249  1.00  1.00      1S   H  
ATOM   3915  HG  LEU   272      69.506  78.634  89.665  1.00  1.00      1S   H  
ATOM   3916 HD11 LEU   272      67.295  80.137  88.111  1.00  0.00      1S   H  
ATOM   3917 HD12 LEU   272      69.070  80.350  87.886  1.00  0.00      1S   H  
ATOM   3918 HD13 LEU   272      68.301  80.818  89.443  1.00  0.00      1S   H  
ATOM   3919 HD21 LEU   272      67.678  77.363  90.736  1.00  0.00      1S   H  
ATOM   3920 HD22 LEU   272      66.452  78.321  89.842  1.00  0.00      1S   H  
ATOM   3921 HD23 LEU   272      67.505  79.127  91.059  1.00  0.00      1S   H  
ATOM   3922  N   LYS   273      71.584  78.888  87.713  1.00  1.00      1S   N  
ATOM   3923  CA  LYS   273      72.423  79.983  87.291  1.00  1.00      1S   C  
ATOM   3924  C   LYS   273      73.308  79.560  86.146  1.00  1.00      1S   C  
ATOM   3925  O   LYS   273      73.349  80.249  85.133  1.00  1.00      1S   O  
ATOM   3926  CB  LYS   273      73.290  80.570  88.431  1.00  1.00      1S   C  
ATOM   3927  CG  LYS   273      73.603  82.061  88.225  1.00  1.00      1S   C  
ATOM   3928  CD  LYS   273      72.411  82.968  88.591  1.00  1.00      1S   C  
ATOM   3929  CE  LYS   273      72.563  84.415  88.109  1.00  1.00      1S   C  
ATOM   3930  NZ  LYS   273      72.400  84.497  86.639  1.00  1.00      1S   N1+
ATOM   3931  HN  LYS   273      71.740  78.560  88.644  1.00  0.00      1S   H  
ATOM   3932  HA  LYS   273      71.757  80.753  86.927  1.00  1.00      1S   H  
ATOM   3933  HB1 LYS   273      74.235  79.994  88.539  1.00  1.00      1S   H  
ATOM   3934  HB2 LYS   273      72.739  80.476  89.393  1.00  1.00      1S   H  
ATOM   3935  HG1 LYS   273      73.901  82.221  87.166  1.00  1.00      1S   H  
ATOM   3936  HG2 LYS   273      74.467  82.348  88.866  1.00  1.00      1S   H  
ATOM   3937  HD1 LYS   273      72.311  82.967  89.700  1.00  1.00      1S   H  
ATOM   3938  HD2 LYS   273      71.469  82.546  88.177  1.00  1.00      1S   H  
ATOM   3939  HE1 LYS   273      73.565  84.813  88.371  1.00  1.00      1S   H  
ATOM   3940  HE2 LYS   273      71.781  85.058  88.567  1.00  1.00      1S   H  
ATOM   3941  HZ1 LYS   273      71.407  84.284  86.399  1.00  1.00      1S   H  
ATOM   3942  HZ2 LYS   273      73.021  83.803  86.178  1.00  1.00      1S   H  
ATOM   3943  HZ3 LYS   273      72.637  85.454  86.310  1.00  1.00      1S   H  
ATOM   3944  N   THR   274      73.989  78.385  86.256  1.00  1.00      1S   N  
ATOM   3945  CA  THR   274      74.838  77.846  85.202  1.00  1.00      1S   C  
ATOM   3946  C   THR   274      74.068  77.599  83.924  1.00  1.00      1S   C  
ATOM   3947  O   THR   274      74.571  77.885  82.841  1.00  1.00      1S   O  
ATOM   3948  CB  THR   274      75.630  76.583  85.562  1.00  1.00      1S   C  
ATOM   3949  CG2 THR   274      76.581  76.858  86.741  1.00  1.00      1S   C  
ATOM   3950  OG1 THR   274      74.808  75.461  85.865  1.00  1.00      1S   O  
ATOM   3951  HN  THR   274      73.938  77.846  87.095  1.00  0.00      1S   H  
ATOM   3952  HA  THR   274      75.566  78.614  84.980  1.00  1.00      1S   H  
ATOM   3953  HB  THR   274      76.262  76.293  84.690  1.00  1.00      1S   H  
ATOM   3954  HG1 THR   274      74.120  75.773  86.462  1.00  1.00      1S   H  
ATOM   3955 HG21 THR   274      76.018  77.138  87.654  1.00  0.00      1S   H  
ATOM   3956 HG22 THR   274      77.278  77.683  86.488  1.00  0.00      1S   H  
ATOM   3957 HG23 THR   274      77.180  75.949  86.966  1.00  0.00      1S   H  
ATOM   3958  N   LEU   275      72.816  77.094  84.019  1.00  1.00      1S   N  
ATOM   3959  CA  LEU   275      72.004  76.782  82.864  1.00  1.00      1S   C  
ATOM   3960  C   LEU   275      71.523  78.039  82.164  1.00  1.00      1S   C  
ATOM   3961  O   LEU   275      71.435  78.080  80.939  1.00  1.00      1S   O  
ATOM   3962  CB  LEU   275      70.831  75.846  83.220  1.00  1.00      1S   C  
ATOM   3963  CG  LEU   275      71.310  74.465  83.737  1.00  1.00      1S   C  
ATOM   3964  CD1 LEU   275      70.142  73.671  84.328  1.00  1.00      1S   C  
ATOM   3965  CD2 LEU   275      72.046  73.625  82.676  1.00  1.00      1S   C  
ATOM   3966  HN  LEU   275      72.415  76.867  84.904  1.00  0.00      1S   H  
ATOM   3967  HA  LEU   275      72.638  76.254  82.173  1.00  1.00      1S   H  
ATOM   3968  HB1 LEU   275      70.190  75.682  82.326  1.00  1.00      1S   H  
ATOM   3969  HB2 LEU   275      70.209  76.330  84.005  1.00  1.00      1S   H  
ATOM   3970  HG  LEU   275      72.030  74.640  84.569  1.00  1.00      1S   H  
ATOM   3971 HD11 LEU   275      69.369  73.481  83.557  1.00  0.00      1S   H  
ATOM   3972 HD12 LEU   275      69.681  74.245  85.159  1.00  0.00      1S   H  
ATOM   3973 HD13 LEU   275      70.495  72.695  84.724  1.00  0.00      1S   H  
ATOM   3974 HD21 LEU   275      72.957  74.144  82.317  1.00  0.00      1S   H  
ATOM   3975 HD22 LEU   275      71.384  73.422  81.811  1.00  0.00      1S   H  
ATOM   3976 HD23 LEU   275      72.358  72.654  83.118  1.00  0.00      1S   H  
ATOM   3977  N   GLY   276      71.264  79.126  82.930  1.00  1.00      1S   N  
ATOM   3978  CA  GLY   276      70.937  80.433  82.396  1.00  1.00      1S   C  
ATOM   3979  C   GLY   276      72.118  81.088  81.721  1.00  1.00      1S   C  
ATOM   3980  O   GLY   276      71.962  81.878  80.794  1.00  1.00      1S   O  
ATOM   3981  HN  GLY   276      71.308  79.067  83.927  1.00  0.00      1S   H  
ATOM   3982  HA1 GLY   276      70.652  81.050  83.233  1.00  1.00      1S   H  
ATOM   3983  HA2 GLY   276      70.146  80.314  81.671  1.00  1.00      1S   H  
ATOM   3984  N   ILE   277      73.349  80.762  82.172  1.00  1.00      1S   N  
ATOM   3985  CA  ILE   277      74.572  81.264  81.591  1.00  1.00      1S   C  
ATOM   3986  C   ILE   277      74.861  80.501  80.310  1.00  1.00      1S   C  
ATOM   3987  O   ILE   277      75.351  81.112  79.368  1.00  1.00      1S   O  
ATOM   3988  CB  ILE   277      75.739  81.276  82.584  1.00  1.00      1S   C  
ATOM   3989  CG1 ILE   277      75.426  82.253  83.749  1.00  1.00      1S   C  
ATOM   3990  CG2 ILE   277      77.063  81.700  81.905  1.00  1.00      1S   C  
ATOM   3991  CD  ILE   277      76.282  82.017  84.999  1.00  1.00      1S   C  
ATOM   3992  HN  ILE   277      73.463  80.153  82.955  1.00  0.00      1S   H  
ATOM   3993  HA  ILE   277      74.404  82.293  81.305  1.00  1.00      1S   H  
ATOM   3994  HB  ILE   277      75.861  80.252  83.002  1.00  1.00      1S   H  
ATOM   3995 HG11 ILE   277      74.360  82.168  84.043  1.00  0.00      1S   H  
ATOM   3996 HG12 ILE   277      75.577  83.295  83.391  1.00  0.00      1S   H  
ATOM   3997 HG21 ILE   277      76.961  82.717  81.468  1.00  0.00      1S   H  
ATOM   3998 HG22 ILE   277      77.353  80.997  81.103  1.00  0.00      1S   H  
ATOM   3999 HG23 ILE   277      77.887  81.721  82.648  1.00  0.00      1S   H  
ATOM   4000  HD1 ILE   277      77.361  82.140  84.772  1.00  1.00      1S   H  
ATOM   4001  HD2 ILE   277      76.115  80.991  85.388  1.00  1.00      1S   H  
ATOM   4002  HD3 ILE   277      76.007  82.742  85.795  1.00  1.00      1S   H  
ATOM   4003  N   ILE   278      74.528  79.182  80.176  1.00  1.00      1S   N  
ATOM   4004  CA  ILE   278      74.752  78.481  78.913  1.00  1.00      1S   C  
ATOM   4005  C   ILE   278      73.839  78.989  77.817  1.00  1.00      1S   C  
ATOM   4006  O   ILE   278      74.304  79.182  76.695  1.00  1.00      1S   O  
ATOM   4007  CB  ILE   278      74.794  76.942  78.914  1.00  1.00      1S   C  
ATOM   4008  CG1 ILE   278      73.465  76.227  79.247  1.00  1.00      1S   C  
ATOM   4009  CG2 ILE   278      75.937  76.483  79.837  1.00  1.00      1S   C  
ATOM   4010  CD  ILE   278      73.537  74.700  79.105  1.00  1.00      1S   C  
ATOM   4011  HN  ILE   278      74.125  78.655  80.924  1.00  0.00      1S   H  
ATOM   4012  HA  ILE   278      75.751  78.758  78.604  1.00  1.00      1S   H  
ATOM   4013  HB  ILE   278      75.075  76.620  77.880  1.00  1.00      1S   H  
ATOM   4014 HG11 ILE   278      72.663  76.602  78.577  1.00  0.00      1S   H  
ATOM   4015 HG12 ILE   278      73.187  76.476  80.286  1.00  0.00      1S   H  
ATOM   4016 HG21 ILE   278      75.693  76.696  80.898  1.00  0.00      1S   H  
ATOM   4017 HG22 ILE   278      76.874  77.009  79.568  1.00  0.00      1S   H  
ATOM   4018 HG23 ILE   278      76.121  75.394  79.731  1.00  0.00      1S   H  
ATOM   4019  HD1 ILE   278      74.201  74.257  79.876  1.00  1.00      1S   H  
ATOM   4020  HD2 ILE   278      73.925  74.423  78.101  1.00  1.00      1S   H  
ATOM   4021  HD3 ILE   278      72.525  74.253  79.225  1.00  1.00      1S   H  
ATOM   4022  N   MET   279      72.541  79.276  78.105  1.00  1.00      1S   N  
ATOM   4023  CA  MET   279      71.628  79.800  77.105  1.00  1.00      1S   C  
ATOM   4024  C   MET   279      71.959  81.220  76.703  1.00  1.00      1S   C  
ATOM   4025  O   MET   279      71.807  81.576  75.537  1.00  1.00      1S   O  
ATOM   4026  CB  MET   279      70.129  79.713  77.490  1.00  1.00      1S   C  
ATOM   4027  CG  MET   279      69.738  80.396  78.817  1.00  1.00      1S   C  
ATOM   4028  SD  MET   279      68.153  81.297  78.842  1.00  1.00      1S   S  
ATOM   4029  CE  MET   279      68.643  82.687  77.785  1.00  1.00      1S   C  
ATOM   4030  HN  MET   279      72.158  79.113  79.013  1.00  0.00      1S   H  
ATOM   4031  HA  MET   279      71.749  79.190  76.220  1.00  1.00      1S   H  
ATOM   4032  HB1 MET   279      69.873  78.635  77.575  1.00  1.00      1S   H  
ATOM   4033  HB2 MET   279      69.518  80.121  76.655  1.00  1.00      1S   H  
ATOM   4034  HG1 MET   279      70.531  81.115  79.088  1.00  1.00      1S   H  
ATOM   4035  HG2 MET   279      69.735  79.611  79.604  1.00  1.00      1S   H  
ATOM   4036  HE1 MET   279      68.951  82.336  76.777  1.00  1.00      1S   H  
ATOM   4037  HE2 MET   279      69.495  83.246  78.228  1.00  1.00      1S   H  
ATOM   4038  HE3 MET   279      67.799  83.398  77.653  1.00  1.00      1S   H  
ATOM   4039  N   GLY   280      72.458  82.061  77.642  1.00  1.00      1S   N  
ATOM   4040  CA  GLY   280      72.861  83.421  77.355  1.00  1.00      1S   C  
ATOM   4041  C   GLY   280      74.100  83.446  76.509  1.00  1.00      1S   C  
ATOM   4042  O   GLY   280      74.194  84.227  75.567  1.00  1.00      1S   O  
ATOM   4043  HN  GLY   280      72.551  81.773  78.594  1.00  0.00      1S   H  
ATOM   4044  HA1 GLY   280      73.089  83.893  78.298  1.00  1.00      1S   H  
ATOM   4045  HA2 GLY   280      72.064  83.908  76.811  1.00  1.00      1S   H  
ATOM   4046  N   THR   281      75.077  82.560  76.810  1.00  1.00      1S   N  
ATOM   4047  CA  THR   281      76.321  82.472  76.076  1.00  1.00      1S   C  
ATOM   4048  C   THR   281      76.060  82.003  74.665  1.00  1.00      1S   C  
ATOM   4049  O   THR   281      76.545  82.636  73.735  1.00  1.00      1S   O  
ATOM   4050  CB  THR   281      77.376  81.609  76.741  1.00  1.00      1S   C  
ATOM   4051  CG2 THR   281      78.722  81.838  76.046  1.00  1.00      1S   C  
ATOM   4052  OG1 THR   281      77.551  81.988  78.097  1.00  1.00      1S   O  
ATOM   4053  HN  THR   281      74.979  81.934  77.582  1.00  0.00      1S   H  
ATOM   4054  HA  THR   281      76.714  83.478  76.015  1.00  1.00      1S   H  
ATOM   4055  HB  THR   281      77.103  80.531  76.718  1.00  1.00      1S   H  
ATOM   4056  HG1 THR   281      76.797  81.625  78.577  1.00  1.00      1S   H  
ATOM   4057 HG21 THR   281      78.934  82.923  75.935  1.00  0.00      1S   H  
ATOM   4058 HG22 THR   281      78.747  81.362  75.044  1.00  0.00      1S   H  
ATOM   4059 HG23 THR   281      79.524  81.397  76.670  1.00  0.00      1S   H  
ATOM   4060  N   PHE   282      75.222  80.945  74.475  1.00  1.00      1S   N  
ATOM   4061  CA  PHE   282      74.704  80.468  73.196  1.00  1.00      1S   C  
ATOM   4062  C   PHE   282      74.174  81.616  72.358  1.00  1.00      1S   C  
ATOM   4063  O   PHE   282      74.609  81.818  71.228  1.00  1.00      1S   O  
ATOM   4064  CB  PHE   282      73.593  79.382  73.423  1.00  1.00      1S   C  
ATOM   4065  CG  PHE   282      72.792  78.988  72.193  1.00  1.00      1S   C  
ATOM   4066  CD1 PHE   282      73.169  77.903  71.383  1.00  1.00      1S   C  
ATOM   4067  CD2 PHE   282      71.640  79.715  71.839  1.00  1.00      1S   C  
ATOM   4068  CE1 PHE   282      72.447  77.583  70.227  1.00  1.00      1S   C  
ATOM   4069  CE2 PHE   282      70.922  79.407  70.680  1.00  1.00      1S   C  
ATOM   4070  CZ  PHE   282      71.321  78.336  69.875  1.00  1.00      1S   C  
ATOM   4071  HN  PHE   282      74.868  80.446  75.265  1.00  0.00      1S   H  
ATOM   4072  HA  PHE   282      75.529  80.023  72.658  1.00  1.00      1S   H  
ATOM   4073  HB1 PHE   282      72.871  79.751  74.178  1.00  1.00      1S   H  
ATOM   4074  HB2 PHE   282      74.069  78.465  73.834  1.00  1.00      1S   H  
ATOM   4075  HD1 PHE   282      74.017  77.301  71.650  1.00  1.00      1S   H  
ATOM   4076  HD2 PHE   282      71.310  80.535  72.457  1.00  1.00      1S   H  
ATOM   4077  HE1 PHE   282      72.769  76.767  69.599  1.00  1.00      1S   H  
ATOM   4078  HE2 PHE   282      70.061  79.998  70.408  1.00  1.00      1S   H  
ATOM   4079  HZ  PHE   282      70.756  78.085  68.992  1.00  1.00      1S   H  
ATOM   4080  N   THR   283      73.236  82.409  72.919  1.00  1.00      1S   N  
ATOM   4081  CA  THR   283      72.533  83.473  72.229  1.00  1.00      1S   C  
ATOM   4082  C   THR   283      73.495  84.527  71.737  1.00  1.00      1S   C  
ATOM   4083  O   THR   283      73.409  84.950  70.590  1.00  1.00      1S   O  
ATOM   4084  CB  THR   283      71.458  84.086  73.111  1.00  1.00      1S   C  
ATOM   4085  CG2 THR   283      70.632  85.152  72.364  1.00  1.00      1S   C  
ATOM   4086  OG1 THR   283      70.566  83.061  73.522  1.00  1.00      1S   O  
ATOM   4087  HN  THR   283      72.935  82.237  73.854  1.00  0.00      1S   H  
ATOM   4088  HA  THR   283      72.059  83.031  71.364  1.00  1.00      1S   H  
ATOM   4089  HB  THR   283      71.910  84.539  74.022  1.00  1.00      1S   H  
ATOM   4090  HG1 THR   283      71.016  82.560  74.211  1.00  1.00      1S   H  
ATOM   4091 HG21 THR   283      70.149  84.712  71.466  1.00  0.00      1S   H  
ATOM   4092 HG22 THR   283      71.265  86.006  72.048  1.00  0.00      1S   H  
ATOM   4093 HG23 THR   283      69.834  85.546  73.030  1.00  0.00      1S   H  
ATOM   4094  N   LEU   284      74.472  84.923  72.582  1.00  1.00      1S   N  
ATOM   4095  CA  LEU   284      75.490  85.907  72.279  1.00  1.00      1S   C  
ATOM   4096  C   LEU   284      76.505  85.416  71.261  1.00  1.00      1S   C  
ATOM   4097  O   LEU   284      77.100  86.227  70.556  1.00  1.00      1S   O  
ATOM   4098  CB  LEU   284      76.227  86.335  73.572  1.00  1.00      1S   C  
ATOM   4099  CG  LEU   284      75.601  87.543  74.317  1.00  1.00      1S   C  
ATOM   4100  CD1 LEU   284      74.085  87.449  74.588  1.00  1.00      1S   C  
ATOM   4101  CD2 LEU   284      76.362  87.791  75.632  1.00  1.00      1S   C  
ATOM   4102  HN  LEU   284      74.520  84.544  73.505  1.00  0.00      1S   H  
ATOM   4103  HA  LEU   284      75.005  86.774  71.848  1.00  1.00      1S   H  
ATOM   4104  HB1 LEU   284      77.280  86.620  73.343  1.00  1.00      1S   H  
ATOM   4105  HB2 LEU   284      76.269  85.462  74.260  1.00  1.00      1S   H  
ATOM   4106  HG  LEU   284      75.750  88.434  73.664  1.00  1.00      1S   H  
ATOM   4107 HD11 LEU   284      73.859  86.594  75.255  1.00  0.00      1S   H  
ATOM   4108 HD12 LEU   284      73.513  87.333  73.646  1.00  0.00      1S   H  
ATOM   4109 HD13 LEU   284      73.735  88.377  75.090  1.00  0.00      1S   H  
ATOM   4110 HD21 LEU   284      77.443  87.949  75.428  1.00  0.00      1S   H  
ATOM   4111 HD22 LEU   284      76.254  86.916  76.308  1.00  0.00      1S   H  
ATOM   4112 HD23 LEU   284      75.962  88.690  76.147  1.00  0.00      1S   H  
ATOM   4113  N   CYS   285      76.720  84.081  71.146  1.00  1.00      1S   N  
ATOM   4114  CA  CYS   285      77.604  83.483  70.164  1.00  1.00      1S   C  
ATOM   4115  C   CYS   285      76.999  83.529  68.796  1.00  1.00      1S   C  
ATOM   4116  O   CYS   285      77.593  84.022  67.842  1.00  1.00      1S   O  
ATOM   4117  CB  CYS   285      77.957  82.004  70.451  1.00  1.00      1S   C  
ATOM   4118  SG  CYS   285      78.874  81.758  71.998  1.00  1.00      1S   S  
ATOM   4119  HN  CYS   285      76.253  83.439  71.752  1.00  0.00      1S   H  
ATOM   4120  HA  CYS   285      78.509  84.051  70.115  1.00  1.00      1S   H  
ATOM   4121  HB1 CYS   285      78.576  81.611  69.617  1.00  1.00      1S   H  
ATOM   4122  HB2 CYS   285      77.026  81.401  70.477  1.00  1.00      1S   H  
ATOM   4123  HG1 CYS   285      77.793  81.705  72.761  1.00  0.00      1S   H  
ATOM   4124  N   TRP   286      75.777  82.997  68.660  1.00  1.00      1S   N  
ATOM   4125  CA  TRP   286      75.142  82.871  67.376  1.00  1.00      1S   C  
ATOM   4126  C   TRP   286      74.646  84.202  66.860  1.00  1.00      1S   C  
ATOM   4127  O   TRP   286      74.520  84.355  65.650  1.00  1.00      1S   O  
ATOM   4128  CB  TRP   286      73.993  81.844  67.435  1.00  1.00      1S   C  
ATOM   4129  CG  TRP   286      74.480  80.407  67.552  1.00  1.00      1S   C  
ATOM   4130  CD1 TRP   286      74.730  79.672  68.675  1.00  1.00      1S   C  
ATOM   4131  CD2 TRP   286      74.735  79.525  66.435  1.00  1.00      1S   C  
ATOM   4132  CE2 TRP   286      75.098  78.272  66.977  1.00  1.00      1S   C  
ATOM   4133  CE3 TRP   286      74.652  79.715  65.058  1.00  1.00      1S   C  
ATOM   4134  NE1 TRP   286      75.103  78.394  68.343  1.00  1.00      1S   N  
ATOM   4135  CZ2 TRP   286      75.355  77.183  66.153  1.00  1.00      1S   C  
ATOM   4136  CZ3 TRP   286      74.909  78.612  64.226  1.00  1.00      1S   C  
ATOM   4137  CH2 TRP   286      75.242  77.363  64.768  1.00  1.00      1S   C  
ATOM   4138  HN  TRP   286      75.286  82.610  69.438  1.00  0.00      1S   H  
ATOM   4139  HA  TRP   286      75.878  82.513  66.666  1.00  1.00      1S   H  
ATOM   4140  HB1 TRP   286      73.368  81.918  66.519  1.00  1.00      1S   H  
ATOM   4141  HB2 TRP   286      73.353  82.077  68.314  1.00  1.00      1S   H  
ATOM   4142  HD1 TRP   286      74.617  80.021  69.686  1.00  1.00      1S   H  
ATOM   4143  HE1 TRP   286      75.322  77.680  68.975  1.00  1.00      1S   H  
ATOM   4144  HE3 TRP   286      74.383  80.665  64.624  1.00  1.00      1S   H  
ATOM   4145  HZ2 TRP   286      75.614  76.216  66.557  1.00  1.00      1S   H  
ATOM   4146  HZ3 TRP   286      74.833  78.722  63.154  1.00  1.00      1S   H  
ATOM   4147  HH2 TRP   286      75.410  76.525  64.107  1.00  1.00      1S   H  
ATOM   4148  N   LEU   287      74.399  85.200  67.749  1.00  1.00      1S   N  
ATOM   4149  CA  LEU   287      73.891  86.524  67.427  1.00  1.00      1S   C  
ATOM   4150  C   LEU   287      74.706  87.266  66.375  1.00  1.00      1S   C  
ATOM   4151  O   LEU   287      74.075  87.716  65.420  1.00  1.00      1S   O  
ATOM   4152  CB  LEU   287      73.647  87.376  68.702  1.00  1.00      1S   C  
ATOM   4153  CG  LEU   287      73.289  88.867  68.509  1.00  1.00      1S   C  
ATOM   4154  CD1 LEU   287      71.918  89.055  67.836  1.00  1.00      1S   C  
ATOM   4155  CD2 LEU   287      73.346  89.599  69.864  1.00  1.00      1S   C  
ATOM   4156  HN  LEU   287      74.534  85.039  68.726  1.00  0.00      1S   H  
ATOM   4157  HA  LEU   287      72.917  86.359  66.986  1.00  1.00      1S   H  
ATOM   4158  HB1 LEU   287      74.548  87.310  69.348  1.00  1.00      1S   H  
ATOM   4159  HB2 LEU   287      72.816  86.904  69.271  1.00  1.00      1S   H  
ATOM   4160  HG  LEU   287      74.060  89.340  67.860  1.00  1.00      1S   H  
ATOM   4161 HD11 LEU   287      71.117  88.616  68.467  1.00  0.00      1S   H  
ATOM   4162 HD12 LEU   287      71.894  88.564  66.842  1.00  0.00      1S   H  
ATOM   4163 HD13 LEU   287      71.705  90.137  67.698  1.00  0.00      1S   H  
ATOM   4164 HD21 LEU   287      74.358  89.500  70.311  1.00  0.00      1S   H  
ATOM   4165 HD22 LEU   287      72.604  89.164  70.567  1.00  0.00      1S   H  
ATOM   4166 HD23 LEU   287      73.122  90.678  69.731  1.00  0.00      1S   H  
ATOM   4167  N   PRO   288      76.033  87.428  66.400  1.00  1.00      1S   N  
ATOM   4168  CA  PRO   288      76.733  88.075  65.304  1.00  1.00      1S   C  
ATOM   4169  C   PRO   288      76.651  87.362  63.973  1.00  1.00      1S   C  
ATOM   4170  O   PRO   288      76.542  88.057  62.969  1.00  1.00      1S   O  
ATOM   4171  CB  PRO   288      78.173  88.186  65.783  1.00  1.00      1S   C  
ATOM   4172  CG  PRO   288      78.015  88.414  67.283  1.00  1.00      1S   C  
ATOM   4173  CD  PRO   288      76.823  87.515  67.629  1.00  1.00      1S   C  
ATOM   4174  HA  PRO   288      76.306  89.058  65.187  1.00  1.00      1S   H  
ATOM   4175  HB1 PRO   288      78.683  89.032  65.287  1.00  1.00      1S   H  
ATOM   4176  HB2 PRO   288      78.735  87.242  65.605  1.00  1.00      1S   H  
ATOM   4177  HG1 PRO   288      78.925  88.162  67.859  1.00  1.00      1S   H  
ATOM   4178  HG2 PRO   288      77.745  89.477  67.470  1.00  1.00      1S   H  
ATOM   4179  HD1 PRO   288      77.151  86.496  67.911  1.00  1.00      1S   H  
ATOM   4180  HD2 PRO   288      76.257  87.982  68.460  1.00  1.00      1S   H  
ATOM   4181  N   PHE   289      76.677  86.007  63.931  1.00  1.00      1S   N  
ATOM   4182  CA  PHE   289      76.579  85.232  62.703  1.00  1.00      1S   C  
ATOM   4183  C   PHE   289      75.192  85.364  62.101  1.00  1.00      1S   C  
ATOM   4184  O   PHE   289      75.036  85.473  60.888  1.00  1.00      1S   O  
ATOM   4185  CB  PHE   289      76.896  83.735  62.972  1.00  1.00      1S   C  
ATOM   4186  CG  PHE   289      77.002  82.913  61.709  1.00  1.00      1S   C  
ATOM   4187  CD1 PHE   289      78.006  83.176  60.760  1.00  1.00      1S   C  
ATOM   4188  CD2 PHE   289      76.109  81.852  61.476  1.00  1.00      1S   C  
ATOM   4189  CE1 PHE   289      78.117  82.389  59.608  1.00  1.00      1S   C  
ATOM   4190  CE2 PHE   289      76.220  81.062  60.325  1.00  1.00      1S   C  
ATOM   4191  CZ  PHE   289      77.227  81.330  59.390  1.00  1.00      1S   C  
ATOM   4192  HN  PHE   289      76.778  85.473  64.766  1.00  0.00      1S   H  
ATOM   4193  HA  PHE   289      77.298  85.638  62.006  1.00  1.00      1S   H  
ATOM   4194  HB1 PHE   289      76.127  83.289  63.638  1.00  1.00      1S   H  
ATOM   4195  HB2 PHE   289      77.875  83.657  63.487  1.00  1.00      1S   H  
ATOM   4196  HD1 PHE   289      78.709  83.980  60.923  1.00  1.00      1S   H  
ATOM   4197  HD2 PHE   289      75.333  81.636  62.196  1.00  1.00      1S   H  
ATOM   4198  HE1 PHE   289      78.913  82.577  58.905  1.00  1.00      1S   H  
ATOM   4199  HE2 PHE   289      75.535  80.243  60.162  1.00  1.00      1S   H  
ATOM   4200  HZ  PHE   289      77.324  80.714  58.507  1.00  1.00      1S   H  
ATOM   4201  N   PHE   290      74.165  85.384  62.976  1.00  1.00      1S   N  
ATOM   4202  CA  PHE   290      72.760  85.574  62.700  1.00  1.00      1S   C  
ATOM   4203  C   PHE   290      72.524  86.918  62.040  1.00  1.00      1S   C  
ATOM   4204  O   PHE   290      71.853  86.975  61.012  1.00  1.00      1S   O  
ATOM   4205  CB  PHE   290      71.996  85.372  64.047  1.00  1.00      1S   C  
ATOM   4206  CG  PHE   290      70.567  85.834  64.160  1.00  1.00      1S   C  
ATOM   4207  CD1 PHE   290      69.507  84.912  64.159  1.00  1.00      1S   C  
ATOM   4208  CD2 PHE   290      70.292  87.182  64.451  1.00  1.00      1S   C  
ATOM   4209  CE1 PHE   290      68.203  85.333  64.444  1.00  1.00      1S   C  
ATOM   4210  CE2 PHE   290      68.987  87.610  64.710  1.00  1.00      1S   C  
ATOM   4211  CZ  PHE   290      67.939  86.683  64.711  1.00  1.00      1S   C  
ATOM   4212  HN  PHE   290      74.362  85.261  63.948  1.00  0.00      1S   H  
ATOM   4213  HA  PHE   290      72.452  84.810  62.000  1.00  1.00      1S   H  
ATOM   4214  HB1 PHE   290      72.550  85.902  64.845  1.00  1.00      1S   H  
ATOM   4215  HB2 PHE   290      72.029  84.290  64.303  1.00  1.00      1S   H  
ATOM   4216  HD1 PHE   290      69.703  83.865  63.983  1.00  1.00      1S   H  
ATOM   4217  HD2 PHE   290      71.103  87.887  64.511  1.00  1.00      1S   H  
ATOM   4218  HE1 PHE   290      67.400  84.612  64.468  1.00  1.00      1S   H  
ATOM   4219  HE2 PHE   290      68.793  88.650  64.931  1.00  1.00      1S   H  
ATOM   4220  HZ  PHE   290      66.931  87.006  64.927  1.00  1.00      1S   H  
ATOM   4221  N   ILE   291      73.093  88.028  62.581  1.00  1.00      1S   N  
ATOM   4222  CA  ILE   291      72.901  89.344  62.001  1.00  1.00      1S   C  
ATOM   4223  C   ILE   291      73.634  89.505  60.681  1.00  1.00      1S   C  
ATOM   4224  O   ILE   291      73.095  90.160  59.796  1.00  1.00      1S   O  
ATOM   4225  CB  ILE   291      73.160  90.545  62.917  1.00  1.00      1S   C  
ATOM   4226  CG1 ILE   291      74.625  90.649  63.391  1.00  1.00      1S   C  
ATOM   4227  CG2 ILE   291      72.168  90.488  64.100  1.00  1.00      1S   C  
ATOM   4228  CD  ILE   291      74.925  91.873  64.261  1.00  1.00      1S   C  
ATOM   4229  HN  ILE   291      73.633  87.987  63.422  1.00  0.00      1S   H  
ATOM   4230  HA  ILE   291      71.848  89.411  61.761  1.00  1.00      1S   H  
ATOM   4231  HB  ILE   291      72.925  91.476  62.347  1.00  1.00      1S   H  
ATOM   4232 HG11 ILE   291      75.300  90.679  62.507  1.00  0.00      1S   H  
ATOM   4233 HG12 ILE   291      74.859  89.732  63.967  1.00  0.00      1S   H  
ATOM   4234 HG21 ILE   291      72.416  89.642  64.774  1.00  0.00      1S   H  
ATOM   4235 HG22 ILE   291      71.128  90.361  63.732  1.00  0.00      1S   H  
ATOM   4236 HG23 ILE   291      72.211  91.426  64.692  1.00  0.00      1S   H  
ATOM   4237  HD1 ILE   291      74.411  91.794  65.243  1.00  1.00      1S   H  
ATOM   4238  HD2 ILE   291      74.586  92.801  63.755  1.00  1.00      1S   H  
ATOM   4239  HD3 ILE   291      76.017  91.951  64.448  1.00  1.00      1S   H  
ATOM   4240  N   VAL   292      74.843  88.904  60.471  1.00  1.00      1S   N  
ATOM   4241  CA  VAL   292      75.519  89.031  59.183  1.00  1.00      1S   C  
ATOM   4242  C   VAL   292      74.884  88.196  58.104  1.00  1.00      1S   C  
ATOM   4243  O   VAL   292      74.860  88.614  56.948  1.00  1.00      1S   O  
ATOM   4244  CB  VAL   292      77.035  88.890  59.131  1.00  1.00      1S   C  
ATOM   4245  CG1 VAL   292      77.634  90.186  59.710  1.00  1.00      1S   C  
ATOM   4246  CG2 VAL   292      77.559  87.606  59.798  1.00  1.00      1S   C  
ATOM   4247  HN  VAL   292      75.308  88.374  61.177  1.00  0.00      1S   H  
ATOM   4248  HA  VAL   292      75.372  90.049  58.876  1.00  1.00      1S   H  
ATOM   4249  HB  VAL   292      77.357  88.857  58.062  1.00  1.00      1S   H  
ATOM   4250 HG11 VAL   292      77.427  90.256  60.799  1.00  0.00      1S   H  
ATOM   4251 HG12 VAL   292      77.202  91.078  59.209  1.00  0.00      1S   H  
ATOM   4252 HG13 VAL   292      78.730  90.203  59.539  1.00  0.00      1S   H  
ATOM   4253 HG21 VAL   292      77.040  86.708  59.403  1.00  0.00      1S   H  
ATOM   4254 HG22 VAL   292      77.421  87.647  60.891  1.00  0.00      1S   H  
ATOM   4255 HG23 VAL   292      78.647  87.497  59.600  1.00  0.00      1S   H  
ATOM   4256  N   ASN   293      74.309  87.023  58.461  1.00  1.00      1S   N  
ATOM   4257  CA  ASN   293      73.522  86.193  57.573  1.00  1.00      1S   C  
ATOM   4258  C   ASN   293      72.299  86.962  57.120  1.00  1.00      1S   C  
ATOM   4259  O   ASN   293      72.038  87.044  55.924  1.00  1.00      1S   O  
ATOM   4260  CB  ASN   293      73.126  84.858  58.275  1.00  1.00      1S   C  
ATOM   4261  CG  ASN   293      72.417  83.837  57.361  1.00  1.00      1S   C  
ATOM   4262  ND2 ASN   293      72.880  82.555  57.428  1.00  1.00      1S   N  
ATOM   4263  OD1 ASN   293      71.464  84.152  56.641  1.00  1.00      1S   O  
ATOM   4264  HN  ASN   293      74.392  86.680  59.396  1.00  0.00      1S   H  
ATOM   4265  HA  ASN   293      74.128  85.980  56.704  1.00  1.00      1S   H  
ATOM   4266  HB1 ASN   293      72.473  85.068  59.146  1.00  1.00      1S   H  
ATOM   4267  HB2 ASN   293      74.063  84.400  58.662  1.00  1.00      1S   H  
ATOM   4268 HD21 ASN   293      72.435  81.847  56.880  1.00  0.00      1S   H  
ATOM   4269 HD22 ASN   293      73.631  82.323  58.045  1.00  0.00      1S   H  
ATOM   4270  N   ILE   294      71.535  87.566  58.065  1.00  1.00      1S   N  
ATOM   4271  CA  ILE   294      70.287  88.224  57.746  1.00  1.00      1S   C  
ATOM   4272  C   ILE   294      70.484  89.503  56.958  1.00  1.00      1S   C  
ATOM   4273  O   ILE   294      69.693  89.769  56.056  1.00  1.00      1S   O  
ATOM   4274  CB  ILE   294      69.345  88.378  58.942  1.00  1.00      1S   C  
ATOM   4275  CG1 ILE   294      67.865  88.169  58.528  1.00  1.00      1S   C  
ATOM   4276  CG2 ILE   294      69.541  89.718  59.684  1.00  1.00      1S   C  
ATOM   4277  CD  ILE   294      67.502  86.707  58.235  1.00  1.00      1S   C  
ATOM   4278  HN  ILE   294      71.764  87.510  59.035  1.00  0.00      1S   H  
ATOM   4279  HA  ILE   294      69.787  87.547  57.076  1.00  1.00      1S   H  
ATOM   4280  HB  ILE   294      69.587  87.564  59.667  1.00  1.00      1S   H  
ATOM   4281 HG11 ILE   294      67.636  88.799  57.642  1.00  0.00      1S   H  
ATOM   4282 HG12 ILE   294      67.219  88.519  59.365  1.00  0.00      1S   H  
ATOM   4283 HG21 ILE   294      69.178  90.567  59.067  1.00  0.00      1S   H  
ATOM   4284 HG22 ILE   294      70.611  89.879  59.922  1.00  0.00      1S   H  
ATOM   4285 HG23 ILE   294      68.967  89.711  60.634  1.00  0.00      1S   H  
ATOM   4286  HD1 ILE   294      67.700  86.076  59.128  1.00  1.00      1S   H  
ATOM   4287  HD2 ILE   294      68.093  86.306  57.386  1.00  1.00      1S   H  
ATOM   4288  HD3 ILE   294      66.425  86.619  57.977  1.00  1.00      1S   H  
ATOM   4289  N   VAL   295      71.563  90.302  57.220  1.00  1.00      1S   N  
ATOM   4290  CA  VAL   295      71.846  91.481  56.416  1.00  1.00      1S   C  
ATOM   4291  C   VAL   295      72.254  91.065  55.028  1.00  1.00      1S   C  
ATOM   4292  O   VAL   295      71.806  91.676  54.068  1.00  1.00      1S   O  
ATOM   4293  CB  VAL   295      72.792  92.552  56.972  1.00  1.00      1S   C  
ATOM   4294  CG1 VAL   295      72.195  93.116  58.278  1.00  1.00      1S   C  
ATOM   4295  CG2 VAL   295      74.232  92.054  57.172  1.00  1.00      1S   C  
ATOM   4296  HN  VAL   295      72.199  90.107  57.966  1.00  0.00      1S   H  
ATOM   4297  HA  VAL   295      70.906  92.000  56.313  1.00  1.00      1S   H  
ATOM   4298  HB  VAL   295      72.833  93.395  56.241  1.00  1.00      1S   H  
ATOM   4299 HG11 VAL   295      72.083  92.318  59.040  1.00  0.00      1S   H  
ATOM   4300 HG12 VAL   295      71.199  93.564  58.086  1.00  0.00      1S   H  
ATOM   4301 HG13 VAL   295      72.862  93.902  58.692  1.00  0.00      1S   H  
ATOM   4302 HG21 VAL   295      74.655  91.617  56.246  1.00  0.00      1S   H  
ATOM   4303 HG22 VAL   295      74.239  91.292  57.966  1.00  0.00      1S   H  
ATOM   4304 HG23 VAL   295      74.886  92.895  57.489  1.00  0.00      1S   H  
ATOM   4305  N   HSE   296      73.034  89.965  54.870  1.00  1.00      1S   N  
ATOM   4306  CA  HSE   296      73.362  89.393  53.579  1.00  1.00      1S   C  
ATOM   4307  C   HSE   296      72.119  89.032  52.794  1.00  1.00      1S   C  
ATOM   4308  O   HSE   296      71.986  89.468  51.657  1.00  1.00      1S   O  
ATOM   4309  CB  HSE   296      74.316  88.176  53.689  1.00  1.00      1S   C  
ATOM   4310  CG  HSE   296      74.740  87.560  52.379  1.00  1.00      1S   C  
ATOM   4311  CD2 HSE   296      74.666  88.052  51.113  1.00  1.00      1S   C  
ATOM   4312  ND1 HSE   296      75.344  86.313  52.373  1.00  1.00      1S   N  
ATOM   4313  CE1 HSE   296      75.610  86.073  51.103  1.00  1.00      1S   C  
ATOM   4314  NE2 HSE   296      75.222  87.092  50.301  1.00  1.00      1S   N  
ATOM   4315  HN  HSE   296      73.404  89.479  55.660  1.00  0.00      1S   H  
ATOM   4316  HA  HSE   296      73.868  90.163  53.019  1.00  1.00      1S   H  
ATOM   4317  HB1 HSE   296      73.840  87.387  54.305  1.00  1.00      1S   H  
ATOM   4318  HB2 HSE   296      75.240  88.500  54.217  1.00  1.00      1S   H  
ATOM   4319  HD2 HSE   296      74.282  88.991  50.743  1.00  1.00      1S   H  
ATOM   4320  HE1 HSE   296      76.079  85.168  50.719  1.00  1.00      1S   H  
ATOM   4321  HE2 HSE   296      75.227  87.118  49.295  1.00  1.00      1S   H  
ATOM   4322  N   VAL   297      71.150  88.283  53.373  1.00  1.00      1S   N  
ATOM   4323  CA  VAL   297      69.961  87.884  52.638  1.00  1.00      1S   C  
ATOM   4324  C   VAL   297      68.897  88.972  52.522  1.00  1.00      1S   C  
ATOM   4325  O   VAL   297      67.815  88.701  52.003  1.00  1.00      1S   O  
ATOM   4326  CB  VAL   297      69.349  86.554  53.087  1.00  1.00      1S   C  
ATOM   4327  CG1 VAL   297      70.401  85.438  52.894  1.00  1.00      1S   C  
ATOM   4328  CG2 VAL   297      68.841  86.588  54.539  1.00  1.00      1S   C  
ATOM   4329  HN  VAL   297      71.237  87.934  54.305  1.00  0.00      1S   H  
ATOM   4330  HA  VAL   297      70.276  87.694  51.621  1.00  1.00      1S   H  
ATOM   4331  HB  VAL   297      68.486  86.310  52.424  1.00  1.00      1S   H  
ATOM   4332 HG11 VAL   297      71.246  85.570  53.602  1.00  0.00      1S   H  
ATOM   4333 HG12 VAL   297      70.799  85.453  51.857  1.00  0.00      1S   H  
ATOM   4334 HG13 VAL   297      69.941  84.445  53.081  1.00  0.00      1S   H  
ATOM   4335 HG21 VAL   297      68.151  87.439  54.714  1.00  0.00      1S   H  
ATOM   4336 HG22 VAL   297      69.696  86.664  55.236  1.00  0.00      1S   H  
ATOM   4337 HG23 VAL   297      68.301  85.644  54.770  1.00  0.00      1S   H  
ATOM   4338  N   ILE   298      69.181  90.242  52.937  1.00  1.00      1S   N  
ATOM   4339  CA  ILE   298      68.365  91.387  52.549  1.00  1.00      1S   C  
ATOM   4340  C   ILE   298      69.149  92.360  51.680  1.00  1.00      1S   C  
ATOM   4341  O   ILE   298      68.596  93.371  51.248  1.00  1.00      1S   O  
ATOM   4342  CB  ILE   298      67.589  92.074  53.685  1.00  1.00      1S   C  
ATOM   4343  CG1 ILE   298      68.425  92.733  54.810  1.00  1.00      1S   C  
ATOM   4344  CG2 ILE   298      66.638  91.016  54.295  1.00  1.00      1S   C  
ATOM   4345  CD  ILE   298      69.053  94.089  54.475  1.00  1.00      1S   C  
ATOM   4346  HN  ILE   298      70.012  90.449  53.451  1.00  0.00      1S   H  
ATOM   4347  HA  ILE   298      67.589  91.032  51.887  1.00  1.00      1S   H  
ATOM   4348  HB  ILE   298      66.941  92.865  53.241  1.00  1.00      1S   H  
ATOM   4349 HG11 ILE   298      69.206  92.025  55.146  1.00  0.00      1S   H  
ATOM   4350 HG12 ILE   298      67.739  92.898  55.675  1.00  0.00      1S   H  
ATOM   4351 HG21 ILE   298      67.216  90.243  54.845  1.00  0.00      1S   H  
ATOM   4352 HG22 ILE   298      66.045  90.518  53.499  1.00  0.00      1S   H  
ATOM   4353 HG23 ILE   298      65.937  91.498  55.007  1.00  0.00      1S   H  
ATOM   4354  HD1 ILE   298      68.293  94.773  54.042  1.00  1.00      1S   H  
ATOM   4355  HD2 ILE   298      69.882  93.972  53.749  1.00  1.00      1S   H  
ATOM   4356  HD3 ILE   298      69.464  94.558  55.396  1.00  1.00      1S   H  
ATOM   4357  N   GLN   299      70.435  92.071  51.349  1.00  1.00      1S   N  
ATOM   4358  CA  GLN   299      71.171  92.833  50.354  1.00  1.00      1S   C  
ATOM   4359  C   GLN   299      72.149  91.919  49.640  1.00  1.00      1S   C  
ATOM   4360  O   GLN   299      73.347  92.194  49.601  1.00  1.00      1S   O  
ATOM   4361  CB  GLN   299      71.919  94.089  50.916  1.00  1.00      1S   C  
ATOM   4362  CG  GLN   299      72.678  93.852  52.238  1.00  1.00      1S   C  
ATOM   4363  CD  GLN   299      73.661  94.971  52.600  1.00  1.00      1S   C  
ATOM   4364  NE2 GLN   299      73.122  96.188  52.891  1.00  1.00      1S   N  
ATOM   4365  OE1 GLN   299      74.875  94.744  52.655  1.00  1.00      1S   O  
ATOM   4366  HN  GLN   299      70.907  91.276  51.728  1.00  0.00      1S   H  
ATOM   4367  HA  GLN   299      70.475  93.172  49.598  1.00  1.00      1S   H  
ATOM   4368  HB1 GLN   299      71.158  94.878  51.107  1.00  1.00      1S   H  
ATOM   4369  HB2 GLN   299      72.611  94.489  50.144  1.00  1.00      1S   H  
ATOM   4370  HG1 GLN   299      73.244  92.898  52.179  1.00  1.00      1S   H  
ATOM   4371  HG2 GLN   299      71.936  93.772  53.057  1.00  1.00      1S   H  
ATOM   4372 HE21 GLN   299      72.133  96.322  52.844  1.00  0.00      1S   H  
ATOM   4373 HE22 GLN   299      73.724  96.935  53.174  1.00  0.00      1S   H  
ATOM   4374  N   ASP   300      71.659  90.810  49.016  1.00  1.00      1S   N  
ATOM   4375  CA  ASP   300      72.513  89.833  48.353  1.00  1.00      1S   C  
ATOM   4376  C   ASP   300      72.795  90.238  46.921  1.00  1.00      1S   C  
ATOM   4377  O   ASP   300      72.392  89.572  45.969  1.00  1.00      1S   O  
ATOM   4378  CB  ASP   300      71.963  88.374  48.428  1.00  1.00      1S   C  
ATOM   4379  CG  ASP   300      73.022  87.308  48.097  1.00  1.00      1S   C  
ATOM   4380  OD1 ASP   300      74.137  87.666  47.636  1.00  1.00      1S   O  
ATOM   4381  OD2 ASP   300      72.731  86.105  48.334  1.00  1.00      1S   O1-
ATOM   4382  HN  ASP   300      70.690  90.581  49.050  1.00  0.00      1S   H  
ATOM   4383  HA  ASP   300      73.461  89.837  48.875  1.00  1.00      1S   H  
ATOM   4384  HB1 ASP   300      71.085  88.245  47.763  1.00  1.00      1S   H  
ATOM   4385  HB2 ASP   300      71.629  88.186  49.471  1.00  1.00      1S   H  
ATOM   4386  N   ASN   301      73.555  91.342  46.785  1.00  1.00      1S   N  
ATOM   4387  CA  ASN   301      74.350  91.701  45.637  1.00  1.00      1S   C  
ATOM   4388  C   ASN   301      75.553  92.461  46.201  1.00  1.00      1S   C  
ATOM   4389  O   ASN   301      76.351  93.012  45.446  1.00  1.00      1S   O  
ATOM   4390  CB  ASN   301      73.552  92.555  44.601  1.00  1.00      1S   C  
ATOM   4391  CG  ASN   301      73.331  91.813  43.267  1.00  1.00      1S   C  
ATOM   4392  ND2 ASN   301      72.755  90.580  43.326  1.00  1.00      1S   N  
ATOM   4393  OD1 ASN   301      73.660  92.340  42.200  1.00  1.00      1S   O  
ATOM   4394  HN  ASN   301      73.688  91.926  47.582  1.00  0.00      1S   H  
ATOM   4395  HA  ASN   301      74.737  90.793  45.193  1.00  1.00      1S   H  
ATOM   4396  HB1 ASN   301      74.081  93.502  44.362  1.00  1.00      1S   H  
ATOM   4397  HB2 ASN   301      72.561  92.819  45.025  1.00  1.00      1S   H  
ATOM   4398 HD21 ASN   301      72.523  90.177  44.217  1.00  0.00      1S   H  
ATOM   4399 HD22 ASN   301      72.592  90.067  42.484  1.00  0.00      1S   H  
ATOM   4400  N   LEU   302      75.713  92.477  47.557  1.00  1.00      1S   N  
ATOM   4401  CA  LEU   302      76.824  93.060  48.286  1.00  1.00      1S   C  
ATOM   4402  C   LEU   302      77.127  92.128  49.442  1.00  1.00      1S   C  
ATOM   4403  O   LEU   302      76.218  91.451  49.920  1.00  1.00      1S   O  
ATOM   4404  CB  LEU   302      76.471  94.438  48.890  1.00  1.00      1S   C  
ATOM   4405  CG  LEU   302      76.542  95.630  47.917  1.00  1.00      1S   C  
ATOM   4406  CD1 LEU   302      76.195  96.895  48.711  1.00  1.00      1S   C  
ATOM   4407  CD2 LEU   302      77.917  95.784  47.238  1.00  1.00      1S   C  
ATOM   4408  HN  LEU   302      75.056  92.020  48.153  1.00  0.00      1S   H  
ATOM   4409  HA  LEU   302      77.697  93.096  47.653  1.00  1.00      1S   H  
ATOM   4410  HB1 LEU   302      77.159  94.673  49.734  1.00  1.00      1S   H  
ATOM   4411  HB2 LEU   302      75.441  94.387  49.311  1.00  1.00      1S   H  
ATOM   4412  HG  LEU   302      75.778  95.488  47.118  1.00  1.00      1S   H  
ATOM   4413 HD11 LEU   302      76.899  97.017  49.560  1.00  0.00      1S   H  
ATOM   4414 HD12 LEU   302      75.162  96.840  49.111  1.00  0.00      1S   H  
ATOM   4415 HD13 LEU   302      76.285  97.780  48.059  1.00  0.00      1S   H  
ATOM   4416 HD21 LEU   302      78.182  94.881  46.651  1.00  0.00      1S   H  
ATOM   4417 HD22 LEU   302      78.699  95.954  48.006  1.00  0.00      1S   H  
ATOM   4418 HD23 LEU   302      77.928  96.645  46.545  1.00  0.00      1S   H  
ATOM   4419  N   ILE   303      78.416  92.042  49.902  1.00  1.00      1S   N  
ATOM   4420  CA  ILE   303      78.853  90.951  50.768  1.00  1.00      1S   C  
ATOM   4421  C   ILE   303      80.241  91.170  51.399  1.00  1.00      1S   C  
ATOM   4422  O   ILE   303      81.026  91.980  50.921  1.00  1.00      1S   O  
ATOM   4423  CB  ILE   303      78.778  89.635  49.995  1.00  1.00      1S   C  
ATOM   4424  CG1 ILE   303      78.973  88.361  50.845  1.00  1.00      1S   C  
ATOM   4425  CG2 ILE   303      79.715  89.687  48.767  1.00  1.00      1S   C  
ATOM   4426  CD  ILE   303      78.102  88.302  52.102  1.00  1.00      1S   C  
ATOM   4427  HN  ILE   303      79.137  92.644  49.570  1.00  0.00      1S   H  
ATOM   4428  HA  ILE   303      78.153  90.931  51.589  1.00  1.00      1S   H  
ATOM   4429  HB  ILE   303      77.741  89.548  49.592  1.00  1.00      1S   H  
ATOM   4430 HG11 ILE   303      80.042  88.249  51.120  1.00  0.00      1S   H  
ATOM   4431 HG12 ILE   303      78.701  87.502  50.194  1.00  0.00      1S   H  
ATOM   4432 HG21 ILE   303      80.774  89.805  49.076  1.00  0.00      1S   H  
ATOM   4433 HG22 ILE   303      79.448  90.529  48.093  1.00  0.00      1S   H  
ATOM   4434 HG23 ILE   303      79.621  88.746  48.185  1.00  0.00      1S   H  
ATOM   4435  HD1 ILE   303      77.053  88.559  51.851  1.00  1.00      1S   H  
ATOM   4436  HD2 ILE   303      78.452  89.016  52.868  1.00  1.00      1S   H  
ATOM   4437  HD3 ILE   303      78.127  87.284  52.544  1.00  1.00      1S   H  
ATOM   4438  N   ARG   304      80.555  90.459  52.526  1.00  1.00      1S   N  
ATOM   4439  CA  ARG   304      81.375  90.947  53.623  1.00  1.00      1S   C  
ATOM   4440  C   ARG   304      82.333  89.905  54.223  1.00  1.00      1S   C  
ATOM   4441  O   ARG   304      82.213  89.514  55.382  1.00  1.00      1S   O  
ATOM   4442  CB  ARG   304      80.380  91.468  54.705  1.00  1.00      1S   C  
ATOM   4443  CG  ARG   304      79.451  90.410  55.347  1.00  1.00      1S   C  
ATOM   4444  CD  ARG   304      78.013  90.868  55.634  1.00  1.00      1S   C  
ATOM   4445  NE  ARG   304      77.231  90.907  54.348  1.00  1.00      1S   N  
ATOM   4446  CZ  ARG   304      76.506  91.973  53.918  1.00  1.00      1S   C  
ATOM   4447  NH1 ARG   304      76.470  93.135  54.610  1.00  1.00      1S   N1+
ATOM   4448  NH2 ARG   304      75.800  91.884  52.764  1.00  1.00      1S   N  
ATOM   4449  HN  ARG   304      80.024  89.650  52.756  1.00  0.00      1S   H  
ATOM   4450  HA  ARG   304      81.983  91.764  53.262  1.00  1.00      1S   H  
ATOM   4451  HB1 ARG   304      79.718  92.204  54.195  1.00  1.00      1S   H  
ATOM   4452  HB2 ARG   304      80.928  92.020  55.497  1.00  1.00      1S   H  
ATOM   4453  HG1 ARG   304      79.914  90.122  56.318  1.00  1.00      1S   H  
ATOM   4454  HG2 ARG   304      79.424  89.491  54.724  1.00  1.00      1S   H  
ATOM   4455  HD1 ARG   304      78.016  91.856  56.140  1.00  1.00      1S   H  
ATOM   4456  HD2 ARG   304      77.510  90.127  56.290  1.00  1.00      1S   H  
ATOM   4457  HE  ARG   304      77.201  90.069  53.795  1.00  1.00      1S   H  
ATOM   4458 HH11 ARG   304      76.984  93.230  55.461  1.00  0.00      1S   H  
ATOM   4459 HH12 ARG   304      75.933  93.903  54.248  1.00  0.00      1S   H  
ATOM   4460 HH21 ARG   304      75.844  91.064  52.194  1.00  0.00      1S   H  
ATOM   4461 HH22 ARG   304      75.292  92.685  52.437  1.00  0.00      1S   H  
ATOM   4462  N   LYS   305      83.344  89.441  53.447  1.00  1.00      1S   N  
ATOM   4463  CA  LYS   305      84.112  88.214  53.665  1.00  1.00      1S   C  
ATOM   4464  C   LYS   305      84.819  88.030  55.001  1.00  1.00      1S   C  
ATOM   4465  O   LYS   305      84.546  87.082  55.732  1.00  1.00      1S   O  
ATOM   4466  CB  LYS   305      85.210  88.025  52.588  1.00  1.00      1S   C  
ATOM   4467  CG  LYS   305      84.763  88.305  51.141  1.00  1.00      1S   C  
ATOM   4468  CD  LYS   305      85.553  89.462  50.503  1.00  1.00      1S   C  
ATOM   4469  CE  LYS   305      87.001  89.077  50.163  1.00  1.00      1S   C  
ATOM   4470  NZ  LYS   305      87.762  90.251  49.695  1.00  1.00      1S   N1+
ATOM   4471  HN  LYS   305      83.512  89.862  52.559  1.00  0.00      1S   H  
ATOM   4472  HA  LYS   305      83.403  87.404  53.564  1.00  1.00      1S   H  
ATOM   4473  HB1 LYS   305      85.599  86.983  52.644  1.00  1.00      1S   H  
ATOM   4474  HB2 LYS   305      86.065  88.706  52.801  1.00  1.00      1S   H  
ATOM   4475  HG1 LYS   305      83.679  88.545  51.109  1.00  1.00      1S   H  
ATOM   4476  HG2 LYS   305      84.912  87.389  50.529  1.00  1.00      1S   H  
ATOM   4477  HD1 LYS   305      85.546  90.326  51.205  1.00  1.00      1S   H  
ATOM   4478  HD2 LYS   305      85.039  89.776  49.568  1.00  1.00      1S   H  
ATOM   4479  HE1 LYS   305      87.016  88.310  49.361  1.00  1.00      1S   H  
ATOM   4480  HE2 LYS   305      87.530  88.676  51.055  1.00  1.00      1S   H  
ATOM   4481  HZ1 LYS   305      87.914  90.905  50.497  1.00  1.00      1S   H  
ATOM   4482  HZ2 LYS   305      87.255  90.746  48.931  1.00  1.00      1S   H  
ATOM   4483  HZ3 LYS   305      88.688  89.951  49.325  1.00  1.00      1S   H  
ATOM   4484  N   GLU   306      85.788  88.919  55.320  1.00  1.00      1S   N  
ATOM   4485  CA  GLU   306      86.668  88.870  56.472  1.00  1.00      1S   C  
ATOM   4486  C   GLU   306      85.893  89.065  57.752  1.00  1.00      1S   C  
ATOM   4487  O   GLU   306      86.124  88.372  58.743  1.00  1.00      1S   O  
ATOM   4488  CB  GLU   306      87.789  89.932  56.276  1.00  1.00      1S   C  
ATOM   4489  CG  GLU   306      88.160  90.870  57.446  1.00  1.00      1S   C  
ATOM   4490  CD  GLU   306      88.818  90.154  58.620  1.00  1.00      1S   C  
ATOM   4491  OE1 GLU   306      89.101  88.934  58.514  1.00  1.00      1S   O  
ATOM   4492  OE2 GLU   306      89.055  90.838  59.651  1.00  1.00      1S   O1-
ATOM   4493  HN  GLU   306      85.997  89.662  54.690  1.00  0.00      1S   H  
ATOM   4494  HA  GLU   306      87.116  87.886  56.516  1.00  1.00      1S   H  
ATOM   4495  HB1 GLU   306      87.465  90.603  55.448  1.00  1.00      1S   H  
ATOM   4496  HB2 GLU   306      88.702  89.414  55.913  1.00  1.00      1S   H  
ATOM   4497  HG1 GLU   306      87.260  91.408  57.807  1.00  1.00      1S   H  
ATOM   4498  HG2 GLU   306      88.879  91.631  57.070  1.00  1.00      1S   H  
ATOM   4499  N   VAL   307      84.894  89.979  57.721  1.00  1.00      1S   N  
ATOM   4500  CA  VAL   307      83.947  90.227  58.786  1.00  1.00      1S   C  
ATOM   4501  C   VAL   307      83.143  88.974  59.065  1.00  1.00      1S   C  
ATOM   4502  O   VAL   307      82.726  88.762  60.190  1.00  1.00      1S   O  
ATOM   4503  CB  VAL   307      83.020  91.396  58.453  1.00  1.00      1S   C  
ATOM   4504  CG1 VAL   307      81.982  91.652  59.570  1.00  1.00      1S   C  
ATOM   4505  CG2 VAL   307      83.875  92.661  58.232  1.00  1.00      1S   C  
ATOM   4506  HN  VAL   307      84.756  90.535  56.907  1.00  0.00      1S   H  
ATOM   4507  HA  VAL   307      84.511  90.468  59.677  1.00  1.00      1S   H  
ATOM   4508  HB  VAL   307      82.472  91.172  57.509  1.00  1.00      1S   H  
ATOM   4509 HG11 VAL   307      82.494  91.852  60.535  1.00  0.00      1S   H  
ATOM   4510 HG12 VAL   307      81.301  90.787  59.699  1.00  0.00      1S   H  
ATOM   4511 HG13 VAL   307      81.360  92.535  59.311  1.00  0.00      1S   H  
ATOM   4512 HG21 VAL   307      84.591  92.532  57.395  1.00  0.00      1S   H  
ATOM   4513 HG22 VAL   307      84.444  92.903  59.155  1.00  0.00      1S   H  
ATOM   4514 HG23 VAL   307      83.218  93.523  57.992  1.00  0.00      1S   H  
ATOM   4515  N   TYR   308      82.945  88.096  58.057  1.00  1.00      1S   N  
ATOM   4516  CA  TYR   308      82.293  86.810  58.182  1.00  1.00      1S   C  
ATOM   4517  C   TYR   308      83.205  85.721  58.737  1.00  1.00      1S   C  
ATOM   4518  O   TYR   308      82.687  84.696  59.158  1.00  1.00      1S   O  
ATOM   4519  CB  TYR   308      81.766  86.338  56.799  1.00  1.00      1S   C  
ATOM   4520  CG  TYR   308      80.341  85.857  56.810  1.00  1.00      1S   C  
ATOM   4521  CD1 TYR   308      79.285  86.780  56.704  1.00  1.00      1S   C  
ATOM   4522  CD2 TYR   308      80.047  84.483  56.795  1.00  1.00      1S   C  
ATOM   4523  CE1 TYR   308      77.964  86.340  56.553  1.00  1.00      1S   C  
ATOM   4524  CE2 TYR   308      78.728  84.041  56.639  1.00  1.00      1S   C  
ATOM   4525  CZ  TYR   308      77.684  84.968  56.522  1.00  1.00      1S   C  
ATOM   4526  OH  TYR   308      76.357  84.521  56.356  1.00  1.00      1S   O  
ATOM   4527  HN  TYR   308      83.258  88.314  57.135  1.00  0.00      1S   H  
ATOM   4528  HA  TYR   308      81.468  86.936  58.873  1.00  1.00      1S   H  
ATOM   4529  HB1 TYR   308      82.407  85.547  56.355  1.00  1.00      1S   H  
ATOM   4530  HB2 TYR   308      81.794  87.198  56.098  1.00  1.00      1S   H  
ATOM   4531  HD1 TYR   308      79.500  87.836  56.704  1.00  1.00      1S   H  
ATOM   4532  HD2 TYR   308      80.850  83.764  56.863  1.00  1.00      1S   H  
ATOM   4533  HE1 TYR   308      77.166  87.058  56.449  1.00  1.00      1S   H  
ATOM   4534  HE2 TYR   308      78.520  82.981  56.606  1.00  1.00      1S   H  
ATOM   4535  HH  TYR   308      76.375  83.564  56.284  1.00  1.00      1S   H  
ATOM   4536  N   ILE   309      84.557  85.891  58.791  1.00  1.00      1S   N  
ATOM   4537  CA  ILE   309      85.475  84.936  59.419  1.00  1.00      1S   C  
ATOM   4538  C   ILE   309      85.560  85.173  60.908  1.00  1.00      1S   C  
ATOM   4539  O   ILE   309      85.369  84.238  61.679  1.00  1.00      1S   O  
ATOM   4540  CB  ILE   309      86.833  84.846  58.733  1.00  1.00      1S   C  
ATOM   4541  CG1 ILE   309      86.646  83.914  57.510  1.00  1.00      1S   C  
ATOM   4542  CG2 ILE   309      87.938  84.337  59.691  1.00  1.00      1S   C  
ATOM   4543  CD  ILE   309      87.879  83.772  56.619  1.00  1.00      1S   C  
ATOM   4544  HN  ILE   309      84.983  86.720  58.433  1.00  0.00      1S   H  
ATOM   4545  HA  ILE   309      85.032  83.953  59.327  1.00  1.00      1S   H  
ATOM   4546  HB  ILE   309      87.132  85.856  58.374  1.00  1.00      1S   H  
ATOM   4547 HG11 ILE   309      85.806  84.307  56.894  1.00  0.00      1S   H  
ATOM   4548 HG12 ILE   309      86.349  82.904  57.873  1.00  0.00      1S   H  
ATOM   4549 HG21 ILE   309      87.625  83.398  60.187  1.00  0.00      1S   H  
ATOM   4550 HG22 ILE   309      88.169  85.094  60.471  1.00  0.00      1S   H  
ATOM   4551 HG23 ILE   309      88.875  84.141  59.134  1.00  0.00      1S   H  
ATOM   4552  HD1 ILE   309      88.694  83.242  57.154  1.00  1.00      1S   H  
ATOM   4553  HD2 ILE   309      88.241  84.773  56.302  1.00  1.00      1S   H  
ATOM   4554  HD3 ILE   309      87.633  83.181  55.712  1.00  1.00      1S   H  
ATOM   4555  N   LEU   310      85.706  86.440  61.384  1.00  1.00      1S   N  
ATOM   4556  CA  LEU   310      85.164  86.769  62.699  1.00  1.00      1S   C  
ATOM   4557  C   LEU   310      83.651  86.697  62.544  1.00  1.00      1S   C  
ATOM   4558  O   LEU   310      83.145  86.507  61.453  1.00  1.00      1S   O  
ATOM   4559  CB  LEU   310      85.638  88.110  63.327  1.00  1.00      1S   C  
ATOM   4560  CG  LEU   310      85.541  89.367  62.433  1.00  1.00      1S   C  
ATOM   4561  CD1 LEU   310      85.176  90.617  63.256  1.00  1.00      1S   C  
ATOM   4562  CD2 LEU   310      86.846  89.626  61.657  1.00  1.00      1S   C  
ATOM   4563  HN  LEU   310      85.955  87.208  60.799  1.00  0.00      1S   H  
ATOM   4564  HA  LEU   310      85.458  85.994  63.393  1.00  1.00      1S   H  
ATOM   4565  HB1 LEU   310      86.698  87.997  63.643  1.00  1.00      1S   H  
ATOM   4566  HB2 LEU   310      85.051  88.290  64.256  1.00  1.00      1S   H  
ATOM   4567  HG  LEU   310      84.721  89.207  61.699  1.00  1.00      1S   H  
ATOM   4568 HD11 LEU   310      85.965  90.826  64.009  1.00  0.00      1S   H  
ATOM   4569 HD12 LEU   310      84.212  90.465  63.784  1.00  0.00      1S   H  
ATOM   4570 HD13 LEU   310      85.081  91.500  62.590  1.00  0.00      1S   H  
ATOM   4571 HD21 LEU   310      87.131  88.748  61.044  1.00  0.00      1S   H  
ATOM   4572 HD22 LEU   310      87.677  89.844  62.359  1.00  0.00      1S   H  
ATOM   4573 HD23 LEU   310      86.722  90.499  60.981  1.00  0.00      1S   H  
ATOM   4574  N   LEU   311      82.849  86.747  63.604  1.00  1.00      1S   N  
ATOM   4575  CA  LEU   311      81.432  86.443  63.509  1.00  1.00      1S   C  
ATOM   4576  C   LEU   311      81.049  84.964  63.216  1.00  1.00      1S   C  
ATOM   4577  O   LEU   311      80.159  84.433  63.874  1.00  1.00      1S   O  
ATOM   4578  CB  LEU   311      80.540  87.473  62.777  1.00  1.00      1S   C  
ATOM   4579  CG  LEU   311      80.968  88.972  62.860  1.00  1.00      1S   C  
ATOM   4580  CD1 LEU   311      79.886  89.825  62.196  1.00  1.00      1S   C  
ATOM   4581  CD2 LEU   311      81.355  89.598  64.213  1.00  1.00      1S   C  
ATOM   4582  HN  LEU   311      83.191  86.991  64.508  1.00  0.00      1S   H  
ATOM   4583  HA  LEU   311      81.108  86.632  64.509  1.00  1.00      1S   H  
ATOM   4584  HB1 LEU   311      79.509  87.382  63.181  1.00  1.00      1S   H  
ATOM   4585  HB2 LEU   311      80.495  87.203  61.699  1.00  1.00      1S   H  
ATOM   4586  HG  LEU   311      81.891  89.071  62.253  1.00  1.00      1S   H  
ATOM   4587 HD11 LEU   311      78.921  89.723  62.737  1.00  0.00      1S   H  
ATOM   4588 HD12 LEU   311      79.754  89.468  61.155  1.00  0.00      1S   H  
ATOM   4589 HD13 LEU   311      80.178  90.896  62.176  1.00  0.00      1S   H  
ATOM   4590 HD21 LEU   311      82.243  89.096  64.642  1.00  0.00      1S   H  
ATOM   4591 HD22 LEU   311      80.527  89.564  64.942  1.00  0.00      1S   H  
ATOM   4592 HD23 LEU   311      81.624  90.665  64.059  1.00  0.00      1S   H  
ATOM   4593  N   ASN   312      81.698  84.227  62.263  1.00  1.00      1S   N  
ATOM   4594  CA  ASN   312      81.480  82.793  62.046  1.00  1.00      1S   C  
ATOM   4595  C   ASN   312      82.266  82.022  63.061  1.00  1.00      1S   C  
ATOM   4596  O   ASN   312      81.796  81.018  63.599  1.00  1.00      1S   O  
ATOM   4597  CB  ASN   312      81.886  82.296  60.630  1.00  1.00      1S   C  
ATOM   4598  CG  ASN   312      81.644  80.796  60.382  1.00  1.00      1S   C  
ATOM   4599  ND2 ASN   312      80.356  80.364  60.480  1.00  1.00      1S   N  
ATOM   4600  OD1 ASN   312      82.586  80.047  60.105  1.00  1.00      1S   O  
ATOM   4601  HN  ASN   312      82.392  84.653  61.682  1.00  0.00      1S   H  
ATOM   4602  HA  ASN   312      80.433  82.583  62.210  1.00  1.00      1S   H  
ATOM   4603  HB1 ASN   312      82.962  82.507  60.453  1.00  1.00      1S   H  
ATOM   4604  HB2 ASN   312      81.292  82.861  59.881  1.00  1.00      1S   H  
ATOM   4605 HD21 ASN   312      80.143  79.403  60.313  1.00  0.00      1S   H  
ATOM   4606 HD22 ASN   312      79.625  81.015  60.693  1.00  0.00      1S   H  
ATOM   4607  N   TRP   313      83.473  82.534  63.395  1.00  1.00      1S   N  
ATOM   4608  CA  TRP   313      84.205  82.138  64.564  1.00  1.00      1S   C  
ATOM   4609  C   TRP   313      83.294  82.375  65.759  1.00  1.00      1S   C  
ATOM   4610  O   TRP   313      83.065  81.477  66.558  1.00  1.00      1S   O  
ATOM   4611  CB  TRP   313      85.540  82.920  64.709  1.00  1.00      1S   C  
ATOM   4612  CG  TRP   313      86.788  82.489  63.913  1.00  1.00      1S   C  
ATOM   4613  CD1 TRP   313      88.062  82.683  64.372  1.00  1.00      1S   C  
ATOM   4614  CD2 TRP   313      86.952  81.820  62.621  1.00  1.00      1S   C  
ATOM   4615  CE2 TRP   313      88.341  81.629  62.438  1.00  1.00      1S   C  
ATOM   4616  CE3 TRP   313      86.055  81.376  61.644  1.00  1.00      1S   C  
ATOM   4617  NE1 TRP   313      88.983  82.141  63.524  1.00  1.00      1S   N  
ATOM   4618  CZ2 TRP   313      88.844  81.025  61.296  1.00  1.00      1S   C  
ATOM   4619  CZ3 TRP   313      86.576  80.836  60.453  1.00  1.00      1S   C  
ATOM   4620  CH2 TRP   313      87.954  80.681  60.281  1.00  1.00      1S   C  
ATOM   4621  HN  TRP   313      83.891  83.271  62.869  1.00  0.00      1S   H  
ATOM   4622  HA  TRP   313      84.396  81.079  64.493  1.00  1.00      1S   H  
ATOM   4623  HB1 TRP   313      85.847  82.864  65.777  1.00  1.00      1S   H  
ATOM   4624  HB2 TRP   313      85.353  83.994  64.497  1.00  1.00      1S   H  
ATOM   4625  HD1 TRP   313      88.310  83.167  65.305  1.00  1.00      1S   H  
ATOM   4626  HE1 TRP   313      89.943  82.073  63.690  1.00  1.00      1S   H  
ATOM   4627  HE3 TRP   313      84.991  81.472  61.726  1.00  1.00      1S   H  
ATOM   4628  HZ2 TRP   313      89.902  80.869  61.162  1.00  1.00      1S   H  
ATOM   4629  HZ3 TRP   313      85.903  80.551  59.658  1.00  1.00      1S   H  
ATOM   4630  HH2 TRP   313      88.346  80.314  59.345  1.00  1.00      1S   H  
ATOM   4631  N   ILE   314      82.644  83.557  65.854  1.00  1.00      1S   N  
ATOM   4632  CA  ILE   314      81.732  83.890  66.935  1.00  1.00      1S   C  
ATOM   4633  C   ILE   314      80.702  82.831  67.246  1.00  1.00      1S   C  
ATOM   4634  O   ILE   314      80.590  82.411  68.399  1.00  1.00      1S   O  
ATOM   4635  CB  ILE   314      81.203  85.312  66.853  1.00  1.00      1S   C  
ATOM   4636  CG1 ILE   314      82.421  86.287  66.868  1.00  1.00      1S   C  
ATOM   4637  CG2 ILE   314      80.115  85.636  67.901  1.00  1.00      1S   C  
ATOM   4638  CD  ILE   314      82.061  87.765  67.009  1.00  1.00      1S   C  
ATOM   4639  HN  ILE   314      82.775  84.266  65.166  1.00  0.00      1S   H  
ATOM   4640  HA  ILE   314      82.342  83.888  67.797  1.00  1.00      1S   H  
ATOM   4641  HB  ILE   314      80.673  85.413  65.893  1.00  1.00      1S   H  
ATOM   4642 HG11 ILE   314      83.015  86.136  65.950  1.00  0.00      1S   H  
ATOM   4643 HG12 ILE   314      83.120  86.028  67.686  1.00  0.00      1S   H  
ATOM   4644 HG21 ILE   314      79.914  84.792  68.581  1.00  0.00      1S   H  
ATOM   4645 HG22 ILE   314      79.172  85.877  67.372  1.00  0.00      1S   H  
ATOM   4646 HG23 ILE   314      80.388  86.496  68.541  1.00  0.00      1S   H  
ATOM   4647  HD1 ILE   314      81.742  87.998  68.047  1.00  1.00      1S   H  
ATOM   4648  HD2 ILE   314      81.224  88.016  66.330  1.00  1.00      1S   H  
ATOM   4649  HD3 ILE   314      82.938  88.403  66.769  1.00  1.00      1S   H  
ATOM   4650  N   GLY   315      80.014  82.306  66.213  1.00  1.00      1S   N  
ATOM   4651  CA  GLY   315      79.130  81.172  66.348  1.00  1.00      1S   C  
ATOM   4652  C   GLY   315      79.777  79.944  66.935  1.00  1.00      1S   C  
ATOM   4653  O   GLY   315      79.275  79.426  67.924  1.00  1.00      1S   O  
ATOM   4654  HN  GLY   315      80.112  82.678  65.293  1.00  0.00      1S   H  
ATOM   4655  HA1 GLY   315      78.773  80.926  65.360  1.00  1.00      1S   H  
ATOM   4656  HA2 GLY   315      78.335  81.467  67.020  1.00  1.00      1S   H  
ATOM   4657  N   TYR   316      80.897  79.424  66.375  1.00  1.00      1S   N  
ATOM   4658  CA  TYR   316      81.403  78.135  66.810  1.00  1.00      1S   C  
ATOM   4659  C   TYR   316      82.013  78.101  68.217  1.00  1.00      1S   C  
ATOM   4660  O   TYR   316      82.079  77.014  68.778  1.00  1.00      1S   O  
ATOM   4661  CB  TYR   316      82.272  77.411  65.736  1.00  1.00      1S   C  
ATOM   4662  CG  TYR   316      82.675  75.992  66.122  1.00  1.00      1S   C  
ATOM   4663  CD1 TYR   316      81.737  75.003  66.477  1.00  1.00      1S   C  
ATOM   4664  CD2 TYR   316      84.024  75.615  66.090  1.00  1.00      1S   C  
ATOM   4665  CE1 TYR   316      82.161  73.711  66.834  1.00  1.00      1S   C  
ATOM   4666  CE2 TYR   316      84.460  74.336  66.420  1.00  1.00      1S   C  
ATOM   4667  CZ  TYR   316      83.528  73.389  66.823  1.00  1.00      1S   C  
ATOM   4668  OH  TYR   316      84.013  72.119  67.191  1.00  1.00      1S   O  
ATOM   4669  HN  TYR   316      81.354  79.856  65.599  1.00  0.00      1S   H  
ATOM   4670  HA  TYR   316      80.527  77.505  66.881  1.00  1.00      1S   H  
ATOM   4671  HB1 TYR   316      83.178  78.005  65.507  1.00  1.00      1S   H  
ATOM   4672  HB2 TYR   316      81.679  77.331  64.798  1.00  1.00      1S   H  
ATOM   4673  HD1 TYR   316      80.685  75.238  66.490  1.00  1.00      1S   H  
ATOM   4674  HD2 TYR   316      84.749  76.298  65.740  1.00  1.00      1S   H  
ATOM   4675  HE1 TYR   316      81.428  72.973  67.120  1.00  1.00      1S   H  
ATOM   4676  HE2 TYR   316      85.514  74.099  66.393  1.00  1.00      1S   H  
ATOM   4677  HH  TYR   316      83.304  71.659  67.649  1.00  1.00      1S   H  
ATOM   4678  N   VAL   317      82.407  79.220  68.901  1.00  1.00      1S   N  
ATOM   4679  CA  VAL   317      82.826  79.084  70.311  1.00  1.00      1S   C  
ATOM   4680  C   VAL   317      81.704  78.694  71.218  1.00  1.00      1S   C  
ATOM   4681  O   VAL   317      81.983  78.206  72.308  1.00  1.00      1S   O  
ATOM   4682  CB  VAL   317      83.517  80.265  70.992  1.00  1.00      1S   C  
ATOM   4683  CG1 VAL   317      82.754  80.969  72.131  1.00  1.00      1S   C  
ATOM   4684  CG2 VAL   317      84.872  79.854  71.600  1.00  1.00      1S   C  
ATOM   4685  HN  VAL   317      82.413  80.131  68.495  1.00  0.00      1S   H  
ATOM   4686  HA  VAL   317      83.543  78.275  70.329  1.00  1.00      1S   H  
ATOM   4687  HB  VAL   317      83.657  81.000  70.197  1.00  1.00      1S   H  
ATOM   4688 HG11 VAL   317      82.687  80.321  73.028  1.00  0.00      1S   H  
ATOM   4689 HG12 VAL   317      81.736  81.267  71.817  1.00  0.00      1S   H  
ATOM   4690 HG13 VAL   317      83.336  81.854  72.448  1.00  0.00      1S   H  
ATOM   4691 HG21 VAL   317      85.619  79.663  70.814  1.00  0.00      1S   H  
ATOM   4692 HG22 VAL   317      84.760  78.953  72.239  1.00  0.00      1S   H  
ATOM   4693 HG23 VAL   317      85.268  80.680  72.230  1.00  0.00      1S   H  
ATOM   4694  N   ASN   318      80.416  78.859  70.804  1.00  1.00      1S   N  
ATOM   4695  CA  ASN   318      79.245  78.328  71.500  1.00  1.00      1S   C  
ATOM   4696  C   ASN   318      79.521  76.923  71.940  1.00  1.00      1S   C  
ATOM   4697  O   ASN   318      79.319  76.548  73.091  1.00  1.00      1S   O  
ATOM   4698  CB  ASN   318      77.984  78.318  70.570  1.00  1.00      1S   C  
ATOM   4699  CG  ASN   318      76.923  77.262  70.943  1.00  1.00      1S   C  
ATOM   4700  ND2 ASN   318      76.798  76.227  70.061  1.00  1.00      1S   N  
ATOM   4701  OD1 ASN   318      76.335  77.321  72.025  1.00  1.00      1S   O  
ATOM   4702  HN  ASN   318      80.222  79.306  69.932  1.00  0.00      1S   H  
ATOM   4703  HA  ASN   318      79.070  78.924  72.383  1.00  1.00      1S   H  
ATOM   4704  HB1 ASN   318      78.316  78.113  69.533  1.00  1.00      1S   H  
ATOM   4705  HB2 ASN   318      77.504  79.313  70.586  1.00  1.00      1S   H  
ATOM   4706 HD21 ASN   318      76.309  75.397  70.328  1.00  0.00      1S   H  
ATOM   4707 HD22 ASN   318      77.359  76.218  69.232  1.00  0.00      1S   H  
ATOM   4708  N   SER   319      80.027  76.150  70.974  1.00  1.00      1S   N  
ATOM   4709  CA  SER   319      80.235  74.753  71.085  1.00  1.00      1S   C  
ATOM   4710  C   SER   319      81.388  74.438  72.029  1.00  1.00      1S   C  
ATOM   4711  O   SER   319      81.584  73.292  72.406  1.00  1.00      1S   O  
ATOM   4712  CB  SER   319      80.367  74.196  69.651  1.00  1.00      1S   C  
ATOM   4713  OG  SER   319      79.208  74.488  68.874  1.00  1.00      1S   O  
ATOM   4714  HN  SER   319      80.235  76.529  70.074  1.00  0.00      1S   H  
ATOM   4715  HA  SER   319      79.348  74.340  71.532  1.00  1.00      1S   H  
ATOM   4716  HB1 SER   319      80.561  73.109  69.639  1.00  1.00      1S   H  
ATOM   4717  HB2 SER   319      81.186  74.717  69.133  1.00  1.00      1S   H  
ATOM   4718  HG1 SER   319      78.472  74.024  69.290  1.00  0.00      1S   H  
ATOM   4719  N   GLY   320      82.153  75.456  72.501  1.00  1.00      1S   N  
ATOM   4720  CA  GLY   320      83.193  75.331  73.506  1.00  1.00      1S   C  
ATOM   4721  C   GLY   320      82.758  75.838  74.833  1.00  1.00      1S   C  
ATOM   4722  O   GLY   320      83.280  75.414  75.861  1.00  1.00      1S   O  
ATOM   4723  HN  GLY   320      82.010  76.386  72.164  1.00  0.00      1S   H  
ATOM   4724  HA1 GLY   320      84.023  75.939  73.177  1.00  1.00      1S   H  
ATOM   4725  HA2 GLY   320      83.459  74.291  73.634  1.00  1.00      1S   H  
ATOM   4726  N   PHE   321      81.784  76.769  74.864  1.00  1.00      1S   N  
ATOM   4727  CA  PHE   321      81.354  77.381  76.094  1.00  1.00      1S   C  
ATOM   4728  C   PHE   321      80.484  76.459  76.908  1.00  1.00      1S   C  
ATOM   4729  O   PHE   321      80.482  76.562  78.131  1.00  1.00      1S   O  
ATOM   4730  CB  PHE   321      80.663  78.754  75.871  1.00  1.00      1S   C  
ATOM   4731  CG  PHE   321      81.568  79.878  76.329  1.00  1.00      1S   C  
ATOM   4732  CD1 PHE   321      81.806  80.993  75.506  1.00  1.00      1S   C  
ATOM   4733  CD2 PHE   321      82.137  79.867  77.618  1.00  1.00      1S   C  
ATOM   4734  CE1 PHE   321      82.603  82.054  75.948  1.00  1.00      1S   C  
ATOM   4735  CE2 PHE   321      82.958  80.913  78.052  1.00  1.00      1S   C  
ATOM   4736  CZ  PHE   321      83.195  82.007  77.215  1.00  1.00      1S   C  
ATOM   4737  HN  PHE   321      81.362  77.110  74.026  1.00  0.00      1S   H  
ATOM   4738  HA  PHE   321      82.247  77.513  76.687  1.00  1.00      1S   H  
ATOM   4739  HB1 PHE   321      79.718  78.847  76.446  1.00  1.00      1S   H  
ATOM   4740  HB2 PHE   321      80.432  78.888  74.792  1.00  1.00      1S   H  
ATOM   4741  HD1 PHE   321      81.328  81.050  74.539  1.00  1.00      1S   H  
ATOM   4742  HD2 PHE   321      81.947  79.041  78.287  1.00  1.00      1S   H  
ATOM   4743  HE1 PHE   321      82.755  82.914  75.319  1.00  1.00      1S   H  
ATOM   4744  HE2 PHE   321      83.401  80.877  79.036  1.00  1.00      1S   H  
ATOM   4745  HZ  PHE   321      83.824  82.820  77.547  1.00  1.00      1S   H  
ATOM   4746  N   ASN   322      79.779  75.493  76.276  1.00  1.00      1S   N  
ATOM   4747  CA  ASN   322      79.050  74.454  76.984  1.00  1.00      1S   C  
ATOM   4748  C   ASN   322      79.944  73.625  77.909  1.00  1.00      1S   C  
ATOM   4749  O   ASN   322      79.616  73.590  79.096  1.00  1.00      1S   O  
ATOM   4750  CB  ASN   322      78.195  73.567  76.036  1.00  1.00      1S   C  
ATOM   4751  CG  ASN   322      77.096  74.451  75.429  1.00  1.00      1S   C  
ATOM   4752  ND2 ASN   322      77.171  74.700  74.093  1.00  1.00      1S   N  
ATOM   4753  OD1 ASN   322      76.209  74.919  76.150  1.00  1.00      1S   O  
ATOM   4754  HN  ASN   322      79.759  75.438  75.280  1.00  0.00      1S   H  
ATOM   4755  HA  ASN   322      78.362  74.969  77.643  1.00  1.00      1S   H  
ATOM   4756  HB1 ASN   322      77.708  72.748  76.606  1.00  1.00      1S   H  
ATOM   4757  HB2 ASN   322      78.821  73.123  75.236  1.00  1.00      1S   H  
ATOM   4758 HD21 ASN   322      77.795  74.172  73.513  1.00  0.00      1S   H  
ATOM   4759 HD22 ASN   322      76.547  75.361  73.677  1.00  0.00      1S   H  
ATOM   4760  N   PRO   323      81.063  72.988  77.531  1.00  1.00      1S   N  
ATOM   4761  CA  PRO   323      81.873  72.220  78.470  1.00  1.00      1S   C  
ATOM   4762  C   PRO   323      82.655  73.079  79.446  1.00  1.00      1S   C  
ATOM   4763  O   PRO   323      82.999  72.551  80.499  1.00  1.00      1S   O  
ATOM   4764  CB  PRO   323      82.822  71.387  77.589  1.00  1.00      1S   C  
ATOM   4765  CG  PRO   323      82.825  72.083  76.225  1.00  1.00      1S   C  
ATOM   4766  CD  PRO   323      81.426  72.687  76.147  1.00  1.00      1S   C  
ATOM   4767  HA  PRO   323      81.215  71.589  79.051  1.00  1.00      1S   H  
ATOM   4768  HB1 PRO   323      82.388  70.371  77.462  1.00  1.00      1S   H  
ATOM   4769  HB2 PRO   323      83.844  71.286  78.005  1.00  1.00      1S   H  
ATOM   4770  HG1 PRO   323      83.587  72.892  76.222  1.00  1.00      1S   H  
ATOM   4771  HG2 PRO   323      83.027  71.383  75.390  1.00  1.00      1S   H  
ATOM   4772  HD1 PRO   323      81.407  73.592  75.512  1.00  1.00      1S   H  
ATOM   4773  HD2 PRO   323      80.706  71.939  75.757  1.00  1.00      1S   H  
ATOM   4774  N   LEU   324      82.942  74.374  79.154  1.00  1.00      1S   N  
ATOM   4775  CA  LEU   324      83.633  75.254  80.086  1.00  1.00      1S   C  
ATOM   4776  C   LEU   324      82.730  75.647  81.233  1.00  1.00      1S   C  
ATOM   4777  O   LEU   324      83.139  75.620  82.393  1.00  1.00      1S   O  
ATOM   4778  CB  LEU   324      84.122  76.573  79.439  1.00  1.00      1S   C  
ATOM   4779  CG  LEU   324      85.275  76.424  78.420  1.00  1.00      1S   C  
ATOM   4780  CD1 LEU   324      85.498  77.755  77.681  1.00  1.00      1S   C  
ATOM   4781  CD2 LEU   324      86.589  75.940  79.064  1.00  1.00      1S   C  
ATOM   4782  HN  LEU   324      82.707  74.770  78.269  1.00  0.00      1S   H  
ATOM   4783  HA  LEU   324      84.476  74.719  80.499  1.00  1.00      1S   H  
ATOM   4784  HB1 LEU   324      84.477  77.271  80.231  1.00  1.00      1S   H  
ATOM   4785  HB2 LEU   324      83.261  77.056  78.926  1.00  1.00      1S   H  
ATOM   4786  HG  LEU   324      84.973  75.664  77.664  1.00  1.00      1S   H  
ATOM   4787 HD11 LEU   324      85.788  78.550  78.401  1.00  0.00      1S   H  
ATOM   4788 HD12 LEU   324      84.567  78.071  77.162  1.00  0.00      1S   H  
ATOM   4789 HD13 LEU   324      86.304  77.650  76.925  1.00  0.00      1S   H  
ATOM   4790 HD21 LEU   324      86.458  74.949  79.544  1.00  0.00      1S   H  
ATOM   4791 HD22 LEU   324      86.933  76.665  79.831  1.00  0.00      1S   H  
ATOM   4792 HD23 LEU   324      87.380  75.848  78.289  1.00  0.00      1S   H  
ATOM   4793  N   ILE   325      81.466  76.025  80.930  1.00  1.00      1S   N  
ATOM   4794  CA  ILE   325      80.492  76.463  81.911  1.00  1.00      1S   C  
ATOM   4795  C   ILE   325      80.066  75.287  82.763  1.00  1.00      1S   C  
ATOM   4796  O   ILE   325      79.881  75.435  83.970  1.00  1.00      1S   O  
ATOM   4797  CB  ILE   325      79.303  77.170  81.260  1.00  1.00      1S   C  
ATOM   4798  CG1 ILE   325      79.779  78.488  80.590  1.00  1.00      1S   C  
ATOM   4799  CG2 ILE   325      78.193  77.463  82.297  1.00  1.00      1S   C  
ATOM   4800  CD  ILE   325      78.802  79.044  79.549  1.00  1.00      1S   C  
ATOM   4801  HN  ILE   325      81.155  76.048  79.981  1.00  0.00      1S   H  
ATOM   4802  HA  ILE   325      80.981  77.171  82.565  1.00  1.00      1S   H  
ATOM   4803  HB  ILE   325      78.889  76.507  80.467  1.00  1.00      1S   H  
ATOM   4804 HG11 ILE   325      80.751  78.320  80.082  1.00  0.00      1S   H  
ATOM   4805 HG12 ILE   325      79.950  79.249  81.383  1.00  0.00      1S   H  
ATOM   4806 HG21 ILE   325      78.614  77.996  83.175  1.00  0.00      1S   H  
ATOM   4807 HG22 ILE   325      77.713  76.524  82.642  1.00  0.00      1S   H  
ATOM   4808 HG23 ILE   325      77.399  78.099  81.851  1.00  0.00      1S   H  
ATOM   4809  HD1 ILE   325      77.810  79.244  79.998  1.00  1.00      1S   H  
ATOM   4810  HD2 ILE   325      78.665  78.318  78.719  1.00  1.00      1S   H  
ATOM   4811  HD3 ILE   325      79.197  79.990  79.121  1.00  1.00      1S   H  
ATOM   4812  N   TYR   326      79.959  74.068  82.179  1.00  1.00      1S   N  
ATOM   4813  CA  TYR   326      79.647  72.876  82.939  1.00  1.00      1S   C  
ATOM   4814  C   TYR   326      80.814  72.472  83.836  1.00  1.00      1S   C  
ATOM   4815  O   TYR   326      80.597  71.970  84.935  1.00  1.00      1S   O  
ATOM   4816  CB  TYR   326      79.186  71.708  82.023  1.00  1.00      1S   C  
ATOM   4817  CG  TYR   326      78.289  70.753  82.771  1.00  1.00      1S   C  
ATOM   4818  CD1 TYR   326      77.056  71.189  83.296  1.00  1.00      1S   C  
ATOM   4819  CD2 TYR   326      78.669  69.416  82.963  1.00  1.00      1S   C  
ATOM   4820  CE1 TYR   326      76.241  70.315  84.027  1.00  1.00      1S   C  
ATOM   4821  CE2 TYR   326      77.862  68.541  83.701  1.00  1.00      1S   C  
ATOM   4822  CZ  TYR   326      76.649  68.993  84.237  1.00  1.00      1S   C  
ATOM   4823  OH  TYR   326      75.839  68.112  84.977  1.00  1.00      1S   O  
ATOM   4824  HN  TYR   326      80.083  73.943  81.195  1.00  0.00      1S   H  
ATOM   4825  HA  TYR   326      78.826  73.150  83.588  1.00  1.00      1S   H  
ATOM   4826  HB1 TYR   326      80.054  71.164  81.592  1.00  1.00      1S   H  
ATOM   4827  HB2 TYR   326      78.581  72.118  81.186  1.00  1.00      1S   H  
ATOM   4828  HD1 TYR   326      76.736  72.210  83.145  1.00  1.00      1S   H  
ATOM   4829  HD2 TYR   326      79.600  69.065  82.546  1.00  1.00      1S   H  
ATOM   4830  HE1 TYR   326      75.303  70.669  84.429  1.00  1.00      1S   H  
ATOM   4831  HE2 TYR   326      78.179  67.521  83.856  1.00  1.00      1S   H  
ATOM   4832  HH  TYR   326      74.982  68.531  85.100  1.00  1.00      1S   H  
ATOM   4833  N   CYS   327      82.076  72.756  83.421  1.00  1.00      1S   N  
ATOM   4834  CA  CYS   327      83.279  72.620  84.236  1.00  1.00      1S   C  
ATOM   4835  C   CYS   327      83.354  73.560  85.421  1.00  1.00      1S   C  
ATOM   4836  O   CYS   327      84.243  73.407  86.255  1.00  1.00      1S   O  
ATOM   4837  CB  CYS   327      84.586  72.768  83.398  1.00  1.00      1S   C  
ATOM   4838  SG  CYS   327      85.339  71.173  82.945  1.00  1.00      1S   S  
ATOM   4839  HN  CYS   327      82.235  73.107  82.499  1.00  0.00      1S   H  
ATOM   4840  HA  CYS   327      83.258  71.641  84.684  1.00  1.00      1S   H  
ATOM   4841  HB1 CYS   327      85.351  73.359  83.947  1.00  1.00      1S   H  
ATOM   4842  HB2 CYS   327      84.353  73.346  82.480  1.00  1.00      1S   H  
ATOM   4843  HG1 CYS   327      84.319  70.760  82.206  1.00  0.00      1S   H  
ATOM   4844  N   ARG   328      82.420  74.527  85.567  1.00  1.00      1S   N  
ATOM   4845  CA  ARG   328      82.331  75.343  86.761  1.00  1.00      1S   C  
ATOM   4846  C   ARG   328      81.439  74.719  87.826  1.00  1.00      1S   C  
ATOM   4847  O   ARG   328      81.225  75.334  88.869  1.00  1.00      1S   O  
ATOM   4848  CB  ARG   328      81.839  76.776  86.452  1.00  1.00      1S   C  
ATOM   4849  CG  ARG   328      82.919  77.664  85.804  1.00  1.00      1S   C  
ATOM   4850  CD  ARG   328      82.378  79.068  85.488  1.00  1.00      1S   C  
ATOM   4851  NE  ARG   328      83.494  80.040  85.228  1.00  1.00      1S   N  
ATOM   4852  CZ  ARG   328      84.163  80.155  84.048  1.00  1.00      1S   C  
ATOM   4853  NH1 ARG   328      84.002  79.251  83.052  1.00  1.00      1S   N1+
ATOM   4854  NH2 ARG   328      85.008  81.203  83.863  1.00  1.00      1S   N  
ATOM   4855  HN  ARG   328      81.724  74.692  84.870  1.00  0.00      1S   H  
ATOM   4856  HA  ARG   328      83.315  75.438  87.198  1.00  1.00      1S   H  
ATOM   4857  HB1 ARG   328      81.537  77.291  87.393  1.00  1.00      1S   H  
ATOM   4858  HB2 ARG   328      80.947  76.730  85.794  1.00  1.00      1S   H  
ATOM   4859  HG1 ARG   328      83.293  77.184  84.875  1.00  1.00      1S   H  
ATOM   4860  HG2 ARG   328      83.769  77.743  86.518  1.00  1.00      1S   H  
ATOM   4861  HD1 ARG   328      81.824  79.451  86.372  1.00  1.00      1S   H  
ATOM   4862  HD2 ARG   328      81.687  79.049  84.618  1.00  1.00      1S   H  
ATOM   4863  HE  ARG   328      83.665  80.736  85.934  1.00  1.00      1S   H  
ATOM   4864 HH11 ARG   328      83.412  78.455  83.196  1.00  0.00      1S   H  
ATOM   4865 HH12 ARG   328      84.520  79.346  82.201  1.00  0.00      1S   H  
ATOM   4866 HH21 ARG   328      85.124  81.895  84.580  1.00  0.00      1S   H  
ATOM   4867 HH22 ARG   328      85.502  81.305  82.998  1.00  0.00      1S   H  
ATOM   4868  N   SER   329      80.924  73.476  87.628  1.00  1.00      1S   N  
ATOM   4869  CA  SER   329      80.199  72.754  88.665  1.00  1.00      1S   C  
ATOM   4870  C   SER   329      81.172  71.810  89.354  1.00  1.00      1S   C  
ATOM   4871  O   SER   329      82.055  71.295  88.668  1.00  1.00      1S   O  
ATOM   4872  CB  SER   329      78.963  71.969  88.135  1.00  1.00      1S   C  
ATOM   4873  OG  SER   329      79.304  70.940  87.213  1.00  1.00      1S   O  
ATOM   4874  HN  SER   329      81.082  72.977  86.780  1.00  0.00      1S   H  
ATOM   4875  HA  SER   329      79.827  73.473  89.378  1.00  1.00      1S   H  
ATOM   4876  HB1 SER   329      78.272  72.680  87.634  1.00  1.00      1S   H  
ATOM   4877  HB2 SER   329      78.422  71.504  88.988  1.00  1.00      1S   H  
ATOM   4878  HG1 SER   329      79.613  71.378  86.411  1.00  0.00      1S   H  
ATOM   4879  N   PRO   330      81.098  71.535  90.666  1.00  1.00      1S   N  
ATOM   4880  CA  PRO   330      82.142  70.802  91.370  1.00  1.00      1S   C  
ATOM   4881  C   PRO   330      82.143  69.353  90.967  1.00  1.00      1S   C  
ATOM   4882  O   PRO   330      83.210  68.749  90.931  1.00  1.00      1S   O  
ATOM   4883  CB  PRO   330      81.811  70.949  92.864  1.00  1.00      1S   C  
ATOM   4884  CG  PRO   330      80.365  71.462  92.936  1.00  1.00      1S   C  
ATOM   4885  CD  PRO   330      80.146  72.155  91.590  1.00  1.00      1S   C  
ATOM   4886  HA  PRO   330      83.104  71.226  91.116  1.00  1.00      1S   H  
ATOM   4887  HB1 PRO   330      82.488  71.711  93.308  1.00  1.00      1S   H  
ATOM   4888  HB2 PRO   330      81.926  70.005  93.436  1.00  1.00      1S   H  
ATOM   4889  HG1 PRO   330      79.671  70.602  93.033  1.00  1.00      1S   H  
ATOM   4890  HG2 PRO   330      80.217  72.151  93.793  1.00  1.00      1S   H  
ATOM   4891  HD1 PRO   330      79.102  72.008  91.237  1.00  1.00      1S   H  
ATOM   4892  HD2 PRO   330      80.381  73.239  91.668  1.00  1.00      1S   H  
ATOM   4893  N   ASP   331      80.950  68.816  90.644  1.00  1.00      1S   N  
ATOM   4894  CA  ASP   331      80.648  67.463  90.244  1.00  1.00      1S   C  
ATOM   4895  C   ASP   331      81.463  67.106  89.024  1.00  1.00      1S   C  
ATOM   4896  O   ASP   331      82.239  66.152  89.027  1.00  1.00      1S   O  
ATOM   4897  CB  ASP   331      79.124  67.307  89.914  1.00  1.00      1S   C  
ATOM   4898  CG  ASP   331      78.158  67.815  91.003  1.00  1.00      1S   C  
ATOM   4899  OD1 ASP   331      78.363  68.927  91.562  1.00  1.00      1S   O  
ATOM   4900  OD2 ASP   331      77.149  67.105  91.259  1.00  1.00      1S   O1-
ATOM   4901  HN  ASP   331      80.126  69.369  90.757  1.00  0.00      1S   H  
ATOM   4902  HA  ASP   331      80.932  66.800  91.046  1.00  1.00      1S   H  
ATOM   4903  HB1 ASP   331      78.906  66.234  89.724  1.00  1.00      1S   H  
ATOM   4904  HB2 ASP   331      78.883  67.874  88.990  1.00  1.00      1S   H  
ATOM   4905  N   PHE   332      81.322  67.925  87.961  1.00  1.00      1S   N  
ATOM   4906  CA  PHE   332      81.948  67.714  86.683  1.00  1.00      1S   C  
ATOM   4907  C   PHE   332      83.437  67.980  86.731  1.00  1.00      1S   C  
ATOM   4908  O   PHE   332      84.214  67.268  86.100  1.00  1.00      1S   O  
ATOM   4909  CB  PHE   332      81.285  68.624  85.622  1.00  1.00      1S   C  
ATOM   4910  CG  PHE   332      81.653  68.189  84.234  1.00  1.00      1S   C  
ATOM   4911  CD1 PHE   332      81.156  66.987  83.707  1.00  1.00      1S   C  
ATOM   4912  CD2 PHE   332      82.516  68.969  83.452  1.00  1.00      1S   C  
ATOM   4913  CE1 PHE   332      81.526  66.575  82.424  1.00  1.00      1S   C  
ATOM   4914  CE2 PHE   332      82.897  68.559  82.173  1.00  1.00      1S   C  
ATOM   4915  CZ  PHE   332      82.414  67.351  81.669  1.00  1.00      1S   C  
ATOM   4916  HN  PHE   332      80.711  68.713  88.007  1.00  0.00      1S   H  
ATOM   4917  HA  PHE   332      81.799  66.674  86.423  1.00  1.00      1S   H  
ATOM   4918  HB1 PHE   332      81.571  69.688  85.774  1.00  1.00      1S   H  
ATOM   4919  HB2 PHE   332      80.180  68.549  85.708  1.00  1.00      1S   H  
ATOM   4920  HD1 PHE   332      80.485  66.377  84.294  1.00  1.00      1S   H  
ATOM   4921  HD2 PHE   332      82.905  69.880  83.856  1.00  1.00      1S   H  
ATOM   4922  HE1 PHE   332      81.132  65.657  82.023  1.00  1.00      1S   H  
ATOM   4923  HE2 PHE   332      83.566  69.164  81.580  1.00  1.00      1S   H  
ATOM   4924  HZ  PHE   332      82.734  67.025  80.692  1.00  1.00      1S   H  
ATOM   4925  N   ARG   333      83.867  69.017  87.488  1.00  1.00      1S   N  
ATOM   4926  CA  ARG   333      85.244  69.450  87.530  1.00  1.00      1S   C  
ATOM   4927  C   ARG   333      86.125  68.410  88.187  1.00  1.00      1S   C  
ATOM   4928  O   ARG   333      87.108  67.977  87.586  1.00  1.00      1S   O  
ATOM   4929  CB  ARG   333      85.372  70.828  88.219  1.00  1.00      1S   C  
ATOM   4930  CG  ARG   333      86.658  71.607  87.884  1.00  1.00      1S   C  
ATOM   4931  CD  ARG   333      87.911  71.022  88.546  1.00  1.00      1S   C  
ATOM   4932  NE  ARG   333      89.098  71.894  88.326  1.00  1.00      1S   N  
ATOM   4933  CZ  ARG   333      89.409  72.900  89.182  1.00  1.00      1S   C  
ATOM   4934  NH1 ARG   333      88.445  73.507  89.908  1.00  1.00      1S   N1+
ATOM   4935  NH2 ARG   333      90.707  73.263  89.325  1.00  1.00      1S   N  
ATOM   4936  HN  ARG   333      83.225  69.575  88.012  1.00  0.00      1S   H  
ATOM   4937  HA  ARG   333      85.569  69.562  86.504  1.00  1.00      1S   H  
ATOM   4938  HB1 ARG   333      85.253  70.732  89.319  1.00  1.00      1S   H
[truncated: 18,480 more chars]
