# Supplementary material for: Locating ligand binding sites in G-protein coupled receptors using combined information from docking and sequence conservation
Source: PeerJ. 2021 Sep 24;9:e12219. doi: 10.7717/peerj.12219 (PMC8475542; doi:10.7717/peerj.12219)
Supplement: Supplemental Information 1 [file peerj-09-12219-s001.zip › Homology models/model_D2+haloperidol.pdb]

ATOM      1  N   LIG     1     -33.871 -14.672  58.416  1.00  0.00      LIG  N  
ATOM      2  C   LIG     1     -33.818 -16.530  56.143  1.00  0.00      LIG  C  
ATOM      3  O   LIG     1     -35.173 -16.416  55.715  1.00  0.00      LIG  O  
ATOM      4  CL  LIG     1     -31.352 -20.461  52.265  1.00  0.00      LIG  C  
ATOM      5  C1  LIG     1     -33.852 -16.985  57.590  1.00  0.00      LIG  C  
ATOM      6  O1  LIG     1     -34.783 -14.742  63.305  1.00  0.00      LIG  O  
ATOM      7  C2  LIG     1     -33.165 -15.157  56.106  1.00  0.00      LIG  C  
ATOM      8  C3  LIG     1     -34.551 -15.969  58.466  1.00  0.00      LIG  C  
ATOM      9  C4  LIG     1     -33.865 -14.189  57.036  1.00  0.00      LIG  C  
ATOM     10  C5  LIG     1     -34.604 -13.674  59.208  1.00  0.00      LIG  C  
ATOM     11  C6  LIG     1     -33.118 -17.502  55.212  1.00  0.00      LIG  C  
ATOM     12  C7  LIG     1     -34.782 -14.028  60.677  1.00  0.00      LIG  C  
ATOM     13  C8  LIG     1     -32.658 -18.766  55.638  1.00  0.00      LIG  C  
ATOM     14  C9  LIG     1     -32.956 -17.166  53.854  1.00  0.00      LIG  C  
ATOM     15  C10 LIG     1     -33.454 -14.321  61.353  1.00  0.00      LIG  C  
ATOM     16  C11 LIG     1     -32.081 -19.661  54.736  1.00  0.00      LIG  C  
ATOM     17  C12 LIG     1     -32.389 -18.061  52.947  1.00  0.00      LIG  C  
ATOM     18  C13 LIG     1     -33.673 -14.699  62.793  1.00  0.00      LIG  C  
ATOM     19  C14 LIG     1     -31.961 -19.310  53.393  1.00  0.00      LIG  C  
ATOM     20  C15 LIG     1     -32.477 -15.034  63.602  1.00  0.00      LIG  C  
ATOM     21  C16 LIG     1     -31.192 -15.084  63.029  1.00  0.00      LIG  C  
ATOM     22  C17 LIG     1     -32.652 -15.313  64.967  1.00  0.00      LIG  C  
ATOM     23  C18 LIG     1     -30.094 -15.418  63.825  1.00  0.00      LIG  C  
ATOM     24  C19 LIG     1     -31.548 -15.645  65.755  1.00  0.00      LIG  C  
ATOM     25  C20 LIG     1     -30.279 -15.697  65.179  1.00  0.00      LIG  C  
ATOM     26  F   LIG     1     -29.219 -16.020  65.938  1.00  0.00      LIG  F  
ATOM     27  H   LIG     1     -32.833 -17.147  57.956  1.00  0.00      LIG  H  
ATOM     28  H1  LIG     1     -34.389 -17.934  57.677  1.00  0.00      LIG  H  
ATOM     29  H2  LIG     1     -33.202 -14.739  55.096  1.00  0.00      LIG  H  
ATOM     30  H3  LIG     1     -32.111 -15.240  56.387  1.00  0.00      LIG  H  
ATOM     31  H4  LIG     1     -35.598 -15.863  58.172  1.00  0.00      LIG  H  
ATOM     32  H5  LIG     1     -34.530 -16.366  59.481  1.00  0.00      LIG  H  
ATOM     33  H6  LIG     1     -33.349 -13.226  56.993  1.00  0.00      LIG  H  
ATOM     34  H7  LIG     1     -34.890 -14.023  56.694  1.00  0.00      LIG  H  
ATOM     35  H8  LIG     1     -35.591 -13.507  58.768  1.00  0.00      LIG  H  
ATOM     36  H9  LIG     1     -34.063 -12.725  59.149  1.00  0.00      LIG  H  
ATOM     37  H10 LIG     1     -35.464 -14.875  60.787  1.00  0.00      LIG  H  
ATOM     38  H11 LIG     1     -35.267 -13.188  61.181  1.00  0.00      LIG  H  
ATOM     39  H12 LIG     1     -35.190 -15.724  55.026  1.00  0.00      LIG  H  
ATOM     40  H13 LIG     1     -32.755 -19.095  56.665  1.00  0.00      LIG  H  
ATOM     41  H14 LIG     1     -33.308 -16.210  53.481  1.00  0.00      LIG  H  
ATOM     42  H15 LIG     1     -32.813 -13.436  61.311  1.00  0.00      LIG  H  
ATOM     43  H16 LIG     1     -32.952 -15.155  60.855  1.00  0.00      LIG  H  
ATOM     44  H17 LIG     1     -31.759 -20.639  55.077  1.00  0.00      LIG  H  
ATOM     45  H18 LIG     1     -32.307 -17.791  51.900  1.00  0.00      LIG  H  
ATOM     46  H19 LIG     1     -31.011 -14.876  61.981  1.00  0.00      LIG  H  
ATOM     47  H20 LIG     1     -33.633 -15.272  65.429  1.00  0.00      LIG  H  
ATOM     48  H21 LIG     1     -29.101 -15.461  63.392  1.00  0.00      LIG  H  
ATOM     49  H22 LIG     1     -31.678 -15.862  66.810  1.00  0.00      LIG  H  
ATOM     50  N   ASN     1     -38.171   6.481  60.889  1.00  1.00      1S   N  
ATOM     51  CA  ASN     1     -38.923   6.852  59.652  1.00  1.00      1S   C  
ATOM     52  C   ASN     1     -38.105   6.700  58.402  1.00  1.00      1S   C  
ATOM     53  O   ASN     1     -38.626   6.203  57.410  1.00  1.00      1S   O  
ATOM     54  CB  ASN     1     -39.463   8.307  59.730  1.00  1.00      1S   C  
ATOM     55  CG  ASN     1     -40.609   8.399  60.747  1.00  1.00      1S   C  
ATOM     56  ND2 ASN     1     -40.903   9.647  61.211  1.00  1.00      1S   N  
ATOM     57  OD1 ASN     1     -41.217   7.386  61.110  1.00  1.00      1S   O  
ATOM     58  HA  ASN     1     -39.739   6.147  59.565  1.00  0.00      1S   H  
ATOM     59  HB1 ASN     1     -39.874   8.611  58.741  1.00  0.00      1S   H  
ATOM     60  HB2 ASN     1     -38.649   9.010  60.003  1.00  0.00      1S   H  
ATOM     61 HD21 ASN     1     -41.648   9.762  61.866  1.00  0.00      1S   H  
ATOM     62 HD22 ASN     1     -40.380  10.437  60.893  1.00  0.00      1S   H  
ATOM     63  HT1 ASN     1     -37.706   5.561  60.762  1.00  0.00      1S   H  
ATOM     64  HT2 ASN     1     -38.842   6.421  61.683  1.00  0.00      1S   H  
ATOM     65  HT3 ASN     1     -37.460   7.209  61.100  1.00  0.00      1S   H  
ATOM     66  N   TYR     2     -36.802   7.094  58.411  1.00  1.00      1S   N  
ATOM     67  CA  TYR     2     -35.913   6.998  57.265  1.00  1.00      1S   C  
ATOM     68  C   TYR     2     -35.783   5.565  56.806  1.00  1.00      1S   C  
ATOM     69  O   TYR     2     -35.827   5.289  55.609  1.00  1.00      1S   O  
ATOM     70  CB  TYR     2     -34.501   7.574  57.585  1.00  1.00      1S   C  
ATOM     71  CG  TYR     2     -33.528   7.416  56.434  1.00  1.00      1S   C  
ATOM     72  CD1 TYR     2     -33.446   8.379  55.415  1.00  1.00      1S   C  
ATOM     73  CD2 TYR     2     -32.734   6.257  56.341  1.00  1.00      1S   C  
ATOM     74  CE1 TYR     2     -32.584   8.190  54.326  1.00  1.00      1S   C  
ATOM     75  CE2 TYR     2     -31.886   6.057  55.247  1.00  1.00      1S   C  
ATOM     76  CZ  TYR     2     -31.805   7.027  54.241  1.00  1.00      1S   C  
ATOM     77  OH  TYR     2     -30.937   6.829  53.147  1.00  1.00      1S   O  
ATOM     78  HN  TYR     2     -36.386   7.500  59.220  1.00  0.00      1S   H  
ATOM     79  HA  TYR     2     -36.359   7.565  56.459  1.00  0.00      1S   H  
ATOM     80  HB1 TYR     2     -34.073   7.065  58.475  1.00  0.00      1S   H  
ATOM     81  HB2 TYR     2     -34.591   8.657  57.815  1.00  0.00      1S   H  
ATOM     82  HD1 TYR     2     -34.058   9.267  55.465  1.00  0.00      1S   H  
ATOM     83  HD2 TYR     2     -32.801   5.496  57.105  1.00  0.00      1S   H  
ATOM     84  HE1 TYR     2     -32.527   8.942  53.553  1.00  0.00      1S   H  
ATOM     85  HE2 TYR     2     -31.296   5.155  55.184  1.00  0.00      1S   H  
ATOM     86  HH  TYR     2     -30.991   7.604  52.583  1.00  0.00      1S   H  
ATOM     87  N   TYR     3     -35.634   4.629  57.770  1.00  1.00      1S   N  
ATOM     88  CA  TYR     3     -35.522   3.214  57.527  1.00  1.00      1S   C  
ATOM     89  C   TYR     3     -36.738   2.706  56.783  1.00  1.00      1S   C  
ATOM     90  O   TYR     3     -36.611   2.039  55.761  1.00  1.00      1S   O  
ATOM     91  CB  TYR     3     -35.354   2.468  58.875  1.00  1.00      1S   C  
ATOM     92  CG  TYR     3     -35.280   0.987  58.670  1.00  1.00      1S   C  
ATOM     93  CD1 TYR     3     -34.107   0.389  58.195  1.00  1.00      1S   C  
ATOM     94  CD2 TYR     3     -36.429   0.204  58.841  1.00  1.00      1S   C  
ATOM     95  CE1 TYR     3     -34.089  -0.977  57.902  1.00  1.00      1S   C  
ATOM     96  CE2 TYR     3     -36.390  -1.169  58.599  1.00  1.00      1S   C  
ATOM     97  CZ  TYR     3     -35.228  -1.765  58.113  1.00  1.00      1S   C  
ATOM     98  OH  TYR     3     -35.249  -3.130  57.772  1.00  1.00      1S   O  
ATOM     99  HN  TYR     3     -35.588   4.895  58.728  1.00  0.00      1S   H  
ATOM    100  HA  TYR     3     -34.652   3.054  56.905  1.00  0.00      1S   H  
ATOM    101  HB1 TYR     3     -36.204   2.694  59.553  1.00  0.00      1S   H  
ATOM    102  HB2 TYR     3     -34.415   2.792  59.371  1.00  0.00      1S   H  
ATOM    103  HD1 TYR     3     -33.230   0.990  58.004  1.00  0.00      1S   H  
ATOM    104  HD2 TYR     3     -37.351   0.667  59.160  1.00  0.00      1S   H  
ATOM    105  HE1 TYR     3     -33.222  -1.375  57.415  1.00  0.00      1S   H  
ATOM    106  HE2 TYR     3     -37.265  -1.759  58.786  1.00  0.00      1S   H  
ATOM    107  HH  TYR     3     -34.351  -3.461  57.833  1.00  0.00      1S   H  
ATOM    108  N   ALA     4     -37.949   3.040  57.282  1.00  1.00      1S   N  
ATOM    109  CA  ALA     4     -39.195   2.597  56.713  1.00  1.00      1S   C  
ATOM    110  C   ALA     4     -39.375   3.127  55.313  1.00  1.00      1S   C  
ATOM    111  O   ALA     4     -39.766   2.377  54.425  1.00  1.00      1S   O  
ATOM    112  CB  ALA     4     -40.400   3.027  57.569  1.00  1.00      1S   C  
ATOM    113  HN  ALA     4     -38.028   3.614  58.092  1.00  0.00      1S   H  
ATOM    114  HA  ALA     4     -39.165   1.516  56.665  1.00  0.00      1S   H  
ATOM    115  HB1 ALA     4     -40.470   4.133  57.630  1.00  0.00      1S   H  
ATOM    116  HB2 ALA     4     -40.292   2.626  58.599  1.00  0.00      1S   H  
ATOM    117  HB3 ALA     4     -41.346   2.631  57.140  1.00  0.00      1S   H  
ATOM    118  N   THR     5     -39.045   4.422  55.075  1.00  1.00      1S   N  
ATOM    119  CA  THR     5     -39.170   5.068  53.780  1.00  1.00      1S   C  
ATOM    120  C   THR     5     -38.238   4.440  52.768  1.00  1.00      1S   C  
ATOM    121  O   THR     5     -38.645   4.182  51.637  1.00  1.00      1S   O  
ATOM    122  CB  THR     5     -38.922   6.571  53.825  1.00  1.00      1S   C  
ATOM    123  CG2 THR     5     -39.139   7.214  52.439  1.00  1.00      1S   C  
ATOM    124  OG1 THR     5     -39.808   7.193  54.747  1.00  1.00      1S   O  
ATOM    125  HN  THR     5     -38.719   5.010  55.815  1.00  0.00      1S   H  
ATOM    126  HA  THR     5     -40.184   4.899  53.442  1.00  0.00      1S   H  
ATOM    127  HB  THR     5     -37.884   6.778  54.171  1.00  0.00      1S   H  
ATOM    128  HG1 THR     5     -40.674   7.178  54.332  1.00  0.00      1S   H  
ATOM    129 HG21 THR     5     -40.130   6.922  52.029  1.00  0.00      1S   H  
ATOM    130 HG22 THR     5     -38.354   6.890  51.724  1.00  0.00      1S   H  
ATOM    131 HG23 THR     5     -39.097   8.321  52.510  1.00  0.00      1S   H  
ATOM    132  N   LEU     6     -36.973   4.143  53.163  1.00  1.00      1S   N  
ATOM    133  CA  LEU     6     -35.979   3.490  52.330  1.00  1.00      1S   C  
ATOM    134  C   LEU     6     -36.452   2.127  51.917  1.00  1.00      1S   C  
ATOM    135  O   LEU     6     -36.368   1.757  50.751  1.00  1.00      1S   O  
ATOM    136  CB  LEU     6     -34.616   3.341  53.064  1.00  1.00      1S   C  
ATOM    137  CG  LEU     6     -33.439   2.667  52.292  1.00  1.00      1S   C  
ATOM    138  CD1 LEU     6     -32.123   2.847  53.063  1.00  1.00      1S   C  
ATOM    139  CD2 LEU     6     -33.592   1.163  51.984  1.00  1.00      1S   C  
ATOM    140  HN  LEU     6     -36.665   4.372  54.086  1.00  0.00      1S   H  
ATOM    141  HA  LEU     6     -35.849   4.091  51.440  1.00  0.00      1S   H  
ATOM    142  HB1 LEU     6     -34.770   2.799  54.021  1.00  0.00      1S   H  
ATOM    143  HB2 LEU     6     -34.285   4.371  53.329  1.00  0.00      1S   H  
ATOM    144  HG  LEU     6     -33.326   3.196  51.318  1.00  0.00      1S   H  
ATOM    145 HD11 LEU     6     -32.195   2.359  54.059  1.00  0.00      1S   H  
ATOM    146 HD12 LEU     6     -31.894   3.923  53.199  1.00  0.00      1S   H  
ATOM    147 HD13 LEU     6     -31.289   2.375  52.500  1.00  0.00      1S   H  
ATOM    148 HD21 LEU     6     -34.075   1.020  50.999  1.00  0.00      1S   H  
ATOM    149 HD22 LEU     6     -34.216   0.667  52.741  1.00  0.00      1S   H  
ATOM    150 HD23 LEU     6     -32.611   0.648  51.964  1.00  0.00      1S   H  
ATOM    151  N   LEU     7     -36.956   1.323  52.872  1.00  1.00      1S   N  
ATOM    152  CA  LEU     7     -37.313  -0.045  52.598  1.00  1.00      1S   C  
ATOM    153  C   LEU     7     -38.541  -0.110  51.748  1.00  1.00      1S   C  
ATOM    154  O   LEU     7     -38.624  -0.962  50.873  1.00  1.00      1S   O  
ATOM    155  CB  LEU     7     -37.541  -0.864  53.878  1.00  1.00      1S   C  
ATOM    156  CG  LEU     7     -36.274  -1.568  54.413  1.00  1.00      1S   C  
ATOM    157  CD1 LEU     7     -35.689  -2.553  53.389  1.00  1.00      1S   C  
ATOM    158  CD2 LEU     7     -35.228  -0.591  54.954  1.00  1.00      1S   C  
ATOM    159  HN  LEU     7     -37.028   1.618  53.824  1.00  0.00      1S   H  
ATOM    160  HA  LEU     7     -36.517  -0.484  52.016  1.00  0.00      1S   H  
ATOM    161  HB1 LEU     7     -38.281  -1.672  53.675  1.00  0.00      1S   H  
ATOM    162  HB2 LEU     7     -37.969  -0.207  54.668  1.00  0.00      1S   H  
ATOM    163  HG  LEU     7     -36.587  -2.187  55.286  1.00  0.00      1S   H  
ATOM    164 HD11 LEU     7     -35.129  -2.013  52.598  1.00  0.00      1S   H  
ATOM    165 HD12 LEU     7     -36.515  -3.126  52.920  1.00  0.00      1S   H  
ATOM    166 HD13 LEU     7     -35.000  -3.268  53.885  1.00  0.00      1S   H  
ATOM    167 HD21 LEU     7     -35.551  -0.247  55.954  1.00  0.00      1S   H  
ATOM    168 HD22 LEU     7     -35.143   0.319  54.344  1.00  0.00      1S   H  
ATOM    169 HD23 LEU     7     -34.231  -1.073  55.030  1.00  0.00      1S   H  
ATOM    170  N   THR     8     -39.484   0.841  51.942  1.00  1.00      1S   N  
ATOM    171  CA  THR     8     -40.657   1.017  51.109  1.00  1.00      1S   C  
ATOM    172  C   THR     8     -40.235   1.302  49.692  1.00  1.00      1S   C  
ATOM    173  O   THR     8     -40.824   0.779  48.755  1.00  1.00      1S   O  
ATOM    174  CB  THR     8     -41.556   2.149  51.588  1.00  1.00      1S   C  
ATOM    175  CG2 THR     8     -42.780   2.322  50.665  1.00  1.00      1S   C  
ATOM    176  OG1 THR     8     -42.027   1.867  52.898  1.00  1.00      1S   O  
ATOM    177  HN  THR     8     -39.375   1.511  52.675  1.00  0.00      1S   H  
ATOM    178  HA  THR     8     -41.209   0.086  51.119  1.00  0.00      1S   H  
ATOM    179  HB  THR     8     -40.991   3.107  51.625  1.00  0.00      1S   H  
ATOM    180  HG1 THR     8     -41.273   1.990  53.486  1.00  0.00      1S   H  
ATOM    181 HG21 THR     8     -43.302   1.350  50.532  1.00  0.00      1S   H  
ATOM    182 HG22 THR     8     -42.478   2.703  49.667  1.00  0.00      1S   H  
ATOM    183 HG23 THR     8     -43.493   3.051  51.103  1.00  0.00      1S   H  
ATOM    184  N   LEU     9     -39.174   2.118  49.516  1.00  1.00      1S   N  
ATOM    185  CA  LEU     9     -38.631   2.489  48.236  1.00  1.00      1S   C  
ATOM    186  C   LEU     9     -38.022   1.326  47.504  1.00  1.00      1S   C  
ATOM    187  O   LEU     9     -38.313   1.146  46.326  1.00  1.00      1S   O  
ATOM    188  CB  LEU     9     -37.574   3.600  48.377  1.00  1.00      1S   C  
ATOM    189  CG  LEU     9     -36.887   4.031  47.065  1.00  1.00      1S   C  
ATOM    190  CD1 LEU     9     -37.906   4.522  46.021  1.00  1.00      1S   C  
ATOM    191  CD2 LEU     9     -35.812   5.086  47.369  1.00  1.00      1S   C  
ATOM    192  HN  LEU     9     -38.715   2.528  50.302  1.00  0.00      1S   H  
ATOM    193  HA  LEU     9     -39.454   2.856  47.639  1.00  0.00      1S   H  
ATOM    194  HB1 LEU     9     -36.778   3.278  49.076  1.00  0.00      1S   H  
ATOM    195  HB2 LEU     9     -38.065   4.489  48.831  1.00  0.00      1S   H  
ATOM    196  HG  LEU     9     -36.355   3.151  46.633  1.00  0.00      1S   H  
ATOM    197 HD11 LEU     9     -38.544   5.320  46.456  1.00  0.00      1S   H  
ATOM    198 HD12 LEU     9     -38.560   3.690  45.687  1.00  0.00      1S   H  
ATOM    199 HD13 LEU     9     -37.380   4.926  45.131  1.00  0.00      1S   H  
ATOM    200 HD21 LEU     9     -35.073   4.678  48.092  1.00  0.00      1S   H  
ATOM    201 HD22 LEU     9     -36.278   5.991  47.811  1.00  0.00      1S   H  
ATOM    202 HD23 LEU     9     -35.278   5.372  46.439  1.00  0.00      1S   H  
ATOM    203  N   LEU    10     -37.185   0.483  48.161  1.00  1.00      1S   N  
ATOM    204  CA  LEU    10     -36.620  -0.686  47.516  1.00  1.00      1S   C  
ATOM    205  C   LEU    10     -37.728  -1.606  47.083  1.00  1.00      1S   C  
ATOM    206  O   LEU    10     -37.714  -2.075  45.957  1.00  1.00      1S   O  
ATOM    207  CB  LEU    10     -35.647  -1.501  48.396  1.00  1.00      1S   C  
ATOM    208  CG  LEU    10     -34.302  -0.808  48.702  1.00  1.00      1S   C  
ATOM    209  CD1 LEU    10     -33.524  -1.622  49.752  1.00  1.00      1S   C  
ATOM    210  CD2 LEU    10     -33.446  -0.581  47.441  1.00  1.00      1S   C  
ATOM    211  HN  LEU    10     -36.934   0.630  49.117  1.00  0.00      1S   H  
ATOM    212  HA  LEU    10     -36.105  -0.357  46.624  1.00  0.00      1S   H  
ATOM    213  HB1 LEU    10     -35.407  -2.466  47.891  1.00  0.00      1S   H  
ATOM    214  HB2 LEU    10     -36.151  -1.736  49.358  1.00  0.00      1S   H  
ATOM    215  HG  LEU    10     -34.521   0.191  49.142  1.00  0.00      1S   H  
ATOM    216 HD11 LEU    10     -33.414  -2.673  49.412  1.00  0.00      1S   H  
ATOM    217 HD12 LEU    10     -34.067  -1.628  50.718  1.00  0.00      1S   H  
ATOM    218 HD13 LEU    10     -32.515  -1.188  49.914  1.00  0.00      1S   H  
ATOM    219 HD21 LEU    10     -33.938   0.140  46.756  1.00  0.00      1S   H  
ATOM    220 HD22 LEU    10     -33.288  -1.538  46.901  1.00  0.00      1S   H  
ATOM    221 HD23 LEU    10     -32.454  -0.167  47.723  1.00  0.00      1S   H  
ATOM    222  N   ILE    11     -38.755  -1.815  47.936  1.00  1.00      1S   N  
ATOM    223  CA  ILE    11     -39.907  -2.645  47.642  1.00  1.00      1S   C  
ATOM    224  C   ILE    11     -40.719  -2.094  46.490  1.00  1.00      1S   C  
ATOM    225  O   ILE    11     -41.137  -2.853  45.620  1.00  1.00      1S   O  
ATOM    226  CB  ILE    11     -40.792  -2.821  48.867  1.00  1.00      1S   C  
ATOM    227  CG1 ILE    11     -40.013  -3.579  49.958  1.00  1.00      1S   C  
ATOM    228  CG2 ILE    11     -42.091  -3.586  48.521  1.00  1.00      1S   C  
ATOM    229  CD  ILE    11     -40.676  -3.467  51.331  1.00  1.00      1S   C  
ATOM    230  HN  ILE    11     -38.756  -1.389  48.839  1.00  0.00      1S   H  
ATOM    231  HA  ILE    11     -39.537  -3.616  47.343  1.00  0.00      1S   H  
ATOM    232  HB  ILE    11     -41.061  -1.817  49.266  1.00  0.00      1S   H  
ATOM    233 HG11 ILE    11     -38.981  -3.185  50.042  1.00  0.00      1S   H  
ATOM    234 HG12 ILE    11     -39.929  -4.646  49.658  1.00  0.00      1S   H  
ATOM    235 HG21 ILE    11     -41.840  -4.569  48.069  1.00  0.00      1S   H  
ATOM    236 HG22 ILE    11     -42.727  -3.016  47.815  1.00  0.00      1S   H  
ATOM    237 HG23 ILE    11     -42.694  -3.765  49.435  1.00  0.00      1S   H  
ATOM    238  HD1 ILE    11     -41.688  -3.916  51.300  1.00  0.00      1S   H  
ATOM    239  HD2 ILE    11     -40.773  -2.405  51.635  1.00  0.00      1S   H  
ATOM    240  HD3 ILE    11     -40.080  -3.992  52.104  1.00  0.00      1S   H  
ATOM    241  N   ALA    12     -40.940  -0.758  46.440  1.00  1.00      1S   N  
ATOM    242  CA  ALA    12     -41.690  -0.092  45.396  1.00  1.00      1S   C  
ATOM    243  C   ALA    12     -40.979  -0.201  44.069  1.00  1.00      1S   C  
ATOM    244  O   ALA    12     -41.616  -0.374  43.033  1.00  1.00      1S   O  
ATOM    245  CB  ALA    12     -41.927   1.404  45.691  1.00  1.00      1S   C  
ATOM    246  HN  ALA    12     -40.605  -0.159  47.167  1.00  0.00      1S   H  
ATOM    247  HA  ALA    12     -42.648  -0.588  45.315  1.00  0.00      1S   H  
ATOM    248  HB1 ALA    12     -40.964   1.954  45.761  1.00  0.00      1S   H  
ATOM    249  HB2 ALA    12     -42.466   1.522  46.655  1.00  0.00      1S   H  
ATOM    250  HB3 ALA    12     -42.545   1.867  44.893  1.00  0.00      1S   H  
ATOM    251  N   VAL    13     -39.624  -0.145  44.077  1.00  1.00      1S   N  
ATOM    252  CA  VAL    13     -38.803  -0.378  42.906  1.00  1.00      1S   C  
ATOM    253  C   VAL    13     -38.883  -1.821  42.504  1.00  1.00      1S   C  
ATOM    254  O   VAL    13     -38.950  -2.122  41.328  1.00  1.00      1S   O  
ATOM    255  CB  VAL    13     -37.330  -0.014  43.081  1.00  1.00      1S   C  
ATOM    256  CG1 VAL    13     -36.489  -0.466  41.860  1.00  1.00      1S   C  
ATOM    257  CG2 VAL    13     -37.218   1.512  43.247  1.00  1.00      1S   C  
ATOM    258  HN  VAL    13     -39.127   0.046  44.923  1.00  0.00      1S   H  
ATOM    259  HA  VAL    13     -39.212   0.210  42.096  1.00  0.00      1S   H  
ATOM    260  HB  VAL    13     -36.925  -0.507  43.993  1.00  0.00      1S   H  
ATOM    261 HG11 VAL    13     -36.957  -0.103  40.920  1.00  0.00      1S   H  
ATOM    262 HG12 VAL    13     -36.404  -1.572  41.811  1.00  0.00      1S   H  
ATOM    263 HG13 VAL    13     -35.461  -0.054  41.927  1.00  0.00      1S   H  
ATOM    264 HG21 VAL    13     -37.802   1.873  44.115  1.00  0.00      1S   H  
ATOM    265 HG22 VAL    13     -37.594   2.024  42.337  1.00  0.00      1S   H  
ATOM    266 HG23 VAL    13     -36.155   1.796  43.398  1.00  0.00      1S   H  
ATOM    267  N   ILE    14     -38.889  -2.786  43.436  1.00  1.00      1S   N  
ATOM    268  CA  ILE    14     -38.899  -4.190  43.084  1.00  1.00      1S   C  
ATOM    269  C   ILE    14     -40.204  -4.570  42.408  1.00  1.00      1S   C  
ATOM    270  O   ILE    14     -40.241  -5.462  41.563  1.00  1.00      1S   O  
ATOM    271  CB  ILE    14     -38.589  -5.034  44.300  1.00  1.00      1S   C  
ATOM    272  CG1 ILE    14     -37.125  -4.782  44.708  1.00  1.00      1S   C  
ATOM    273  CG2 ILE    14     -38.774  -6.512  43.955  1.00  1.00      1S   C  
ATOM    274  CD  ILE    14     -36.783  -5.217  46.129  1.00  1.00      1S   C  
ATOM    275  HN  ILE    14     -38.825  -2.577  44.411  1.00  0.00      1S   H  
ATOM    276  HA  ILE    14     -38.109  -4.355  42.362  1.00  0.00      1S   H  
ATOM    277  HB  ILE    14     -39.264  -4.754  45.140  1.00  0.00      1S   H  
ATOM    278 HG11 ILE    14     -36.865  -3.712  44.600  1.00  0.00      1S   H  
ATOM    279 HG12 ILE    14     -36.483  -5.321  43.988  1.00  0.00      1S   H  
ATOM    280 HG21 ILE    14     -38.221  -6.736  43.033  1.00  0.00      1S   H  
ATOM    281 HG22 ILE    14     -39.846  -6.745  43.818  1.00  0.00      1S   H  
ATOM    282 HG23 ILE    14     -38.359  -7.175  44.728  1.00  0.00      1S   H  
ATOM    283  HD1 ILE    14     -36.771  -6.320  46.208  1.00  0.00      1S   H  
ATOM    284  HD2 ILE    14     -37.532  -4.815  46.843  1.00  0.00      1S   H  
ATOM    285  HD3 ILE    14     -35.781  -4.848  46.429  1.00  0.00      1S   H  
ATOM    286  N   VAL    15     -41.285  -3.815  42.714  1.00  1.00      1S   N  
ATOM    287  CA  VAL    15     -42.535  -3.812  41.989  1.00  1.00      1S   C  
ATOM    288  C   VAL    15     -42.322  -3.251  40.619  1.00  1.00      1S   C  
ATOM    289  O   VAL    15     -42.368  -3.978  39.639  1.00  1.00      1S   O  
ATOM    290  CB  VAL    15     -43.643  -3.045  42.704  1.00  1.00      1S   C  
ATOM    291  CG1 VAL    15     -44.932  -3.020  41.850  1.00  1.00      1S   C  
ATOM    292  CG2 VAL    15     -43.925  -3.676  44.082  1.00  1.00      1S   C  
ATOM    293  HN  VAL    15     -41.224  -3.139  43.446  1.00  0.00      1S   H  
ATOM    294  HA  VAL    15     -42.865  -4.821  41.842  1.00  0.00      1S   H  
ATOM    295  HB  VAL    15     -43.317  -2.000  42.883  1.00  0.00      1S   H  
ATOM    296 HG11 VAL    15     -45.199  -4.048  41.524  1.00  0.00      1S   H  
ATOM    297 HG12 VAL    15     -44.809  -2.382  40.951  1.00  0.00      1S   H  
ATOM    298 HG13 VAL    15     -45.771  -2.608  42.449  1.00  0.00      1S   H  
ATOM    299 HG21 VAL    15     -43.018  -4.129  44.531  1.00  0.00      1S   H  
ATOM    300 HG22 VAL    15     -44.699  -4.466  43.983  1.00  0.00      1S   H  
ATOM    301 HG23 VAL    15     -44.310  -2.907  44.782  1.00  0.00      1S   H  
ATOM    302  N   PHE    16     -42.097  -1.936  40.485  1.00  1.00      1S   N  
ATOM    303  CA  PHE    16     -42.307  -1.285  39.217  1.00  1.00      1S   C  
ATOM    304  C   PHE    16     -41.031  -1.214  38.418  1.00  1.00      1S   C  
ATOM    305  O   PHE    16     -40.930  -0.592  37.365  1.00  1.00      1S   O  
ATOM    306  CB  PHE    16     -42.917   0.088  39.494  1.00  1.00      1S   C  
ATOM    307  CG  PHE    16     -43.602   0.573  38.270  1.00  1.00      1S   C  
ATOM    308  CD1 PHE    16     -44.726  -0.078  37.723  1.00  1.00      1S   C  
ATOM    309  CD2 PHE    16     -43.077   1.694  37.642  1.00  1.00      1S   C  
ATOM    310  CE1 PHE    16     -45.325   0.416  36.558  1.00  1.00      1S   C  
ATOM    311  CE2 PHE    16     -43.685   2.195  36.505  1.00  1.00      1S   C  
ATOM    312  CZ  PHE    16     -44.809   1.565  35.949  1.00  1.00      1S   C  
ATOM    313  HN  PHE    16     -41.931  -1.341  41.270  1.00  0.00      1S   H  
ATOM    314  HA  PHE    16     -43.006  -1.879  38.640  1.00  0.00      1S   H  
ATOM    315  HB1 PHE    16     -42.145   0.814  39.834  1.00  0.00      1S   H  
ATOM    316  HB2 PHE    16     -43.694   0.002  40.284  1.00  0.00      1S   H  
ATOM    317  HD1 PHE    16     -45.129  -0.960  38.199  1.00  0.00      1S   H  
ATOM    318  HD2 PHE    16     -42.197   2.181  38.040  1.00  0.00      1S   H  
ATOM    319  HE1 PHE    16     -46.192  -0.071  36.141  1.00  0.00      1S   H  
ATOM    320  HE2 PHE    16     -43.253   3.090  36.116  1.00  0.00      1S   H  
ATOM    321  HZ  PHE    16     -45.288   1.956  35.065  1.00  0.00      1S   H  
ATOM    322  N   GLY    17     -40.039  -1.943  38.920  1.00  1.00      1S   N  
ATOM    323  CA  GLY    17     -38.871  -2.393  38.255  1.00  1.00      1S   C  
ATOM    324  C   GLY    17     -39.137  -3.754  37.673  1.00  1.00      1S   C  
ATOM    325  O   GLY    17     -39.236  -3.871  36.458  1.00  1.00      1S   O  
ATOM    326  HN  GLY    17     -40.105  -2.254  39.868  1.00  0.00      1S   H  
ATOM    327  HA1 GLY    17     -38.132  -2.491  39.032  1.00  0.00      1S   H  
ATOM    328  HA2 GLY    17     -38.593  -1.701  37.472  1.00  0.00      1S   H  
ATOM    329  N   ASN    18     -39.252  -4.829  38.507  1.00  1.00      1S   N  
ATOM    330  CA  ASN    18     -39.329  -6.203  38.015  1.00  1.00      1S   C  
ATOM    331  C   ASN    18     -40.645  -6.521  37.355  1.00  1.00      1S   C  
ATOM    332  O   ASN    18     -40.670  -7.231  36.355  1.00  1.00      1S   O  
ATOM    333  CB  ASN    18     -39.166  -7.320  39.080  1.00  1.00      1S   C  
ATOM    334  CG  ASN    18     -37.729  -7.401  39.582  1.00  1.00      1S   C  
ATOM    335  ND2 ASN    18     -37.584  -7.556  40.923  1.00  1.00      1S   N  
ATOM    336  OD1 ASN    18     -36.778  -7.371  38.797  1.00  1.00      1S   O  
ATOM    337  HN  ASN    18     -39.208  -4.724  39.498  1.00  0.00      1S   H  
ATOM    338  HA  ASN    18     -38.559  -6.318  37.264  1.00  0.00      1S   H  
ATOM    339  HB1 ASN    18     -39.383  -8.315  38.630  1.00  0.00      1S   H  
ATOM    340  HB2 ASN    18     -39.877  -7.166  39.915  1.00  0.00      1S   H  
ATOM    341 HD21 ASN    18     -36.668  -7.540  41.326  1.00  0.00      1S   H  
ATOM    342 HD22 ASN    18     -38.394  -7.615  41.507  1.00  0.00      1S   H  
ATOM    343  N   VAL    19     -41.787  -6.026  37.884  1.00  1.00      1S   N  
ATOM    344  CA  VAL    19     -43.096  -6.295  37.311  1.00  1.00      1S   C  
ATOM    345  C   VAL    19     -43.213  -5.540  36.028  1.00  1.00      1S   C  
ATOM    346  O   VAL    19     -43.838  -6.007  35.087  1.00  1.00      1S   O  
ATOM    347  CB  VAL    19     -44.286  -5.912  38.179  1.00  1.00      1S   C  
ATOM    348  CG1 VAL    19     -45.624  -6.317  37.518  1.00  1.00      1S   C  
ATOM    349  CG2 VAL    19     -44.144  -6.643  39.511  1.00  1.00      1S   C  
ATOM    350  HN  VAL    19     -41.778  -5.429  38.687  1.00  0.00      1S   H  
ATOM    351  HA  VAL    19     -43.150  -7.354  37.099  1.00  0.00      1S   H  
ATOM    352  HB  VAL    19     -44.305  -4.816  38.370  1.00  0.00      1S   H  
ATOM    353 HG11 VAL    19     -45.590  -7.380  37.200  1.00  0.00      1S   H  
ATOM    354 HG12 VAL    19     -45.844  -5.684  36.634  1.00  0.00      1S   H  
ATOM    355 HG13 VAL    19     -46.457  -6.191  38.241  1.00  0.00      1S   H  
ATOM    356 HG21 VAL    19     -43.274  -6.284  40.097  1.00  0.00      1S   H  
ATOM    357 HG22 VAL    19     -44.028  -7.734  39.334  1.00  0.00      1S   H  
ATOM    358 HG23 VAL    19     -45.066  -6.473  40.107  1.00  0.00      1S   H  
ATOM    359  N   LEU    20     -42.560  -4.364  35.936  1.00  1.00      1S   N  
ATOM    360  CA  LEU    20     -42.494  -3.606  34.715  1.00  1.00      1S   C  
ATOM    361  C   LEU    20     -41.753  -4.344  33.645  1.00  1.00      1S   C  
ATOM    362  O   LEU    20     -42.177  -4.356  32.491  1.00  1.00      1S   O  
ATOM    363  CB  LEU    20     -41.828  -2.244  34.932  1.00  1.00      1S   C  
ATOM    364  CG  LEU    20     -41.756  -1.357  33.679  1.00  1.00      1S   C  
ATOM    365  CD1 LEU    20     -43.153  -1.069  33.137  1.00  1.00      1S   C  
ATOM    366  CD2 LEU    20     -41.020  -0.045  33.968  1.00  1.00      1S   C  
ATOM    367  HN  LEU    20     -42.060  -3.989  36.713  1.00  0.00      1S   H  
ATOM    368  HA  LEU    20     -43.500  -3.471  34.368  1.00  0.00      1S   H  
ATOM    369  HB1 LEU    20     -40.800  -2.386  35.326  1.00  0.00      1S   H  
ATOM    370  HB2 LEU    20     -42.415  -1.700  35.705  1.00  0.00      1S   H  
ATOM    371  HG  LEU    20     -41.180  -1.890  32.888  1.00  0.00      1S   H  
ATOM    372 HD11 LEU    20     -43.804  -0.648  33.932  1.00  0.00      1S   H  
ATOM    373 HD12 LEU    20     -43.619  -1.999  32.752  1.00  0.00      1S   H  
ATOM    374 HD13 LEU    20     -43.086  -0.339  32.305  1.00  0.00      1S   H  
ATOM    375 HD21 LEU    20     -39.979  -0.252  34.295  1.00  0.00      1S   H  
ATOM    376 HD22 LEU    20     -41.546   0.523  34.763  1.00  0.00      1S   H  
ATOM    377 HD23 LEU    20     -40.994   0.579  33.052  1.00  0.00      1S   H  
ATOM    378  N   VAL    21     -40.654  -5.031  34.030  1.00  1.00      1S   N  
ATOM    379  CA  VAL    21     -39.916  -5.928  33.172  1.00  1.00      1S   C  
ATOM    380  C   VAL    21     -40.832  -7.009  32.675  1.00  1.00      1S   C  
ATOM    381  O   VAL    21     -40.894  -7.257  31.479  1.00  1.00      1S   O  
ATOM    382  CB  VAL    21     -38.685  -6.536  33.834  1.00  1.00      1S   C  
ATOM    383  CG1 VAL    21     -38.022  -7.555  32.886  1.00  1.00      1S   C  
ATOM    384  CG2 VAL    21     -37.690  -5.421  34.218  1.00  1.00      1S   C  
ATOM    385  HN  VAL    21     -40.317  -4.964  34.968  1.00  0.00      1S   H  
ATOM    386  HA  VAL    21     -39.598  -5.367  32.316  1.00  0.00      1S   H  
ATOM    387  HB  VAL    21     -38.975  -7.068  34.762  1.00  0.00      1S   H  
ATOM    388 HG11 VAL    21     -37.864  -7.073  31.902  1.00  0.00      1S   H  
ATOM    389 HG12 VAL    21     -38.653  -8.458  32.751  1.00  0.00      1S   H  
ATOM    390 HG13 VAL    21     -37.037  -7.876  33.284  1.00  0.00      1S   H  
ATOM    391 HG21 VAL    21     -38.153  -4.415  34.159  1.00  0.00      1S   H  
ATOM    392 HG22 VAL    21     -36.818  -5.439  33.532  1.00  0.00      1S   H  
ATOM    393 HG23 VAL    21     -37.316  -5.573  35.250  1.00  0.00      1S   H  
ATOM    394  N   CYS    22     -41.612  -7.631  33.582  1.00  1.00      1S   N  
ATOM    395  CA  CYS    22     -42.545  -8.687  33.267  1.00  1.00      1S   C  
ATOM    396  C   CYS    22     -43.621  -8.227  32.301  1.00  1.00      1S   C  
ATOM    397  O   CYS    22     -43.954  -8.952  31.368  1.00  1.00      1S   O  
ATOM    398  CB  CYS    22     -43.202  -9.235  34.559  1.00  1.00      1S   C  
ATOM    399  SG  CYS    22     -44.310 -10.651  34.291  1.00  1.00      1S   S  
ATOM    400  HN  CYS    22     -41.561  -7.376  34.547  1.00  0.00      1S   H  
ATOM    401  HA  CYS    22     -41.980  -9.477  32.793  1.00  0.00      1S   H  
ATOM    402  HB1 CYS    22     -43.769  -8.422  35.055  1.00  0.00      1S   H  
ATOM    403  HB2 CYS    22     -42.389  -9.530  35.257  1.00  0.00      1S   H  
ATOM    404  HG1 CYS    22     -44.919 -10.111  33.244  1.00  0.00      1S   H  
ATOM    405  N   MET    23     -44.171  -7.004  32.491  1.00  1.00      1S   N  
ATOM    406  CA  MET    23     -45.188  -6.413  31.649  1.00  1.00      1S   C  
ATOM    407  C   MET    23     -44.652  -6.125  30.278  1.00  1.00      1S   C  
ATOM    408  O   MET    23     -45.345  -6.319  29.284  1.00  1.00      1S   O  
ATOM    409  CB  MET    23     -45.762  -5.098  32.219  1.00  1.00      1S   C  
ATOM    410  CG  MET    23     -46.658  -5.334  33.446  1.00  1.00      1S   C  
ATOM    411  SD  MET    23     -47.489  -3.844  34.082  1.00  1.00      1S   S  
ATOM    412  CE  MET    23     -46.018  -3.006  34.723  1.00  1.00      1S   C  
ATOM    413  HN  MET    23     -43.895  -6.446  33.274  1.00  0.00      1S   H  
ATOM    414  HA  MET    23     -45.994  -7.125  31.555  1.00  0.00      1S   H  
ATOM    415  HB1 MET    23     -46.388  -4.597  31.444  1.00  0.00      1S   H  
ATOM    416  HB2 MET    23     -44.926  -4.415  32.479  1.00  0.00      1S   H  
ATOM    417  HG1 MET    23     -46.058  -5.800  34.252  1.00  0.00      1S   H  
ATOM    418  HG2 MET    23     -47.431  -6.079  33.154  1.00  0.00      1S   H  
ATOM    419  HE1 MET    23     -45.363  -2.682  33.889  1.00  0.00      1S   H  
ATOM    420  HE2 MET    23     -45.437  -3.678  35.389  1.00  0.00      1S   H  
ATOM    421  HE3 MET    23     -46.291  -2.103  35.305  1.00  0.00      1S   H  
ATOM    422  N   ALA    24     -43.381  -5.686  30.189  1.00  1.00      1S   N  
ATOM    423  CA  ALA    24     -42.714  -5.437  28.938  1.00  1.00      1S   C  
ATOM    424  C   ALA    24     -42.494  -6.688  28.194  1.00  1.00      1S   C  
ATOM    425  O   ALA    24     -42.696  -6.727  26.992  1.00  1.00      1S   O  
ATOM    426  CB  ALA    24     -41.346  -4.817  29.155  1.00  1.00      1S   C  
ATOM    427  HN  ALA    24     -42.838  -5.506  31.009  1.00  0.00      1S   H  
ATOM    428  HA  ALA    24     -43.332  -4.796  28.328  1.00  0.00      1S   H  
ATOM    429  HB1 ALA    24     -40.659  -5.532  29.657  1.00  0.00      1S   H  
ATOM    430  HB2 ALA    24     -41.470  -3.937  29.815  1.00  0.00      1S   H  
ATOM    431  HB3 ALA    24     -40.876  -4.497  28.205  1.00  0.00      1S   H  
ATOM    432  N   VAL    25     -42.113  -7.756  28.909  1.00  1.00      1S   N  
ATOM    433  CA  VAL    25     -41.889  -9.045  28.328  1.00  1.00      1S   C  
ATOM    434  C   VAL    25     -43.167  -9.612  27.764  1.00  1.00      1S   C  
ATOM    435  O   VAL    25     -43.192 -10.122  26.647  1.00  1.00      1S   O  
ATOM    436  CB  VAL    25     -41.278 -10.004  29.340  1.00  1.00      1S   C  
ATOM    437  CG1 VAL    25     -41.350 -11.458  28.844  1.00  1.00      1S   C  
ATOM    438  CG2 VAL    25     -39.830  -9.581  29.645  1.00  1.00      1S   C  
ATOM    439  HN  VAL    25     -41.939  -7.682  29.891  1.00  0.00      1S   H  
ATOM    440  HA  VAL    25     -41.224  -8.874  27.502  1.00  0.00      1S   H  
ATOM    441  HB  VAL    25     -41.848  -9.936  30.296  1.00  0.00      1S   H  
ATOM    442 HG11 VAL    25     -41.356 -11.546  27.749  1.00  0.00      1S   H  
ATOM    443 HG12 VAL    25     -42.299 -11.917  29.189  1.00  0.00      1S   H  
ATOM    444 HG13 VAL    25     -40.484 -12.036  29.226  1.00  0.00      1S   H  
ATOM    445 HG21 VAL    25     -39.790  -8.500  29.867  1.00  0.00      1S   H  
ATOM    446 HG22 VAL    25     -39.155  -9.773  28.788  1.00  0.00      1S   H  
ATOM    447 HG23 VAL    25     -39.441 -10.135  30.525  1.00  0.00      1S   H  
ATOM    448  N   SER    26     -44.265  -9.510  28.534  1.00  1.00      1S   N  
ATOM    449  CA  SER    26     -45.551 -10.054  28.180  1.00  1.00      1S   C  
ATOM    450  C   SER    26     -46.225  -9.287  27.068  1.00  1.00      1S   C  
ATOM    451  O   SER    26     -46.966  -9.877  26.285  1.00  1.00      1S   O  
ATOM    452  CB  SER    26     -46.489 -10.115  29.405  1.00  1.00      1S   C  
ATOM    453  OG  SER    26     -46.816  -8.819  29.894  1.00  1.00      1S   O  
ATOM    454  HN  SER    26     -44.201  -9.097  29.442  1.00  0.00      1S   H  
ATOM    455  HA  SER    26     -45.386 -11.063  27.829  1.00  0.00      1S   H  
ATOM    456  HB1 SER    26     -45.989 -10.687  30.215  1.00  0.00      1S   H  
ATOM    457  HB2 SER    26     -47.433 -10.637  29.137  1.00  0.00      1S   H  
ATOM    458  HG1 SER    26     -46.034  -8.273  29.760  1.00  0.00      1S   H  
ATOM    459  N   ARG    27     -45.957  -7.956  26.954  1.00  1.00      1S   N  
ATOM    460  CA  ARG    27     -46.470  -7.109  25.892  1.00  1.00      1S   C  
ATOM    461  C   ARG    27     -45.995  -7.645  24.572  1.00  1.00      1S   C  
ATOM    462  O   ARG    27     -46.704  -7.633  23.568  1.00  1.00      1S   O  
ATOM    463  CB  ARG    27     -45.987  -5.632  25.995  1.00  1.00      1S   C  
ATOM    464  CG  ARG    27     -46.596  -4.713  24.914  1.00  1.00      1S   C  
ATOM    465  CD  ARG    27     -46.214  -3.226  25.017  1.00  1.00      1S   C  
ATOM    466  NE  ARG    27     -44.758  -3.038  24.711  1.00  1.00      1S   N  
ATOM    467  CZ  ARG    27     -44.247  -3.033  23.451  1.00  1.00      1S   C  
ATOM    468  NH1 ARG    27     -42.913  -2.831  23.295  1.00  1.00      1S   N1+
ATOM    469  NH2 ARG    27     -45.030  -3.233  22.358  1.00  1.00      1S   N  
ATOM    470  HN  ARG    27     -45.369  -7.493  27.615  1.00  0.00      1S   H  
ATOM    471  HA  ARG    27     -47.550  -7.147  25.925  1.00  0.00      1S   H  
ATOM    472  HB1 ARG    27     -44.877  -5.594  25.930  1.00  0.00      1S   H  
ATOM    473  HB2 ARG    27     -46.276  -5.235  26.993  1.00  0.00      1S   H  
ATOM    474  HG1 ARG    27     -47.704  -4.787  24.994  1.00  0.00      1S   H  
ATOM    475  HG2 ARG    27     -46.312  -5.085  23.907  1.00  0.00      1S   H  
ATOM    476  HD1 ARG    27     -46.401  -2.846  26.042  1.00  0.00      1S   H  
ATOM    477  HD2 ARG    27     -46.808  -2.620  24.298  1.00  0.00      1S   H  
ATOM    478  HE  ARG    27     -44.116  -2.973  25.476  1.00  0.00      1S   H  
ATOM    479 HH11 ARG    27     -42.449  -3.361  22.576  1.00  0.00      1S   H  
ATOM    480 HH12 ARG    27     -42.369  -2.596  24.089  1.00  0.00      1S   H  
ATOM    481 HH21 ARG    27     -46.006  -3.368  22.469  1.00  0.00      1S   H  
ATOM    482 HH22 ARG    27     -44.615  -3.255  21.444  1.00  0.00      1S   H  
ATOM    483  N   GLU    28     -44.754  -8.152  24.580  1.00  1.00      1S   N  
ATOM    484  CA  GLU    28     -44.054  -8.498  23.394  1.00  1.00      1S   C  
ATOM    485  C   GLU    28     -44.436  -9.788  22.754  1.00  1.00      1S   C  
ATOM    486  O   GLU    28     -44.714 -10.806  23.386  1.00  1.00      1S   O  
ATOM    487  CB  GLU    28     -42.546  -8.585  23.669  1.00  1.00      1S   C  
ATOM    488  CG  GLU    28     -41.945  -7.222  24.018  1.00  1.00      1S   C  
ATOM    489  CD  GLU    28     -41.919  -6.257  22.840  1.00  1.00      1S   C  
ATOM    490  OE1 GLU    28     -41.500  -5.102  23.085  1.00  1.00      1S   O  
ATOM    491  OE2 GLU    28     -42.305  -6.630  21.697  1.00  1.00      1S   O1-
ATOM    492  HN  GLU    28     -44.225  -8.216  25.423  1.00  0.00      1S   H  
ATOM    493  HA  GLU    28     -44.239  -7.713  22.674  1.00  0.00      1S   H  
ATOM    494  HB1 GLU    28     -41.993  -8.999  22.805  1.00  0.00      1S   H  
ATOM    495  HB2 GLU    28     -42.375  -9.286  24.515  1.00  0.00      1S   H  
ATOM    496  HG1 GLU    28     -40.912  -7.353  24.405  1.00  0.00      1S   H  
ATOM    497  HG2 GLU    28     -42.565  -6.745  24.796  1.00  0.00      1S   H  
ATOM    498  N   LYS    29     -44.344  -9.714  21.416  1.00  1.00      1S   N  
ATOM    499  CA  LYS    29     -43.954 -10.792  20.559  1.00  1.00      1S   C  
ATOM    500  C   LYS    29     -42.481 -10.668  20.218  1.00  1.00      1S   C  
ATOM    501  O   LYS    29     -41.871 -11.662  19.829  1.00  1.00      1S   O  
ATOM    502  CB  LYS    29     -44.784 -10.769  19.268  1.00  1.00      1S   C  
ATOM    503  CG  LYS    29     -46.213 -11.250  19.536  1.00  1.00      1S   C  
ATOM    504  CD  LYS    29     -47.083 -11.237  18.278  1.00  1.00      1S   C  
ATOM    505  CE  LYS    29     -48.492 -11.767  18.548  1.00  1.00      1S   C  
ATOM    506  NZ  LYS    29     -49.294 -11.748  17.307  1.00  1.00      1S   N1+
ATOM    507  HN  LYS    29     -44.371  -8.824  20.972  1.00  0.00      1S   H  
ATOM    508  HA  LYS    29     -44.100 -11.737  21.066  1.00  0.00      1S   H  
ATOM    509  HB1 LYS    29     -44.329 -11.435  18.501  1.00  0.00      1S   H  
ATOM    510  HB2 LYS    29     -44.809  -9.734  18.860  1.00  0.00      1S   H  
ATOM    511  HG1 LYS    29     -46.686 -10.611  20.314  1.00  0.00      1S   H  
ATOM    512  HG2 LYS    29     -46.166 -12.290  19.933  1.00  0.00      1S   H  
ATOM    513  HD1 LYS    29     -46.588 -11.862  17.500  1.00  0.00      1S   H  
ATOM    514  HD2 LYS    29     -47.139 -10.192  17.897  1.00  0.00      1S   H  
ATOM    515  HE1 LYS    29     -49.008 -11.136  19.302  1.00  0.00      1S   H  
ATOM    516  HE2 LYS    29     -48.449 -12.816  18.913  1.00  0.00      1S   H  
ATOM    517  HZ1 LYS    29     -48.834 -12.344  16.590  1.00  0.00      1S   H  
ATOM    518  HZ2 LYS    29     -49.359 -10.771  16.954  1.00  0.00      1S   H  
ATOM    519  HZ3 LYS    29     -50.249 -12.111  17.501  1.00  0.00      1S   H  
ATOM    520  N   ALA    30     -41.859  -9.463  20.359  1.00  1.00      1S   N  
ATOM    521  CA  ALA    30     -40.444  -9.288  20.099  1.00  1.00      1S   C  
ATOM    522  C   ALA    30     -39.657  -9.253  21.378  1.00  1.00      1S   C  
ATOM    523  O   ALA    30     -39.507  -8.218  22.026  1.00  1.00      1S   O  
ATOM    524  CB  ALA    30     -40.100  -8.017  19.303  1.00  1.00      1S   C  
ATOM    525  HN  ALA    30     -42.332  -8.651  20.700  1.00  0.00      1S   H  
ATOM    526  HA  ALA    30     -40.081 -10.124  19.519  1.00  0.00      1S   H  
ATOM    527  HB1 ALA    30     -40.419  -7.101  19.845  1.00  0.00      1S   H  
ATOM    528  HB2 ALA    30     -40.612  -8.041  18.319  1.00  0.00      1S   H  
ATOM    529  HB3 ALA    30     -39.004  -7.959  19.122  1.00  0.00      1S   H  
ATOM    530  N   LEU    31     -39.096 -10.422  21.725  1.00  1.00      1S   N  
ATOM    531  CA  LEU    31     -38.019 -10.568  22.659  1.00  1.00      1S   C  
ATOM    532  C   LEU    31     -37.160 -11.629  22.042  1.00  1.00      1S   C  
ATOM    533  O   LEU    31     -37.470 -12.142  20.968  1.00  1.00      1S   O  
ATOM    534  CB  LEU    31     -38.488 -11.062  24.030  1.00  1.00      1S   C  
ATOM    535  CG  LEU    31     -39.194  -9.990  24.862  1.00  1.00      1S   C  
ATOM    536  CD1 LEU    31     -39.788 -10.692  26.060  1.00  1.00      1S   C  
ATOM    537  CD2 LEU    31     -38.270  -8.843  25.312  1.00  1.00      1S   C  
ATOM    538  HN  LEU    31     -39.316 -11.257  21.226  1.00  0.00      1S   H  
ATOM    539  HA  LEU    31     -37.447  -9.654  22.734  1.00  0.00      1S   H  
ATOM    540  HB1 LEU    31     -37.629 -11.404  24.640  1.00  0.00      1S   H  
ATOM    541  HB2 LEU    31     -39.178 -11.927  23.895  1.00  0.00      1S   H  
ATOM    542  HG  LEU    31     -40.028  -9.550  24.274  1.00  0.00      1S   H  
ATOM    543 HD11 LEU    31     -39.151 -11.533  26.383  1.00  0.00      1S   H  
ATOM    544 HD12 LEU    31     -40.801 -11.082  25.826  1.00  0.00      1S   H  
ATOM    545 HD13 LEU    31     -39.831  -9.984  26.898  1.00  0.00      1S   H  
ATOM    546 HD21 LEU    31     -37.937  -8.243  24.439  1.00  0.00      1S   H  
ATOM    547 HD22 LEU    31     -37.380  -9.245  25.839  1.00  0.00      1S   H  
ATOM    548 HD23 LEU    31     -38.814  -8.167  26.007  1.00  0.00      1S   H  
ATOM    549  N   GLN    32     -36.047 -11.994  22.709  1.00  1.00      1S   N  
ATOM    550  CA  GLN    32     -35.175 -13.053  22.260  1.00  1.00      1S   C  
ATOM    551  C   GLN    32     -35.577 -14.345  22.944  1.00  1.00      1S   C  
ATOM    552  O   GLN    32     -34.886 -14.869  23.816  1.00  1.00      1S   O  
ATOM    553  CB  GLN    32     -33.722 -12.691  22.586  1.00  1.00      1S   C  
ATOM    554  CG  GLN    32     -32.747 -13.682  21.954  1.00  1.00      1S   C  
ATOM    555  CD  GLN    32     -31.331 -13.170  22.136  1.00  1.00      1S   C  
ATOM    556  NE2 GLN    32     -30.384 -14.140  22.082  1.00  1.00      1S   N  
ATOM    557  OE1 GLN    32     -31.071 -11.977  22.312  1.00  1.00      1S   O  
ATOM    558  HN  GLN    32     -35.784 -11.543  23.558  1.00  0.00      1S   H  
ATOM    559  HA  GLN    32     -35.270 -13.174  21.190  1.00  0.00      1S   H  
ATOM    560  HB1 GLN    32     -33.571 -12.635  23.687  1.00  0.00      1S   H  
ATOM    561  HB2 GLN    32     -33.537 -11.673  22.173  1.00  0.00      1S   H  
ATOM    562  HG1 GLN    32     -32.958 -13.790  20.869  1.00  0.00      1S   H  
ATOM    563  HG2 GLN    32     -32.850 -14.677  22.439  1.00  0.00      1S   H  
ATOM    564 HE21 GLN    32     -29.436 -13.904  22.291  1.00  0.00      1S   H  
ATOM    565 HE22 GLN    32     -30.660 -15.083  21.899  1.00  0.00      1S   H  
ATOM    566  N   THR    33     -36.767 -14.854  22.576  1.00  1.00      1S   N  
ATOM    567  CA  THR    33     -37.838 -15.109  23.516  1.00  1.00      1S   C  
ATOM    568  C   THR    33     -37.619 -16.094  24.643  1.00  1.00      1S   C  
ATOM    569  O   THR    33     -37.998 -15.789  25.765  1.00  1.00      1S   O  
ATOM    570  CB  THR    33     -39.121 -15.439  22.772  1.00  1.00      1S   C  
ATOM    571  CG2 THR    33     -40.306 -15.619  23.731  1.00  1.00      1S   C  
ATOM    572  OG1 THR    33     -39.447 -14.369  21.895  1.00  1.00      1S   O  
ATOM    573  HN  THR    33     -37.122 -14.667  21.664  1.00  0.00      1S   H  
ATOM    574  HA  THR    33     -38.012 -14.161  24.005  1.00  0.00      1S   H  
ATOM    575  HB  THR    33     -38.980 -16.365  22.171  1.00  0.00      1S   H  
ATOM    576  HG1 THR    33     -40.258 -14.625  21.450  1.00  0.00      1S   H  
ATOM    577 HG21 THR    33     -40.526 -14.683  24.285  1.00  0.00      1S   H  
ATOM    578 HG22 THR    33     -40.080 -16.412  24.467  1.00  0.00      1S   H  
ATOM    579 HG23 THR    33     -41.213 -15.931  23.171  1.00  0.00      1S   H  
ATOM    580  N   THR    34     -37.089 -17.313  24.425  1.00  1.00      1S   N  
ATOM    581  CA  THR    34     -37.329 -18.391  25.377  1.00  1.00      1S   C  
ATOM    582  C   THR    34     -36.674 -18.218  26.737  1.00  1.00      1S   C  
ATOM    583  O   THR    34     -37.263 -18.561  27.764  1.00  1.00      1S   O  
ATOM    584  CB  THR    34     -37.048 -19.742  24.784  1.00  1.00      1S   C  
ATOM    585  CG2 THR    34     -37.437 -20.844  25.778  1.00  1.00      1S   C  
ATOM    586  OG1 THR    34     -37.857 -19.871  23.621  1.00  1.00      1S   O  
ATOM    587  HN  THR    34     -36.706 -17.584  23.546  1.00  0.00      1S   H  
ATOM    588  HA  THR    34     -38.390 -18.389  25.562  1.00  0.00      1S   H  
ATOM    589  HB  THR    34     -35.977 -19.845  24.500  1.00  0.00      1S   H  
ATOM    590  HG1 THR    34     -37.736 -20.781  23.325  1.00  0.00      1S   H  
ATOM    591 HG21 THR    34     -38.518 -20.773  26.029  1.00  0.00      1S   H  
ATOM    592 HG22 THR    34     -36.848 -20.778  26.716  1.00  0.00      1S   H  
ATOM    593 HG23 THR    34     -37.236 -21.853  25.374  1.00  0.00      1S   H  
ATOM    594  N   THR    35     -35.470 -17.610  26.794  1.00  1.00      1S   N  
ATOM    595  CA  THR    35     -34.825 -17.260  28.046  1.00  1.00      1S   C  
ATOM    596  C   THR    35     -35.612 -16.192  28.783  1.00  1.00      1S   C  
ATOM    597  O   THR    35     -35.542 -16.070  30.002  1.00  1.00      1S   O  
ATOM    598  CB  THR    35     -33.406 -16.766  27.834  1.00  1.00      1S   C  
ATOM    599  CG2 THR    35     -32.710 -16.495  29.177  1.00  1.00      1S   C  
ATOM    600  OG1 THR    35     -32.647 -17.727  27.112  1.00  1.00      1S   O  
ATOM    601  HN  THR    35     -34.975 -17.356  25.966  1.00  0.00      1S   H  
ATOM    602  HA  THR    35     -34.803 -18.148  28.665  1.00  0.00      1S   H  
ATOM    603  HB  THR    35     -33.406 -15.832  27.229  1.00  0.00      1S   H  
ATOM    604  HG1 THR    35     -32.976 -18.599  27.366  1.00  0.00      1S   H  
ATOM    605 HG21 THR    35     -32.865 -17.354  29.864  1.00  0.00      1S   H  
ATOM    606 HG22 THR    35     -33.109 -15.579  29.660  1.00  0.00      1S   H  
ATOM    607 HG23 THR    35     -31.622 -16.354  29.020  1.00  0.00      1S   H  
ATOM    608  N   ASN    36     -36.428 -15.400  28.061  1.00  1.00      1S   N  
ATOM    609  CA  ASN    36     -37.225 -14.351  28.643  1.00  1.00      1S   C  
ATOM    610  C   ASN    36     -38.392 -14.880  29.431  1.00  1.00      1S   C  
ATOM    611  O   ASN    36     -38.798 -14.224  30.377  1.00  1.00      1S   O  
ATOM    612  CB  ASN    36     -37.756 -13.327  27.627  1.00  1.00      1S   C  
ATOM    613  CG  ASN    36     -36.571 -12.594  26.997  1.00  1.00      1S   C  
ATOM    614  ND2 ASN    36     -36.136 -13.054  25.794  1.00  1.00      1S   N  
ATOM    615  OD1 ASN    36     -36.048 -11.636  27.572  1.00  1.00      1S   O  
ATOM    616  HN  ASN    36     -36.537 -15.533  27.078  1.00  0.00      1S   H  
ATOM    617  HA  ASN    36     -36.595 -13.818  29.340  1.00  0.00      1S   H  
ATOM    618  HB1 ASN    36     -38.378 -12.566  28.148  1.00  0.00      1S   H  
ATOM    619  HB2 ASN    36     -38.390 -13.797  26.853  1.00  0.00      1S   H  
ATOM    620 HD21 ASN    36     -35.370 -12.602  25.342  1.00  0.00      1S   H  
ATOM    621 HD22 ASN    36     -36.597 -13.824  25.353  1.00  0.00      1S   H  
ATOM    622  N   TYR    37     -38.935 -16.086  29.119  1.00  1.00      1S   N  
ATOM    623  CA  TYR    37     -39.950 -16.741  29.936  1.00  1.00      1S   C  
ATOM    624  C   TYR    37     -39.402 -17.072  31.302  1.00  1.00      1S   C  
ATOM    625  O   TYR    37     -40.095 -16.957  32.312  1.00  1.00      1S   O  
ATOM    626  CB  TYR    37     -40.451 -18.079  29.337  1.00  1.00      1S   C  
ATOM    627  CG  TYR    37     -41.432 -17.823  28.232  1.00  1.00      1S   C  
ATOM    628  CD1 TYR    37     -41.010 -17.795  26.898  1.00  1.00      1S   C  
ATOM    629  CD2 TYR    37     -42.797 -17.639  28.516  1.00  1.00      1S   C  
ATOM    630  CE1 TYR    37     -41.932 -17.598  25.864  1.00  1.00      1S   C  
ATOM    631  CE2 TYR    37     -43.709 -17.368  27.488  1.00  1.00      1S   C  
ATOM    632  CZ  TYR    37     -43.267 -17.319  26.161  1.00  1.00      1S   C  
ATOM    633  OH  TYR    37     -44.149 -16.946  25.126  1.00  1.00      1S   O  
ATOM    634  HN  TYR    37     -38.621 -16.601  28.324  1.00  0.00      1S   H  
ATOM    635  HA  TYR    37     -40.775 -16.053  30.073  1.00  0.00      1S   H  
ATOM    636  HB1 TYR    37     -40.980 -18.692  30.099  1.00  0.00      1S   H  
ATOM    637  HB2 TYR    37     -39.598 -18.671  28.941  1.00  0.00      1S   H  
ATOM    638  HD1 TYR    37     -39.967 -17.932  26.678  1.00  0.00      1S   H  
ATOM    639  HD2 TYR    37     -43.143 -17.689  29.538  1.00  0.00      1S   H  
ATOM    640  HE1 TYR    37     -41.617 -17.639  24.836  1.00  0.00      1S   H  
ATOM    641  HE2 TYR    37     -44.748 -17.194  27.723  1.00  0.00      1S   H  
ATOM    642  HH  TYR    37     -44.851 -16.421  25.517  1.00  0.00      1S   H  
ATOM    643  N   LEU    38     -38.111 -17.455  31.361  1.00  1.00      1S   N  
ATOM    644  CA  LEU    38     -37.408 -17.662  32.601  1.00  1.00      1S   C  
ATOM    645  C   LEU    38     -37.211 -16.361  33.355  1.00  1.00      1S   C  
ATOM    646  O   LEU    38     -37.278 -16.348  34.579  1.00  1.00      1S   O  
ATOM    647  CB  LEU    38     -36.036 -18.325  32.374  1.00  1.00      1S   C  
ATOM    648  CG  LEU    38     -36.109 -19.791  31.902  1.00  1.00      1S   C  
ATOM    649  CD1 LEU    38     -34.787 -20.315  31.323  1.00  1.00      1S   C  
ATOM    650  CD2 LEU    38     -36.497 -20.673  33.087  1.00  1.00      1S   C  
ATOM    651  HN  LEU    38     -37.572 -17.578  30.531  1.00  0.00      1S   H  
ATOM    652  HA  LEU    38     -38.015 -18.307  33.219  1.00  0.00      1S   H  
ATOM    653  HB1 LEU    38     -35.467 -18.314  33.330  1.00  0.00      1S   H  
ATOM    654  HB2 LEU    38     -35.463 -17.739  31.630  1.00  0.00      1S   H  
ATOM    655  HG  LEU    38     -36.878 -19.869  31.100  1.00  0.00      1S   H  
ATOM    656 HD11 LEU    38     -34.058 -20.446  32.148  1.00  0.00      1S   H  
ATOM    657 HD12 LEU    38     -34.366 -19.611  30.575  1.00  0.00      1S   H  
ATOM    658 HD13 LEU    38     -34.934 -21.306  30.845  1.00  0.00      1S   H  
ATOM    659 HD21 LEU    38     -37.470 -20.345  33.506  1.00  0.00      1S   H  
ATOM    660 HD22 LEU    38     -35.742 -20.604  33.898  1.00  0.00      1S   H  
ATOM    661 HD23 LEU    38     -36.570 -21.732  32.761  1.00  0.00      1S   H  
ATOM    662  N   ILE    39     -37.010 -15.222  32.654  1.00  1.00      1S   N  
ATOM    663  CA  ILE    39     -36.918 -13.903  33.262  1.00  1.00      1S   C  
ATOM    664  C   ILE    39     -38.253 -13.465  33.830  1.00  1.00      1S   C  
ATOM    665  O   ILE    39     -38.296 -12.843  34.888  1.00  1.00      1S   O  
ATOM    666  CB  ILE    39     -36.402 -12.847  32.293  1.00  1.00      1S   C  
ATOM    667  CG1 ILE    39     -34.959 -13.200  31.878  1.00  1.00      1S   C  
ATOM    668  CG2 ILE    39     -36.464 -11.433  32.925  1.00  1.00      1S   C  
ATOM    669  CD  ILE    39     -34.473 -12.376  30.689  1.00  1.00      1S   C  
ATOM    670  HN  ILE    39     -36.918 -15.245  31.660  1.00  0.00      1S   H  
ATOM    671  HA  ILE    39     -36.220 -13.973  34.085  1.00  0.00      1S   H  
ATOM    672  HB  ILE    39     -37.033 -12.842  31.378  1.00  0.00      1S   H  
ATOM    673 HG11 ILE    39     -34.870 -14.274  31.614  1.00  0.00      1S   H  
ATOM    674 HG12 ILE    39     -34.291 -13.022  32.749  1.00  0.00      1S   H  
ATOM    675 HG21 ILE    39     -35.971 -11.439  33.921  1.00  0.00      1S   H  
ATOM    676 HG22 ILE    39     -37.513 -11.093  33.048  1.00  0.00      1S   H  
ATOM    677 HG23 ILE    39     -35.952 -10.685  32.288  1.00  0.00      1S   H  
ATOM    678  HD1 ILE    39     -35.061 -11.444  30.557  1.00  0.00      1S   H  
ATOM    679  HD2 ILE    39     -34.537 -12.961  29.747  1.00  0.00      1S   H  
ATOM    680  HD3 ILE    39     -33.419 -12.092  30.867  1.00  0.00      1S   H  
ATOM    681  N   VAL    40     -39.383 -13.805  33.163  1.00  1.00      1S   N  
ATOM    682  CA  VAL    40     -40.731 -13.513  33.626  1.00  1.00      1S   C  
ATOM    683  C   VAL    40     -40.966 -14.183  34.948  1.00  1.00      1S   C  
ATOM    684  O   VAL    40     -41.487 -13.579  35.883  1.00  1.00      1S   O  
ATOM    685  CB  VAL    40     -41.806 -13.982  32.652  1.00  1.00      1S   C  
ATOM    686  CG1 VAL    40     -43.228 -13.829  33.223  1.00  1.00      1S   C  
ATOM    687  CG2 VAL    40     -41.696 -13.134  31.397  1.00  1.00      1S   C  
ATOM    688  HN  VAL    40     -39.326 -14.284  32.288  1.00  0.00      1S   H  
ATOM    689  HA  VAL    40     -40.809 -12.443  33.766  1.00  0.00      1S   H  
ATOM    690  HB  VAL    40     -41.644 -15.047  32.374  1.00  0.00      1S   H  
ATOM    691 HG11 VAL    40     -43.240 -13.050  34.009  1.00  0.00      1S   H  
ATOM    692 HG12 VAL    40     -43.583 -14.781  33.665  1.00  0.00      1S   H  
ATOM    693 HG13 VAL    40     -43.934 -13.523  32.421  1.00  0.00      1S   H  
ATOM    694 HG21 VAL    40     -40.665 -13.117  31.007  1.00  0.00      1S   H  
ATOM    695 HG22 VAL    40     -41.993 -12.084  31.608  1.00  0.00      1S   H  
ATOM    696 HG23 VAL    40     -42.361 -13.542  30.605  1.00  0.00      1S   H  
ATOM    697  N   SER    41     -40.535 -15.453  35.054  1.00  1.00      1S   N  
ATOM    698  CA  SER    41     -40.666 -16.234  36.255  1.00  1.00      1S   C  
ATOM    699  C   SER    41     -39.752 -15.729  37.359  1.00  1.00      1S   C  
ATOM    700  O   SER    41     -40.141 -15.721  38.524  1.00  1.00      1S   O  
ATOM    701  CB  SER    41     -40.489 -17.742  35.956  1.00  1.00      1S   C  
ATOM    702  OG  SER    41     -39.158 -18.092  35.610  1.00  1.00      1S   O  
ATOM    703  HN  SER    41     -40.121 -15.914  34.271  1.00  0.00      1S   H  
ATOM    704  HA  SER    41     -41.682 -16.099  36.603  1.00  0.00      1S   H  
ATOM    705  HB1 SER    41     -41.167 -18.026  35.122  1.00  0.00      1S   H  
ATOM    706  HB2 SER    41     -40.764 -18.350  36.836  1.00  0.00      1S   H  
ATOM    707  HG1 SER    41     -38.817 -17.379  35.060  1.00  0.00      1S   H  
ATOM    708  N   LEU    42     -38.535 -15.226  37.027  1.00  1.00      1S   N  
ATOM    709  CA  LEU    42     -37.666 -14.588  37.996  1.00  1.00      1S   C  
ATOM    710  C   LEU    42     -38.289 -13.343  38.550  1.00  1.00      1S   C  
ATOM    711  O   LEU    42     -38.194 -13.110  39.743  1.00  1.00      1S   O  
ATOM    712  CB  LEU    42     -36.278 -14.191  37.442  1.00  1.00      1S   C  
ATOM    713  CG  LEU    42     -35.322 -15.383  37.259  1.00  1.00      1S   C  
ATOM    714  CD1 LEU    42     -34.018 -14.943  36.576  1.00  1.00      1S   C  
ATOM    715  CD2 LEU    42     -35.014 -16.054  38.606  1.00  1.00      1S   C  
ATOM    716  HN  LEU    42     -38.195 -15.249  36.089  1.00  0.00      1S   H  
ATOM    717  HA  LEU    42     -37.549 -15.268  38.826  1.00  0.00      1S   H  
ATOM    718  HB1 LEU    42     -35.776 -13.489  38.149  1.00  0.00      1S   H  
ATOM    719  HB2 LEU    42     -36.402 -13.658  36.476  1.00  0.00      1S   H  
ATOM    720  HG  LEU    42     -35.811 -16.135  36.599  1.00  0.00      1S   H  
ATOM    721 HD11 LEU    42     -33.483 -14.202  37.206  1.00  0.00      1S   H  
ATOM    722 HD12 LEU    42     -34.232 -14.486  35.586  1.00  0.00      1S   H  
ATOM    723 HD13 LEU    42     -33.356 -15.822  36.430  1.00  0.00      1S   H  
ATOM    724 HD21 LEU    42     -35.890 -16.633  38.965  1.00  0.00      1S   H  
ATOM    725 HD22 LEU    42     -34.760 -15.292  39.372  1.00  0.00      1S   H  
ATOM    726 HD23 LEU    42     -34.151 -16.744  38.503  1.00  0.00      1S   H  
ATOM    727  N   ALA    43     -38.974 -12.537  37.716  1.00  1.00      1S   N  
ATOM    728  CA  ALA    43     -39.627 -11.320  38.135  1.00  1.00      1S   C  
ATOM    729  C   ALA    43     -40.746 -11.561  39.127  1.00  1.00      1S   C  
ATOM    730  O   ALA    43     -40.883 -10.801  40.081  1.00  1.00      1S   O  
ATOM    731  CB  ALA    43     -40.190 -10.555  36.928  1.00  1.00      1S   C  
ATOM    732  HN  ALA    43     -39.030 -12.741  36.740  1.00  0.00      1S   H  
ATOM    733  HA  ALA    43     -38.882 -10.705  38.620  1.00  0.00      1S   H  
ATOM    734  HB1 ALA    43     -40.933 -11.169  36.379  1.00  0.00      1S   H  
ATOM    735  HB2 ALA    43     -39.365 -10.298  36.228  1.00  0.00      1S   H  
ATOM    736  HB3 ALA    43     -40.679  -9.613  37.252  1.00  0.00      1S   H  
ATOM    737  N   VAL    44     -41.544 -12.648  38.951  1.00  1.00      1S   N  
ATOM    738  CA  VAL    44     -42.579 -13.066  39.887  1.00  1.00      1S   C  
ATOM    739  C   VAL    44     -41.952 -13.436  41.220  1.00  1.00      1S   C  
ATOM    740  O   VAL    44     -42.436 -13.022  42.272  1.00  1.00      1S   O  
ATOM    741  CB  VAL    44     -43.424 -14.231  39.362  1.00  1.00      1S   C  
ATOM    742  CG1 VAL    44     -44.414 -14.741  40.436  1.00  1.00      1S   C  
ATOM    743  CG2 VAL    44     -44.204 -13.771  38.112  1.00  1.00      1S   C  
ATOM    744  HN  VAL    44     -41.433 -13.230  38.148  1.00  0.00      1S   H  
ATOM    745  HA  VAL    44     -43.228 -12.217  40.054  1.00  0.00      1S   H  
ATOM    746  HB  VAL    44     -42.758 -15.074  39.070  1.00  0.00      1S   H  
ATOM    747 HG11 VAL    44     -45.013 -13.898  40.840  1.00  0.00      1S   H  
ATOM    748 HG12 VAL    44     -43.882 -15.238  41.273  1.00  0.00      1S   H  
ATOM    749 HG13 VAL    44     -45.110 -15.482  39.989  1.00  0.00      1S   H  
ATOM    750 HG21 VAL    44     -43.522 -13.429  37.310  1.00  0.00      1S   H  
ATOM    751 HG22 VAL    44     -44.891 -12.938  38.373  1.00  0.00      1S   H  
ATOM    752 HG23 VAL    44     -44.813 -14.612  37.717  1.00  0.00      1S   H  
ATOM    753  N   ALA    45     -40.831 -14.197  41.196  1.00  1.00      1S   N  
ATOM    754  CA  ALA    45     -40.112 -14.614  42.381  1.00  1.00      1S   C  
ATOM    755  C   ALA    45     -39.472 -13.451  43.101  1.00  1.00      1S   C  
ATOM    756  O   ALA    45     -39.552 -13.325  44.320  1.00  1.00      1S   O  
ATOM    757  CB  ALA    45     -39.013 -15.656  42.062  1.00  1.00      1S   C  
ATOM    758  HN  ALA    45     -40.449 -14.514  40.330  1.00  0.00      1S   H  
ATOM    759  HA  ALA    45     -40.838 -15.059  43.045  1.00  0.00      1S   H  
ATOM    760  HB1 ALA    45     -38.847 -15.718  40.966  1.00  0.00      1S   H  
ATOM    761  HB2 ALA    45     -39.334 -16.657  42.420  1.00  0.00      1S   H  
ATOM    762  HB3 ALA    45     -38.040 -15.431  42.548  1.00  0.00      1S   H  
ATOM    763  N   ASP    46     -38.817 -12.553  42.348  1.00  1.00      1S   N  
ATOM    764  CA  ASP    46     -38.070 -11.439  42.875  1.00  1.00      1S   C  
ATOM    765  C   ASP    46     -39.000 -10.400  43.442  1.00  1.00      1S   C  
ATOM    766  O   ASP    46     -38.677  -9.750  44.433  1.00  1.00      1S   O  
ATOM    767  CB  ASP    46     -37.184 -10.778  41.794  1.00  1.00      1S   C  
ATOM    768  CG  ASP    46     -36.050 -11.709  41.362  1.00  1.00      1S   C  
ATOM    769  OD1 ASP    46     -35.535 -11.490  40.229  1.00  1.00      1S   O  
ATOM    770  OD2 ASP    46     -35.675 -12.621  42.141  1.00  1.00      1S   O1-
ATOM    771  HN  ASP    46     -38.761 -12.668  41.356  1.00  0.00      1S   H  
ATOM    772  HA  ASP    46     -37.454 -11.802  43.686  1.00  0.00      1S   H  
ATOM    773  HB1 ASP    46     -36.728  -9.844  42.181  1.00  0.00      1S   H  
ATOM    774  HB2 ASP    46     -37.807 -10.530  40.907  1.00  0.00      1S   H  
ATOM    775  N   LEU    47     -40.209 -10.244  42.857  1.00  1.00      1S   N  
ATOM    776  CA  LEU    47     -41.224  -9.382  43.402  1.00  1.00      1S   C  
ATOM    777  C   LEU    47     -41.733  -9.911  44.704  1.00  1.00      1S   C  
ATOM    778  O   LEU    47     -41.875  -9.161  45.665  1.00  1.00      1S   O  
ATOM    779  CB  LEU    47     -42.441  -9.189  42.475  1.00  1.00      1S   C  
ATOM    780  CG  LEU    47     -43.527  -8.284  43.093  1.00  1.00      1S   C  
ATOM    781  CD1 LEU    47     -42.917  -6.915  43.383  1.00  1.00      1S   C  
ATOM    782  CD2 LEU    47     -44.777  -8.174  42.214  1.00  1.00      1S   C  
ATOM    783  HN  LEU    47     -40.457 -10.736  42.024  1.00  0.00      1S   H  
ATOM    784  HA  LEU    47     -40.760  -8.434  43.591  1.00  0.00      1S   H  
ATOM    785  HB1 LEU    47     -42.879 -10.173  42.209  1.00  0.00      1S   H  
ATOM    786  HB2 LEU    47     -42.084  -8.712  41.534  1.00  0.00      1S   H  
ATOM    787  HG  LEU    47     -43.881  -8.709  44.060  1.00  0.00      1S   H  
ATOM    788 HD11 LEU    47     -42.377  -6.565  42.484  1.00  0.00      1S   H  
ATOM    789 HD12 LEU    47     -42.189  -6.948  44.218  1.00  0.00      1S   H  
ATOM    790 HD13 LEU    47     -43.722  -6.208  43.648  1.00  0.00      1S   H  
ATOM    791 HD21 LEU    47     -45.622  -8.740  42.655  1.00  0.00      1S   H  
ATOM    792 HD22 LEU    47     -44.569  -8.593  41.209  1.00  0.00      1S   H  
ATOM    793 HD23 LEU    47     -45.084  -7.110  42.119  1.00  0.00      1S   H  
ATOM    794  N   LEU    48     -42.012 -11.228  44.763  1.00  1.00      1S   N  
ATOM    795  CA  LEU    48     -42.546 -11.882  45.930  1.00  1.00      1S   C  
ATOM    796  C   LEU    48     -41.634 -11.726  47.111  1.00  1.00      1S   C  
ATOM    797  O   LEU    48     -42.108 -11.343  48.180  1.00  1.00      1S   O  
ATOM    798  CB  LEU    48     -42.800 -13.379  45.658  1.00  1.00      1S   C  
ATOM    799  CG  LEU    48     -43.375 -14.227  46.828  1.00  1.00      1S   C  
ATOM    800  CD1 LEU    48     -43.826 -15.598  46.301  1.00  1.00      1S   C  
ATOM    801  CD2 LEU    48     -42.417 -14.458  48.016  1.00  1.00      1S   C  
ATOM    802  HN  LEU    48     -41.877 -11.812  43.965  1.00  0.00      1S   H  
ATOM    803  HA  LEU    48     -43.487 -11.405  46.166  1.00  0.00      1S   H  
ATOM    804  HB1 LEU    48     -41.862 -13.847  45.298  1.00  0.00      1S   H  
ATOM    805  HB2 LEU    48     -43.527 -13.434  44.816  1.00  0.00      1S   H  
ATOM    806  HG  LEU    48     -44.279 -13.705  47.217  1.00  0.00      1S   H  
ATOM    807 HD11 LEU    48     -42.959 -16.153  45.887  1.00  0.00      1S   H  
ATOM    808 HD12 LEU    48     -44.585 -15.478  45.501  1.00  0.00      1S   H  
ATOM    809 HD13 LEU    48     -44.262 -16.197  47.128  1.00  0.00      1S   H  
ATOM    810 HD21 LEU    48     -42.559 -13.685  48.799  1.00  0.00      1S   H  
ATOM    811 HD22 LEU    48     -41.369 -14.404  47.665  1.00  0.00      1S   H  
ATOM    812 HD23 LEU    48     -42.580 -15.452  48.475  1.00  0.00      1S   H  
ATOM    813  N   VAL    49     -40.305 -12.008  46.953  1.00  1.00      1S   N  
ATOM    814  CA  VAL    49     -39.358 -11.977  48.060  1.00  1.00      1S   C  
ATOM    815  C   VAL    49     -39.354 -10.594  48.647  1.00  1.00      1S   C  
ATOM    816  O   VAL    49     -39.308 -10.396  49.851  1.00  1.00      1S   O  
ATOM    817  CB  VAL    49     -37.924 -12.420  47.727  1.00  1.00      1S   C  
ATOM    818  CG1 VAL    49     -37.195 -11.449  46.783  1.00  1.00      1S   C  
ATOM    819  CG2 VAL    49     -37.109 -12.620  49.023  1.00  1.00      1S   C  
ATOM    820  HN  VAL    49     -39.936 -12.282  46.065  1.00  0.00      1S   H  
ATOM    821  HA  VAL    49     -39.744 -12.657  48.806  1.00  0.00      1S   H  
ATOM    822  HB  VAL    49     -37.977 -13.402  47.206  1.00  0.00      1S   H  
ATOM    823 HG11 VAL    49     -37.087 -10.438  47.230  1.00  0.00      1S   H  
ATOM    824 HG12 VAL    49     -37.746 -11.371  45.830  1.00  0.00      1S   H  
ATOM    825 HG13 VAL    49     -36.173 -11.821  46.561  1.00  0.00      1S   H  
ATOM    826 HG21 VAL    49     -37.566 -13.408  49.657  1.00  0.00      1S   H  
ATOM    827 HG22 VAL    49     -37.051 -11.678  49.606  1.00  0.00      1S   H  
ATOM    828 HG23 VAL    49     -36.071 -12.927  48.772  1.00  0.00      1S   H  
ATOM    829  N   ALA    50     -39.482  -9.571  47.794  1.00  1.00      1S   N  
ATOM    830  CA  ALA    50     -39.448  -8.228  48.255  1.00  1.00      1S   C  
ATOM    831  C   ALA    50     -40.716  -7.823  48.928  1.00  1.00      1S   C  
ATOM    832  O   ALA    50     -40.705  -7.357  50.053  1.00  1.00      1S   O  
ATOM    833  CB  ALA    50     -39.200  -7.289  47.102  1.00  1.00      1S   C  
ATOM    834  HN  ALA    50     -39.563  -9.709  46.809  1.00  0.00      1S   H  
ATOM    835  HA  ALA    50     -38.630  -8.142  48.944  1.00  0.00      1S   H  
ATOM    836  HB1 ALA    50     -39.996  -7.364  46.331  1.00  0.00      1S   H  
ATOM    837  HB2 ALA    50     -38.237  -7.603  46.644  1.00  0.00      1S   H  
ATOM    838  HB3 ALA    50     -39.115  -6.235  47.439  1.00  0.00      1S   H  
ATOM    839  N   THR    51     -41.860  -7.999  48.257  1.00  1.00      1S   N  
ATOM    840  CA  THR    51     -43.125  -7.466  48.705  1.00  1.00      1S   C  
ATOM    841  C   THR    51     -43.653  -8.130  49.930  1.00  1.00      1S   C  
ATOM    842  O   THR    51     -44.397  -7.512  50.680  1.00  1.00      1S   O  
ATOM    843  CB  THR    51     -44.206  -7.561  47.655  1.00  1.00      1S   C  
ATOM    844  CG2 THR    51     -43.827  -6.610  46.516  1.00  1.00      1S   C  
ATOM    845  OG1 THR    51     -44.357  -8.886  47.151  1.00  1.00      1S   O  
ATOM    846  HN  THR    51     -41.858  -8.438  47.360  1.00  0.00      1S   H  
ATOM    847  HA  THR    51     -42.971  -6.425  48.950  1.00  0.00      1S   H  
ATOM    848  HB  THR    51     -45.190  -7.231  48.063  1.00  0.00      1S   H  
ATOM    849  HG1 THR    51     -43.524  -9.105  46.720  1.00  0.00      1S   H  
ATOM    850 HG21 THR    51     -42.797  -6.818  46.163  1.00  0.00      1S   H  
ATOM    851 HG22 THR    51     -43.863  -5.555  46.859  1.00  0.00      1S   H  
ATOM    852 HG23 THR    51     -44.533  -6.732  45.669  1.00  0.00      1S   H  
ATOM    853  N   LEU    52     -43.312  -9.407  50.152  1.00  1.00      1S   N  
ATOM    854  CA  LEU    52     -43.816 -10.103  51.295  1.00  1.00      1S   C  
ATOM    855  C   LEU    52     -42.768 -10.108  52.365  1.00  1.00      1S   C  
ATOM    856  O   LEU    52     -43.017  -9.640  53.472  1.00  1.00      1S   O  
ATOM    857  CB  LEU    52     -44.259 -11.522  50.930  1.00  1.00      1S   C  
ATOM    858  CG  LEU    52     -44.900 -12.282  52.104  1.00  1.00      1S   C  
ATOM    859  CD1 LEU    52     -46.102 -11.554  52.724  1.00  1.00      1S   C  
ATOM    860  CD2 LEU    52     -45.334 -13.655  51.621  1.00  1.00      1S   C  
ATOM    861  HN  LEU    52     -42.742  -9.926  49.517  1.00  0.00      1S   H  
ATOM    862  HA  LEU    52     -44.679  -9.584  51.686  1.00  0.00      1S   H  
ATOM    863  HB1 LEU    52     -43.399 -12.102  50.530  1.00  0.00      1S   H  
ATOM    864  HB2 LEU    52     -45.014 -11.449  50.114  1.00  0.00      1S   H  
ATOM    865  HG  LEU    52     -44.123 -12.426  52.892  1.00  0.00      1S   H  
ATOM    866 HD11 LEU    52     -46.858 -11.324  51.945  1.00  0.00      1S   H  
ATOM    867 HD12 LEU    52     -45.786 -10.604  53.202  1.00  0.00      1S   H  
ATOM    868 HD13 LEU    52     -46.575 -12.197  53.496  1.00  0.00      1S   H  
ATOM    869 HD21 LEU    52     -44.491 -14.106  51.056  1.00  0.00      1S   H  
ATOM    870 HD22 LEU    52     -46.213 -13.580  50.946  1.00  0.00      1S   H  
ATOM    871 HD23 LEU    52     -45.597 -14.302  52.485  1.00  0.00      1S   H  
ATOM    872  N   VAL    53     -41.555 -10.616  52.060  1.00  1.00      1S   N  
ATOM    873  CA  VAL    53     -40.526 -10.858  53.045  1.00  1.00      1S   C  
ATOM    874  C   VAL    53     -39.897  -9.549  53.502  1.00  1.00      1S   C  
ATOM    875  O   VAL    53     -39.674  -9.380  54.694  1.00  1.00      1S   O  
ATOM    876  CB  VAL    53     -39.504 -11.886  52.552  1.00  1.00      1S   C  
ATOM    877  CG1 VAL    53     -38.424 -12.224  53.583  1.00  1.00      1S   C  
ATOM    878  CG2 VAL    53     -40.239 -13.180  52.140  1.00  1.00      1S   C  
ATOM    879  HN  VAL    53     -41.336 -10.916  51.134  1.00  0.00      1S   H  
ATOM    880  HA  VAL    53     -41.010 -11.289  53.911  1.00  0.00      1S   H  
ATOM    881  HB  VAL    53     -38.954 -11.490  51.685  1.00  0.00      1S   H  
ATOM    882 HG11 VAL    53     -38.819 -12.969  54.300  1.00  0.00      1S   H  
ATOM    883 HG12 VAL    53     -38.064 -11.328  54.125  1.00  0.00      1S   H  
ATOM    884 HG13 VAL    53     -37.556 -12.692  53.072  1.00  0.00      1S   H  
ATOM    885 HG21 VAL    53     -40.977 -13.002  51.333  1.00  0.00      1S   H  
ATOM    886 HG22 VAL    53     -40.766 -13.612  53.019  1.00  0.00      1S   H  
ATOM    887 HG23 VAL    53     -39.503 -13.929  51.777  1.00  0.00      1S   H  
ATOM    888  N   MET    54     -39.634  -8.551  52.616  1.00  1.00      1S   N  
ATOM    889  CA  MET    54     -39.072  -7.279  53.064  1.00  1.00      1S   C  
ATOM    890  C   MET    54     -39.961  -6.503  54.016  1.00  1.00      1S   C  
ATOM    891  O   MET    54     -39.380  -6.012  54.977  1.00  1.00      1S   O  
ATOM    892  CB  MET    54     -38.616  -6.291  51.976  1.00  1.00      1S   C  
ATOM    893  CG  MET    54     -37.540  -6.847  51.057  1.00  1.00      1S   C  
ATOM    894  SD  MET    54     -37.208  -5.796  49.605  1.00  1.00      1S   S  
ATOM    895  CE  MET    54     -36.386  -4.459  50.504  1.00  1.00      1S   C  
ATOM    896  HN  MET    54     -39.824  -8.637  51.639  1.00  0.00      1S   H  
ATOM    897  HA  MET    54     -38.174  -7.532  53.610  1.00  0.00      1S   H  
ATOM    898  HB1 MET    54     -38.206  -5.372  52.455  1.00  0.00      1S   H  
ATOM    899  HB2 MET    54     -39.481  -5.975  51.368  1.00  0.00      1S   H  
ATOM    900  HG1 MET    54     -37.828  -7.869  50.733  1.00  0.00      1S   H  
ATOM    901  HG2 MET    54     -36.626  -6.957  51.675  1.00  0.00      1S   H  
ATOM    902  HE1 MET    54     -35.722  -4.857  51.301  1.00  0.00      1S   H  
ATOM    903  HE2 MET    54     -37.131  -3.786  50.978  1.00  0.00      1S   H  
ATOM    904  HE3 MET    54     -35.761  -3.855  49.818  1.00  0.00      1S   H  
ATOM    905  N   PRO    55     -41.293  -6.344  53.912  1.00  1.00      1S   N  
ATOM    906  CA  PRO    55     -42.079  -5.670  54.934  1.00  1.00      1S   C  
ATOM    907  C   PRO    55     -42.029  -6.359  56.264  1.00  1.00      1S   C  
ATOM    908  O   PRO    55     -42.070  -5.674  57.281  1.00  1.00      1S   O  
ATOM    909  CB  PRO    55     -43.517  -5.729  54.423  1.00  1.00      1S   C  
ATOM    910  CG  PRO    55     -43.355  -5.661  52.915  1.00  1.00      1S   C  
ATOM    911  CD  PRO    55     -42.061  -6.448  52.671  1.00  1.00      1S   C  
ATOM    912  HA  PRO    55     -41.701  -4.664  55.042  1.00  0.00      1S   H  
ATOM    913  HB1 PRO    55     -44.143  -4.905  54.819  1.00  0.00      1S   H  
ATOM    914  HB2 PRO    55     -43.995  -6.707  54.667  1.00  0.00      1S   H  
ATOM    915  HG1 PRO    55     -44.245  -6.085  52.420  1.00  0.00      1S   H  
ATOM    916  HG2 PRO    55     -43.228  -4.607  52.593  1.00  0.00      1S   H  
ATOM    917  HD1 PRO    55     -42.269  -7.514  52.471  1.00  0.00      1S   H  
ATOM    918  HD2 PRO    55     -41.510  -6.009  51.820  1.00  0.00      1S   H  
ATOM    919  N   TRP    56     -41.936  -7.707  56.287  1.00  1.00      1S   N  
ATOM    920  CA  TRP    56     -41.897  -8.438  57.530  1.00  1.00      1S   C  
ATOM    921  C   TRP    56     -40.536  -8.279  58.178  1.00  1.00      1S   C  
ATOM    922  O   TRP    56     -40.427  -8.269  59.402  1.00  1.00      1S   O  
ATOM    923  CB  TRP    56     -42.212  -9.937  57.345  1.00  1.00      1S   C  
ATOM    924  CG  TRP    56     -43.629 -10.290  56.910  1.00  1.00      1S   C  
ATOM    925  CD1 TRP    56     -44.024 -11.003  55.816  1.00  1.00      1S   C  
ATOM    926  CD2 TRP    56     -44.836 -10.007  57.644  1.00  1.00      1S   C  
ATOM    927  CE2 TRP    56     -45.914 -10.525  56.902  1.00  1.00      1S   C  
ATOM    928  CE3 TRP    56     -45.055  -9.372  58.848  1.00  1.00      1S   C  
ATOM    929  NE1 TRP    56     -45.393 -11.112  55.780  1.00  1.00      1S   N  
ATOM    930  CZ2 TRP    56     -47.225 -10.405  57.358  1.00  1.00      1S   C  
ATOM    931  CZ3 TRP    56     -46.361  -9.293  59.348  1.00  1.00      1S   C  
ATOM    932  CH2 TRP    56     -47.437  -9.798  58.605  1.00  1.00      1S   C  
ATOM    933  HN  TRP    56     -41.906  -8.248  55.448  1.00  0.00      1S   H  
ATOM    934  HA  TRP    56     -42.629  -8.008  58.197  1.00  0.00      1S   H  
ATOM    935  HB1 TRP    56     -42.017 -10.480  58.295  1.00  0.00      1S   H  
ATOM    936  HB2 TRP    56     -41.522 -10.326  56.568  1.00  0.00      1S   H  
ATOM    937  HD1 TRP    56     -43.353 -11.442  55.092  1.00  0.00      1S   H  
ATOM    938  HE1 TRP    56     -45.914 -11.486  55.045  1.00  0.00      1S   H  
ATOM    939  HE3 TRP    56     -44.234  -8.958  59.388  1.00  0.00      1S   H  
ATOM    940  HZ2 TRP    56     -48.061 -10.783  56.791  1.00  0.00      1S   H  
ATOM    941  HZ3 TRP    56     -46.536  -8.836  60.311  1.00  0.00      1S   H  
ATOM    942  HH2 TRP    56     -48.440  -9.716  58.998  1.00  0.00      1S   H  
ATOM    943  N   VAL    57     -39.474  -8.099  57.354  1.00  1.00      1S   N  
ATOM    944  CA  VAL    57     -38.121  -7.797  57.782  1.00  1.00      1S   C  
ATOM    945  C   VAL    57     -38.034  -6.419  58.342  1.00  1.00      1S   C  
ATOM    946  O   VAL    57     -37.369  -6.234  59.354  1.00  1.00      1S   O  
ATOM    947  CB  VAL    57     -37.122  -7.924  56.645  1.00  1.00      1S   C  
ATOM    948  CG1 VAL    57     -35.737  -7.297  56.948  1.00  1.00      1S   C  
ATOM    949  CG2 VAL    57     -37.009  -9.425  56.363  1.00  1.00      1S   C  
ATOM    950  HN  VAL    57     -39.594  -8.160  56.364  1.00  0.00      1S   H  
ATOM    951  HA  VAL    57     -37.856  -8.487  58.572  1.00  0.00      1S   H  
ATOM    952  HB  VAL    57     -37.533  -7.418  55.744  1.00  0.00      1S   H  
ATOM    953 HG11 VAL    57     -35.240  -7.838  57.780  1.00  0.00      1S   H  
ATOM    954 HG12 VAL    57     -35.807  -6.222  57.209  1.00  0.00      1S   H  
ATOM    955 HG13 VAL    57     -35.090  -7.349  56.052  1.00  0.00      1S   H  
ATOM    956 HG21 VAL    57     -37.769  -9.997  56.929  1.00  0.00      1S   H  
ATOM    957 HG22 VAL    57     -36.012  -9.808  56.663  1.00  0.00      1S   H  
ATOM    958 HG23 VAL    57     -37.165  -9.620  55.283  1.00  0.00      1S   H  
ATOM    959  N   VAL    58     -38.710  -5.418  57.720  1.00  1.00      1S   N  
ATOM    960  CA  VAL    58     -38.741  -4.041  58.178  1.00  1.00      1S   C  
ATOM    961  C   VAL    58     -39.181  -4.006  59.611  1.00  1.00      1S   C  
ATOM    962  O   VAL    58     -38.541  -3.380  60.446  1.00  1.00      1S   O  
ATOM    963  CB  VAL    58     -39.654  -3.143  57.343  1.00  1.00      1S   C  
ATOM    964  CG1 VAL    58     -39.778  -1.694  57.881  1.00  1.00      1S   C  
ATOM    965  CG2 VAL    58     -39.100  -3.096  55.915  1.00  1.00      1S   C  
ATOM    966  HN  VAL    58     -39.218  -5.598  56.878  1.00  0.00      1S   H  
ATOM    967  HA  VAL    58     -37.727  -3.681  58.129  1.00  0.00      1S   H  
ATOM    968  HB  VAL    58     -40.677  -3.580  57.318  1.00  0.00      1S   H  
ATOM    969 HG11 VAL    58     -38.901  -1.090  57.571  1.00  0.00      1S   H  
ATOM    970 HG12 VAL    58     -39.871  -1.645  58.983  1.00  0.00      1S   H  
ATOM    971 HG13 VAL    58     -40.680  -1.215  57.445  1.00  0.00      1S   H  
ATOM    972 HG21 VAL    58     -39.740  -3.656  55.208  1.00  0.00      1S   H  
ATOM    973 HG22 VAL    58     -38.067  -3.501  55.870  1.00  0.00      1S   H  
ATOM    974 HG23 VAL    58     -39.088  -2.040  55.584  1.00  0.00      1S   H  
ATOM    975  N   TYR    59     -40.249  -4.761  59.928  1.00  1.00      1S   N  
ATOM    976  CA  TYR    59     -40.787  -4.882  61.258  1.00  1.00      1S   C  
ATOM    977  C   TYR    59     -39.824  -5.511  62.217  1.00  1.00      1S   C  
ATOM    978  O   TYR    59     -39.622  -4.991  63.308  1.00  1.00      1S   O  
ATOM    979  CB  TYR    59     -42.064  -5.741  61.247  1.00  1.00      1S   C  
ATOM    980  CG  TYR    59     -43.161  -5.101  60.441  1.00  1.00      1S   C  
ATOM    981  CD1 TYR    59     -44.072  -5.923  59.761  1.00  1.00      1S   C  
ATOM    982  CD2 TYR    59     -43.321  -3.705  60.350  1.00  1.00      1S   C  
ATOM    983  CE1 TYR    59     -45.102  -5.380  58.987  1.00  1.00      1S   C  
ATOM    984  CE2 TYR    59     -44.343  -3.154  59.573  1.00  1.00      1S   C  
ATOM    985  CZ  TYR    59     -45.234  -3.989  58.892  1.00  1.00      1S   C  
ATOM    986  OH  TYR    59     -46.265  -3.421  58.118  1.00  1.00      1S   O  
ATOM    987  HN  TYR    59     -40.725  -5.285  59.224  1.00  0.00      1S   H  
ATOM    988  HA  TYR    59     -40.982  -3.889  61.633  1.00  0.00      1S   H  
ATOM    989  HB1 TYR    59     -42.453  -5.914  62.272  1.00  0.00      1S   H  
ATOM    990  HB2 TYR    59     -41.822  -6.715  60.773  1.00  0.00      1S   H  
ATOM    991  HD1 TYR    59     -43.964  -6.989  59.834  1.00  0.00      1S   H  
ATOM    992  HD2 TYR    59     -42.668  -3.024  60.870  1.00  0.00      1S   H  
ATOM    993  HE1 TYR    59     -45.787  -6.036  58.469  1.00  0.00      1S   H  
ATOM    994  HE2 TYR    59     -44.441  -2.080  59.508  1.00  0.00      1S   H  
ATOM    995  HH  TYR    59     -46.751  -4.136  57.704  1.00  0.00      1S   H  
ATOM    996  N   LEU    60     -39.181  -6.629  61.825  1.00  1.00      1S   N  
ATOM    997  CA  LEU    60     -38.257  -7.349  62.671  1.00  1.00      1S   C  
ATOM    998  C   LEU    60     -37.043  -6.502  63.000  1.00  1.00      1S   C  
ATOM    999  O   LEU    60     -36.503  -6.567  64.096  1.00  1.00      1S   O  
ATOM   1000  CB  LEU    60     -37.819  -8.670  61.993  1.00  1.00      1S   C  
ATOM   1001  CG  LEU    60     -37.185  -9.745  62.918  1.00  1.00      1S   C  
ATOM   1002  CD1 LEU    60     -36.951 -11.051  62.146  1.00  1.00      1S   C  
ATOM   1003  CD2 LEU    60     -35.859  -9.344  63.587  1.00  1.00      1S   C  
ATOM   1004  HN  LEU    60     -39.331  -7.018  60.917  1.00  0.00      1S   H  
ATOM   1005  HA  LEU    60     -38.778  -7.580  63.590  1.00  0.00      1S   H  
ATOM   1006  HB1 LEU    60     -37.129  -8.452  61.149  1.00  0.00      1S   H  
ATOM   1007  HB2 LEU    60     -38.733  -9.128  61.549  1.00  0.00      1S   H  
ATOM   1008  HG  LEU    60     -37.919  -9.964  63.729  1.00  0.00      1S   H  
ATOM   1009 HD11 LEU    60     -36.218 -10.885  61.329  1.00  0.00      1S   H  
ATOM   1010 HD12 LEU    60     -37.894 -11.421  61.704  1.00  0.00      1S   H  
ATOM   1011 HD13 LEU    60     -36.552 -11.829  62.832  1.00  0.00      1S   H  
ATOM   1012 HD21 LEU    60     -36.055  -8.804  64.536  1.00  0.00      1S   H  
ATOM   1013 HD22 LEU    60     -35.265  -8.694  62.909  1.00  0.00      1S   H  
ATOM   1014 HD23 LEU    60     -35.253 -10.238  63.837  1.00  0.00      1S   H  
ATOM   1015  N   GLU    61     -36.574  -5.668  62.060  1.00  1.00      1S   N  
ATOM   1016  CA  GLU    61     -35.392  -4.865  62.241  1.00  1.00      1S   C  
ATOM   1017  C   GLU    61     -35.602  -3.685  63.147  1.00  1.00      1S   C  
ATOM   1018  O   GLU    61     -34.907  -3.533  64.150  1.00  1.00      1S   O  
ATOM   1019  CB  GLU    61     -34.941  -4.305  60.880  1.00  1.00      1S   C  
ATOM   1020  CG  GLU    61     -34.347  -5.399  59.983  1.00  1.00      1S   C  
ATOM   1021  CD  GLU    61     -33.010  -5.816  60.560  1.00  1.00      1S   C  
ATOM   1022  OE1 GLU    61     -32.773  -7.045  60.695  1.00  1.00      1S   O  
ATOM   1023  OE2 GLU    61     -32.204  -4.901  60.876  1.00  1.00      1S   O1-
ATOM   1024  HN  GLU    61     -36.994  -5.622  61.155  1.00  0.00      1S   H  
ATOM   1025  HA  GLU    61     -34.615  -5.481  62.671  1.00  0.00      1S   H  
ATOM   1026  HB1 GLU    61     -34.191  -3.493  61.015  1.00  0.00      1S   H  
ATOM   1027  HB2 GLU    61     -35.820  -3.858  60.364  1.00  0.00      1S   H  
ATOM   1028  HG1 GLU    61     -34.186  -5.015  58.959  1.00  0.00      1S   H  
ATOM   1029  HG2 GLU    61     -35.017  -6.280  59.924  1.00  0.00      1S   H  
ATOM   1030  N   VAL    62     -36.548  -2.799  62.767  1.00  1.00      1S   N  
ATOM   1031  CA  VAL    62     -36.620  -1.439  63.256  1.00  1.00      1S   C  
ATOM   1032  C   VAL    62     -37.558  -1.295  64.436  1.00  1.00      1S   C  
ATOM   1033  O   VAL    62     -37.639  -0.235  65.053  1.00  1.00      1S   O  
ATOM   1034  CB  VAL    62     -36.951  -0.508  62.103  1.00  1.00      1S   C  
ATOM   1035  CG1 VAL    62     -38.416  -0.669  61.656  1.00  1.00      1S   C  
ATOM   1036  CG2 VAL    62     -36.597   0.958  62.419  1.00  1.00      1S   C  
ATOM   1037  HN  VAL    62     -37.154  -3.008  62.001  1.00  0.00      1S   H  
ATOM   1038  HA  VAL    62     -35.633  -1.168  63.607  1.00  0.00      1S   H  
ATOM   1039  HB  VAL    62     -36.287  -0.831  61.267  1.00  0.00      1S   H  
ATOM   1040 HG11 VAL    62     -39.046   0.135  62.088  1.00  0.00      1S   H  
ATOM   1041 HG12 VAL    62     -38.835  -1.640  61.984  1.00  0.00      1S   H  
ATOM   1042 HG13 VAL    62     -38.488  -0.616  60.550  1.00  0.00      1S   H  
ATOM   1043 HG21 VAL    62     -35.566   1.036  62.823  1.00  0.00      1S   H  
ATOM   1044 HG22 VAL    62     -37.308   1.377  63.161  1.00  0.00      1S   H  
ATOM   1045 HG23 VAL    62     -36.665   1.569  61.495  1.00  0.00      1S   H  
ATOM   1046  N   VAL    63     -38.231  -2.397  64.839  1.00  1.00      1S   N  
ATOM   1047  CA  VAL    63     -38.460  -2.654  66.250  1.00  1.00      1S   C  
ATOM   1048  C   VAL    63     -37.702  -3.929  66.465  1.00  1.00      1S   C  
ATOM   1049  O   VAL    63     -37.123  -4.437  65.520  1.00  1.00      1S   O  
ATOM   1050  CB  VAL    63     -39.912  -2.784  66.696  1.00  1.00      1S   C  
ATOM   1051  CG1 VAL    63     -40.599  -1.424  66.472  1.00  1.00      1S   C  
ATOM   1052  CG2 VAL    63     -40.663  -3.913  65.965  1.00  1.00      1S   C  
ATOM   1053  HN  VAL    63     -38.288  -3.208  64.260  1.00  0.00      1S   H  
ATOM   1054  HA  VAL    63     -37.978  -1.892  66.847  1.00  0.00      1S   H  
ATOM   1055  HB  VAL    63     -39.934  -3.003  67.789  1.00  0.00      1S   H  
ATOM   1056 HG11 VAL    63     -40.620  -1.174  65.390  1.00  0.00      1S   H  
ATOM   1057 HG12 VAL    63     -40.054  -0.620  67.010  1.00  0.00      1S   H  
ATOM   1058 HG13 VAL    63     -41.645  -1.459  66.844  1.00  0.00      1S   H  
ATOM   1059 HG21 VAL    63     -40.119  -4.879  66.019  1.00  0.00      1S   H  
ATOM   1060 HG22 VAL    63     -40.812  -3.641  64.900  1.00  0.00      1S   H  
ATOM   1061 HG23 VAL    63     -41.664  -4.059  66.423  1.00  0.00      1S   H  
ATOM   1062  N   GLY    64     -37.659  -4.511  67.683  1.00  1.00      1S   N  
ATOM   1063  CA  GLY    64     -36.931  -5.749  67.893  1.00  1.00      1S   C  
ATOM   1064  C   GLY    64     -37.697  -6.915  67.328  1.00  1.00      1S   C  
ATOM   1065  O   GLY    64     -38.207  -6.872  66.212  1.00  1.00      1S   O  
ATOM   1066  HN  GLY    64     -38.109  -4.114  68.477  1.00  0.00      1S   H  
ATOM   1067  HA1 GLY    64     -36.827  -5.883  68.958  1.00  0.00      1S   H  
ATOM   1068  HA2 GLY    64     -35.979  -5.688  67.380  1.00  0.00      1S   H  
ATOM   1069  N   GLU    65     -37.813  -8.023  68.081  1.00  1.00      1S   N  
ATOM   1070  CA  GLU    65     -38.413  -9.216  67.538  1.00  1.00      1S   C  
ATOM   1071  C   GLU    65     -39.866  -9.041  67.169  1.00  1.00      1S   C  
ATOM   1072  O   GLU    65     -40.639  -8.325  67.804  1.00  1.00      1S   O  
ATOM   1073  CB  GLU    65     -38.294 -10.424  68.477  1.00  1.00      1S   C  
ATOM   1074  CG  GLU    65     -36.833 -10.860  68.674  1.00  1.00      1S   C  
ATOM   1075  CD  GLU    65     -36.748 -12.022  69.660  1.00  1.00      1S   C  
ATOM   1076  OE1 GLU    65     -35.600 -12.468  69.918  1.00  1.00      1S   O  
ATOM   1077  OE2 GLU    65     -37.809 -12.468  70.173  1.00  1.00      1S   O1-
ATOM   1078  HN  GLU    65     -37.432  -8.094  68.999  1.00  0.00      1S   H  
ATOM   1079  HA  GLU    65     -37.868  -9.458  66.633  1.00  0.00      1S   H  
ATOM   1080  HB1 GLU    65     -38.857 -11.289  68.055  1.00  0.00      1S   H  
ATOM   1081  HB2 GLU    65     -38.746 -10.161  69.459  1.00  0.00      1S   H  
ATOM   1082  HG1 GLU    65     -36.227 -10.017  69.066  1.00  0.00      1S   H  
ATOM   1083  HG2 GLU    65     -36.403 -11.182  67.701  1.00  0.00      1S   H  
ATOM   1084  N   TRP    66     -40.209  -9.709  66.063  1.00  1.00      1S   N  
ATOM   1085  CA  TRP    66     -41.472  -9.738  65.390  1.00  1.00      1S   C  
ATOM   1086  C   TRP    66     -42.527 -10.592  66.087  1.00  1.00      1S   C  
ATOM   1087  O   TRP    66     -42.546 -11.818  66.006  1.00  1.00      1S   O  
ATOM   1088  CB  TRP    66     -41.211 -10.290  63.971  1.00  1.00      1S   C  
ATOM   1089  CG  TRP    66     -40.487 -11.627  63.865  1.00  1.00      1S   C  
ATOM   1090  CD1 TRP    66     -40.041 -12.461  64.858  1.00  1.00      1S   C  
ATOM   1091  CD2 TRP    66     -40.215 -12.310  62.632  1.00  1.00      1S   C  
ATOM   1092  CE2 TRP    66     -39.638 -13.549  62.978  1.00  1.00      1S   C  
ATOM   1093  CE3 TRP    66     -40.404 -11.954  61.303  1.00  1.00      1S   C  
ATOM   1094  NE1 TRP    66     -39.552 -13.615  64.335  1.00  1.00      1S   N  
ATOM   1095  CZ2 TRP    66     -39.258 -14.453  62.012  1.00  1.00      1S   C  
ATOM   1096  CZ3 TRP    66     -40.038 -12.885  60.324  1.00  1.00      1S   C  
ATOM   1097  CH2 TRP    66     -39.479 -14.123  60.676  1.00  1.00      1S   C  
ATOM   1098  HN  TRP    66     -39.513 -10.246  65.593  1.00  0.00      1S   H  
ATOM   1099  HA  TRP    66     -41.842  -8.724  65.317  1.00  0.00      1S   H  
ATOM   1100  HB1 TRP    66     -40.641  -9.537  63.385  1.00  0.00      1S   H  
ATOM   1101  HB2 TRP    66     -42.184 -10.432  63.483  1.00  0.00      1S   H  
ATOM   1102  HD1 TRP    66     -40.102 -12.281  65.921  1.00  0.00      1S   H  
ATOM   1103  HE1 TRP    66     -39.253 -14.378  64.868  1.00  0.00      1S   H  
ATOM   1104  HE3 TRP    66     -40.756 -10.980  61.010  1.00  0.00      1S   H  
ATOM   1105  HZ2 TRP    66     -38.788 -15.380  62.279  1.00  0.00      1S   H  
ATOM   1106  HZ3 TRP    66     -40.167 -12.625  59.289  1.00  0.00      1S   H  
ATOM   1107  HH2 TRP    66     -39.186 -14.836  59.926  1.00  0.00      1S   H  
ATOM   1108  N   LYS    67     -43.472  -9.947  66.792  1.00  1.00      1S   N  
ATOM   1109  CA  LYS    67     -44.458 -10.625  67.607  1.00  1.00      1S   C  
ATOM   1110  C   LYS    67     -45.442 -11.477  66.826  1.00  1.00      1S   C  
ATOM   1111  O   LYS    67     -45.474 -12.690  67.028  1.00  1.00      1S   O  
ATOM   1112  CB  LYS    67     -45.162  -9.604  68.506  1.00  1.00      1S   C  
ATOM   1113  CG  LYS    67     -44.186  -9.090  69.574  1.00  1.00      1S   C  
ATOM   1114  CD  LYS    67     -44.807  -8.026  70.479  1.00  1.00      1S   C  
ATOM   1115  CE  LYS    67     -43.847  -7.565  71.578  1.00  1.00      1S   C  
ATOM   1116  NZ  LYS    67     -44.486  -6.518  72.403  1.00  1.00      1S   N1+
ATOM   1117  HN  LYS    67     -43.464  -8.953  66.867  1.00  0.00      1S   H  
ATOM   1118  HA  LYS    67     -43.921 -11.305  68.254  1.00  0.00      1S   H  
ATOM   1119  HB1 LYS    67     -46.037 -10.064  69.015  1.00  0.00      1S   H  
ATOM   1120  HB2 LYS    67     -45.523  -8.750  67.890  1.00  0.00      1S   H  
ATOM   1121  HG1 LYS    67     -43.280  -8.663  69.090  1.00  0.00      1S   H  
ATOM   1122  HG2 LYS    67     -43.859  -9.954  70.197  1.00  0.00      1S   H  
ATOM   1123  HD1 LYS    67     -45.728  -8.449  70.940  1.00  0.00      1S   H  
ATOM   1124  HD2 LYS    67     -45.102  -7.158  69.847  1.00  0.00      1S   H  
ATOM   1125  HE1 LYS    67     -42.922  -7.137  71.136  1.00  0.00      1S   H  
ATOM   1126  HE2 LYS    67     -43.578  -8.412  72.244  1.00  0.00      1S   H  
ATOM   1127  HZ1 LYS    67     -45.353  -6.901  72.833  1.00  0.00      1S   H  
ATOM   1128  HZ2 LYS    67     -44.730  -5.707  71.800  1.00  0.00      1S   H  
ATOM   1129  HZ3 LYS    67     -43.832  -6.212  73.151  1.00  0.00      1S   H  
ATOM   1130  N   PHE    68     -46.228 -10.876  65.897  1.00  1.00      1S   N  
ATOM   1131  CA  PHE    68     -46.843 -11.560  64.762  1.00  1.00      1S   C  
ATOM   1132  C   PHE    68     -47.784 -12.673  65.196  1.00  1.00      1S   C  
ATOM   1133  O   PHE    68     -48.620 -12.486  66.078  1.00  1.00      1S   O  
ATOM   1134  CB  PHE    68     -45.760 -12.089  63.769  1.00  1.00      1S   C  
ATOM   1135  CG  PHE    68     -44.958 -11.014  63.077  1.00  1.00      1S   C  
ATOM   1136  CD1 PHE    68     -44.981  -9.637  63.403  1.00  1.00      1S   C  
ATOM   1137  CD2 PHE    68     -44.148 -11.428  62.005  1.00  1.00      1S   C  
ATOM   1138  CE1 PHE    68     -44.173  -8.722  62.725  1.00  1.00      1S   C  
ATOM   1139  CE2 PHE    68     -43.374 -10.509  61.299  1.00  1.00      1S   C  
ATOM   1140  CZ  PHE    68     -43.358  -9.165  61.684  1.00  1.00      1S   C  
ATOM   1141  HN  PHE    68     -46.258  -9.882  65.838  1.00  0.00      1S   H  
ATOM   1142  HA  PHE    68     -47.449 -10.829  64.247  1.00  0.00      1S   H  
ATOM   1143  HB1 PHE    68     -46.219 -12.687  62.954  1.00  0.00      1S   H  
ATOM   1144  HB2 PHE    68     -45.038 -12.733  64.319  1.00  0.00      1S   H  
ATOM   1145  HD1 PHE    68     -45.608  -9.232  64.177  1.00  0.00      1S   H  
ATOM   1146  HD2 PHE    68     -44.127 -12.468  61.714  1.00  0.00      1S   H  
ATOM   1147  HE1 PHE    68     -44.187  -7.679  63.005  1.00  0.00      1S   H  
ATOM   1148  HE2 PHE    68     -42.792 -10.834  60.452  1.00  0.00      1S   H  
ATOM   1149  HZ  PHE    68     -42.732  -8.478  61.147  1.00  0.00      1S   H  
ATOM   1150  N   SER    69     -47.623 -13.872  64.595  1.00  1.00      1S   N  
ATOM   1151  CA  SER    69     -47.813 -15.130  65.268  1.00  1.00      1S   C  
ATOM   1152  C   SER    69     -46.805 -16.032  64.606  1.00  1.00      1S   C  
ATOM   1153  O   SER    69     -46.151 -15.636  63.641  1.00  1.00      1S   O  
ATOM   1154  CB  SER    69     -49.239 -15.744  65.201  1.00  1.00      1S   C  
ATOM   1155  OG  SER    69     -49.631 -16.098  63.879  1.00  1.00      1S   O  
ATOM   1156  HN  SER    69     -47.096 -13.954  63.752  1.00  0.00      1S   H  
ATOM   1157  HA  SER    69     -47.522 -15.005  66.303  1.00  0.00      1S   H  
ATOM   1158  HB1 SER    69     -49.972 -15.019  65.615  1.00  0.00      1S   H  
ATOM   1159  HB2 SER    69     -49.276 -16.661  65.828  1.00  0.00      1S   H  
ATOM   1160  HG1 SER    69     -49.696 -15.279  63.378  1.00  0.00      1S   H  
ATOM   1161  N   ARG    70     -46.670 -17.282  65.102  1.00  1.00      1S   N  
ATOM   1162  CA  ARG    70     -45.712 -18.238  64.598  1.00  1.00      1S   C  
ATOM   1163  C   ARG    70     -46.005 -18.665  63.180  1.00  1.00      1S   C  
ATOM   1164  O   ARG    70     -45.076 -18.862  62.405  1.00  1.00      1S   O  
ATOM   1165  CB  ARG    70     -45.642 -19.496  65.489  1.00  1.00      1S   C  
ATOM   1166  CG  ARG    70     -44.591 -20.522  65.033  1.00  1.00      1S   C  
ATOM   1167  CD  ARG    70     -44.452 -21.704  65.997  1.00  1.00      1S   C  
ATOM   1168  NE  ARG    70     -43.453 -22.676  65.436  1.00  1.00      1S   N  
ATOM   1169  CZ  ARG    70     -43.783 -23.661  64.552  1.00  1.00      1S   C  
ATOM   1170  NH1 ARG    70     -42.804 -24.453  64.040  1.00  1.00      1S   N1+
ATOM   1171  NH2 ARG    70     -45.067 -23.849  64.147  1.00  1.00      1S   N  
ATOM   1172  HN  ARG    70     -47.207 -17.586  65.885  1.00  0.00      1S   H  
ATOM   1173  HA  ARG    70     -44.742 -17.758  64.603  1.00  0.00      1S   H  
ATOM   1174  HB1 ARG    70     -46.640 -19.983  65.528  1.00  0.00      1S   H  
ATOM   1175  HB2 ARG    70     -45.389 -19.175  66.523  1.00  0.00      1S   H  
ATOM   1176  HG1 ARG    70     -43.607 -20.014  64.919  1.00  0.00      1S   H  
ATOM   1177  HG2 ARG    70     -44.890 -20.911  64.036  1.00  0.00      1S   H  
ATOM   1178  HD1 ARG    70     -45.430 -22.210  66.148  1.00  0.00      1S   H  
ATOM   1179  HD2 ARG    70     -44.073 -21.352  66.980  1.00  0.00      1S   H  
ATOM   1180  HE  ARG    70     -42.489 -22.553  65.663  1.00  0.00      1S   H  
ATOM   1181 HH11 ARG    70     -41.860 -24.324  64.333  1.00  0.00      1S   H  
ATOM   1182 HH12 ARG    70     -43.030 -25.117  63.330  1.00  0.00      1S   H  
ATOM   1183 HH21 ARG    70     -45.758 -23.181  64.415  1.00  0.00      1S   H  
ATOM   1184 HH22 ARG    70     -45.256 -24.483  63.402  1.00  0.00      1S   H  
ATOM   1185  N   ILE    71     -47.300 -18.792  62.793  1.00  1.00      1S   N  
ATOM   1186  CA  ILE    71     -47.713 -19.233  61.469  1.00  1.00      1S   C  
ATOM   1187  C   ILE    71     -47.210 -18.276  60.421  1.00  1.00      1S   C  
ATOM   1188  O   ILE    71     -46.663 -18.697  59.405  1.00  1.00      1S   O  
ATOM   1189  CB  ILE    71     -49.228 -19.384  61.340  1.00  1.00      1S   C  
ATOM   1190  CG1 ILE    71     -49.718 -20.528  62.259  1.00  1.00      1S   C  
ATOM   1191  CG2 ILE    71     -49.639 -19.640  59.867  1.00  1.00      1S   C  
ATOM   1192  CD  ILE    71     -51.243 -20.583  62.386  1.00  1.00      1S   C  
ATOM   1193  HN  ILE    71     -48.043 -18.591  63.426  1.00  0.00      1S   H  
ATOM   1194  HA  ILE    71     -47.248 -20.192  61.287  1.00  0.00      1S   H  
ATOM   1195  HB  ILE    71     -49.714 -18.440  61.678  1.00  0.00      1S   H  
ATOM   1196 HG11 ILE    71     -49.291 -20.398  63.277  1.00  0.00      1S   H  
ATOM   1197 HG12 ILE    71     -49.345 -21.497  61.860  1.00  0.00      1S   H  
ATOM   1198 HG21 ILE    71     -49.055 -20.485  59.446  1.00  0.00      1S   H  
ATOM   1199 HG22 ILE    71     -49.466 -18.740  59.242  1.00  0.00      1S   H  
ATOM   1200 HG23 ILE    71     -50.717 -19.884  59.790  1.00  0.00      1S   H  
ATOM   1201  HD1 ILE    71     -51.714 -20.859  61.419  1.00  0.00      1S   H  
ATOM   1202  HD2 ILE    71     -51.636 -19.593  62.702  1.00  0.00      1S   H  
ATOM   1203  HD3 ILE    71     -51.540 -21.340  63.144  1.00  0.00      1S   H  
ATOM   1204  N   HSE    72     -47.345 -16.955  60.672  1.00  1.00      1S   N  
ATOM   1205  CA  HSE    72     -46.887 -15.929  59.764  1.00  1.00      1S   C  
ATOM   1206  C   HSE    72     -45.386 -15.962  59.624  1.00  1.00      1S   C  
ATOM   1207  O   HSE    72     -44.861 -15.804  58.526  1.00  1.00      1S   O  
ATOM   1208  CB  HSE    72     -47.300 -14.511  60.218  1.00  1.00      1S   C  
ATOM   1209  CG  HSE    72     -48.786 -14.284  60.158  1.00  1.00      1S   C  
ATOM   1210  CD2 HSE    72     -49.511 -13.614  59.223  1.00  1.00      1S   C  
ATOM   1211  ND1 HSE    72     -49.621 -14.809  61.129  1.00  1.00      1S   N  
ATOM   1212  CE1 HSE    72     -50.835 -14.447  60.760  1.00  1.00      1S   C  
ATOM   1213  NE2 HSE    72     -50.827 -13.721  59.615  1.00  1.00      1S   N  
ATOM   1214  HN  HSE    72     -47.782 -16.630  61.508  1.00  0.00      1S   H  
ATOM   1215  HA  HSE    72     -47.320 -16.130  58.793  1.00  0.00      1S   H  
ATOM   1216  HB1 HSE    72     -46.835 -13.756  59.546  1.00  0.00      1S   H  
ATOM   1217  HB2 HSE    72     -46.941 -14.321  61.252  1.00  0.00      1S   H  
ATOM   1218  HD2 HSE    72     -49.187 -13.091  58.335  1.00  0.00      1S   H  
ATOM   1219  HE1 HSE    72     -51.750 -14.694  61.297  1.00  0.00      1S   H  
ATOM   1220  HE2 HSE    72     -51.617 -13.331  59.139  1.00  0.00      1S   H  
ATOM   1221  N   CYS    73     -44.668 -16.204  60.742  1.00  1.00      1S   N  
ATOM   1222  CA  CYS    73     -43.226 -16.256  60.779  1.00  1.00      1S   C  
ATOM   1223  C   CYS    73     -42.667 -17.485  60.087  1.00  1.00      1S   C  
ATOM   1224  O   CYS    73     -41.613 -17.427  59.464  1.00  1.00      1S   O  
ATOM   1225  CB  CYS    73     -42.699 -16.258  62.228  1.00  1.00      1S   C  
ATOM   1226  SG  CYS    73     -43.035 -14.745  63.159  1.00  1.00      1S   S  
ATOM   1227  HN  CYS    73     -45.122 -16.345  61.619  1.00  0.00      1S   H  
ATOM   1228  HA  CYS    73     -42.846 -15.383  60.267  1.00  0.00      1S   H  
ATOM   1229  HB1 CYS    73     -41.596 -16.360  62.189  1.00  0.00      1S   H  
ATOM   1230  HB2 CYS    73     -43.117 -17.136  62.769  1.00  0.00      1S   H  
ATOM   1231  HG1 CYS    73     -41.811 -14.259  62.999  1.00  0.00      1S   H  
ATOM   1232  N   ASP    74     -43.356 -18.642  60.165  1.00  1.00      1S   N  
ATOM   1233  CA  ASP    74     -42.935 -19.863  59.512  1.00  1.00      1S   C  
ATOM   1234  C   ASP    74     -43.117 -19.762  58.026  1.00  1.00      1S   C  
ATOM   1235  O   ASP    74     -42.266 -20.219  57.268  1.00  1.00      1S   O  
ATOM   1236  CB  ASP    74     -43.755 -21.078  59.983  1.00  1.00      1S   C  
ATOM   1237  CG  ASP    74     -43.384 -21.448  61.411  1.00  1.00      1S   C  
ATOM   1238  OD1 ASP    74     -44.231 -22.142  62.028  1.00  1.00      1S   O  
ATOM   1239  OD2 ASP    74     -42.282 -21.078  61.893  1.00  1.00      1S   O1-
ATOM   1240  HN  ASP    74     -44.181 -18.716  60.723  1.00  0.00      1S   H  
ATOM   1241  HA  ASP    74     -41.881 -20.018  59.701  1.00  0.00      1S   H  
ATOM   1242  HB1 ASP    74     -43.567 -21.969  59.344  1.00  0.00      1S   H  
ATOM   1243  HB2 ASP    74     -44.840 -20.835  59.944  1.00  0.00      1S   H  
ATOM   1244  N   ILE    75     -44.228 -19.132  57.577  1.00  1.00      1S   N  
ATOM   1245  CA  ILE    75     -44.534 -18.911  56.178  1.00  1.00      1S   C  
ATOM   1246  C   ILE    75     -43.574 -17.916  55.592  1.00  1.00      1S   C  
ATOM   1247  O   ILE    75     -43.144 -18.076  54.452  1.00  1.00      1S   O  
ATOM   1248  CB  ILE    75     -45.966 -18.444  55.966  1.00  1.00      1S   C  
ATOM   1249  CG1 ILE    75     -46.924 -19.605  56.315  1.00  1.00      1S   C  
ATOM   1250  CG2 ILE    75     -46.187 -17.956  54.513  1.00  1.00      1S   C  
ATOM   1251  CD  ILE    75     -48.389 -19.168  56.371  1.00  1.00      1S   C  
ATOM   1252  HN  ILE    75     -44.908 -18.788  58.223  1.00  0.00      1S   H  
ATOM   1253  HA  ILE    75     -44.393 -19.847  55.656  1.00  0.00      1S   H  
ATOM   1254  HB  ILE    75     -46.176 -17.596  56.658  1.00  0.00      1S   H  
ATOM   1255 HG11 ILE    75     -46.651 -20.030  57.305  1.00  0.00      1S   H  
ATOM   1256 HG12 ILE    75     -46.803 -20.416  55.564  1.00  0.00      1S   H  
ATOM   1257 HG21 ILE    75     -45.833 -18.725  53.794  1.00  0.00      1S   H  
ATOM   1258 HG22 ILE    75     -45.638 -17.010  54.322  1.00  0.00      1S   H  
ATOM   1259 HG23 ILE    75     -47.258 -17.756  54.316  1.00  0.00      1S   H  
ATOM   1260  HD1 ILE    75     -48.757 -18.887  55.363  1.00  0.00      1S   H  
ATOM   1261  HD2 ILE    75     -48.499 -18.292  57.047  1.00  0.00      1S   H  
ATOM   1262  HD3 ILE    75     -49.022 -19.994  56.757  1.00  0.00      1S   H  
ATOM   1263  N   PHE    76     -43.175 -16.890  56.381  1.00  1.00      1S   N  
ATOM   1264  CA  PHE    76     -42.142 -15.936  56.037  1.00  1.00      1S   C  
ATOM   1265  C   PHE    76     -40.889 -16.657  55.573  1.00  1.00      1S   C  
ATOM   1266  O   PHE    76     -40.367 -16.379  54.496  1.00  1.00      1S   O  
ATOM   1267  CB  PHE    76     -41.844 -15.009  57.253  1.00  1.00      1S   C  
ATOM   1268  CG  PHE    76     -40.587 -14.202  57.107  1.00  1.00      1S   C  
ATOM   1269  CD1 PHE    76     -40.650 -12.882  56.676  1.00  1.00      1S   C  
ATOM   1270  CD2 PHE    76     -39.329 -14.764  57.389  1.00  1.00      1S   C  
ATOM   1271  CE1 PHE    76     -39.482 -12.121  56.585  1.00  1.00      1S   C  
ATOM   1272  CE2 PHE    76     -38.152 -14.043  57.207  1.00  1.00      1S   C  
ATOM   1273  CZ  PHE    76     -38.230 -12.708  56.819  1.00  1.00      1S   C  
ATOM   1274  HN  PHE    76     -43.578 -16.765  57.287  1.00  0.00      1S   H  
ATOM   1275  HA  PHE    76     -42.508 -15.336  55.216  1.00  0.00      1S   H  
ATOM   1276  HB1 PHE    76     -41.723 -15.600  58.172  1.00  0.00      1S   H  
ATOM   1277  HB2 PHE    76     -42.702 -14.321  57.418  1.00  0.00      1S   H  
ATOM   1278  HD1 PHE    76     -41.612 -12.461  56.439  1.00  0.00      1S   H  
ATOM   1279  HD2 PHE    76     -39.267 -15.767  57.759  1.00  0.00      1S   H  
ATOM   1280  HE1 PHE    76     -39.538 -11.093  56.285  1.00  0.00      1S   H  
ATOM   1281  HE2 PHE    76     -37.193 -14.507  57.383  1.00  0.00      1S   H  
ATOM   1282  HZ  PHE    76     -37.322 -12.146  56.674  1.00  0.00      1S   H  
ATOM   1283  N   VAL    77     -40.409 -17.610  56.406  1.00  1.00      1S   N  
ATOM   1284  CA  VAL    77     -39.186 -18.348  56.203  1.00  1.00      1S   C  
ATOM   1285  C   VAL    77     -39.337 -19.269  55.033  1.00  1.00      1S   C  
ATOM   1286  O   VAL    77     -38.418 -19.402  54.230  1.00  1.00      1S   O  
ATOM   1287  CB  VAL    77     -38.816 -19.136  57.446  1.00  1.00      1S   C  
ATOM   1288  CG1 VAL    77     -37.624 -20.080  57.230  1.00  1.00      1S   C  
ATOM   1289  CG2 VAL    77     -38.404 -18.132  58.519  1.00  1.00      1S   C  
ATOM   1290  HN  VAL    77     -40.879 -17.805  57.265  1.00  0.00      1S   H  
ATOM   1291  HA  VAL    77     -38.399 -17.643  55.973  1.00  0.00      1S   H  
ATOM   1292  HB  VAL    77     -39.691 -19.730  57.797  1.00  0.00      1S   H  
ATOM   1293 HG11 VAL    77     -36.686 -19.505  57.091  1.00  0.00      1S   H  
ATOM   1294 HG12 VAL    77     -37.771 -20.711  56.340  1.00  0.00      1S   H  
ATOM   1295 HG13 VAL    77     -37.508 -20.744  58.115  1.00  0.00      1S   H  
ATOM   1296 HG21 VAL    77     -39.274 -17.582  58.925  1.00  0.00      1S   H  
ATOM   1297 HG22 VAL    77     -37.667 -17.404  58.120  1.00  0.00      1S   H  
ATOM   1298 HG23 VAL    77     -37.916 -18.694  59.335  1.00  0.00      1S   H  
ATOM   1299  N   THR    78     -40.520 -19.908  54.894  1.00  1.00      1S   N  
ATOM   1300  CA  THR    78     -40.803 -20.864  53.848  1.00  1.00      1S   C  
ATOM   1301  C   THR    78     -40.642 -20.251  52.496  1.00  1.00      1S   C  
ATOM   1302  O   THR    78     -40.000 -20.818  51.615  1.00  1.00      1S   O  
ATOM   1303  CB  THR    78     -42.187 -21.488  53.973  1.00  1.00      1S   C  
ATOM   1304  CG2 THR    78     -42.422 -22.521  52.861  1.00  1.00      1S   C  
ATOM   1305  OG1 THR    78     -42.321 -22.157  55.220  1.00  1.00      1S   O  
ATOM   1306  HN  THR    78     -41.254 -19.757  55.553  1.00  0.00      1S   H  
ATOM   1307  HA  THR    78     -40.038 -21.604  53.917  1.00  0.00      1S   H  
ATOM   1308  HB  THR    78     -42.974 -20.703  53.913  1.00  0.00      1S   H  
ATOM   1309  HG1 THR    78     -42.263 -21.482  55.904  1.00  0.00      1S   H  
ATOM   1310 HG21 THR    78     -41.652 -23.319  52.886  1.00  0.00      1S   H  
ATOM   1311 HG22 THR    78     -42.390 -22.037  51.863  1.00  0.00      1S   H  
ATOM   1312 HG23 THR    78     -43.420 -22.995  52.978  1.00  0.00      1S   H  
ATOM   1313  N   LEU    79     -41.195 -19.041  52.338  1.00  1.00      1S   N  
ATOM   1314  CA  LEU    79     -41.148 -18.304  51.116  1.00  1.00      1S   C  
ATOM   1315  C   LEU    79     -39.795 -17.730  50.850  1.00  1.00      1S   C  
ATOM   1316  O   LEU    79     -39.363 -17.776  49.710  1.00  1.00      1S   O  
ATOM   1317  CB  LEU    79     -42.205 -17.199  51.127  1.00  1.00      1S   C  
ATOM   1318  CG  LEU    79     -43.627 -17.799  51.120  1.00  1.00      1S   C  
ATOM   1319  CD1 LEU    79     -44.663 -16.711  51.354  1.00  1.00      1S   C  
ATOM   1320  CD2 LEU    79     -43.947 -18.541  49.816  1.00  1.00      1S   C  
ATOM   1321  HN  LEU    79     -41.702 -18.607  53.081  1.00  0.00      1S   H  
ATOM   1322  HA  LEU    79     -41.355 -18.987  50.306  1.00  0.00      1S   H  
ATOM   1323  HB1 LEU    79     -42.088 -16.539  50.242  1.00  0.00      1S   H  
ATOM   1324  HB2 LEU    79     -42.071 -16.576  52.040  1.00  0.00      1S   H  
ATOM   1325  HG  LEU    79     -43.718 -18.521  51.964  1.00  0.00      1S   H  
ATOM   1326 HD11 LEU    79     -44.692 -16.045  50.464  1.00  0.00      1S   H  
ATOM   1327 HD12 LEU    79     -44.383 -16.122  52.254  1.00  0.00      1S   H  
ATOM   1328 HD13 LEU    79     -45.674 -17.141  51.506  1.00  0.00      1S   H  
ATOM   1329 HD21 LEU    79     -43.357 -19.478  49.738  1.00  0.00      1S   H  
ATOM   1330 HD22 LEU    79     -43.710 -17.893  48.945  1.00  0.00      1S   H  
ATOM   1331 HD23 LEU    79     -45.024 -18.805  49.776  1.00  0.00      1S   H  
ATOM   1332  N   ASP    80     -39.053 -17.224  51.863  1.00  1.00      1S   N  
ATOM   1333  CA  ASP    80     -37.717 -16.691  51.650  1.00  1.00      1S   C  
ATOM   1334  C   ASP    80     -36.806 -17.760  51.064  1.00  1.00      1S   C  
ATOM   1335  O   ASP    80     -36.135 -17.532  50.059  1.00  1.00      1S   O  
ATOM   1336  CB  ASP    80     -37.115 -16.099  52.958  1.00  1.00      1S   C  
ATOM   1337  CG  ASP    80     -35.850 -15.258  52.721  1.00  1.00      1S   C  
ATOM   1338  OD1 ASP    80     -35.539 -14.424  53.621  1.00  1.00      1S   O  
ATOM   1339  OD2 ASP    80     -35.189 -15.417  51.668  1.00  1.00      1S   O1-
ATOM   1340  HN  ASP    80     -39.395 -17.192  52.801  1.00  0.00      1S   H  
ATOM   1341  HA  ASP    80     -37.813 -15.896  50.922  1.00  0.00      1S   H  
ATOM   1342  HB1 ASP    80     -36.891 -16.905  53.687  1.00  0.00      1S   H  
ATOM   1343  HB2 ASP    80     -37.879 -15.431  53.413  1.00  0.00      1S   H  
ATOM   1344  N   VAL    81     -36.820 -18.979  51.651  1.00  1.00      1S   N  
ATOM   1345  CA  VAL    81     -36.013 -20.095  51.206  1.00  1.00      1S   C  
ATOM   1346  C   VAL    81     -36.478 -20.569  49.844  1.00  1.00      1S   C  
ATOM   1347  O   VAL    81     -35.648 -20.808  48.971  1.00  1.00      1S   O  
ATOM   1348  CB  VAL    81     -36.011 -21.244  52.208  1.00  1.00      1S   C  
ATOM   1349  CG1 VAL    81     -35.105 -22.391  51.724  1.00  1.00      1S   C  
ATOM   1350  CG2 VAL    81     -35.474 -20.737  53.562  1.00  1.00      1S   C  
ATOM   1351  HN  VAL    81     -37.398 -19.156  52.445  1.00  0.00      1S   H  
ATOM   1352  HA  VAL    81     -34.998 -19.737  51.099  1.00  0.00      1S   H  
ATOM   1353  HB  VAL    81     -37.050 -21.622  52.343  1.00  0.00      1S   H  
ATOM   1354 HG11 VAL    81     -34.041 -22.076  51.730  1.00  0.00      1S   H  
ATOM   1355 HG12 VAL    81     -35.362 -22.698  50.695  1.00  0.00      1S   H  
ATOM   1356 HG13 VAL    81     -35.218 -23.272  52.390  1.00  0.00      1S   H  
ATOM   1357 HG21 VAL    81     -36.077 -19.902  53.965  1.00  0.00      1S   H  
ATOM   1358 HG22 VAL    81     -34.427 -20.386  53.445  1.00  0.00      1S   H  
ATOM   1359 HG23 VAL    81     -35.483 -21.564  54.303  1.00  0.00      1S   H  
ATOM   1360  N   MET    82     -37.813 -20.670  49.606  1.00  1.00      1S   N  
ATOM   1361  CA  MET    82     -38.381 -21.069  48.330  1.00  1.00      1S   C  
ATOM   1362  C   MET    82     -37.978 -20.123  47.222  1.00  1.00      1S   C  
ATOM   1363  O   MET    82     -37.711 -20.561  46.112  1.00  1.00      1S   O  
ATOM   1364  CB  MET    82     -39.928 -21.169  48.345  1.00  1.00      1S   C  
ATOM   1365  CG  MET    82     -40.546 -21.678  47.018  1.00  1.00      1S   C  
ATOM   1366  SD  MET    82     -42.367 -21.652  46.933  1.00  1.00      1S   S  
ATOM   1367  CE  MET    82     -42.646 -19.867  46.942  1.00  1.00      1S   C  
ATOM   1368  HN  MET    82     -38.479 -20.467  50.324  1.00  0.00      1S   H  
ATOM   1369  HA  MET    82     -37.993 -22.050  48.102  1.00  0.00      1S   H  
ATOM   1370  HB1 MET    82     -40.344 -20.175  48.604  1.00  0.00      1S   H  
ATOM   1371  HB2 MET    82     -40.222 -21.874  49.154  1.00  0.00      1S   H  
ATOM   1372  HG1 MET    82     -40.183 -22.720  46.863  1.00  0.00      1S   H  
ATOM   1373  HG2 MET    82     -40.161 -21.077  46.169  1.00  0.00      1S   H  
ATOM   1374  HE1 MET    82     -42.393 -19.443  45.953  1.00  0.00      1S   H  
ATOM   1375  HE2 MET    82     -42.039 -19.351  47.715  1.00  0.00      1S   H  
ATOM   1376  HE3 MET    82     -43.715 -19.636  47.136  1.00  0.00      1S   H  
ATOM   1377  N   MET    83     -37.893 -18.804  47.496  1.00  1.00      1S   N  
ATOM   1378  CA  MET    83     -37.515 -17.793  46.534  1.00  1.00      1S   C  
ATOM   1379  C   MET    83     -36.091 -17.845  46.163  1.00  1.00      1S   C  
ATOM   1380  O   MET    83     -35.768 -17.739  44.983  1.00  1.00      1S   O  
ATOM   1381  CB  MET    83     -37.815 -16.373  47.034  1.00  1.00      1S   C  
ATOM   1382  CG  MET    83     -39.317 -16.081  47.102  1.00  1.00      1S   C  
ATOM   1383  SD  MET    83     -40.170 -16.076  45.512  1.00  1.00      1S   S  
ATOM   1384  CE  MET    83     -40.449 -17.837  45.222  1.00  1.00      1S   C  
ATOM   1385  HN  MET    83     -38.134 -18.458  48.402  1.00  0.00      1S   H  
ATOM   1386  HA  MET    83     -38.026 -17.988  45.613  1.00  0.00      1S   H  
ATOM   1387  HB1 MET    83     -37.354 -15.614  46.362  1.00  0.00      1S   H  
ATOM   1388  HB2 MET    83     -37.376 -16.240  48.048  1.00  0.00      1S   H  
ATOM   1389  HG1 MET    83     -39.425 -15.087  47.586  1.00  0.00      1S   H  
ATOM   1390  HG2 MET    83     -39.832 -16.812  47.748  1.00  0.00      1S   H  
ATOM   1391  HE1 MET    83     -40.346 -18.425  46.157  1.00  0.00      1S   H  
ATOM   1392  HE2 MET    83     -39.715 -18.234  44.489  1.00  0.00      1S   H  
ATOM   1393  HE3 MET    83     -41.463 -18.006  44.807  1.00  0.00      1S   H  
ATOM   1394  N   CYS    84     -35.198 -18.046  47.150  1.00  1.00      1S   N  
ATOM   1395  CA  CYS    84     -33.794 -18.184  46.878  1.00  1.00      1S   C  
ATOM   1396  C   CYS    84     -33.583 -19.391  46.010  1.00  1.00      1S   C  
ATOM   1397  O   CYS    84     -33.003 -19.286  44.942  1.00  1.00      1S   O  
ATOM   1398  CB  CYS    84     -32.931 -18.290  48.155  1.00  1.00      1S   C  
ATOM   1399  SG  CYS    84     -32.982 -16.758  49.139  1.00  1.00      1S   S  
ATOM   1400  HN  CYS    84     -35.478 -18.116  48.107  1.00  0.00      1S   H  
ATOM   1401  HA  CYS    84     -33.500 -17.316  46.311  1.00  0.00      1S   H  
ATOM   1402  HB1 CYS    84     -31.878 -18.494  47.863  1.00  0.00      1S   H  
ATOM   1403  HB2 CYS    84     -33.284 -19.146  48.771  1.00  0.00      1S   H  
ATOM   1404  HG1 CYS    84     -34.232 -16.902  49.560  1.00  0.00      1S   H  
ATOM   1405  N   THR    85     -34.145 -20.544  46.408  1.00  1.00      1S   N  
ATOM   1406  CA  THR    85     -34.008 -21.795  45.701  1.00  1.00      1S   C  
ATOM   1407  C   THR    85     -34.652 -21.788  44.322  1.00  1.00      1S   C  
ATOM   1408  O   THR    85     -34.083 -22.325  43.375  1.00  1.00      1S   O  
ATOM   1409  CB  THR    85     -34.521 -22.957  46.533  1.00  1.00      1S   C  
ATOM   1410  CG2 THR    85     -33.666 -23.137  47.789  1.00  1.00      1S   C  
ATOM   1411  OG1 THR    85     -35.866 -22.770  46.951  1.00  1.00      1S   O  
ATOM   1412  HN  THR    85     -34.683 -20.578  47.248  1.00  0.00      1S   H  
ATOM   1413  HA  THR    85     -32.949 -21.951  45.543  1.00  0.00      1S   H  
ATOM   1414  HB  THR    85     -34.444 -23.900  45.944  1.00  0.00      1S   H  
ATOM   1415  HG1 THR    85     -35.851 -22.055  47.596  1.00  0.00      1S   H  
ATOM   1416 HG21 THR    85     -33.708 -22.251  48.453  1.00  0.00      1S   H  
ATOM   1417 HG22 THR    85     -32.621 -23.302  47.486  1.00  0.00      1S   H  
ATOM   1418 HG23 THR    85     -34.003 -24.027  48.359  1.00  0.00      1S   H  
ATOM   1419  N   ALA    86     -35.837 -21.153  44.164  1.00  1.00      1S   N  
ATOM   1420  CA  ALA    86     -36.557 -21.055  42.911  1.00  1.00      1S   C  
ATOM   1421  C   ALA    86     -35.793 -20.217  41.923  1.00  1.00      1S   C  
ATOM   1422  O   ALA    86     -35.688 -20.579  40.754  1.00  1.00      1S   O  
ATOM   1423  CB  ALA    86     -37.960 -20.438  43.083  1.00  1.00      1S   C  
ATOM   1424  HN  ALA    86     -36.298 -20.732  44.945  1.00  0.00      1S   H  
ATOM   1425  HA  ALA    86     -36.659 -22.051  42.503  1.00  0.00      1S   H  
ATOM   1426  HB1 ALA    86     -37.894 -19.426  43.538  1.00  0.00      1S   H  
ATOM   1427  HB2 ALA    86     -38.577 -21.077  43.750  1.00  0.00      1S   H  
ATOM   1428  HB3 ALA    86     -38.484 -20.358  42.108  1.00  0.00      1S   H  
ATOM   1429  N   SER    87     -35.207 -19.089  42.387  1.00  1.00      1S   N  
ATOM   1430  CA  SER    87     -34.440 -18.190  41.557  1.00  1.00      1S   C  
ATOM   1431  C   SER    87     -33.138 -18.804  41.104  1.00  1.00      1S   C  
ATOM   1432  O   SER    87     -32.711 -18.565  39.980  1.00  1.00      1S   O  
ATOM   1433  CB  SER    87     -34.115 -16.849  42.247  1.00  1.00      1S   C  
ATOM   1434  OG  SER    87     -35.300 -16.105  42.496  1.00  1.00      1S   O  
ATOM   1435  HN  SER    87     -35.308 -18.808  43.341  1.00  0.00      1S   H  
ATOM   1436  HA  SER    87     -35.029 -17.985  40.676  1.00  0.00      1S   H  
ATOM   1437  HB1 SER    87     -33.479 -16.235  41.574  1.00  0.00      1S   H  
ATOM   1438  HB2 SER    87     -33.579 -17.022  43.207  1.00  0.00      1S   H  
ATOM   1439  HG1 SER    87     -35.025 -15.206  42.703  1.00  0.00      1S   H  
ATOM   1440  N   ILE    88     -32.482 -19.627  41.956  1.00  1.00      1S   N  
ATOM   1441  CA  ILE    88     -31.230 -20.288  41.637  1.00  1.00      1S   C  
ATOM   1442  C   ILE    88     -31.432 -21.363  40.596  1.00  1.00      1S   C  
ATOM   1443  O   ILE    88     -30.619 -21.522  39.687  1.00  1.00      1S   O  
ATOM   1444  CB  ILE    88     -30.558 -20.893  42.861  1.00  1.00      1S   C  
ATOM   1445  CG1 ILE    88     -30.209 -19.779  43.865  1.00  1.00      1S   C  
ATOM   1446  CG2 ILE    88     -29.289 -21.640  42.415  1.00  1.00      1S   C  
ATOM   1447  CD  ILE    88     -29.772 -20.251  45.249  1.00  1.00      1S   C  
ATOM   1448  HN  ILE    88     -32.828 -19.789  42.879  1.00  0.00      1S   H  
ATOM   1449  HA  ILE    88     -30.564 -19.545  41.219  1.00  0.00      1S   H  
ATOM   1450  HB  ILE    88     -31.251 -21.609  43.360  1.00  0.00      1S   H  
ATOM   1451 HG11 ILE    88     -31.056 -19.088  43.974  1.00  0.00      1S   H  
ATOM   1452 HG12 ILE    88     -29.410 -19.166  43.444  1.00  0.00      1S   H  
ATOM   1453 HG21 ILE    88     -28.808 -21.131  41.554  1.00  0.00      1S   H  
ATOM   1454 HG22 ILE    88     -29.548 -22.678  42.115  1.00  0.00      1S   H  
ATOM   1455 HG23 ILE    88     -28.540 -21.683  43.228  1.00  0.00      1S   H  
ATOM   1456  HD1 ILE    88     -28.726 -20.611  45.195  1.00  0.00      1S   H  
ATOM   1457  HD2 ILE    88     -30.422 -21.075  45.612  1.00  0.00      1S   H  
ATOM   1458  HD3 ILE    88     -29.807 -19.415  45.978  1.00  0.00      1S   H  
ATOM   1459  N   LEU    89     -32.542 -22.121  40.683  1.00  1.00      1S   N  
ATOM   1460  CA  LEU    89     -32.865 -23.134  39.707  1.00  1.00      1S   C  
ATOM   1461  C   LEU    89     -33.214 -22.515  38.376  1.00  1.00      1S   C  
ATOM   1462  O   LEU    89     -32.862 -23.059  37.332  1.00  1.00      1S   O  
ATOM   1463  CB  LEU    89     -34.061 -23.973  40.161  1.00  1.00      1S   C  
ATOM   1464  CG  LEU    89     -33.790 -24.961  41.308  1.00  1.00      1S   C  
ATOM   1465  CD1 LEU    89     -35.104 -25.647  41.690  1.00  1.00      1S   C  
ATOM   1466  CD2 LEU    89     -32.741 -26.023  40.958  1.00  1.00      1S   C  
ATOM   1467  HN  LEU    89     -33.194 -22.009  41.431  1.00  0.00      1S   H  
ATOM   1468  HA  LEU    89     -32.000 -23.764  39.560  1.00  0.00      1S   H  
ATOM   1469  HB1 LEU    89     -34.464 -24.563  39.309  1.00  0.00      1S   H  
ATOM   1470  HB2 LEU    89     -34.845 -23.262  40.505  1.00  0.00      1S   H  
ATOM   1471  HG  LEU    89     -33.427 -24.381  42.187  1.00  0.00      1S   H  
ATOM   1472 HD11 LEU    89     -35.372 -26.437  40.958  1.00  0.00      1S   H  
ATOM   1473 HD12 LEU    89     -35.919 -24.894  41.685  1.00  0.00      1S   H  
ATOM   1474 HD13 LEU    89     -35.022 -26.104  42.699  1.00  0.00      1S   H  
ATOM   1475 HD21 LEU    89     -31.745 -25.562  40.795  1.00  0.00      1S   H  
ATOM   1476 HD22 LEU    89     -33.046 -26.561  40.034  1.00  0.00      1S   H  
ATOM   1477 HD23 LEU    89     -32.661 -26.760  41.785  1.00  0.00      1S   H  
ATOM   1478  N   ASN    90     -33.876 -21.333  38.383  1.00  1.00      1S   N  
ATOM   1479  CA  ASN    90     -34.132 -20.558  37.188  1.00  1.00      1S   C  
ATOM   1480  C   ASN    90     -32.844 -20.068  36.603  1.00  1.00      1S   C  
ATOM   1481  O   ASN    90     -32.677 -20.120  35.393  1.00  1.00      1S   O  
ATOM   1482  CB  ASN    90     -35.012 -19.317  37.441  1.00  1.00      1S   C  
ATOM   1483  CG  ASN    90     -36.471 -19.736  37.626  1.00  1.00      1S   C  
ATOM   1484  ND2 ASN    90     -37.206 -18.992  38.502  1.00  1.00      1S   N  
ATOM   1485  OD1 ASN    90     -36.942 -20.683  36.987  1.00  1.00      1S   O  
ATOM   1486  HN  ASN    90     -34.197 -20.927  39.237  1.00  0.00      1S   H  
ATOM   1487  HA  ASN    90     -34.585 -21.207  36.450  1.00  0.00      1S   H  
ATOM   1488  HB1 ASN    90     -34.972 -18.614  36.580  1.00  0.00      1S   H  
ATOM   1489  HB2 ASN    90     -34.646 -18.796  38.349  1.00  0.00      1S   H  
ATOM   1490 HD21 ASN    90     -38.165 -19.224  38.656  1.00  0.00      1S   H  
ATOM   1491 HD22 ASN    90     -36.783 -18.225  38.983  1.00  0.00      1S   H  
ATOM   1492  N   LEU    91     -31.878 -19.627  37.439  1.00  1.00      1S   N  
ATOM   1493  CA  LEU    91     -30.571 -19.219  36.987  1.00  1.00      1S   C  
ATOM   1494  C   LEU    91     -29.869 -20.326  36.275  1.00  1.00      1S   C  
ATOM   1495  O   LEU    91     -29.423 -20.104  35.160  1.00  1.00      1S   O  
ATOM   1496  CB  LEU    91     -29.664 -18.701  38.116  1.00  1.00      1S   C  
ATOM   1497  CG  LEU    91     -29.881 -17.208  38.403  1.00  1.00      1S   C  
ATOM   1498  CD1 LEU    91     -29.090 -16.806  39.645  1.00  1.00      1S   C  
ATOM   1499  CD2 LEU    91     -29.468 -16.315  37.217  1.00  1.00      1S   C  
ATOM   1500  HN  LEU    91     -32.032 -19.570  38.425  1.00  0.00      1S   H  
ATOM   1501  HA  LEU    91     -30.722 -18.444  36.254  1.00  0.00      1S   H  
ATOM   1502  HB1 LEU    91     -28.587 -18.830  37.861  1.00  0.00      1S   H  
ATOM   1503  HB2 LEU    91     -29.855 -19.283  39.041  1.00  0.00      1S   H  
ATOM   1504  HG  LEU    91     -30.962 -17.033  38.610  1.00  0.00      1S   H  
ATOM   1505 HD11 LEU    91     -28.021 -17.088  39.543  1.00  0.00      1S   H  
ATOM   1506 HD12 LEU    91     -29.509 -17.288  40.554  1.00  0.00      1S   H  
ATOM   1507 HD13 LEU    91     -29.146 -15.706  39.749  1.00  0.00      1S   H  
ATOM   1508 HD21 LEU    91     -30.145 -16.457  36.350  1.00  0.00      1S   H  
ATOM   1509 HD22 LEU    91     -28.429 -16.552  36.904  1.00  0.00      1S   H  
ATOM   1510 HD23 LEU    91     -29.512 -15.248  37.517  1.00  0.00      1S   H  
ATOM   1511  N   CYS    92     -29.822 -21.546  36.857  1.00  1.00      1S   N  
ATOM   1512  CA  CYS    92     -29.243 -22.718  36.234  1.00  1.00      1S   C  
ATOM   1513  C   CYS    92     -29.925 -23.071  34.940  1.00  1.00      1S   C  
ATOM   1514  O   CYS    92     -29.271 -23.468  33.991  1.00  1.00      1S   O  
ATOM   1515  CB  CYS    92     -29.297 -23.962  37.140  1.00  1.00      1S   C  
ATOM   1516  SG  CYS    92     -28.237 -23.737  38.585  1.00  1.00      1S   S  
ATOM   1517  HN  CYS    92     -30.210 -21.689  37.767  1.00  0.00      1S   H  
ATOM   1518  HA  CYS    92     -28.209 -22.491  36.011  1.00  0.00      1S   H  
ATOM   1519  HB1 CYS    92     -28.946 -24.855  36.577  1.00  0.00      1S   H  
ATOM   1520  HB2 CYS    92     -30.346 -24.150  37.458  1.00  0.00      1S   H  
ATOM   1521  HG1 CYS    92     -28.900 -22.694  39.065  1.00  0.00      1S   H  
ATOM   1522  N   ALA    93     -31.255 -22.906  34.837  1.00  1.00      1S   N  
ATOM   1523  CA  ALA    93     -31.989 -23.187  33.626  1.00  1.00      1S   C  
ATOM   1524  C   ALA    93     -31.666 -22.218  32.512  1.00  1.00      1S   C  
ATOM   1525  O   ALA    93     -31.490 -22.621  31.365  1.00  1.00      1S   O  
ATOM   1526  CB  ALA    93     -33.496 -23.129  33.896  1.00  1.00      1S   C  
ATOM   1527  HN  ALA    93     -31.800 -22.595  35.614  1.00  0.00      1S   H  
ATOM   1528  HA  ALA    93     -31.724 -24.181  33.294  1.00  0.00      1S   H  
ATOM   1529  HB1 ALA    93     -33.789 -22.144  34.314  1.00  0.00      1S   H  
ATOM   1530  HB2 ALA    93     -33.780 -23.918  34.625  1.00  0.00      1S   H  
ATOM   1531  HB3 ALA    93     -34.061 -23.292  32.959  1.00  0.00      1S   H  
ATOM   1532  N   ILE    94     -31.546 -20.912  32.847  1.00  1.00      1S   N  
ATOM   1533  CA  ILE    94     -31.178 -19.838  31.946  1.00  1.00      1S   C  
ATOM   1534  C   ILE    94     -29.760 -20.062  31.448  1.00  1.00      1S   C  
ATOM   1535  O   ILE    94     -29.436 -19.814  30.287  1.00  1.00      1S   O  
ATOM   1536  CB  ILE    94     -31.297 -18.480  32.639  1.00  1.00      1S   C  
ATOM   1537  CG1 ILE    94     -32.750 -18.117  32.990  1.00  1.00      1S   C  
ATOM   1538  CG2 ILE    94     -30.741 -17.392  31.729  1.00  1.00      1S   C  
ATOM   1539  CD  ILE    94     -32.890 -16.889  33.897  1.00  1.00      1S   C  
ATOM   1540  HN  ILE    94     -31.720 -20.621  33.788  1.00  0.00      1S   H  
ATOM   1541  HA  ILE    94     -31.843 -19.869  31.094  1.00  0.00      1S   H  
ATOM   1542  HB  ILE    94     -30.711 -18.492  33.586  1.00  0.00      1S   H  
ATOM   1543 HG11 ILE    94     -33.243 -18.972  33.489  1.00  0.00      1S   H  
ATOM   1544 HG12 ILE    94     -33.301 -17.930  32.044  1.00  0.00      1S   H  
ATOM   1545 HG21 ILE    94     -30.790 -17.701  30.665  1.00  0.00      1S   H  
ATOM   1546 HG22 ILE    94     -29.688 -17.178  32.003  1.00  0.00      1S   H  
ATOM   1547 HG23 ILE    94     -31.324 -16.455  31.820  1.00  0.00      1S   H  
ATOM   1548  HD1 ILE    94     -32.640 -15.955  33.353  1.00  0.00      1S   H  
ATOM   1549  HD2 ILE    94     -32.217 -16.980  34.776  1.00  0.00      1S   H  
ATOM   1550  HD3 ILE    94     -33.935 -16.801  34.261  1.00  0.00      1S   H  
ATOM   1551  N   SER    95     -28.900 -20.597  32.338  1.00  1.00      1S   N  
ATOM   1552  CA  SER    95     -27.524 -20.955  32.089  1.00  1.00      1S   C  
ATOM   1553  C   SER    95     -27.387 -22.010  31.034  1.00  1.00      1S   C  
ATOM   1554  O   SER    95     -26.624 -21.839  30.085  1.00  1.00      1S   O  
ATOM   1555  CB  SER    95     -26.849 -21.520  33.350  1.00  1.00      1S   C  
ATOM   1556  OG  SER    95     -26.981 -20.594  34.419  1.00  1.00      1S   O  
ATOM   1557  HN  SER    95     -29.215 -20.764  33.270  1.00  0.00      1S   H  
ATOM   1558  HA  SER    95     -27.009 -20.068  31.752  1.00  0.00      1S   H  
ATOM   1559  HB1 SER    95     -25.767 -21.688  33.164  1.00  0.00      1S   H  
ATOM   1560  HB2 SER    95     -27.277 -22.480  33.676  1.00  0.00      1S   H  
ATOM   1561  HG1 SER    95     -27.911 -20.552  34.653  1.00  0.00      1S   H  
ATOM   1562  N   ILE    96     -28.155 -23.120  31.186  1.00  1.00      1S   N  
ATOM   1563  CA  ILE    96     -28.184 -24.259  30.287  1.00  1.00      1S   C  
ATOM   1564  C   ILE    96     -28.676 -23.801  28.955  1.00  1.00      1S   C  
ATOM   1565  O   ILE    96     -28.130 -24.190  27.927  1.00  1.00      1S   O  
ATOM   1566  CB  ILE    96     -29.124 -25.378  30.734  1.00  1.00      1S   C  
ATOM   1567  CG1 ILE    96     -28.708 -25.948  32.102  1.00  1.00      1S   C  
ATOM   1568  CG2 ILE    96     -29.154 -26.529  29.698  1.00  1.00      1S   C  
ATOM   1569  CD  ILE    96     -29.830 -26.765  32.751  1.00  1.00      1S   C  
ATOM   1570  HN  ILE    96     -28.764 -23.196  31.974  1.00  0.00      1S   H  
ATOM   1571  HA  ILE    96     -27.174 -24.631  30.185  1.00  0.00      1S   H  
ATOM   1572  HB  ILE    96     -30.153 -24.960  30.835  1.00  0.00      1S   H  
ATOM   1573 HG11 ILE    96     -28.420 -25.130  32.782  1.00  0.00      1S   H  
ATOM   1574 HG12 ILE    96     -27.802 -26.578  31.980  1.00  0.00      1S   H  
ATOM   1575 HG21 ILE    96     -28.137 -26.962  29.588  1.00  0.00      1S   H  
ATOM   1576 HG22 ILE    96     -29.503 -26.193  28.702  1.00  0.00      1S   H  
ATOM   1577 HG23 ILE    96     -29.845 -27.331  30.031  1.00  0.00      1S   H  
ATOM   1578  HD1 ILE    96     -29.963 -27.732  32.220  1.00  0.00      1S   H  
ATOM   1579  HD2 ILE    96     -30.790 -26.207  32.710  1.00  0.00      1S   H  
ATOM   1580  HD3 ILE    96     -29.590 -26.976  33.814  1.00  0.00      1S   H  
ATOM   1581  N   ASP    97     -29.723 -22.940  28.954  1.00  1.00      1S   N  
ATOM   1582  CA  ASP    97     -30.350 -22.436  27.761  1.00  1.00      1S   C  
ATOM   1583  C   ASP    97     -29.318 -21.766  26.919  1.00  1.00      1S   C  
ATOM   1584  O   ASP    97     -29.126 -22.164  25.775  1.00  1.00      1S   O  
ATOM   1585  CB  ASP    97     -31.527 -21.471  28.066  1.00  1.00      1S   C  
ATOM   1586  CG  ASP    97     -32.304 -21.035  26.815  1.00  1.00      1S   C  
ATOM   1587  OD1 ASP    97     -33.404 -20.445  27.014  1.00  1.00      1S   O  
ATOM   1588  OD2 ASP    97     -31.841 -21.269  25.673  1.00  1.00      1S   O1-
ATOM   1589  HN  ASP    97     -30.125 -22.623  29.811  1.00  0.00      1S   H  
ATOM   1590  HA  ASP    97     -30.718 -23.291  27.214  1.00  0.00      1S   H  
ATOM   1591  HB1 ASP    97     -31.168 -20.567  28.596  1.00  0.00      1S   H  
ATOM   1592  HB2 ASP    97     -32.237 -22.001  28.737  1.00  0.00      1S   H  
ATOM   1593  N   ARG    98     -28.586 -20.783  27.481  1.00  1.00      1S   N  
ATOM   1594  CA  ARG    98     -27.672 -20.009  26.693  1.00  1.00      1S   C  
ATOM   1595  C   ARG    98     -26.546 -20.815  26.130  1.00  1.00      1S   C  
ATOM   1596  O   ARG    98     -26.111 -20.625  24.996  1.00  1.00      1S   O  
ATOM   1597  CB  ARG    98     -27.065 -18.842  27.489  1.00  1.00      1S   C  
ATOM   1598  CG  ARG    98     -26.353 -17.760  26.655  1.00  1.00      1S   C  
ATOM   1599  CD  ARG    98     -27.323 -16.885  25.851  1.00  1.00      1S   C  
ATOM   1600  NE  ARG    98     -27.943 -17.708  24.779  1.00  1.00      1S   N  
ATOM   1601  CZ  ARG    98     -28.894 -17.222  23.947  1.00  1.00      1S   C  
ATOM   1602  NH1 ARG    98     -29.486 -18.031  23.034  1.00  1.00      1S   N1+
ATOM   1603  NH2 ARG    98     -29.215 -15.913  24.018  1.00  1.00      1S   N  
ATOM   1604  HN  ARG    98     -28.711 -20.503  28.432  1.00  0.00      1S   H  
ATOM   1605  HA  ARG    98     -28.285 -19.682  25.881  1.00  0.00      1S   H  
ATOM   1606  HB1 ARG    98     -26.369 -19.227  28.267  1.00  0.00      1S   H  
ATOM   1607  HB2 ARG    98     -27.913 -18.369  28.018  1.00  0.00      1S   H  
ATOM   1608  HG1 ARG    98     -25.588 -18.210  25.986  1.00  0.00      1S   H  
ATOM   1609  HG2 ARG    98     -25.810 -17.090  27.360  1.00  0.00      1S   H  
ATOM   1610  HD1 ARG    98     -26.804 -16.044  25.356  1.00  0.00      1S   H  
ATOM   1611  HD2 ARG    98     -28.121 -16.482  26.510  1.00  0.00      1S   H  
ATOM   1612  HE  ARG    98     -27.630 -18.649  24.657  1.00  0.00      1S   H  
ATOM   1613 HH11 ARG    98     -29.233 -18.996  23.004  1.00  0.00      1S   H  
ATOM   1614 HH12 ARG    98     -30.157 -17.668  22.392  1.00  0.00      1S   H  
ATOM   1615 HH21 ARG    98     -28.658 -15.316  24.590  1.00  0.00      1S   H  
ATOM   1616 HH22 ARG    98     -29.910 -15.536  23.411  1.00  0.00      1S   H  
ATOM   1617  N   TYR    99     -26.106 -21.773  26.955  1.00  1.00      1S   N  
ATOM   1618  CA  TYR    99     -25.059 -22.709  26.711  1.00  1.00      1S   C  
ATOM   1619  C   TYR    99     -25.345 -23.648  25.567  1.00  1.00      1S   C  
ATOM   1620  O   TYR    99     -24.502 -23.796  24.686  1.00  1.00      1S   O  
ATOM   1621  CB  TYR    99     -24.804 -23.460  28.036  1.00  1.00      1S   C  
ATOM   1622  CG  TYR    99     -23.807 -24.557  27.891  1.00  1.00      1S   C  
ATOM   1623  CD1 TYR    99     -22.447 -24.264  27.760  1.00  1.00      1S   C  
ATOM   1624  CD2 TYR    99     -24.239 -25.888  27.799  1.00  1.00      1S   C  
ATOM   1625  CE1 TYR    99     -21.523 -25.286  27.562  1.00  1.00      1S   C  
ATOM   1626  CE2 TYR    99     -23.312 -26.916  27.592  1.00  1.00      1S   C  
ATOM   1627  CZ  TYR    99     -21.948 -26.611  27.485  1.00  1.00      1S   C  
ATOM   1628  OH  TYR    99     -20.993 -27.623  27.264  1.00  1.00      1S   O  
ATOM   1629  HN  TYR    99     -26.524 -21.858  27.858  1.00  0.00      1S   H  
ATOM   1630  HA  TYR    99     -24.187 -22.147  26.428  1.00  0.00      1S   H  
ATOM   1631  HB1 TYR    99     -25.748 -23.889  28.425  1.00  0.00      1S   H  
ATOM   1632  HB2 TYR    99     -24.423 -22.747  28.796  1.00  0.00      1S   H  
ATOM   1633  HD1 TYR    99     -22.103 -23.252  27.797  1.00  0.00      1S   H  
ATOM   1634  HD2 TYR    99     -25.293 -26.114  27.861  1.00  0.00      1S   H  
ATOM   1635  HE1 TYR    99     -20.485 -25.047  27.435  1.00  0.00      1S   H  
ATOM   1636  HE2 TYR    99     -23.656 -27.935  27.511  1.00  0.00      1S   H  
ATOM   1637  HH  TYR    99     -21.464 -28.416  27.003  1.00  0.00      1S   H  
ATOM   1638  N   THR   100     -26.521 -24.314  25.534  1.00  1.00      1S   N  
ATOM   1639  CA  THR   100     -26.825 -25.233  24.451  1.00  1.00      1S   C  
ATOM   1640  C   THR   100     -27.113 -24.425  23.198  1.00  1.00      1S   C  
ATOM   1641  O   THR   100     -26.860 -24.866  22.079  1.00  1.00      1S   O  
ATOM   1642  CB  THR   100     -27.974 -26.199  24.739  1.00  1.00      1S   C  
ATOM   1643  CG2 THR   100     -27.703 -27.041  26.002  1.00  1.00      1S   C  
ATOM   1644  OG1 THR   100     -29.225 -25.538  24.884  1.00  1.00      1S   O  
ATOM   1645  HN  THR   100     -27.212 -24.203  26.249  1.00  0.00      1S   H  
ATOM   1646  HA  THR   100     -25.943 -25.833  24.269  1.00  0.00      1S   H  
ATOM   1647  HB  THR   100     -28.062 -26.907  23.886  1.00  0.00      1S   H  
ATOM   1648  HG1 THR   100     -29.031 -24.636  25.149  1.00  0.00      1S   H  
ATOM   1649 HG21 THR   100     -27.665 -26.405  26.909  1.00  0.00      1S   H  
ATOM   1650 HG22 THR   100     -26.740 -27.585  25.910  1.00  0.00      1S   H  
ATOM   1651 HG23 THR   100     -28.514 -27.789  26.139  1.00  0.00      1S   H  
ATOM   1652  N   ALA   101     -27.636 -23.195  23.404  1.00  1.00      1S   N  
ATOM   1653  CA  ALA   101     -28.132 -22.318  22.382  1.00  1.00      1S   C  
ATOM   1654  C   ALA   101     -27.090 -21.771  21.442  1.00  1.00      1S   C  
ATOM   1655  O   ALA   101     -27.328 -21.774  20.236  1.00  1.00      1S   O  
ATOM   1656  CB  ALA   101     -28.897 -21.136  22.983  1.00  1.00      1S   C  
ATOM   1657  HN  ALA   101     -27.783 -22.865  24.335  1.00  0.00      1S   H  
ATOM   1658  HA  ALA   101     -28.831 -22.892  21.790  1.00  0.00      1S   H  
ATOM   1659  HB1 ALA   101     -28.256 -20.562  23.683  1.00  0.00      1S   H  
ATOM   1660  HB2 ALA   101     -29.785 -21.503  23.541  1.00  0.00      1S   H  
ATOM   1661  HB3 ALA   101     -29.264 -20.466  22.178  1.00  0.00      1S   H  
ATOM   1662  N   VAL   102     -25.906 -21.294  21.921  1.00  1.00      1S   N  
ATOM   1663  CA  VAL   102     -24.876 -20.803  21.007  1.00  1.00      1S   C  
ATOM   1664  C   VAL   102     -24.355 -21.963  20.187  1.00  1.00      1S   C  
ATOM   1665  O   VAL   102     -24.122 -21.850  18.986  1.00  1.00      1S   O  
ATOM   1666  CB  VAL   102     -23.635 -20.184  21.674  1.00  1.00      1S   C  
ATOM   1667  CG1 VAL   102     -22.682 -19.604  20.603  1.00  1.00      1S   C  
ATOM   1668  CG2 VAL   102     -24.009 -19.024  22.594  1.00  1.00      1S   C  
ATOM   1669  HN  VAL   102     -25.698 -21.256  22.898  1.00  0.00      1S   H  
ATOM   1670  HA  VAL   102     -25.331 -20.074  20.351  1.00  0.00      1S   H  
ATOM   1671  HB  VAL   102     -23.100 -20.946  22.283  1.00  0.00      1S   H  
ATOM   1672 HG11 VAL   102     -23.215 -18.839  20.003  1.00  0.00      1S   H  
ATOM   1673 HG12 VAL   102     -22.282 -20.385  19.927  1.00  0.00      1S   H  
ATOM   1674 HG13 VAL   102     -21.824 -19.104  21.097  1.00  0.00      1S   H  
ATOM   1675 HG21 VAL   102     -24.879 -19.249  23.240  1.00  0.00      1S   H  
ATOM   1676 HG22 VAL   102     -24.242 -18.156  21.947  1.00  0.00      1S   H  
ATOM   1677 HG23 VAL   102     -23.150 -18.731  23.234  1.00  0.00      1S   H  
ATOM   1678  N   ALA   103     -24.136 -23.095  20.888  1.00  1.00      1S   N  
ATOM   1679  CA  ALA   103     -22.961 -23.901  20.726  1.00  1.00      1S   C  
ATOM   1680  C   ALA   103     -23.114 -25.095  19.820  1.00  1.00      1S   C  
ATOM   1681  O   ALA   103     -22.130 -25.503  19.205  1.00  1.00      1S   O  
ATOM   1682  CB  ALA   103     -22.504 -24.352  22.124  1.00  1.00      1S   C  
ATOM   1683  HN  ALA   103     -24.601 -23.233  21.758  1.00  0.00      1S   H  
ATOM   1684  HA  ALA   103     -22.180 -23.283  20.303  1.00  0.00      1S   H  
ATOM   1685  HB1 ALA   103     -23.305 -24.934  22.629  1.00  0.00      1S   H  
ATOM   1686  HB2 ALA   103     -22.294 -23.453  22.745  1.00  0.00      1S   H  
ATOM   1687  HB3 ALA   103     -21.581 -24.964  22.076  1.00  0.00      1S   H  
ATOM   1688  N   MET   104     -24.320 -25.700  19.707  1.00  1.00      1S   N  
ATOM   1689  CA  MET   104     -24.515 -26.857  18.847  1.00  1.00      1S   C  
ATOM   1690  C   MET   104     -25.776 -26.620  18.036  1.00  1.00      1S   C  
ATOM   1691  O   MET   104     -26.780 -27.297  18.250  1.00  1.00      1S   O  
ATOM   1692  CB  MET   104     -24.616 -28.153  19.678  1.00  1.00      1S   C  
ATOM   1693  CG  MET   104     -23.294 -28.545  20.365  1.00  1.00      1S   C  
ATOM   1694  SD  MET   104     -23.394 -30.005  21.449  1.00  1.00      1S   S  
ATOM   1695  CE  MET   104     -23.760 -31.233  20.162  1.00  1.00      1S   C  
ATOM   1696  HN  MET   104     -25.120 -25.380  20.213  1.00  0.00      1S   H  
ATOM   1697  HA  MET   104     -23.686 -26.987  18.168  1.00  0.00      1S   H  
ATOM   1698  HB1 MET   104     -24.969 -28.989  19.038  1.00  0.00      1S   H  
ATOM   1699  HB2 MET   104     -25.339 -27.987  20.495  1.00  0.00      1S   H  
ATOM   1700  HG1 MET   104     -22.961 -27.680  20.979  1.00  0.00      1S   H  
ATOM   1701  HG2 MET   104     -22.524 -28.707  19.580  1.00  0.00      1S   H  
ATOM   1702  HE1 MET   104     -23.009 -31.183  19.345  1.00  0.00      1S   H  
ATOM   1703  HE2 MET   104     -24.765 -31.070  19.718  1.00  0.00      1S   H  
ATOM   1704  HE3 MET   104     -23.741 -32.261  20.582  1.00  0.00      1S   H  
ATOM   1705  N   PRO   105     -25.793 -25.649  17.122  1.00  1.00      1S   N  
ATOM   1706  CA  PRO   105     -26.755 -24.556  17.199  1.00  1.00      1S   C  
ATOM   1707  C   PRO   105     -28.208 -24.880  16.961  1.00  1.00      1S   C  
ATOM   1708  O   PRO   105     -29.033 -24.553  17.808  1.00  1.00      1S   O  
ATOM   1709  CB  PRO   105     -26.269 -23.544  16.152  1.00  1.00      1S   C  
ATOM   1710  CG  PRO   105     -24.756 -23.753  16.123  1.00  1.00      1S   C  
ATOM   1711  CD  PRO   105     -24.625 -25.263  16.316  1.00  1.00      1S   C  
ATOM   1712  HA  PRO   105     -26.682 -24.135  18.193  1.00  0.00      1S   H  
ATOM   1713  HB1 PRO   105     -26.549 -22.506  16.419  1.00  0.00      1S   H  
ATOM   1714  HB2 PRO   105     -26.661 -23.783  15.140  1.00  0.00      1S   H  
ATOM   1715  HG1 PRO   105     -24.292 -23.401  15.181  1.00  0.00      1S   H  
ATOM   1716  HG2 PRO   105     -24.288 -23.236  16.986  1.00  0.00      1S   H  
ATOM   1717  HD1 PRO   105     -24.708 -25.781  15.335  1.00  0.00      1S   H  
ATOM   1718  HD2 PRO   105     -23.650 -25.511  16.783  1.00  0.00      1S   H  
ATOM   1719  N   MET   106     -28.557 -25.452  15.793  1.00  1.00      1S   N  
ATOM   1720  CA  MET   106     -29.887 -25.337  15.232  1.00  1.00      1S   C  
ATOM   1721  C   MET   106     -30.744 -26.429  15.784  1.00  1.00      1S   C  
ATOM   1722  O   MET   106     -31.908 -26.220  16.130  1.00  1.00      1S   O  
ATOM   1723  CB  MET   106     -29.827 -25.392  13.693  1.00  1.00      1S   C  
ATOM   1724  CG  MET   106     -29.008 -24.221  13.112  1.00  1.00      1S   C  
ATOM   1725  SD  MET   106     -29.685 -22.568  13.478  1.00  1.00      1S   S  
ATOM   1726  CE  MET   106     -31.071 -22.656  12.306  1.00  1.00      1S   C  
ATOM   1727  HN  MET   106     -27.871 -25.859  15.196  1.00  0.00      1S   H  
ATOM   1728  HA  MET   106     -30.320 -24.395  15.542  1.00  0.00      1S   H  
ATOM   1729  HB1 MET   106     -30.854 -25.370  13.269  1.00  0.00      1S   H  
ATOM   1730  HB2 MET   106     -29.347 -26.345  13.376  1.00  0.00      1S   H  
ATOM   1731  HG1 MET   106     -28.927 -24.356  12.012  1.00  0.00      1S   H  
ATOM   1732  HG2 MET   106     -27.974 -24.286  13.512  1.00  0.00      1S   H  
ATOM   1733  HE1 MET   106     -31.808 -23.431  12.606  1.00  0.00      1S   H  
ATOM   1734  HE2 MET   106     -30.707 -22.905  11.285  1.00  0.00      1S   H  
ATOM   1735  HE3 MET   106     -31.604 -21.684  12.248  1.00  0.00      1S   H  
ATOM   1736  N   LEU   107     -30.107 -27.604  15.950  1.00  1.00      1S   N  
ATOM   1737  CA  LEU   107     -30.514 -28.634  16.861  1.00  1.00      1S   C  
ATOM   1738  C   LEU   107     -29.845 -28.450  18.199  1.00  1.00      1S   C  
ATOM   1739  O   LEU   107     -29.246 -29.374  18.745  1.00  1.00      1S   O  
ATOM   1740  CB  LEU   107     -30.188 -30.027  16.290  1.00  1.00      1S   C  
ATOM   1741  CG  LEU   107     -31.142 -30.424  15.145  1.00  1.00      1S   C  
ATOM   1742  CD1 LEU   107     -30.671 -31.725  14.475  1.00  1.00      1S   C  
ATOM   1743  CD2 LEU   107     -32.593 -30.555  15.648  1.00  1.00      1S   C  
ATOM   1744  HN  LEU   107     -29.229 -27.764  15.510  1.00  0.00      1S   H  
ATOM   1745  HA  LEU   107     -31.573 -28.546  17.049  1.00  0.00      1S   H  
ATOM   1746  HB1 LEU   107     -30.270 -30.809  17.076  1.00  0.00      1S   H  
ATOM   1747  HB2 LEU   107     -29.140 -30.026  15.916  1.00  0.00      1S   H  
ATOM   1748  HG  LEU   107     -31.118 -29.623  14.370  1.00  0.00      1S   H  
ATOM   1749 HD11 LEU   107     -30.659 -32.554  15.214  1.00  0.00      1S   H  
ATOM   1750 HD12 LEU   107     -29.646 -31.598  14.066  1.00  0.00      1S   H  
ATOM   1751 HD13 LEU   107     -31.354 -31.997  13.644  1.00  0.00      1S   H  
ATOM   1752 HD21 LEU   107     -33.004 -29.567  15.945  1.00  0.00      1S   H  
ATOM   1753 HD22 LEU   107     -32.631 -31.232  16.528  1.00  0.00      1S   H  
ATOM   1754 HD23 LEU   107     -33.244 -30.970  14.852  1.00  0.00      1S   H  
ATOM   1755  N   TYR   108     -30.035 -27.249  18.789  1.00  1.00      1S   N  
ATOM   1756  CA  TYR   108     -30.634 -27.141  20.098  1.00  1.00      1S   C  
ATOM   1757  C   TYR   108     -31.711 -26.072  20.077  1.00  1.00      1S   C  
ATOM   1758  O   TYR   108     -32.622 -26.134  20.887  1.00  1.00      1S   O  
ATOM   1759  CB  TYR   108     -29.645 -26.846  21.252  1.00  1.00      1S   C  
ATOM   1760  CG  TYR   108     -29.046 -28.134  21.760  1.00  1.00      1S   C  
ATOM   1761  CD1 TYR   108     -27.753 -28.488  21.375  1.00  1.00      1S   C  
ATOM   1762  CD2 TYR   108     -29.747 -28.995  22.624  1.00  1.00      1S   C  
ATOM   1763  CE1 TYR   108     -27.151 -29.665  21.839  1.00  1.00      1S   C  
ATOM   1764  CE2 TYR   108     -29.152 -30.180  23.084  1.00  1.00      1S   C  
ATOM   1765  CZ  TYR   108     -27.849 -30.511  22.704  1.00  1.00      1S   C  
ATOM   1766  OH  TYR   108     -27.259 -31.700  23.186  1.00  1.00      1S   O  
ATOM   1767  HN  TYR   108     -30.050 -26.412  18.249  1.00  0.00      1S   H  
ATOM   1768  HA  TYR   108     -31.160 -28.065  20.308  1.00  0.00      1S   H  
ATOM   1769  HB1 TYR   108     -30.155 -26.372  22.119  1.00  0.00      1S   H  
ATOM   1770  HB2 TYR   108     -28.837 -26.167  20.903  1.00  0.00      1S   H  
ATOM   1771  HD1 TYR   108     -27.252 -27.824  20.697  1.00  0.00      1S   H  
ATOM   1772  HD2 TYR   108     -30.746 -28.734  22.931  1.00  0.00      1S   H  
ATOM   1773  HE1 TYR   108     -26.158 -29.924  21.521  1.00  0.00      1S   H  
ATOM   1774  HE2 TYR   108     -29.683 -30.859  23.727  1.00  0.00      1S   H  
ATOM   1775  HH  TYR   108     -26.389 -31.783  22.789  1.00  0.00      1S   H  
ATOM   1776  N   ASN   109     -31.686 -25.061  19.175  1.00  1.00      1S   N  
ATOM   1777  CA  ASN   109     -32.600 -23.925  19.236  1.00  1.00      1S   C  
ATOM   1778  C   ASN   109     -34.031 -24.202  18.827  1.00  1.00      1S   C  
ATOM   1779  O   ASN   109     -34.940 -23.531  19.315  1.00  1.00      1S   O  
ATOM   1780  CB  ASN   109     -32.111 -22.749  18.363  1.00  1.00      1S   C  
ATOM   1781  CG  ASN   109     -30.908 -22.096  19.050  1.00  1.00      1S   C  
ATOM   1782  ND2 ASN   109     -29.831 -21.826  18.261  1.00  1.00      1S   N  
ATOM   1783  OD1 ASN   109     -30.939 -21.827  20.255  1.00  1.00      1S   O  
ATOM   1784  HN  ASN   109     -30.966 -24.990  18.488  1.00  0.00      1S   H  
ATOM   1785  HA  ASN   109     -32.652 -23.609  20.270  1.00  0.00      1S   H  
ATOM   1786  HB1 ASN   109     -32.898 -21.971  18.256  1.00  0.00      1S   H  
ATOM   1787  HB2 ASN   109     -31.840 -23.126  17.354  1.00  0.00      1S   H  
ATOM   1788 HD21 ASN   109     -28.988 -21.503  18.690  1.00  0.00      1S   H  
ATOM   1789 HD22 ASN   109     -29.850 -22.079  17.295  1.00  0.00      1S   H  
ATOM   1790  N   THR   110     -34.280 -25.204  17.949  1.00  1.00      1S   N  
ATOM   1791  CA  THR   110     -35.623 -25.651  17.595  1.00  1.00      1S   C  
ATOM   1792  C   THR   110     -36.280 -26.233  18.831  1.00  1.00      1S   C  
ATOM   1793  O   THR   110     -37.455 -26.000  19.103  1.00  1.00      1S   O  
ATOM   1794  CB  THR   110     -35.618 -26.689  16.476  1.00  1.00      1S   C  
ATOM   1795  CG2 THR   110     -37.055 -27.104  16.087  1.00  1.00      1S   C  
ATOM   1796  OG1 THR   110     -34.981 -26.156  15.320  1.00  1.00      1S   O  
ATOM   1797  HN  THR   110     -33.529 -25.699  17.518  1.00  0.00      1S   H  
ATOM   1798  HA  THR   110     -36.193 -24.786  17.281  1.00  0.00      1S   H  
ATOM   1799  HB  THR   110     -35.051 -27.592  16.792  1.00  0.00      1S   H  
ATOM   1800  HG1 THR   110     -34.036 -26.167  15.497  1.00  0.00      1S   H  
ATOM   1801 HG21 THR   110     -37.639 -26.222  15.749  1.00  0.00      1S   H  
ATOM   1802 HG22 THR   110     -37.585 -27.575  16.940  1.00  0.00      1S   H  
ATOM   1803 HG23 THR   110     -37.025 -27.844  15.259  1.00  0.00      1S   H  
ATOM   1804  N   ARG   111     -35.478 -26.951  19.651  1.00  1.00      1S   N  
ATOM   1805  CA  ARG   111     -35.853 -27.465  20.948  1.00  1.00      1S   C  
ATOM   1806  C   ARG   111     -36.085 -26.360  21.969  1.00  1.00      1S   C  
ATOM   1807  O   ARG   111     -36.747 -26.591  22.976  1.00  1.00      1S   O  
ATOM   1808  CB  ARG   111     -34.773 -28.450  21.465  1.00  1.00      1S   C  
ATOM   1809  CG  ARG   111     -34.922 -28.944  22.912  1.00  1.00      1S   C  
ATOM   1810  CD  ARG   111     -33.639 -29.579  23.437  1.00  1.00      1S   C  
ATOM   1811  NE  ARG   111     -33.905 -30.019  24.839  1.00  1.00      1S   N  
ATOM   1812  CZ  ARG   111     -32.919 -30.475  25.658  1.00  1.00      1S   C  
ATOM   1813  NH1 ARG   111     -33.217 -30.918  26.906  1.00  1.00      1S   N1+
ATOM   1814  NH2 ARG   111     -31.634 -30.512  25.234  1.00  1.00      1S   N  
ATOM   1815  HN  ARG   111     -34.531 -27.124  19.392  1.00  0.00      1S   H  
ATOM   1816  HA  ARG   111     -36.780 -28.008  20.832  1.00  0.00      1S   H  
ATOM   1817  HB1 ARG   111     -33.780 -27.972  21.396  1.00  0.00      1S   H  
ATOM   1818  HB2 ARG   111     -34.744 -29.331  20.786  1.00  0.00      1S   H  
ATOM   1819  HG1 ARG   111     -35.783 -29.643  22.976  1.00  0.00      1S   H  
ATOM   1820  HG2 ARG   111     -35.113 -28.089  23.596  1.00  0.00      1S   H  
ATOM   1821  HD1 ARG   111     -32.832 -28.813  23.446  1.00  0.00      1S   H  
ATOM   1822  HD2 ARG   111     -33.337 -30.456  22.826  1.00  0.00      1S   H  
ATOM   1823  HE  ARG   111     -34.836 -29.957  25.190  1.00  0.00      1S   H  
ATOM   1824 HH11 ARG   111     -34.169 -31.041  27.171  1.00  0.00      1S   H  
ATOM   1825 HH12 ARG   111     -32.479 -31.222  27.507  1.00  0.00      1S   H  
ATOM   1826 HH21 ARG   111     -31.422 -30.227  24.301  1.00  0.00      1S   H  
ATOM   1827 HH22 ARG   111     -30.922 -30.892  25.819  1.00  0.00      1S   H  
ATOM   1828  N   TYR   112     -35.577 -25.124  21.764  1.00  1.00      1S   N  
ATOM   1829  CA  TYR   112     -35.798 -24.055  22.718  1.00  1.00      1S   C  
ATOM   1830  C   TYR   112     -36.889 -23.110  22.313  1.00  1.00      1S   C  
ATOM   1831  O   TYR   112     -37.428 -22.457  23.189  1.00  1.00      1S   O  
ATOM   1832  CB  TYR   112     -34.524 -23.270  23.094  1.00  1.00      1S   C  
ATOM   1833  CG  TYR   112     -33.853 -23.983  24.239  1.00  1.00      1S   C  
ATOM   1834  CD1 TYR   112     -32.937 -25.016  24.005  1.00  1.00      1S   C  
ATOM   1835  CD2 TYR   112     -34.159 -23.643  25.568  1.00  1.00      1S   C  
ATOM   1836  CE1 TYR   112     -32.307 -25.677  25.062  1.00  1.00      1S   C  
ATOM   1837  CE2 TYR   112     -33.503 -24.274  26.632  1.00  1.00      1S   C  
ATOM   1838  CZ  TYR   112     -32.559 -25.276  26.377  1.00  1.00      1S   C  
ATOM   1839  OH  TYR   112     -31.822 -25.838  27.440  1.00  1.00      1S   O  
ATOM   1840  HN  TYR   112     -35.038 -24.896  20.956  1.00  0.00      1S   H  
ATOM   1841  HA  TYR   112     -36.181 -24.475  23.639  1.00  0.00      1S   H  
ATOM   1842  HB1 TYR   112     -34.759 -22.242  23.448  1.00  0.00      1S   H  
ATOM   1843  HB2 TYR   112     -33.827 -23.202  22.233  1.00  0.00      1S   H  
ATOM   1844  HD1 TYR   112     -32.699 -25.291  22.999  1.00  0.00      1S   H  
ATOM   1845  HD2 TYR   112     -34.874 -22.859  25.772  1.00  0.00      1S   H  
ATOM   1846  HE1 TYR   112     -31.603 -26.468  24.850  1.00  0.00      1S   H  
ATOM   1847  HE2 TYR   112     -33.702 -23.958  27.645  1.00  0.00      1S   H  
ATOM   1848  HH  TYR   112     -30.949 -26.052  27.102  1.00  0.00      1S   H  
ATOM   1849  N   SER   113     -37.362 -23.044  21.041  1.00  1.00      1S   N  
ATOM   1850  CA  SER   113     -38.601 -22.322  20.731  1.00  1.00      1S   C  
ATOM   1851  C   SER   113     -39.783 -23.017  21.377  1.00  1.00      1S   C  
ATOM   1852  O   SER   113     -40.874 -22.462  21.505  1.00  1.00      1S   O  
ATOM   1853  CB  SER   113     -38.905 -22.229  19.210  1.00  1.00      1S   C  
ATOM   1854  OG  SER   113     -39.103 -23.510  18.613  1.00  1.00      1S   O  
ATOM   1855  HN  SER   113     -36.939 -23.541  20.285  1.00  0.00      1S   H  
ATOM   1856  HA  SER   113     -38.522 -21.321  21.133  1.00  0.00      1S   H  
ATOM   1857  HB1 SER   113     -38.055 -21.732  18.698  1.00  0.00      1S   H  
ATOM   1858  HB2 SER   113     -39.818 -21.615  19.046  1.00  0.00      1S   H  
ATOM   1859  HG1 SER   113     -39.254 -23.362  17.677  1.00  0.00      1S   H  
ATOM   1860  N   SER   114     -39.519 -24.281  21.780  1.00  1.00      1S   N  
ATOM   1861  CA  SER   114     -40.421 -25.257  22.293  1.00  1.00      1S   C  
ATOM   1862  C   SER   114     -40.785 -24.847  23.671  1.00  1.00      1S   C  
ATOM   1863  O   SER   114     -40.043 -25.042  24.635  1.00  1.00      1S   O  
ATOM   1864  CB  SER   114     -39.794 -26.660  22.371  1.00  1.00      1S   C  
ATOM   1865  OG  SER   114     -39.303 -27.054  21.096  1.00  1.00      1S   O  
ATOM   1866  HN  SER   114     -38.573 -24.590  21.730  1.00  0.00      1S   H  
ATOM   1867  HA  SER   114     -41.298 -25.274  21.661  1.00  0.00      1S   H  
ATOM   1868  HB1 SER   114     -40.542 -27.407  22.706  1.00  0.00      1S   H  
ATOM   1869  HB2 SER   114     -38.967 -26.669  23.104  1.00  0.00      1S   H  
ATOM   1870  HG1 SER   114     -38.631 -26.413  20.840  1.00  0.00      1S   H  
ATOM   1871  N   LYS   115     -41.984 -24.253  23.770  1.00  1.00      1S   N  
ATOM   1872  CA  LYS   115     -42.519 -23.749  24.998  1.00  1.00      1S   C  
ATOM   1873  C   LYS   115     -42.898 -24.875  25.906  1.00  1.00      1S   C  
ATOM   1874  O   LYS   115     -42.976 -24.675  27.109  1.00  1.00      1S   O  
ATOM   1875  CB  LYS   115     -43.763 -22.886  24.749  1.00  1.00      1S   C  
ATOM   1876  CG  LYS   115     -43.410 -21.578  24.035  1.00  1.00      1S   C  
ATOM   1877  CD  LYS   115     -44.648 -20.718  23.777  1.00  1.00      1S   C  
ATOM   1878  CE  LYS   115     -44.309 -19.446  23.002  1.00  1.00      1S   C  
ATOM   1879  NZ  LYS   115     -45.525 -18.627  22.806  1.00  1.00      1S   N1+
ATOM   1880  HN  LYS   115     -42.538 -24.084  22.959  1.00  0.00      1S   H  
ATOM   1881  HA  LYS   115     -41.759 -23.154  25.486  1.00  0.00      1S   H  
ATOM   1882  HB1 LYS   115     -44.253 -22.629  25.715  1.00  0.00      1S   H  
ATOM   1883  HB2 LYS   115     -44.493 -23.454  24.130  1.00  0.00      1S   H  
ATOM   1884  HG1 LYS   115     -42.916 -21.801  23.064  1.00  0.00      1S   H  
ATOM   1885  HG2 LYS   115     -42.689 -21.006  24.662  1.00  0.00      1S   H  
ATOM   1886  HD1 LYS   115     -45.107 -20.458  24.757  1.00  0.00      1S   H  
ATOM   1887  HD2 LYS   115     -45.384 -21.321  23.198  1.00  0.00      1S   H  
ATOM   1888  HE1 LYS   115     -43.891 -19.690  22.003  1.00  0.00      1S   H  
ATOM   1889  HE2 LYS   115     -43.568 -18.841  23.563  1.00  0.00      1S   H  
ATOM   1890  HZ1 LYS   115     -45.939 -18.404  23.734  1.00  0.00      1S   H  
ATOM   1891  HZ2 LYS   115     -46.213 -19.160  22.237  1.00  0.00      1S   H  
ATOM   1892  HZ3 LYS   115     -45.276 -17.743  22.318  1.00  0.00      1S   H  
ATOM   1893  N   ARG   116     -43.105 -26.095  25.360  1.00  1.00      1S   N  
ATOM   1894  CA  ARG   116     -43.456 -27.272  26.116  1.00  1.00      1S   C  
ATOM   1895  C   ARG   116     -42.390 -27.658  27.100  1.00  1.00      1S   C  
ATOM   1896  O   ARG   116     -42.689 -27.945  28.256  1.00  1.00      1S   O  
ATOM   1897  CB  ARG   116     -43.685 -28.484  25.199  1.00  1.00      1S   C  
ATOM   1898  CG  ARG   116     -44.932 -28.317  24.322  1.00  1.00      1S   C  
ATOM   1899  CD  ARG   116     -45.245 -29.570  23.498  1.00  1.00      1S   C  
ATOM   1900  NE  ARG   116     -44.131 -29.791  22.516  1.00  1.00      1S   N  
ATOM   1901  CZ  ARG   116     -44.092 -29.198  21.288  1.00  1.00      1S   C  
ATOM   1902  NH1 ARG   116     -43.034 -29.431  20.467  1.00  1.00      1S   N1+
ATOM   1903  NH2 ARG   116     -45.092 -28.379  20.870  1.00  1.00      1S   N  
ATOM   1904  HN  ARG   116     -43.015 -26.228  24.377  1.00  0.00      1S   H  
ATOM   1905  HA  ARG   116     -44.361 -27.057  26.667  1.00  0.00      1S   H  
ATOM   1906  HB1 ARG   116     -43.828 -29.401  25.816  1.00  0.00      1S   H  
ATOM   1907  HB2 ARG   116     -42.791 -28.638  24.555  1.00  0.00      1S   H  
ATOM   1908  HG1 ARG   116     -44.807 -27.440  23.650  1.00  0.00      1S   H  
ATOM   1909  HG2 ARG   116     -45.800 -28.109  24.988  1.00  0.00      1S   H  
ATOM   1910  HD1 ARG   116     -46.213 -29.470  22.962  1.00  0.00      1S   H  
ATOM   1911  HD2 ARG   116     -45.298 -30.460  24.163  1.00  0.00      1S   H  
ATOM   1912  HE  ARG   116     -43.368 -30.376  22.784  1.00  0.00      1S   H  
ATOM   1913 HH11 ARG   116     -42.294 -30.031  20.765  1.00  0.00      1S   H  
ATOM   1914 HH12 ARG   116     -43.004 -29.008  19.564  1.00  0.00      1S   H  
ATOM   1915 HH21 ARG   116     -45.869 -28.206  21.472  1.00  0.00      1S   H  
ATOM   1916 HH22 ARG   116     -45.055 -27.967  19.963  1.00  0.00      1S   H  
ATOM   1917  N   ARG   117     -41.109 -27.646  26.665  1.00  1.00      1S   N  
ATOM   1918  CA  ARG   117     -39.994 -28.007  27.505  1.00  1.00      1S   C  
ATOM   1919  C   ARG   117     -39.823 -27.003  28.599  1.00  1.00      1S   C  
ATOM   1920  O   ARG   117     -39.601 -27.361  29.751  1.00  1.00      1S   O  
ATOM   1921  CB  ARG   117     -38.669 -28.046  26.727  1.00  1.00      1S   C  
ATOM   1922  CG  ARG   117     -37.481 -28.442  27.613  1.00  1.00      1S   C  
ATOM   1923  CD  ARG   117     -36.166 -28.422  26.847  1.00  1.00      1S   C  
ATOM   1924  NE  ARG   117     -35.058 -28.637  27.830  1.00  1.00      1S   N  
ATOM   1925  CZ  ARG   117     -34.520 -27.636  28.580  1.00  1.00      1S   C  
ATOM   1926  NH1 ARG   117     -33.478 -27.916  29.407  1.00  1.00      1S   N1+
ATOM   1927  NH2 ARG   117     -35.006 -26.371  28.518  1.00  1.00      1S   N  
ATOM   1928  HN  ARG   117     -40.880 -27.376  25.733  1.00  0.00      1S   H  
ATOM   1929  HA  ARG   117     -40.194 -28.974  27.946  1.00  0.00      1S   H  
ATOM   1930  HB1 ARG   117     -38.468 -27.049  26.272  1.00  0.00      1S   H  
ATOM   1931  HB2 ARG   117     -38.760 -28.779  25.896  1.00  0.00      1S   H  
ATOM   1932  HG1 ARG   117     -37.662 -29.453  28.041  1.00  0.00      1S   H  
ATOM   1933  HG2 ARG   117     -37.396 -27.729  28.464  1.00  0.00      1S   H  
ATOM   1934  HD1 ARG   117     -36.014 -27.458  26.314  1.00  0.00      1S   H  
ATOM   1935  HD2 ARG   117     -36.155 -29.251  26.108  1.00  0.00      1S   H  
ATOM   1936  HE  ARG   117     -34.687 -29.552  27.951  1.00  0.00      1S   H  
ATOM   1937 HH11 ARG   117     -33.059 -27.181  29.937  1.00  0.00      1S   H  
ATOM   1938 HH12 ARG   117     -33.136 -28.850  29.485  1.00  0.00      1S   H  
ATOM   1939 HH21 ARG   117     -35.767 -26.165  27.906  1.00  0.00      1S   H  
ATOM   1940 HH22 ARG   117     -34.591 -25.653  29.072  1.00  0.00      1S   H  
ATOM   1941  N   VAL   118     -39.950 -25.712  28.242  1.00  1.00      1S   N  
ATOM   1942  CA  VAL   118     -39.850 -24.596  29.140  1.00  1.00      1S   C  
ATOM   1943  C   VAL   118     -40.913 -24.707  30.191  1.00  1.00      1S   C  
ATOM   1944  O   VAL   118     -40.616 -24.618  31.369  1.00  1.00      1S   O  
ATOM   1945  CB  VAL   118     -39.945 -23.311  28.339  1.00  1.00      1S   C  
ATOM   1946  CG1 VAL   118     -40.126 -22.057  29.205  1.00  1.00      1S   C  
ATOM   1947  CG2 VAL   118     -38.655 -23.230  27.512  1.00  1.00      1S   C  
ATOM   1948  HN  VAL   118     -40.139 -25.469  27.293  1.00  0.00      1S   H  
ATOM   1949  HA  VAL   118     -38.891 -24.644  29.638  1.00  0.00      1S   H  
ATOM   1950  HB  VAL   118     -40.819 -23.373  27.652  1.00  0.00      1S   H  
ATOM   1951 HG11 VAL   118     -39.186 -21.473  29.284  1.00  0.00      1S   H  
ATOM   1952 HG12 VAL   118     -40.437 -22.339  30.219  1.00  0.00      1S   H  
ATOM   1953 HG13 VAL   118     -40.919 -21.399  28.791  1.00  0.00      1S   H  
ATOM   1954 HG21 VAL   118     -38.882 -23.274  26.426  1.00  0.00      1S   H  
ATOM   1955 HG22 VAL   118     -37.941 -24.042  27.761  1.00  0.00      1S   H  
ATOM   1956 HG23 VAL   118     -38.137 -22.277  27.739  1.00  0.00      1S   H  
ATOM   1957  N   THR   119     -42.172 -24.959  29.806  1.00  1.00      1S   N  
ATOM   1958  CA  THR   119     -43.296 -25.065  30.710  1.00  1.00      1S   C  
ATOM   1959  C   THR   119     -43.084 -26.142  31.751  1.00  1.00      1S   C  
ATOM   1960  O   THR   119     -43.275 -25.888  32.937  1.00  1.00      1S   O  
ATOM   1961  CB  THR   119     -44.579 -25.318  29.944  1.00  1.00      1S   C  
ATOM   1962  CG2 THR   119     -45.785 -25.455  30.891  1.00  1.00      1S   C  
ATOM   1963  OG1 THR   119     -44.829 -24.222  29.074  1.00  1.00      1S   O  
ATOM   1964  HN  THR   119     -42.389 -25.057  28.836  1.00  0.00      1S   H  
ATOM   1965  HA  THR   119     -43.374 -24.121  31.233  1.00  0.00      1S   H  
ATOM   1966  HB  THR   119     -44.486 -26.239  29.327  1.00  0.00      1S   H  
ATOM   1967  HG1 THR   119     -44.159 -24.273  28.382  1.00  0.00      1S   H  
ATOM   1968 HG21 THR   119     -45.843 -24.580  31.571  1.00  0.00      1S   H  
ATOM   1969 HG22 THR   119     -45.712 -26.380  31.499  1.00  0.00      1S   H  
ATOM   1970 HG23 THR   119     -46.725 -25.509  30.301  1.00  0.00      1S   H  
ATOM   1971  N   VAL   120     -42.640 -27.354  31.335  1.00  1.00      1S   N  
ATOM   1972  CA  VAL   120     -42.399 -28.470  32.227  1.00  1.00      1S   C  
ATOM   1973  C   VAL   120     -41.214 -28.166  33.106  1.00  1.00      1S   C  
ATOM   1974  O   VAL   120     -41.314 -28.261  34.323  1.00  1.00      1S   O  
ATOM   1975  CB  VAL   120     -42.202 -29.790  31.484  1.00  1.00      1S   C  
ATOM   1976  CG1 VAL   120     -41.848 -30.930  32.458  1.00  1.00      1S   C  
ATOM   1977  CG2 VAL   120     -43.510 -30.137  30.749  1.00  1.00      1S   C  
ATOM   1978  HN  VAL   120     -42.458 -27.530  30.369  1.00  0.00      1S   H  
ATOM   1979  HA  VAL   120     -43.263 -28.569  32.871  1.00  0.00      1S   H  
ATOM   1980  HB  VAL   120     -41.383 -29.688  30.737  1.00  0.00      1S   H  
ATOM   1981 HG11 VAL   120     -42.583 -30.958  33.290  1.00  0.00      1S   H  
ATOM   1982 HG12 VAL   120     -40.828 -30.797  32.872  1.00  0.00      1S   H  
ATOM   1983 HG13 VAL   120     -41.878 -31.909  31.935  1.00  0.00      1S   H  
ATOM   1984 HG21 VAL   120     -43.782 -29.357  30.012  1.00  0.00      1S   H  
ATOM   1985 HG22 VAL   120     -44.342 -30.241  31.479  1.00  0.00      1S   H  
ATOM   1986 HG23 VAL   120     -43.395 -31.103  30.212  1.00  0.00      1S   H  
ATOM   1987  N   MET   121     -40.073 -27.744  32.520  1.00  1.00      1S   N  
ATOM   1988  CA  MET   121     -38.859 -27.446  33.244  1.00  1.00      1S   C  
ATOM   1989  C   MET   121     -39.065 -26.351  34.267  1.00  1.00      1S   C  
ATOM   1990  O   MET   121     -38.711 -26.544  35.423  1.00  1.00      1S   O  
ATOM   1991  CB  MET   121     -37.702 -27.049  32.299  1.00  1.00      1S   C  
ATOM   1992  CG  MET   121     -36.368 -26.775  33.021  1.00  1.00      1S   C  
ATOM   1993  SD  MET   121     -35.029 -26.191  31.944  1.00  1.00      1S   S  
ATOM   1994  CE  MET   121     -35.776 -24.596  31.495  1.00  1.00      1S   C  
ATOM   1995  HN  MET   121     -40.016 -27.631  31.528  1.00  0.00      1S   H  
ATOM   1996  HA  MET   121     -38.575 -28.346  33.772  1.00  0.00      1S   H  
ATOM   1997  HB1 MET   121     -38.015 -26.159  31.713  1.00  0.00      1S   H  
ATOM   1998  HB2 MET   121     -37.542 -27.879  31.575  1.00  0.00      1S   H  
ATOM   1999  HG1 MET   121     -36.056 -27.714  33.529  1.00  0.00      1S   H  
ATOM   2000  HG2 MET   121     -36.526 -26.014  33.814  1.00  0.00      1S   H  
ATOM   2001  HE1 MET   121     -36.086 -24.040  32.406  1.00  0.00      1S   H  
ATOM   2002  HE2 MET   121     -36.670 -24.724  30.850  1.00  0.00      1S   H  
ATOM   2003  HE3 MET   121     -35.048 -23.964  30.943  1.00  0.00      1S   H  
ATOM   2004  N   ILE   122     -39.669 -25.200  33.880  1.00  1.00      1S   N  
ATOM   2005  CA  ILE   122     -39.875 -24.026  34.714  1.00  1.00      1S   C  
ATOM   2006  C   ILE   122     -40.820 -24.322  35.837  1.00  1.00      1S   C  
ATOM   2007  O   ILE   122     -40.573 -23.950  36.979  1.00  1.00      1S   O  
ATOM   2008  CB  ILE   122     -40.431 -22.818  33.956  1.00  1.00      1S   C  
ATOM   2009  CG1 ILE   122     -39.378 -22.325  32.956  1.00  1.00      1S   C  
ATOM   2010  CG2 ILE   122     -40.772 -21.647  34.914  1.00  1.00      1S   C  
ATOM   2011  CD  ILE   122     -39.806 -21.052  32.219  1.00  1.00      1S   C  
ATOM   2012  HN  ILE   122     -39.997 -25.101  32.940  1.00  0.00      1S   H  
ATOM   2013  HA  ILE   122     -38.918 -23.764  35.143  1.00  0.00      1S   H  
ATOM   2014  HB  ILE   122     -41.352 -23.110  33.404  1.00  0.00      1S   H  
ATOM   2015 HG11 ILE   122     -39.108 -23.111  32.225  1.00  0.00      1S   H  
ATOM   2016 HG12 ILE   122     -38.468 -22.132  33.554  1.00  0.00      1S   H  
ATOM   2017 HG21 ILE   122     -39.856 -21.319  35.451  1.00  0.00      1S   H  
ATOM   2018 HG22 ILE   122     -41.546 -21.925  35.652  1.00  0.00      1S   H  
ATOM   2019 HG23 ILE   122     -41.185 -20.780  34.361  1.00  0.00      1S   H  
ATOM   2020  HD1 ILE   122     -39.827 -20.169  32.888  1.00  0.00      1S   H  
ATOM   2021  HD2 ILE   122     -40.827 -21.185  31.799  1.00  0.00      1S   H  
ATOM   2022  HD3 ILE   122     -39.096 -20.828  31.396  1.00  0.00      1S   H  
ATOM   2023  N   SER   123     -41.953 -24.995  35.560  1.00  1.00      1S   N  
ATOM   2024  CA  SER   123     -42.924 -25.277  36.593  1.00  1.00      1S   C  
ATOM   2025  C   SER   123     -42.371 -26.242  37.618  1.00  1.00      1S   C  
ATOM   2026  O   SER   123     -42.652 -26.120  38.806  1.00  1.00      1S   O  
ATOM   2027  CB  SER   123     -44.278 -25.763  36.037  1.00  1.00      1S   C  
ATOM   2028  OG  SER   123     -44.161 -27.009  35.362  1.00  1.00      1S   O  
ATOM   2029  HN  SER   123     -42.174 -25.297  34.635  1.00  0.00      1S   H  
ATOM   2030  HA  SER   123     -43.132 -24.354  37.106  1.00  0.00      1S   H  
ATOM   2031  HB1 SER   123     -44.665 -25.006  35.319  1.00  0.00      1S   H  
ATOM   2032  HB2 SER   123     -45.013 -25.863  36.865  1.00  0.00      1S   H  
ATOM   2033  HG1 SER   123     -43.728 -26.815  34.524  1.00  0.00      1S   H  
ATOM   2034  N   ILE   124     -41.517 -27.193  37.177  1.00  1.00      1S   N  
ATOM   2035  CA  ILE   124     -40.842 -28.139  38.039  1.00  1.00      1S   C  
ATOM   2036  C   ILE   124     -39.757 -27.449  38.836  1.00  1.00      1S   C  
ATOM   2037  O   ILE   124     -39.536 -27.810  39.988  1.00  1.00      1S   O  
ATOM   2038  CB  ILE   124     -40.297 -29.330  37.265  1.00  1.00      1S   C  
ATOM   2039  CG1 ILE   124     -41.477 -30.167  36.716  1.00  1.00      1S   C  
ATOM   2040  CG2 ILE   124     -39.383 -30.209  38.150  1.00  1.00      1S   C  
ATOM   2041  CD  ILE   124     -41.013 -31.228  35.718  1.00  1.00      1S   C  
ATOM   2042  HN  ILE   124     -41.317 -27.285  36.203  1.00  0.00      1S   H  
ATOM   2043  HA  ILE   124     -41.570 -28.510  38.747  1.00  0.00      1S   H  
ATOM   2044  HB  ILE   124     -39.699 -28.956  36.403  1.00  0.00      1S   H  
ATOM   2045 HG11 ILE   124     -42.207 -29.502  36.206  1.00  0.00      1S   H  
ATOM   2046 HG12 ILE   124     -42.012 -30.653  37.559  1.00  0.00      1S   H  
ATOM   2047 HG21 ILE   124     -39.919 -30.499  39.078  1.00  0.00      1S   H  
ATOM   2048 HG22 ILE   124     -38.452 -29.671  38.423  1.00  0.00      1S   H  
ATOM   2049 HG23 ILE   124     -39.081 -31.132  37.616  1.00  0.00      1S   H  
ATOM   2050  HD1 ILE   124     -40.422 -32.022  36.218  1.00  0.00      1S   H  
ATOM   2051  HD2 ILE   124     -40.374 -30.755  34.942  1.00  0.00      1S   H  
ATOM   2052  HD3 ILE   124     -41.887 -31.703  35.226  1.00  0.00      1S   H  
ATOM   2053  N   VAL   125     -39.094 -26.398  38.280  1.00  1.00      1S   N  
ATOM   2054  CA  VAL   125     -38.205 -25.502  39.011  1.00  1.00      1S   C  
ATOM   2055  C   VAL   125     -38.935 -24.931  40.213  1.00  1.00      1S   C  
ATOM   2056  O   VAL   125     -38.418 -24.962  41.328  1.00  1.00      1S   O  
ATOM   2057  CB  VAL   125     -37.632 -24.366  38.148  1.00  1.00      1S   C  
ATOM   2058  CG1 VAL   125     -37.099 -23.198  39.001  1.00  1.00      1S   C  
ATOM   2059  CG2 VAL   125     -36.552 -24.904  37.187  1.00  1.00      1S   C  
ATOM   2060  HN  VAL   125     -39.231 -26.164  37.318  1.00  0.00      1S   H  
ATOM   2061  HA  VAL   125     -37.383 -26.095  39.386  1.00  0.00      1S   H  
ATOM   2062  HB  VAL   125     -38.424 -23.935  37.510  1.00  0.00      1S   H  
ATOM   2063 HG11 VAL   125     -36.731 -23.562  39.978  1.00  0.00      1S   H  
ATOM   2064 HG12 VAL   125     -37.897 -22.450  39.191  1.00  0.00      1S   H  
ATOM   2065 HG13 VAL   125     -36.265 -22.692  38.474  1.00  0.00      1S   H  
ATOM   2066 HG21 VAL   125     -36.905 -25.793  36.636  1.00  0.00      1S   H  
ATOM   2067 HG22 VAL   125     -35.636 -25.193  37.738  1.00  0.00      1S   H  
ATOM   2068 HG23 VAL   125     -36.287 -24.118  36.447  1.00  0.00      1S   H  
ATOM   2069  N   TRP   126     -40.184 -24.449  40.013  1.00  1.00      1S   N  
ATOM   2070  CA  TRP   126     -41.006 -23.896  41.066  1.00  1.00      1S   C  
ATOM   2071  C   TRP   126     -41.347 -24.907  42.154  1.00  1.00      1S   C  
ATOM   2072  O   TRP   126     -41.319 -24.568  43.335  1.00  1.00      1S   O  
ATOM   2073  CB  TRP   126     -42.311 -23.266  40.509  1.00  1.00      1S   C  
ATOM   2074  CG  TRP   126     -42.092 -22.007  39.689  1.00  1.00      1S   C  
ATOM   2075  CD1 TRP   126     -42.263 -21.785  38.351  1.00  1.00      1S   C  
ATOM   2076  CD2 TRP   126     -41.716 -20.743  40.256  1.00  1.00      1S   C  
ATOM   2077  CE2 TRP   126     -41.684 -19.812  39.196  1.00  1.00      1S   C  
ATOM   2078  CE3 TRP   126     -41.440 -20.357  41.562  1.00  1.00      1S   C  
ATOM   2079  NE1 TRP   126     -41.999 -20.476  38.040  1.00  1.00      1S   N  
ATOM   2080  CZ2 TRP   126     -41.405 -18.479  39.433  1.00  1.00      1S   C  
ATOM   2081  CZ3 TRP   126     -41.138 -19.009  41.788  1.00  1.00      1S   C  
ATOM   2082  CH2 TRP   126     -41.133 -18.082  40.740  1.00  1.00      1S   C  
ATOM   2083  HN  TRP   126     -40.588 -24.445  39.099  1.00  0.00      1S   H  
ATOM   2084  HA  TRP   126     -40.426 -23.114  41.537  1.00  0.00      1S   H  
ATOM   2085  HB1 TRP   126     -42.973 -22.982  41.356  1.00  0.00      1S   H  
ATOM   2086  HB2 TRP   126     -42.855 -24.004  39.887  1.00  0.00      1S   H  
ATOM   2087  HD1 TRP   126     -42.585 -22.515  37.633  1.00  0.00      1S   H  
ATOM   2088  HE1 TRP   126     -42.007 -20.086  37.145  1.00  0.00      1S   H  
ATOM   2089  HE3 TRP   126     -41.466 -21.049  42.389  1.00  0.00      1S   H  
ATOM   2090  HZ2 TRP   126     -41.455 -17.741  38.657  1.00  0.00      1S   H  
ATOM   2091  HZ3 TRP   126     -40.928 -18.675  42.784  1.00  0.00      1S   H  
ATOM   2092  HH2 TRP   126     -40.955 -17.040  40.935  1.00  0.00      1S   H  
ATOM   2093  N   VAL   127     -41.656 -26.175  41.786  1.00  1.00      1S   N  
ATOM   2094  CA  VAL   127     -42.065 -27.226  42.706  1.00  1.00      1S   C  
ATOM   2095  C   VAL   127     -40.913 -27.765  43.511  1.00  1.00      1S   C  
ATOM   2096  O   VAL   127     -41.002 -27.905  44.730  1.00  1.00      1S   O  
ATOM   2097  CB  VAL   127     -42.698 -28.400  41.959  1.00  1.00      1S   C  
ATOM   2098  CG1 VAL   127     -42.904 -29.642  42.863  1.00  1.00      1S   C  
ATOM   2099  CG2 VAL   127     -44.045 -27.922  41.390  1.00  1.00      1S   C  
ATOM   2100  HN  VAL   127     -41.658 -26.431  40.822  1.00  0.00      1S   H  
ATOM   2101  HA  VAL   127     -42.785 -26.810  43.397  1.00  0.00      1S   H  
ATOM   2102  HB  VAL   127     -42.041 -28.697  41.110  1.00  0.00      1S   H  
ATOM   2103 HG11 VAL   127     -43.419 -29.358  43.804  1.00  0.00      1S   H  
ATOM   2104 HG12 VAL   127     -41.936 -30.125  43.115  1.00  0.00      1S   H  
ATOM   2105 HG13 VAL   127     -43.524 -30.396  42.333  1.00  0.00      1S   H  
ATOM   2106 HG21 VAL   127     -43.912 -27.057  40.711  1.00  0.00      1S   H  
ATOM   2107 HG22 VAL   127     -44.722 -27.618  42.217  1.00  0.00      1S   H  
ATOM   2108 HG23 VAL   127     -44.529 -28.743  40.820  1.00  0.00      1S   H  
ATOM   2109  N   LEU   128     -39.817 -28.135  42.820  1.00  1.00      1S   N  
ATOM   2110  CA  LEU   128     -38.767 -28.961  43.357  1.00  1.00      1S   C  
ATOM   2111  C   LEU   128     -37.989 -28.236  44.402  1.00  1.00      1S   C  
ATOM   2112  O   LEU   128     -37.558 -28.818  45.392  1.00  1.00      1S   O  
ATOM   2113  CB  LEU   128     -37.771 -29.378  42.257  1.00  1.00      1S   C  
ATOM   2114  CG  LEU   128     -36.598 -30.260  42.744  1.00  1.00      1S   C  
ATOM   2115  CD1 LEU   128     -37.086 -31.529  43.470  1.00  1.00      1S   C  
ATOM   2116  CD2 LEU   128     -35.662 -30.600  41.576  1.00  1.00      1S   C  
ATOM   2117  HN  LEU   128     -39.742 -27.939  41.843  1.00  0.00      1S   H  
ATOM   2118  HA  LEU   128     -39.229 -29.832  43.801  1.00  0.00      1S   H  
ATOM   2119  HB1 LEU   128     -37.357 -28.464  41.774  1.00  0.00      1S   H  
ATOM   2120  HB2 LEU   128     -38.331 -29.936  41.475  1.00  0.00      1S   H  
ATOM   2121  HG  LEU   128     -35.991 -29.671  43.471  1.00  0.00      1S   H  
ATOM   2122 HD11 LEU   128     -37.797 -32.090  42.828  1.00  0.00      1S   H  
ATOM   2123 HD12 LEU   128     -37.597 -31.271  44.420  1.00  0.00      1S   H  
ATOM   2124 HD13 LEU   128     -36.226 -32.187  43.714  1.00  0.00      1S   H  
ATOM   2125 HD21 LEU   128     -35.285 -29.668  41.104  1.00  0.00      1S   H  
ATOM   2126 HD22 LEU   128     -36.204 -31.195  40.811  1.00  0.00      1S   H  
ATOM   2127 HD23 LEU   128     -34.794 -31.189  41.941  1.00  0.00      1S   H  
ATOM   2128  N   SER   129     -37.806 -26.922  44.203  1.00  1.00      1S   N  
ATOM   2129  CA  SER   129     -37.060 -26.077  45.089  1.00  1.00      1S   C  
ATOM   2130  C   SER   129     -37.694 -26.005  46.445  1.00  1.00      1S   C  
ATOM   2131  O   SER   129     -37.014 -26.075  47.466  1.00  1.00      1S   O  
ATOM   2132  CB  SER   129     -36.957 -24.657  44.509  1.00  1.00      1S   C  
ATOM   2133  OG  SER   129     -38.189 -23.954  44.415  1.00  1.00      1S   O  
ATOM   2134  HN  SER   129     -38.187 -26.467  43.400  1.00  0.00      1S   H  
ATOM   2135  HA  SER   129     -36.073 -26.506  45.198  1.00  0.00      1S   H  
ATOM   2136  HB1 SER   129     -36.532 -24.698  43.502  1.00  0.00      1S   H  
ATOM   2137  HB2 SER   129     -36.264 -24.072  45.110  1.00  0.00      1S   H  
ATOM   2138  HG1 SER   129     -37.951 -23.027  44.326  1.00  0.00      1S   H  
ATOM   2139  N   PHE   130     -39.045 -25.923  46.448  1.00  1.00      1S   N  
ATOM   2140  CA  PHE   130     -39.873 -25.953  47.619  1.00  1.00      1S   C  
ATOM   2141  C   PHE   130     -39.678 -27.279  48.297  1.00  1.00      1S   C  
ATOM   2142  O   PHE   130     -39.534 -27.318  49.508  1.00  1.00      1S   O  
ATOM   2143  CB  PHE   130     -41.372 -25.760  47.275  1.00  1.00      1S   C  
ATOM   2144  CG  PHE   130     -42.209 -25.645  48.524  1.00  1.00      1S   C  
ATOM   2145  CD1 PHE   130     -42.435 -24.391  49.096  1.00  1.00      1S   C  
ATOM   2146  CD2 PHE   130     -42.750 -26.780  49.154  1.00  1.00      1S   C  
ATOM   2147  CE1 PHE   130     -43.256 -24.247  50.212  1.00  1.00      1S   C  
ATOM   2148  CE2 PHE   130     -43.498 -26.651  50.333  1.00  1.00      1S   C  
ATOM   2149  CZ  PHE   130     -43.767 -25.379  50.853  1.00  1.00      1S   C  
ATOM   2150  HN  PHE   130     -39.538 -25.859  45.582  1.00  0.00      1S   H  
ATOM   2151  HA  PHE   130     -39.536 -25.164  48.277  1.00  0.00      1S   H  
ATOM   2152  HB1 PHE   130     -41.761 -26.605  46.671  1.00  0.00      1S   H  
ATOM   2153  HB2 PHE   130     -41.499 -24.828  46.683  1.00  0.00      1S   H  
ATOM   2154  HD1 PHE   130     -41.965 -23.527  48.676  1.00  0.00      1S   H  
ATOM   2155  HD2 PHE   130     -42.565 -27.762  48.744  1.00  0.00      1S   H  
ATOM   2156  HE1 PHE   130     -43.496 -23.259  50.566  1.00  0.00      1S   H  
ATOM   2157  HE2 PHE   130     -43.881 -27.529  50.829  1.00  0.00      1S   H  
ATOM   2158  HZ  PHE   130     -44.365 -25.269  51.745  1.00  0.00      1S   H  
ATOM   2159  N   THR   131     -39.640 -28.384  47.522  1.00  1.00      1S   N  
ATOM   2160  CA  THR   131     -39.469 -29.729  48.028  1.00  1.00      1S   C  
ATOM   2161  C   THR   131     -38.130 -29.923  48.708  1.00  1.00      1S   C  
ATOM   2162  O   THR   131     -38.090 -30.511  49.775  1.00  1.00      1S   O  
ATOM   2163  CB  THR   131     -39.671 -30.786  46.956  1.00  1.00      1S   C  
ATOM   2164  CG2 THR   131     -39.493 -32.207  47.532  1.00  1.00      1S   C  
ATOM   2165  OG1 THR   131     -40.982 -30.669  46.415  1.00  1.00      1S   O  
ATOM   2166  HN  THR   131     -39.743 -28.304  46.533  1.00  0.00      1S   H  
ATOM   2167  HA  THR   131     -40.231 -29.873  48.784  1.00  0.00      1S   H  
ATOM   2168  HB  THR   131     -38.948 -30.648  46.126  1.00  0.00      1S   H  
ATOM   2169  HG1 THR   131     -41.019 -29.820  45.967  1.00  0.00      1S   H  
ATOM   2170 HG21 THR   131     -40.127 -32.343  48.433  1.00  0.00      1S   H  
ATOM   2171 HG22 THR   131     -38.434 -32.389  47.813  1.00  0.00      1S   H  
ATOM   2172 HG23 THR   131     -39.777 -32.969  46.777  1.00  0.00      1S   H  
ATOM   2173  N   ILE   132     -36.995 -29.429  48.156  1.00  1.00      1S   N  
ATOM   2174  CA  ILE   132     -35.678 -29.555  48.776  1.00  1.00      1S   C  
ATOM   2175  C   ILE   132     -35.643 -28.772  50.073  1.00  1.00      1S   C  
ATOM   2176  O   ILE   132     -35.080 -29.207  51.077  1.00  1.00      1S   O  
ATOM   2177  CB  ILE   132     -34.553 -29.073  47.855  1.00  1.00      1S   C  
ATOM   2178  CG1 ILE   132     -34.497 -29.947  46.578  1.00  1.00      1S   C  
ATOM   2179  CG2 ILE   132     -33.183 -29.088  48.583  1.00  1.00      1S   C  
ATOM   2180  CD  ILE   132     -33.545 -29.397  45.509  1.00  1.00      1S   C  
ATOM   2181  HN  ILE   132     -37.019 -28.966  47.271  1.00  0.00      1S   H  
ATOM   2182  HA  ILE   132     -35.519 -30.599  49.013  1.00  0.00      1S   H  
ATOM   2183  HB  ILE   132     -34.772 -28.026  47.545  1.00  0.00      1S   H  
ATOM   2184 HG11 ILE   132     -35.509 -30.021  46.129  1.00  0.00      1S   H  
ATOM   2185 HG12 ILE   132     -34.181 -30.976  46.857  1.00  0.00      1S   H  
ATOM   2186 HG21 ILE   132     -32.947 -30.115  48.933  1.00  0.00      1S   H  
ATOM   2187 HG22 ILE   132     -33.172 -28.402  49.454  1.00  0.00      1S   H  
ATOM   2188 HG23 ILE   132     -32.374 -28.755  47.902  1.00  0.00      1S   H  
ATOM   2189  HD1 ILE   132     -32.490 -29.450  45.851  1.00  0.00      1S   H  
ATOM   2190  HD2 ILE   132     -33.792 -28.337  45.284  1.00  0.00      1S   H  
ATOM   2191  HD3 ILE   132     -33.636 -29.987  44.573  1.00  0.00      1S   H  
ATOM   2192  N   SER   133     -36.288 -27.592  50.067  1.00  1.00      1S   N  
ATOM   2193  CA  SER   133     -36.374 -26.689  51.186  1.00  1.00      1S   C  
ATOM   2194  C   SER   133     -37.289 -27.202  52.284  1.00  1.00      1S   C  
ATOM   2195  O   SER   133     -37.042 -26.955  53.459  1.00  1.00      1S   O  
ATOM   2196  CB  SER   133     -36.885 -25.322  50.695  1.00  1.00      1S   C  
ATOM   2197  OG  SER   133     -35.967 -24.784  49.753  1.00  1.00      1S   O  
ATOM   2198  HN  SER   133     -36.726 -27.269  49.230  1.00  0.00      1S   H  
ATOM   2199  HA  SER   133     -35.382 -26.571  51.602  1.00  0.00      1S   H  
ATOM   2200  HB1 SER   133     -36.985 -24.609  51.541  1.00  0.00      1S   H  
ATOM   2201  HB2 SER   133     -37.871 -25.428  50.195  1.00  0.00      1S   H  
ATOM   2202  HG1 SER   133     -36.231 -25.112  48.886  1.00  0.00      1S   H  
ATOM   2203  N   CYS   134     -38.366 -27.934  51.920  1.00  1.00      1S   N  
ATOM   2204  CA  CYS   134     -39.418 -28.444  52.781  1.00  1.00      1S   C  
ATOM   2205  C   CYS   134     -38.935 -29.420  53.859  1.00  1.00      1S   C  
ATOM   2206  O   CYS   134     -39.306 -29.172  55.006  1.00  1.00      1S   O  
ATOM   2207  CB  CYS   134     -40.603 -29.006  51.947  1.00  1.00      1S   C  
ATOM   2208  SG  CYS   134     -42.019 -29.583  52.936  1.00  1.00      1S   S  
ATOM   2209  HN  CYS   134     -38.543 -28.069  50.945  1.00  0.00      1S   H  
ATOM   2210  HA  CYS   134     -39.803 -27.580  53.307  1.00  0.00      1S   H  
ATOM   2211  HB1 CYS   134     -40.240 -29.816  51.284  1.00  0.00      1S   H  
ATOM   2212  HB2 CYS   134     -40.956 -28.199  51.271  1.00  0.00      1S   H  
ATOM   2213  HG1 CYS   134     -41.265 -30.278  53.777  1.00  0.00      1S   H  
ATOM   2214  N   PRO   135     -38.109 -30.465  53.647  1.00  1.00      1S   N  
ATOM   2215  CA  PRO   135     -37.360 -31.161  54.675  1.00  1.00      1S   C  
ATOM   2216  C   PRO   135     -36.636 -30.386  55.733  1.00  1.00      1S   C  
ATOM   2217  O   PRO   135     -36.245 -30.998  56.723  1.00  1.00      1S   O  
ATOM   2218  CB  PRO   135     -36.323 -31.940  53.822  1.00  1.00      1S   C  
ATOM   2219  CG  PRO   135     -36.890 -31.940  52.390  1.00  1.00      1S   C  
ATOM   2220  CD  PRO   135     -38.320 -31.490  52.627  1.00  1.00      1S   C  
ATOM   2221  HA  PRO   135     -38.071 -31.787  55.193  1.00  0.00      1S   H  
ATOM   2222  HB1 PRO   135     -36.202 -32.970  54.209  1.00  0.00      1S   H  
ATOM   2223  HB2 PRO   135     -35.332 -31.435  53.802  1.00  0.00      1S   H  
ATOM   2224  HG1 PRO   135     -36.380 -31.152  51.794  1.00  0.00      1S   H  
ATOM   2225  HG2 PRO   135     -36.787 -32.912  51.875  1.00  0.00      1S   H  
ATOM   2226  HD1 PRO   135     -38.877 -31.154  51.747  1.00  0.00      1S   H  
ATOM   2227  HD2 PRO   135     -38.881 -32.334  53.095  1.00  0.00      1S   H  
ATOM   2228  N   LEU   136     -36.428 -29.074  55.562  1.00  1.00      1S   N  
ATOM   2229  CA  LEU   136     -35.715 -28.296  56.522  1.00  1.00      1S   C  
ATOM   2230  C   LEU   136     -36.710 -27.618  57.425  1.00  1.00      1S   C  
ATOM   2231  O   LEU   136     -36.611 -27.711  58.647  1.00  1.00      1S   O  
ATOM   2232  CB  LEU   136     -34.797 -27.310  55.777  1.00  1.00      1S   C  
ATOM   2233  CG  LEU   136     -33.931 -26.418  56.672  1.00  1.00      1S   C  
ATOM   2234  CD1 LEU   136     -32.838 -25.737  55.836  1.00  1.00      1S   C  
ATOM   2235  CD2 LEU   136     -34.796 -25.371  57.371  1.00  1.00      1S   C  
ATOM   2236  HN  LEU   136     -36.755 -28.588  54.753  1.00  0.00      1S   H  
ATOM   2237  HA  LEU   136     -35.090 -28.932  57.134  1.00  0.00      1S   H  
ATOM   2238  HB1 LEU   136     -35.392 -26.653  55.110  1.00  0.00      1S   H  
ATOM   2239  HB2 LEU   136     -34.123 -27.912  55.127  1.00  0.00      1S   H  
ATOM   2240  HG  LEU   136     -33.430 -27.050  57.441  1.00  0.00      1S   H  
ATOM   2241 HD11 LEU   136     -33.287 -24.996  55.141  1.00  0.00      1S   H  
ATOM   2242 HD12 LEU   136     -32.287 -26.496  55.246  1.00  0.00      1S   H  
ATOM   2243 HD13 LEU   136     -32.112 -25.215  56.491  1.00  0.00      1S   H  
ATOM   2244 HD21 LEU   136     -35.147 -25.713  58.366  1.00  0.00      1S   H  
ATOM   2245 HD22 LEU   136     -35.666 -25.114  56.735  1.00  0.00      1S   H  
ATOM   2246 HD23 LEU   136     -34.228 -24.466  57.516  1.00  0.00      1S   H  
ATOM   2247  N   LEU   137     -37.669 -26.872  56.834  1.00  1.00      1S   N  
ATOM   2248  CA  LEU   137     -38.489 -25.903  57.527  1.00  1.00      1S   C  
ATOM   2249  C   LEU   137     -39.448 -26.540  58.466  1.00  1.00      1S   C  
ATOM   2250  O   LEU   137     -39.875 -25.921  59.441  1.00  1.00      1S   O  
ATOM   2251  CB  LEU   137     -39.337 -25.124  56.523  1.00  1.00      1S   C  
ATOM   2252  CG  LEU   137     -38.472 -24.393  55.490  1.00  1.00      1S   C  
ATOM   2253  CD1 LEU   137     -39.367 -23.945  54.345  1.00  1.00      1S   C  
ATOM   2254  CD2 LEU   137     -37.749 -23.215  56.146  1.00  1.00      1S   C  
ATOM   2255  HN  LEU   137     -37.768 -26.865  55.842  1.00  0.00      1S   H  
ATOM   2256  HA  LEU   137     -37.845 -25.241  58.089  1.00  0.00      1S   H  
ATOM   2257  HB1 LEU   137     -39.971 -24.373  57.050  1.00  0.00      1S   H  
ATOM   2258  HB2 LEU   137     -40.016 -25.823  55.984  1.00  0.00      1S   H  
ATOM   2259  HG  LEU   137     -37.708 -25.075  55.058  1.00  0.00      1S   H  
ATOM   2260 HD11 LEU   137     -40.216 -23.387  54.788  1.00  0.00      1S   H  
ATOM   2261 HD12 LEU   137     -39.781 -24.811  53.790  1.00  0.00      1S   H  
ATOM   2262 HD13 LEU   137     -38.811 -23.290  53.642  1.00  0.00      1S   H  
ATOM   2263 HD21 LEU   137     -36.971 -23.549  56.860  1.00  0.00      1S   H  
ATOM   2264 HD22 LEU   137     -38.490 -22.612  56.713  1.00  0.00      1S   H  
ATOM   2265 HD23 LEU   137     -37.269 -22.576  55.376  1.00  0.00      1S   H  
ATOM   2266  N   PHE   138     -39.775 -27.817  58.170  1.00  1.00      1S   N  
ATOM   2267  CA  PHE   138     -40.579 -28.680  58.982  1.00  1.00      1S   C  
ATOM   2268  C   PHE   138     -39.747 -29.079  60.183  1.00  1.00      1S   C  
ATOM   2269  O   PHE   138     -39.156 -30.156  60.243  1.00  1.00      1S   O  
ATOM   2270  CB  PHE   138     -41.044 -29.907  58.158  1.00  1.00      1S   C  
ATOM   2271  CG  PHE   138     -42.119 -30.662  58.888  1.00  1.00      1S   C  
ATOM   2272  CD1 PHE   138     -43.465 -30.280  58.760  1.00  1.00      1S   C  
ATOM   2273  CD2 PHE   138     -41.792 -31.734  59.735  1.00  1.00      1S   C  
ATOM   2274  CE1 PHE   138     -44.465 -30.954  59.471  1.00  1.00      1S   C  
ATOM   2275  CE2 PHE   138     -42.786 -32.398  60.461  1.00  1.00      1S   C  
ATOM   2276  CZ  PHE   138     -44.124 -32.009  60.327  1.00  1.00      1S   C  
ATOM   2277  HN  PHE   138     -39.399 -28.243  57.349  1.00  0.00      1S   H  
ATOM   2278  HA  PHE   138     -41.437 -28.111  59.315  1.00  0.00      1S   H  
ATOM   2279  HB1 PHE   138     -40.197 -30.588  57.927  1.00  0.00      1S   H  
ATOM   2280  HB2 PHE   138     -41.473 -29.557  57.193  1.00  0.00      1S   H  
ATOM   2281  HD1 PHE   138     -43.730 -29.457  58.112  1.00  0.00      1S   H  
ATOM   2282  HD2 PHE   138     -40.763 -32.044  59.841  1.00  0.00      1S   H  
ATOM   2283  HE1 PHE   138     -45.497 -30.656  59.365  1.00  0.00      1S   H  
ATOM   2284  HE2 PHE   138     -42.519 -33.209  61.122  1.00  0.00      1S   H  
ATOM   2285  HZ  PHE   138     -44.893 -32.525  60.883  1.00  0.00      1S   H  
ATOM   2286  N   GLY   139     -39.686 -28.153  61.162  1.00  1.00      1S   N  
ATOM   2287  CA  GLY   139     -38.938 -28.277  62.380  1.00  1.00      1S   C  
ATOM   2288  C   GLY   139     -37.691 -27.450  62.299  1.00  1.00      1S   C  
ATOM   2289  O   GLY   139     -36.651 -27.899  61.824  1.00  1.00      1S   O  
ATOM   2290  HN  GLY   139     -40.140 -27.274  61.025  1.00  0.00      1S   H  
ATOM   2291  HA1 GLY   139     -38.662 -29.308  62.543  1.00  0.00      1S   H  
ATOM   2292  HA2 GLY   139     -39.563 -27.870  63.162  1.00  0.00      1S   H  
ATOM   2293  N   LEU   140     -37.783 -26.212  62.817  1.00  1.00      1S   N  
ATOM   2294  CA  LEU   140     -36.671 -25.347  63.117  1.00  1.00      1S   C  
ATOM   2295  C   LEU   140     -36.523 -25.219  64.619  1.00  1.00      1S   C  
ATOM   2296  O   LEU   140     -35.405 -25.237  65.130  1.00  1.00      1S   O  
ATOM   2297  CB  LEU   140     -36.838 -23.940  62.497  1.00  1.00      1S   C  
ATOM   2298  CG  LEU   140     -38.081 -23.115  62.930  1.00  1.00      1S   C  
ATOM   2299  CD1 LEU   140     -38.045 -21.762  62.258  1.00  1.00      1S   C  
ATOM   2300  CD2 LEU   140     -39.463 -23.734  62.679  1.00  1.00      1S   C  
ATOM   2301  HN  LEU   140     -38.672 -25.830  63.048  1.00  0.00      1S   H  
ATOM   2302  HA  LEU   140     -35.759 -25.782  62.730  1.00  0.00      1S   H  
ATOM   2303  HB1 LEU   140     -36.867 -24.055  61.390  1.00  0.00      1S   H  
ATOM   2304  HB2 LEU   140     -35.925 -23.345  62.729  1.00  0.00      1S   H  
ATOM   2305  HG  LEU   140     -38.004 -22.909  64.020  1.00  0.00      1S   H  
ATOM   2306 HD11 LEU   140     -37.827 -21.860  61.174  1.00  0.00      1S   H  
ATOM   2307 HD12 LEU   140     -37.240 -21.187  62.760  1.00  0.00      1S   H  
ATOM   2308 HD13 LEU   140     -39.006 -21.219  62.379  1.00  0.00      1S   H  
ATOM   2309 HD21 LEU   140     -39.675 -24.530  63.421  1.00  0.00      1S   H  
ATOM   2310 HD22 LEU   140     -39.515 -24.154  61.653  1.00  0.00      1S   H  
ATOM   2311 HD23 LEU   140     -40.251 -22.957  62.786  1.00  0.00      1S   H  
ATOM   2312  N   ASN   141     -37.659 -25.064  65.350  1.00  1.00      1S   N  
ATOM   2313  CA  ASN   141     -37.698 -24.644  66.731  1.00  1.00      1S   C  
ATOM   2314  C   ASN   141     -39.015 -25.095  67.320  1.00  1.00      1S   C  
ATOM   2315  O   ASN   141     -40.058 -24.970  66.678  1.00  1.00      1S   O  
ATOM   2316  CB  ASN   141     -37.705 -23.089  66.879  1.00  1.00      1S   C  
ATOM   2317  CG  ASN   141     -36.310 -22.506  66.626  1.00  1.00      1S   C  
ATOM   2318  ND2 ASN   141     -36.188 -21.619  65.599  1.00  1.00      1S   N  
ATOM   2319  OD1 ASN   141     -35.359 -22.831  67.344  1.00  1.00      1S   O  
ATOM   2320  HN  ASN   141     -38.553 -25.134  64.917  1.00  0.00      1S   H  
ATOM   2321  HA  ASN   141     -36.887 -25.103  67.281  1.00  0.00      1S   H  
ATOM   2322  HB1 ASN   141     -38.001 -22.794  67.908  1.00  0.00      1S   H  
ATOM   2323  HB2 ASN   141     -38.442 -22.652  66.172  1.00  0.00      1S   H  
ATOM   2324 HD21 ASN   141     -35.291 -21.232  65.392  1.00  0.00      1S   H  
ATOM   2325 HD22 ASN   141     -36.999 -21.291  65.114  1.00  0.00      1S   H  
ATOM   2326  N   ASN   142     -38.993 -25.564  68.593  1.00  1.00      1S   N  
ATOM   2327  CA  ASN   142     -40.106 -25.391  69.510  1.00  1.00      1S   C  
ATOM   2328  C   ASN   142     -39.513 -24.521  70.586  1.00  1.00      1S   C  
ATOM   2329  O   ASN   142     -38.567 -24.928  71.259  1.00  1.00      1S   O  
ATOM   2330  CB  ASN   142     -40.648 -26.688  70.169  1.00  1.00      1S   C  
ATOM   2331  CG  ASN   142     -41.454 -27.505  69.153  1.00  1.00      1S   C  
ATOM   2332  ND2 ASN   142     -41.484 -28.855  69.357  1.00  1.00      1S   N  
ATOM   2333  OD1 ASN   142     -42.059 -26.958  68.225  1.00  1.00      1S   O  
ATOM   2334  HN  ASN   142     -38.138 -25.836  69.029  1.00  0.00      1S   H  
ATOM   2335  HA  ASN   142     -40.906 -24.839  69.034  1.00  0.00      1S   H  
ATOM   2336  HB1 ASN   142     -41.332 -26.426  71.006  1.00  0.00      1S   H  
ATOM   2337  HB2 ASN   142     -39.809 -27.292  70.572  1.00  0.00      1S   H  
ATOM   2338 HD21 ASN   142     -42.008 -29.431  68.733  1.00  0.00      1S   H  
ATOM   2339 HD22 ASN   142     -40.998 -29.255  70.133  1.00  0.00      1S   H  
ATOM   2340  N   ALA   143     -40.017 -23.275  70.733  1.00  1.00      1S   N  
ATOM   2341  CA  ALA   143     -39.300 -22.279  71.492  1.00  1.00      1S   C  
ATOM   2342  C   ALA   143     -40.264 -21.244  72.001  1.00  1.00      1S   C  
ATOM   2343  O   ALA   143     -41.368 -21.094  71.479  1.00  1.00      1S   O  
ATOM   2344  CB  ALA   143     -38.226 -21.596  70.620  1.00  1.00      1S   C  
ATOM   2345  HN  ALA   143     -40.829 -22.957  70.250  1.00  0.00      1S   H  
ATOM   2346  HA  ALA   143     -38.839 -22.745  72.353  1.00  0.00      1S   H  
ATOM   2347  HB1 ALA   143     -38.689 -21.119  69.730  1.00  0.00      1S   H  
ATOM   2348  HB2 ALA   143     -37.501 -22.359  70.260  1.00  0.00      1S   H  
ATOM   2349  HB3 ALA   143     -37.664 -20.827  71.190  1.00  0.00      1S   H  
ATOM   2350  N   ASP   144     -39.851 -20.505  73.063  1.00  1.00      1S   N  
ATOM   2351  CA  ASP   144     -40.684 -19.540  73.759  1.00  1.00      1S   C  
ATOM   2352  C   ASP   144     -40.931 -18.355  72.875  1.00  1.00      1S   C  
ATOM   2353  O   ASP   144     -42.055 -17.870  72.755  1.00  1.00      1S   O  
ATOM   2354  CB  ASP   144     -40.029 -19.019  75.067  1.00  1.00      1S   C  
ATOM   2355  CG  ASP   144     -39.984 -20.110  76.137  1.00  1.00      1S   C  
ATOM   2356  OD1 ASP   144     -39.334 -19.854  77.190  1.00  1.00      1S   O  
ATOM   2357  OD2 ASP   144     -40.591 -21.190  75.933  1.00  1.00      1S   O1-
ATOM   2358  HN  ASP   144     -38.948 -20.642  73.461  1.00  0.00      1S   H  
ATOM   2359  HA  ASP   144     -41.640 -20.000  73.969  1.00  0.00      1S   H  
ATOM   2360  HB1 ASP   144     -40.613 -18.167  75.480  1.00  0.00      1S   H  
ATOM   2361  HB2 ASP   144     -38.995 -18.670  74.862  1.00  0.00      1S   H  
ATOM   2362  N   GLN   145     -39.857 -17.892  72.209  1.00  1.00      1S   N  
ATOM   2363  CA  GLN   145     -39.897 -16.838  71.238  1.00  1.00      1S   C  
ATOM   2364  C   GLN   145     -40.301 -17.435  69.922  1.00  1.00      1S   C  
ATOM   2365  O   GLN   145     -40.161 -18.638  69.706  1.00  1.00      1S   O  
ATOM   2366  CB  GLN   145     -38.490 -16.225  71.057  1.00  1.00      1S   C  
ATOM   2367  CG  GLN   145     -37.970 -15.577  72.354  1.00  1.00      1S   C  
ATOM   2368  CD  GLN   145     -36.519 -15.128  72.164  1.00  1.00      1S   C  
ATOM   2369  NE2 GLN   145     -36.213 -13.872  72.599  1.00  1.00      1S   N  
ATOM   2370  OE1 GLN   145     -35.688 -15.889  71.660  1.00  1.00      1S   O  
ATOM   2371  HN  GLN   145     -38.964 -18.317  72.333  1.00  0.00      1S   H  
ATOM   2372  HA  GLN   145     -40.610 -16.083  71.539  1.00  0.00      1S   H  
ATOM   2373  HB1 GLN   145     -38.501 -15.459  70.250  1.00  0.00      1S   H  
ATOM   2374  HB2 GLN   145     -37.789 -17.036  70.751  1.00  0.00      1S   H  
ATOM   2375  HG1 GLN   145     -37.998 -16.304  73.192  1.00  0.00      1S   H  
ATOM   2376  HG2 GLN   145     -38.618 -14.712  72.610  1.00  0.00      1S   H  
ATOM   2377 HE21 GLN   145     -35.333 -13.474  72.344  1.00  0.00      1S   H  
ATOM   2378 HE22 GLN   145     -36.907 -13.320  73.057  1.00  0.00      1S   H  
ATOM   2379  N   ASN   146     -40.777 -16.588  68.986  1.00  1.00      1S   N  
ATOM   2380  CA  ASN   146     -40.768 -16.965  67.595  1.00  1.00      1S   C  
ATOM   2381  C   ASN   146     -39.533 -16.350  67.029  1.00  1.00      1S   C  
ATOM   2382  O   ASN   146     -39.481 -15.149  66.781  1.00  1.00      1S   O  
ATOM   2383  CB  ASN   146     -41.967 -16.473  66.758  1.00  1.00      1S   C  
ATOM   2384  CG  ASN   146     -43.219 -17.210  67.226  1.00  1.00      1S   C  
ATOM   2385  ND2 ASN   146     -44.354 -16.460  67.330  1.00  1.00      1S   N  
ATOM   2386  OD1 ASN   146     -43.185 -18.420  67.477  1.00  1.00      1S   O  
ATOM   2387  HN  ASN   146     -40.984 -15.633  69.185  1.00  0.00      1S   H  
ATOM   2388  HA  ASN   146     -40.685 -18.040  67.486  1.00  0.00      1S   H  
ATOM   2389  HB1 ASN   146     -41.806 -16.715  65.683  1.00  0.00      1S   H  
ATOM   2390  HB2 ASN   146     -42.093 -15.375  66.863  1.00  0.00      1S   H  
ATOM   2391 HD21 ASN   146     -44.332 -15.488  67.098  1.00  0.00      1S   H  
ATOM   2392 HD22 ASN   146     -45.203 -16.898  67.617  1.00  0.00      1S   H  
ATOM   2393  N   GLU   147     -38.506 -17.188  66.809  1.00  1.00      1S   N  
ATOM   2394  CA  GLU   147     -37.412 -16.856  65.942  1.00  1.00      1S   C  
ATOM   2395  C   GLU   147     -37.513 -17.865  64.835  1.00  1.00      1S   C  
ATOM   2396  O   GLU   147     -37.541 -19.063  65.111  1.00  1.00      1S   O  
ATOM   2397  CB  GLU   147     -36.044 -16.989  66.635  1.00  1.00      1S   C  
ATOM   2398  CG  GLU   147     -35.800 -15.950  67.743  1.00  1.00      1S   C  
ATOM   2399  CD  GLU   147     -34.404 -16.118  68.348  1.00  1.00      1S   C  
ATOM   2400  OE1 GLU   147     -33.684 -17.079  67.964  1.00  1.00      1S   O  
ATOM   2401  OE2 GLU   147     -34.035 -15.273  69.204  1.00  1.00      1S   O1-
ATOM   2402  HN  GLU   147     -38.516 -18.126  67.148  1.00  0.00      1S   H  
ATOM   2403  HA  GLU   147     -37.522 -15.862  65.531  1.00  0.00      1S   H  
ATOM   2404  HB1 GLU   147     -35.252 -16.848  65.868  1.00  0.00      1S   H  
ATOM   2405  HB2 GLU   147     -35.945 -18.011  67.068  1.00  0.00      1S   H  
ATOM   2406  HG1 GLU   147     -36.557 -16.054  68.548  1.00  0.00      1S   H  
ATOM   2407  HG2 GLU   147     -35.879 -14.929  67.311  1.00  0.00      1S   H  
ATOM   2408  N   CYS   148     -37.610 -17.418  63.554  1.00  1.00      1S   N  
ATOM   2409  CA  CYS   148     -37.811 -18.333  62.440  1.00  1.00      1S   C  
ATOM   2410  C   CYS   148     -36.615 -18.389  61.501  1.00  1.00      1S   C  
ATOM   2411  O   CYS   148     -36.031 -17.366  61.148  1.00  1.00      1S   O  
ATOM   2412  CB  CYS   148     -39.175 -18.179  61.751  1.00  1.00      1S   C  
ATOM   2413  SG  CYS   148     -40.492 -18.614  62.924  1.00  1.00      1S   S  
ATOM   2414  HN  CYS   148     -37.595 -16.446  63.334  1.00  0.00      1S   H  
ATOM   2415  HA  CYS   148     -37.859 -19.316  62.857  1.00  0.00      1S   H  
ATOM   2416  HB1 CYS   148     -39.246 -18.888  60.903  1.00  0.00      1S   H  
ATOM   2417  HB2 CYS   148     -39.307 -17.155  61.348  1.00  0.00      1S   H  
ATOM   2418  HG1 CYS   148     -41.095 -19.470  62.109  1.00  0.00      1S   H  
ATOM   2419  N   ILE   149     -36.170 -19.651  61.206  1.00  1.00      1S   N  
ATOM   2420  CA  ILE   149     -34.784 -20.121  61.219  1.00  1.00      1S   C  
ATOM   2421  C   ILE   149     -34.729 -21.488  60.490  1.00  1.00      1S   C  
ATOM   2422  O   ILE   149     -35.714 -21.966  59.927  1.00  1.00      1S   O  
ATOM   2423  CB  ILE   149     -34.234 -20.236  62.683  1.00  1.00      1S   C  
ATOM   2424  CG1 ILE   149     -34.198 -18.892  63.443  1.00  1.00      1S   C  
ATOM   2425  CG2 ILE   149     -32.786 -20.777  62.788  1.00  1.00      1S   C  
ATOM   2426  CD  ILE   149     -33.937 -19.025  64.946  1.00  1.00      1S   C  
ATOM   2427  HN  ILE   149     -36.824 -20.403  61.224  1.00  0.00      1S   H  
ATOM   2428  HA  ILE   149     -34.193 -19.422  60.646  1.00  0.00      1S   H  
ATOM   2429  HB  ILE   149     -34.914 -20.921  63.239  1.00  0.00      1S   H  
ATOM   2430 HG11 ILE   149     -35.153 -18.354  63.380  1.00  0.00      1S   H  
ATOM   2431 HG12 ILE   149     -33.426 -18.247  62.970  1.00  0.00      1S   H  
ATOM   2432 HG21 ILE   149     -32.200 -20.482  61.893  1.00  0.00      1S   H  
ATOM   2433 HG22 ILE   149     -32.819 -21.878  62.880  1.00  0.00      1S   H  
ATOM   2434 HG23 ILE   149     -32.223 -20.414  63.662  1.00  0.00      1S   H  
ATOM   2435  HD1 ILE   149     -33.157 -19.762  65.208  1.00  0.00      1S   H  
ATOM   2436  HD2 ILE   149     -34.870 -19.330  65.461  1.00  0.00      1S   H  
ATOM   2437  HD3 ILE   149     -33.617 -18.042  65.348  1.00  0.00      1S   H  
ATOM   2438  N   ILE   150     -33.525 -22.118  60.465  1.00  1.00      1S   N  
ATOM   2439  CA  ILE   150     -33.125 -23.376  59.910  1.00  1.00      1S   C  
ATOM   2440  C   ILE   150     -32.377 -24.221  60.955  1.00  1.00      1S   C  
ATOM   2441  O   ILE   150     -32.543 -24.049  62.160  1.00  1.00      1S   O  
ATOM   2442  CB  ILE   150     -32.299 -23.132  58.657  1.00  1.00      1S   C  
ATOM   2443  CG1 ILE   150     -31.032 -22.298  58.895  1.00  1.00      1S   C  
ATOM   2444  CG2 ILE   150     -33.161 -22.371  57.617  1.00  1.00      1S   C  
ATOM   2445  CD  ILE   150     -30.214 -22.223  57.607  1.00  1.00      1S   C  
ATOM   2446  HN  ILE   150     -32.768 -21.668  60.928  1.00  0.00      1S   H  
ATOM   2447  HA  ILE   150     -34.016 -23.933  59.660  1.00  0.00      1S   H  
ATOM   2448  HB  ILE   150     -32.008 -24.114  58.223  1.00  0.00      1S   H  
ATOM   2449 HG11 ILE   150     -30.422 -22.741  59.709  1.00  0.00      1S   H  
ATOM   2450 HG12 ILE   150     -31.315 -21.269  59.208  1.00  0.00      1S   H  
ATOM   2451 HG21 ILE   150     -32.949 -21.284  57.641  1.00  0.00      1S   H  
ATOM   2452 HG22 ILE   150     -34.244 -22.508  57.811  1.00  0.00      1S   H  
ATOM   2453 HG23 ILE   150     -32.940 -22.758  56.599  1.00  0.00      1S   H  
ATOM   2454  HD1 ILE   150     -30.783 -21.757  56.777  1.00  0.00      1S   H  
ATOM   2455  HD2 ILE   150     -29.931 -23.250  57.292  1.00  0.00      1S   H  
ATOM   2456  HD3 ILE   150     -29.297 -21.624  57.761  1.00  0.00      1S   H  
ATOM   2457  N   ALA   151     -31.582 -25.221  60.501  1.00  1.00      1S   N  
ATOM   2458  CA  ALA   151     -31.369 -26.478  61.191  1.00  1.00      1S   C  
ATOM   2459  C   ALA   151     -30.035 -26.503  61.907  1.00  1.00      1S   C  
ATOM   2460  O   ALA   151     -29.317 -25.511  61.914  1.00  1.00      1S   O  
ATOM   2461  CB  ALA   151     -31.453 -27.603  60.140  1.00  1.00      1S   C  
ATOM   2462  HN  ALA   151     -31.241 -25.212  59.566  1.00  0.00      1S   H  
ATOM   2463  HA  ALA   151     -32.150 -26.620  61.925  1.00  0.00      1S   H  
ATOM   2464  HB1 ALA   151     -30.663 -27.473  59.369  1.00  0.00      1S   H  
ATOM   2465  HB2 ALA   151     -32.437 -27.542  59.624  1.00  0.00      1S   H  
ATOM   2466  HB3 ALA   151     -31.364 -28.611  60.593  1.00  0.00      1S   H  
ATOM   2467  N   ASN   152     -29.648 -27.630  62.562  1.00  1.00      1S   N  
ATOM   2468  CA  ASN   152     -28.351 -27.730  63.224  1.00  1.00      1S   C  
ATOM   2469  C   ASN   152     -27.265 -27.900  62.182  1.00  1.00      1S   C  
ATOM   2470  O   ASN   152     -27.613 -28.229  61.048  1.00  1.00      1S   O  
ATOM   2471  CB  ASN   152     -28.304 -28.896  64.250  1.00  1.00      1S   C  
ATOM   2472  CG  ASN   152     -29.010 -28.464  65.540  1.00  1.00      1S   C  
ATOM   2473  ND2 ASN   152     -29.445 -29.477  66.342  1.00  1.00      1S   N  
ATOM   2474  OD1 ASN   152     -29.147 -27.273  65.837  1.00  1.00      1S   O  
ATOM   2475  HN  ASN   152     -30.236 -28.432  62.629  1.00  0.00      1S   H  
ATOM   2476  HA  ASN   152     -28.160 -26.785  63.714  1.00  0.00      1S   H  
ATOM   2477  HB1 ASN   152     -27.264 -29.163  64.527  1.00  0.00      1S   H  
ATOM   2478  HB2 ASN   152     -28.782 -29.799  63.822  1.00  0.00      1S   H  
ATOM   2479 HD21 ASN   152     -29.908 -29.255  67.199  1.00  0.00      1S   H  
ATOM   2480 HD22 ASN   152     -29.290 -30.427  66.076  1.00  0.00      1S   H  
ATOM   2481  N   PRO   153     -25.968 -27.667  62.475  1.00  1.00      1S   N  
ATOM   2482  CA  PRO   153     -24.984 -27.269  61.480  1.00  1.00      1S   C  
ATOM   2483  C   PRO   153     -24.794 -28.213  60.338  1.00  1.00      1S   C  
ATOM   2484  O   PRO   153     -24.502 -27.739  59.247  1.00  1.00      1S   O  
ATOM   2485  CB  PRO   153     -23.677 -27.220  62.272  1.00  1.00      1S   C  
ATOM   2486  CG  PRO   153     -24.107 -26.681  63.631  1.00  1.00      1S   C  
ATOM   2487  CD  PRO   153     -25.463 -27.361  63.826  1.00  1.00      1S   C  
ATOM   2488  HA  PRO   153     -25.294 -26.313  61.078  1.00  0.00      1S   H  
ATOM   2489  HB1 PRO   153     -22.906 -26.608  61.778  1.00  0.00      1S   H  
ATOM   2490  HB2 PRO   153     -23.263 -28.243  62.421  1.00  0.00      1S   H  
ATOM   2491  HG1 PRO   153     -23.384 -26.939  64.432  1.00  0.00      1S   H  
ATOM   2492  HG2 PRO   153     -24.237 -25.578  63.584  1.00  0.00      1S   H  
ATOM   2493  HD1 PRO   153     -25.313 -28.324  64.362  1.00  0.00      1S   H  
ATOM   2494  HD2 PRO   153     -26.149 -26.701  64.397  1.00  0.00      1S   H  
ATOM   2495  N   ALA   154     -24.969 -29.537  60.551  1.00  1.00      1S   N  
ATOM   2496  CA  ALA   154     -24.798 -30.538  59.522  1.00  1.00      1S   C  
ATOM   2497  C   ALA   154     -25.746 -30.276  58.368  1.00  1.00      1S   C  
ATOM   2498  O   ALA   154     -25.364 -30.316  57.201  1.00  1.00      1S   O  
ATOM   2499  CB  ALA   154     -25.044 -31.956  60.078  1.00  1.00      1S   C  
ATOM   2500  HN  ALA   154     -25.221 -29.879  61.453  1.00  0.00      1S   H  
ATOM   2501  HA  ALA   154     -23.781 -30.467  59.162  1.00  0.00      1S   H  
ATOM   2502  HB1 ALA   154     -26.092 -32.076  60.425  1.00  0.00      1S   H  
ATOM   2503  HB2 ALA   154     -24.372 -32.145  60.943  1.00  0.00      1S   H  
ATOM   2504  HB3 ALA   154     -24.834 -32.724  59.303  1.00  0.00      1S   H  
ATOM   2505  N   PHE   155     -27.006 -29.944  58.711  1.00  1.00      1S   N  
ATOM   2506  CA  PHE   155     -28.085 -29.693  57.793  1.00  1.00      1S   C  
ATOM   2507  C   PHE   155     -28.143 -28.285  57.255  1.00  1.00      1S   C  
ATOM   2508  O   PHE   155     -28.622 -28.109  56.135  1.00  1.00      1S   O  
ATOM   2509  CB  PHE   155     -29.437 -30.007  58.462  1.00  1.00      1S   C  
ATOM   2510  CG  PHE   155     -29.676 -31.485  58.388  1.00  1.00      1S   C  
ATOM   2511  CD1 PHE   155     -29.124 -32.370  59.330  1.00  1.00      1S   C  
ATOM   2512  CD2 PHE   155     -30.442 -32.002  57.331  1.00  1.00      1S   C  
ATOM   2513  CE1 PHE   155     -29.347 -33.749  59.223  1.00  1.00      1S   C  
ATOM   2514  CE2 PHE   155     -30.675 -33.378  57.227  1.00  1.00      1S   C  
ATOM   2515  CZ  PHE   155     -30.129 -34.251  58.175  1.00  1.00      1S   C  
ATOM   2516  HN  PHE   155     -27.260 -29.893  59.674  1.00  0.00      1S   H  
ATOM   2517  HA  PHE   155     -27.946 -30.332  56.930  1.00  0.00      1S   H  
ATOM   2518  HB1 PHE   155     -30.283 -29.504  57.945  1.00  0.00      1S   H  
ATOM   2519  HB2 PHE   155     -29.429 -29.691  59.527  1.00  0.00      1S   H  
ATOM   2520  HD1 PHE   155     -28.519 -31.988  60.139  1.00  0.00      1S   H  
ATOM   2521  HD2 PHE   155     -30.858 -31.332  56.593  1.00  0.00      1S   H  
ATOM   2522  HE1 PHE   155     -28.920 -34.424  59.950  1.00  0.00      1S   H  
ATOM   2523  HE2 PHE   155     -31.274 -33.762  56.415  1.00  0.00      1S   H  
ATOM   2524  HZ  PHE   155     -30.310 -35.313  58.096  1.00  0.00      1S   H  
ATOM   2525  N   VAL   156     -27.657 -27.232  57.974  1.00  1.00      1S   N  
ATOM   2526  CA  VAL   156     -27.599 -25.901  57.373  1.00  1.00      1S   C  
ATOM   2527  C   VAL   156     -26.596 -25.919  56.248  1.00  1.00      1S   C  
ATOM   2528  O   VAL   156     -26.845 -25.379  55.171  1.00  1.00      1S   O  
ATOM   2529  CB  VAL   156     -27.183 -24.756  58.276  1.00  1.00      1S   C  
ATOM   2530  CG1 VAL   156     -27.132 -23.460  57.438  1.00  1.00      1S   C  
ATOM   2531  CG2 VAL   156     -28.160 -24.584  59.440  1.00  1.00      1S   C  
ATOM   2532  HN  VAL   156     -27.298 -27.332  58.900  1.00  0.00      1S   H  
ATOM   2533  HA  VAL   156     -28.576 -25.674  56.968  1.00  0.00      1S   H  
ATOM   2534  HB  VAL   156     -26.179 -24.951  58.714  1.00  0.00      1S   H  
ATOM   2535 HG11 VAL   156     -27.939 -23.434  56.679  1.00  0.00      1S   H  
ATOM   2536 HG12 VAL   156     -26.158 -23.356  56.916  1.00  0.00      1S   H  
ATOM   2537 HG13 VAL   156     -27.259 -22.596  58.109  1.00  0.00      1S   H  
ATOM   2538 HG21 VAL   156     -29.037 -25.255  59.341  1.00  0.00      1S   H  
ATOM   2539 HG22 VAL   156     -28.521 -23.537  59.497  1.00  0.00      1S   H  
ATOM   2540 HG23 VAL   156     -27.633 -24.795  60.394  1.00  0.00      1S   H  
ATOM   2541  N   VAL   157     -25.448 -26.599  56.486  1.00  1.00      1S   N  
ATOM   2542  CA  VAL   157     -24.384 -26.791  55.527  1.00  1.00      1S   C  
ATOM   2543  C   VAL   157     -24.936 -27.453  54.297  1.00  1.00      1S   C  
ATOM   2544  O   VAL   157     -24.743 -26.952  53.197  1.00  1.00      1S   O  
ATOM   2545  CB  VAL   157     -23.229 -27.612  56.088  1.00  1.00      1S   C  
ATOM   2546  CG1 VAL   157     -22.225 -27.999  54.984  1.00  1.00      1S   C  
ATOM   2547  CG2 VAL   157     -22.503 -26.780  57.163  1.00  1.00      1S   C  
ATOM   2548  HN  VAL   157     -25.296 -27.034  57.372  1.00  0.00      1S   H  
ATOM   2549  HA  VAL   157     -24.020 -25.813  55.245  1.00  0.00      1S   H  
ATOM   2550  HB  VAL   157     -23.626 -28.541  56.554  1.00  0.00      1S   H  
ATOM   2551 HG11 VAL   157     -21.911 -27.088  54.430  1.00  0.00      1S   H  
ATOM   2552 HG12 VAL   157     -22.665 -28.724  54.269  1.00  0.00      1S   H  
ATOM   2553 HG13 VAL   157     -21.324 -28.467  55.433  1.00  0.00      1S   H  
ATOM   2554 HG21 VAL   157     -23.209 -26.340  57.892  1.00  0.00      1S   H  
ATOM   2555 HG22 VAL   157     -21.942 -25.947  56.691  1.00  0.00      1S   H  
ATOM   2556 HG23 VAL   157     -21.784 -27.427  57.711  1.00  0.00      1S   H  
ATOM   2557  N   TYR   158     -25.690 -28.564  54.451  1.00  1.00      1S   N  
ATOM   2558  CA  TYR   158     -26.242 -29.300  53.338  1.00  1.00      1S   C  
ATOM   2559  C   TYR   158     -27.148 -28.431  52.486  1.00  1.00      1S   C  
ATOM   2560  O   TYR   158     -26.979 -28.380  51.274  1.00  1.00      1S   O  
ATOM   2561  CB  TYR   158     -26.993 -30.564  53.827  1.00  1.00      1S   C  
ATOM   2562  CG  TYR   158     -27.493 -31.400  52.676  1.00  1.00      1S   C  
ATOM   2563  CD1 TYR   158     -26.615 -32.211  51.938  1.00  1.00      1S   C  
ATOM   2564  CD2 TYR   158     -28.845 -31.335  52.297  1.00  1.00      1S   C  
ATOM   2565  CE1 TYR   158     -27.084 -32.958  50.849  1.00  1.00      1S   C  
ATOM   2566  CE2 TYR   158     -29.318 -32.081  51.213  1.00  1.00      1S   C  
ATOM   2567  CZ  TYR   158     -28.437 -32.896  50.488  1.00  1.00      1S   C  
ATOM   2568  OH  TYR   158     -28.909 -33.625  49.377  1.00  1.00      1S   O  
ATOM   2569  HN  TYR   158     -25.878 -28.939  55.357  1.00  0.00      1S   H  
ATOM   2570  HA  TYR   158     -25.405 -29.604  52.723  1.00  0.00      1S   H  
ATOM   2571  HB1 TYR   158     -27.852 -30.282  54.473  1.00  0.00      1S   H  
ATOM   2572  HB2 TYR   158     -26.301 -31.193  54.427  1.00  0.00      1S   H  
ATOM   2573  HD1 TYR   158     -25.570 -32.255  52.207  1.00  0.00      1S   H  
ATOM   2574  HD2 TYR   158     -29.522 -30.692  52.840  1.00  0.00      1S   H  
ATOM   2575  HE1 TYR   158     -26.395 -33.572  50.287  1.00  0.00      1S   H  
ATOM   2576  HE2 TYR   158     -30.356 -32.011  50.925  1.00  0.00      1S   H  
ATOM   2577  HH  TYR   158     -28.170 -34.113  49.008  1.00  0.00      1S   H  
ATOM   2578  N   SER   159     -28.106 -27.703  53.104  1.00  1.00      1S   N  
ATOM   2579  CA  SER   159     -29.075 -26.900  52.387  1.00  1.00      1S   C  
ATOM   2580  C   SER   159     -28.439 -25.747  51.660  1.00  1.00      1S   C  
ATOM   2581  O   SER   159     -28.775 -25.486  50.508  1.00  1.00      1S   O  
ATOM   2582  CB  SER   159     -30.204 -26.359  53.298  1.00  1.00      1S   C  
ATOM   2583  OG  SER   159     -29.723 -25.498  54.327  1.00  1.00      1S   O  
ATOM   2584  HN  SER   159     -28.201 -27.725  54.097  1.00  0.00      1S   H  
ATOM   2585  HA  SER   159     -29.528 -27.540  51.642  1.00  0.00      1S   H  
ATOM   2586  HB1 SER   159     -30.725 -27.218  53.772  1.00  0.00      1S   H  
ATOM   2587  HB2 SER   159     -30.947 -25.800  52.687  1.00  0.00      1S   H  
ATOM   2588  HG1 SER   159     -29.141 -26.029  54.879  1.00  0.00      1S   H  
ATOM   2589  N   SER   160     -27.481 -25.049  52.318  1.00  1.00      1S   N  
ATOM   2590  CA  SER   160     -26.804 -23.899  51.767  1.00  1.00      1S   C  
ATOM   2591  C   SER   160     -26.006 -24.301  50.565  1.00  1.00      1S   C  
ATOM   2592  O   SER   160     -26.001 -23.601  49.563  1.00  1.00      1S   O  
ATOM   2593  CB  SER   160     -25.889 -23.160  52.781  1.00  1.00      1S   C  
ATOM   2594  OG  SER   160     -24.821 -23.962  53.272  1.00  1.00      1S   O  
ATOM   2595  HN  SER   160     -27.224 -25.296  53.251  1.00  0.00      1S   H  
ATOM   2596  HA  SER   160     -27.567 -23.206  51.440  1.00  0.00      1S   H  
ATOM   2597  HB1 SER   160     -26.499 -22.813  53.643  1.00  0.00      1S   H  
ATOM   2598  HB2 SER   160     -25.436 -22.273  52.293  1.00  0.00      1S   H  
ATOM   2599  HG1 SER   160     -25.224 -24.660  53.796  1.00  0.00      1S   H  
ATOM   2600  N   ILE   161     -25.346 -25.475  50.616  1.00  1.00      1S   N  
ATOM   2601  CA  ILE   161     -24.546 -25.962  49.524  1.00  1.00      1S   C  
ATOM   2602  C   ILE   161     -25.429 -26.356  48.364  1.00  1.00      1S   C  
ATOM   2603  O   ILE   161     -25.199 -25.902  47.247  1.00  1.00      1S   O  
ATOM   2604  CB  ILE   161     -23.641 -27.115  49.926  1.00  1.00      1S   C  
ATOM   2605  CG1 ILE   161     -22.596 -26.689  50.974  1.00  1.00      1S   C  
ATOM   2606  CG2 ILE   161     -22.910 -27.630  48.682  1.00  1.00      1S   C  
ATOM   2607  CD  ILE   161     -21.853 -27.904  51.540  1.00  1.00      1S   C  
ATOM   2608  HN  ILE   161     -25.368 -26.048  51.434  1.00  0.00      1S   H  
ATOM   2609  HA  ILE   161     -23.916 -25.151  49.191  1.00  0.00      1S   H  
ATOM   2610  HB  ILE   161     -24.257 -27.938  50.357  1.00  0.00      1S   H  
ATOM   2611 HG11 ILE   161     -23.086 -26.145  51.806  1.00  0.00      1S   H  
ATOM   2612 HG12 ILE   161     -21.872 -25.984  50.512  1.00  0.00      1S   H  
ATOM   2613 HG21 ILE   161     -22.636 -26.773  48.030  1.00  0.00      1S   H  
ATOM   2614 HG22 ILE   161     -23.579 -28.324  48.137  1.00  0.00      1S   H  
ATOM   2615 HG23 ILE   161     -21.981 -28.181  48.918  1.00  0.00      1S   H  
ATOM   2616  HD1 ILE   161     -21.182 -28.356  50.781  1.00  0.00      1S   H  
ATOM   2617  HD2 ILE   161     -22.581 -28.679  51.866  1.00  0.00      1S   H  
ATOM   2618  HD3 ILE   161     -21.229 -27.610  52.407  1.00  0.00      1S   H  
ATOM   2619  N   VAL   162     -26.473 -27.188  48.596  1.00  1.00      1S   N  
ATOM   2620  CA  VAL   162     -27.284 -27.790  47.548  1.00  1.00      1S   C  
ATOM   2621  C   VAL   162     -28.012 -26.736  46.758  1.00  1.00      1S   C  
ATOM   2622  O   VAL   162     -28.211 -26.873  45.555  1.00  1.00      1S   O  
ATOM   2623  CB  VAL   162     -28.309 -28.780  48.099  1.00  1.00      1S   C  
ATOM   2624  CG1 VAL   162     -29.243 -29.331  46.996  1.00  1.00      1S   C  
ATOM   2625  CG2 VAL   162     -27.568 -29.957  48.756  1.00  1.00      1S   C  
ATOM   2626  HN  VAL   162     -26.695 -27.480  49.526  1.00  0.00      1S   H  
ATOM   2627  HA  VAL   162     -26.615 -28.311  46.877  1.00  0.00      1S   H  
ATOM   2628  HB  VAL   162     -28.925 -28.269  48.874  1.00  0.00      1S   H  
ATOM   2629 HG11 VAL   162     -28.638 -29.726  46.151  1.00  0.00      1S   H  
ATOM   2630 HG12 VAL   162     -29.928 -28.549  46.610  1.00  0.00      1S   H  
ATOM   2631 HG13 VAL   162     -29.863 -30.159  47.400  1.00  0.00      1S   H  
ATOM   2632 HG21 VAL   162     -26.630 -29.647  49.255  1.00  0.00      1S   H  
ATOM   2633 HG22 VAL   162     -27.318 -30.732  48.002  1.00  0.00      1S   H  
ATOM   2634 HG23 VAL   162     -28.232 -30.408  49.519  1.00  0.00      1S   H  
ATOM   2635  N   SER   163     -28.418 -25.645  47.434  1.00  1.00      1S   N  
ATOM   2636  CA  SER   163     -29.186 -24.597  46.828  1.00  1.00      1S   C  
ATOM   2637  C   SER   163     -28.312 -23.570  46.194  1.00  1.00      1S   C  
ATOM   2638  O   SER   163     -28.667 -23.052  45.145  1.00  1.00      1S   O  
ATOM   2639  CB  SER   163     -30.102 -23.876  47.837  1.00  1.00      1S   C  
ATOM   2640  OG  SER   163     -29.401 -23.299  48.935  1.00  1.00      1S   O  
ATOM   2641  HN  SER   163     -28.214 -25.536  48.404  1.00  0.00      1S   H  
ATOM   2642  HA  SER   163     -29.807 -25.021  46.050  1.00  0.00      1S   H  
ATOM   2643  HB1 SER   163     -30.841 -24.606  48.234  1.00  0.00      1S   H  
ATOM   2644  HB2 SER   163     -30.650 -23.064  47.313  1.00  0.00      1S   H  
ATOM   2645  HG1 SER   163     -29.177 -24.030  49.523  1.00  0.00      1S   H  
ATOM   2646  N   PHE   164     -27.182 -23.221  46.835  1.00  1.00      1S   N  
ATOM   2647  CA  PHE   164     -26.452 -22.036  46.494  1.00  1.00      1S   C  
ATOM   2648  C   PHE   164     -25.168 -22.386  45.804  1.00  1.00      1S   C  
ATOM   2649  O   PHE   164     -24.970 -22.031  44.645  1.00  1.00      1S   O  
ATOM   2650  CB  PHE   164     -26.216 -21.194  47.767  1.00  1.00      1S   C  
ATOM   2651  CG  PHE   164     -25.759 -19.835  47.405  1.00  1.00      1S   C  
ATOM   2652  CD1 PHE   164     -26.702 -18.836  47.159  1.00  1.00      1S   C  
ATOM   2653  CD2 PHE   164     -24.395 -19.575  47.217  1.00  1.00      1S   C  
ATOM   2654  CE1 PHE   164     -26.284 -17.573  46.757  1.00  1.00      1S   C  
ATOM   2655  CE2 PHE   164     -23.983 -18.322  46.771  1.00  1.00      1S   C  
ATOM   2656  CZ  PHE   164     -24.926 -17.315  46.554  1.00  1.00      1S   C  
ATOM   2657  HN  PHE   164     -26.895 -23.678  47.674  1.00  0.00      1S   H  
ATOM   2658  HA  PHE   164     -27.022 -21.445  45.795  1.00  0.00      1S   H  
ATOM   2659  HB1 PHE   164     -25.461 -21.639  48.441  1.00  0.00      1S   H  
ATOM   2660  HB2 PHE   164     -27.174 -21.097  48.325  1.00  0.00      1S   H  
ATOM   2661  HD1 PHE   164     -27.757 -19.042  47.270  1.00  0.00      1S   H  
ATOM   2662  HD2 PHE   164     -23.666 -20.355  47.371  1.00  0.00      1S   H  
ATOM   2663  HE1 PHE   164     -27.033 -16.846  46.504  1.00  0.00      1S   H  
ATOM   2664  HE2 PHE   164     -22.946 -18.161  46.550  1.00  0.00      1S   H  
ATOM   2665  HZ  PHE   164     -24.622 -16.351  46.199  1.00  0.00      1S   H  
ATOM   2666  N   TYR   165     -24.239 -23.061  46.512  1.00  1.00      1S   N  
ATOM   2667  CA  TYR   165     -22.879 -23.196  46.049  1.00  1.00      1S   C  
ATOM   2668  C   TYR   165     -22.836 -24.170  44.908  1.00  1.00      1S   C  
ATOM   2669  O   TYR   165     -22.216 -23.872  43.902  1.00  1.00      1S   O  
ATOM   2670  CB  TYR   165     -21.876 -23.626  47.148  1.00  1.00      1S   C  
ATOM   2671  CG  TYR   165     -21.701 -22.522  48.158  1.00  1.00      1S   C  
ATOM   2672  CD1 TYR   165     -22.622 -22.364  49.207  1.00  1.00      1S   C  
ATOM   2673  CD2 TYR   165     -20.609 -21.638  48.077  1.00  1.00      1S   C  
ATOM   2674  CE1 TYR   165     -22.467 -21.344  50.147  1.00  1.00      1S   C  
ATOM   2675  CE2 TYR   165     -20.436 -20.632  49.033  1.00  1.00      1S   C  
ATOM   2676  CZ  TYR   165     -21.369 -20.483  50.062  1.00  1.00      1S   C  
ATOM   2677  OH  TYR   165     -21.182 -19.473  51.016  1.00  1.00      1S   O  
ATOM   2678  HN  TYR   165     -24.436 -23.429  47.417  1.00  0.00      1S   H  
ATOM   2679  HA  TYR   165     -22.563 -22.235  45.661  1.00  0.00      1S   H  
ATOM   2680  HB1 TYR   165     -20.878 -23.836  46.703  1.00  0.00      1S   H  
ATOM   2681  HB2 TYR   165     -22.231 -24.536  47.674  1.00  0.00      1S   H  
ATOM   2682  HD1 TYR   165     -23.467 -23.028  49.287  1.00  0.00      1S   H  
ATOM   2683  HD2 TYR   165     -19.888 -21.741  47.279  1.00  0.00      1S   H  
ATOM   2684  HE1 TYR   165     -23.195 -21.243  50.938  1.00  0.00      1S   H  
ATOM   2685  HE2 TYR   165     -19.582 -19.971  48.975  1.00  0.00      1S   H  
ATOM   2686  HH  TYR   165     -21.802 -19.620  51.734  1.00  0.00      1S   H  
ATOM   2687  N   VAL   166     -23.534 -25.327  45.001  1.00  1.00      1S   N  
ATOM   2688  CA  VAL   166     -23.534 -26.370  43.985  1.00  1.00      1S   C  
ATOM   2689  C   VAL   166     -24.107 -25.879  42.668  1.00  1.00      1S   C  
ATOM   2690  O   VAL   166     -23.309 -25.827  41.737  1.00  1.00      1S   O  
ATOM   2691  CB  VAL   166     -24.177 -27.666  44.447  1.00  1.00      1S   C  
ATOM   2692  CG1 VAL   166     -24.325 -28.673  43.289  1.00  1.00      1S   C  
ATOM   2693  CG2 VAL   166     -23.320 -28.287  45.545  1.00  1.00      1S   C  
ATOM   2694  HN  VAL   166     -24.075 -25.523  45.818  1.00  0.00      1S   H  
ATOM   2695  HA  VAL   166     -22.495 -26.598  43.792  1.00  0.00      1S   H  
ATOM   2696  HB  VAL   166     -25.162 -27.450  44.912  1.00  0.00      1S   H  
ATOM   2697 HG11 VAL   166     -23.336 -28.842  42.814  1.00  0.00      1S   H  
ATOM   2698 HG12 VAL   166     -25.033 -28.325  42.511  1.00  0.00      1S   H  
ATOM   2699 HG13 VAL   166     -24.702 -29.641  43.682  1.00  0.00      1S   H  
ATOM   2700 HG21 VAL   166     -22.814 -27.498  46.130  1.00  0.00      1S   H  
ATOM   2701 HG22 VAL   166     -22.544 -28.953  45.116  1.00  0.00      1S   H  
ATOM   2702 HG23 VAL   166     -23.975 -28.888  46.213  1.00  0.00      1S   H  
ATOM   2703  N   PRO   167     -25.365 -25.447  42.485  1.00  1.00      1S   N  
ATOM   2704  CA  PRO   167     -25.799 -24.661  41.362  1.00  1.00      1S   C  
ATOM   2705  C   PRO   167     -24.904 -23.608  40.796  1.00  1.00      1S   C  
ATOM   2706  O   PRO   167     -24.821 -23.561  39.573  1.00  1.00      1S   O  
ATOM   2707  CB  PRO   167     -27.098 -24.047  41.904  1.00  1.00      1S   C  
ATOM   2708  CG  PRO   167     -27.474 -24.909  43.111  1.00  1.00      1S   C  
ATOM   2709  CD  PRO   167     -26.591 -26.112  42.937  1.00  1.00      1S   C  
ATOM   2710  HA  PRO   167     -25.970 -25.360  40.556  1.00  0.00      1S   H  
ATOM   2711  HB1 PRO   167     -27.911 -24.088  41.159  1.00  0.00      1S   H  
ATOM   2712  HB2 PRO   167     -26.953 -22.999  42.245  1.00  0.00      1S   H  
ATOM   2713  HG1 PRO   167     -27.098 -24.405  44.028  1.00  0.00      1S   H  
ATOM   2714  HG2 PRO   167     -28.555 -25.123  43.201  1.00  0.00      1S   H  
ATOM   2715  HD1 PRO   167     -26.511 -26.713  43.850  1.00  0.00      1S   H  
ATOM   2716  HD2 PRO   167     -26.979 -26.743  42.102  1.00  0.00      1S   H  
ATOM   2717  N   PHE   168     -24.224 -22.765  41.601  1.00  1.00      1S   N  
ATOM   2718  CA  PHE   168     -23.418 -21.726  41.005  1.00  1.00      1S   C  
ATOM   2719  C   PHE   168     -22.084 -22.223  40.611  1.00  1.00      1S   C  
ATOM   2720  O   PHE   168     -21.545 -21.731  39.637  1.00  1.00      1S   O  
ATOM   2721  CB  PHE   168     -23.243 -20.453  41.843  1.00  1.00      1S   C  
ATOM   2722  CG  PHE   168     -24.585 -19.833  42.039  1.00  1.00      1S   C  
ATOM   2723  CD1 PHE   168     -24.920 -19.315  43.298  1.00  1.00      1S   C  
ATOM   2724  CD2 PHE   168     -25.517 -19.739  40.981  1.00  1.00      1S   C  
ATOM   2725  CE1 PHE   168     -26.181 -18.755  43.501  1.00  1.00      1S   C  
ATOM   2726  CE2 PHE   168     -26.772 -19.192  41.192  1.00  1.00      1S   C  
ATOM   2727  CZ  PHE   168     -27.088 -18.702  42.444  1.00  1.00      1S   C  
ATOM   2728  HN  PHE   168     -24.280 -22.793  42.598  1.00  0.00      1S   H  
ATOM   2729  HA  PHE   168     -23.869 -21.442  40.069  1.00  0.00      1S   H  
ATOM   2730  HB1 PHE   168     -22.620 -19.703  41.308  1.00  0.00      1S   H  
ATOM   2731  HB2 PHE   168     -22.786 -20.684  42.829  1.00  0.00      1S   H  
ATOM   2732  HD1 PHE   168     -24.208 -19.365  44.109  1.00  0.00      1S   H  
ATOM   2733  HD2 PHE   168     -25.300 -20.079  39.982  1.00  0.00      1S   H  
ATOM   2734  HE1 PHE   168     -26.463 -18.372  44.457  1.00  0.00      1S   H  
ATOM   2735  HE2 PHE   168     -27.501 -19.150  40.397  1.00  0.00      1S   H  
ATOM   2736  HZ  PHE   168     -28.055 -18.278  42.535  1.00  0.00      1S   H  
ATOM   2737  N   ILE   169     -21.525 -23.244  41.286  1.00  1.00      1S   N  
ATOM   2738  CA  ILE   169     -20.294 -23.876  40.862  1.00  1.00      1S   C  
ATOM   2739  C   ILE   169     -20.517 -24.525  39.517  1.00  1.00      1S   C  
ATOM   2740  O   ILE   169     -19.700 -24.357  38.613  1.00  1.00      1S   O  
ATOM   2741  CB  ILE   169     -19.770 -24.897  41.864  1.00  1.00      1S   C  
ATOM   2742  CG1 ILE   169     -19.274 -24.189  43.148  1.00  1.00      1S   C  
ATOM   2743  CG2 ILE   169     -18.614 -25.724  41.254  1.00  1.00      1S   C  
ATOM   2744  CD  ILE   169     -19.042 -25.167  44.305  1.00  1.00      1S   C  
ATOM   2745  HN  ILE   169     -21.960 -23.625  42.102  1.00  0.00      1S   H  
ATOM   2746  HA  ILE   169     -19.552 -23.100  40.735  1.00  0.00      1S   H  
ATOM   2747  HB  ILE   169     -20.601 -25.587  42.138  1.00  0.00      1S   H  
ATOM   2748 HG11 ILE   169     -20.005 -23.422  43.471  1.00  0.00      1S   H  
ATOM   2749 HG12 ILE   169     -18.331 -23.645  42.924  1.00  0.00      1S   H  
ATOM   2750 HG21 ILE   169     -17.793 -25.045  40.941  1.00  0.00      1S   H  
ATOM   2751 HG22 ILE   169     -18.944 -26.316  40.376  1.00  0.00      1S   H  
ATOM   2752 HG23 ILE   169     -18.215 -26.442  41.999  1.00  0.00      1S   H  
ATOM   2753  HD1 ILE   169     -18.156 -25.805  44.104  1.00  0.00      1S   H  
ATOM   2754  HD2 ILE   169     -19.928 -25.825  44.437  1.00  0.00      1S   H  
ATOM   2755  HD3 ILE   169     -18.869 -24.615  45.252  1.00  0.00      1S   H  
ATOM   2756  N   VAL   170     -21.661 -25.233  39.338  1.00  1.00      1S   N  
ATOM   2757  CA  VAL   170     -22.022 -25.869  38.086  1.00  1.00      1S   C  
ATOM   2758  C   VAL   170     -22.160 -24.814  37.009  1.00  1.00      1S   C  
ATOM   2759  O   VAL   170     -21.572 -24.938  35.940  1.00  1.00      1S   O  
ATOM   2760  CB  VAL   170     -23.292 -26.716  38.188  1.00  1.00      1S   C  
ATOM   2761  CG1 VAL   170     -23.672 -27.291  36.806  1.00  1.00      1S   C  
ATOM   2762  CG2 VAL   170     -23.053 -27.873  39.182  1.00  1.00      1S   C  
ATOM   2763  HN  VAL   170     -22.321 -25.338  40.082  1.00  0.00      1S   H  
ATOM   2764  HA  VAL   170     -21.202 -26.516  37.809  1.00  0.00      1S   H  
ATOM   2765  HB  VAL   170     -24.133 -26.092  38.566  1.00  0.00      1S   H  
ATOM   2766 HG11 VAL   170     -22.796 -27.804  36.353  1.00  0.00      1S   H  
ATOM   2767 HG12 VAL   170     -24.016 -26.493  36.116  1.00  0.00      1S   H  
ATOM   2768 HG13 VAL   170     -24.493 -28.031  36.914  1.00  0.00      1S   H  
ATOM   2769 HG21 VAL   170     -22.691 -27.510  40.162  1.00  0.00      1S   H  
ATOM   2770 HG22 VAL   170     -22.299 -28.578  38.775  1.00  0.00      1S   H  
ATOM   2771 HG23 VAL   170     -24.000 -28.430  39.349  1.00  0.00      1S   H  
ATOM   2772  N   THR   171     -22.893 -23.719  37.303  1.00  1.00      1S   N  
ATOM   2773  CA  THR   171     -23.145 -22.617  36.401  1.00  1.00      1S   C  
ATOM   2774  C   THR   171     -21.880 -21.866  36.020  1.00  1.00      1S   C  
ATOM   2775  O   THR   171     -21.672 -21.584  34.848  1.00  1.00      1S   O  
ATOM   2776  CB  THR   171     -24.189 -21.680  36.979  1.00  1.00      1S   C  
ATOM   2777  CG2 THR   171     -24.422 -20.503  36.038  1.00  1.00      1S   C  
ATOM   2778  OG1 THR   171     -25.426 -22.369  37.119  1.00  1.00      1S   O  
ATOM   2779  HN  THR   171     -23.339 -23.642  38.193  1.00  0.00      1S   H  
ATOM   2780  HA  THR   171     -23.542 -23.040  35.489  1.00  0.00      1S   H  
ATOM   2781  HB  THR   171     -23.879 -21.297  37.974  1.00  0.00      1S   H  
ATOM   2782  HG1 THR   171     -25.343 -22.911  37.911  1.00  0.00      1S   H  
ATOM   2783 HG21 THR   171     -24.527 -20.896  35.007  1.00  0.00      1S   H  
ATOM   2784 HG22 THR   171     -23.572 -19.794  36.062  1.00  0.00      1S   H  
ATOM   2785 HG23 THR   171     -25.348 -19.955  36.313  1.00  0.00      1S   H  
ATOM   2786  N   LEU   172     -20.969 -21.551  36.968  1.00  1.00      1S   N  
ATOM   2787  CA  LEU   172     -19.715 -20.859  36.717  1.00  1.00      1S   C  
ATOM   2788  C   LEU   172     -18.868 -21.569  35.687  1.00  1.00      1S   C  
ATOM   2789  O   LEU   172     -18.364 -20.933  34.767  1.00  1.00      1S   O  
ATOM   2790  CB  LEU   172     -18.862 -20.691  38.000  1.00  1.00      1S   C  
ATOM   2791  CG  LEU   172     -19.374 -19.608  38.981  1.00  1.00      1S   C  
ATOM   2792  CD1 LEU   172     -18.650 -19.714  40.336  1.00  1.00      1S   C  
ATOM   2793  CD2 LEU   172     -19.273 -18.187  38.400  1.00  1.00      1S   C  
ATOM   2794  HN  LEU   172     -21.137 -21.777  37.928  1.00  0.00      1S   H  
ATOM   2795  HA  LEU   172     -19.958 -19.888  36.311  1.00  0.00      1S   H  
ATOM   2796  HB1 LEU   172     -17.816 -20.420  37.735  1.00  0.00      1S   H  
ATOM   2797  HB2 LEU   172     -18.830 -21.670  38.529  1.00  0.00      1S   H  
ATOM   2798  HG  LEU   172     -20.454 -19.782  39.174  1.00  0.00      1S   H  
ATOM   2799 HD11 LEU   172     -17.565 -19.516  40.209  1.00  0.00      1S   H  
ATOM   2800 HD12 LEU   172     -18.777 -20.732  40.763  1.00  0.00      1S   H  
ATOM   2801 HD13 LEU   172     -19.065 -18.976  41.055  1.00  0.00      1S   H  
ATOM   2802 HD21 LEU   172     -19.956 -18.071  37.532  1.00  0.00      1S   H  
ATOM   2803 HD22 LEU   172     -18.234 -17.977  38.072  1.00  0.00      1S   H  
ATOM   2804 HD23 LEU   172     -19.563 -17.441  39.170  1.00  0.00      1S   H  
ATOM   2805  N   LEU   173     -18.742 -22.912  35.795  1.00  1.00      1S   N  
ATOM   2806  CA  LEU   173     -17.997 -23.747  34.873  1.00  1.00      1S   C  
ATOM   2807  C   LEU   173     -18.587 -23.726  33.487  1.00  1.00      1S   C  
ATOM   2808  O   LEU   173     -17.868 -23.652  32.492  1.00  1.00      1S   O  
ATOM   2809  CB  LEU   173     -17.992 -25.219  35.343  1.00  1.00      1S   C  
ATOM   2810  CG  LEU   173     -17.196 -25.449  36.645  1.00  1.00      1S   C  
ATOM   2811  CD1 LEU   173     -17.429 -26.872  37.182  1.00  1.00      1S   C  
ATOM   2812  CD2 LEU   173     -15.696 -25.161  36.452  1.00  1.00      1S   C  
ATOM   2813  HN  LEU   173     -19.180 -23.401  36.547  1.00  0.00      1S   H  
ATOM   2814  HA  LEU   173     -16.990 -23.361  34.809  1.00  0.00      1S   H  
ATOM   2815  HB1 LEU   173     -17.552 -25.871  34.556  1.00  0.00      1S   H  
ATOM   2816  HB2 LEU   173     -19.042 -25.547  35.508  1.00  0.00      1S   H  
ATOM   2817  HG  LEU   173     -17.575 -24.742  37.418  1.00  0.00      1S   H  
ATOM   2818 HD11 LEU   173     -17.067 -27.624  36.450  1.00  0.00      1S   H  
ATOM   2819 HD12 LEU   173     -18.511 -27.043  37.364  1.00  0.00      1S   H  
ATOM   2820 HD13 LEU   173     -16.884 -27.015  38.139  1.00  0.00      1S   H  
ATOM   2821 HD21 LEU   173     -15.525 -24.084  36.243  1.00  0.00      1S   H  
ATOM   2822 HD22 LEU   173     -15.300 -25.755  35.602  1.00  0.00      1S   H  
ATOM   2823 HD23 LEU   173     -15.132 -25.430  37.369  1.00  0.00      1S   H  
ATOM   2824  N   VAL   174     -19.932 -23.775  33.419  1.00  1.00      1S   N  
ATOM   2825  CA  VAL   174     -20.720 -23.786  32.210  1.00  1.00      1S   C  
ATOM   2826  C   VAL   174     -20.568 -22.495  31.443  1.00  1.00      1S   C  
ATOM   2827  O   VAL   174     -20.479 -22.509  30.220  1.00  1.00      1S   O  
ATOM   2828  CB  VAL   174     -22.181 -24.058  32.549  1.00  1.00      1S   C  
ATOM   2829  CG1 VAL   174     -23.125 -23.757  31.369  1.00  1.00      1S   C  
ATOM   2830  CG2 VAL   174     -22.300 -25.538  32.968  1.00  1.00      1S   C  
ATOM   2831  HN  VAL   174     -20.467 -23.825  34.261  1.00  0.00      1S   H  
ATOM   2832  HA  VAL   174     -20.349 -24.581  31.580  1.00  0.00      1S   H  
ATOM   2833  HB  VAL   174     -22.486 -23.420  33.407  1.00  0.00      1S   H  
ATOM   2834 HG11 VAL   174     -22.762 -24.279  30.460  1.00  0.00      1S   H  
ATOM   2835 HG12 VAL   174     -23.183 -22.668  31.164  1.00  0.00      1S   H  
ATOM   2836 HG13 VAL   174     -24.150 -24.117  31.597  1.00  0.00      1S   H  
ATOM   2837 HG21 VAL   174     -21.543 -25.809  33.730  1.00  0.00      1S   H  
ATOM   2838 HG22 VAL   174     -22.151 -26.199  32.090  1.00  0.00      1S   H  
ATOM   2839 HG23 VAL   174     -23.308 -25.731  33.392  1.00  0.00      1S   H  
ATOM   2840  N   TYR   175     -20.513 -21.339  32.137  1.00  1.00      1S   N  
ATOM   2841  CA  TYR   175     -20.397 -20.051  31.492  1.00  1.00      1S   C  
ATOM   2842  C   TYR   175     -19.030 -19.802  30.898  1.00  1.00      1S   C  
ATOM   2843  O   TYR   175     -18.940 -19.070  29.918  1.00  1.00      1S   O  
ATOM   2844  CB  TYR   175     -20.740 -18.878  32.438  1.00  1.00      1S   C  
ATOM   2845  CG  TYR   175     -22.200 -18.541  32.331  1.00  1.00      1S   C  
ATOM   2846  CD1 TYR   175     -23.133 -19.366  32.950  1.00  1.00      1S   C  
ATOM   2847  CD2 TYR   175     -22.667 -17.406  31.635  1.00  1.00      1S   C  
ATOM   2848  CE1 TYR   175     -24.476 -19.029  32.951  1.00  1.00      1S   C  
ATOM   2849  CE2 TYR   175     -24.037 -17.086  31.615  1.00  1.00      1S   C  
ATOM   2850  CZ  TYR   175     -24.945 -17.902  32.300  1.00  1.00      1S   C  
ATOM   2851  OH  TYR   175     -26.324 -17.635  32.385  1.00  1.00      1S   O  
ATOM   2852  HN  TYR   175     -20.598 -21.330  33.133  1.00  0.00      1S   H  
ATOM   2853  HA  TYR   175     -21.085 -20.044  30.657  1.00  0.00      1S   H  
ATOM   2854  HB1 TYR   175     -20.176 -17.957  32.186  1.00  0.00      1S   H  
ATOM   2855  HB2 TYR   175     -20.510 -19.153  33.491  1.00  0.00      1S   H  
ATOM   2856  HD1 TYR   175     -22.831 -20.258  33.456  1.00  0.00      1S   H  
ATOM   2857  HD2 TYR   175     -21.969 -16.769  31.121  1.00  0.00      1S   H  
ATOM   2858  HE1 TYR   175     -25.135 -19.622  33.519  1.00  0.00      1S   H  
ATOM   2859  HE2 TYR   175     -24.378 -16.204  31.095  1.00  0.00      1S   H  
ATOM   2860  HH  TYR   175     -26.720 -18.312  32.940  1.00  0.00      1S   H  
ATOM   2861  N   ILE   176     -17.936 -20.418  31.426  1.00  1.00      1S   N  
ATOM   2862  CA  ILE   176     -16.585 -20.308  30.874  1.00  1.00      1S   C  
ATOM   2863  C   ILE   176     -16.588 -20.849  29.473  1.00  1.00      1S   C  
ATOM   2864  O   ILE   176     -16.030 -20.254  28.556  1.00  1.00      1S   O  
ATOM   2865  CB  ILE   176     -15.533 -21.074  31.681  1.00  1.00      1S   C  
ATOM   2866  CG1 ILE   176     -15.441 -20.492  33.107  1.00  1.00      1S   C  
ATOM   2867  CG2 ILE   176     -14.143 -21.041  30.993  1.00  1.00      1S   C  
ATOM   2868  CD  ILE   176     -14.635 -21.372  34.067  1.00  1.00      1S   C  
ATOM   2869  HN  ILE   176     -18.022 -21.002  32.230  1.00  0.00      1S   H  
ATOM   2870  HA  ILE   176     -16.323 -19.260  30.834  1.00  0.00      1S   H  
ATOM   2871  HB  ILE   176     -15.852 -22.138  31.765  1.00  0.00      1S   H  
ATOM   2872 HG11 ILE   176     -16.461 -20.375  33.521  1.00  0.00      1S   H  
ATOM   2873 HG12 ILE   176     -14.988 -19.477  33.059  1.00  0.00      1S   H  
ATOM   2874 HG21 ILE   176     -13.800 -19.993  30.868  1.00  0.00      1S   H  
ATOM   2875 HG22 ILE   176     -14.162 -21.532  29.999  1.00  0.00      1S   H  
ATOM   2876 HG23 ILE   176     -13.395 -21.584  31.607  1.00  0.00      1S   H  
ATOM   2877  HD1 ILE   176     -13.559 -21.373  33.794  1.00  0.00      1S   H  
ATOM   2878  HD2 ILE   176     -15.010 -22.417  34.036  1.00  0.00      1S   H  
ATOM   2879  HD3 ILE   176     -14.732 -20.993  35.107  1.00  0.00      1S   H  
ATOM   2880  N   LYS   177     -17.286 -21.984  29.293  1.00  1.00      1S   N  
ATOM   2881  CA  LYS   177     -17.472 -22.650  28.037  1.00  1.00      1S   C  
ATOM   2882  C   LYS   177     -18.218 -21.783  27.042  1.00  1.00      1S   C  
ATOM   2883  O   LYS   177     -17.811 -21.703  25.889  1.00  1.00      1S   O  
ATOM   2884  CB  LYS   177     -18.229 -23.967  28.255  1.00  1.00      1S   C  
ATOM   2885  CG  LYS   177     -17.479 -24.970  29.143  1.00  1.00      1S   C  
ATOM   2886  CD  LYS   177     -18.320 -26.218  29.446  1.00  1.00      1S   C  
ATOM   2887  CE  LYS   177     -17.538 -27.281  30.223  1.00  1.00      1S   C  
ATOM   2888  NZ  LYS   177     -18.381 -28.471  30.474  1.00  1.00      1S   N1+
ATOM   2889  HN  LYS   177     -17.737 -22.420  30.069  1.00  0.00      1S   H  
ATOM   2890  HA  LYS   177     -16.496 -22.869  27.629  1.00  0.00      1S   H  
ATOM   2891  HB1 LYS   177     -18.426 -24.451  27.273  1.00  0.00      1S   H  
ATOM   2892  HB2 LYS   177     -19.207 -23.754  28.730  1.00  0.00      1S   H  
ATOM   2893  HG1 LYS   177     -17.194 -24.496  30.107  1.00  0.00      1S   H  
ATOM   2894  HG2 LYS   177     -16.545 -25.273  28.620  1.00  0.00      1S   H  
ATOM   2895  HD1 LYS   177     -18.669 -26.648  28.480  1.00  0.00      1S   H  
ATOM   2896  HD2 LYS   177     -19.218 -25.910  30.028  1.00  0.00      1S   H  
ATOM   2897  HE1 LYS   177     -17.206 -26.882  31.205  1.00  0.00      1S   H  
ATOM   2898  HE2 LYS   177     -16.652 -27.609  29.639  1.00  0.00      1S   H  
ATOM   2899  HZ1 LYS   177     -18.704 -28.863  29.566  1.00  0.00      1S   H  
ATOM   2900  HZ2 LYS   177     -19.206 -28.198  31.045  1.00  0.00      1S   H  
ATOM   2901  HZ3 LYS   177     -17.828 -29.189  30.984  1.00  0.00      1S   H  
ATOM   2902  N   ILE   178     -19.289 -21.069  27.475  1.00  1.00      1S   N  
ATOM   2903  CA  ILE   178     -20.055 -20.131  26.663  1.00  1.00      1S   C  
ATOM   2904  C   ILE   178     -19.185 -19.019  26.160  1.00  1.00      1S   C  
ATOM   2905  O   ILE   178     -19.243 -18.668  24.985  1.00  1.00      1S   O  
ATOM   2906  CB  ILE   178     -21.216 -19.498  27.426  1.00  1.00      1S   C  
ATOM   2907  CG1 ILE   178     -22.216 -20.590  27.809  1.00  1.00      1S   C  
ATOM   2908  CG2 ILE   178     -21.907 -18.396  26.600  1.00  1.00      1S   C  
ATOM   2909  CD  ILE   178     -23.324 -20.132  28.757  1.00  1.00      1S   C  
ATOM   2910  HN  ILE   178     -19.599 -21.153  28.420  1.00  0.00      1S   H  
ATOM   2911  HA  ILE   178     -20.436 -20.669  25.806  1.00  0.00      1S   H  
ATOM   2912  HB  ILE   178     -20.839 -19.038  28.367  1.00  0.00      1S   H  
ATOM   2913 HG11 ILE   178     -21.657 -21.397  28.322  1.00  0.00      1S   H  
ATOM   2914 HG12 ILE   178     -22.651 -21.002  26.875  1.00  0.00      1S   H  
ATOM   2915 HG21 ILE   178     -22.143 -18.748  25.575  1.00  0.00      1S   H  
ATOM   2916 HG22 ILE   178     -21.247 -17.506  26.530  1.00  0.00      1S   H  
ATOM   2917 HG23 ILE   178     -22.850 -18.075  27.088  1.00  0.00      1S   H  
ATOM   2918  HD1 ILE   178     -24.259 -19.929  28.196  1.00  0.00      1S   H  
ATOM   2919  HD2 ILE   178     -23.023 -19.211  29.298  1.00  0.00      1S   H  
ATOM   2920  HD3 ILE   178     -23.527 -20.923  29.510  1.00  0.00      1S   H  
ATOM   2921  N   TYR   179     -18.342 -18.451  27.051  1.00  1.00      1S   N  
ATOM   2922  CA  TYR   179     -17.473 -17.345  26.734  1.00  1.00      1S   C  
ATOM   2923  C   TYR   179     -16.490 -17.743  25.668  1.00  1.00      1S   C  
ATOM   2924  O   TYR   179     -16.334 -17.013  24.699  1.00  1.00      1S   O  
ATOM   2925  CB  TYR   179     -16.719 -16.787  27.969  1.00  1.00      1S   C  
ATOM   2926  CG  TYR   179     -17.656 -16.320  29.064  1.00  1.00      1S   C  
ATOM   2927  CD1 TYR   179     -17.220 -16.396  30.400  1.00  1.00      1S   C  
ATOM   2928  CD2 TYR   179     -18.945 -15.803  28.810  1.00  1.00      1S   C  
ATOM   2929  CE1 TYR   179     -18.051 -15.997  31.454  1.00  1.00      1S   C  
ATOM   2930  CE2 TYR   179     -19.780 -15.408  29.862  1.00  1.00      1S   C  
ATOM   2931  CZ  TYR   179     -19.333 -15.505  31.184  1.00  1.00      1S   C  
ATOM   2932  OH  TYR   179     -20.177 -15.123  32.247  1.00  1.00      1S   O  
ATOM   2933  HN  TYR   179     -18.318 -18.759  28.001  1.00  0.00      1S   H  
ATOM   2934  HA  TYR   179     -18.087 -16.564  26.308  1.00  0.00      1S   H  
ATOM   2935  HB1 TYR   179     -16.095 -15.916  27.677  1.00  0.00      1S   H  
ATOM   2936  HB2 TYR   179     -16.060 -17.577  28.391  1.00  0.00      1S   H  
ATOM   2937  HD1 TYR   179     -16.235 -16.782  30.620  1.00  0.00      1S   H  
ATOM   2938  HD2 TYR   179     -19.325 -15.709  27.804  1.00  0.00      1S   H  
ATOM   2939  HE1 TYR   179     -17.700 -16.078  32.472  1.00  0.00      1S   H  
ATOM   2940  HE2 TYR   179     -20.771 -15.034  29.646  1.00  0.00      1S   H  
ATOM   2941  HH  TYR   179     -19.722 -15.310  33.071  1.00  0.00      1S   H  
ATOM   2942  N   ILE   180     -15.863 -18.942  25.774  1.00  1.00      1S   N  
ATOM   2943  CA  ILE   180     -14.938 -19.474  24.785  1.00  1.00      1S   C  
ATOM   2944  C   ILE   180     -15.611 -19.627  23.442  1.00  1.00      1S   C  
ATOM   2945  O   ILE   180     -15.051 -19.222  22.430  1.00  1.00      1S   O  
ATOM   2946  CB  ILE   180     -14.335 -20.815  25.197  1.00  1.00      1S   C  
ATOM   2947  CG1 ILE   180     -13.516 -20.657  26.498  1.00  1.00      1S   C  
ATOM   2948  CG2 ILE   180     -13.436 -21.391  24.077  1.00  1.00      1S   C  
ATOM   2949  CD  ILE   180     -13.121 -22.001  27.116  1.00  1.00      1S   C  
ATOM   2950  HN  ILE   180     -16.026 -19.530  26.565  1.00  0.00      1S   H  
ATOM   2951  HA  ILE   180     -14.140 -18.753  24.673  1.00  0.00      1S   H  
ATOM   2952  HB  ILE   180     -15.162 -21.535  25.392  1.00  0.00      1S   H  
ATOM   2953 HG11 ILE   180     -14.100 -20.088  27.247  1.00  0.00      1S   H  
ATOM   2954 HG12 ILE   180     -12.602 -20.061  26.283  1.00  0.00      1S   H  
ATOM   2955 HG21 ILE   180     -12.612 -20.684  23.845  1.00  0.00      1S   H  
ATOM   2956 HG22 ILE   180     -14.012 -21.585  23.151  1.00  0.00      1S   H  
ATOM   2957 HG23 ILE   180     -12.992 -22.359  24.390  1.00  0.00      1S   H  
ATOM   2958  HD1 ILE   180     -12.369 -22.519  26.484  1.00  0.00      1S   H  
ATOM   2959  HD2 ILE   180     -14.013 -22.655  27.216  1.00  0.00      1S   H  
ATOM   2960  HD3 ILE   180     -12.681 -21.846  28.124  1.00  0.00      1S   H  
ATOM   2961  N   VAL   181     -16.839 -20.193  23.404  1.00  1.00      1S   N  
ATOM   2962  CA  VAL   181     -17.594 -20.437  22.191  1.00  1.00      1S   C  
ATOM   2963  C   VAL   181     -17.916 -19.142  21.490  1.00  1.00      1S   C  
ATOM   2964  O   VAL   181     -17.756 -19.040  20.280  1.00  1.00      1S   O  
ATOM   2965  CB  VAL   181     -18.869 -21.222  22.469  1.00  1.00      1S   C  
ATOM   2966  CG1 VAL   181     -19.769 -21.314  21.220  1.00  1.00      1S   C  
ATOM   2967  CG2 VAL   181     -18.480 -22.643  22.919  1.00  1.00      1S   C  
ATOM   2968  HN  VAL   181     -17.284 -20.494  24.246  1.00  0.00      1S   H  
ATOM   2969  HA  VAL   181     -16.968 -21.016  21.527  1.00  0.00      1S   H  
ATOM   2970  HB  VAL   181     -19.437 -20.722  23.287  1.00  0.00      1S   H  
ATOM   2971 HG11 VAL   181     -19.227 -21.803  20.384  1.00  0.00      1S   H  
ATOM   2972 HG12 VAL   181     -20.098 -20.312  20.884  1.00  0.00      1S   H  
ATOM   2973 HG13 VAL   181     -20.676 -21.910  21.453  1.00  0.00      1S   H  
ATOM   2974 HG21 VAL   181     -17.720 -22.630  23.723  1.00  0.00      1S   H  
ATOM   2975 HG22 VAL   181     -18.057 -23.210  22.063  1.00  0.00      1S   H  
ATOM   2976 HG23 VAL   181     -19.377 -23.182  23.291  1.00  0.00      1S   H  
ATOM   2977  N   LEU   182     -18.344 -18.103  22.231  1.00  1.00      1S   N  
ATOM   2978  CA  LEU   182     -18.646 -16.806  21.672  1.00  1.00      1S   C  
ATOM   2979  C   LEU   182     -17.435 -16.111  21.131  1.00  1.00      1S   C  
ATOM   2980  O   LEU   182     -17.514 -15.429  20.112  1.00  1.00      1S   O  
ATOM   2981  CB  LEU   182     -19.264 -15.887  22.729  1.00  1.00      1S   C  
ATOM   2982  CG  LEU   182     -20.687 -16.317  23.097  1.00  1.00      1S   C  
ATOM   2983  CD1 LEU   182     -21.184 -15.466  24.259  1.00  1.00      1S   C  
ATOM   2984  CD2 LEU   182     -21.656 -16.218  21.909  1.00  1.00      1S   C  
ATOM   2985  HN  LEU   182     -18.488 -18.196  23.215  1.00  0.00      1S   H  
ATOM   2986  HA  LEU   182     -19.325 -16.946  20.845  1.00  0.00      1S   H  
ATOM   2987  HB1 LEU   182     -19.314 -14.837  22.361  1.00  0.00      1S   H  
ATOM   2988  HB2 LEU   182     -18.631 -15.901  23.645  1.00  0.00      1S   H  
ATOM   2989  HG  LEU   182     -20.679 -17.379  23.433  1.00  0.00      1S   H  
ATOM   2990 HD11 LEU   182     -21.123 -14.384  24.020  1.00  0.00      1S   H  
ATOM   2991 HD12 LEU   182     -20.595 -15.672  25.179  1.00  0.00      1S   H  
ATOM   2992 HD13 LEU   182     -22.242 -15.733  24.440  1.00  0.00      1S   H  
ATOM   2993 HD21 LEU   182     -21.399 -16.946  21.114  1.00  0.00      1S   H  
ATOM   2994 HD22 LEU   182     -21.645 -15.195  21.478  1.00  0.00      1S   H  
ATOM   2995 HD23 LEU   182     -22.682 -16.446  22.260  1.00  0.00      1S   H  
ATOM   2996  N   ARG   183     -16.277 -16.301  21.793  1.00  1.00      1S   N  
ATOM   2997  CA  ARG   183     -15.003 -15.778  21.367  1.00  1.00      1S   C  
ATOM   2998  C   ARG   183     -14.539 -16.427  20.084  1.00  1.00      1S   C  
ATOM   2999  O   ARG   183     -13.953 -15.763  19.231  1.00  1.00      1S   O  
ATOM   3000  CB  ARG   183     -13.934 -15.987  22.454  1.00  1.00      1S   C  
ATOM   3001  CG  ARG   183     -14.141 -15.056  23.655  1.00  1.00      1S   C  
ATOM   3002  CD  ARG   183     -13.143 -15.348  24.779  1.00  1.00      1S   C  
ATOM   3003  NE  ARG   183     -13.387 -14.390  25.906  1.00  1.00      1S   N  
ATOM   3004  CZ  ARG   183     -12.935 -13.104  25.891  1.00  1.00      1S   C  
ATOM   3005  NH1 ARG   183     -13.191 -12.294  26.952  1.00  1.00      1S   N1+
ATOM   3006  NH2 ARG   183     -12.234 -12.614  24.834  1.00  1.00      1S   N  
ATOM   3007  HN  ARG   183     -16.261 -16.838  22.636  1.00  0.00      1S   H  
ATOM   3008  HA  ARG   183     -15.119 -14.720  21.181  1.00  0.00      1S   H  
ATOM   3009  HB1 ARG   183     -12.920 -15.787  22.042  1.00  0.00      1S   H  
ATOM   3010  HB2 ARG   183     -13.960 -17.042  22.802  1.00  0.00      1S   H  
ATOM   3011  HG1 ARG   183     -15.174 -15.150  24.044  1.00  0.00      1S   H  
ATOM   3012  HG2 ARG   183     -14.034 -14.007  23.302  1.00  0.00      1S   H  
ATOM   3013  HD1 ARG   183     -12.097 -15.244  24.419  1.00  0.00      1S   H  
ATOM   3014  HD2 ARG   183     -13.287 -16.380  25.168  1.00  0.00      1S   H  
ATOM   3015  HE  ARG   183     -13.904 -14.705  26.699  1.00  0.00      1S   H  
ATOM   3016 HH11 ARG   183     -13.701 -12.646  27.735  1.00  0.00      1S   H  
ATOM   3017 HH12 ARG   183     -12.860 -11.353  26.948  1.00  0.00      1S   H  
ATOM   3018 HH21 ARG   183     -12.060 -13.204  24.048  1.00  0.00      1S   H  
ATOM   3019 HH22 ARG   183     -11.916 -11.669  24.837  1.00  0.00      1S   H  
ATOM   3020  N   ARG   184     -14.836 -17.735  19.904  1.00  1.00      1S   N  
ATOM   3021  CA  ARG   184     -14.588 -18.474  18.684  1.00  1.00      1S   C  
ATOM   3022  C   ARG   184     -15.467 -17.983  17.540  1.00  1.00      1S   C  
ATOM   3023  O   ARG   184     -15.097 -18.121  16.375  1.00  1.00      1S   O  
ATOM   3024  CB  ARG   184     -14.848 -19.990  18.893  1.00  1.00      1S   C  
ATOM   3025  CG  ARG   184     -13.798 -20.684  19.779  1.00  1.00      1S   C  
ATOM   3026  CD  ARG   184     -14.163 -22.143  20.078  1.00  1.00      1S   C  
ATOM   3027  NE  ARG   184     -13.067 -22.757  20.896  1.00  1.00      1S   N  
ATOM   3028  CZ  ARG   184     -13.155 -24.022  21.399  1.00  1.00      1S   C  
ATOM   3029  NH1 ARG   184     -12.129 -24.525  22.135  1.00  1.00      1S   N1+
ATOM   3030  NH2 ARG   184     -14.254 -24.788  21.175  1.00  1.00      1S   N  
ATOM   3031  HN  ARG   184     -15.272 -18.258  20.636  1.00  0.00      1S   H  
ATOM   3032  HA  ARG   184     -13.554 -18.330  18.405  1.00  0.00      1S   H  
ATOM   3033  HB1 ARG   184     -14.857 -20.515  17.912  1.00  0.00      1S   H  
ATOM   3034  HB2 ARG   184     -15.846 -20.131  19.356  1.00  0.00      1S   H  
ATOM   3035  HG1 ARG   184     -13.691 -20.135  20.737  1.00  0.00      1S   H  
ATOM   3036  HG2 ARG   184     -12.816 -20.641  19.259  1.00  0.00      1S   H  
ATOM   3037  HD1 ARG   184     -14.264 -22.719  19.133  1.00  0.00      1S   H  
ATOM   3038  HD2 ARG   184     -15.113 -22.192  20.655  1.00  0.00      1S   H  
ATOM   3039  HE  ARG   184     -12.249 -22.219  21.089  1.00  0.00      1S   H  
ATOM   3040 HH11 ARG   184     -11.316 -23.970  22.302  1.00  0.00      1S   H  
ATOM   3041 HH12 ARG   184     -12.186 -25.453  22.497  1.00  0.00      1S   H  
ATOM   3042 HH21 ARG   184     -15.008 -24.420  20.633  1.00  0.00      1S   H  
ATOM   3043 HH22 ARG   184     -14.302 -25.713  21.543  1.00  0.00      1S   H  
ATOM   3044  N   ARG   185     -16.654 -17.414  17.870  1.00  1.00      1S   N  
ATOM   3045  CA  ARG   185     -17.768 -17.157  16.980  1.00  1.00      1S   C  
ATOM   3046  C   ARG   185     -18.048 -15.690  16.650  1.00  1.00      1S   C  
ATOM   3047  O   ARG   185     -17.140 -14.871  16.521  1.00  1.00      1S   O  
ATOM   3048  CB  ARG   185     -19.014 -17.813  17.618  1.00  1.00      1S   C  
ATOM   3049  CG  ARG   185     -19.081 -19.324  17.351  1.00  1.00      1S   C  
ATOM   3050  CD  ARG   185     -20.288 -19.685  16.482  1.00  1.00      1S   C  
ATOM   3051  NE  ARG   185     -21.523 -19.297  17.240  1.00  1.00      1S   N  
ATOM   3052  CZ  ARG   185     -22.775 -19.471  16.739  1.00  1.00      1S   C  
ATOM   3053  NH1 ARG   185     -23.848 -19.065  17.463  1.00  1.00      1S   N1+
ATOM   3054  NH2 ARG   185     -22.963 -20.048  15.525  1.00  1.00      1S   N  
ATOM   3055  HN  ARG   185     -16.868 -17.273  18.834  1.00  0.00      1S   H  
ATOM   3056  HA  ARG   185     -17.572 -17.640  16.032  1.00  0.00      1S   H  
ATOM   3057  HB1 ARG   185     -19.979 -17.412  17.265  1.00  0.00      1S   H  
ATOM   3058  HB2 ARG   185     -18.987 -17.619  18.711  1.00  0.00      1S   H  
ATOM   3059  HG1 ARG   185     -19.141 -19.872  18.317  1.00  0.00      1S   H  
ATOM   3060  HG2 ARG   185     -18.150 -19.653  16.838  1.00  0.00      1S   H  
ATOM   3061  HD1 ARG   185     -20.315 -20.775  16.275  1.00  0.00      1S   H  
ATOM   3062  HD2 ARG   185     -20.257 -19.112  15.528  1.00  0.00      1S   H  
ATOM   3063  HE  ARG   185     -21.419 -18.863  18.134  1.00  0.00      1S   H  
ATOM   3064 HH11 ARG   185     -23.710 -18.643  18.358  1.00  0.00      1S   H  
ATOM   3065 HH12 ARG   185     -24.768 -19.286  17.148  1.00  0.00      1S   H  
ATOM   3066 HH21 ARG   185     -22.169 -20.342  14.996  1.00  0.00      1S   H  
ATOM   3067 HH22 ARG   185     -23.886 -20.188  15.176  1.00  0.00      1S   H  
ATOM   3068  N   ARG   186     -19.359 -15.393  16.406  1.00  1.00      1S   N  
ATOM   3069  CA  ARG   186     -19.892 -14.373  15.539  1.00  1.00      1S   C  
ATOM   3070  C   ARG   186     -20.988 -13.539  16.179  1.00  1.00      1S   C  
ATOM   3071  O   ARG   186     -20.723 -12.446  16.674  1.00  1.00      1S   O  
ATOM   3072  CB  ARG   186     -20.494 -15.055  14.277  1.00  1.00      1S   C  
ATOM   3073  CG  ARG   186     -19.426 -15.581  13.307  1.00  1.00      1S   C  
ATOM   3074  CD  ARG   186     -18.703 -14.431  12.593  1.00  1.00      1S   C  
ATOM   3075  NE  ARG   186     -17.639 -14.990  11.703  1.00  1.00      1S   N  
ATOM   3076  CZ  ARG   186     -17.891 -15.477  10.455  1.00  1.00      1S   C  
ATOM   3077  NH1 ARG   186     -16.856 -15.936   9.703  1.00  1.00      1S   N1+
ATOM   3078  NH2 ARG   186     -19.151 -15.512   9.948  1.00  1.00      1S   N  
ATOM   3079  HN  ARG   186     -20.046 -16.061  16.668  1.00  0.00      1S   H  
ATOM   3080  HA  ARG   186     -19.098 -13.692  15.268  1.00  0.00      1S   H  
ATOM   3081  HB1 ARG   186     -21.134 -14.346  13.705  1.00  0.00      1S   H  
ATOM   3082  HB2 ARG   186     -21.128 -15.913  14.596  1.00  0.00      1S   H  
ATOM   3083  HG1 ARG   186     -19.926 -16.229  12.553  1.00  0.00      1S   H  
ATOM   3084  HG2 ARG   186     -18.695 -16.210  13.860  1.00  0.00      1S   H  
ATOM   3085  HD1 ARG   186     -18.200 -13.766  13.326  1.00  0.00      1S   H  
ATOM   3086  HD2 ARG   186     -19.415 -13.823  11.994  1.00  0.00      1S   H  
ATOM   3087  HE  ARG   186     -16.696 -14.987  12.031  1.00  0.00      1S   H  
ATOM   3088 HH11 ARG   186     -15.927 -15.907  10.067  1.00  0.00      1S   H  
ATOM   3089 HH12 ARG   186     -17.028 -16.294   8.787  1.00  0.00      1S   H  
ATOM   3090 HH21 ARG   186     -19.912 -15.183  10.504  1.00  0.00      1S   H  
ATOM   3091 HH22 ARG   186     -19.314 -15.878   9.035  1.00  0.00      1S   H  
ATOM   3092  N   LYS   187     -22.264 -14.007  16.091  1.00  1.00      1S   N  
ATOM   3093  CA  LYS   187     -23.441 -13.168  15.917  1.00  1.00      1S   C  
ATOM   3094  C   LYS   187     -23.834 -12.348  17.130  1.00  1.00      1S   C  
ATOM   3095  O   LYS   187     -23.560 -12.716  18.270  1.00  1.00      1S   O  
ATOM   3096  CB  LYS   187     -24.642 -14.002  15.420  1.00  1.00      1S   C  
ATOM   3097  CG  LYS   187     -25.148 -15.019  16.452  1.00  1.00      1S   C  
ATOM   3098  CD  LYS   187     -26.317 -15.869  15.941  1.00  1.00      1S   C  
ATOM   3099  CE  LYS   187     -26.794 -16.869  16.998  1.00  1.00      1S   C  
ATOM   3100  NZ  LYS   187     -27.938 -17.667  16.509  1.00  1.00      1S   N1+
ATOM   3101  HN  LYS   187     -22.431 -14.968  15.892  1.00  0.00      1S   H  
ATOM   3102  HA  LYS   187     -23.194 -12.470  15.129  1.00  0.00      1S   H  
ATOM   3103  HB1 LYS   187     -24.322 -14.559  14.509  1.00  0.00      1S   H  
ATOM   3104  HB2 LYS   187     -25.475 -13.330  15.121  1.00  0.00      1S   H  
ATOM   3105  HG1 LYS   187     -25.484 -14.476  17.362  1.00  0.00      1S   H  
ATOM   3106  HG2 LYS   187     -24.314 -15.693  16.747  1.00  0.00      1S   H  
ATOM   3107  HD1 LYS   187     -25.994 -16.413  15.026  1.00  0.00      1S   H  
ATOM   3108  HD2 LYS   187     -27.154 -15.189  15.664  1.00  0.00      1S   H  
ATOM   3109  HE1 LYS   187     -27.126 -16.334  17.908  1.00  0.00      1S   H  
ATOM   3110  HE2 LYS   187     -25.978 -17.567  17.269  1.00  0.00      1S   H  
ATOM   3111  HZ1 LYS   187     -27.660 -18.191  15.656  1.00  0.00      1S   H  
ATOM   3112  HZ2 LYS   187     -28.728 -17.030  16.282  1.00  0.00      1S   H  
ATOM   3113  HZ3 LYS   187     -28.235 -18.335  17.250  1.00  0.00      1S   H  
ATOM   3114  N   ARG   188     -24.451 -11.164  16.880  1.00  1.00      1S   N  
ATOM   3115  CA  ARG   188     -24.301 -10.030  17.770  1.00  1.00      1S   C  
ATOM   3116  C   ARG   188     -25.363  -9.927  18.831  1.00  1.00      1S   C  
ATOM   3117  O   ARG   188     -25.049  -9.603  19.974  1.00  1.00      1S   O  
ATOM   3118  CB  ARG   188     -24.274  -8.679  17.020  1.00  1.00      1S   C  
ATOM   3119  CG  ARG   188     -23.183  -8.588  15.940  1.00  1.00      1S   C  
ATOM   3120  CD  ARG   188     -23.169  -7.210  15.262  1.00  1.00      1S   C  
ATOM   3121  NE  ARG   188     -22.083  -7.178  14.226  1.00  1.00      1S   N  
ATOM   3122  CZ  ARG   188     -20.793  -6.830  14.503  1.00  1.00      1S   C  
ATOM   3123  NH1 ARG   188     -19.877  -6.814  13.498  1.00  1.00      1S   N1+
ATOM   3124  NH2 ARG   188     -20.405  -6.498  15.761  1.00  1.00      1S   N  
ATOM   3125  HN  ARG   188     -24.827 -10.952  15.982  1.00  0.00      1S   H  
ATOM   3126  HA  ARG   188     -23.350 -10.131  18.276  1.00  0.00      1S   H  
ATOM   3127  HB1 ARG   188     -24.085  -7.864  17.757  1.00  0.00      1S   H  
ATOM   3128  HB2 ARG   188     -25.261  -8.489  16.544  1.00  0.00      1S   H  
ATOM   3129  HG1 ARG   188     -23.358  -9.371  15.170  1.00  0.00      1S   H  
ATOM   3130  HG2 ARG   188     -22.195  -8.786  16.412  1.00  0.00      1S   H  
ATOM   3131  HD1 ARG   188     -23.011  -6.399  16.004  1.00  0.00      1S   H  
ATOM   3132  HD2 ARG   188     -24.136  -7.032  14.745  1.00  0.00      1S   H  
ATOM   3133  HE  ARG   188     -22.317  -7.411  13.284  1.00  0.00      1S   H  
ATOM   3134 HH11 ARG   188     -20.153  -7.052  12.569  1.00  0.00      1S   H  
ATOM   3135 HH12 ARG   188     -18.932  -6.558  13.692  1.00  0.00      1S   H  
ATOM   3136 HH21 ARG   188     -21.074  -6.510  16.501  1.00  0.00      1S   H  
ATOM   3137 HH22 ARG   188     -19.457  -6.242  15.940  1.00  0.00      1S   H  
ATOM   3138  N   LYS   189     -26.657 -10.164  18.507  1.00  1.00      1S   N  
ATOM   3139  CA  LYS   189     -27.719  -9.963  19.479  1.00  1.00      1S   C  
ATOM   3140  C   LYS   189     -27.716 -11.073  20.489  1.00  1.00      1S   C  
ATOM   3141  O   LYS   189     -28.002 -10.870  21.668  1.00  1.00      1S   O  
ATOM   3142  CB  LYS   189     -29.128  -9.880  18.855  1.00  1.00      1S   C  
ATOM   3143  CG  LYS   189     -30.213  -9.563  19.899  1.00  1.00      1S   C  
ATOM   3144  CD  LYS   189     -31.609  -9.366  19.305  1.00  1.00      1S   C  
ATOM   3145  CE  LYS   189     -32.645  -9.034  20.386  1.00  1.00      1S   C  
ATOM   3146  NZ  LYS   189     -33.978  -8.813  19.785  1.00  1.00      1S   N1+
ATOM   3147  HN  LYS   189     -26.935 -10.443  17.592  1.00  0.00      1S   H  
ATOM   3148  HA  LYS   189     -27.528  -9.035  20.002  1.00  0.00      1S   H  
ATOM   3149  HB1 LYS   189     -29.375 -10.832  18.338  1.00  0.00      1S   H  
ATOM   3150  HB2 LYS   189     -29.127  -9.068  18.095  1.00  0.00      1S   H  
ATOM   3151  HG1 LYS   189     -29.919  -8.646  20.457  1.00  0.00      1S   H  
ATOM   3152  HG2 LYS   189     -30.274 -10.396  20.632  1.00  0.00      1S   H  
ATOM   3153  HD1 LYS   189     -31.905 -10.297  18.771  1.00  0.00      1S   H  
ATOM   3154  HD2 LYS   189     -31.562  -8.537  18.565  1.00  0.00      1S   H  
ATOM   3155  HE1 LYS   189     -32.357  -8.102  20.918  1.00  0.00      1S   H  
ATOM   3156  HE2 LYS   189     -32.731  -9.861  21.121  1.00  0.00      1S   H  
ATOM   3157  HZ1 LYS   189     -34.412  -9.723  19.534  1.00  0.00      1S   H  
ATOM   3158  HZ2 LYS   189     -33.872  -8.226  18.933  1.00  0.00      1S   H  
ATOM   3159  HZ3 LYS   189     -34.582  -8.303  20.466  1.00  0.00      1S   H  
ATOM   3160  N   GLU   190     -27.327 -12.285  20.044  1.00  1.00      1S   N  
ATOM   3161  CA  GLU   190     -27.168 -13.421  20.908  1.00  1.00      1S   C  
ATOM   3162  C   GLU   190     -26.078 -13.163  21.913  1.00  1.00      1S   C  
ATOM   3163  O   GLU   190     -26.214 -13.503  23.086  1.00  1.00      1S   O  
ATOM   3164  CB  GLU   190     -26.902 -14.700  20.090  1.00  1.00      1S   C  
ATOM   3165  CG  GLU   190     -27.117 -16.001  20.878  1.00  1.00      1S   C  
ATOM   3166  CD  GLU   190     -25.955 -16.289  21.817  1.00  1.00      1S   C  
ATOM   3167  OE1 GLU   190     -24.846 -15.728  21.629  1.00  1.00      1S   O  
ATOM   3168  OE2 GLU   190     -26.167 -17.106  22.740  1.00  1.00      1S   O1-
ATOM   3169  HN  GLU   190     -27.099 -12.434  19.086  1.00  0.00      1S   H  
ATOM   3170  HA  GLU   190     -28.087 -13.541  21.449  1.00  0.00      1S   H  
ATOM   3171  HB1 GLU   190     -25.892 -14.672  19.629  1.00  0.00      1S   H  
ATOM   3172  HB2 GLU   190     -27.642 -14.709  19.257  1.00  0.00      1S   H  
ATOM   3173  HG1 GLU   190     -27.220 -16.864  20.187  1.00  0.00      1S   H  
ATOM   3174  HG2 GLU   190     -28.054 -15.915  21.468  1.00  0.00      1S   H  
ATOM   3175  N   LYS   191     -24.987 -12.500  21.470  1.00  1.00      1S   N  
ATOM   3176  CA  LYS   191     -23.877 -12.110  22.301  1.00  1.00      1S   C  
ATOM   3177  C   LYS   191     -24.320 -11.196  23.431  1.00  1.00      1S   C  
ATOM   3178  O   LYS   191     -23.900 -11.375  24.570  1.00  1.00      1S   O  
ATOM   3179  CB  LYS   191     -22.780 -11.434  21.449  1.00  1.00      1S   C  
ATOM   3180  CG  LYS   191     -21.497 -11.127  22.220  1.00  1.00      1S   C  
ATOM   3181  CD  LYS   191     -20.452 -10.382  21.383  1.00  1.00      1S   C  
ATOM   3182  CE  LYS   191     -19.243  -9.964  22.225  1.00  1.00      1S   C  
ATOM   3183  NZ  LYS   191     -18.222  -9.302  21.384  1.00  1.00      1S   N1+
ATOM   3184  HN  LYS   191     -24.905 -12.246  20.509  1.00  0.00      1S   H  
ATOM   3185  HA  LYS   191     -23.471 -13.014  22.734  1.00  0.00      1S   H  
ATOM   3186  HB1 LYS   191     -23.162 -10.485  21.024  1.00  0.00      1S   H  
ATOM   3187  HB2 LYS   191     -22.526 -12.105  20.599  1.00  0.00      1S   H  
ATOM   3188  HG1 LYS   191     -21.065 -12.068  22.624  1.00  0.00      1S   H  
ATOM   3189  HG2 LYS   191     -21.764 -10.487  23.078  1.00  0.00      1S   H  
ATOM   3190  HD1 LYS   191     -20.925  -9.477  20.940  1.00  0.00      1S   H  
ATOM   3191  HD2 LYS   191     -20.129 -11.046  20.550  1.00  0.00      1S   H  
ATOM   3192  HE1 LYS   191     -18.774 -10.853  22.696  1.00  0.00      1S   H  
ATOM   3193  HE2 LYS   191     -19.549  -9.249  23.018  1.00  0.00      1S   H  
ATOM   3194  HZ1 LYS   191     -18.628  -8.445  20.955  1.00  0.00      1S   H  
ATOM   3195  HZ2 LYS   191     -17.919  -9.955  20.633  1.00  0.00      1S   H  
ATOM   3196  HZ3 LYS   191     -17.403  -9.042  21.970  1.00  0.00      1S   H  
ATOM   3197  N   LYS   192     -25.222 -10.225  23.150  1.00  1.00      1S   N  
ATOM   3198  CA  LYS   192     -25.785  -9.325  24.139  1.00  1.00      1S   C  
ATOM   3199  C   LYS   192     -26.671 -10.016  25.139  1.00  1.00      1S   C  
ATOM   3200  O   LYS   192     -26.654  -9.674  26.319  1.00  1.00      1S   O  
ATOM   3201  CB  LYS   192     -26.617  -8.207  23.489  1.00  1.00      1S   C  
ATOM   3202  CG  LYS   192     -25.721  -7.196  22.772  1.00  1.00      1S   C  
ATOM   3203  CD  LYS   192     -26.527  -6.091  22.087  1.00  1.00      1S   C  
ATOM   3204  CE  LYS   192     -25.621  -5.070  21.397  1.00  1.00      1S   C  
ATOM   3205  NZ  LYS   192     -26.429  -4.041  20.711  1.00  1.00      1S   N1+
ATOM   3206  HN  LYS   192     -25.548 -10.089  22.217  1.00  0.00      1S   H  
ATOM   3207  HA  LYS   192     -24.968  -8.877  24.686  1.00  0.00      1S   H  
ATOM   3208  HB1 LYS   192     -27.201  -7.654  24.260  1.00  0.00      1S   H  
ATOM   3209  HB2 LYS   192     -27.338  -8.647  22.766  1.00  0.00      1S   H  
ATOM   3210  HG1 LYS   192     -25.100  -7.720  22.013  1.00  0.00      1S   H  
ATOM   3211  HG2 LYS   192     -25.036  -6.737  23.521  1.00  0.00      1S   H  
ATOM   3212  HD1 LYS   192     -27.156  -5.580  22.851  1.00  0.00      1S   H  
ATOM   3213  HD2 LYS   192     -27.206  -6.562  21.340  1.00  0.00      1S   H  
ATOM   3214  HE1 LYS   192     -24.983  -5.570  20.637  1.00  0.00      1S   H  
ATOM   3215  HE2 LYS   192     -24.974  -4.560  22.142  1.00  0.00      1S   H  
ATOM   3216  HZ1 LYS   192     -27.025  -3.549  21.407  1.00  0.00      1S   H  
ATOM   3217  HZ2 LYS   192     -27.034  -4.497  19.998  1.00  0.00      1S   H  
ATOM   3218  HZ3 LYS   192     -25.800  -3.355  20.246  1.00  0.00      1S   H  
ATOM   3219  N   ALA   193     -27.457 -11.023  24.707  1.00  1.00      1S   N  
ATOM   3220  CA  ALA   193     -28.257 -11.810  25.613  1.00  1.00      1S   C  
ATOM   3221  C   ALA   193     -27.400 -12.669  26.503  1.00  1.00      1S   C  
ATOM   3222  O   ALA   193     -27.739 -12.844  27.662  1.00  1.00      1S   O  
ATOM   3223  CB  ALA   193     -29.253 -12.707  24.881  1.00  1.00      1S   C  
ATOM   3224  HN  ALA   193     -27.508 -11.271  23.741  1.00  0.00      1S   H  
ATOM   3225  HA  ALA   193     -28.816 -11.135  26.248  1.00  0.00      1S   H  
ATOM   3226  HB1 ALA   193     -28.748 -13.225  24.038  1.00  0.00      1S   H  
ATOM   3227  HB2 ALA   193     -30.071 -12.078  24.476  1.00  0.00      1S   H  
ATOM   3228  HB3 ALA   193     -29.710 -13.462  25.556  1.00  0.00      1S   H  
ATOM   3229  N   THR   194     -26.244 -13.187  26.020  1.00  1.00      1S   N  
ATOM   3230  CA  THR   194     -25.298 -13.930  26.842  1.00  1.00      1S   C  
ATOM   3231  C   THR   194     -24.736 -13.058  27.935  1.00  1.00      1S   C  
ATOM   3232  O   THR   194     -24.609 -13.480  29.082  1.00  1.00      1S   O  
ATOM   3233  CB  THR   194     -24.120 -14.487  26.063  1.00  1.00      1S   C  
ATOM   3234  CG2 THR   194     -23.179 -15.239  27.030  1.00  1.00      1S   C  
ATOM   3235  OG1 THR   194     -24.559 -15.392  25.059  1.00  1.00      1S   O  
ATOM   3236  HN  THR   194     -25.989 -13.065  25.062  1.00  0.00      1S   H  
ATOM   3237  HA  THR   194     -25.837 -14.743  27.310  1.00  0.00      1S   H  
ATOM   3238  HB  THR   194     -23.551 -13.680  25.554  1.00  0.00      1S   H  
ATOM   3239  HG1 THR   194     -24.773 -14.876  24.275  1.00  0.00      1S   H  
ATOM   3240 HG21 THR   194     -23.757 -15.877  27.730  1.00  0.00      1S   H  
ATOM   3241 HG22 THR   194     -22.557 -14.529  27.613  1.00  0.00      1S   H  
ATOM   3242 HG23 THR   194     -22.490 -15.884  26.467  1.00  0.00      1S   H  
ATOM   3243  N   GLN   195     -24.410 -11.798  27.586  1.00  1.00      1S   N  
ATOM   3244  CA  GLN   195     -23.885 -10.806  28.491  1.00  1.00      1S   C  
ATOM   3245  C   GLN   195     -24.892 -10.392  29.524  1.00  1.00      1S   C  
ATOM   3246  O   GLN   195     -24.523 -10.126  30.666  1.00  1.00      1S   O  
ATOM   3247  CB  GLN   195     -23.470  -9.540  27.730  1.00  1.00      1S   C  
ATOM   3248  CG  GLN   195     -22.203  -9.769  26.899  1.00  1.00      1S   C  
ATOM   3249  CD  GLN   195     -21.967  -8.526  26.044  1.00  1.00      1S   C  
ATOM   3250  NE2 GLN   195     -21.927  -8.723  24.698  1.00  1.00      1S   N  
ATOM   3251  OE1 GLN   195     -21.836  -7.411  26.557  1.00  1.00      1S   O  
ATOM   3252  HN  GLN   195     -24.521 -11.494  26.642  1.00  0.00      1S   H  
ATOM   3253  HA  GLN   195     -23.028 -11.226  28.998  1.00  0.00      1S   H  
ATOM   3254  HB1 GLN   195     -23.272  -8.706  28.443  1.00  0.00      1S   H  
ATOM   3255  HB2 GLN   195     -24.307  -9.230  27.066  1.00  0.00      1S   H  
ATOM   3256  HG1 GLN   195     -22.311 -10.672  26.266  1.00  0.00      1S   H  
ATOM   3257  HG2 GLN   195     -21.335  -9.923  27.574  1.00  0.00      1S   H  
ATOM   3258 HE21 GLN   195     -22.065  -9.645  24.337  1.00  0.00      1S   H  
ATOM   3259 HE22 GLN   195     -21.766  -7.950  24.089  1.00  0.00      1S   H  
ATOM   3260  N   MET   196     -26.196 -10.366  29.147  1.00  1.00      1S   N  
ATOM   3261  CA  MET   196     -27.304 -10.104  30.037  1.00  1.00      1S   C  
ATOM   3262  C   MET   196     -27.284 -11.123  31.125  1.00  1.00      1S   C  
ATOM   3263  O   MET   196     -27.257 -10.774  32.296  1.00  1.00      1S   O  
ATOM   3264  CB  MET   196     -28.678 -10.177  29.328  1.00  1.00      1S   C  
ATOM   3265  CG  MET   196     -29.887  -9.975  30.259  1.00  1.00      1S   C  
ATOM   3266  SD  MET   196     -31.504 -10.013  29.449  1.00  1.00      1S   S  
ATOM   3267  CE  MET   196     -31.497 -11.803  29.183  1.00  1.00      1S   C  
ATOM   3268  HN  MET   196     -26.452 -10.562  28.202  1.00  0.00      1S   H  
ATOM   3269  HA  MET   196     -27.161  -9.127  30.476  1.00  0.00      1S   H  
ATOM   3270  HB1 MET   196     -28.787 -11.159  28.833  1.00  0.00      1S   H  
ATOM   3271  HB2 MET   196     -28.702  -9.400  28.532  1.00  0.00      1S   H  
ATOM   3272  HG1 MET   196     -29.756  -8.983  30.704  1.00  0.00      1S   H  
ATOM   3273  HG2 MET   196     -29.871 -10.711  31.091  1.00  0.00      1S   H  
ATOM   3274  HE1 MET   196     -31.434 -12.326  30.160  1.00  0.00      1S   H  
ATOM   3275  HE2 MET   196     -30.645 -12.133  28.556  1.00  0.00      1S   H  
ATOM   3276  HE3 MET   196     -32.435 -12.130  28.686  1.00  0.00      1S   H  
ATOM   3277  N   LEU   197     -27.218 -12.416  30.753  1.00  1.00      1S   N  
ATOM   3278  CA  LEU   197     -27.209 -13.492  31.702  1.00  1.00      1S   C  
ATOM   3279  C   LEU   197     -25.983 -13.492  32.539  1.00  1.00      1S   C  
ATOM   3280  O   LEU   197     -26.075 -13.800  33.710  1.00  1.00      1S   O  
ATOM   3281  CB  LEU   197     -27.274 -14.870  31.050  1.00  1.00      1S   C  
ATOM   3282  CG  LEU   197     -28.421 -15.017  30.053  1.00  1.00      1S   C  
ATOM   3283  CD1 LEU   197     -28.427 -16.445  29.520  1.00  1.00      1S   C  
ATOM   3284  CD2 LEU   197     -29.753 -14.538  30.644  1.00  1.00      1S   C  
ATOM   3285  HN  LEU   197     -27.198 -12.683  29.792  1.00  0.00      1S   H  
ATOM   3286  HA  LEU   197     -28.059 -13.364  32.357  1.00  0.00      1S   H  
ATOM   3287  HB1 LEU   197     -27.437 -15.618  31.856  1.00  0.00      1S   H  
ATOM   3288  HB2 LEU   197     -26.321 -15.113  30.528  1.00  0.00      1S   H  
ATOM   3289  HG  LEU   197     -28.208 -14.377  29.179  1.00  0.00      1S   H  
ATOM   3290 HD11 LEU   197     -28.541 -17.192  30.327  1.00  0.00      1S   H  
ATOM   3291 HD12 LEU   197     -27.438 -16.633  29.051  1.00  0.00      1S   H  
ATOM   3292 HD13 LEU   197     -29.225 -16.591  28.762  1.00  0.00      1S   H  
ATOM   3293 HD21 LEU   197     -29.764 -13.432  30.710  1.00  0.00      1S   H  
ATOM   3294 HD22 LEU   197     -29.883 -14.929  31.672  1.00  0.00      1S   H  
ATOM   3295 HD23 LEU   197     -30.602 -14.854  30.009  1.00  0.00      1S   H  
ATOM   3296  N   ALA   198     -24.819 -13.130  31.971  1.00  1.00      1S   N  
ATOM   3297  CA  ALA   198     -23.557 -13.094  32.666  1.00  1.00      1S   C  
ATOM   3298  C   ALA   198     -23.534 -12.081  33.787  1.00  1.00      1S   C  
ATOM   3299  O   ALA   198     -23.073 -12.387  34.883  1.00  1.00      1S   O  
ATOM   3300  CB  ALA   198     -22.414 -12.784  31.690  1.00  1.00      1S   C  
ATOM   3301  HN  ALA   198     -24.779 -12.903  31.000  1.00  0.00      1S   H  
ATOM   3302  HA  ALA   198     -23.395 -14.073  33.097  1.00  0.00      1S   H  
ATOM   3303  HB1 ALA   198     -22.576 -11.809  31.186  1.00  0.00      1S   H  
ATOM   3304  HB2 ALA   198     -22.366 -13.575  30.911  1.00  0.00      1S   H  
ATOM   3305  HB3 ALA   198     -21.437 -12.755  32.218  1.00  0.00      1S   H  
ATOM   3306  N   ILE   199     -24.052 -10.851  33.559  1.00  1.00      1S   N  
ATOM   3307  CA  ILE   199     -24.117  -9.834  34.592  1.00  1.00      1S   C  
ATOM   3308  C   ILE   199     -25.261 -10.158  35.540  1.00  1.00      1S   C  
ATOM   3309  O   ILE   199     -25.102  -9.991  36.743  1.00  1.00      1S   O  
ATOM   3310  CB  ILE   199     -24.233  -8.415  34.042  1.00  1.00      1S   C  
ATOM   3311  CG1 ILE   199     -23.030  -8.055  33.130  1.00  1.00      1S   C  
ATOM   3312  CG2 ILE   199     -24.352  -7.391  35.203  1.00  1.00      1S   C  
ATOM   3313  CD  ILE   199     -23.224  -6.755  32.337  1.00  1.00      1S   C  
ATOM   3314  HN  ILE   199     -24.405 -10.591  32.661  1.00  0.00      1S   H  
ATOM   3315  HA  ILE   199     -23.199  -9.878  35.162  1.00  0.00      1S   H  
ATOM   3316  HB  ILE   199     -25.147  -8.379  33.415  1.00  0.00      1S   H  
ATOM   3317 HG11 ILE   199     -22.853  -8.873  32.400  1.00  0.00      1S   H  
ATOM   3318 HG12 ILE   199     -22.119  -7.962  33.761  1.00  0.00      1S   H  
ATOM   3319 HG21 ILE   199     -23.445  -7.428  35.842  1.00  0.00      1S   H  
ATOM   3320 HG22 ILE   199     -25.240  -7.586  35.836  1.00  0.00      1S   H  
ATOM   3321 HG23 ILE   199     -24.458  -6.360  34.810  1.00  0.00      1S   H  
ATOM   3322  HD1 ILE   199     -23.396  -5.892  33.014  1.00  0.00      1S   H  
ATOM   3323  HD2 ILE   199     -24.097  -6.850  31.656  1.00  0.00      1S   H  
ATOM   3324  HD3 ILE   199     -22.327  -6.536  31.721  1.00  0.00      1S   H  
ATOM   3325  N   VAL   200     -26.423 -10.687  35.055  1.00  1.00      1S   N  
ATOM   3326  CA  VAL   200     -27.540 -11.127  35.901  1.00  1.00      1S   C  
ATOM   3327  C   VAL   200     -27.061 -12.187  36.858  1.00  1.00      1S   C  
ATOM   3328  O   VAL   200     -27.376 -12.168  38.047  1.00  1.00      1S   O  
ATOM   3329  CB  VAL   200     -28.732 -11.715  35.127  1.00  1.00      1S   C  
ATOM   3330  CG1 VAL   200     -29.769 -12.387  36.053  1.00  1.00      1S   C  
ATOM   3331  CG2 VAL   200     -29.460 -10.601  34.374  1.00  1.00      1S   C  
ATOM   3332  HN  VAL   200     -26.551 -10.825  34.073  1.00  0.00      1S   H  
ATOM   3333  HA  VAL   200     -27.869 -10.276  36.480  1.00  0.00      1S   H  
ATOM   3334  HB  VAL   200     -28.362 -12.465  34.394  1.00  0.00      1S   H  
ATOM   3335 HG11 VAL   200     -30.041 -11.700  36.882  1.00  0.00      1S   H  
ATOM   3336 HG12 VAL   200     -29.382 -13.334  36.477  1.00  0.00      1S   H  
ATOM   3337 HG13 VAL   200     -30.690 -12.621  35.477  1.00  0.00      1S   H  
ATOM   3338 HG21 VAL   200     -28.743  -9.994  33.801  1.00  0.00      1S   H  
ATOM   3339 HG22 VAL   200     -29.986  -9.936  35.090  1.00  0.00      1S   H  
ATOM   3340 HG23 VAL   200     -30.208 -11.025  33.670  1.00  0.00      1S   H  
ATOM   3341  N   LEU   201     -26.241 -13.117  36.326  1.00  1.00      1S   N  
ATOM   3342  CA  LEU   201     -25.650 -14.228  37.009  1.00  1.00      1S   C  
ATOM   3343  C   LEU   201     -24.735 -13.716  38.075  1.00  1.00      1S   C  
ATOM   3344  O   LEU   201     -24.855 -14.108  39.227  1.00  1.00      1S   O  
ATOM   3345  CB  LEU   201     -24.849 -15.139  36.044  1.00  1.00      1S   C  
ATOM   3346  CG  LEU   201     -24.200 -16.366  36.696  1.00  1.00      1S   C  
ATOM   3347  CD1 LEU   201     -25.273 -17.308  37.273  1.00  1.00      1S   C  
ATOM   3348  CD2 LEU   201     -23.260 -17.090  35.720  1.00  1.00      1S   C  
ATOM   3349  HN  LEU   201     -26.010 -13.072  35.354  1.00  0.00      1S   H  
ATOM   3350  HA  LEU   201     -26.453 -14.785  37.471  1.00  0.00      1S   H  
ATOM   3351  HB1 LEU   201     -24.058 -14.544  35.540  1.00  0.00      1S   H  
ATOM   3352  HB2 LEU   201     -25.535 -15.513  35.253  1.00  0.00      1S   H  
ATOM   3353  HG  LEU   201     -23.558 -15.998  37.522  1.00  0.00      1S   H  
ATOM   3354 HD11 LEU   201     -25.992 -17.600  36.478  1.00  0.00      1S   H  
ATOM   3355 HD12 LEU   201     -25.833 -16.812  38.093  1.00  0.00      1S   H  
ATOM   3356 HD13 LEU   201     -24.804 -18.224  37.683  1.00  0.00      1S   H  
ATOM   3357 HD21 LEU   201     -22.558 -16.377  35.239  1.00  0.00      1S   H  
ATOM   3358 HD22 LEU   201     -23.860 -17.582  34.933  1.00  0.00      1S   H  
ATOM   3359 HD23 LEU   201     -22.666 -17.861  36.255  1.00  0.00      1S   H  
ATOM   3360  N   GLY   202     -23.811 -12.795  37.728  1.00  1.00      1S   N  
ATOM   3361  CA  GLY   202     -22.780 -12.354  38.630  1.00  1.00      1S   C  
ATOM   3362  C   GLY   202     -23.315 -11.527  39.750  1.00  1.00      1S   C  
ATOM   3363  O   GLY   202     -22.943 -11.767  40.890  1.00  1.00      1S   O  
ATOM   3364  HN  GLY   202     -23.769 -12.426  36.801  1.00  0.00      1S   H  
ATOM   3365  HA1 GLY   202     -22.083 -11.756  38.066  1.00  0.00      1S   H  
ATOM   3366  HA2 GLY   202     -22.328 -13.237  39.066  1.00  0.00      1S   H  
ATOM   3367  N   VAL   203     -24.233 -10.562  39.477  1.00  1.00      1S   N  
ATOM   3368  CA  VAL   203     -24.820  -9.691  40.482  1.00  1.00      1S   C  
ATOM   3369  C   VAL   203     -25.433 -10.556  41.540  1.00  1.00      1S   C  
ATOM   3370  O   VAL   203     -25.077 -10.424  42.698  1.00  1.00      1S   O  
ATOM   3371  CB  VAL   203     -25.886  -8.744  39.944  1.00  1.00      1S   C  
ATOM   3372  CG1 VAL   203     -26.538  -7.931  41.085  1.00  1.00      1S   C  
ATOM   3373  CG2 VAL   203     -25.254  -7.773  38.925  1.00  1.00      1S   C  
ATOM   3374  HN  VAL   203     -24.561 -10.416  38.544  1.00  0.00      1S   H  
ATOM   3375  HA  VAL   203     -24.021  -9.118  40.931  1.00  0.00      1S   H  
ATOM   3376  HB  VAL   203     -26.675  -9.342  39.432  1.00  0.00      1S   H  
ATOM   3377 HG11 VAL   203     -25.866  -7.103  41.398  1.00  0.00      1S   H  
ATOM   3378 HG12 VAL   203     -26.793  -8.526  41.982  1.00  0.00      1S   H  
ATOM   3379 HG13 VAL   203     -27.488  -7.506  40.709  1.00  0.00      1S   H  
ATOM   3380 HG21 VAL   203     -24.548  -8.287  38.247  1.00  0.00      1S   H  
ATOM   3381 HG22 VAL   203     -24.689  -6.976  39.450  1.00  0.00      1S   H  
ATOM   3382 HG23 VAL   203     -26.049  -7.297  38.312  1.00  0.00      1S   H  
ATOM   3383  N   PHE   204     -26.287 -11.515  41.134  1.00  1.00      1S   N  
ATOM   3384  CA  PHE   204     -26.913 -12.493  41.982  1.00  1.00      1S   C  
ATOM   3385  C   PHE   204     -25.932 -13.263  42.835  1.00  1.00      1S   C  
ATOM   3386  O   PHE   204     -26.107 -13.315  44.052  1.00  1.00      1S   O  
ATOM   3387  CB  PHE   204     -27.770 -13.437  41.098  1.00  1.00      1S   C  
ATOM   3388  CG  PHE   204     -28.579 -14.427  41.891  1.00  1.00      1S   C  
ATOM   3389  CD1 PHE   204     -29.981 -14.425  41.802  1.00  1.00      1S   C  
ATOM   3390  CD2 PHE   204     -27.965 -15.404  42.696  1.00  1.00      1S   C  
ATOM   3391  CE1 PHE   204     -30.732 -15.378  42.493  1.00  1.00      1S   C  
ATOM   3392  CE2 PHE   204     -28.720 -16.234  43.510  1.00  1.00      1S   C  
ATOM   3393  CZ  PHE   204     -30.097 -16.290  43.335  1.00  1.00      1S   C  
ATOM   3394  HN  PHE   204     -26.523 -11.597  40.168  1.00  0.00      1S   H  
ATOM   3395  HA  PHE   204     -27.559 -11.964  42.662  1.00  0.00      1S   H  
ATOM   3396  HB1 PHE   204     -27.136 -13.996  40.381  1.00  0.00      1S   H  
ATOM   3397  HB2 PHE   204     -28.476 -12.806  40.511  1.00  0.00      1S   H  
ATOM   3398  HD1 PHE   204     -30.483 -13.722  41.155  1.00  0.00      1S   H  
ATOM   3399  HD2 PHE   204     -26.900 -15.542  42.724  1.00  0.00      1S   H  
ATOM   3400  HE1 PHE   204     -31.801 -15.385  42.402  1.00  0.00      1S   H  
ATOM   3401  HE2 PHE   204     -28.228 -16.900  44.203  1.00  0.00      1S   H  
ATOM   3402  HZ  PHE   204     -30.672 -17.015  43.881  1.00  0.00      1S   H  
ATOM   3403  N   ILE   205     -24.919 -13.926  42.215  1.00  1.00      1S   N  
ATOM   3404  CA  ILE   205     -24.063 -14.890  42.887  1.00  1.00      1S   C  
ATOM   3405  C   ILE   205     -23.354 -14.231  44.034  1.00  1.00      1S   C  
ATOM   3406  O   ILE   205     -23.277 -14.805  45.110  1.00  1.00      1S   O  
ATOM   3407  CB  ILE   205     -23.028 -15.556  41.974  1.00  1.00      1S   C  
ATOM   3408  CG1 ILE   205     -23.701 -16.466  40.928  1.00  1.00      1S   C  
ATOM   3409  CG2 ILE   205     -22.028 -16.426  42.779  1.00  1.00      1S   C  
ATOM   3410  CD  ILE   205     -22.734 -16.874  39.814  1.00  1.00      1S   C  
ATOM   3411  HN  ILE   205     -24.779 -13.839  41.229  1.00  0.00      1S   H  
ATOM   3412  HA  ILE   205     -24.701 -15.662  43.296  1.00  0.00      1S   H  
ATOM   3413  HB  ILE   205     -22.464 -14.758  41.439  1.00  0.00      1S   H  
ATOM   3414 HG11 ILE   205     -24.592 -15.979  40.492  1.00  0.00      1S   H  
ATOM   3415 HG12 ILE   205     -24.072 -17.374  41.441  1.00  0.00      1S   H  
ATOM   3416 HG21 ILE   205     -22.571 -17.242  43.301  1.00  0.00      1S   H  
ATOM   3417 HG22 ILE   205     -21.464 -15.838  43.526  1.00  0.00      1S   H  
ATOM   3418 HG23 ILE   205     -21.276 -16.885  42.106  1.00  0.00      1S   H  
ATOM   3419  HD1 ILE   205     -21.860 -17.428  40.207  1.00  0.00      1S   H  
ATOM   3420  HD2 ILE   205     -22.365 -15.968  39.284  1.00  0.00      1S   H  
ATOM   3421  HD3 ILE   205     -23.242 -17.537  39.086  1.00  0.00      1S   H  
ATOM   3422  N   ILE   206     -22.822 -13.007  43.840  1.00  1.00      1S   N  
ATOM   3423  CA  ILE   206     -21.945 -12.389  44.810  1.00  1.00      1S   C  
ATOM   3424  C   ILE   206     -22.600 -11.219  45.496  1.00  1.00      1S   C  
ATOM   3425  O   ILE   206     -21.972 -10.523  46.291  1.00  1.00      1S   O  
ATOM   3426  CB  ILE   206     -20.593 -12.044  44.220  1.00  1.00      1S   C  
ATOM   3427  CG1 ILE   206     -20.719 -11.039  43.066  1.00  1.00      1S   C  
ATOM   3428  CG2 ILE   206     -19.974 -13.363  43.709  1.00  1.00      1S   C  
ATOM   3429  CD  ILE   206     -19.382 -10.559  42.509  1.00  1.00      1S   C  
ATOM   3430  HN  ILE   206     -22.952 -12.513  42.982  1.00  0.00      1S   H  
ATOM   3431  HA  ILE   206     -21.748 -13.092  45.596  1.00  0.00      1S   H  
ATOM   3432  HB  ILE   206     -19.937 -11.625  45.017  1.00  0.00      1S   H  
ATOM   3433 HG11 ILE   206     -21.336 -10.167  43.369  1.00  0.00      1S   H  
ATOM   3434 HG12 ILE   206     -21.233 -11.564  42.244  1.00  0.00      1S   H  
ATOM   3435 HG21 ILE   206     -20.449 -13.675  42.755  1.00  0.00      1S   H  
ATOM   3436 HG22 ILE   206     -20.144 -14.169  44.443  1.00  0.00      1S   H  
ATOM   3437 HG23 ILE   206     -18.884 -13.254  43.541  1.00  0.00      1S   H  
ATOM   3438  HD1 ILE   206     -18.784 -11.415  42.133  1.00  0.00      1S   H  
ATOM   3439  HD2 ILE   206     -18.804 -10.030  43.294  1.00  0.00      1S   H  
ATOM   3440  HD3 ILE   206     -19.561  -9.863  41.660  1.00  0.00      1S   H  
ATOM   3441  N   CYS   207     -23.916 -11.035  45.253  1.00  1.00      1S   N  
ATOM   3442  CA  CYS   207     -24.832 -10.309  46.104  1.00  1.00      1S   C  
ATOM   3443  C   CYS   207     -25.284 -11.225  47.215  1.00  1.00      1S   C  
ATOM   3444  O   CYS   207     -25.528 -10.762  48.329  1.00  1.00      1S   O  
ATOM   3445  CB  CYS   207     -26.081  -9.844  45.314  1.00  1.00      1S   C  
ATOM   3446  SG  CYS   207     -27.357  -9.007  46.268  1.00  1.00      1S   S  
ATOM   3447  HN  CYS   207     -24.346 -11.475  44.467  1.00  0.00      1S   H  
ATOM   3448  HA  CYS   207     -24.327  -9.453  46.532  1.00  0.00      1S   H  
ATOM   3449  HB1 CYS   207     -26.524 -10.719  44.788  1.00  0.00      1S   H  
ATOM   3450  HB2 CYS   207     -25.735  -9.128  44.539  1.00  0.00      1S   H  
ATOM   3451  HG1 CYS   207     -27.767 -10.118  46.869  1.00  0.00      1S   H  
ATOM   3452  N   TRP   208     -25.412 -12.547  46.936  1.00  1.00      1S   N  
ATOM   3453  CA  TRP   208     -25.896 -13.509  47.905  1.00  1.00      1S   C  
ATOM   3454  C   TRP   208     -24.820 -14.350  48.502  1.00  1.00      1S   C  
ATOM   3455  O   TRP   208     -25.000 -14.812  49.622  1.00  1.00      1S   O  
ATOM   3456  CB  TRP   208     -27.032 -14.400  47.367  1.00  1.00      1S   C  
ATOM   3457  CG  TRP   208     -28.377 -13.726  47.368  1.00  1.00      1S   C  
ATOM   3458  CD1 TRP   208     -28.639 -12.485  47.842  1.00  1.00      1S   C  
ATOM   3459  CD2 TRP   208     -29.652 -14.248  46.942  1.00  1.00      1S   C  
ATOM   3460  CE2 TRP   208     -30.605 -13.244  47.168  1.00  1.00      1S   C  
ATOM   3461  CE3 TRP   208     -30.050 -15.461  46.408  1.00  1.00      1S   C  
ATOM   3462  NE1 TRP   208     -29.951 -12.197  47.642  1.00  1.00      1S   N  
ATOM   3463  CZ2 TRP   208     -31.950 -13.395  46.905  1.00  1.00      1S   C  
ATOM   3464  CZ3 TRP   208     -31.409 -15.606  46.077  1.00  1.00      1S   C  
ATOM   3465  CH2 TRP   208     -32.348 -14.594  46.323  1.00  1.00      1S   C  
ATOM   3466  HN  TRP   208     -25.230 -12.902  46.020  1.00  0.00      1S   H  
ATOM   3467  HA  TRP   208     -26.274 -12.977  48.766  1.00  0.00      1S   H  
ATOM   3468  HB1 TRP   208     -27.156 -15.298  48.008  1.00  0.00      1S   H  
ATOM   3469  HB2 TRP   208     -26.793 -14.727  46.332  1.00  0.00      1S   H  
ATOM   3470  HD1 TRP   208     -27.955 -11.821  48.346  1.00  0.00      1S   H  
ATOM   3471  HE1 TRP   208     -30.402 -11.393  47.958  1.00  0.00      1S   H  
ATOM   3472  HE3 TRP   208     -29.353 -16.259  46.212  1.00  0.00      1S   H  
ATOM   3473  HZ2 TRP   208     -32.666 -12.618  47.121  1.00  0.00      1S   H  
ATOM   3474  HZ3 TRP   208     -31.742 -16.517  45.610  1.00  0.00      1S   H  
ATOM   3475  HH2 TRP   208     -33.387 -14.738  46.067  1.00  0.00      1S   H  
ATOM   3476  N   LEU   209     -23.637 -14.509  47.865  1.00  1.00      1S   N  
ATOM   3477  CA  LEU   209     -22.472 -15.042  48.552  1.00  1.00      1S   C  
ATOM   3478  C   LEU   209     -22.182 -14.357  49.870  1.00  1.00      1S   C  
ATOM   3479  O   LEU   209     -21.857 -15.101  50.785  1.00  1.00      1S   O  
ATOM   3480  CB  LEU   209     -21.143 -15.032  47.750  1.00  1.00      1S   C  
ATOM   3481  CG  LEU   209     -20.876 -16.300  46.914  1.00  1.00      1S   C  
ATOM   3482  CD1 LEU   209     -19.624 -16.136  46.039  1.00  1.00      1S   C  
ATOM   3483  CD2 LEU   209     -20.707 -17.551  47.792  1.00  1.00      1S   C  
ATOM   3484  HN  LEU   209     -23.494 -14.203  46.924  1.00  0.00      1S   H  
ATOM   3485  HA  LEU   209     -22.726 -16.062  48.796  1.00  0.00      1S   H  
ATOM   3486  HB1 LEU   209     -20.268 -14.931  48.429  1.00  0.00      1S   H  
ATOM   3487  HB2 LEU   209     -21.132 -14.142  47.096  1.00  0.00      1S   H  
ATOM   3488  HG  LEU   209     -21.748 -16.447  46.238  1.00  0.00      1S   H  
ATOM   3489 HD11 LEU   209     -18.787 -16.750  46.431  1.00  0.00      1S   H  
ATOM   3490 HD12 LEU   209     -19.293 -15.077  46.035  1.00  0.00      1S   H  
ATOM   3491 HD13 LEU   209     -19.837 -16.455  44.997  1.00  0.00      1S   H  
ATOM   3492 HD21 LEU   209     -21.599 -17.742  48.423  1.00  0.00      1S   H  
ATOM   3493 HD22 LEU   209     -19.829 -17.434  48.458  1.00  0.00      1S   H  
ATOM   3494 HD23 LEU   209     -20.537 -18.443  47.153  1.00  0.00      1S   H  
ATOM   3495  N   PRO   210     -22.301 -13.045  50.111  1.00  1.00      1S   N  
ATOM   3496  CA  PRO   210     -22.042 -12.454  51.408  1.00  1.00      1S   C  
ATOM   3497  C   PRO   210     -22.898 -13.043  52.497  1.00  1.00      1S   C  
ATOM   3498  O   PRO   210     -22.366 -13.321  53.563  1.00  1.00      1S   O  
ATOM   3499  CB  PRO   210     -22.365 -10.963  51.226  1.00  1.00      1S   C  
ATOM   3500  CG  PRO   210     -22.106 -10.697  49.744  1.00  1.00      1S   C  
ATOM   3501  CD  PRO   210     -22.526 -12.013  49.109  1.00  1.00      1S   C  
ATOM   3502  HA  PRO   210     -21.005 -12.641  51.648  1.00  0.00      1S   H  
ATOM   3503  HB1 PRO   210     -21.743 -10.321  51.880  1.00  0.00      1S   H  
ATOM   3504  HB2 PRO   210     -23.441 -10.760  51.427  1.00  0.00      1S   H  
ATOM   3505  HG1 PRO   210     -22.699  -9.843  49.357  1.00  0.00      1S   H  
ATOM   3506  HG2 PRO   210     -21.025 -10.523  49.560  1.00  0.00      1S   H  
ATOM   3507  HD1 PRO   210     -23.616 -11.994  48.954  1.00  0.00      1S   H  
ATOM   3508  HD2 PRO   210     -21.995 -12.230  48.161  1.00  0.00      1S   H  
ATOM   3509  N   PHE   211     -24.201 -13.279  52.236  1.00  1.00      1S   N  
ATOM   3510  CA  PHE   211     -25.115 -13.851  53.193  1.00  1.00      1S   C  
ATOM   3511  C   PHE   211     -24.780 -15.303  53.463  1.00  1.00      1S   C  
ATOM   3512  O   PHE   211     -24.702 -15.706  54.621  1.00  1.00      1S   O  
ATOM   3513  CB  PHE   211     -26.580 -13.692  52.704  1.00  1.00      1S   C  
ATOM   3514  CG  PHE   211     -27.570 -14.328  53.649  1.00  1.00      1S   C  
ATOM   3515  CD1 PHE   211     -27.909 -13.724  54.871  1.00  1.00      1S   C  
ATOM   3516  CD2 PHE   211     -28.118 -15.585  53.341  1.00  1.00      1S   C  
ATOM   3517  CE1 PHE   211     -28.778 -14.356  55.766  1.00  1.00      1S   C  
ATOM   3518  CE2 PHE   211     -28.986 -16.223  54.233  1.00  1.00      1S   C  
ATOM   3519  CZ  PHE   211     -29.318 -15.606  55.447  1.00  1.00      1S   C  
ATOM   3520  HN  PHE   211     -24.594 -13.056  51.347  1.00  0.00      1S   H  
ATOM   3521  HA  PHE   211     -24.994 -13.311  54.123  1.00  0.00      1S   H  
ATOM   3522  HB1 PHE   211     -26.700 -14.147  51.697  1.00  0.00      1S   H  
ATOM   3523  HB2 PHE   211     -26.826 -12.611  52.627  1.00  0.00      1S   H  
ATOM   3524  HD1 PHE   211     -27.498 -12.770  55.140  1.00  0.00      1S   H  
ATOM   3525  HD2 PHE   211     -27.851 -16.072  52.415  1.00  0.00      1S   H  
ATOM   3526  HE1 PHE   211     -29.028 -13.878  56.701  1.00  0.00      1S   H  
ATOM   3527  HE2 PHE   211     -29.398 -17.190  53.986  1.00  0.00      1S   H  
ATOM   3528  HZ  PHE   211     -29.991 -16.095  56.136  1.00  0.00      1S   H  
ATOM   3529  N   PHE   212     -24.580 -16.123  52.406  1.00  1.00      1S   N  
ATOM   3530  CA  PHE   212     -24.347 -17.542  52.560  1.00  1.00      1S   C  
ATOM   3531  C   PHE   212     -22.981 -17.820  53.169  1.00  1.00      1S   C  
ATOM   3532  O   PHE   212     -22.885 -18.686  54.029  1.00  1.00      1S   O  
ATOM   3533  CB  PHE   212     -24.540 -18.345  51.245  1.00  1.00      1S   C  
ATOM   3534  CG  PHE   212     -26.011 -18.516  50.909  1.00  1.00      1S   C  
ATOM   3535  CD1 PHE   212     -26.713 -17.546  50.180  1.00  1.00      1S   C  
ATOM   3536  CD2 PHE   212     -26.709 -19.674  51.296  1.00  1.00      1S   C  
ATOM   3537  CE1 PHE   212     -28.063 -17.706  49.848  1.00  1.00      1S   C  
ATOM   3538  CE2 PHE   212     -28.054 -19.862  50.945  1.00  1.00      1S   C  
ATOM   3539  CZ  PHE   212     -28.732 -18.874  50.221  1.00  1.00      1S   C  
ATOM   3540  HN  PHE   212     -24.629 -15.785  51.468  1.00  0.00      1S   H  
ATOM   3541  HA  PHE   212     -25.070 -17.911  53.276  1.00  0.00      1S   H  
ATOM   3542  HB1 PHE   212     -24.118 -19.364  51.358  1.00  0.00      1S   H  
ATOM   3543  HB2 PHE   212     -24.028 -17.842  50.397  1.00  0.00      1S   H  
ATOM   3544  HD1 PHE   212     -26.205 -16.673  49.842  1.00  0.00      1S   H  
ATOM   3545  HD2 PHE   212     -26.195 -20.430  51.861  1.00  0.00      1S   H  
ATOM   3546  HE1 PHE   212     -28.573 -16.942  49.279  1.00  0.00      1S   H  
ATOM   3547  HE2 PHE   212     -28.568 -20.768  51.231  1.00  0.00      1S   H  
ATOM   3548  HZ  PHE   212     -29.767 -19.013  49.945  1.00  0.00      1S   H  
ATOM   3549  N   ILE   213     -21.900 -17.079  52.801  1.00  1.00      1S   N  
ATOM   3550  CA  ILE   213     -20.562 -17.234  53.377  1.00  1.00      1S   C  
ATOM   3551  C   ILE   213     -20.605 -16.890  54.852  1.00  1.00      1S   C  
ATOM   3552  O   ILE   213     -20.012 -17.581  55.675  1.00  1.00      1S   O  
ATOM   3553  CB  ILE   213     -19.475 -16.389  52.686  1.00  1.00      1S   C  
ATOM   3554  CG1 ILE   213     -19.268 -16.824  51.213  1.00  1.00      1S   C  
ATOM   3555  CG2 ILE   213     -18.122 -16.481  53.435  1.00  1.00      1S   C  
ATOM   3556  CD  ILE   213     -18.393 -15.851  50.411  1.00  1.00      1S   C  
ATOM   3557  HN  ILE   213     -21.977 -16.374  52.095  1.00  0.00      1S   H  
ATOM   3558  HA  ILE   213     -20.288 -18.276  53.294  1.00  0.00      1S   H  
ATOM   3559  HB  ILE   213     -19.806 -15.326  52.686  1.00  0.00      1S   H  
ATOM   3560 HG11 ILE   213     -20.252 -16.904  50.708  1.00  0.00      1S   H  
ATOM   3561 HG12 ILE   213     -18.807 -17.836  51.192  1.00  0.00      1S   H  
ATOM   3562 HG21 ILE   213     -17.768 -17.534  53.455  1.00  0.00      1S   H  
ATOM   3563 HG22 ILE   213     -18.194 -16.107  54.476  1.00  0.00      1S   H  
ATOM   3564 HG23 ILE   213     -17.352 -15.865  52.927  1.00  0.00      1S   H  
ATOM   3565  HD1 ILE   213     -17.346 -15.858  50.778  1.00  0.00      1S   H  
ATOM   3566  HD2 ILE   213     -18.793 -14.817  50.496  1.00  0.00      1S   H  
ATOM   3567  HD3 ILE   213     -18.379 -16.131  49.337  1.00  0.00      1S   H  
ATOM   3568  N   THR   214     -21.338 -15.820  55.224  1.00  1.00      1S   N  
ATOM   3569  CA  THR   214     -21.433 -15.350  56.589  1.00  1.00      1S   C  
ATOM   3570  C   THR   214     -22.213 -16.293  57.462  1.00  1.00      1S   C  
ATOM   3571  O   THR   214     -21.807 -16.547  58.593  1.00  1.00      1S   O  
ATOM   3572  CB  THR   214     -22.072 -13.987  56.659  1.00  1.00      1S   C  
ATOM   3573  CG2 THR   214     -22.264 -13.535  58.112  1.00  1.00      1S   C  
ATOM   3574  OG1 THR   214     -21.225 -13.046  56.013  1.00  1.00      1S   O  
ATOM   3575  HN  THR   214     -21.830 -15.278  54.545  1.00  0.00      1S   H  
ATOM   3576  HA  THR   214     -20.430 -15.290  56.991  1.00  0.00      1S   H  
ATOM   3577  HB  THR   214     -23.060 -13.993  56.145  1.00  0.00      1S   H  
ATOM   3578  HG1 THR   214     -21.441 -13.101  55.075  1.00  0.00      1S   H  
ATOM   3579 HG21 THR   214     -21.280 -13.372  58.602  1.00  0.00      1S   H  
ATOM   3580 HG22 THR   214     -22.857 -14.239  58.726  1.00  0.00      1S   H  
ATOM   3581 HG23 THR   214     -22.834 -12.589  58.105  1.00  0.00      1S   H  
ATOM   3582  N   HSD   215     -23.344 -16.852  56.968  1.00  1.00      1S   N  
ATOM   3583  CA  HSD   215     -24.137 -17.813  57.709  1.00  1.00      1S   C  
ATOM   3584  C   HSD   215     -23.302 -19.044  57.999  1.00  1.00      1S   C  
ATOM   3585  O   HSD   215     -23.380 -19.614  59.080  1.00  1.00      1S   O  
ATOM   3586  CB  HSD   215     -25.431 -18.225  56.964  1.00  1.00      1S   C  
ATOM   3587  CG  HSD   215     -26.436 -18.887  57.867  1.00  1.00      1S   C  
ATOM   3588  CD2 HSD   215     -26.524 -20.191  58.224  1.00  1.00      1S   C  
ATOM   3589  ND1 HSD   215     -27.429 -18.240  58.573  1.00  1.00      1S   N  
ATOM   3590  CE1 HSD   215     -28.065 -19.183  59.312  1.00  1.00      1S   C  
ATOM   3591  NE2 HSD   215     -27.543 -20.379  59.140  1.00  1.00      1S   N  
ATOM   3592  HN  HSD   215     -23.687 -16.616  56.059  1.00  0.00      1S   H  
ATOM   3593  HA  HSD   215     -24.409 -17.349  58.647  1.00  0.00      1S   H  
ATOM   3594  HB1 HSD   215     -25.185 -18.909  56.123  1.00  0.00      1S   H  
ATOM   3595  HB2 HSD   215     -25.907 -17.321  56.528  1.00  0.00      1S   H  
ATOM   3596  HD1 HSD   215     -27.636 -17.261  58.538  1.00  0.00      1S   H  
ATOM   3597  HD2 HSD   215     -25.909 -21.007  57.880  1.00  0.00      1S   H  
ATOM   3598  HE1 HSD   215     -28.913 -18.963  59.959  1.00  0.00      1S   H  
ATOM   3599  N   ILE   216     -22.427 -19.430  57.042  1.00  1.00      1S   N  
ATOM   3600  CA  ILE   216     -21.474 -20.511  57.167  1.00  1.00      1S   C  
ATOM   3601  C   ILE   216     -20.399 -20.222  58.197  1.00  1.00      1S   C  
ATOM   3602  O   ILE   216     -20.044 -21.104  58.975  1.00  1.00      1S   O  
ATOM   3603  CB  ILE   216     -20.864 -20.851  55.817  1.00  1.00      1S   C  
ATOM   3604  CG1 ILE   216     -21.931 -21.501  54.914  1.00  1.00      1S   C  
ATOM   3605  CG2 ILE   216     -19.649 -21.782  55.959  1.00  1.00      1S   C  
ATOM   3606  CD  ILE   216     -21.426 -21.675  53.484  1.00  1.00      1S   C  
ATOM   3607  HN  ILE   216     -22.398 -18.947  56.169  1.00  0.00      1S   H  
ATOM   3608  HA  ILE   216     -22.013 -21.379  57.515  1.00  0.00      1S   H  
ATOM   3609  HB  ILE   216     -20.520 -19.914  55.326  1.00  0.00      1S   H  
ATOM   3610 HG11 ILE   216     -22.845 -20.871  54.897  1.00  0.00      1S   H  
ATOM   3611 HG12 ILE   216     -22.226 -22.488  55.330  1.00  0.00      1S   H  
ATOM   3612 HG21 ILE   216     -19.921 -22.672  56.565  1.00  0.00      1S   H  
ATOM   3613 HG22 ILE   216     -18.805 -21.252  56.446  1.00  0.00      1S   H  
ATOM   3614 HG23 ILE   216     -19.279 -22.128  54.973  1.00  0.00      1S   H  
ATOM   3615  HD1 ILE   216     -20.735 -22.541  53.408  1.00  0.00      1S   H  
ATOM   3616  HD2 ILE   216     -20.875 -20.764  53.167  1.00  0.00      1S   H  
ATOM   3617  HD3 ILE   216     -22.278 -21.846  52.798  1.00  0.00      1S   H  
ATOM   3618  N   LEU   217     -19.852 -18.985  58.263  1.00  1.00      1S   N  
ATOM   3619  CA  LEU   217     -18.895 -18.602  59.284  1.00  1.00      1S   C  
ATOM   3620  C   LEU   217     -19.531 -18.642  60.642  1.00  1.00      1S   C  
ATOM   3621  O   LEU   217     -18.926 -19.150  61.573  1.00  1.00      1S   O  
ATOM   3622  CB  LEU   217     -18.309 -17.188  59.090  1.00  1.00      1S   C  
ATOM   3623  CG  LEU   217     -17.385 -17.059  57.861  1.00  1.00      1S   C  
ATOM   3624  CD1 LEU   217     -17.068 -15.579  57.585  1.00  1.00      1S   C  
ATOM   3625  CD2 LEU   217     -16.094 -17.886  58.013  1.00  1.00      1S   C  
ATOM   3626  HN  LEU   217     -20.089 -18.276  57.600  1.00  0.00      1S   H  
ATOM   3627  HA  LEU   217     -18.096 -19.330  59.282  1.00  0.00      1S   H  
ATOM   3628  HB1 LEU   217     -17.715 -16.897  59.986  1.00  0.00      1S   H  
ATOM   3629  HB2 LEU   217     -19.146 -16.462  58.991  1.00  0.00      1S   H  
ATOM   3630  HG  LEU   217     -17.930 -17.449  56.973  1.00  0.00      1S   H  
ATOM   3631 HD11 LEU   217     -16.510 -15.139  58.439  1.00  0.00      1S   H  
ATOM   3632 HD12 LEU   217     -18.009 -15.006  57.443  1.00  0.00      1S   H  
ATOM   3633 HD13 LEU   217     -16.452 -15.482  56.666  1.00  0.00      1S   H  
ATOM   3634 HD21 LEU   217     -16.320 -18.972  58.041  1.00  0.00      1S   H  
ATOM   3635 HD22 LEU   217     -15.566 -17.608  58.950  1.00  0.00      1S   H  
ATOM   3636 HD23 LEU   217     -15.415 -17.695  57.155  1.00  0.00      1S   H  
ATOM   3637  N   ASN   218     -20.794 -18.172  60.775  1.00  1.00      1S   N  
ATOM   3638  CA  ASN   218     -21.566 -18.231  62.003  1.00  1.00      1S   C  
ATOM   3639  C   ASN   218     -21.665 -19.655  62.508  1.00  1.00      1S   C  
ATOM   3640  O   ASN   218     -21.555 -19.899  63.705  1.00  1.00      1S   O  
ATOM   3641  CB  ASN   218     -23.003 -17.666  61.839  1.00  1.00      1S   C  
ATOM   3642  CG  ASN   218     -22.972 -16.153  61.586  1.00  1.00      1S   C  
ATOM   3643  ND2 ASN   218     -24.118 -15.611  61.076  1.00  1.00      1S   N  
ATOM   3644  OD1 ASN   218     -21.973 -15.475  61.847  1.00  1.00      1S   O  
ATOM   3645  HN  ASN   218     -21.261 -17.755  59.995  1.00  0.00      1S   H  
ATOM   3646  HA  ASN   218     -21.030 -17.662  62.751  1.00  0.00      1S   H  
ATOM   3647  HB1 ASN   218     -23.593 -17.845  62.764  1.00  0.00      1S   H  
ATOM   3648  HB2 ASN   218     -23.515 -18.168  60.995  1.00  0.00      1S   H  
ATOM   3649 HD21 ASN   218     -24.163 -14.626  60.916  1.00  0.00      1S   H  
ATOM   3650 HD22 ASN   218     -24.903 -16.196  60.879  1.00  0.00      1S   H  
ATOM   3651  N   ILE   219     -21.809 -20.630  61.585  1.00  1.00      1S   N  
ATOM   3652  CA  ILE   219     -21.808 -22.048  61.873  1.00  1.00      1S   C  
ATOM   3653  C   ILE   219     -20.462 -22.564  62.360  1.00  1.00      1S   C  
ATOM   3654  O   ILE   219     -20.408 -23.189  63.417  1.00  1.00      1S   O  
ATOM   3655  CB  ILE   219     -22.282 -22.840  60.666  1.00  1.00      1S   C  
ATOM   3656  CG1 ILE   219     -23.769 -22.541  60.415  1.00  1.00      1S   C  
ATOM   3657  CG2 ILE   219     -22.061 -24.348  60.868  1.00  1.00      1S   C  
ATOM   3658  CD  ILE   219     -24.211 -23.030  59.044  1.00  1.00      1S   C  
ATOM   3659  HN  ILE   219     -21.933 -20.394  60.623  1.00  0.00      1S   H  
ATOM   3660  HA  ILE   219     -22.515 -22.212  62.674  1.00  0.00      1S   H  
ATOM   3661  HB  ILE   219     -21.716 -22.530  59.763  1.00  0.00      1S   H  
ATOM   3662 HG11 ILE   219     -23.961 -21.450  60.472  1.00  0.00      1S   H  
ATOM   3663 HG12 ILE   219     -24.387 -23.020  61.205  1.00  0.00      1S   H  
ATOM   3664 HG21 ILE   219     -22.487 -24.635  61.852  1.00  0.00      1S   H  
ATOM   3665 HG22 ILE   219     -20.983 -24.610  60.851  1.00  0.00      1S   H  
ATOM   3666 HG23 ILE   219     -22.559 -24.939  60.073  1.00  0.00      1S   H  
ATOM   3667  HD1 ILE   219     -24.212 -24.138  58.990  1.00  0.00      1S   H  
ATOM   3668  HD2 ILE   219     -23.555 -22.635  58.242  1.00  0.00      1S   H  
ATOM   3669  HD3 ILE   219     -25.236 -22.662  58.875  1.00  0.00      1S   H  
ATOM   3670  N   HSD   220     -19.344 -22.333  61.615  1.00  1.00      1S   N  
ATOM   3671  CA  HSD   220     -18.021 -22.843  61.963  1.00  1.00      1S   C  
ATOM   3672  C   HSD   220     -17.547 -22.270  63.271  1.00  1.00      1S   C  
ATOM   3673  O   HSD   220     -16.879 -22.930  64.064  1.00  1.00      1S   O  
ATOM   3674  CB  HSD   220     -16.921 -22.468  60.933  1.00  1.00      1S   C  
ATOM   3675  CG  HSD   220     -17.111 -23.083  59.582  1.00  1.00      1S   C  
ATOM   3676  CD2 HSD   220     -17.326 -22.491  58.378  1.00  1.00      1S   C  
ATOM   3677  ND1 HSD   220     -17.051 -24.437  59.330  1.00  1.00      1S   N  
ATOM   3678  CE1 HSD   220     -17.240 -24.596  57.997  1.00  1.00      1S   C  
ATOM   3679  NE2 HSD   220     -17.403 -23.445  57.379  1.00  1.00      1S   N  
ATOM   3680  HN  HSD   220     -19.398 -21.817  60.760  1.00  0.00      1S   H  
ATOM   3681  HA  HSD   220     -18.087 -23.917  62.059  1.00  0.00      1S   H  
ATOM   3682  HB1 HSD   220     -15.927 -22.805  61.301  1.00  0.00      1S   H  
ATOM   3683  HB2 HSD   220     -16.883 -21.363  60.810  1.00  0.00      1S   H  
ATOM   3684  HD1 HSD   220     -16.862 -25.152  60.004  1.00  0.00      1S   H  
ATOM   3685  HD2 HSD   220     -17.423 -21.440  58.141  1.00  0.00      1S   H  
ATOM   3686  HE1 HSD   220     -17.252 -25.569  57.509  1.00  0.00      1S   H  
ATOM   3687  N   CYS   221     -17.887 -20.992  63.490  1.00  1.00      1S   N  
ATOM   3688  CA  CYS   221     -17.346 -20.194  64.542  1.00  1.00      1S   C  
ATOM   3689  C   CYS   221     -18.130 -20.338  65.819  1.00  1.00      1S   C  
ATOM   3690  O   CYS   221     -17.538 -20.649  66.849  1.00  1.00      1S   O  
ATOM   3691  CB  CYS   221     -17.350 -18.705  64.137  1.00  1.00      1S   C  
ATOM   3692  SG  CYS   221     -16.190 -18.306  62.795  1.00  1.00      1S   S  
ATOM   3693  HN  CYS   221     -18.477 -20.508  62.845  1.00  0.00      1S   H  
ATOM   3694  HA  CYS   221     -16.328 -20.502  64.737  1.00  0.00      1S   H  
ATOM   3695  HB1 CYS   221     -17.057 -18.122  65.019  1.00  0.00      1S   H  
ATOM   3696  HB2 CYS   221     -18.381 -18.397  63.854  1.00  0.00      1S   H  
ATOM   3697  HG1 CYS   221     -16.905 -18.908  61.855  1.00  0.00      1S   H  
ATOM   3698  N   ASP   222     -19.456 -20.038  65.761  1.00  1.00      1S   N  
ATOM   3699  CA  ASP   222     -20.310 -19.634  66.869  1.00  1.00      1S   C  
ATOM   3700  C   ASP   222     -20.024 -18.191  67.246  1.00  1.00      1S   C  
ATOM   3701  O   ASP   222     -20.416 -17.745  68.323  1.00  1.00      1S   O  
ATOM   3702  CB  ASP   222     -20.255 -20.532  68.145  1.00  1.00      1S   C  
ATOM   3703  CG  ASP   222     -20.768 -21.944  67.863  1.00  1.00      1S   C  
ATOM   3704  OD1 ASP   222     -20.490 -22.838  68.713  1.00  1.00      1S   O  
ATOM   3705  OD2 ASP   222     -21.456 -22.145  66.831  1.00  1.00      1S   O1-
ATOM   3706  HN  ASP   222     -19.918 -19.994  64.876  1.00  0.00      1S   H  
ATOM   3707  HA  ASP   222     -21.321 -19.652  66.488  1.00  0.00      1S   H  
ATOM   3708  HB1 ASP   222     -20.886 -20.103  68.953  1.00  0.00      1S   H  
ATOM   3709  HB2 ASP   222     -19.217 -20.593  68.530  1.00  0.00      1S   H  
ATOM   3710  N   CYS   223     -19.312 -17.426  66.375  1.00  1.00      1S   N  
ATOM   3711  CA  CYS   223     -18.643 -16.207  66.792  1.00  1.00      1S   C  
ATOM   3712  C   CYS   223     -18.966 -15.016  65.913  1.00  1.00      1S   C  
ATOM   3713  O   CYS   223     -20.070 -14.479  65.988  1.00  1.00      1S   O  
ATOM   3714  CB  CYS   223     -17.107 -16.375  66.972  1.00  1.00      1S   C  
ATOM   3715  SG  CYS   223     -16.680 -17.723  68.124  1.00  1.00      1S   S  
ATOM   3716  HN  CYS   223     -19.094 -17.762  65.462  1.00  0.00      1S   H  
ATOM   3717  HA  CYS   223     -19.018 -15.930  67.767  1.00  0.00      1S   H  
ATOM   3718  HB1 CYS   223     -16.688 -15.432  67.377  1.00  0.00      1S   H  
ATOM   3719  HB2 CYS   223     -16.610 -16.541  65.997  1.00  0.00      1S   H  
ATOM   3720  HG1 CYS   223     -17.376 -18.663  67.495  1.00  0.00      1S   H  
ATOM   3721  N   ASN   224     -17.980 -14.495  65.135  1.00  1.00      1S   N  
ATOM   3722  CA  ASN   224     -17.837 -13.054  65.015  1.00  1.00      1S   C  
ATOM   3723  C   ASN   224     -18.573 -12.454  63.844  1.00  1.00      1S   C  
ATOM   3724  O   ASN   224     -18.054 -12.360  62.731  1.00  1.00      1S   O  
ATOM   3725  CB  ASN   224     -16.352 -12.597  64.982  1.00  1.00      1S   C  
ATOM   3726  CG  ASN   224     -15.668 -12.915  66.322  1.00  1.00      1S   C  
ATOM   3727  ND2 ASN   224     -14.316 -13.094  66.283  1.00  1.00      1S   N  
ATOM   3728  OD1 ASN   224     -16.315 -12.985  67.372  1.00  1.00      1S   O  
ATOM   3729  HN  ASN   224     -17.178 -15.023  64.872  1.00  0.00      1S   H  
ATOM   3730  HA  ASN   224     -18.279 -12.603  65.895  1.00  0.00      1S   H  
ATOM   3731  HB1 ASN   224     -16.294 -11.497  64.830  1.00  0.00      1S   H  
ATOM   3732  HB2 ASN   224     -15.817 -13.101  64.150  1.00  0.00      1S   H  
ATOM   3733 HD21 ASN   224     -13.828 -13.302  67.130  1.00  0.00      1S   H  
ATOM   3734 HD22 ASN   224     -13.820 -12.995  65.422  1.00  0.00      1S   H  
ATOM   3735  N   ILE   225     -19.802 -11.968  64.136  1.00  1.00      1S   N  
ATOM   3736  CA  ILE   225     -20.496 -10.988  63.346  1.00  1.00      1S   C  
ATOM   3737  C   ILE   225     -21.358 -10.212  64.328  1.00  1.00      1S   C  
ATOM   3738  O   ILE   225     -22.011 -10.845  65.158  1.00  1.00      1S   O  
ATOM   3739  CB  ILE   225     -21.355 -11.563  62.226  1.00  1.00      1S   C  
ATOM   3740  CG1 ILE   225     -21.803 -10.417  61.311  1.00  1.00      1S   C  
ATOM   3741  CG2 ILE   225     -22.575 -12.360  62.748  1.00  1.00      1S   C  
ATOM   3742  CD  ILE   225     -22.546 -10.913  60.094  1.00  1.00      1S   C  
ATOM   3743  HN  ILE   225     -20.236 -12.179  65.008  1.00  0.00      1S   H  
ATOM   3744  HA  ILE   225     -19.753 -10.340  62.905  1.00  0.00      1S   H  
ATOM   3745  HB  ILE   225     -20.721 -12.259  61.628  1.00  0.00      1S   H  
ATOM   3746 HG11 ILE   225     -20.914  -9.834  60.980  1.00  0.00      1S   H  
ATOM   3747 HG12 ILE   225     -22.470  -9.739  61.875  1.00  0.00      1S   H  
ATOM   3748 HG21 ILE   225     -23.345 -11.665  63.148  1.00  0.00      1S   H  
ATOM   3749 HG22 ILE   225     -22.276 -13.067  63.548  1.00  0.00      1S   H  
ATOM   3750 HG23 ILE   225     -23.043 -12.944  61.929  1.00  0.00      1S   H  
ATOM   3751  HD1 ILE   225     -23.383 -11.597  60.338  1.00  0.00      1S   H  
ATOM   3752  HD2 ILE   225     -21.801 -11.453  59.478  1.00  0.00      1S   H  
ATOM   3753  HD3 ILE   225     -22.958 -10.067  59.508  1.00  0.00      1S   H  
ATOM   3754  N   PRO   226     -21.420  -8.882  64.334  1.00  1.00      1S   N  
ATOM   3755  CA  PRO   226     -22.447  -8.167  65.087  1.00  1.00      1S   C  
ATOM   3756  C   PRO   226     -23.783  -8.074  64.338  1.00  1.00      1S   C  
ATOM   3757  O   PRO   226     -23.780  -8.259  63.123  1.00  1.00      1S   O  
ATOM   3758  CB  PRO   226     -21.848  -6.765  65.292  1.00  1.00      1S   C  
ATOM   3759  CG  PRO   226     -20.791  -6.626  64.197  1.00  1.00      1S   C  
ATOM   3760  CD  PRO   226     -20.245  -8.045  64.097  1.00  1.00      1S   C  
ATOM   3761  HA  PRO   226     -22.577  -8.676  66.028  1.00  0.00      1S   H  
ATOM   3762  HB1 PRO   226     -21.339  -6.745  66.282  1.00  0.00      1S   H  
ATOM   3763  HB2 PRO   226     -22.599  -5.951  65.262  1.00  0.00      1S   H  
ATOM   3764  HG1 PRO   226     -21.290  -6.346  63.244  1.00  0.00      1S   H  
ATOM   3765  HG2 PRO   226     -20.012  -5.879  64.446  1.00  0.00      1S   H  
ATOM   3766  HD1 PRO   226     -19.771  -8.255  63.120  1.00  0.00      1S   H  
ATOM   3767  HD2 PRO   226     -19.513  -8.231  64.913  1.00  0.00      1S   H  
ATOM   3768  N   PRO   227     -24.918  -7.778  64.984  1.00  1.00      1S   N  
ATOM   3769  CA  PRO   227     -26.239  -7.885  64.364  1.00  1.00      1S   C  
ATOM   3770  C   PRO   227     -26.573  -6.912  63.255  1.00  1.00      1S   C  
ATOM   3771  O   PRO   227     -27.417  -7.266  62.435  1.00  1.00      1S   O  
ATOM   3772  CB  PRO   227     -27.208  -7.646  65.527  1.00  1.00      1S   C  
ATOM   3773  CG  PRO   227     -26.476  -8.248  66.722  1.00  1.00      1S   C  
ATOM   3774  CD  PRO   227     -25.023  -7.864  66.447  1.00  1.00      1S   C  
ATOM   3775  HA  PRO   227     -26.321  -8.884  63.958  1.00  0.00      1S   H  
ATOM   3776  HB1 PRO   227     -28.196  -8.118  65.354  1.00  0.00      1S   H  
ATOM   3777  HB2 PRO   227     -27.344  -6.556  65.713  1.00  0.00      1S   H  
ATOM   3778  HG1 PRO   227     -26.841  -7.863  67.694  1.00  0.00      1S   H  
ATOM   3779  HG2 PRO   227     -26.576  -9.356  66.696  1.00  0.00      1S   H  
ATOM   3780  HD1 PRO   227     -24.782  -6.868  66.874  1.00  0.00      1S   H  
ATOM   3781  HD2 PRO   227     -24.363  -8.646  66.881  1.00  0.00      1S   H  
ATOM   3782  N   VAL   228     -25.955  -5.702  63.185  1.00  1.00      1S   N  
ATOM   3783  CA  VAL   228     -26.199  -4.738  62.116  1.00  1.00      1S   C  
ATOM   3784  C   VAL   228     -25.702  -5.331  60.817  1.00  1.00      1S   C  
ATOM   3785  O   VAL   228     -26.314  -5.169  59.764  1.00  1.00      1S   O  
ATOM   3786  CB  VAL   228     -25.513  -3.384  62.337  1.00  1.00      1S   C  
ATOM   3787  CG1 VAL   228     -25.759  -2.421  61.149  1.00  1.00      1S   C  
ATOM   3788  CG2 VAL   228     -26.037  -2.742  63.638  1.00  1.00      1S   C  
ATOM   3789  HN  VAL   228     -25.305  -5.417  63.884  1.00  0.00      1S   H  
ATOM   3790  HA  VAL   228     -27.268  -4.587  62.037  1.00  0.00      1S   H  
ATOM   3791  HB  VAL   228     -24.415  -3.539  62.442  1.00  0.00      1S   H  
ATOM   3792 HG11 VAL   228     -26.847  -2.248  61.011  1.00  0.00      1S   H  
ATOM   3793 HG12 VAL   228     -25.338  -2.816  60.202  1.00  0.00      1S   H  
ATOM   3794 HG13 VAL   228     -25.272  -1.443  61.349  1.00  0.00      1S   H  
ATOM   3795 HG21 VAL   228     -25.841  -3.387  64.518  1.00  0.00      1S   H  
ATOM   3796 HG22 VAL   228     -27.130  -2.557  63.562  1.00  0.00      1S   H  
ATOM   3797 HG23 VAL   228     -25.532  -1.765  63.802  1.00  0.00      1S   H  
ATOM   3798  N   LEU   229     -24.580  -6.078  60.884  1.00  1.00      1S   N  
ATOM   3799  CA  LEU   229     -23.983  -6.732  59.750  1.00  1.00      1S   C  
ATOM   3800  C   LEU   229     -24.818  -7.880  59.237  1.00  1.00      1S   C  
ATOM   3801  O   LEU   229     -24.931  -8.041  58.026  1.00  1.00      1S   O  
ATOM   3802  CB  LEU   229     -22.571  -7.250  60.080  1.00  1.00      1S   C  
ATOM   3803  CG  LEU   229     -21.494  -6.152  60.188  1.00  1.00      1S   C  
ATOM   3804  CD1 LEU   229     -20.162  -6.762  60.651  1.00  1.00      1S   C  
ATOM   3805  CD2 LEU   229     -21.297  -5.418  58.853  1.00  1.00      1S   C  
ATOM   3806  HN  LEU   229     -24.113  -6.215  61.754  1.00  0.00      1S   H  
ATOM   3807  HA  LEU   229     -23.926  -6.012  58.948  1.00  0.00      1S   H  
ATOM   3808  HB1 LEU   229     -22.232  -7.973  59.306  1.00  0.00      1S   H  
ATOM   3809  HB2 LEU   229     -22.617  -7.783  61.051  1.00  0.00      1S   H  
ATOM   3810  HG  LEU   229     -21.823  -5.420  60.961  1.00  0.00      1S   H  
ATOM   3811 HD11 LEU   229     -19.596  -7.169  59.788  1.00  0.00      1S   H  
ATOM   3812 HD12 LEU   229     -20.361  -7.597  61.348  1.00  0.00      1S   H  
ATOM   3813 HD13 LEU   229     -19.539  -6.000  61.166  1.00  0.00      1S   H  
ATOM   3814 HD21 LEU   229     -22.193  -4.822  58.587  1.00  0.00      1S   H  
ATOM   3815 HD22 LEU   229     -21.110  -6.159  58.046  1.00  0.00      1S   H  
ATOM   3816 HD23 LEU   229     -20.424  -4.735  58.914  1.00  0.00      1S   H  
ATOM   3817  N   TYR   230     -25.457  -8.687  60.125  1.00  1.00      1S   N  
ATOM   3818  CA  TYR   230     -26.352  -9.764  59.719  1.00  1.00      1S   C  
ATOM   3819  C   TYR   230     -27.555  -9.196  58.991  1.00  1.00      1S   C  
ATOM   3820  O   TYR   230     -28.005  -9.744  57.988  1.00  1.00      1S   O  
ATOM   3821  CB  TYR   230     -26.822 -10.629  60.925  1.00  1.00      1S   C  
ATOM   3822  CG  TYR   230     -27.726 -11.770  60.501  1.00  1.00      1S   C  
ATOM   3823  CD1 TYR   230     -27.195 -13.000  60.075  1.00  1.00      1S   C  
ATOM   3824  CD2 TYR   230     -29.123 -11.594  60.485  1.00  1.00      1S   C  
ATOM   3825  CE1 TYR   230     -28.042 -14.034  59.652  1.00  1.00      1S   C  
ATOM   3826  CE2 TYR   230     -29.971 -12.619  60.051  1.00  1.00      1S   C  
ATOM   3827  CZ  TYR   230     -29.431 -13.843  59.639  1.00  1.00      1S   C  
ATOM   3828  OH  TYR   230     -30.285 -14.882  59.208  1.00  1.00      1S   O  
ATOM   3829  HN  TYR   230     -25.352  -8.558  61.108  1.00  0.00      1S   H  
ATOM   3830  HA  TYR   230     -25.810 -10.393  59.029  1.00  0.00      1S   H  
ATOM   3831  HB1 TYR   230     -27.368  -9.999  61.661  1.00  0.00      1S   H  
ATOM   3832  HB2 TYR   230     -25.935 -11.064  61.433  1.00  0.00      1S   H  
ATOM   3833  HD1 TYR   230     -26.125 -13.150  60.070  1.00  0.00      1S   H  
ATOM   3834  HD2 TYR   230     -29.545 -10.647  60.789  1.00  0.00      1S   H  
ATOM   3835  HE1 TYR   230     -27.622 -14.976  59.330  1.00  0.00      1S   H  
ATOM   3836  HE2 TYR   230     -31.039 -12.456  60.035  1.00  0.00      1S   H  
ATOM   3837  HH  TYR   230     -31.190 -14.569  59.282  1.00  0.00      1S   H  
ATOM   3838  N   SER   231     -28.079  -8.057  59.486  1.00  1.00      1S   N  
ATOM   3839  CA  SER   231     -29.199  -7.354  58.910  1.00  1.00      1S   C  
ATOM   3840  C   SER   231     -28.868  -6.786  57.566  1.00  1.00      1S   C  
ATOM   3841  O   SER   231     -29.691  -6.810  56.657  1.00  1.00      1S   O  
ATOM   3842  CB  SER   231     -29.606  -6.173  59.792  1.00  1.00      1S   C  
ATOM   3843  OG  SER   231     -30.016  -6.657  61.062  1.00  1.00      1S   O  
ATOM   3844  HN  SER   231     -27.714  -7.645  60.319  1.00  0.00      1S   H  
ATOM   3845  HA  SER   231     -30.022  -8.047  58.801  1.00  0.00      1S   H  
ATOM   3846  HB1 SER   231     -30.443  -5.610  59.324  1.00  0.00      1S   H  
ATOM   3847  HB2 SER   231     -28.757  -5.477  59.946  1.00  0.00      1S   H  
ATOM   3848  HG1 SER   231     -30.983  -6.607  61.057  1.00  0.00      1S   H  
ATOM   3849  N   ALA   232     -27.622  -6.290  57.395  1.00  1.00      1S   N  
ATOM   3850  CA  ALA   232     -27.127  -5.803  56.134  1.00  1.00      1S   C  
ATOM   3851  C   ALA   232     -27.118  -6.906  55.116  1.00  1.00      1S   C  
ATOM   3852  O   ALA   232     -27.438  -6.669  53.963  1.00  1.00      1S   O  
ATOM   3853  CB  ALA   232     -25.704  -5.226  56.230  1.00  1.00      1S   C  
ATOM   3854  HN  ALA   232     -26.976  -6.252  58.155  1.00  0.00      1S   H  
ATOM   3855  HA  ALA   232     -27.800  -5.029  55.792  1.00  0.00      1S   H  
ATOM   3856  HB1 ALA   232     -24.980  -6.000  56.560  1.00  0.00      1S   H  
ATOM   3857  HB2 ALA   232     -25.682  -4.392  56.963  1.00  0.00      1S   H  
ATOM   3858  HB3 ALA   232     -25.373  -4.833  55.244  1.00  0.00      1S   H  
ATOM   3859  N   PHE   233     -26.797  -8.149  55.529  1.00  1.00      1S   N  
ATOM   3860  CA  PHE   233     -26.743  -9.296  54.656  1.00  1.00      1S   C  
ATOM   3861  C   PHE   233     -28.086  -9.770  54.188  1.00  1.00      1S   C  
ATOM   3862  O   PHE   233     -28.216 -10.157  53.027  1.00  1.00      1S   O  
ATOM   3863  CB  PHE   233     -26.013 -10.484  55.320  1.00  1.00      1S   C  
ATOM   3864  CG  PHE   233     -24.557 -10.185  55.509  1.00  1.00      1S   C  
ATOM   3865  CD1 PHE   233     -23.883 -10.553  56.682  1.00  1.00      1S   C  
ATOM   3866  CD2 PHE   233     -23.818  -9.591  54.475  1.00  1.00      1S   C  
ATOM   3867  CE1 PHE   233     -22.514 -10.281  56.811  1.00  1.00      1S   C  
ATOM   3868  CE2 PHE   233     -22.462  -9.297  54.618  1.00  1.00      1S   C  
ATOM   3869  CZ  PHE   233     -21.806  -9.646  55.795  1.00  1.00      1S   C  
ATOM   3870  HN  PHE   233     -26.539  -8.318  56.478  1.00  0.00      1S   H  
ATOM   3871  HA  PHE   233     -26.237  -8.987  53.756  1.00  0.00      1S   H  
ATOM   3872  HB1 PHE   233     -26.055 -11.378  54.668  1.00  0.00      1S   H  
ATOM   3873  HB2 PHE   233     -26.471 -10.722  56.304  1.00  0.00      1S   H  
ATOM   3874  HD1 PHE   233     -24.417 -11.054  57.475  1.00  0.00      1S   H  
ATOM   3875  HD2 PHE   233     -24.285  -9.374  53.539  1.00  0.00      1S   H  
ATOM   3876  HE1 PHE   233     -21.950 -10.591  57.664  1.00  0.00      1S   H  
ATOM   3877  HE2 PHE   233     -21.921  -8.823  53.814  1.00  0.00      1S   H  
ATOM   3878  HZ  PHE   233     -20.750  -9.455  55.912  1.00  0.00      1S   H  
ATOM   3879  N   THR   234     -29.133  -9.716  55.048  1.00  1.00      1S   N  
ATOM   3880  CA  THR   234     -30.493 -10.012  54.632  1.00  1.00      1S   C  
ATOM   3881  C   THR   234     -30.946  -8.971  53.623  1.00  1.00      1S   C  
ATOM   3882  O   THR   234     -31.640  -9.300  52.667  1.00  1.00      1S   O  
ATOM   3883  CB  THR   234     -31.508 -10.120  55.774  1.00  1.00      1S   C  
ATOM   3884  CG2 THR   234     -31.089 -11.234  56.752  1.00  1.00      1S   C  
ATOM   3885  OG1 THR   234     -31.632  -8.909  56.509  1.00  1.00      1S   O  
ATOM   3886  HN  THR   234     -29.020  -9.429  55.998  1.00  0.00      1S   H  
ATOM   3887  HA  THR   234     -30.473 -10.969  54.127  1.00  0.00      1S   H  
ATOM   3888  HB  THR   234     -32.508 -10.376  55.357  1.00  0.00      1S   H  
ATOM   3889  HG1 THR   234     -32.297  -9.067  57.183  1.00  0.00      1S   H  
ATOM   3890 HG21 THR   234     -30.107 -11.011  57.216  1.00  0.00      1S   H  
ATOM   3891 HG22 THR   234     -31.022 -12.209  56.226  1.00  0.00      1S   H  
ATOM   3892 HG23 THR   234     -31.841 -11.328  57.565  1.00  0.00      1S   H  
ATOM   3893  N   TRP   235     -30.504  -7.700  53.811  1.00  1.00      1S   N  
ATOM   3894  CA  TRP   235     -30.823  -6.551  52.987  1.00  1.00      1S   C  
ATOM   3895  C   TRP   235     -30.132  -6.566  51.679  1.00  1.00      1S   C  
ATOM   3896  O   TRP   235     -30.738  -6.193  50.685  1.00  1.00      1S   O  
ATOM   3897  CB  TRP   235     -30.453  -5.207  53.641  1.00  1.00      1S   C  
ATOM   3898  CG  TRP   235     -31.288  -4.921  54.854  1.00  1.00      1S   C  
ATOM   3899  CD1 TRP   235     -32.454  -5.519  55.245  1.00  1.00      1S   C  
ATOM   3900  CD2 TRP   235     -30.951  -3.974  55.877  1.00  1.00      1S   C  
ATOM   3901  CE2 TRP   235     -31.946  -4.086  56.869  1.00  1.00      1S   C  
ATOM   3902  CE3 TRP   235     -29.892  -3.079  56.009  1.00  1.00      1S   C  
ATOM   3903  NE1 TRP   235     -32.864  -5.021  56.449  1.00  1.00      1S   N  
ATOM   3904  CZ2 TRP   235     -31.881  -3.321  58.020  1.00  1.00      1S   C  
ATOM   3905  CZ3 TRP   235     -29.868  -2.261  57.149  1.00  1.00      1S   C  
ATOM   3906  CH2 TRP   235     -30.851  -2.381  58.140  1.00  1.00      1S   C  
ATOM   3907  HN  TRP   235     -29.940  -7.492  54.608  1.00  0.00      1S   H  
ATOM   3908  HA  TRP   235     -31.882  -6.578  52.777  1.00  0.00      1S   H  
ATOM   3909  HB1 TRP   235     -30.606  -4.366  52.930  1.00  0.00      1S   H  
ATOM   3910  HB2 TRP   235     -29.384  -5.204  53.937  1.00  0.00      1S   H  
ATOM   3911  HD1 TRP   235     -32.958  -6.311  54.718  1.00  0.00      1S   H  
ATOM   3912  HE1 TRP   235     -33.668  -5.302  56.925  1.00  0.00      1S   H  
ATOM   3913  HE3 TRP   235     -29.119  -2.985  55.262  1.00  0.00      1S   H  
ATOM   3914  HZ2 TRP   235     -32.635  -3.381  58.786  1.00  0.00      1S   H  
ATOM   3915  HZ3 TRP   235     -29.082  -1.530  57.266  1.00  0.00      1S   H  
ATOM   3916  HH2 TRP   235     -30.829  -1.731  59.003  1.00  0.00      1S   H  
ATOM   3917  N   LEU   236     -28.867  -7.046  51.615  1.00  1.00      1S   N  
ATOM   3918  CA  LEU   236     -28.157  -7.287  50.376  1.00  1.00      1S   C  
ATOM   3919  C   LEU   236     -28.973  -8.240  49.593  1.00  1.00      1S   C  
ATOM   3920  O   LEU   236     -29.179  -8.075  48.395  1.00  1.00      1S   O  
ATOM   3921  CB  LEU   236     -26.771  -7.939  50.576  1.00  1.00      1S   C  
ATOM   3922  CG  LEU   236     -25.726  -6.960  51.141  1.00  1.00      1S   C  
ATOM   3923  CD1 LEU   236     -24.433  -7.691  51.524  1.00  1.00      1S   C  
ATOM   3924  CD2 LEU   236     -25.433  -5.801  50.176  1.00  1.00      1S   C  
ATOM   3925  HN  LEU   236     -28.379  -7.308  52.447  1.00  0.00      1S   H  
ATOM   3926  HA  LEU   236     -28.093  -6.363  49.822  1.00  0.00      1S   H  
ATOM   3927  HB1 LEU   236     -26.381  -8.329  49.608  1.00  0.00      1S   H  
ATOM   3928  HB2 LEU   236     -26.872  -8.803  51.269  1.00  0.00      1S   H  
ATOM   3929  HG  LEU   236     -26.143  -6.521  52.071  1.00  0.00      1S   H  
ATOM   3930 HD11 LEU   236     -23.667  -7.591  50.729  1.00  0.00      1S   H  
ATOM   3931 HD12 LEU   236     -24.644  -8.772  51.661  1.00  0.00      1S   H  
ATOM   3932 HD13 LEU   236     -24.026  -7.275  52.471  1.00  0.00      1S   H  
ATOM   3933 HD21 LEU   236     -26.333  -5.170  50.029  1.00  0.00      1S   H  
ATOM   3934 HD22 LEU   236     -25.113  -6.203  49.191  1.00  0.00      1S   H  
ATOM   3935 HD23 LEU   236     -24.622  -5.163  50.584  1.00  0.00      1S   H  
ATOM   3936  N   GLY   237     -29.548  -9.217  50.323  1.00  1.00      1S   N  
ATOM   3937  CA  GLY   237     -30.370 -10.204  49.738  1.00  1.00      1S   C  
ATOM   3938  C   GLY   237     -31.624  -9.715  49.086  1.00  1.00      1S   C  
ATOM   3939  O   GLY   237     -31.986 -10.100  47.975  1.00  1.00      1S   O  
ATOM   3940  HN  GLY   237     -29.380  -9.305  51.303  1.00  0.00      1S   H  
ATOM   3941  HA1 GLY   237     -30.593 -10.970  50.464  1.00  0.00      1S   H  
ATOM   3942  HA2 GLY   237     -29.704 -10.481  48.970  1.00  0.00      1S   H  
ATOM   3943  N   TYR   238     -32.294  -8.804  49.782  1.00  1.00      1S   N  
ATOM   3944  CA  TYR   238     -33.503  -8.184  49.348  1.00  1.00      1S   C  
ATOM   3945  C   TYR   238     -33.266  -7.158  48.255  1.00  1.00      1S   C  
ATOM   3946  O   TYR   238     -34.186  -6.819  47.515  1.00  1.00      1S   O  
ATOM   3947  CB  TYR   238     -34.136  -7.535  50.590  1.00  1.00      1S   C  
ATOM   3948  CG  TYR   238     -34.580  -8.570  51.611  1.00  1.00      1S   C  
ATOM   3949  CD1 TYR   238     -34.479  -8.258  52.977  1.00  1.00      1S   C  
ATOM   3950  CD2 TYR   238     -35.080  -9.843  51.256  1.00  1.00      1S   C  
ATOM   3951  CE1 TYR   238     -34.752  -9.221  53.953  1.00  1.00      1S   C  
ATOM   3952  CE2 TYR   238     -35.389 -10.795  52.235  1.00  1.00      1S   C  
ATOM   3953  CZ  TYR   238     -35.201 -10.493  53.586  1.00  1.00      1S   C  
ATOM   3954  OH  TYR   238     -35.438 -11.477  54.572  1.00  1.00      1S   O  
ATOM   3955  HN  TYR   238     -31.985  -8.541  50.694  1.00  0.00      1S   H  
ATOM   3956  HA  TYR   238     -34.156  -8.933  48.925  1.00  0.00      1S   H  
ATOM   3957  HB1 TYR   238     -35.008  -6.943  50.297  1.00  0.00      1S   H  
ATOM   3958  HB2 TYR   238     -33.400  -6.854  51.072  1.00  0.00      1S   H  
ATOM   3959  HD1 TYR   238     -34.134  -7.280  53.269  1.00  0.00      1S   H  
ATOM   3960  HD2 TYR   238     -35.214 -10.125  50.225  1.00  0.00      1S   H  
ATOM   3961  HE1 TYR   238     -34.577  -8.998  54.991  1.00  0.00      1S   H  
ATOM   3962  HE2 TYR   238     -35.738 -11.773  51.938  1.00  0.00      1S   H  
ATOM   3963  HH  TYR   238     -35.672 -12.301  54.130  1.00  0.00      1S   H  
ATOM   3964  N   VAL   239     -32.011  -6.669  48.108  1.00  1.00      1S   N  
ATOM   3965  CA  VAL   239     -31.605  -5.686  47.126  1.00  1.00      1S   C  
ATOM   3966  C   VAL   239     -31.246  -6.331  45.812  1.00  1.00      1S   C  
ATOM   3967  O   VAL   239     -31.281  -5.652  44.794  1.00  1.00      1S   O  
ATOM   3968  CB  VAL   239     -30.457  -4.818  47.641  1.00  1.00      1S   C  
ATOM   3969  CG1 VAL   239     -29.798  -3.946  46.551  1.00  1.00      1S   C  
ATOM   3970  CG2 VAL   239     -31.030  -3.882  48.716  1.00  1.00      1S   C  
ATOM   3971  HN  VAL   239     -31.289  -6.956  48.734  1.00  0.00      1S   H  
ATOM   3972  HA  VAL   239     -32.449  -5.037  46.932  1.00  0.00      1S   H  
ATOM   3973  HB  VAL   239     -29.678  -5.472  48.092  1.00  0.00      1S   H  
ATOM   3974 HG11 VAL   239     -30.575  -3.395  45.978  1.00  0.00      1S   H  
ATOM   3975 HG12 VAL   239     -29.207  -4.573  45.853  1.00  0.00      1S   H  
ATOM   3976 HG13 VAL   239     -29.111  -3.206  47.011  1.00  0.00      1S   H  
ATOM   3977 HG21 VAL   239     -31.654  -4.424  49.452  1.00  0.00      1S   H  
ATOM   3978 HG22 VAL   239     -31.667  -3.115  48.228  1.00  0.00      1S   H  
ATOM   3979 HG23 VAL   239     -30.205  -3.368  49.253  1.00  0.00      1S   H  
ATOM   3980  N   ASN   240     -30.946  -7.654  45.739  1.00  1.00      1S   N  
ATOM   3981  CA  ASN   240     -30.706  -8.336  44.469  1.00  1.00      1S   C  
ATOM   3982  C   ASN   240     -31.892  -8.176  43.547  1.00  1.00      1S   C  
ATOM   3983  O   ASN   240     -31.745  -7.936  42.352  1.00  1.00      1S   O  
ATOM   3984  CB  ASN   240     -30.467  -9.859  44.642  1.00  1.00      1S   C  
ATOM   3985  CG  ASN   240     -30.027 -10.481  43.308  1.00  1.00      1S   C  
ATOM   3986  ND2 ASN   240     -30.875 -11.400  42.764  1.00  1.00      1S   N  
ATOM   3987  OD1 ASN   240     -28.985 -10.110  42.760  1.00  1.00      1S   O  
ATOM   3988  HN  ASN   240     -30.883  -8.219  46.559  1.00  0.00      1S   H  
ATOM   3989  HA  ASN   240     -29.846  -7.868  44.009  1.00  0.00      1S   H  
ATOM   3990  HB1 ASN   240     -31.379 -10.356  45.031  1.00  0.00      1S   H  
ATOM   3991  HB2 ASN   240     -29.662 -10.030  45.380  1.00  0.00      1S   H  
ATOM   3992 HD21 ASN   240     -30.640 -11.828  41.893  1.00  0.00      1S   H  
ATOM   3993 HD22 ASN   240     -31.735 -11.620  43.225  1.00  0.00      1S   H  
ATOM   3994  N   SER   241     -33.096  -8.259  44.142  1.00  1.00      1S   N  
ATOM   3995  CA  SER   241     -34.357  -8.047  43.498  1.00  1.00      1S   C  
ATOM   3996  C   SER   241     -34.502  -6.656  42.949  1.00  1.00      1S   C  
ATOM   3997  O   SER   241     -35.179  -6.506  41.950  1.00  1.00      1S   O  
ATOM   3998  CB  SER   241     -35.508  -8.258  44.489  1.00  1.00      1S   C  
ATOM   3999  OG  SER   241     -35.519  -9.599  44.944  1.00  1.00      1S   O  
ATOM   4000  HN  SER   241     -33.159  -8.464  45.116  1.00  0.00      1S   H  
ATOM   4001  HA  SER   241     -34.442  -8.750  42.681  1.00  0.00      1S   H  
ATOM   4002  HB1 SER   241     -36.488  -8.039  44.018  1.00  0.00      1S   H  
ATOM   4003  HB2 SER   241     -35.367  -7.597  45.369  1.00  0.00      1S   H  
ATOM   4004  HG1 SER   241     -36.025 -10.098  44.298  1.00  0.00      1S   H  
ATOM   4005  N   ALA   242     -33.903  -5.622  43.589  1.00  1.00      1S   N  
ATOM   4006  CA  ALA   242     -33.954  -4.222  43.202  1.00  1.00      1S   C  
ATOM   4007  C   ALA   242     -32.860  -3.839  42.233  1.00  1.00      1S   C  
ATOM   4008  O   ALA   242     -33.021  -2.908  41.443  1.00  1.00      1S   O  
ATOM   4009  CB  ALA   242     -33.786  -3.313  44.430  1.00  1.00      1S   C  
ATOM   4010  HN  ALA   242     -33.391  -5.793  44.426  1.00  0.00      1S   H  
ATOM   4011  HA  ALA   242     -34.908  -4.024  42.732  1.00  0.00      1S   H  
ATOM   4012  HB1 ALA   242     -32.796  -3.475  44.907  1.00  0.00      1S   H  
ATOM   4013  HB2 ALA   242     -34.567  -3.540  45.183  1.00  0.00      1S   H  
ATOM   4014  HB3 ALA   242     -33.879  -2.242  44.150  1.00  0.00      1S   H  
ATOM   4015  N   VAL   243     -31.734  -4.588  42.240  1.00  1.00      1S   N  
ATOM   4016  CA  VAL   243     -30.638  -4.438  41.311  1.00  1.00      1S   C  
ATOM   4017  C   VAL   243     -31.051  -5.007  39.980  1.00  1.00      1S   C  
ATOM   4018  O   VAL   243     -30.779  -4.386  38.957  1.00  1.00      1S   O  
ATOM   4019  CB  VAL   243     -29.351  -5.085  41.803  1.00  1.00      1S   C  
ATOM   4020  CG1 VAL   243     -28.273  -5.055  40.702  1.00  1.00      1S   C  
ATOM   4021  CG2 VAL   243     -28.846  -4.299  43.026  1.00  1.00      1S   C  
ATOM   4022  HN  VAL   243     -31.613  -5.303  42.927  1.00  0.00      1S   H  
ATOM   4023  HA  VAL   243     -30.454  -3.381  41.172  1.00  0.00      1S   H  
ATOM   4024  HB  VAL   243     -29.547  -6.139  42.105  1.00  0.00      1S   H  
ATOM   4025 HG11 VAL   243     -28.194  -4.042  40.258  1.00  0.00      1S   H  
ATOM   4026 HG12 VAL   243     -28.506  -5.784  39.897  1.00  0.00      1S   H  
ATOM   4027 HG13 VAL   243     -27.287  -5.316  41.138  1.00  0.00      1S   H  
ATOM   4028 HG21 VAL   243     -29.652  -4.145  43.767  1.00  0.00      1S   H  
ATOM   4029 HG22 VAL   243     -28.473  -3.302  42.711  1.00  0.00      1S   H  
ATOM   4030 HG23 VAL   243     -28.013  -4.848  43.516  1.00  0.00      1S   H  
ATOM   4031  N   ASN   244     -31.767  -6.163  39.969  1.00  1.00      1S   N  
ATOM   4032  CA  ASN   244     -32.372  -6.765  38.788  1.00  1.00      1S   C  
ATOM   4033  C   ASN   244     -33.123  -5.761  37.894  1.00  1.00      1S   C  
ATOM   4034  O   ASN   244     -32.845  -5.729  36.704  1.00  1.00      1S   O  
ATOM   4035  CB  ASN   244     -33.235  -8.023  39.110  1.00  1.00      1S   C  
ATOM   4036  CG  ASN   244     -32.365  -9.179  39.622  1.00  1.00      1S   C  
ATOM   4037  ND2 ASN   244     -32.994 -10.075  40.439  1.00  1.00      1S   N  
ATOM   4038  OD1 ASN   244     -31.175  -9.285  39.310  1.00  1.00      1S   O  
ATOM   4039  HN  ASN   244     -31.938  -6.656  40.822  1.00  0.00      1S   H  
ATOM   4040  HA  ASN   244     -31.547  -7.113  38.193  1.00  0.00      1S   H  
ATOM   4041  HB1 ASN   244     -33.774  -8.366  38.203  1.00  0.00      1S   H  
ATOM   4042  HB2 ASN   244     -33.980  -7.780  39.893  1.00  0.00      1S   H  
ATOM   4043 HD21 ASN   244     -33.990 -10.051  40.546  1.00  0.00      1S   H  
ATOM   4044 HD22 ASN   244     -32.464 -10.791  40.888  1.00  0.00      1S   H  
ATOM   4045  N   PRO   245     -34.000  -4.883  38.338  1.00  1.00      1S   N  
ATOM   4046  CA  PRO   245     -34.726  -3.951  37.502  1.00  1.00      1S   C  
ATOM   4047  C   PRO   245     -33.896  -2.960  36.745  1.00  1.00      1S   C  
ATOM   4048  O   PRO   245     -34.182  -2.714  35.574  1.00  1.00      1S   O  
ATOM   4049  CB  PRO   245     -35.535  -3.155  38.522  1.00  1.00      1S   C  
ATOM   4050  CG  PRO   245     -35.902  -4.171  39.592  1.00  1.00      1S   C  
ATOM   4051  CD  PRO   245     -34.691  -5.080  39.581  1.00  1.00      1S   C  
ATOM   4052  HA  PRO   245     -35.325  -4.517  36.802  1.00  0.00      1S   H  
ATOM   4053  HB1 PRO   245     -36.390  -2.682  38.021  1.00  0.00      1S   H  
ATOM   4054  HB2 PRO   245     -34.931  -2.363  39.018  1.00  0.00      1S   H  
ATOM   4055  HG1 PRO   245     -36.083  -3.719  40.588  1.00  0.00      1S   H  
ATOM   4056  HG2 PRO   245     -36.787  -4.762  39.284  1.00  0.00      1S   H  
ATOM   4057  HD1 PRO   245     -33.994  -4.856  40.390  1.00  0.00      1S   H  
ATOM   4058  HD2 PRO   245     -35.027  -6.125  39.662  1.00  0.00      1S   H  
ATOM   4059  N   ILE   246     -32.887  -2.364  37.416  1.00  1.00      1S   N  
ATOM   4060  CA  ILE   246     -32.060  -1.303  36.892  1.00  1.00      1S   C  
ATOM   4061  C   ILE   246     -31.209  -1.868  35.781  1.00  1.00      1S   C  
ATOM   4062  O   ILE   246     -31.055  -1.251  34.727  1.00  1.00      1S   O  
ATOM   4063  CB  ILE   246     -31.192  -0.691  37.992  1.00  1.00      1S   C  
ATOM   4064  CG1 ILE   246     -32.083  -0.037  39.081  1.00  1.00      1S   C  
ATOM   4065  CG2 ILE   246     -30.196   0.334  37.399  1.00  1.00      1S   C  
ATOM   4066  CD  ILE   246     -31.301   0.400  40.325  1.00  1.00      1S   C  
ATOM   4067  HN  ILE   246     -32.702  -2.614  38.364  1.00  0.00      1S   H  
ATOM   4068  HA  ILE   246     -32.707  -0.542  36.476  1.00  0.00      1S   H  
ATOM   4069  HB  ILE   246     -30.607  -1.506  38.479  1.00  0.00      1S   H  
ATOM   4070 HG11 ILE   246     -32.867  -0.753  39.409  1.00  0.00      1S   H  
ATOM   4071 HG12 ILE   246     -32.598   0.847  38.643  1.00  0.00      1S   H  
ATOM   4072 HG21 ILE   246     -30.746   1.151  36.885  1.00  0.00      1S   H  
ATOM   4073 HG22 ILE   246     -29.503  -0.141  36.675  1.00  0.00      1S   H  
ATOM   4074 HG23 ILE   246     -29.573   0.780  38.201  1.00  0.00      1S   H  
ATOM   4075  HD1 ILE   246     -30.594   1.221  40.083  1.00  0.00      1S   H  
ATOM   4076  HD2 ILE   246     -30.725  -0.456  40.736  1.00  0.00      1S   H  
ATOM   4077  HD3 ILE   246     -31.998   0.764  41.110  1.00  0.00      1S   H  
ATOM   4078  N   ILE   247     -30.670  -3.091  36.000  1.00  1.00      1S   N  
ATOM   4079  CA  ILE   247     -29.767  -3.757  35.093  1.00  1.00      1S   C  
ATOM   4080  C   ILE   247     -30.463  -4.176  33.811  1.00  1.00      1S   C  
ATOM   4081  O   ILE   247     -29.836  -4.127  32.761  1.00  1.00      1S   O  
ATOM   4082  CB  ILE   247     -29.025  -4.940  35.727  1.00  1.00      1S   C  
ATOM   4083  CG1 ILE   247     -29.985  -6.074  36.136  1.00  1.00      1S   C  
ATOM   4084  CG2 ILE   247     -28.206  -4.443  36.936  1.00  1.00      1S   C  
ATOM   4085  CD  ILE   247     -29.381  -7.364  36.701  1.00  1.00      1S   C  
ATOM   4086  HN  ILE   247     -30.850  -3.579  36.852  1.00  0.00      1S   H  
ATOM   4087  HA  ILE   247     -29.016  -3.029  34.818  1.00  0.00      1S   H  
ATOM   4088  HB  ILE   247     -28.302  -5.333  34.985  1.00  0.00      1S   H  
ATOM   4089 HG11 ILE   247     -30.633  -6.357  35.280  1.00  0.00      1S   H  
ATOM   4090 HG12 ILE   247     -30.618  -5.645  36.928  1.00  0.00      1S   H  
ATOM   4091 HG21 ILE   247     -28.833  -3.860  37.639  1.00  0.00      1S   H  
ATOM   4092 HG22 ILE   247     -27.369  -3.799  36.600  1.00  0.00      1S   H  
ATOM   4093 HG23 ILE   247     -27.782  -5.304  37.494  1.00  0.00      1S   H  
ATOM   4094  HD1 ILE   247     -29.070  -7.225  37.756  1.00  0.00      1S   H  
ATOM   4095  HD2 ILE   247     -28.510  -7.704  36.114  1.00  0.00      1S   H  
ATOM   4096  HD3 ILE   247     -30.150  -8.168  36.671  1.00  0.00      1S   H  
ATOM   4097  N   TYR   248     -31.770  -4.567  33.839  1.00  1.00      1S   N  
ATOM   4098  CA  TYR   248     -32.505  -5.025  32.666  1.00  1.00      1S   C  
ATOM   4099  C   TYR   248     -32.708  -3.920  31.655  1.00  1.00      1S   C  
ATOM   4100  O   TYR   248     -32.605  -4.174  30.455  1.00  1.00      1S   O  
ATOM   4101  CB  TYR   248     -33.894  -5.654  32.991  1.00  1.00      1S   C  
ATOM   4102  CG  TYR   248     -33.761  -7.118  33.345  1.00  1.00      1S   C  
ATOM   4103  CD1 TYR   248     -33.916  -7.551  34.668  1.00  1.00      1S   C  
ATOM   4104  CD2 TYR   248     -33.527  -8.089  32.355  1.00  1.00      1S   C  
ATOM   4105  CE1 TYR   248     -33.693  -8.881  35.036  1.00  1.00      1S   C  
ATOM   4106  CE2 TYR   248     -33.377  -9.439  32.703  1.00  1.00      1S   C  
ATOM   4107  CZ  TYR   248     -33.426  -9.832  34.048  1.00  1.00      1S   C  
ATOM   4108  OH  TYR   248     -33.255 -11.184  34.413  1.00  1.00      1S   O  
ATOM   4109  HN  TYR   248     -32.273  -4.601  34.700  1.00  0.00      1S   H  
ATOM   4110  HA  TYR   248     -31.892  -5.763  32.170  1.00  0.00      1S   H  
ATOM   4111  HB1 TYR   248     -34.574  -5.610  32.113  1.00  0.00      1S   H  
ATOM   4112  HB2 TYR   248     -34.368  -5.108  33.834  1.00  0.00      1S   H  
ATOM   4113  HD1 TYR   248     -34.252  -6.851  35.406  1.00  0.00      1S   H  
ATOM   4114  HD2 TYR   248     -33.474  -7.796  31.316  1.00  0.00      1S   H  
ATOM   4115  HE1 TYR   248     -33.757  -9.171  36.074  1.00  0.00      1S   H  
ATOM   4116  HE2 TYR   248     -33.216 -10.174  31.932  1.00  0.00      1S   H  
ATOM   4117  HH  TYR   248     -33.357 -11.247  35.366  1.00  0.00      1S   H  
ATOM   4118  N   THR   249     -32.953  -2.659  32.111  1.00  1.00      1S   N  
ATOM   4119  CA  THR   249     -33.061  -1.494  31.237  1.00  1.00      1S   C  
ATOM   4120  C   THR   249     -31.760  -1.283  30.487  1.00  1.00      1S   C  
ATOM   4121  O   THR   249     -31.746  -0.929  29.312  1.00  1.00      1S   O  
ATOM   4122  CB  THR   249     -33.424  -0.166  31.936  1.00  1.00      1S   C  
ATOM   4123  CG2 THR   249     -34.631  -0.317  32.855  1.00  1.00      1S   C  
ATOM   4124  OG1 THR   249     -32.386   0.407  32.721  1.00  1.00      1S   O  
ATOM   4125  HN  THR   249     -33.055  -2.484  33.088  1.00  0.00      1S   H  
ATOM   4126  HA  THR   249     -33.834  -1.722  30.514  1.00  0.00      1S   H  
ATOM   4127  HB  THR   249     -33.690   0.579  31.150  1.00  0.00      1S   H  
ATOM   4128  HG1 THR   249     -32.195  -0.221  33.424  1.00  0.00      1S   H  
ATOM   4129 HG21 THR   249     -34.553  -1.204  33.517  1.00  0.00      1S   H  
ATOM   4130 HG22 THR   249     -35.502  -0.414  32.195  1.00  0.00      1S   H  
ATOM   4131 HG23 THR   249     -34.788   0.582  33.487  1.00  0.00      1S   H  
ATOM   4132  N   THR   250     -30.634  -1.506  31.199  1.00  1.00      1S   N  
ATOM   4133  CA  THR   250     -29.289  -1.309  30.721  1.00  1.00      1S   C  
ATOM   4134  C   THR   250     -28.863  -2.399  29.759  1.00  1.00      1S   C  
ATOM   4135  O   THR   250     -28.250  -2.097  28.737  1.00  1.00      1S   O  
ATOM   4136  CB  THR   250     -28.317  -1.204  31.889  1.00  1.00      1S   C  
ATOM   4137  CG2 THR   250     -26.861  -1.073  31.402  1.00  1.00      1S   C  
ATOM   4138  OG1 THR   250     -28.645  -0.059  32.668  1.00  1.00      1S   O  
ATOM   4139  HN  THR   250     -30.702  -1.767  32.159  1.00  0.00      1S   H  
ATOM   4140  HA  THR   250     -29.271  -0.376  30.173  1.00  0.00      1S   H  
ATOM   4141  HB  THR   250     -28.402  -2.096  32.545  1.00  0.00      1S   H  
ATOM   4142  HG1 THR   250     -28.122  -0.120  33.470  1.00  0.00      1S   H  
ATOM   4143 HG21 THR   250     -26.777  -0.262  30.647  1.00  0.00      1S   H  
ATOM   4144 HG22 THR   250     -26.515  -2.023  30.944  1.00  0.00      1S   H  
ATOM   4145 HG23 THR   250     -26.186  -0.841  32.252  1.00  0.00      1S   H  
ATOM   4146  N   PHE   251     -29.178  -3.689  30.049  1.00  1.00      1S   N  
ATOM   4147  CA  PHE   251     -28.722  -4.840  29.285  1.00  1.00      1S   C  
ATOM   4148  C   PHE   251     -29.158  -4.792  27.865  1.00  1.00      1S   C  
ATOM   4149  O   PHE   251     -28.395  -5.096  26.950  1.00  1.00      1S   O  
ATOM   4150  CB  PHE   251     -29.262  -6.183  29.838  1.00  1.00      1S   C  
ATOM   4151  CG  PHE   251     -28.661  -6.503  31.168  1.00  1.00      1S   C  
ATOM   4152  CD1 PHE   251     -29.448  -7.143  32.135  1.00  1.00      1S   C  
ATOM   4153  CD2 PHE   251     -27.323  -6.197  31.479  1.00  1.00      1S   C  
ATOM   4154  CE1 PHE   251     -28.894  -7.542  33.342  1.00  1.00      1S   C  
ATOM   4155  CE2 PHE   251     -26.794  -6.538  32.720  1.00  1.00      1S   C  
ATOM   4156  CZ  PHE   251     -27.557  -7.268  33.631  1.00  1.00      1S   C  
ATOM   4157  HN  PHE   251     -29.694  -3.912  30.876  1.00  0.00      1S   H  
ATOM   4158  HA  PHE   251     -27.645  -4.816  29.261  1.00  0.00      1S   H  
ATOM   4159  HB1 PHE   251     -29.002  -7.030  29.167  1.00  0.00      1S   H  
ATOM   4160  HB2 PHE   251     -30.369  -6.139  29.947  1.00  0.00      1S   H  
ATOM   4161  HD1 PHE   251     -30.482  -7.378  31.931  1.00  0.00      1S   H  
ATOM   4162  HD2 PHE   251     -26.669  -5.701  30.781  1.00  0.00      1S   H  
ATOM   4163  HE1 PHE   251     -29.527  -8.026  34.063  1.00  0.00      1S   H  
ATOM   4164  HE2 PHE   251     -25.792  -6.238  32.967  1.00  0.00      1S   H  
ATOM   4165  HZ  PHE   251     -27.130  -7.564  34.575  1.00  0.00      1S   H  
ATOM   4166  N   ASN   252     -30.416  -4.399  27.668  1.00  1.00      1S   N  
ATOM   4167  CA  ASN   252     -30.986  -4.339  26.369  1.00  1.00      1S   C  
ATOM   4168  C   ASN   252     -31.735  -3.057  26.362  1.00  1.00      1S   C  
ATOM   4169  O   ASN   252     -32.529  -2.763  27.254  1.00  1.00      1S   O  
ATOM   4170  CB  ASN   252     -32.000  -5.466  26.200  1.00  1.00      1S   C  
ATOM   4171  CG  ASN   252     -31.338  -6.831  26.018  1.00  1.00      1S   C  
ATOM   4172  ND2 ASN   252     -31.468  -7.695  27.068  1.00  1.00      1S   N  
ATOM   4173  OD1 ASN   252     -30.745  -7.120  24.975  1.00  1.00      1S   O  
ATOM   4174  HN  ASN   252     -31.011  -4.136  28.426  1.00  0.00      1S   H  
ATOM   4175  HA  ASN   252     -30.238  -4.326  25.587  1.00  0.00      1S   H  
ATOM   4176  HB1 ASN   252     -32.717  -5.285  25.373  1.00  0.00      1S   H  
ATOM   4177  HB2 ASN   252     -32.509  -5.468  27.179  1.00  0.00      1S   H  
ATOM   4178 HD21 ASN   252     -31.068  -8.608  27.013  1.00  0.00      1S   H  
ATOM   4179 HD22 ASN   252     -31.968  -7.410  27.886  1.00  0.00      1S   H  
ATOM   4180  N   ILE   253     -31.502  -2.283  25.291  1.00  1.00      1S   N  
ATOM   4181  CA  ILE   253     -32.143  -1.031  25.003  1.00  1.00      1S   C  
ATOM   4182  C   ILE   253     -33.624  -1.269  24.755  1.00  1.00      1S   C  
ATOM   4183  O   ILE   253     -34.453  -0.420  25.072  1.00  1.00      1S   O  
ATOM   4184  CB  ILE   253     -31.476  -0.393  23.788  1.00  1.00      1S   C  
ATOM   4185  CG1 ILE   253     -29.975  -0.106  24.054  1.00  1.00      1S   C  
ATOM   4186  CG2 ILE   253     -32.214   0.898  23.392  1.00  1.00      1S   C  
ATOM   4187  CD  ILE   253     -29.216   0.310  22.788  1.00  1.00      1S   C  
ATOM   4188  HN  ILE   253     -30.824  -2.563  24.617  1.00  0.00      1S   H  
ATOM   4189  HA  ILE   253     -32.036  -0.388  25.866  1.00  0.00      1S   H  
ATOM   4190  HB  ILE   253     -31.536  -1.110  22.937  1.00  0.00      1S   H  
ATOM   4191 HG11 ILE   253     -29.476  -1.009  24.466  1.00  0.00      1S   H  
ATOM   4192 HG12 ILE   253     -29.890   0.700  24.816  1.00  0.00      1S   H  
ATOM   4193 HG21 ILE   253     -32.197   1.627  24.229  1.00  0.00      1S   H  
ATOM   4194 HG22 ILE   253     -33.267   0.681  23.127  1.00  0.00      1S   H  
ATOM   4195 HG23 ILE   253     -31.743   1.365  22.503  1.00  0.00      1S   H  
ATOM   4196  HD1 ILE   253     -29.583   1.287  22.407  1.00  0.00      1S   H  
ATOM   4197  HD2 ILE   253     -29.353  -0.453  21.992  1.00  0.00      1S   H  
ATOM   4198  HD3 ILE   253     -28.131   0.408  23.001  1.00  0.00      1S   H  
ATOM   4199  N   GLU   254     -33.992  -2.459  24.213  1.00  1.00      1S   N  
ATOM   4200  CA  GLU   254     -35.350  -2.848  23.893  1.00  1.00      1S   C  
ATOM   4201  C   GLU   254     -36.236  -2.888  25.112  1.00  1.00      1S   C  
ATOM   4202  O   GLU   254     -37.396  -2.486  25.039  1.00  1.00      1S   O  
ATOM   4203  CB  GLU   254     -35.414  -4.236  23.215  1.00  1.00      1S   C  
ATOM   4204  CG  GLU   254     -34.732  -4.257  21.832  1.00  1.00      1S   C  
ATOM   4205  CD  GLU   254     -34.734  -5.656  21.211  1.00  1.00      1S   C  
ATOM   4206  OE1 GLU   254     -34.291  -5.765  20.036  1.00  1.00      1S   O  
ATOM   4207  OE2 GLU   254     -35.156  -6.634  21.884  1.00  1.00      1S   O1-
ATOM   4208  HN  GLU   254     -33.302  -3.144  23.995  1.00  0.00      1S   H  
ATOM   4209  HA  GLU   254     -35.749  -2.105  23.217  1.00  0.00      1S   H  
ATOM   4210  HB1 GLU   254     -36.479  -4.533  23.075  1.00  0.00      1S   H  
ATOM   4211  HB2 GLU   254     -34.932  -4.987  23.880  1.00  0.00      1S   H  
ATOM   4212  HG1 GLU   254     -33.680  -3.913  21.918  1.00  0.00      1S   H  
ATOM   4213  HG2 GLU   254     -35.274  -3.565  21.151  1.00  0.00      1S   H  
ATOM   4214  N   PHE   255     -35.694  -3.330  26.277  1.00  1.00      1S   N  
ATOM   4215  CA  PHE   255     -36.392  -3.290  27.547  1.00  1.00      1S   C  
ATOM   4216  C   PHE   255     -36.688  -1.877  27.946  1.00  1.00      1S   C  
ATOM   4217  O   PHE   255     -37.821  -1.584  28.303  1.00  1.00      1S   O  
ATOM   4218  CB  PHE   255     -35.613  -3.935  28.714  1.00  1.00      1S   C  
ATOM   4219  CG  PHE   255     -35.843  -5.419  28.727  1.00  1.00      1S   C  
ATOM   4220  CD1 PHE   255     -34.976  -6.259  28.036  1.00  1.00      1S   C  
ATOM   4221  CD2 PHE   255     -36.923  -6.004  29.397  1.00  1.00      1S   C  
ATOM   4222  CE1 PHE   255     -35.079  -7.650  28.084  1.00  1.00      1S   C  
ATOM   4223  CE2 PHE   255     -37.069  -7.395  29.422  1.00  1.00      1S   C  
ATOM   4224  CZ  PHE   255     -36.137  -8.223  28.790  1.00  1.00      1S   C  
ATOM   4225  HN  PHE   255     -34.758  -3.671  26.311  1.00  0.00      1S   H  
ATOM   4226  HA  PHE   255     -37.346  -3.785  27.420  1.00  0.00      1S   H  
ATOM   4227  HB1 PHE   255     -35.948  -3.551  29.701  1.00  0.00      1S   H  
ATOM   4228  HB2 PHE   255     -34.525  -3.728  28.619  1.00  0.00      1S   H  
ATOM   4229  HD1 PHE   255     -34.264  -5.789  27.417  1.00  0.00      1S   H  
ATOM   4230  HD2 PHE   255     -37.652  -5.389  29.890  1.00  0.00      1S   H  
ATOM   4231  HE1 PHE   255     -34.363  -8.272  27.567  1.00  0.00      1S   H  
ATOM   4232  HE2 PHE   255     -37.892  -7.826  29.955  1.00  0.00      1S   H  
ATOM   4233  HZ  PHE   255     -36.252  -9.296  28.827  1.00  0.00      1S   H  
ATOM   4234  N   ARG   256     -35.706  -0.952  27.858  1.00  1.00      1S   N  
ATOM   4235  CA  ARG   256     -35.908   0.441  28.205  1.00  1.00      1S   C  
ATOM   4236  C   ARG   256     -37.019   1.080  27.398  1.00  1.00      1S   C  
ATOM   4237  O   ARG   256     -37.840   1.826  27.924  1.00  1.00      1S   O  
ATOM   4238  CB  ARG   256     -34.623   1.268  27.996  1.00  1.00      1S   C  
ATOM   4239  CG  ARG   256     -34.786   2.758  28.339  1.00  1.00      1S   C  
ATOM   4240  CD  ARG   256     -33.499   3.567  28.153  1.00  1.00      1S   C  
ATOM   4241  NE  ARG   256     -32.488   3.102  29.158  1.00  1.00      1S   N  
ATOM   4242  CZ  ARG   256     -32.490   3.519  30.456  1.00  1.00      1S   C  
ATOM   4243  NH1 ARG   256     -31.540   3.052  31.306  1.00  1.00      1S   N1+
ATOM   4244  NH2 ARG   256     -33.427   4.390  30.917  1.00  1.00      1S   N  
ATOM   4245  HN  ARG   256     -34.794  -1.194  27.535  1.00  0.00      1S   H  
ATOM   4246  HA  ARG   256     -36.185   0.478  29.250  1.00  0.00      1S   H  
ATOM   4247  HB1 ARG   256     -34.287   1.185  26.940  1.00  0.00      1S   H  
ATOM   4248  HB2 ARG   256     -33.824   0.829  28.634  1.00  0.00      1S   H  
ATOM   4249  HG1 ARG   256     -35.156   2.850  29.383  1.00  0.00      1S   H  
ATOM   4250  HG2 ARG   256     -35.554   3.211  27.673  1.00  0.00      1S   H  
ATOM   4251  HD1 ARG   256     -33.686   4.654  28.286  1.00  0.00      1S   H  
ATOM   4252  HD2 ARG   256     -33.083   3.398  27.136  1.00  0.00      1S   H  
ATOM   4253  HE  ARG   256     -31.799   2.437  28.873  1.00  0.00      1S   H  
ATOM   4254 HH11 ARG   256     -30.877   2.375  30.991  1.00  0.00      1S   H  
ATOM   4255 HH12 ARG   256     -31.557   3.321  32.267  1.00  0.00      1S   H  
ATOM   4256 HH21 ARG   256     -34.137   4.720  30.297  1.00  0.00      1S   H  
ATOM   4257 HH22 ARG   256     -33.416   4.676  31.872  1.00  0.00      1S   H  
ATOM   4258  N   LYS   257     -37.081   0.766  26.092  1.00  1.00      1S   N  
ATOM   4259  CA  LYS   257     -38.074   1.283  25.189  1.00  1.00      1S   C  
ATOM   4260  C   LYS   257     -39.442   0.726  25.445  1.00  1.00      1S   C  
ATOM   4261  O   LYS   257     -40.413   1.477  25.438  1.00  1.00      1S   O  
ATOM   4262  CB  LYS   257     -37.682   0.984  23.741  1.00  1.00      1S   C  
ATOM   4263  CG  LYS   257     -36.476   1.832  23.336  1.00  1.00      1S   C  
ATOM   4264  CD  LYS   257     -36.031   1.546  21.904  1.00  1.00      1S   C  
ATOM   4265  CE  LYS   257     -34.896   2.470  21.464  1.00  1.00      1S   C  
ATOM   4266  NZ  LYS   257     -34.455   2.120  20.099  1.00  1.00      1S   N1+
ATOM   4267  HN  LYS   257     -36.398   0.162  25.683  1.00  0.00      1S   H  
ATOM   4268  HA  LYS   257     -38.129   2.354  25.325  1.00  0.00      1S   H  
ATOM   4269  HB1 LYS   257     -38.523   1.221  23.051  1.00  0.00      1S   H  
ATOM   4270  HB2 LYS   257     -37.435  -0.096  23.634  1.00  0.00      1S   H  
ATOM   4271  HG1 LYS   257     -35.625   1.640  24.027  1.00  0.00      1S   H  
ATOM   4272  HG2 LYS   257     -36.751   2.907  23.429  1.00  0.00      1S   H  
ATOM   4273  HD1 LYS   257     -36.904   1.682  21.227  1.00  0.00      1S   H  
ATOM   4274  HD2 LYS   257     -35.708   0.482  21.844  1.00  0.00      1S   H  
ATOM   4275  HE1 LYS   257     -34.026   2.375  22.141  1.00  0.00      1S   H  
ATOM   4276  HE2 LYS   257     -35.229   3.529  21.463  1.00  0.00      1S   H  
ATOM   4277  HZ1 LYS   257     -35.245   2.265  19.438  1.00  0.00      1S   H  
ATOM   4278  HZ2 LYS   257     -34.163   1.122  20.075  1.00  0.00      1S   H  
ATOM   4279  HZ3 LYS   257     -33.655   2.725  19.824  1.00  0.00      1S   H  
ATOM   4280  N   ALA   258     -39.559  -0.595  25.718  1.00  1.00      1S   N  
ATOM   4281  CA  ALA   258     -40.816  -1.215  26.069  1.00  1.00      1S   C  
ATOM   4282  C   ALA   258     -41.340  -0.642  27.363  1.00  1.00      1S   C  
ATOM   4283  O   ALA   258     -42.542  -0.488  27.525  1.00  1.00      1S   O  
ATOM   4284  CB  ALA   258     -40.702  -2.743  26.209  1.00  1.00      1S   C  
ATOM   4285  HN  ALA   258     -38.765  -1.203  25.710  1.00  0.00      1S   H  
ATOM   4286  HA  ALA   258     -41.529  -0.988  25.290  1.00  0.00      1S   H  
ATOM   4287  HB1 ALA   258     -39.921  -3.008  26.954  1.00  0.00      1S   H  
ATOM   4288  HB2 ALA   258     -40.421  -3.201  25.237  1.00  0.00      1S   H  
ATOM   4289  HB3 ALA   258     -41.670  -3.186  26.530  1.00  0.00      1S   H  
ATOM   4290  N   PHE   259     -40.435  -0.254  28.290  1.00  1.00      1S   N  
ATOM   4291  CA  PHE   259     -40.772   0.319  29.576  1.00  1.00      1S   C  
ATOM   4292  C   PHE   259     -41.377   1.672  29.440  1.00  1.00      1S   C  
ATOM   4293  O   PHE   259     -42.358   1.968  30.110  1.00  1.00      1S   O  
ATOM   4294  CB  PHE   259     -39.551   0.446  30.513  1.00  1.00      1S   C  
ATOM   4295  CG  PHE   259     -39.034  -0.893  30.959  1.00  1.00      1S   C  
ATOM   4296  CD1 PHE   259     -37.880  -0.916  31.751  1.00  1.00      1S   C  
ATOM   4297  CD2 PHE   259     -39.619  -2.123  30.602  1.00  1.00      1S   C  
ATOM   4298  CE1 PHE   259     -37.281  -2.134  32.109  1.00  1.00      1S   C  
ATOM   4299  CE2 PHE   259     -38.986  -3.320  30.920  1.00  1.00      1S   C  
ATOM   4300  CZ  PHE   259     -37.810  -3.328  31.651  1.00  1.00      1S   C  
ATOM   4301  HN  PHE   259     -39.459  -0.400  28.134  1.00  0.00      1S   H  
ATOM   4302  HA  PHE   259     -41.525  -0.301  30.039  1.00  0.00      1S   H  
ATOM   4303  HB1 PHE   259     -39.803   1.023  31.426  1.00  0.00      1S   H  
ATOM   4304  HB2 PHE   259     -38.721   0.967  29.993  1.00  0.00      1S   H  
ATOM   4305  HD1 PHE   259     -37.457   0.026  32.059  1.00  0.00      1S   H  
ATOM   4306  HD2 PHE   259     -40.525  -2.180  30.028  1.00  0.00      1S   H  
ATOM   4307  HE1 PHE   259     -36.403  -2.191  32.728  1.00  0.00      1S   H  
ATOM   4308  HE2 PHE   259     -39.383  -4.260  30.605  1.00  0.00      1S   H  
ATOM   4309  HZ  PHE   259     -37.308  -4.260  31.849  1.00  0.00      1S   H  
ATOM   4310  N   LEU   260     -40.831   2.517  28.544  1.00  1.00      1S   N  
ATOM   4311  CA  LEU   260     -41.362   3.834  28.292  1.00  1.00      1S   C  
ATOM   4312  C   LEU   260     -42.718   3.758  27.636  1.00  1.00      1S   C  
ATOM   4313  O   LEU   260     -43.583   4.574  27.934  1.00  1.00      1S   O  
ATOM   4314  CB  LEU   260     -40.412   4.677  27.419  1.00  1.00      1S   C  
ATOM   4315  CG  LEU   260     -39.094   5.054  28.135  1.00  1.00      1S   C  
ATOM   4316  CD1 LEU   260     -38.112   5.716  27.154  1.00  1.00      1S   C  
ATOM   4317  CD2 LEU   260     -39.334   5.957  29.360  1.00  1.00      1S   C  
ATOM   4318  HN  LEU   260     -40.022   2.262  28.017  1.00  0.00      1S   H  
ATOM   4319  HA  LEU   260     -41.504   4.321  29.246  1.00  0.00      1S   H  
ATOM   4320  HB1 LEU   260     -40.916   5.622  27.116  1.00  0.00      1S   H  
ATOM   4321  HB2 LEU   260     -40.169   4.106  26.496  1.00  0.00      1S   H  
ATOM   4322  HG  LEU   260     -38.612   4.120  28.502  1.00  0.00      1S   H  
ATOM   4323 HD11 LEU   260     -38.548   6.656  26.755  1.00  0.00      1S   H  
ATOM   4324 HD12 LEU   260     -37.896   5.032  26.307  1.00  0.00      1S   H  
ATOM   4325 HD13 LEU   260     -37.158   5.956  27.669  1.00  0.00      1S   H  
ATOM   4326 HD21 LEU   260     -39.863   5.398  30.155  1.00  0.00      1S   H  
ATOM   4327 HD22 LEU   260     -39.945   6.840  29.076  1.00  0.00      1S   H  
ATOM   4328 HD23 LEU   260     -38.368   6.312  29.776  1.00  0.00      1S   H  
ATOM   4329  N   LYS   261     -42.957   2.736  26.777  1.00  1.00      1S   N  
ATOM   4330  CA  LYS   261     -44.255   2.465  26.191  1.00  1.00      1S   C  
ATOM   4331  C   LYS   261     -45.273   2.079  27.242  1.00  1.00      1S   C  
ATOM   4332  O   LYS   261     -46.441   2.440  27.143  1.00  1.00      1S   O  
ATOM   4333  CB  LYS   261     -44.204   1.331  25.145  1.00  1.00      1S   C  
ATOM   4334  CG  LYS   261     -43.394   1.706  23.897  1.00  1.00      1S   C  
ATOM   4335  CD  LYS   261     -43.287   0.539  22.911  1.00  1.00      1S   C  
ATOM   4336  CE  LYS   261     -42.462   0.870  21.665  1.00  1.00      1S   C  
ATOM   4337  NZ  LYS   261     -42.411  -0.291  20.747  1.00  1.00      1S   N1+
ATOM   4338  HN  LYS   261     -42.231   2.096  26.532  1.00  0.00      1S   H  
ATOM   4339  HA  LYS   261     -44.598   3.370  25.710  1.00  0.00      1S   H  
ATOM   4340  HB1 LYS   261     -45.236   1.075  24.813  1.00  0.00      1S   H  
ATOM   4341  HB2 LYS   261     -43.763   0.419  25.602  1.00  0.00      1S   H  
ATOM   4342  HG1 LYS   261     -42.371   2.014  24.195  1.00  0.00      1S   H  
ATOM   4343  HG2 LYS   261     -43.875   2.574  23.397  1.00  0.00      1S   H  
ATOM   4344  HD1 LYS   261     -44.312   0.223  22.616  1.00  0.00      1S   H  
ATOM   4345  HD2 LYS   261     -42.803  -0.303  23.451  1.00  0.00      1S   H  
ATOM   4346  HE1 LYS   261     -41.419   1.127  21.949  1.00  0.00      1S   H  
ATOM   4347  HE2 LYS   261     -42.915   1.721  21.114  1.00  0.00      1S   H  
ATOM   4348  HZ1 LYS   261     -43.377  -0.543  20.456  1.00  0.00      1S   H  
ATOM   4349  HZ2 LYS   261     -41.974  -1.100  21.233  1.00  0.00      1S   H  
ATOM   4350  HZ3 LYS   261     -41.850  -0.047  19.906  1.00  0.00      1S   H  
ATOM   4351  N   ILE   262     -44.846   1.350  28.293  1.00  1.00      1S   N  
ATOM   4352  CA  ILE   262     -45.700   0.951  29.391  1.00  1.00      1S   C  
ATOM   4353  C   ILE   262     -46.028   2.120  30.280  1.00  1.00      1S   C  
ATOM   4354  O   ILE   262     -47.158   2.233  30.742  1.00  1.00      1S   O  
ATOM   4355  CB  ILE   262     -45.066  -0.139  30.224  1.00  1.00      1S   C  
ATOM   4356  CG1 ILE   262     -44.935  -1.415  29.382  1.00  1.00      1S   C  
ATOM   4357  CG2 ILE   262     -45.879  -0.415  31.510  1.00  1.00      1S   C  
ATOM   4358  CD  ILE   262     -43.928  -2.374  29.995  1.00  1.00      1S   C  
ATOM   4359  HN  ILE   262     -43.900   1.034  28.345  1.00  0.00      1S   H  
ATOM   4360  HA  ILE   262     -46.625   0.573  28.980  1.00  0.00      1S   H  
ATOM   4361  HB  ILE   262     -44.040   0.184  30.512  1.00  0.00      1S   H  
ATOM   4362 HG11 ILE   262     -44.596  -1.167  28.357  1.00  0.00      1S   H  
ATOM   4363 HG12 ILE   262     -45.925  -1.908  29.279  1.00  0.00      1S   H  
ATOM   4364 HG21 ILE   262     -46.964  -0.452  31.283  1.00  0.00      1S   H  
ATOM   4365 HG22 ILE   262     -45.693   0.378  32.265  1.00  0.00      1S   H  
ATOM   4366 HG23 ILE   262     -45.592  -1.386  31.959  1.00  0.00      1S   H  
ATOM   4367  HD1 ILE   262     -44.375  -2.942  30.836  1.00  0.00      1S   H  
ATOM   4368  HD2 ILE   262     -43.029  -1.837  30.364  1.00  0.00      1S   H  
ATOM   4369  HD3 ILE   262     -43.601  -3.070  29.210  1.00  0.00      1S   H  
ATOM   4370  N   LEU   263     -45.057   3.029  30.533  1.00  1.00      1S   N  
ATOM   4371  CA  LEU   263     -45.270   4.222  31.327  1.00  1.00      1S   C  
ATOM   4372  C   LEU   263     -46.212   5.175  30.644  1.00  1.00      1S   C  
ATOM   4373  O   LEU   263     -46.942   5.913  31.303  1.00  1.00      1S   O  
ATOM   4374  CB  LEU   263     -43.956   4.999  31.599  1.00  1.00      1S   C  
ATOM   4375  CG  LEU   263     -42.985   4.238  32.514  1.00  1.00      1S   C  
ATOM   4376  CD1 LEU   263     -41.628   4.933  32.702  1.00  1.00      1S   C  
ATOM   4377  CD2 LEU   263     -43.629   4.011  33.869  1.00  1.00      1S   C  
ATOM   4378  HN  LEU   263     -44.129   2.899  30.187  1.00  0.00      1S   H  
ATOM   4379  HA  LEU   263     -45.741   3.916  32.251  1.00  0.00      1S   H  
ATOM   4380  HB1 LEU   263     -44.192   5.965  32.099  1.00  0.00      1S   H  
ATOM   4381  HB2 LEU   263     -43.451   5.221  30.635  1.00  0.00      1S   H  
ATOM   4382  HG  LEU   263     -42.785   3.239  32.066  1.00  0.00      1S   H  
ATOM   4383 HD11 LEU   263     -41.767   5.924  33.182  1.00  0.00      1S   H  
ATOM   4384 HD12 LEU   263     -41.129   5.070  31.724  1.00  0.00      1S   H  
ATOM   4385 HD13 LEU   263     -40.973   4.314  33.353  1.00  0.00      1S   H  
ATOM   4386 HD21 LEU   263     -44.642   4.454  33.956  1.00  0.00      1S   H  
ATOM   4387 HD22 LEU   263     -42.998   4.461  34.665  1.00  0.00      1S   H  
ATOM   4388 HD23 LEU   263     -43.700   2.915  34.021  1.00  0.00      1S   H  
ATOM   4389  N   HSD   264     -46.219   5.148  29.293  1.00  1.00      1S   N  
ATOM   4390  CA  HSD   264     -47.127   5.890  28.451  1.00  1.00      1S   C  
ATOM   4391  C   HSD   264     -48.524   5.344  28.555  1.00  1.00      1S   C  
ATOM   4392  O   HSD   264     -49.488   6.105  28.609  1.00  1.00      1S   O  
ATOM   4393  CB  HSD   264     -46.693   5.830  26.975  1.00  1.00      1S   C  
ATOM   4394  CG  HSD   264     -45.422   6.579  26.718  1.00  1.00      1S   C  
ATOM   4395  CD2 HSD   264     -44.753   7.483  27.488  1.00  1.00      1S   C  
ATOM   4396  ND1 HSD   264     -44.714   6.492  25.540  1.00  1.00      1S   N  
ATOM   4397  CE1 HSD   264     -43.661   7.339  25.654  1.00  1.00      1S   C  
ATOM   4398  NE2 HSD   264     -43.643   7.962  26.817  1.00  1.00      1S   N  
ATOM   4399  HN  HSD   264     -45.572   4.563  28.808  1.00  0.00      1S   H  
ATOM   4400  HA  HSD   264     -47.144   6.916  28.790  1.00  0.00      1S   H  
ATOM   4401  HB1 HSD   264     -47.480   6.258  26.318  1.00  0.00      1S   H  
ATOM   4402  HB2 HSD   264     -46.534   4.774  26.677  1.00  0.00      1S   H  
ATOM   4403  HD1 HSD   264     -44.941   5.906  24.762  1.00  0.00      1S   H  
ATOM   4404  HD2 HSD   264     -44.973   7.848  28.483  1.00  0.00      1S   H  
ATOM   4405  HE1 HSD   264     -42.931   7.483  24.860  1.00  0.00      1S   H  
ATOM   4406  N   CYS   265     -48.655   4.002  28.622  1.00  1.00      1S   N  
ATOM   4407  CA  CYS   265     -49.890   3.353  28.984  1.00  1.00      1S   C  
ATOM   4408  C   CYS   265     -50.191   3.606  30.481  1.00  1.00      1S   C  
ATOM   4409  CB  CYS   265     -49.828   1.830  28.700  1.00  1.00      1S   C  
ATOM   4410  SG  CYS   265     -49.597   1.480  26.924  1.00  1.00      1S   S  
ATOM   4411  OT1 CYS   265     -51.347   3.396  30.897  1.00  1.00      1S   O  
ATOM   4412  OT2 CYS   265     -49.284   4.051  31.235  1.00  0.00      1S   O  
ATOM   4413  HN  CYS   265     -47.866   3.399  28.530  1.00  0.00      1S   H  
ATOM   4414  HA  CYS   265     -50.689   3.793  28.402  1.00  0.00      1S   H  
ATOM   4415  HB1 CYS   265     -50.762   1.349  29.060  1.00  0.00      1S   H  
ATOM   4416  HB2 CYS   265     -48.986   1.390  29.275  1.00  0.00      1S   H  
ATOM   4417  HG1 CYS   265     -48.473   2.177  26.814  1.00  0.00      1S   H  
TER   
END
