# Supplementary material for: Locating ligand binding sites in G-protein coupled receptors using combined information from docking and sequence conservation
Source: PeerJ. 2021 Sep 24;9:e12219. doi: 10.7717/peerj.12219 (PMC8475542; doi:10.7717/peerj.12219)
Supplement: Supplemental Information 1 [file peerj-09-12219-s001.zip › Homology models/model_D2+risperidone.pdb]

ATOM      1  N   ASN     1     -38.171   6.481  60.889  1.00  1.00      1S   N  
ATOM      2  CA  ASN     1     -38.923   6.852  59.652  1.00  1.00      1S   C  
ATOM      3  C   ASN     1     -38.105   6.700  58.402  1.00  1.00      1S   C  
ATOM      4  O   ASN     1     -38.626   6.203  57.410  1.00  1.00      1S   O  
ATOM      5  CB  ASN     1     -39.463   8.307  59.730  1.00  1.00      1S   C  
ATOM      6  CG  ASN     1     -40.609   8.399  60.747  1.00  1.00      1S   C  
ATOM      7  ND2 ASN     1     -40.903   9.647  61.211  1.00  1.00      1S   N  
ATOM      8  OD1 ASN     1     -41.217   7.386  61.110  1.00  1.00      1S   O  
ATOM      9  HA  ASN     1     -39.739   6.147  59.565  1.00  0.00      1S   H  
ATOM     10  HB1 ASN     1     -39.874   8.611  58.741  1.00  0.00      1S   H  
ATOM     11  HB2 ASN     1     -38.649   9.010  60.003  1.00  0.00      1S   H  
ATOM     12 HD21 ASN     1     -41.648   9.762  61.866  1.00  0.00      1S   H  
ATOM     13 HD22 ASN     1     -40.380  10.437  60.893  1.00  0.00      1S   H  
ATOM     14  HT1 ASN     1     -37.706   5.561  60.762  1.00  0.00      1S   H  
ATOM     15  HT2 ASN     1     -38.842   6.421  61.683  1.00  0.00      1S   H  
ATOM     16  HT3 ASN     1     -37.460   7.209  61.100  1.00  0.00      1S   H  
ATOM     17  N   TYR     2     -36.802   7.094  58.411  1.00  1.00      1S   N  
ATOM     18  CA  TYR     2     -35.913   6.998  57.265  1.00  1.00      1S   C  
ATOM     19  C   TYR     2     -35.783   5.565  56.806  1.00  1.00      1S   C  
ATOM     20  O   TYR     2     -35.827   5.289  55.609  1.00  1.00      1S   O  
ATOM     21  CB  TYR     2     -34.501   7.574  57.585  1.00  1.00      1S   C  
ATOM     22  CG  TYR     2     -33.528   7.416  56.434  1.00  1.00      1S   C  
ATOM     23  CD1 TYR     2     -33.446   8.379  55.415  1.00  1.00      1S   C  
ATOM     24  CD2 TYR     2     -32.734   6.257  56.341  1.00  1.00      1S   C  
ATOM     25  CE1 TYR     2     -32.584   8.190  54.326  1.00  1.00      1S   C  
ATOM     26  CE2 TYR     2     -31.886   6.057  55.247  1.00  1.00      1S   C  
ATOM     27  CZ  TYR     2     -31.805   7.027  54.241  1.00  1.00      1S   C  
ATOM     28  OH  TYR     2     -30.937   6.829  53.147  1.00  1.00      1S   O  
ATOM     29  HN  TYR     2     -36.386   7.500  59.220  1.00  0.00      1S   H  
ATOM     30  HA  TYR     2     -36.359   7.565  56.459  1.00  0.00      1S   H  
ATOM     31  HB1 TYR     2     -34.073   7.065  58.475  1.00  0.00      1S   H  
ATOM     32  HB2 TYR     2     -34.591   8.657  57.815  1.00  0.00      1S   H  
ATOM     33  HD1 TYR     2     -34.058   9.267  55.465  1.00  0.00      1S   H  
ATOM     34  HD2 TYR     2     -32.801   5.496  57.105  1.00  0.00      1S   H  
ATOM     35  HE1 TYR     2     -32.527   8.942  53.553  1.00  0.00      1S   H  
ATOM     36  HE2 TYR     2     -31.296   5.155  55.184  1.00  0.00      1S   H  
ATOM     37  HH  TYR     2     -30.991   7.604  52.583  1.00  0.00      1S   H  
ATOM     38  N   TYR     3     -35.634   4.629  57.770  1.00  1.00      1S   N  
ATOM     39  CA  TYR     3     -35.522   3.214  57.527  1.00  1.00      1S   C  
ATOM     40  C   TYR     3     -36.738   2.706  56.783  1.00  1.00      1S   C  
ATOM     41  O   TYR     3     -36.611   2.039  55.761  1.00  1.00      1S   O  
ATOM     42  CB  TYR     3     -35.354   2.468  58.875  1.00  1.00      1S   C  
ATOM     43  CG  TYR     3     -35.280   0.987  58.670  1.00  1.00      1S   C  
ATOM     44  CD1 TYR     3     -34.107   0.389  58.195  1.00  1.00      1S   C  
ATOM     45  CD2 TYR     3     -36.429   0.204  58.841  1.00  1.00      1S   C  
ATOM     46  CE1 TYR     3     -34.089  -0.977  57.902  1.00  1.00      1S   C  
ATOM     47  CE2 TYR     3     -36.390  -1.169  58.599  1.00  1.00      1S   C  
ATOM     48  CZ  TYR     3     -35.228  -1.765  58.113  1.00  1.00      1S   C  
ATOM     49  OH  TYR     3     -35.249  -3.130  57.772  1.00  1.00      1S   O  
ATOM     50  HN  TYR     3     -35.588   4.895  58.728  1.00  0.00      1S   H  
ATOM     51  HA  TYR     3     -34.652   3.054  56.905  1.00  0.00      1S   H  
ATOM     52  HB1 TYR     3     -36.204   2.694  59.553  1.00  0.00      1S   H  
ATOM     53  HB2 TYR     3     -34.415   2.792  59.371  1.00  0.00      1S   H  
ATOM     54  HD1 TYR     3     -33.230   0.990  58.004  1.00  0.00      1S   H  
ATOM     55  HD2 TYR     3     -37.351   0.667  59.160  1.00  0.00      1S   H  
ATOM     56  HE1 TYR     3     -33.222  -1.375  57.415  1.00  0.00      1S   H  
ATOM     57  HE2 TYR     3     -37.265  -1.759  58.786  1.00  0.00      1S   H  
ATOM     58  HH  TYR     3     -34.351  -3.461  57.833  1.00  0.00      1S   H  
ATOM     59  N   ALA     4     -37.949   3.040  57.282  1.00  1.00      1S   N  
ATOM     60  CA  ALA     4     -39.195   2.597  56.713  1.00  1.00      1S   C  
ATOM     61  C   ALA     4     -39.375   3.127  55.313  1.00  1.00      1S   C  
ATOM     62  O   ALA     4     -39.766   2.377  54.425  1.00  1.00      1S   O  
ATOM     63  CB  ALA     4     -40.400   3.027  57.569  1.00  1.00      1S   C  
ATOM     64  HN  ALA     4     -38.028   3.614  58.092  1.00  0.00      1S   H  
ATOM     65  HA  ALA     4     -39.165   1.516  56.665  1.00  0.00      1S   H  
ATOM     66  HB1 ALA     4     -40.470   4.133  57.630  1.00  0.00      1S   H  
ATOM     67  HB2 ALA     4     -40.292   2.626  58.599  1.00  0.00      1S   H  
ATOM     68  HB3 ALA     4     -41.346   2.631  57.140  1.00  0.00      1S   H  
ATOM     69  N   THR     5     -39.045   4.422  55.075  1.00  1.00      1S   N  
ATOM     70  CA  THR     5     -39.170   5.068  53.780  1.00  1.00      1S   C  
ATOM     71  C   THR     5     -38.238   4.440  52.768  1.00  1.00      1S   C  
ATOM     72  O   THR     5     -38.645   4.182  51.637  1.00  1.00      1S   O  
ATOM     73  CB  THR     5     -38.922   6.571  53.825  1.00  1.00      1S   C  
ATOM     74  CG2 THR     5     -39.139   7.214  52.439  1.00  1.00      1S   C  
ATOM     75  OG1 THR     5     -39.808   7.193  54.747  1.00  1.00      1S   O  
ATOM     76  HN  THR     5     -38.719   5.010  55.815  1.00  0.00      1S   H  
ATOM     77  HA  THR     5     -40.184   4.899  53.442  1.00  0.00      1S   H  
ATOM     78  HB  THR     5     -37.884   6.778  54.171  1.00  0.00      1S   H  
ATOM     79  HG1 THR     5     -40.674   7.178  54.332  1.00  0.00      1S   H  
ATOM     80 HG21 THR     5     -40.130   6.922  52.029  1.00  0.00      1S   H  
ATOM     81 HG22 THR     5     -38.354   6.890  51.724  1.00  0.00      1S   H  
ATOM     82 HG23 THR     5     -39.097   8.321  52.510  1.00  0.00      1S   H  
ATOM     83  N   LEU     6     -36.973   4.143  53.163  1.00  1.00      1S   N  
ATOM     84  CA  LEU     6     -35.979   3.490  52.330  1.00  1.00      1S   C  
ATOM     85  C   LEU     6     -36.452   2.127  51.917  1.00  1.00      1S   C  
ATOM     86  O   LEU     6     -36.368   1.757  50.751  1.00  1.00      1S   O  
ATOM     87  CB  LEU     6     -34.616   3.341  53.064  1.00  1.00      1S   C  
ATOM     88  CG  LEU     6     -33.439   2.667  52.292  1.00  1.00      1S   C  
ATOM     89  CD1 LEU     6     -32.123   2.847  53.063  1.00  1.00      1S   C  
ATOM     90  CD2 LEU     6     -33.592   1.163  51.984  1.00  1.00      1S   C  
ATOM     91  HN  LEU     6     -36.665   4.372  54.086  1.00  0.00      1S   H  
ATOM     92  HA  LEU     6     -35.849   4.091  51.440  1.00  0.00      1S   H  
ATOM     93  HB1 LEU     6     -34.770   2.799  54.021  1.00  0.00      1S   H  
ATOM     94  HB2 LEU     6     -34.285   4.371  53.329  1.00  0.00      1S   H  
ATOM     95  HG  LEU     6     -33.326   3.196  51.318  1.00  0.00      1S   H  
ATOM     96 HD11 LEU     6     -32.195   2.359  54.059  1.00  0.00      1S   H  
ATOM     97 HD12 LEU     6     -31.894   3.923  53.199  1.00  0.00      1S   H  
ATOM     98 HD13 LEU     6     -31.289   2.375  52.500  1.00  0.00      1S   H  
ATOM     99 HD21 LEU     6     -34.075   1.020  50.999  1.00  0.00      1S   H  
ATOM    100 HD22 LEU     6     -34.216   0.667  52.741  1.00  0.00      1S   H  
ATOM    101 HD23 LEU     6     -32.611   0.648  51.964  1.00  0.00      1S   H  
ATOM    102  N   LEU     7     -36.956   1.323  52.872  1.00  1.00      1S   N  
ATOM    103  CA  LEU     7     -37.313  -0.045  52.598  1.00  1.00      1S   C  
ATOM    104  C   LEU     7     -38.541  -0.110  51.748  1.00  1.00      1S   C  
ATOM    105  O   LEU     7     -38.624  -0.962  50.873  1.00  1.00      1S   O  
ATOM    106  CB  LEU     7     -37.541  -0.864  53.878  1.00  1.00      1S   C  
ATOM    107  CG  LEU     7     -36.274  -1.568  54.413  1.00  1.00      1S   C  
ATOM    108  CD1 LEU     7     -35.689  -2.553  53.389  1.00  1.00      1S   C  
ATOM    109  CD2 LEU     7     -35.228  -0.591  54.954  1.00  1.00      1S   C  
ATOM    110  HN  LEU     7     -37.028   1.618  53.824  1.00  0.00      1S   H  
ATOM    111  HA  LEU     7     -36.517  -0.484  52.016  1.00  0.00      1S   H  
ATOM    112  HB1 LEU     7     -38.281  -1.672  53.675  1.00  0.00      1S   H  
ATOM    113  HB2 LEU     7     -37.969  -0.207  54.668  1.00  0.00      1S   H  
ATOM    114  HG  LEU     7     -36.587  -2.187  55.286  1.00  0.00      1S   H  
ATOM    115 HD11 LEU     7     -35.129  -2.013  52.598  1.00  0.00      1S   H  
ATOM    116 HD12 LEU     7     -36.515  -3.126  52.920  1.00  0.00      1S   H  
ATOM    117 HD13 LEU     7     -35.000  -3.268  53.885  1.00  0.00      1S   H  
ATOM    118 HD21 LEU     7     -35.551  -0.247  55.954  1.00  0.00      1S   H  
ATOM    119 HD22 LEU     7     -35.143   0.319  54.344  1.00  0.00      1S   H  
ATOM    120 HD23 LEU     7     -34.231  -1.073  55.030  1.00  0.00      1S   H  
ATOM    121  N   THR     8     -39.484   0.841  51.942  1.00  1.00      1S   N  
ATOM    122  CA  THR     8     -40.657   1.017  51.109  1.00  1.00      1S   C  
ATOM    123  C   THR     8     -40.235   1.302  49.692  1.00  1.00      1S   C  
ATOM    124  O   THR     8     -40.824   0.779  48.755  1.00  1.00      1S   O  
ATOM    125  CB  THR     8     -41.556   2.149  51.588  1.00  1.00      1S   C  
ATOM    126  CG2 THR     8     -42.780   2.322  50.665  1.00  1.00      1S   C  
ATOM    127  OG1 THR     8     -42.027   1.867  52.898  1.00  1.00      1S   O  
ATOM    128  HN  THR     8     -39.375   1.511  52.675  1.00  0.00      1S   H  
ATOM    129  HA  THR     8     -41.209   0.086  51.119  1.00  0.00      1S   H  
ATOM    130  HB  THR     8     -40.991   3.107  51.625  1.00  0.00      1S   H  
ATOM    131  HG1 THR     8     -41.273   1.990  53.486  1.00  0.00      1S   H  
ATOM    132 HG21 THR     8     -43.302   1.350  50.532  1.00  0.00      1S   H  
ATOM    133 HG22 THR     8     -42.478   2.703  49.667  1.00  0.00      1S   H  
ATOM    134 HG23 THR     8     -43.493   3.051  51.103  1.00  0.00      1S   H  
ATOM    135  N   LEU     9     -39.174   2.118  49.516  1.00  1.00      1S   N  
ATOM    136  CA  LEU     9     -38.631   2.489  48.236  1.00  1.00      1S   C  
ATOM    137  C   LEU     9     -38.022   1.326  47.504  1.00  1.00      1S   C  
ATOM    138  O   LEU     9     -38.313   1.146  46.326  1.00  1.00      1S   O  
ATOM    139  CB  LEU     9     -37.574   3.600  48.377  1.00  1.00      1S   C  
ATOM    140  CG  LEU     9     -36.887   4.031  47.065  1.00  1.00      1S   C  
ATOM    141  CD1 LEU     9     -37.906   4.522  46.021  1.00  1.00      1S   C  
ATOM    142  CD2 LEU     9     -35.812   5.086  47.369  1.00  1.00      1S   C  
ATOM    143  HN  LEU     9     -38.715   2.528  50.302  1.00  0.00      1S   H  
ATOM    144  HA  LEU     9     -39.454   2.856  47.639  1.00  0.00      1S   H  
ATOM    145  HB1 LEU     9     -36.778   3.278  49.076  1.00  0.00      1S   H  
ATOM    146  HB2 LEU     9     -38.065   4.489  48.831  1.00  0.00      1S   H  
ATOM    147  HG  LEU     9     -36.355   3.151  46.633  1.00  0.00      1S   H  
ATOM    148 HD11 LEU     9     -38.544   5.320  46.456  1.00  0.00      1S   H  
ATOM    149 HD12 LEU     9     -38.560   3.690  45.687  1.00  0.00      1S   H  
ATOM    150 HD13 LEU     9     -37.380   4.926  45.131  1.00  0.00      1S   H  
ATOM    151 HD21 LEU     9     -35.073   4.678  48.092  1.00  0.00      1S   H  
ATOM    152 HD22 LEU     9     -36.278   5.991  47.811  1.00  0.00      1S   H  
ATOM    153 HD23 LEU     9     -35.278   5.372  46.439  1.00  0.00      1S   H  
ATOM    154  N   LEU    10     -37.185   0.483  48.161  1.00  1.00      1S   N  
ATOM    155  CA  LEU    10     -36.620  -0.686  47.516  1.00  1.00      1S   C  
ATOM    156  C   LEU    10     -37.728  -1.606  47.083  1.00  1.00      1S   C  
ATOM    157  O   LEU    10     -37.714  -2.075  45.957  1.00  1.00      1S   O  
ATOM    158  CB  LEU    10     -35.647  -1.501  48.396  1.00  1.00      1S   C  
ATOM    159  CG  LEU    10     -34.302  -0.808  48.702  1.00  1.00      1S   C  
ATOM    160  CD1 LEU    10     -33.524  -1.622  49.752  1.00  1.00      1S   C  
ATOM    161  CD2 LEU    10     -33.446  -0.581  47.441  1.00  1.00      1S   C  
ATOM    162  HN  LEU    10     -36.934   0.630  49.117  1.00  0.00      1S   H  
ATOM    163  HA  LEU    10     -36.105  -0.357  46.624  1.00  0.00      1S   H  
ATOM    164  HB1 LEU    10     -35.407  -2.466  47.891  1.00  0.00      1S   H  
ATOM    165  HB2 LEU    10     -36.151  -1.736  49.358  1.00  0.00      1S   H  
ATOM    166  HG  LEU    10     -34.521   0.191  49.142  1.00  0.00      1S   H  
ATOM    167 HD11 LEU    10     -33.414  -2.673  49.412  1.00  0.00      1S   H  
ATOM    168 HD12 LEU    10     -34.067  -1.628  50.718  1.00  0.00      1S   H  
ATOM    169 HD13 LEU    10     -32.515  -1.188  49.914  1.00  0.00      1S   H  
ATOM    170 HD21 LEU    10     -33.938   0.140  46.756  1.00  0.00      1S   H  
ATOM    171 HD22 LEU    10     -33.288  -1.538  46.901  1.00  0.00      1S   H  
ATOM    172 HD23 LEU    10     -32.454  -0.167  47.723  1.00  0.00      1S   H  
ATOM    173  N   ILE    11     -38.755  -1.815  47.936  1.00  1.00      1S   N  
ATOM    174  CA  ILE    11     -39.907  -2.645  47.642  1.00  1.00      1S   C  
ATOM    175  C   ILE    11     -40.719  -2.094  46.490  1.00  1.00      1S   C  
ATOM    176  O   ILE    11     -41.137  -2.853  45.620  1.00  1.00      1S   O  
ATOM    177  CB  ILE    11     -40.792  -2.821  48.867  1.00  1.00      1S   C  
ATOM    178  CG1 ILE    11     -40.013  -3.579  49.958  1.00  1.00      1S   C  
ATOM    179  CG2 ILE    11     -42.091  -3.586  48.521  1.00  1.00      1S   C  
ATOM    180  CD  ILE    11     -40.676  -3.467  51.331  1.00  1.00      1S   C  
ATOM    181  HN  ILE    11     -38.756  -1.389  48.839  1.00  0.00      1S   H  
ATOM    182  HA  ILE    11     -39.537  -3.616  47.343  1.00  0.00      1S   H  
ATOM    183  HB  ILE    11     -41.061  -1.817  49.266  1.00  0.00      1S   H  
ATOM    184 HG11 ILE    11     -38.981  -3.185  50.042  1.00  0.00      1S   H  
ATOM    185 HG12 ILE    11     -39.929  -4.646  49.658  1.00  0.00      1S   H  
ATOM    186 HG21 ILE    11     -41.840  -4.569  48.069  1.00  0.00      1S   H  
ATOM    187 HG22 ILE    11     -42.727  -3.016  47.815  1.00  0.00      1S   H  
ATOM    188 HG23 ILE    11     -42.694  -3.765  49.435  1.00  0.00      1S   H  
ATOM    189  HD1 ILE    11     -41.688  -3.916  51.300  1.00  0.00      1S   H  
ATOM    190  HD2 ILE    11     -40.773  -2.405  51.635  1.00  0.00      1S   H  
ATOM    191  HD3 ILE    11     -40.080  -3.992  52.104  1.00  0.00      1S   H  
ATOM    192  N   ALA    12     -40.940  -0.758  46.440  1.00  1.00      1S   N  
ATOM    193  CA  ALA    12     -41.690  -0.092  45.396  1.00  1.00      1S   C  
ATOM    194  C   ALA    12     -40.979  -0.201  44.069  1.00  1.00      1S   C  
ATOM    195  O   ALA    12     -41.616  -0.374  43.033  1.00  1.00      1S   O  
ATOM    196  CB  ALA    12     -41.927   1.404  45.691  1.00  1.00      1S   C  
ATOM    197  HN  ALA    12     -40.605  -0.159  47.167  1.00  0.00      1S   H  
ATOM    198  HA  ALA    12     -42.648  -0.588  45.315  1.00  0.00      1S   H  
ATOM    199  HB1 ALA    12     -40.964   1.954  45.761  1.00  0.00      1S   H  
ATOM    200  HB2 ALA    12     -42.466   1.522  46.655  1.00  0.00      1S   H  
ATOM    201  HB3 ALA    12     -42.545   1.867  44.893  1.00  0.00      1S   H  
ATOM    202  N   VAL    13     -39.624  -0.145  44.077  1.00  1.00      1S   N  
ATOM    203  CA  VAL    13     -38.803  -0.378  42.906  1.00  1.00      1S   C  
ATOM    204  C   VAL    13     -38.883  -1.821  42.504  1.00  1.00      1S   C  
ATOM    205  O   VAL    13     -38.950  -2.122  41.328  1.00  1.00      1S   O  
ATOM    206  CB  VAL    13     -37.330  -0.014  43.081  1.00  1.00      1S   C  
ATOM    207  CG1 VAL    13     -36.489  -0.466  41.860  1.00  1.00      1S   C  
ATOM    208  CG2 VAL    13     -37.218   1.512  43.247  1.00  1.00      1S   C  
ATOM    209  HN  VAL    13     -39.127   0.046  44.923  1.00  0.00      1S   H  
ATOM    210  HA  VAL    13     -39.212   0.210  42.096  1.00  0.00      1S   H  
ATOM    211  HB  VAL    13     -36.925  -0.507  43.993  1.00  0.00      1S   H  
ATOM    212 HG11 VAL    13     -36.957  -0.103  40.920  1.00  0.00      1S   H  
ATOM    213 HG12 VAL    13     -36.404  -1.572  41.811  1.00  0.00      1S   H  
ATOM    214 HG13 VAL    13     -35.461  -0.054  41.927  1.00  0.00      1S   H  
ATOM    215 HG21 VAL    13     -37.802   1.873  44.115  1.00  0.00      1S   H  
ATOM    216 HG22 VAL    13     -37.594   2.024  42.337  1.00  0.00      1S   H  
ATOM    217 HG23 VAL    13     -36.155   1.796  43.398  1.00  0.00      1S   H  
ATOM    218  N   ILE    14     -38.889  -2.786  43.436  1.00  1.00      1S   N  
ATOM    219  CA  ILE    14     -38.899  -4.190  43.084  1.00  1.00      1S   C  
ATOM    220  C   ILE    14     -40.204  -4.570  42.408  1.00  1.00      1S   C  
ATOM    221  O   ILE    14     -40.241  -5.462  41.563  1.00  1.00      1S   O  
ATOM    222  CB  ILE    14     -38.589  -5.034  44.300  1.00  1.00      1S   C  
ATOM    223  CG1 ILE    14     -37.125  -4.782  44.708  1.00  1.00      1S   C  
ATOM    224  CG2 ILE    14     -38.774  -6.512  43.955  1.00  1.00      1S   C  
ATOM    225  CD  ILE    14     -36.783  -5.217  46.129  1.00  1.00      1S   C  
ATOM    226  HN  ILE    14     -38.825  -2.577  44.411  1.00  0.00      1S   H  
ATOM    227  HA  ILE    14     -38.109  -4.355  42.362  1.00  0.00      1S   H  
ATOM    228  HB  ILE    14     -39.264  -4.754  45.140  1.00  0.00      1S   H  
ATOM    229 HG11 ILE    14     -36.865  -3.712  44.600  1.00  0.00      1S   H  
ATOM    230 HG12 ILE    14     -36.483  -5.321  43.988  1.00  0.00      1S   H  
ATOM    231 HG21 ILE    14     -38.221  -6.736  43.033  1.00  0.00      1S   H  
ATOM    232 HG22 ILE    14     -39.846  -6.745  43.818  1.00  0.00      1S   H  
ATOM    233 HG23 ILE    14     -38.359  -7.175  44.728  1.00  0.00      1S   H  
ATOM    234  HD1 ILE    14     -36.771  -6.320  46.208  1.00  0.00      1S   H  
ATOM    235  HD2 ILE    14     -37.532  -4.815  46.843  1.00  0.00      1S   H  
ATOM    236  HD3 ILE    14     -35.781  -4.848  46.429  1.00  0.00      1S   H  
ATOM    237  N   VAL    15     -41.285  -3.815  42.714  1.00  1.00      1S   N  
ATOM    238  CA  VAL    15     -42.535  -3.812  41.989  1.00  1.00      1S   C  
ATOM    239  C   VAL    15     -42.322  -3.251  40.619  1.00  1.00      1S   C  
ATOM    240  O   VAL    15     -42.368  -3.978  39.639  1.00  1.00      1S   O  
ATOM    241  CB  VAL    15     -43.643  -3.045  42.704  1.00  1.00      1S   C  
ATOM    242  CG1 VAL    15     -44.932  -3.020  41.850  1.00  1.00      1S   C  
ATOM    243  CG2 VAL    15     -43.925  -3.676  44.082  1.00  1.00      1S   C  
ATOM    244  HN  VAL    15     -41.224  -3.139  43.446  1.00  0.00      1S   H  
ATOM    245  HA  VAL    15     -42.865  -4.821  41.842  1.00  0.00      1S   H  
ATOM    246  HB  VAL    15     -43.317  -2.000  42.883  1.00  0.00      1S   H  
ATOM    247 HG11 VAL    15     -45.199  -4.048  41.524  1.00  0.00      1S   H  
ATOM    248 HG12 VAL    15     -44.809  -2.382  40.951  1.00  0.00      1S   H  
ATOM    249 HG13 VAL    15     -45.771  -2.608  42.449  1.00  0.00      1S   H  
ATOM    250 HG21 VAL    15     -43.018  -4.129  44.531  1.00  0.00      1S   H  
ATOM    251 HG22 VAL    15     -44.699  -4.466  43.983  1.00  0.00      1S   H  
ATOM    252 HG23 VAL    15     -44.310  -2.907  44.782  1.00  0.00      1S   H  
ATOM    253  N   PHE    16     -42.097  -1.936  40.485  1.00  1.00      1S   N  
ATOM    254  CA  PHE    16     -42.307  -1.285  39.217  1.00  1.00      1S   C  
ATOM    255  C   PHE    16     -41.031  -1.214  38.418  1.00  1.00      1S   C  
ATOM    256  O   PHE    16     -40.930  -0.592  37.365  1.00  1.00      1S   O  
ATOM    257  CB  PHE    16     -42.917   0.088  39.494  1.00  1.00      1S   C  
ATOM    258  CG  PHE    16     -43.602   0.573  38.270  1.00  1.00      1S   C  
ATOM    259  CD1 PHE    16     -44.726  -0.078  37.723  1.00  1.00      1S   C  
ATOM    260  CD2 PHE    16     -43.077   1.694  37.642  1.00  1.00      1S   C  
ATOM    261  CE1 PHE    16     -45.325   0.416  36.558  1.00  1.00      1S   C  
ATOM    262  CE2 PHE    16     -43.685   2.195  36.505  1.00  1.00      1S   C  
ATOM    263  CZ  PHE    16     -44.809   1.565  35.949  1.00  1.00      1S   C  
ATOM    264  HN  PHE    16     -41.931  -1.341  41.270  1.00  0.00      1S   H  
ATOM    265  HA  PHE    16     -43.006  -1.879  38.640  1.00  0.00      1S   H  
ATOM    266  HB1 PHE    16     -42.145   0.814  39.834  1.00  0.00      1S   H  
ATOM    267  HB2 PHE    16     -43.694   0.002  40.284  1.00  0.00      1S   H  
ATOM    268  HD1 PHE    16     -45.129  -0.960  38.199  1.00  0.00      1S   H  
ATOM    269  HD2 PHE    16     -42.197   2.181  38.040  1.00  0.00      1S   H  
ATOM    270  HE1 PHE    16     -46.192  -0.071  36.141  1.00  0.00      1S   H  
ATOM    271  HE2 PHE    16     -43.253   3.090  36.116  1.00  0.00      1S   H  
ATOM    272  HZ  PHE    16     -45.288   1.956  35.065  1.00  0.00      1S   H  
ATOM    273  N   GLY    17     -40.039  -1.943  38.920  1.00  1.00      1S   N  
ATOM    274  CA  GLY    17     -38.871  -2.393  38.255  1.00  1.00      1S   C  
ATOM    275  C   GLY    17     -39.137  -3.754  37.673  1.00  1.00      1S   C  
ATOM    276  O   GLY    17     -39.236  -3.871  36.458  1.00  1.00      1S   O  
ATOM    277  HN  GLY    17     -40.105  -2.254  39.868  1.00  0.00      1S   H  
ATOM    278  HA1 GLY    17     -38.132  -2.491  39.032  1.00  0.00      1S   H  
ATOM    279  HA2 GLY    17     -38.593  -1.701  37.472  1.00  0.00      1S   H  
ATOM    280  N   ASN    18     -39.252  -4.829  38.507  1.00  1.00      1S   N  
ATOM    281  CA  ASN    18     -39.329  -6.203  38.015  1.00  1.00      1S   C  
ATOM    282  C   ASN    18     -40.645  -6.521  37.355  1.00  1.00      1S   C  
ATOM    283  O   ASN    18     -40.670  -7.231  36.355  1.00  1.00      1S   O  
ATOM    284  CB  ASN    18     -39.166  -7.320  39.080  1.00  1.00      1S   C  
ATOM    285  CG  ASN    18     -37.729  -7.401  39.582  1.00  1.00      1S   C  
ATOM    286  ND2 ASN    18     -37.584  -7.556  40.923  1.00  1.00      1S   N  
ATOM    287  OD1 ASN    18     -36.778  -7.371  38.797  1.00  1.00      1S   O  
ATOM    288  HN  ASN    18     -39.208  -4.724  39.498  1.00  0.00      1S   H  
ATOM    289  HA  ASN    18     -38.559  -6.318  37.264  1.00  0.00      1S   H  
ATOM    290  HB1 ASN    18     -39.383  -8.315  38.630  1.00  0.00      1S   H  
ATOM    291  HB2 ASN    18     -39.877  -7.166  39.915  1.00  0.00      1S   H  
ATOM    292 HD21 ASN    18     -36.668  -7.540  41.326  1.00  0.00      1S   H  
ATOM    293 HD22 ASN    18     -38.394  -7.615  41.507  1.00  0.00      1S   H  
ATOM    294  N   VAL    19     -41.787  -6.026  37.884  1.00  1.00      1S   N  
ATOM    295  CA  VAL    19     -43.096  -6.295  37.311  1.00  1.00      1S   C  
ATOM    296  C   VAL    19     -43.213  -5.540  36.028  1.00  1.00      1S   C  
ATOM    297  O   VAL    19     -43.838  -6.007  35.087  1.00  1.00      1S   O  
ATOM    298  CB  VAL    19     -44.286  -5.912  38.179  1.00  1.00      1S   C  
ATOM    299  CG1 VAL    19     -45.624  -6.317  37.518  1.00  1.00      1S   C  
ATOM    300  CG2 VAL    19     -44.144  -6.643  39.511  1.00  1.00      1S   C  
ATOM    301  HN  VAL    19     -41.778  -5.429  38.687  1.00  0.00      1S   H  
ATOM    302  HA  VAL    19     -43.150  -7.354  37.099  1.00  0.00      1S   H  
ATOM    303  HB  VAL    19     -44.305  -4.816  38.370  1.00  0.00      1S   H  
ATOM    304 HG11 VAL    19     -45.590  -7.380  37.200  1.00  0.00      1S   H  
ATOM    305 HG12 VAL    19     -45.844  -5.684  36.634  1.00  0.00      1S   H  
ATOM    306 HG13 VAL    19     -46.457  -6.191  38.241  1.00  0.00      1S   H  
ATOM    307 HG21 VAL    19     -43.274  -6.284  40.097  1.00  0.00      1S   H  
ATOM    308 HG22 VAL    19     -44.028  -7.734  39.334  1.00  0.00      1S   H  
ATOM    309 HG23 VAL    19     -45.066  -6.473  40.107  1.00  0.00      1S   H  
ATOM    310  N   LEU    20     -42.560  -4.364  35.936  1.00  1.00      1S   N  
ATOM    311  CA  LEU    20     -42.494  -3.606  34.715  1.00  1.00      1S   C  
ATOM    312  C   LEU    20     -41.753  -4.344  33.645  1.00  1.00      1S   C  
ATOM    313  O   LEU    20     -42.177  -4.356  32.491  1.00  1.00      1S   O  
ATOM    314  CB  LEU    20     -41.828  -2.244  34.932  1.00  1.00      1S   C  
ATOM    315  CG  LEU    20     -41.756  -1.357  33.679  1.00  1.00      1S   C  
ATOM    316  CD1 LEU    20     -43.153  -1.069  33.137  1.00  1.00      1S   C  
ATOM    317  CD2 LEU    20     -41.020  -0.045  33.968  1.00  1.00      1S   C  
ATOM    318  HN  LEU    20     -42.060  -3.989  36.713  1.00  0.00      1S   H  
ATOM    319  HA  LEU    20     -43.500  -3.471  34.368  1.00  0.00      1S   H  
ATOM    320  HB1 LEU    20     -40.800  -2.386  35.326  1.00  0.00      1S   H  
ATOM    321  HB2 LEU    20     -42.415  -1.700  35.705  1.00  0.00      1S   H  
ATOM    322  HG  LEU    20     -41.180  -1.890  32.888  1.00  0.00      1S   H  
ATOM    323 HD11 LEU    20     -43.804  -0.648  33.932  1.00  0.00      1S   H  
ATOM    324 HD12 LEU    20     -43.619  -1.999  32.752  1.00  0.00      1S   H  
ATOM    325 HD13 LEU    20     -43.086  -0.339  32.305  1.00  0.00      1S   H  
ATOM    326 HD21 LEU    20     -39.979  -0.252  34.295  1.00  0.00      1S   H  
ATOM    327 HD22 LEU    20     -41.546   0.523  34.763  1.00  0.00      1S   H  
ATOM    328 HD23 LEU    20     -40.994   0.579  33.052  1.00  0.00      1S   H  
ATOM    329  N   VAL    21     -40.654  -5.031  34.030  1.00  1.00      1S   N  
ATOM    330  CA  VAL    21     -39.916  -5.928  33.172  1.00  1.00      1S   C  
ATOM    331  C   VAL    21     -40.832  -7.009  32.675  1.00  1.00      1S   C  
ATOM    332  O   VAL    21     -40.894  -7.257  31.479  1.00  1.00      1S   O  
ATOM    333  CB  VAL    21     -38.685  -6.536  33.834  1.00  1.00      1S   C  
ATOM    334  CG1 VAL    21     -38.022  -7.555  32.886  1.00  1.00      1S   C  
ATOM    335  CG2 VAL    21     -37.690  -5.421  34.218  1.00  1.00      1S   C  
ATOM    336  HN  VAL    21     -40.317  -4.964  34.968  1.00  0.00      1S   H  
ATOM    337  HA  VAL    21     -39.598  -5.367  32.316  1.00  0.00      1S   H  
ATOM    338  HB  VAL    21     -38.975  -7.068  34.762  1.00  0.00      1S   H  
ATOM    339 HG11 VAL    21     -37.864  -7.073  31.902  1.00  0.00      1S   H  
ATOM    340 HG12 VAL    21     -38.653  -8.458  32.751  1.00  0.00      1S   H  
ATOM    341 HG13 VAL    21     -37.037  -7.876  33.284  1.00  0.00      1S   H  
ATOM    342 HG21 VAL    21     -38.153  -4.415  34.159  1.00  0.00      1S   H  
ATOM    343 HG22 VAL    21     -36.818  -5.439  33.532  1.00  0.00      1S   H  
ATOM    344 HG23 VAL    21     -37.316  -5.573  35.250  1.00  0.00      1S   H  
ATOM    345  N   CYS    22     -41.612  -7.631  33.582  1.00  1.00      1S   N  
ATOM    346  CA  CYS    22     -42.545  -8.687  33.267  1.00  1.00      1S   C  
ATOM    347  C   CYS    22     -43.621  -8.227  32.301  1.00  1.00      1S   C  
ATOM    348  O   CYS    22     -43.954  -8.952  31.368  1.00  1.00      1S   O  
ATOM    349  CB  CYS    22     -43.202  -9.235  34.559  1.00  1.00      1S   C  
ATOM    350  SG  CYS    22     -44.310 -10.651  34.291  1.00  1.00      1S   S  
ATOM    351  HN  CYS    22     -41.561  -7.376  34.547  1.00  0.00      1S   H  
ATOM    352  HA  CYS    22     -41.980  -9.477  32.793  1.00  0.00      1S   H  
ATOM    353  HB1 CYS    22     -43.769  -8.422  35.055  1.00  0.00      1S   H  
ATOM    354  HB2 CYS    22     -42.389  -9.530  35.257  1.00  0.00      1S   H  
ATOM    355  HG1 CYS    22     -44.919 -10.111  33.244  1.00  0.00      1S   H  
ATOM    356  N   MET    23     -44.171  -7.004  32.491  1.00  1.00      1S   N  
ATOM    357  CA  MET    23     -45.188  -6.413  31.649  1.00  1.00      1S   C  
ATOM    358  C   MET    23     -44.652  -6.125  30.278  1.00  1.00      1S   C  
ATOM    359  O   MET    23     -45.345  -6.319  29.284  1.00  1.00      1S   O  
ATOM    360  CB  MET    23     -45.762  -5.098  32.219  1.00  1.00      1S   C  
ATOM    361  CG  MET    23     -46.658  -5.334  33.446  1.00  1.00      1S   C  
ATOM    362  SD  MET    23     -47.489  -3.844  34.082  1.00  1.00      1S   S  
ATOM    363  CE  MET    23     -46.018  -3.006  34.723  1.00  1.00      1S   C  
ATOM    364  HN  MET    23     -43.895  -6.446  33.274  1.00  0.00      1S   H  
ATOM    365  HA  MET    23     -45.994  -7.125  31.555  1.00  0.00      1S   H  
ATOM    366  HB1 MET    23     -46.388  -4.597  31.444  1.00  0.00      1S   H  
ATOM    367  HB2 MET    23     -44.926  -4.415  32.479  1.00  0.00      1S   H  
ATOM    368  HG1 MET    23     -46.058  -5.800  34.252  1.00  0.00      1S   H  
ATOM    369  HG2 MET    23     -47.431  -6.079  33.154  1.00  0.00      1S   H  
ATOM    370  HE1 MET    23     -45.363  -2.682  33.889  1.00  0.00      1S   H  
ATOM    371  HE2 MET    23     -45.437  -3.678  35.389  1.00  0.00      1S   H  
ATOM    372  HE3 MET    23     -46.291  -2.103  35.305  1.00  0.00      1S   H  
ATOM    373  N   ALA    24     -43.381  -5.686  30.189  1.00  1.00      1S   N  
ATOM    374  CA  ALA    24     -42.714  -5.437  28.938  1.00  1.00      1S   C  
ATOM    375  C   ALA    24     -42.494  -6.688  28.194  1.00  1.00      1S   C  
ATOM    376  O   ALA    24     -42.696  -6.727  26.992  1.00  1.00      1S   O  
ATOM    377  CB  ALA    24     -41.346  -4.817  29.155  1.00  1.00      1S   C  
ATOM    378  HN  ALA    24     -42.838  -5.506  31.009  1.00  0.00      1S   H  
ATOM    379  HA  ALA    24     -43.332  -4.796  28.328  1.00  0.00      1S   H  
ATOM    380  HB1 ALA    24     -40.659  -5.532  29.657  1.00  0.00      1S   H  
ATOM    381  HB2 ALA    24     -41.470  -3.937  29.815  1.00  0.00      1S   H  
ATOM    382  HB3 ALA    24     -40.876  -4.497  28.205  1.00  0.00      1S   H  
ATOM    383  N   VAL    25     -42.113  -7.756  28.909  1.00  1.00      1S   N  
ATOM    384  CA  VAL    25     -41.889  -9.045  28.328  1.00  1.00      1S   C  
ATOM    385  C   VAL    25     -43.167  -9.612  27.764  1.00  1.00      1S   C  
ATOM    386  O   VAL    25     -43.192 -10.122  26.647  1.00  1.00      1S   O  
ATOM    387  CB  VAL    25     -41.278 -10.004  29.340  1.00  1.00      1S   C  
ATOM    388  CG1 VAL    25     -41.350 -11.458  28.844  1.00  1.00      1S   C  
ATOM    389  CG2 VAL    25     -39.830  -9.581  29.645  1.00  1.00      1S   C  
ATOM    390  HN  VAL    25     -41.939  -7.682  29.891  1.00  0.00      1S   H  
ATOM    391  HA  VAL    25     -41.224  -8.874  27.502  1.00  0.00      1S   H  
ATOM    392  HB  VAL    25     -41.848  -9.936  30.296  1.00  0.00      1S   H  
ATOM    393 HG11 VAL    25     -41.356 -11.546  27.749  1.00  0.00      1S   H  
ATOM    394 HG12 VAL    25     -42.299 -11.917  29.189  1.00  0.00      1S   H  
ATOM    395 HG13 VAL    25     -40.484 -12.036  29.226  1.00  0.00      1S   H  
ATOM    396 HG21 VAL    25     -39.790  -8.500  29.867  1.00  0.00      1S   H  
ATOM    397 HG22 VAL    25     -39.155  -9.773  28.788  1.00  0.00      1S   H  
ATOM    398 HG23 VAL    25     -39.441 -10.135  30.525  1.00  0.00      1S   H  
ATOM    399  N   SER    26     -44.265  -9.510  28.534  1.00  1.00      1S   N  
ATOM    400  CA  SER    26     -45.551 -10.054  28.180  1.00  1.00      1S   C  
ATOM    401  C   SER    26     -46.225  -9.287  27.068  1.00  1.00      1S   C  
ATOM    402  O   SER    26     -46.966  -9.877  26.285  1.00  1.00      1S   O  
ATOM    403  CB  SER    26     -46.489 -10.115  29.405  1.00  1.00      1S   C  
ATOM    404  OG  SER    26     -46.816  -8.819  29.894  1.00  1.00      1S   O  
ATOM    405  HN  SER    26     -44.201  -9.097  29.442  1.00  0.00      1S   H  
ATOM    406  HA  SER    26     -45.386 -11.063  27.829  1.00  0.00      1S   H  
ATOM    407  HB1 SER    26     -45.989 -10.687  30.215  1.00  0.00      1S   H  
ATOM    408  HB2 SER    26     -47.433 -10.637  29.137  1.00  0.00      1S   H  
ATOM    409  HG1 SER    26     -46.034  -8.273  29.760  1.00  0.00      1S   H  
ATOM    410  N   ARG    27     -45.957  -7.956  26.954  1.00  1.00      1S   N  
ATOM    411  CA  ARG    27     -46.470  -7.109  25.892  1.00  1.00      1S   C  
ATOM    412  C   ARG    27     -45.995  -7.645  24.572  1.00  1.00      1S   C  
ATOM    413  O   ARG    27     -46.704  -7.633  23.568  1.00  1.00      1S   O  
ATOM    414  CB  ARG    27     -45.987  -5.632  25.995  1.00  1.00      1S   C  
ATOM    415  CG  ARG    27     -46.596  -4.713  24.914  1.00  1.00      1S   C  
ATOM    416  CD  ARG    27     -46.214  -3.226  25.017  1.00  1.00      1S   C  
ATOM    417  NE  ARG    27     -44.758  -3.038  24.711  1.00  1.00      1S   N  
ATOM    418  CZ  ARG    27     -44.247  -3.033  23.451  1.00  1.00      1S   C  
ATOM    419  NH1 ARG    27     -42.913  -2.831  23.295  1.00  1.00      1S   N1+
ATOM    420  NH2 ARG    27     -45.030  -3.233  22.358  1.00  1.00      1S   N  
ATOM    421  HN  ARG    27     -45.369  -7.493  27.615  1.00  0.00      1S   H  
ATOM    422  HA  ARG    27     -47.550  -7.147  25.925  1.00  0.00      1S   H  
ATOM    423  HB1 ARG    27     -44.877  -5.594  25.930  1.00  0.00      1S   H  
ATOM    424  HB2 ARG    27     -46.276  -5.235  26.993  1.00  0.00      1S   H  
ATOM    425  HG1 ARG    27     -47.704  -4.787  24.994  1.00  0.00      1S   H  
ATOM    426  HG2 ARG    27     -46.312  -5.085  23.907  1.00  0.00      1S   H  
ATOM    427  HD1 ARG    27     -46.401  -2.846  26.042  1.00  0.00      1S   H  
ATOM    428  HD2 ARG    27     -46.808  -2.620  24.298  1.00  0.00      1S   H  
ATOM    429  HE  ARG    27     -44.116  -2.973  25.476  1.00  0.00      1S   H  
ATOM    430 HH11 ARG    27     -42.449  -3.361  22.576  1.00  0.00      1S   H  
ATOM    431 HH12 ARG    27     -42.369  -2.596  24.089  1.00  0.00      1S   H  
ATOM    432 HH21 ARG    27     -46.006  -3.368  22.469  1.00  0.00      1S   H  
ATOM    433 HH22 ARG    27     -44.615  -3.255  21.444  1.00  0.00      1S   H  
ATOM    434  N   GLU    28     -44.754  -8.152  24.580  1.00  1.00      1S   N  
ATOM    435  CA  GLU    28     -44.054  -8.498  23.394  1.00  1.00      1S   C  
ATOM    436  C   GLU    28     -44.436  -9.788  22.754  1.00  1.00      1S   C  
ATOM    437  O   GLU    28     -44.714 -10.806  23.386  1.00  1.00      1S   O  
ATOM    438  CB  GLU    28     -42.546  -8.585  23.669  1.00  1.00      1S   C  
ATOM    439  CG  GLU    28     -41.945  -7.222  24.018  1.00  1.00      1S   C  
ATOM    440  CD  GLU    28     -41.919  -6.257  22.840  1.00  1.00      1S   C  
ATOM    441  OE1 GLU    28     -41.500  -5.102  23.085  1.00  1.00      1S   O  
ATOM    442  OE2 GLU    28     -42.305  -6.630  21.697  1.00  1.00      1S   O1-
ATOM    443  HN  GLU    28     -44.225  -8.216  25.423  1.00  0.00      1S   H  
ATOM    444  HA  GLU    28     -44.239  -7.713  22.674  1.00  0.00      1S   H  
ATOM    445  HB1 GLU    28     -41.993  -8.999  22.805  1.00  0.00      1S   H  
ATOM    446  HB2 GLU    28     -42.375  -9.286  24.515  1.00  0.00      1S   H  
ATOM    447  HG1 GLU    28     -40.912  -7.353  24.405  1.00  0.00      1S   H  
ATOM    448  HG2 GLU    28     -42.565  -6.745  24.796  1.00  0.00      1S   H  
ATOM    449  N   LYS    29     -44.344  -9.714  21.416  1.00  1.00      1S   N  
ATOM    450  CA  LYS    29     -43.954 -10.792  20.559  1.00  1.00      1S   C  
ATOM    451  C   LYS    29     -42.481 -10.668  20.218  1.00  1.00      1S   C  
ATOM    452  O   LYS    29     -41.871 -11.662  19.829  1.00  1.00      1S   O  
ATOM    453  CB  LYS    29     -44.784 -10.769  19.268  1.00  1.00      1S   C  
ATOM    454  CG  LYS    29     -46.213 -11.250  19.536  1.00  1.00      1S   C  
ATOM    455  CD  LYS    29     -47.083 -11.237  18.278  1.00  1.00      1S   C  
ATOM    456  CE  LYS    29     -48.492 -11.767  18.548  1.00  1.00      1S   C  
ATOM    457  NZ  LYS    29     -49.294 -11.748  17.307  1.00  1.00      1S   N1+
ATOM    458  HN  LYS    29     -44.371  -8.824  20.972  1.00  0.00      1S   H  
ATOM    459  HA  LYS    29     -44.100 -11.737  21.066  1.00  0.00      1S   H  
ATOM    460  HB1 LYS    29     -44.329 -11.435  18.501  1.00  0.00      1S   H  
ATOM    461  HB2 LYS    29     -44.809  -9.734  18.860  1.00  0.00      1S   H  
ATOM    462  HG1 LYS    29     -46.686 -10.611  20.314  1.00  0.00      1S   H  
ATOM    463  HG2 LYS    29     -46.166 -12.290  19.933  1.00  0.00      1S   H  
ATOM    464  HD1 LYS    29     -46.588 -11.862  17.500  1.00  0.00      1S   H  
ATOM    465  HD2 LYS    29     -47.139 -10.192  17.897  1.00  0.00      1S   H  
ATOM    466  HE1 LYS    29     -49.008 -11.136  19.302  1.00  0.00      1S   H  
ATOM    467  HE2 LYS    29     -48.449 -12.816  18.913  1.00  0.00      1S   H  
ATOM    468  HZ1 LYS    29     -48.834 -12.344  16.590  1.00  0.00      1S   H  
ATOM    469  HZ2 LYS    29     -49.359 -10.771  16.954  1.00  0.00      1S   H  
ATOM    470  HZ3 LYS    29     -50.249 -12.111  17.501  1.00  0.00      1S   H  
ATOM    471  N   ALA    30     -41.859  -9.463  20.359  1.00  1.00      1S   N  
ATOM    472  CA  ALA    30     -40.444  -9.288  20.099  1.00  1.00      1S   C  
ATOM    473  C   ALA    30     -39.657  -9.253  21.378  1.00  1.00      1S   C  
ATOM    474  O   ALA    30     -39.507  -8.218  22.026  1.00  1.00      1S   O  
ATOM    475  CB  ALA    30     -40.100  -8.017  19.303  1.00  1.00      1S   C  
ATOM    476  HN  ALA    30     -42.332  -8.651  20.700  1.00  0.00      1S   H  
ATOM    477  HA  ALA    30     -40.081 -10.124  19.519  1.00  0.00      1S   H  
ATOM    478  HB1 ALA    30     -40.419  -7.101  19.845  1.00  0.00      1S   H  
ATOM    479  HB2 ALA    30     -40.612  -8.041  18.319  1.00  0.00      1S   H  
ATOM    480  HB3 ALA    30     -39.004  -7.959  19.122  1.00  0.00      1S   H  
ATOM    481  N   LEU    31     -39.096 -10.422  21.725  1.00  1.00      1S   N  
ATOM    482  CA  LEU    31     -38.019 -10.568  22.659  1.00  1.00      1S   C  
ATOM    483  C   LEU    31     -37.160 -11.629  22.042  1.00  1.00      1S   C  
ATOM    484  O   LEU    31     -37.470 -12.142  20.968  1.00  1.00      1S   O  
ATOM    485  CB  LEU    31     -38.488 -11.062  24.030  1.00  1.00      1S   C  
ATOM    486  CG  LEU    31     -39.194  -9.990  24.862  1.00  1.00      1S   C  
ATOM    487  CD1 LEU    31     -39.788 -10.692  26.060  1.00  1.00      1S   C  
ATOM    488  CD2 LEU    31     -38.270  -8.843  25.312  1.00  1.00      1S   C  
ATOM    489  HN  LEU    31     -39.316 -11.257  21.226  1.00  0.00      1S   H  
ATOM    490  HA  LEU    31     -37.447  -9.654  22.734  1.00  0.00      1S   H  
ATOM    491  HB1 LEU    31     -37.629 -11.404  24.640  1.00  0.00      1S   H  
ATOM    492  HB2 LEU    31     -39.178 -11.927  23.895  1.00  0.00      1S   H  
ATOM    493  HG  LEU    31     -40.028  -9.550  24.274  1.00  0.00      1S   H  
ATOM    494 HD11 LEU    31     -39.151 -11.533  26.383  1.00  0.00      1S   H  
ATOM    495 HD12 LEU    31     -40.801 -11.082  25.826  1.00  0.00      1S   H  
ATOM    496 HD13 LEU    31     -39.831  -9.984  26.898  1.00  0.00      1S   H  
ATOM    497 HD21 LEU    31     -37.937  -8.243  24.439  1.00  0.00      1S   H  
ATOM    498 HD22 LEU    31     -37.380  -9.245  25.839  1.00  0.00      1S   H  
ATOM    499 HD23 LEU    31     -38.814  -8.167  26.007  1.00  0.00      1S   H  
ATOM    500  N   GLN    32     -36.047 -11.994  22.709  1.00  1.00      1S   N  
ATOM    501  CA  GLN    32     -35.175 -13.053  22.260  1.00  1.00      1S   C  
ATOM    502  C   GLN    32     -35.577 -14.345  22.944  1.00  1.00      1S   C  
ATOM    503  O   GLN    32     -34.886 -14.869  23.816  1.00  1.00      1S   O  
ATOM    504  CB  GLN    32     -33.722 -12.691  22.586  1.00  1.00      1S   C  
ATOM    505  CG  GLN    32     -32.747 -13.682  21.954  1.00  1.00      1S   C  
ATOM    506  CD  GLN    32     -31.331 -13.170  22.136  1.00  1.00      1S   C  
ATOM    507  NE2 GLN    32     -30.384 -14.140  22.082  1.00  1.00      1S   N  
ATOM    508  OE1 GLN    32     -31.071 -11.977  22.312  1.00  1.00      1S   O  
ATOM    509  HN  GLN    32     -35.784 -11.543  23.558  1.00  0.00      1S   H  
ATOM    510  HA  GLN    32     -35.270 -13.174  21.190  1.00  0.00      1S   H  
ATOM    511  HB1 GLN    32     -33.571 -12.635  23.687  1.00  0.00      1S   H  
ATOM    512  HB2 GLN    32     -33.537 -11.673  22.173  1.00  0.00      1S   H  
ATOM    513  HG1 GLN    32     -32.958 -13.790  20.869  1.00  0.00      1S   H  
ATOM    514  HG2 GLN    32     -32.850 -14.677  22.439  1.00  0.00      1S   H  
ATOM    515 HE21 GLN    32     -29.436 -13.904  22.291  1.00  0.00      1S   H  
ATOM    516 HE22 GLN    32     -30.660 -15.083  21.899  1.00  0.00      1S   H  
ATOM    517  N   THR    33     -36.767 -14.854  22.576  1.00  1.00      1S   N  
ATOM    518  CA  THR    33     -37.838 -15.109  23.516  1.00  1.00      1S   C  
ATOM    519  C   THR    33     -37.619 -16.094  24.643  1.00  1.00      1S   C  
ATOM    520  O   THR    33     -37.998 -15.789  25.765  1.00  1.00      1S   O  
ATOM    521  CB  THR    33     -39.121 -15.439  22.772  1.00  1.00      1S   C  
ATOM    522  CG2 THR    33     -40.306 -15.619  23.731  1.00  1.00      1S   C  
ATOM    523  OG1 THR    33     -39.447 -14.369  21.895  1.00  1.00      1S   O  
ATOM    524  HN  THR    33     -37.122 -14.667  21.664  1.00  0.00      1S   H  
ATOM    525  HA  THR    33     -38.012 -14.161  24.005  1.00  0.00      1S   H  
ATOM    526  HB  THR    33     -38.980 -16.365  22.171  1.00  0.00      1S   H  
ATOM    527  HG1 THR    33     -40.258 -14.625  21.450  1.00  0.00      1S   H  
ATOM    528 HG21 THR    33     -40.526 -14.683  24.285  1.00  0.00      1S   H  
ATOM    529 HG22 THR    33     -40.080 -16.412  24.467  1.00  0.00      1S   H  
ATOM    530 HG23 THR    33     -41.213 -15.931  23.171  1.00  0.00      1S   H  
ATOM    531  N   THR    34     -37.089 -17.313  24.425  1.00  1.00      1S   N  
ATOM    532  CA  THR    34     -37.329 -18.391  25.377  1.00  1.00      1S   C  
ATOM    533  C   THR    34     -36.674 -18.218  26.737  1.00  1.00      1S   C  
ATOM    534  O   THR    34     -37.263 -18.561  27.764  1.00  1.00      1S   O  
ATOM    535  CB  THR    34     -37.048 -19.742  24.784  1.00  1.00      1S   C  
ATOM    536  CG2 THR    34     -37.437 -20.844  25.778  1.00  1.00      1S   C  
ATOM    537  OG1 THR    34     -37.857 -19.871  23.621  1.00  1.00      1S   O  
ATOM    538  HN  THR    34     -36.706 -17.584  23.546  1.00  0.00      1S   H  
ATOM    539  HA  THR    34     -38.390 -18.389  25.562  1.00  0.00      1S   H  
ATOM    540  HB  THR    34     -35.977 -19.845  24.500  1.00  0.00      1S   H  
ATOM    541  HG1 THR    34     -37.736 -20.781  23.325  1.00  0.00      1S   H  
ATOM    542 HG21 THR    34     -38.518 -20.773  26.029  1.00  0.00      1S   H  
ATOM    543 HG22 THR    34     -36.848 -20.778  26.716  1.00  0.00      1S   H  
ATOM    544 HG23 THR    34     -37.236 -21.853  25.374  1.00  0.00      1S   H  
ATOM    545  N   THR    35     -35.470 -17.610  26.794  1.00  1.00      1S   N  
ATOM    546  CA  THR    35     -34.825 -17.260  28.046  1.00  1.00      1S   C  
ATOM    547  C   THR    35     -35.612 -16.192  28.783  1.00  1.00      1S   C  
ATOM    548  O   THR    35     -35.542 -16.070  30.002  1.00  1.00      1S   O  
ATOM    549  CB  THR    35     -33.406 -16.766  27.834  1.00  1.00      1S   C  
ATOM    550  CG2 THR    35     -32.710 -16.495  29.177  1.00  1.00      1S   C  
ATOM    551  OG1 THR    35     -32.647 -17.727  27.112  1.00  1.00      1S   O  
ATOM    552  HN  THR    35     -34.975 -17.356  25.966  1.00  0.00      1S   H  
ATOM    553  HA  THR    35     -34.803 -18.148  28.665  1.00  0.00      1S   H  
ATOM    554  HB  THR    35     -33.406 -15.832  27.229  1.00  0.00      1S   H  
ATOM    555  HG1 THR    35     -32.976 -18.599  27.366  1.00  0.00      1S   H  
ATOM    556 HG21 THR    35     -32.865 -17.354  29.864  1.00  0.00      1S   H  
ATOM    557 HG22 THR    35     -33.109 -15.579  29.660  1.00  0.00      1S   H  
ATOM    558 HG23 THR    35     -31.622 -16.354  29.020  1.00  0.00      1S   H  
ATOM    559  N   ASN    36     -36.428 -15.400  28.061  1.00  1.00      1S   N  
ATOM    560  CA  ASN    36     -37.225 -14.351  28.643  1.00  1.00      1S   C  
ATOM    561  C   ASN    36     -38.392 -14.880  29.431  1.00  1.00      1S   C  
ATOM    562  O   ASN    36     -38.798 -14.224  30.377  1.00  1.00      1S   O  
ATOM    563  CB  ASN    36     -37.756 -13.327  27.627  1.00  1.00      1S   C  
ATOM    564  CG  ASN    36     -36.571 -12.594  26.997  1.00  1.00      1S   C  
ATOM    565  ND2 ASN    36     -36.136 -13.054  25.794  1.00  1.00      1S   N  
ATOM    566  OD1 ASN    36     -36.048 -11.636  27.572  1.00  1.00      1S   O  
ATOM    567  HN  ASN    36     -36.537 -15.533  27.078  1.00  0.00      1S   H  
ATOM    568  HA  ASN    36     -36.595 -13.818  29.340  1.00  0.00      1S   H  
ATOM    569  HB1 ASN    36     -38.378 -12.566  28.148  1.00  0.00      1S   H  
ATOM    570  HB2 ASN    36     -38.390 -13.797  26.853  1.00  0.00      1S   H  
ATOM    571 HD21 ASN    36     -35.370 -12.602  25.342  1.00  0.00      1S   H  
ATOM    572 HD22 ASN    36     -36.597 -13.824  25.353  1.00  0.00      1S   H  
ATOM    573  N   TYR    37     -38.935 -16.086  29.119  1.00  1.00      1S   N  
ATOM    574  CA  TYR    37     -39.950 -16.741  29.936  1.00  1.00      1S   C  
ATOM    575  C   TYR    37     -39.402 -17.072  31.302  1.00  1.00      1S   C  
ATOM    576  O   TYR    37     -40.095 -16.957  32.312  1.00  1.00      1S   O  
ATOM    577  CB  TYR    37     -40.451 -18.079  29.337  1.00  1.00      1S   C  
ATOM    578  CG  TYR    37     -41.432 -17.823  28.232  1.00  1.00      1S   C  
ATOM    579  CD1 TYR    37     -41.010 -17.795  26.898  1.00  1.00      1S   C  
ATOM    580  CD2 TYR    37     -42.797 -17.639  28.516  1.00  1.00      1S   C  
ATOM    581  CE1 TYR    37     -41.932 -17.598  25.864  1.00  1.00      1S   C  
ATOM    582  CE2 TYR    37     -43.709 -17.368  27.488  1.00  1.00      1S   C  
ATOM    583  CZ  TYR    37     -43.267 -17.319  26.161  1.00  1.00      1S   C  
ATOM    584  OH  TYR    37     -44.149 -16.946  25.126  1.00  1.00      1S   O  
ATOM    585  HN  TYR    37     -38.621 -16.601  28.324  1.00  0.00      1S   H  
ATOM    586  HA  TYR    37     -40.775 -16.053  30.073  1.00  0.00      1S   H  
ATOM    587  HB1 TYR    37     -40.980 -18.692  30.099  1.00  0.00      1S   H  
ATOM    588  HB2 TYR    37     -39.598 -18.671  28.941  1.00  0.00      1S   H  
ATOM    589  HD1 TYR    37     -39.967 -17.932  26.678  1.00  0.00      1S   H  
ATOM    590  HD2 TYR    37     -43.143 -17.689  29.538  1.00  0.00      1S   H  
ATOM    591  HE1 TYR    37     -41.617 -17.639  24.836  1.00  0.00      1S   H  
ATOM    592  HE2 TYR    37     -44.748 -17.194  27.723  1.00  0.00      1S   H  
ATOM    593  HH  TYR    37     -44.851 -16.421  25.517  1.00  0.00      1S   H  
ATOM    594  N   LEU    38     -38.111 -17.455  31.361  1.00  1.00      1S   N  
ATOM    595  CA  LEU    38     -37.408 -17.662  32.601  1.00  1.00      1S   C  
ATOM    596  C   LEU    38     -37.211 -16.361  33.355  1.00  1.00      1S   C  
ATOM    597  O   LEU    38     -37.278 -16.348  34.579  1.00  1.00      1S   O  
ATOM    598  CB  LEU    38     -36.036 -18.325  32.374  1.00  1.00      1S   C  
ATOM    599  CG  LEU    38     -36.109 -19.791  31.902  1.00  1.00      1S   C  
ATOM    600  CD1 LEU    38     -34.787 -20.315  31.323  1.00  1.00      1S   C  
ATOM    601  CD2 LEU    38     -36.497 -20.673  33.087  1.00  1.00      1S   C  
ATOM    602  HN  LEU    38     -37.572 -17.578  30.531  1.00  0.00      1S   H  
ATOM    603  HA  LEU    38     -38.015 -18.307  33.219  1.00  0.00      1S   H  
ATOM    604  HB1 LEU    38     -35.467 -18.314  33.330  1.00  0.00      1S   H  
ATOM    605  HB2 LEU    38     -35.463 -17.739  31.630  1.00  0.00      1S   H  
ATOM    606  HG  LEU    38     -36.878 -19.869  31.100  1.00  0.00      1S   H  
ATOM    607 HD11 LEU    38     -34.058 -20.446  32.148  1.00  0.00      1S   H  
ATOM    608 HD12 LEU    38     -34.366 -19.611  30.575  1.00  0.00      1S   H  
ATOM    609 HD13 LEU    38     -34.934 -21.306  30.845  1.00  0.00      1S   H  
ATOM    610 HD21 LEU    38     -37.470 -20.345  33.506  1.00  0.00      1S   H  
ATOM    611 HD22 LEU    38     -35.742 -20.604  33.898  1.00  0.00      1S   H  
ATOM    612 HD23 LEU    38     -36.570 -21.732  32.761  1.00  0.00      1S   H  
ATOM    613  N   ILE    39     -37.010 -15.222  32.654  1.00  1.00      1S   N  
ATOM    614  CA  ILE    39     -36.918 -13.903  33.262  1.00  1.00      1S   C  
ATOM    615  C   ILE    39     -38.253 -13.465  33.830  1.00  1.00      1S   C  
ATOM    616  O   ILE    39     -38.296 -12.843  34.888  1.00  1.00      1S   O  
ATOM    617  CB  ILE    39     -36.402 -12.847  32.293  1.00  1.00      1S   C  
ATOM    618  CG1 ILE    39     -34.959 -13.200  31.878  1.00  1.00      1S   C  
ATOM    619  CG2 ILE    39     -36.464 -11.433  32.925  1.00  1.00      1S   C  
ATOM    620  CD  ILE    39     -34.473 -12.376  30.689  1.00  1.00      1S   C  
ATOM    621  HN  ILE    39     -36.918 -15.245  31.660  1.00  0.00      1S   H  
ATOM    622  HA  ILE    39     -36.220 -13.973  34.085  1.00  0.00      1S   H  
ATOM    623  HB  ILE    39     -37.033 -12.842  31.378  1.00  0.00      1S   H  
ATOM    624 HG11 ILE    39     -34.870 -14.274  31.614  1.00  0.00      1S   H  
ATOM    625 HG12 ILE    39     -34.291 -13.022  32.749  1.00  0.00      1S   H  
ATOM    626 HG21 ILE    39     -35.971 -11.439  33.921  1.00  0.00      1S   H  
ATOM    627 HG22 ILE    39     -37.513 -11.093  33.048  1.00  0.00      1S   H  
ATOM    628 HG23 ILE    39     -35.952 -10.685  32.288  1.00  0.00      1S   H  
ATOM    629  HD1 ILE    39     -35.061 -11.444  30.557  1.00  0.00      1S   H  
ATOM    630  HD2 ILE    39     -34.537 -12.961  29.747  1.00  0.00      1S   H  
ATOM    631  HD3 ILE    39     -33.419 -12.092  30.867  1.00  0.00      1S   H  
ATOM    632  N   VAL    40     -39.383 -13.805  33.163  1.00  1.00      1S   N  
ATOM    633  CA  VAL    40     -40.731 -13.513  33.626  1.00  1.00      1S   C  
ATOM    634  C   VAL    40     -40.966 -14.183  34.948  1.00  1.00      1S   C  
ATOM    635  O   VAL    40     -41.487 -13.579  35.883  1.00  1.00      1S   O  
ATOM    636  CB  VAL    40     -41.806 -13.982  32.652  1.00  1.00      1S   C  
ATOM    637  CG1 VAL    40     -43.228 -13.829  33.223  1.00  1.00      1S   C  
ATOM    638  CG2 VAL    40     -41.696 -13.134  31.397  1.00  1.00      1S   C  
ATOM    639  HN  VAL    40     -39.326 -14.284  32.288  1.00  0.00      1S   H  
ATOM    640  HA  VAL    40     -40.809 -12.443  33.766  1.00  0.00      1S   H  
ATOM    641  HB  VAL    40     -41.644 -15.047  32.374  1.00  0.00      1S   H  
ATOM    642 HG11 VAL    40     -43.240 -13.050  34.009  1.00  0.00      1S   H  
ATOM    643 HG12 VAL    40     -43.583 -14.781  33.665  1.00  0.00      1S   H  
ATOM    644 HG13 VAL    40     -43.934 -13.523  32.421  1.00  0.00      1S   H  
ATOM    645 HG21 VAL    40     -40.665 -13.117  31.007  1.00  0.00      1S   H  
ATOM    646 HG22 VAL    40     -41.993 -12.084  31.608  1.00  0.00      1S   H  
ATOM    647 HG23 VAL    40     -42.361 -13.542  30.605  1.00  0.00      1S   H  
ATOM    648  N   SER    41     -40.535 -15.453  35.054  1.00  1.00      1S   N  
ATOM    649  CA  SER    41     -40.666 -16.234  36.255  1.00  1.00      1S   C  
ATOM    650  C   SER    41     -39.752 -15.729  37.359  1.00  1.00      1S   C  
ATOM    651  O   SER    41     -40.141 -15.721  38.524  1.00  1.00      1S   O  
ATOM    652  CB  SER    41     -40.489 -17.742  35.956  1.00  1.00      1S   C  
ATOM    653  OG  SER    41     -39.158 -18.092  35.610  1.00  1.00      1S   O  
ATOM    654  HN  SER    41     -40.121 -15.914  34.271  1.00  0.00      1S   H  
ATOM    655  HA  SER    41     -41.682 -16.099  36.603  1.00  0.00      1S   H  
ATOM    656  HB1 SER    41     -41.167 -18.026  35.122  1.00  0.00      1S   H  
ATOM    657  HB2 SER    41     -40.764 -18.350  36.836  1.00  0.00      1S   H  
ATOM    658  HG1 SER    41     -38.817 -17.379  35.060  1.00  0.00      1S   H  
ATOM    659  N   LEU    42     -38.535 -15.226  37.027  1.00  1.00      1S   N  
ATOM    660  CA  LEU    42     -37.666 -14.588  37.996  1.00  1.00      1S   C  
ATOM    661  C   LEU    42     -38.289 -13.343  38.550  1.00  1.00      1S   C  
ATOM    662  O   LEU    42     -38.194 -13.110  39.743  1.00  1.00      1S   O  
ATOM    663  CB  LEU    42     -36.278 -14.191  37.442  1.00  1.00      1S   C  
ATOM    664  CG  LEU    42     -35.322 -15.383  37.259  1.00  1.00      1S   C  
ATOM    665  CD1 LEU    42     -34.018 -14.943  36.576  1.00  1.00      1S   C  
ATOM    666  CD2 LEU    42     -35.014 -16.054  38.606  1.00  1.00      1S   C  
ATOM    667  HN  LEU    42     -38.195 -15.249  36.089  1.00  0.00      1S   H  
ATOM    668  HA  LEU    42     -37.549 -15.268  38.826  1.00  0.00      1S   H  
ATOM    669  HB1 LEU    42     -35.776 -13.489  38.149  1.00  0.00      1S   H  
ATOM    670  HB2 LEU    42     -36.402 -13.658  36.476  1.00  0.00      1S   H  
ATOM    671  HG  LEU    42     -35.811 -16.135  36.599  1.00  0.00      1S   H  
ATOM    672 HD11 LEU    42     -33.483 -14.202  37.206  1.00  0.00      1S   H  
ATOM    673 HD12 LEU    42     -34.232 -14.486  35.586  1.00  0.00      1S   H  
ATOM    674 HD13 LEU    42     -33.356 -15.822  36.430  1.00  0.00      1S   H  
ATOM    675 HD21 LEU    42     -35.890 -16.633  38.965  1.00  0.00      1S   H  
ATOM    676 HD22 LEU    42     -34.760 -15.292  39.372  1.00  0.00      1S   H  
ATOM    677 HD23 LEU    42     -34.151 -16.744  38.503  1.00  0.00      1S   H  
ATOM    678  N   ALA    43     -38.974 -12.537  37.716  1.00  1.00      1S   N  
ATOM    679  CA  ALA    43     -39.627 -11.320  38.135  1.00  1.00      1S   C  
ATOM    680  C   ALA    43     -40.746 -11.561  39.127  1.00  1.00      1S   C  
ATOM    681  O   ALA    43     -40.883 -10.801  40.081  1.00  1.00      1S   O  
ATOM    682  CB  ALA    43     -40.190 -10.555  36.928  1.00  1.00      1S   C  
ATOM    683  HN  ALA    43     -39.030 -12.741  36.740  1.00  0.00      1S   H  
ATOM    684  HA  ALA    43     -38.882 -10.705  38.620  1.00  0.00      1S   H  
ATOM    685  HB1 ALA    43     -40.933 -11.169  36.379  1.00  0.00      1S   H  
ATOM    686  HB2 ALA    43     -39.365 -10.298  36.228  1.00  0.00      1S   H  
ATOM    687  HB3 ALA    43     -40.679  -9.613  37.252  1.00  0.00      1S   H  
ATOM    688  N   VAL    44     -41.544 -12.648  38.951  1.00  1.00      1S   N  
ATOM    689  CA  VAL    44     -42.579 -13.066  39.887  1.00  1.00      1S   C  
ATOM    690  C   VAL    44     -41.952 -13.436  41.220  1.00  1.00      1S   C  
ATOM    691  O   VAL    44     -42.436 -13.022  42.272  1.00  1.00      1S   O  
ATOM    692  CB  VAL    44     -43.424 -14.231  39.362  1.00  1.00      1S   C  
ATOM    693  CG1 VAL    44     -44.414 -14.741  40.436  1.00  1.00      1S   C  
ATOM    694  CG2 VAL    44     -44.204 -13.771  38.112  1.00  1.00      1S   C  
ATOM    695  HN  VAL    44     -41.433 -13.230  38.148  1.00  0.00      1S   H  
ATOM    696  HA  VAL    44     -43.228 -12.217  40.054  1.00  0.00      1S   H  
ATOM    697  HB  VAL    44     -42.758 -15.074  39.070  1.00  0.00      1S   H  
ATOM    698 HG11 VAL    44     -45.013 -13.898  40.840  1.00  0.00      1S   H  
ATOM    699 HG12 VAL    44     -43.882 -15.238  41.273  1.00  0.00      1S   H  
ATOM    700 HG13 VAL    44     -45.110 -15.482  39.989  1.00  0.00      1S   H  
ATOM    701 HG21 VAL    44     -43.522 -13.429  37.310  1.00  0.00      1S   H  
ATOM    702 HG22 VAL    44     -44.891 -12.938  38.373  1.00  0.00      1S   H  
ATOM    703 HG23 VAL    44     -44.813 -14.612  37.717  1.00  0.00      1S   H  
ATOM    704  N   ALA    45     -40.831 -14.197  41.196  1.00  1.00      1S   N  
ATOM    705  CA  ALA    45     -40.112 -14.614  42.381  1.00  1.00      1S   C  
ATOM    706  C   ALA    45     -39.472 -13.451  43.101  1.00  1.00      1S   C  
ATOM    707  O   ALA    45     -39.552 -13.325  44.320  1.00  1.00      1S   O  
ATOM    708  CB  ALA    45     -39.013 -15.656  42.062  1.00  1.00      1S   C  
ATOM    709  HN  ALA    45     -40.449 -14.514  40.330  1.00  0.00      1S   H  
ATOM    710  HA  ALA    45     -40.838 -15.059  43.045  1.00  0.00      1S   H  
ATOM    711  HB1 ALA    45     -38.847 -15.718  40.966  1.00  0.00      1S   H  
ATOM    712  HB2 ALA    45     -39.334 -16.657  42.420  1.00  0.00      1S   H  
ATOM    713  HB3 ALA    45     -38.040 -15.431  42.548  1.00  0.00      1S   H  
ATOM    714  N   ASP    46     -38.817 -12.553  42.348  1.00  1.00      1S   N  
ATOM    715  CA  ASP    46     -38.070 -11.439  42.875  1.00  1.00      1S   C  
ATOM    716  C   ASP    46     -39.000 -10.400  43.442  1.00  1.00      1S   C  
ATOM    717  O   ASP    46     -38.677  -9.750  44.433  1.00  1.00      1S   O  
ATOM    718  CB  ASP    46     -37.184 -10.778  41.794  1.00  1.00      1S   C  
ATOM    719  CG  ASP    46     -36.050 -11.709  41.362  1.00  1.00      1S   C  
ATOM    720  OD1 ASP    46     -35.535 -11.490  40.229  1.00  1.00      1S   O  
ATOM    721  OD2 ASP    46     -35.675 -12.621  42.141  1.00  1.00      1S   O1-
ATOM    722  HN  ASP    46     -38.761 -12.668  41.356  1.00  0.00      1S   H  
ATOM    723  HA  ASP    46     -37.454 -11.802  43.686  1.00  0.00      1S   H  
ATOM    724  HB1 ASP    46     -36.728  -9.844  42.181  1.00  0.00      1S   H  
ATOM    725  HB2 ASP    46     -37.807 -10.530  40.907  1.00  0.00      1S   H  
ATOM    726  N   LEU    47     -40.209 -10.244  42.857  1.00  1.00      1S   N  
ATOM    727  CA  LEU    47     -41.224  -9.382  43.402  1.00  1.00      1S   C  
ATOM    728  C   LEU    47     -41.733  -9.911  44.704  1.00  1.00      1S   C  
ATOM    729  O   LEU    47     -41.875  -9.161  45.665  1.00  1.00      1S   O  
ATOM    730  CB  LEU    47     -42.441  -9.189  42.475  1.00  1.00      1S   C  
ATOM    731  CG  LEU    47     -43.527  -8.284  43.093  1.00  1.00      1S   C  
ATOM    732  CD1 LEU    47     -42.917  -6.915  43.383  1.00  1.00      1S   C  
ATOM    733  CD2 LEU    47     -44.777  -8.174  42.214  1.00  1.00      1S   C  
ATOM    734  HN  LEU    47     -40.457 -10.736  42.024  1.00  0.00      1S   H  
ATOM    735  HA  LEU    47     -40.760  -8.434  43.591  1.00  0.00      1S   H  
ATOM    736  HB1 LEU    47     -42.879 -10.173  42.209  1.00  0.00      1S   H  
ATOM    737  HB2 LEU    47     -42.084  -8.712  41.534  1.00  0.00      1S   H  
ATOM    738  HG  LEU    47     -43.881  -8.709  44.060  1.00  0.00      1S   H  
ATOM    739 HD11 LEU    47     -42.377  -6.565  42.484  1.00  0.00      1S   H  
ATOM    740 HD12 LEU    47     -42.189  -6.948  44.218  1.00  0.00      1S   H  
ATOM    741 HD13 LEU    47     -43.722  -6.208  43.648  1.00  0.00      1S   H  
ATOM    742 HD21 LEU    47     -45.622  -8.740  42.655  1.00  0.00      1S   H  
ATOM    743 HD22 LEU    47     -44.569  -8.593  41.209  1.00  0.00      1S   H  
ATOM    744 HD23 LEU    47     -45.084  -7.110  42.119  1.00  0.00      1S   H  
ATOM    745  N   LEU    48     -42.012 -11.228  44.763  1.00  1.00      1S   N  
ATOM    746  CA  LEU    48     -42.546 -11.882  45.930  1.00  1.00      1S   C  
ATOM    747  C   LEU    48     -41.634 -11.726  47.111  1.00  1.00      1S   C  
ATOM    748  O   LEU    48     -42.108 -11.343  48.180  1.00  1.00      1S   O  
ATOM    749  CB  LEU    48     -42.800 -13.379  45.658  1.00  1.00      1S   C  
ATOM    750  CG  LEU    48     -43.375 -14.227  46.828  1.00  1.00      1S   C  
ATOM    751  CD1 LEU    48     -43.826 -15.598  46.301  1.00  1.00      1S   C  
ATOM    752  CD2 LEU    48     -42.417 -14.458  48.016  1.00  1.00      1S   C  
ATOM    753  HN  LEU    48     -41.877 -11.812  43.965  1.00  0.00      1S   H  
ATOM    754  HA  LEU    48     -43.487 -11.405  46.166  1.00  0.00      1S   H  
ATOM    755  HB1 LEU    48     -41.862 -13.847  45.298  1.00  0.00      1S   H  
ATOM    756  HB2 LEU    48     -43.527 -13.434  44.816  1.00  0.00      1S   H  
ATOM    757  HG  LEU    48     -44.279 -13.705  47.217  1.00  0.00      1S   H  
ATOM    758 HD11 LEU    48     -42.959 -16.153  45.887  1.00  0.00      1S   H  
ATOM    759 HD12 LEU    48     -44.585 -15.478  45.501  1.00  0.00      1S   H  
ATOM    760 HD13 LEU    48     -44.262 -16.197  47.128  1.00  0.00      1S   H  
ATOM    761 HD21 LEU    48     -42.559 -13.685  48.799  1.00  0.00      1S   H  
ATOM    762 HD22 LEU    48     -41.369 -14.404  47.665  1.00  0.00      1S   H  
ATOM    763 HD23 LEU    48     -42.580 -15.452  48.475  1.00  0.00      1S   H  
ATOM    764  N   VAL    49     -40.305 -12.008  46.953  1.00  1.00      1S   N  
ATOM    765  CA  VAL    49     -39.358 -11.977  48.060  1.00  1.00      1S   C  
ATOM    766  C   VAL    49     -39.354 -10.594  48.647  1.00  1.00      1S   C  
ATOM    767  O   VAL    49     -39.308 -10.396  49.851  1.00  1.00      1S   O  
ATOM    768  CB  VAL    49     -37.924 -12.420  47.727  1.00  1.00      1S   C  
ATOM    769  CG1 VAL    49     -37.195 -11.449  46.783  1.00  1.00      1S   C  
ATOM    770  CG2 VAL    49     -37.109 -12.620  49.023  1.00  1.00      1S   C  
ATOM    771  HN  VAL    49     -39.936 -12.282  46.065  1.00  0.00      1S   H  
ATOM    772  HA  VAL    49     -39.744 -12.657  48.806  1.00  0.00      1S   H  
ATOM    773  HB  VAL    49     -37.977 -13.402  47.206  1.00  0.00      1S   H  
ATOM    774 HG11 VAL    49     -37.087 -10.438  47.230  1.00  0.00      1S   H  
ATOM    775 HG12 VAL    49     -37.746 -11.371  45.830  1.00  0.00      1S   H  
ATOM    776 HG13 VAL    49     -36.173 -11.821  46.561  1.00  0.00      1S   H  
ATOM    777 HG21 VAL    49     -37.566 -13.408  49.657  1.00  0.00      1S   H  
ATOM    778 HG22 VAL    49     -37.051 -11.678  49.606  1.00  0.00      1S   H  
ATOM    779 HG23 VAL    49     -36.071 -12.927  48.772  1.00  0.00      1S   H  
ATOM    780  N   ALA    50     -39.482  -9.571  47.794  1.00  1.00      1S   N  
ATOM    781  CA  ALA    50     -39.448  -8.228  48.255  1.00  1.00      1S   C  
ATOM    782  C   ALA    50     -40.716  -7.823  48.928  1.00  1.00      1S   C  
ATOM    783  O   ALA    50     -40.705  -7.357  50.053  1.00  1.00      1S   O  
ATOM    784  CB  ALA    50     -39.200  -7.289  47.102  1.00  1.00      1S   C  
ATOM    785  HN  ALA    50     -39.563  -9.709  46.809  1.00  0.00      1S   H  
ATOM    786  HA  ALA    50     -38.630  -8.142  48.944  1.00  0.00      1S   H  
ATOM    787  HB1 ALA    50     -39.996  -7.364  46.331  1.00  0.00      1S   H  
ATOM    788  HB2 ALA    50     -38.237  -7.603  46.644  1.00  0.00      1S   H  
ATOM    789  HB3 ALA    50     -39.115  -6.235  47.439  1.00  0.00      1S   H  
ATOM    790  N   THR    51     -41.860  -7.999  48.257  1.00  1.00      1S   N  
ATOM    791  CA  THR    51     -43.125  -7.466  48.705  1.00  1.00      1S   C  
ATOM    792  C   THR    51     -43.653  -8.130  49.930  1.00  1.00      1S   C  
ATOM    793  O   THR    51     -44.397  -7.512  50.680  1.00  1.00      1S   O  
ATOM    794  CB  THR    51     -44.206  -7.561  47.655  1.00  1.00      1S   C  
ATOM    795  CG2 THR    51     -43.827  -6.610  46.516  1.00  1.00      1S   C  
ATOM    796  OG1 THR    51     -44.357  -8.886  47.151  1.00  1.00      1S   O  
ATOM    797  HN  THR    51     -41.858  -8.438  47.360  1.00  0.00      1S   H  
ATOM    798  HA  THR    51     -42.971  -6.425  48.950  1.00  0.00      1S   H  
ATOM    799  HB  THR    51     -45.190  -7.231  48.063  1.00  0.00      1S   H  
ATOM    800  HG1 THR    51     -43.524  -9.105  46.720  1.00  0.00      1S   H  
ATOM    801 HG21 THR    51     -42.797  -6.818  46.163  1.00  0.00      1S   H  
ATOM    802 HG22 THR    51     -43.863  -5.555  46.859  1.00  0.00      1S   H  
ATOM    803 HG23 THR    51     -44.533  -6.732  45.669  1.00  0.00      1S   H  
ATOM    804  N   LEU    52     -43.312  -9.407  50.152  1.00  1.00      1S   N  
ATOM    805  CA  LEU    52     -43.816 -10.103  51.295  1.00  1.00      1S   C  
ATOM    806  C   LEU    52     -42.768 -10.108  52.365  1.00  1.00      1S   C  
ATOM    807  O   LEU    52     -43.017  -9.640  53.472  1.00  1.00      1S   O  
ATOM    808  CB  LEU    52     -44.259 -11.522  50.930  1.00  1.00      1S   C  
ATOM    809  CG  LEU    52     -44.900 -12.282  52.104  1.00  1.00      1S   C  
ATOM    810  CD1 LEU    52     -46.102 -11.554  52.724  1.00  1.00      1S   C  
ATOM    811  CD2 LEU    52     -45.334 -13.655  51.621  1.00  1.00      1S   C  
ATOM    812  HN  LEU    52     -42.742  -9.926  49.517  1.00  0.00      1S   H  
ATOM    813  HA  LEU    52     -44.679  -9.584  51.686  1.00  0.00      1S   H  
ATOM    814  HB1 LEU    52     -43.399 -12.102  50.530  1.00  0.00      1S   H  
ATOM    815  HB2 LEU    52     -45.014 -11.449  50.114  1.00  0.00      1S   H  
ATOM    816  HG  LEU    52     -44.123 -12.426  52.892  1.00  0.00      1S   H  
ATOM    817 HD11 LEU    52     -46.858 -11.324  51.945  1.00  0.00      1S   H  
ATOM    818 HD12 LEU    52     -45.786 -10.604  53.202  1.00  0.00      1S   H  
ATOM    819 HD13 LEU    52     -46.575 -12.197  53.496  1.00  0.00      1S   H  
ATOM    820 HD21 LEU    52     -44.491 -14.106  51.056  1.00  0.00      1S   H  
ATOM    821 HD22 LEU    52     -46.213 -13.580  50.946  1.00  0.00      1S   H  
ATOM    822 HD23 LEU    52     -45.597 -14.302  52.485  1.00  0.00      1S   H  
ATOM    823  N   VAL    53     -41.555 -10.616  52.060  1.00  1.00      1S   N  
ATOM    824  CA  VAL    53     -40.526 -10.858  53.045  1.00  1.00      1S   C  
ATOM    825  C   VAL    53     -39.897  -9.549  53.502  1.00  1.00      1S   C  
ATOM    826  O   VAL    53     -39.674  -9.380  54.694  1.00  1.00      1S   O  
ATOM    827  CB  VAL    53     -39.504 -11.886  52.552  1.00  1.00      1S   C  
ATOM    828  CG1 VAL    53     -38.424 -12.224  53.583  1.00  1.00      1S   C  
ATOM    829  CG2 VAL    53     -40.239 -13.180  52.140  1.00  1.00      1S   C  
ATOM    830  HN  VAL    53     -41.336 -10.916  51.134  1.00  0.00      1S   H  
ATOM    831  HA  VAL    53     -41.010 -11.289  53.911  1.00  0.00      1S   H  
ATOM    832  HB  VAL    53     -38.954 -11.490  51.685  1.00  0.00      1S   H  
ATOM    833 HG11 VAL    53     -38.819 -12.969  54.300  1.00  0.00      1S   H  
ATOM    834 HG12 VAL    53     -38.064 -11.328  54.125  1.00  0.00      1S   H  
ATOM    835 HG13 VAL    53     -37.556 -12.692  53.072  1.00  0.00      1S   H  
ATOM    836 HG21 VAL    53     -40.977 -13.002  51.333  1.00  0.00      1S   H  
ATOM    837 HG22 VAL    53     -40.766 -13.612  53.019  1.00  0.00      1S   H  
ATOM    838 HG23 VAL    53     -39.503 -13.929  51.777  1.00  0.00      1S   H  
ATOM    839  N   MET    54     -39.634  -8.551  52.616  1.00  1.00      1S   N  
ATOM    840  CA  MET    54     -39.072  -7.279  53.064  1.00  1.00      1S   C  
ATOM    841  C   MET    54     -39.961  -6.503  54.016  1.00  1.00      1S   C  
ATOM    842  O   MET    54     -39.380  -6.012  54.977  1.00  1.00      1S   O  
ATOM    843  CB  MET    54     -38.616  -6.291  51.976  1.00  1.00      1S   C  
ATOM    844  CG  MET    54     -37.540  -6.847  51.057  1.00  1.00      1S   C  
ATOM    845  SD  MET    54     -37.208  -5.796  49.605  1.00  1.00      1S   S  
ATOM    846  CE  MET    54     -36.386  -4.459  50.504  1.00  1.00      1S   C  
ATOM    847  HN  MET    54     -39.824  -8.637  51.639  1.00  0.00      1S   H  
ATOM    848  HA  MET    54     -38.174  -7.532  53.610  1.00  0.00      1S   H  
ATOM    849  HB1 MET    54     -38.206  -5.372  52.455  1.00  0.00      1S   H  
ATOM    850  HB2 MET    54     -39.481  -5.975  51.368  1.00  0.00      1S   H  
ATOM    851  HG1 MET    54     -37.828  -7.869  50.733  1.00  0.00      1S   H  
ATOM    852  HG2 MET    54     -36.626  -6.957  51.675  1.00  0.00      1S   H  
ATOM    853  HE1 MET    54     -35.722  -4.857  51.301  1.00  0.00      1S   H  
ATOM    854  HE2 MET    54     -37.131  -3.786  50.978  1.00  0.00      1S   H  
ATOM    855  HE3 MET    54     -35.761  -3.855  49.818  1.00  0.00      1S   H  
ATOM    856  N   PRO    55     -41.293  -6.344  53.912  1.00  1.00      1S   N  
ATOM    857  CA  PRO    55     -42.079  -5.670  54.934  1.00  1.00      1S   C  
ATOM    858  C   PRO    55     -42.029  -6.359  56.264  1.00  1.00      1S   C  
ATOM    859  O   PRO    55     -42.070  -5.674  57.281  1.00  1.00      1S   O  
ATOM    860  CB  PRO    55     -43.517  -5.729  54.423  1.00  1.00      1S   C  
ATOM    861  CG  PRO    55     -43.355  -5.661  52.915  1.00  1.00      1S   C  
ATOM    862  CD  PRO    55     -42.061  -6.448  52.671  1.00  1.00      1S   C  
ATOM    863  HA  PRO    55     -41.701  -4.664  55.042  1.00  0.00      1S   H  
ATOM    864  HB1 PRO    55     -44.143  -4.905  54.819  1.00  0.00      1S   H  
ATOM    865  HB2 PRO    55     -43.995  -6.707  54.667  1.00  0.00      1S   H  
ATOM    866  HG1 PRO    55     -44.245  -6.085  52.420  1.00  0.00      1S   H  
ATOM    867  HG2 PRO    55     -43.228  -4.607  52.593  1.00  0.00      1S   H  
ATOM    868  HD1 PRO    55     -42.269  -7.514  52.471  1.00  0.00      1S   H  
ATOM    869  HD2 PRO    55     -41.510  -6.009  51.820  1.00  0.00      1S   H  
ATOM    870  N   TRP    56     -41.936  -7.707  56.287  1.00  1.00      1S   N  
ATOM    871  CA  TRP    56     -41.897  -8.438  57.530  1.00  1.00      1S   C  
ATOM    872  C   TRP    56     -40.536  -8.279  58.178  1.00  1.00      1S   C  
ATOM    873  O   TRP    56     -40.427  -8.269  59.402  1.00  1.00      1S   O  
ATOM    874  CB  TRP    56     -42.212  -9.937  57.345  1.00  1.00      1S   C  
ATOM    875  CG  TRP    56     -43.629 -10.290  56.910  1.00  1.00      1S   C  
ATOM    876  CD1 TRP    56     -44.024 -11.003  55.816  1.00  1.00      1S   C  
ATOM    877  CD2 TRP    56     -44.836 -10.007  57.644  1.00  1.00      1S   C  
ATOM    878  CE2 TRP    56     -45.914 -10.525  56.902  1.00  1.00      1S   C  
ATOM    879  CE3 TRP    56     -45.055  -9.372  58.848  1.00  1.00      1S   C  
ATOM    880  NE1 TRP    56     -45.393 -11.112  55.780  1.00  1.00      1S   N  
ATOM    881  CZ2 TRP    56     -47.225 -10.405  57.358  1.00  1.00      1S   C  
ATOM    882  CZ3 TRP    56     -46.361  -9.293  59.348  1.00  1.00      1S   C  
ATOM    883  CH2 TRP    56     -47.437  -9.798  58.605  1.00  1.00      1S   C  
ATOM    884  HN  TRP    56     -41.906  -8.248  55.448  1.00  0.00      1S   H  
ATOM    885  HA  TRP    56     -42.629  -8.008  58.197  1.00  0.00      1S   H  
ATOM    886  HB1 TRP    56     -42.017 -10.480  58.295  1.00  0.00      1S   H  
ATOM    887  HB2 TRP    56     -41.522 -10.326  56.568  1.00  0.00      1S   H  
ATOM    888  HD1 TRP    56     -43.353 -11.442  55.092  1.00  0.00      1S   H  
ATOM    889  HE1 TRP    56     -45.914 -11.486  55.045  1.00  0.00      1S   H  
ATOM    890  HE3 TRP    56     -44.234  -8.958  59.388  1.00  0.00      1S   H  
ATOM    891  HZ2 TRP    56     -48.061 -10.783  56.791  1.00  0.00      1S   H  
ATOM    892  HZ3 TRP    56     -46.536  -8.836  60.311  1.00  0.00      1S   H  
ATOM    893  HH2 TRP    56     -48.440  -9.716  58.998  1.00  0.00      1S   H  
ATOM    894  N   VAL    57     -39.474  -8.099  57.354  1.00  1.00      1S   N  
ATOM    895  CA  VAL    57     -38.121  -7.797  57.782  1.00  1.00      1S   C  
ATOM    896  C   VAL    57     -38.034  -6.419  58.342  1.00  1.00      1S   C  
ATOM    897  O   VAL    57     -37.369  -6.234  59.354  1.00  1.00      1S   O  
ATOM    898  CB  VAL    57     -37.122  -7.924  56.645  1.00  1.00      1S   C  
ATOM    899  CG1 VAL    57     -35.737  -7.297  56.948  1.00  1.00      1S   C  
ATOM    900  CG2 VAL    57     -37.009  -9.425  56.363  1.00  1.00      1S   C  
ATOM    901  HN  VAL    57     -39.594  -8.160  56.364  1.00  0.00      1S   H  
ATOM    902  HA  VAL    57     -37.856  -8.487  58.572  1.00  0.00      1S   H  
ATOM    903  HB  VAL    57     -37.533  -7.418  55.744  1.00  0.00      1S   H  
ATOM    904 HG11 VAL    57     -35.240  -7.838  57.780  1.00  0.00      1S   H  
ATOM    905 HG12 VAL    57     -35.807  -6.222  57.209  1.00  0.00      1S   H  
ATOM    906 HG13 VAL    57     -35.090  -7.349  56.052  1.00  0.00      1S   H  
ATOM    907 HG21 VAL    57     -37.769  -9.997  56.929  1.00  0.00      1S   H  
ATOM    908 HG22 VAL    57     -36.012  -9.808  56.663  1.00  0.00      1S   H  
ATOM    909 HG23 VAL    57     -37.165  -9.620  55.283  1.00  0.00      1S   H  
ATOM    910  N   VAL    58     -38.710  -5.418  57.720  1.00  1.00      1S   N  
ATOM    911  CA  VAL    58     -38.741  -4.041  58.178  1.00  1.00      1S   C  
ATOM    912  C   VAL    58     -39.181  -4.006  59.611  1.00  1.00      1S   C  
ATOM    913  O   VAL    58     -38.541  -3.380  60.446  1.00  1.00      1S   O  
ATOM    914  CB  VAL    58     -39.654  -3.143  57.343  1.00  1.00      1S   C  
ATOM    915  CG1 VAL    58     -39.778  -1.694  57.881  1.00  1.00      1S   C  
ATOM    916  CG2 VAL    58     -39.100  -3.096  55.915  1.00  1.00      1S   C  
ATOM    917  HN  VAL    58     -39.218  -5.598  56.878  1.00  0.00      1S   H  
ATOM    918  HA  VAL    58     -37.727  -3.681  58.129  1.00  0.00      1S   H  
ATOM    919  HB  VAL    58     -40.677  -3.580  57.318  1.00  0.00      1S   H  
ATOM    920 HG11 VAL    58     -38.901  -1.090  57.571  1.00  0.00      1S   H  
ATOM    921 HG12 VAL    58     -39.871  -1.645  58.983  1.00  0.00      1S   H  
ATOM    922 HG13 VAL    58     -40.680  -1.215  57.445  1.00  0.00      1S   H  
ATOM    923 HG21 VAL    58     -39.740  -3.656  55.208  1.00  0.00      1S   H  
ATOM    924 HG22 VAL    58     -38.067  -3.501  55.870  1.00  0.00      1S   H  
ATOM    925 HG23 VAL    58     -39.088  -2.040  55.584  1.00  0.00      1S   H  
ATOM    926  N   TYR    59     -40.249  -4.761  59.928  1.00  1.00      1S   N  
ATOM    927  CA  TYR    59     -40.787  -4.882  61.258  1.00  1.00      1S   C  
ATOM    928  C   TYR    59     -39.824  -5.511  62.217  1.00  1.00      1S   C  
ATOM    929  O   TYR    59     -39.622  -4.991  63.308  1.00  1.00      1S   O  
ATOM    930  CB  TYR    59     -42.064  -5.741  61.247  1.00  1.00      1S   C  
ATOM    931  CG  TYR    59     -43.161  -5.101  60.441  1.00  1.00      1S   C  
ATOM    932  CD1 TYR    59     -44.072  -5.923  59.761  1.00  1.00      1S   C  
ATOM    933  CD2 TYR    59     -43.321  -3.705  60.350  1.00  1.00      1S   C  
ATOM    934  CE1 TYR    59     -45.102  -5.380  58.987  1.00  1.00      1S   C  
ATOM    935  CE2 TYR    59     -44.343  -3.154  59.573  1.00  1.00      1S   C  
ATOM    936  CZ  TYR    59     -45.234  -3.989  58.892  1.00  1.00      1S   C  
ATOM    937  OH  TYR    59     -46.265  -3.421  58.118  1.00  1.00      1S   O  
ATOM    938  HN  TYR    59     -40.725  -5.285  59.224  1.00  0.00      1S   H  
ATOM    939  HA  TYR    59     -40.982  -3.889  61.633  1.00  0.00      1S   H  
ATOM    940  HB1 TYR    59     -42.453  -5.914  62.272  1.00  0.00      1S   H  
ATOM    941  HB2 TYR    59     -41.822  -6.715  60.773  1.00  0.00      1S   H  
ATOM    942  HD1 TYR    59     -43.964  -6.989  59.834  1.00  0.00      1S   H  
ATOM    943  HD2 TYR    59     -42.668  -3.024  60.870  1.00  0.00      1S   H  
ATOM    944  HE1 TYR    59     -45.787  -6.036  58.469  1.00  0.00      1S   H  
ATOM    945  HE2 TYR    59     -44.441  -2.080  59.508  1.00  0.00      1S   H  
ATOM    946  HH  TYR    59     -46.751  -4.136  57.704  1.00  0.00      1S   H  
ATOM    947  N   LEU    60     -39.181  -6.629  61.825  1.00  1.00      1S   N  
ATOM    948  CA  LEU    60     -38.257  -7.349  62.671  1.00  1.00      1S   C  
ATOM    949  C   LEU    60     -37.043  -6.502  63.000  1.00  1.00      1S   C  
ATOM    950  O   LEU    60     -36.503  -6.567  64.096  1.00  1.00      1S   O  
ATOM    951  CB  LEU    60     -37.819  -8.670  61.993  1.00  1.00      1S   C  
ATOM    952  CG  LEU    60     -37.185  -9.745  62.918  1.00  1.00      1S   C  
ATOM    953  CD1 LEU    60     -36.951 -11.051  62.146  1.00  1.00      1S   C  
ATOM    954  CD2 LEU    60     -35.859  -9.344  63.587  1.00  1.00      1S   C  
ATOM    955  HN  LEU    60     -39.331  -7.018  60.917  1.00  0.00      1S   H  
ATOM    956  HA  LEU    60     -38.778  -7.580  63.590  1.00  0.00      1S   H  
ATOM    957  HB1 LEU    60     -37.129  -8.452  61.149  1.00  0.00      1S   H  
ATOM    958  HB2 LEU    60     -38.733  -9.128  61.549  1.00  0.00      1S   H  
ATOM    959  HG  LEU    60     -37.919  -9.964  63.729  1.00  0.00      1S   H  
ATOM    960 HD11 LEU    60     -36.218 -10.885  61.329  1.00  0.00      1S   H  
ATOM    961 HD12 LEU    60     -37.894 -11.421  61.704  1.00  0.00      1S   H  
ATOM    962 HD13 LEU    60     -36.552 -11.829  62.832  1.00  0.00      1S   H  
ATOM    963 HD21 LEU    60     -36.055  -8.804  64.536  1.00  0.00      1S   H  
ATOM    964 HD22 LEU    60     -35.265  -8.694  62.909  1.00  0.00      1S   H  
ATOM    965 HD23 LEU    60     -35.253 -10.238  63.837  1.00  0.00      1S   H  
ATOM    966  N   GLU    61     -36.574  -5.668  62.060  1.00  1.00      1S   N  
ATOM    967  CA  GLU    61     -35.392  -4.865  62.241  1.00  1.00      1S   C  
ATOM    968  C   GLU    61     -35.602  -3.685  63.147  1.00  1.00      1S   C  
ATOM    969  O   GLU    61     -34.907  -3.533  64.150  1.00  1.00      1S   O  
ATOM    970  CB  GLU    61     -34.941  -4.305  60.880  1.00  1.00      1S   C  
ATOM    971  CG  GLU    61     -34.347  -5.399  59.983  1.00  1.00      1S   C  
ATOM    972  CD  GLU    61     -33.010  -5.816  60.560  1.00  1.00      1S   C  
ATOM    973  OE1 GLU    61     -32.773  -7.045  60.695  1.00  1.00      1S   O  
ATOM    974  OE2 GLU    61     -32.204  -4.901  60.876  1.00  1.00      1S   O1-
ATOM    975  HN  GLU    61     -36.994  -5.622  61.155  1.00  0.00      1S   H  
ATOM    976  HA  GLU    61     -34.615  -5.481  62.671  1.00  0.00      1S   H  
ATOM    977  HB1 GLU    61     -34.191  -3.493  61.015  1.00  0.00      1S   H  
ATOM    978  HB2 GLU    61     -35.820  -3.858  60.364  1.00  0.00      1S   H  
ATOM    979  HG1 GLU    61     -34.186  -5.015  58.959  1.00  0.00      1S   H  
ATOM    980  HG2 GLU    61     -35.017  -6.280  59.924  1.00  0.00      1S   H  
ATOM    981  N   VAL    62     -36.548  -2.799  62.767  1.00  1.00      1S   N  
ATOM    982  CA  VAL    62     -36.620  -1.439  63.256  1.00  1.00      1S   C  
ATOM    983  C   VAL    62     -37.558  -1.295  64.436  1.00  1.00      1S   C  
ATOM    984  O   VAL    62     -37.639  -0.235  65.053  1.00  1.00      1S   O  
ATOM    985  CB  VAL    62     -36.951  -0.508  62.103  1.00  1.00      1S   C  
ATOM    986  CG1 VAL    62     -38.416  -0.669  61.656  1.00  1.00      1S   C  
ATOM    987  CG2 VAL    62     -36.597   0.958  62.419  1.00  1.00      1S   C  
ATOM    988  HN  VAL    62     -37.154  -3.008  62.001  1.00  0.00      1S   H  
ATOM    989  HA  VAL    62     -35.633  -1.168  63.607  1.00  0.00      1S   H  
ATOM    990  HB  VAL    62     -36.287  -0.831  61.267  1.00  0.00      1S   H  
ATOM    991 HG11 VAL    62     -39.046   0.135  62.088  1.00  0.00      1S   H  
ATOM    992 HG12 VAL    62     -38.835  -1.640  61.984  1.00  0.00      1S   H  
ATOM    993 HG13 VAL    62     -38.488  -0.616  60.550  1.00  0.00      1S   H  
ATOM    994 HG21 VAL    62     -35.566   1.036  62.823  1.00  0.00      1S   H  
ATOM    995 HG22 VAL    62     -37.308   1.377  63.161  1.00  0.00      1S   H  
ATOM    996 HG23 VAL    62     -36.665   1.569  61.495  1.00  0.00      1S   H  
ATOM    997  N   VAL    63     -38.231  -2.397  64.839  1.00  1.00      1S   N  
ATOM    998  CA  VAL    63     -38.460  -2.654  66.250  1.00  1.00      1S   C  
ATOM    999  C   VAL    63     -37.702  -3.929  66.465  1.00  1.00      1S   C  
ATOM   1000  O   VAL    63     -37.123  -4.437  65.520  1.00  1.00      1S   O  
ATOM   1001  CB  VAL    63     -39.912  -2.784  66.696  1.00  1.00      1S   C  
ATOM   1002  CG1 VAL    63     -40.599  -1.424  66.472  1.00  1.00      1S   C  
ATOM   1003  CG2 VAL    63     -40.663  -3.913  65.965  1.00  1.00      1S   C  
ATOM   1004  HN  VAL    63     -38.288  -3.208  64.260  1.00  0.00      1S   H  
ATOM   1005  HA  VAL    63     -37.978  -1.892  66.847  1.00  0.00      1S   H  
ATOM   1006  HB  VAL    63     -39.934  -3.003  67.789  1.00  0.00      1S   H  
ATOM   1007 HG11 VAL    63     -40.620  -1.174  65.390  1.00  0.00      1S   H  
ATOM   1008 HG12 VAL    63     -40.054  -0.620  67.010  1.00  0.00      1S   H  
ATOM   1009 HG13 VAL    63     -41.645  -1.459  66.844  1.00  0.00      1S   H  
ATOM   1010 HG21 VAL    63     -40.119  -4.879  66.019  1.00  0.00      1S   H  
ATOM   1011 HG22 VAL    63     -40.812  -3.641  64.900  1.00  0.00      1S   H  
ATOM   1012 HG23 VAL    63     -41.664  -4.059  66.423  1.00  0.00      1S   H  
ATOM   1013  N   GLY    64     -37.659  -4.511  67.683  1.00  1.00      1S   N  
ATOM   1014  CA  GLY    64     -36.931  -5.749  67.893  1.00  1.00      1S   C  
ATOM   1015  C   GLY    64     -37.697  -6.915  67.328  1.00  1.00      1S   C  
ATOM   1016  O   GLY    64     -38.207  -6.872  66.212  1.00  1.00      1S   O  
ATOM   1017  HN  GLY    64     -38.109  -4.114  68.477  1.00  0.00      1S   H  
ATOM   1018  HA1 GLY    64     -36.827  -5.883  68.958  1.00  0.00      1S   H  
ATOM   1019  HA2 GLY    64     -35.979  -5.688  67.380  1.00  0.00      1S   H  
ATOM   1020  N   GLU    65     -37.813  -8.023  68.081  1.00  1.00      1S   N  
ATOM   1021  CA  GLU    65     -38.413  -9.216  67.538  1.00  1.00      1S   C  
ATOM   1022  C   GLU    65     -39.866  -9.041  67.169  1.00  1.00      1S   C  
ATOM   1023  O   GLU    65     -40.639  -8.325  67.804  1.00  1.00      1S   O  
ATOM   1024  CB  GLU    65     -38.294 -10.424  68.477  1.00  1.00      1S   C  
ATOM   1025  CG  GLU    65     -36.833 -10.860  68.674  1.00  1.00      1S   C  
ATOM   1026  CD  GLU    65     -36.748 -12.022  69.660  1.00  1.00      1S   C  
ATOM   1027  OE1 GLU    65     -35.600 -12.468  69.918  1.00  1.00      1S   O  
ATOM   1028  OE2 GLU    65     -37.809 -12.468  70.173  1.00  1.00      1S   O1-
ATOM   1029  HN  GLU    65     -37.432  -8.094  68.999  1.00  0.00      1S   H  
ATOM   1030  HA  GLU    65     -37.868  -9.458  66.633  1.00  0.00      1S   H  
ATOM   1031  HB1 GLU    65     -38.857 -11.289  68.055  1.00  0.00      1S   H  
ATOM   1032  HB2 GLU    65     -38.746 -10.161  69.459  1.00  0.00      1S   H  
ATOM   1033  HG1 GLU    65     -36.227 -10.017  69.066  1.00  0.00      1S   H  
ATOM   1034  HG2 GLU    65     -36.403 -11.182  67.701  1.00  0.00      1S   H  
ATOM   1035  N   TRP    66     -40.209  -9.709  66.063  1.00  1.00      1S   N  
ATOM   1036  CA  TRP    66     -41.472  -9.738  65.390  1.00  1.00      1S   C  
ATOM   1037  C   TRP    66     -42.527 -10.592  66.087  1.00  1.00      1S   C  
ATOM   1038  O   TRP    66     -42.546 -11.818  66.006  1.00  1.00      1S   O  
ATOM   1039  CB  TRP    66     -41.211 -10.290  63.971  1.00  1.00      1S   C  
ATOM   1040  CG  TRP    66     -40.487 -11.627  63.865  1.00  1.00      1S   C  
ATOM   1041  CD1 TRP    66     -40.041 -12.461  64.858  1.00  1.00      1S   C  
ATOM   1042  CD2 TRP    66     -40.215 -12.310  62.632  1.00  1.00      1S   C  
ATOM   1043  CE2 TRP    66     -39.638 -13.549  62.978  1.00  1.00      1S   C  
ATOM   1044  CE3 TRP    66     -40.404 -11.954  61.303  1.00  1.00      1S   C  
ATOM   1045  NE1 TRP    66     -39.552 -13.615  64.335  1.00  1.00      1S   N  
ATOM   1046  CZ2 TRP    66     -39.258 -14.453  62.012  1.00  1.00      1S   C  
ATOM   1047  CZ3 TRP    66     -40.038 -12.885  60.324  1.00  1.00      1S   C  
ATOM   1048  CH2 TRP    66     -39.479 -14.123  60.676  1.00  1.00      1S   C  
ATOM   1049  HN  TRP    66     -39.513 -10.246  65.593  1.00  0.00      1S   H  
ATOM   1050  HA  TRP    66     -41.842  -8.724  65.317  1.00  0.00      1S   H  
ATOM   1051  HB1 TRP    66     -40.641  -9.537  63.385  1.00  0.00      1S   H  
ATOM   1052  HB2 TRP    66     -42.184 -10.432  63.483  1.00  0.00      1S   H  
ATOM   1053  HD1 TRP    66     -40.102 -12.281  65.921  1.00  0.00      1S   H  
ATOM   1054  HE1 TRP    66     -39.253 -14.378  64.868  1.00  0.00      1S   H  
ATOM   1055  HE3 TRP    66     -40.756 -10.980  61.010  1.00  0.00      1S   H  
ATOM   1056  HZ2 TRP    66     -38.788 -15.380  62.279  1.00  0.00      1S   H  
ATOM   1057  HZ3 TRP    66     -40.167 -12.625  59.289  1.00  0.00      1S   H  
ATOM   1058  HH2 TRP    66     -39.186 -14.836  59.926  1.00  0.00      1S   H  
ATOM   1059  N   LYS    67     -43.472  -9.947  66.792  1.00  1.00      1S   N  
ATOM   1060  CA  LYS    67     -44.458 -10.625  67.607  1.00  1.00      1S   C  
ATOM   1061  C   LYS    67     -45.442 -11.477  66.826  1.00  1.00      1S   C  
ATOM   1062  O   LYS    67     -45.474 -12.690  67.028  1.00  1.00      1S   O  
ATOM   1063  CB  LYS    67     -45.162  -9.604  68.506  1.00  1.00      1S   C  
ATOM   1064  CG  LYS    67     -44.186  -9.090  69.574  1.00  1.00      1S   C  
ATOM   1065  CD  LYS    67     -44.807  -8.026  70.479  1.00  1.00      1S   C  
ATOM   1066  CE  LYS    67     -43.847  -7.565  71.578  1.00  1.00      1S   C  
ATOM   1067  NZ  LYS    67     -44.486  -6.518  72.403  1.00  1.00      1S   N1+
ATOM   1068  HN  LYS    67     -43.464  -8.953  66.867  1.00  0.00      1S   H  
ATOM   1069  HA  LYS    67     -43.921 -11.305  68.254  1.00  0.00      1S   H  
ATOM   1070  HB1 LYS    67     -46.037 -10.064  69.015  1.00  0.00      1S   H  
ATOM   1071  HB2 LYS    67     -45.523  -8.750  67.890  1.00  0.00      1S   H  
ATOM   1072  HG1 LYS    67     -43.280  -8.663  69.090  1.00  0.00      1S   H  
ATOM   1073  HG2 LYS    67     -43.859  -9.954  70.197  1.00  0.00      1S   H  
ATOM   1074  HD1 LYS    67     -45.728  -8.449  70.940  1.00  0.00      1S   H  
ATOM   1075  HD2 LYS    67     -45.102  -7.158  69.847  1.00  0.00      1S   H  
ATOM   1076  HE1 LYS    67     -42.922  -7.137  71.136  1.00  0.00      1S   H  
ATOM   1077  HE2 LYS    67     -43.578  -8.412  72.244  1.00  0.00      1S   H  
ATOM   1078  HZ1 LYS    67     -45.353  -6.901  72.833  1.00  0.00      1S   H  
ATOM   1079  HZ2 LYS    67     -44.730  -5.707  71.800  1.00  0.00      1S   H  
ATOM   1080  HZ3 LYS    67     -43.832  -6.212  73.151  1.00  0.00      1S   H  
ATOM   1081  N   PHE    68     -46.228 -10.876  65.897  1.00  1.00      1S   N  
ATOM   1082  CA  PHE    68     -46.843 -11.560  64.762  1.00  1.00      1S   C  
ATOM   1083  C   PHE    68     -47.784 -12.673  65.196  1.00  1.00      1S   C  
ATOM   1084  O   PHE    68     -48.620 -12.486  66.078  1.00  1.00      1S   O  
ATOM   1085  CB  PHE    68     -45.760 -12.089  63.769  1.00  1.00      1S   C  
ATOM   1086  CG  PHE    68     -44.958 -11.014  63.077  1.00  1.00      1S   C  
ATOM   1087  CD1 PHE    68     -44.981  -9.637  63.403  1.00  1.00      1S   C  
ATOM   1088  CD2 PHE    68     -44.148 -11.428  62.005  1.00  1.00      1S   C  
ATOM   1089  CE1 PHE    68     -44.173  -8.722  62.725  1.00  1.00      1S   C  
ATOM   1090  CE2 PHE    68     -43.374 -10.509  61.299  1.00  1.00      1S   C  
ATOM   1091  CZ  PHE    68     -43.358  -9.165  61.684  1.00  1.00      1S   C  
ATOM   1092  HN  PHE    68     -46.258  -9.882  65.838  1.00  0.00      1S   H  
ATOM   1093  HA  PHE    68     -47.449 -10.829  64.247  1.00  0.00      1S   H  
ATOM   1094  HB1 PHE    68     -46.219 -12.687  62.954  1.00  0.00      1S   H  
ATOM   1095  HB2 PHE    68     -45.038 -12.733  64.319  1.00  0.00      1S   H  
ATOM   1096  HD1 PHE    68     -45.608  -9.232  64.177  1.00  0.00      1S   H  
ATOM   1097  HD2 PHE    68     -44.127 -12.468  61.714  1.00  0.00      1S   H  
ATOM   1098  HE1 PHE    68     -44.187  -7.679  63.005  1.00  0.00      1S   H  
ATOM   1099  HE2 PHE    68     -42.792 -10.834  60.452  1.00  0.00      1S   H  
ATOM   1100  HZ  PHE    68     -42.732  -8.478  61.147  1.00  0.00      1S   H  
ATOM   1101  N   SER    69     -47.623 -13.872  64.595  1.00  1.00      1S   N  
ATOM   1102  CA  SER    69     -47.813 -15.130  65.268  1.00  1.00      1S   C  
ATOM   1103  C   SER    69     -46.805 -16.032  64.606  1.00  1.00      1S   C  
ATOM   1104  O   SER    69     -46.151 -15.636  63.641  1.00  1.00      1S   O  
ATOM   1105  CB  SER    69     -49.239 -15.744  65.201  1.00  1.00      1S   C  
ATOM   1106  OG  SER    69     -49.631 -16.098  63.879  1.00  1.00      1S   O  
ATOM   1107  HN  SER    69     -47.096 -13.954  63.752  1.00  0.00      1S   H  
ATOM   1108  HA  SER    69     -47.522 -15.005  66.303  1.00  0.00      1S   H  
ATOM   1109  HB1 SER    69     -49.972 -15.019  65.615  1.00  0.00      1S   H  
ATOM   1110  HB2 SER    69     -49.276 -16.661  65.828  1.00  0.00      1S   H  
ATOM   1111  HG1 SER    69     -49.696 -15.279  63.378  1.00  0.00      1S   H  
ATOM   1112  N   ARG    70     -46.670 -17.282  65.102  1.00  1.00      1S   N  
ATOM   1113  CA  ARG    70     -45.712 -18.238  64.598  1.00  1.00      1S   C  
ATOM   1114  C   ARG    70     -46.005 -18.665  63.180  1.00  1.00      1S   C  
ATOM   1115  O   ARG    70     -45.076 -18.862  62.405  1.00  1.00      1S   O  
ATOM   1116  CB  ARG    70     -45.642 -19.496  65.489  1.00  1.00      1S   C  
ATOM   1117  CG  ARG    70     -44.591 -20.522  65.033  1.00  1.00      1S   C  
ATOM   1118  CD  ARG    70     -44.452 -21.704  65.997  1.00  1.00      1S   C  
ATOM   1119  NE  ARG    70     -43.453 -22.676  65.436  1.00  1.00      1S   N  
ATOM   1120  CZ  ARG    70     -43.783 -23.661  64.552  1.00  1.00      1S   C  
ATOM   1121  NH1 ARG    70     -42.804 -24.453  64.040  1.00  1.00      1S   N1+
ATOM   1122  NH2 ARG    70     -45.067 -23.849  64.147  1.00  1.00      1S   N  
ATOM   1123  HN  ARG    70     -47.207 -17.586  65.885  1.00  0.00      1S   H  
ATOM   1124  HA  ARG    70     -44.742 -17.758  64.603  1.00  0.00      1S   H  
ATOM   1125  HB1 ARG    70     -46.640 -19.983  65.528  1.00  0.00      1S   H  
ATOM   1126  HB2 ARG    70     -45.389 -19.175  66.523  1.00  0.00      1S   H  
ATOM   1127  HG1 ARG    70     -43.607 -20.014  64.919  1.00  0.00      1S   H  
ATOM   1128  HG2 ARG    70     -44.890 -20.911  64.036  1.00  0.00      1S   H  
ATOM   1129  HD1 ARG    70     -45.430 -22.210  66.148  1.00  0.00      1S   H  
ATOM   1130  HD2 ARG    70     -44.073 -21.352  66.980  1.00  0.00      1S   H  
ATOM   1131  HE  ARG    70     -42.489 -22.553  65.663  1.00  0.00      1S   H  
ATOM   1132 HH11 ARG    70     -41.860 -24.324  64.333  1.00  0.00      1S   H  
ATOM   1133 HH12 ARG    70     -43.030 -25.117  63.330  1.00  0.00      1S   H  
ATOM   1134 HH21 ARG    70     -45.758 -23.181  64.415  1.00  0.00      1S   H  
ATOM   1135 HH22 ARG    70     -45.256 -24.483  63.402  1.00  0.00      1S   H  
ATOM   1136  N   ILE    71     -47.300 -18.792  62.793  1.00  1.00      1S   N  
ATOM   1137  CA  ILE    71     -47.713 -19.233  61.469  1.00  1.00      1S   C  
ATOM   1138  C   ILE    71     -47.210 -18.276  60.421  1.00  1.00      1S   C  
ATOM   1139  O   ILE    71     -46.663 -18.697  59.405  1.00  1.00      1S   O  
ATOM   1140  CB  ILE    71     -49.228 -19.384  61.340  1.00  1.00      1S   C  
ATOM   1141  CG1 ILE    71     -49.718 -20.528  62.259  1.00  1.00      1S   C  
ATOM   1142  CG2 ILE    71     -49.639 -19.640  59.867  1.00  1.00      1S   C  
ATOM   1143  CD  ILE    71     -51.243 -20.583  62.386  1.00  1.00      1S   C  
ATOM   1144  HN  ILE    71     -48.043 -18.591  63.426  1.00  0.00      1S   H  
ATOM   1145  HA  ILE    71     -47.248 -20.192  61.287  1.00  0.00      1S   H  
ATOM   1146  HB  ILE    71     -49.714 -18.440  61.678  1.00  0.00      1S   H  
ATOM   1147 HG11 ILE    71     -49.291 -20.398  63.277  1.00  0.00      1S   H  
ATOM   1148 HG12 ILE    71     -49.345 -21.497  61.860  1.00  0.00      1S   H  
ATOM   1149 HG21 ILE    71     -49.055 -20.485  59.446  1.00  0.00      1S   H  
ATOM   1150 HG22 ILE    71     -49.466 -18.740  59.242  1.00  0.00      1S   H  
ATOM   1151 HG23 ILE    71     -50.717 -19.884  59.790  1.00  0.00      1S   H  
ATOM   1152  HD1 ILE    71     -51.714 -20.859  61.419  1.00  0.00      1S   H  
ATOM   1153  HD2 ILE    71     -51.636 -19.593  62.702  1.00  0.00      1S   H  
ATOM   1154  HD3 ILE    71     -51.540 -21.340  63.144  1.00  0.00      1S   H  
ATOM   1155  N   HSE    72     -47.345 -16.955  60.672  1.00  1.00      1S   N  
ATOM   1156  CA  HSE    72     -46.887 -15.929  59.764  1.00  1.00      1S   C  
ATOM   1157  C   HSE    72     -45.386 -15.962  59.624  1.00  1.00      1S   C  
ATOM   1158  O   HSE    72     -44.861 -15.804  58.526  1.00  1.00      1S   O  
ATOM   1159  CB  HSE    72     -47.300 -14.511  60.218  1.00  1.00      1S   C  
ATOM   1160  CG  HSE    72     -48.786 -14.284  60.158  1.00  1.00      1S   C  
ATOM   1161  CD2 HSE    72     -49.511 -13.614  59.223  1.00  1.00      1S   C  
ATOM   1162  ND1 HSE    72     -49.621 -14.809  61.129  1.00  1.00      1S   N  
ATOM   1163  CE1 HSE    72     -50.835 -14.447  60.760  1.00  1.00      1S   C  
ATOM   1164  NE2 HSE    72     -50.827 -13.721  59.615  1.00  1.00      1S   N  
ATOM   1165  HN  HSE    72     -47.782 -16.630  61.508  1.00  0.00      1S   H  
ATOM   1166  HA  HSE    72     -47.320 -16.130  58.793  1.00  0.00      1S   H  
ATOM   1167  HB1 HSE    72     -46.835 -13.756  59.546  1.00  0.00      1S   H  
ATOM   1168  HB2 HSE    72     -46.941 -14.321  61.252  1.00  0.00      1S   H  
ATOM   1169  HD2 HSE    72     -49.187 -13.091  58.335  1.00  0.00      1S   H  
ATOM   1170  HE1 HSE    72     -51.750 -14.694  61.297  1.00  0.00      1S   H  
ATOM   1171  HE2 HSE    72     -51.617 -13.331  59.139  1.00  0.00      1S   H  
ATOM   1172  N   CYS    73     -44.668 -16.204  60.742  1.00  1.00      1S   N  
ATOM   1173  CA  CYS    73     -43.226 -16.256  60.779  1.00  1.00      1S   C  
ATOM   1174  C   CYS    73     -42.667 -17.485  60.087  1.00  1.00      1S   C  
ATOM   1175  O   CYS    73     -41.613 -17.427  59.464  1.00  1.00      1S   O  
ATOM   1176  CB  CYS    73     -42.699 -16.258  62.228  1.00  1.00      1S   C  
ATOM   1177  SG  CYS    73     -43.035 -14.745  63.159  1.00  1.00      1S   S  
ATOM   1178  HN  CYS    73     -45.122 -16.345  61.619  1.00  0.00      1S   H  
ATOM   1179  HA  CYS    73     -42.846 -15.383  60.267  1.00  0.00      1S   H  
ATOM   1180  HB1 CYS    73     -41.596 -16.360  62.189  1.00  0.00      1S   H  
ATOM   1181  HB2 CYS    73     -43.117 -17.136  62.769  1.00  0.00      1S   H  
ATOM   1182  HG1 CYS    73     -41.811 -14.259  62.999  1.00  0.00      1S   H  
ATOM   1183  N   ASP    74     -43.356 -18.642  60.165  1.00  1.00      1S   N  
ATOM   1184  CA  ASP    74     -42.935 -19.863  59.512  1.00  1.00      1S   C  
ATOM   1185  C   ASP    74     -43.117 -19.762  58.026  1.00  1.00      1S   C  
ATOM   1186  O   ASP    74     -42.266 -20.219  57.268  1.00  1.00      1S   O  
ATOM   1187  CB  ASP    74     -43.755 -21.078  59.983  1.00  1.00      1S   C  
ATOM   1188  CG  ASP    74     -43.384 -21.448  61.411  1.00  1.00      1S   C  
ATOM   1189  OD1 ASP    74     -44.231 -22.142  62.028  1.00  1.00      1S   O  
ATOM   1190  OD2 ASP    74     -42.282 -21.078  61.893  1.00  1.00      1S   O1-
ATOM   1191  HN  ASP    74     -44.181 -18.716  60.723  1.00  0.00      1S   H  
ATOM   1192  HA  ASP    74     -41.881 -20.018  59.701  1.00  0.00      1S   H  
ATOM   1193  HB1 ASP    74     -43.567 -21.969  59.344  1.00  0.00      1S   H  
ATOM   1194  HB2 ASP    74     -44.840 -20.835  59.944  1.00  0.00      1S   H  
ATOM   1195  N   ILE    75     -44.228 -19.132  57.577  1.00  1.00      1S   N  
ATOM   1196  CA  ILE    75     -44.534 -18.911  56.178  1.00  1.00      1S   C  
ATOM   1197  C   ILE    75     -43.574 -17.916  55.592  1.00  1.00      1S   C  
ATOM   1198  O   ILE    75     -43.144 -18.076  54.452  1.00  1.00      1S   O  
ATOM   1199  CB  ILE    75     -45.966 -18.444  55.966  1.00  1.00      1S   C  
ATOM   1200  CG1 ILE    75     -46.924 -19.605  56.315  1.00  1.00      1S   C  
ATOM   1201  CG2 ILE    75     -46.187 -17.956  54.513  1.00  1.00      1S   C  
ATOM   1202  CD  ILE    75     -48.389 -19.168  56.371  1.00  1.00      1S   C  
ATOM   1203  HN  ILE    75     -44.908 -18.788  58.223  1.00  0.00      1S   H  
ATOM   1204  HA  ILE    75     -44.393 -19.847  55.656  1.00  0.00      1S   H  
ATOM   1205  HB  ILE    75     -46.176 -17.596  56.658  1.00  0.00      1S   H  
ATOM   1206 HG11 ILE    75     -46.651 -20.030  57.305  1.00  0.00      1S   H  
ATOM   1207 HG12 ILE    75     -46.803 -20.416  55.564  1.00  0.00      1S   H  
ATOM   1208 HG21 ILE    75     -45.833 -18.725  53.794  1.00  0.00      1S   H  
ATOM   1209 HG22 ILE    75     -45.638 -17.010  54.322  1.00  0.00      1S   H  
ATOM   1210 HG23 ILE    75     -47.258 -17.756  54.316  1.00  0.00      1S   H  
ATOM   1211  HD1 ILE    75     -48.757 -18.887  55.363  1.00  0.00      1S   H  
ATOM   1212  HD2 ILE    75     -48.499 -18.292  57.047  1.00  0.00      1S   H  
ATOM   1213  HD3 ILE    75     -49.022 -19.994  56.757  1.00  0.00      1S   H  
ATOM   1214  N   PHE    76     -43.175 -16.890  56.381  1.00  1.00      1S   N  
ATOM   1215  CA  PHE    76     -42.142 -15.936  56.037  1.00  1.00      1S   C  
ATOM   1216  C   PHE    76     -40.889 -16.657  55.573  1.00  1.00      1S   C  
ATOM   1217  O   PHE    76     -40.367 -16.379  54.496  1.00  1.00      1S   O  
ATOM   1218  CB  PHE    76     -41.844 -15.009  57.253  1.00  1.00      1S   C  
ATOM   1219  CG  PHE    76     -40.587 -14.202  57.107  1.00  1.00      1S   C  
ATOM   1220  CD1 PHE    76     -40.650 -12.882  56.676  1.00  1.00      1S   C  
ATOM   1221  CD2 PHE    76     -39.329 -14.764  57.389  1.00  1.00      1S   C  
ATOM   1222  CE1 PHE    76     -39.482 -12.121  56.585  1.00  1.00      1S   C  
ATOM   1223  CE2 PHE    76     -38.152 -14.043  57.207  1.00  1.00      1S   C  
ATOM   1224  CZ  PHE    76     -38.230 -12.708  56.819  1.00  1.00      1S   C  
ATOM   1225  HN  PHE    76     -43.578 -16.765  57.287  1.00  0.00      1S   H  
ATOM   1226  HA  PHE    76     -42.508 -15.336  55.216  1.00  0.00      1S   H  
ATOM   1227  HB1 PHE    76     -41.723 -15.600  58.172  1.00  0.00      1S   H  
ATOM   1228  HB2 PHE    76     -42.702 -14.321  57.418  1.00  0.00      1S   H  
ATOM   1229  HD1 PHE    76     -41.612 -12.461  56.439  1.00  0.00      1S   H  
ATOM   1230  HD2 PHE    76     -39.267 -15.767  57.759  1.00  0.00      1S   H  
ATOM   1231  HE1 PHE    76     -39.538 -11.093  56.285  1.00  0.00      1S   H  
ATOM   1232  HE2 PHE    76     -37.193 -14.507  57.383  1.00  0.00      1S   H  
ATOM   1233  HZ  PHE    76     -37.322 -12.146  56.674  1.00  0.00      1S   H  
ATOM   1234  N   VAL    77     -40.409 -17.610  56.406  1.00  1.00      1S   N  
ATOM   1235  CA  VAL    77     -39.186 -18.348  56.203  1.00  1.00      1S   C  
ATOM   1236  C   VAL    77     -39.337 -19.269  55.033  1.00  1.00      1S   C  
ATOM   1237  O   VAL    77     -38.418 -19.402  54.230  1.00  1.00      1S   O  
ATOM   1238  CB  VAL    77     -38.816 -19.136  57.446  1.00  1.00      1S   C  
ATOM   1239  CG1 VAL    77     -37.624 -20.080  57.230  1.00  1.00      1S   C  
ATOM   1240  CG2 VAL    77     -38.404 -18.132  58.519  1.00  1.00      1S   C  
ATOM   1241  HN  VAL    77     -40.879 -17.805  57.265  1.00  0.00      1S   H  
ATOM   1242  HA  VAL    77     -38.399 -17.643  55.973  1.00  0.00      1S   H  
ATOM   1243  HB  VAL    77     -39.691 -19.730  57.797  1.00  0.00      1S   H  
ATOM   1244 HG11 VAL    77     -36.686 -19.505  57.091  1.00  0.00      1S   H  
ATOM   1245 HG12 VAL    77     -37.771 -20.711  56.340  1.00  0.00      1S   H  
ATOM   1246 HG13 VAL    77     -37.508 -20.744  58.115  1.00  0.00      1S   H  
ATOM   1247 HG21 VAL    77     -39.274 -17.582  58.925  1.00  0.00      1S   H  
ATOM   1248 HG22 VAL    77     -37.667 -17.404  58.120  1.00  0.00      1S   H  
ATOM   1249 HG23 VAL    77     -37.916 -18.694  59.335  1.00  0.00      1S   H  
ATOM   1250  N   THR    78     -40.520 -19.908  54.894  1.00  1.00      1S   N  
ATOM   1251  CA  THR    78     -40.803 -20.864  53.848  1.00  1.00      1S   C  
ATOM   1252  C   THR    78     -40.642 -20.251  52.496  1.00  1.00      1S   C  
ATOM   1253  O   THR    78     -40.000 -20.818  51.615  1.00  1.00      1S   O  
ATOM   1254  CB  THR    78     -42.187 -21.488  53.973  1.00  1.00      1S   C  
ATOM   1255  CG2 THR    78     -42.422 -22.521  52.861  1.00  1.00      1S   C  
ATOM   1256  OG1 THR    78     -42.321 -22.157  55.220  1.00  1.00      1S   O  
ATOM   1257  HN  THR    78     -41.254 -19.757  55.553  1.00  0.00      1S   H  
ATOM   1258  HA  THR    78     -40.038 -21.604  53.917  1.00  0.00      1S   H  
ATOM   1259  HB  THR    78     -42.974 -20.703  53.913  1.00  0.00      1S   H  
ATOM   1260  HG1 THR    78     -42.263 -21.482  55.904  1.00  0.00      1S   H  
ATOM   1261 HG21 THR    78     -41.652 -23.319  52.886  1.00  0.00      1S   H  
ATOM   1262 HG22 THR    78     -42.390 -22.037  51.863  1.00  0.00      1S   H  
ATOM   1263 HG23 THR    78     -43.420 -22.995  52.978  1.00  0.00      1S   H  
ATOM   1264  N   LEU    79     -41.195 -19.041  52.338  1.00  1.00      1S   N  
ATOM   1265  CA  LEU    79     -41.148 -18.304  51.116  1.00  1.00      1S   C  
ATOM   1266  C   LEU    79     -39.795 -17.730  50.850  1.00  1.00      1S   C  
ATOM   1267  O   LEU    79     -39.363 -17.776  49.710  1.00  1.00      1S   O  
ATOM   1268  CB  LEU    79     -42.205 -17.199  51.127  1.00  1.00      1S   C  
ATOM   1269  CG  LEU    79     -43.627 -17.799  51.120  1.00  1.00      1S   C  
ATOM   1270  CD1 LEU    79     -44.663 -16.711  51.354  1.00  1.00      1S   C  
ATOM   1271  CD2 LEU    79     -43.947 -18.541  49.816  1.00  1.00      1S   C  
ATOM   1272  HN  LEU    79     -41.702 -18.607  53.081  1.00  0.00      1S   H  
ATOM   1273  HA  LEU    79     -41.355 -18.987  50.306  1.00  0.00      1S   H  
ATOM   1274  HB1 LEU    79     -42.088 -16.539  50.242  1.00  0.00      1S   H  
ATOM   1275  HB2 LEU    79     -42.071 -16.576  52.040  1.00  0.00      1S   H  
ATOM   1276  HG  LEU    79     -43.718 -18.521  51.964  1.00  0.00      1S   H  
ATOM   1277 HD11 LEU    79     -44.692 -16.045  50.464  1.00  0.00      1S   H  
ATOM   1278 HD12 LEU    79     -44.383 -16.122  52.254  1.00  0.00      1S   H  
ATOM   1279 HD13 LEU    79     -45.674 -17.141  51.506  1.00  0.00      1S   H  
ATOM   1280 HD21 LEU    79     -43.357 -19.478  49.738  1.00  0.00      1S   H  
ATOM   1281 HD22 LEU    79     -43.710 -17.893  48.945  1.00  0.00      1S   H  
ATOM   1282 HD23 LEU    79     -45.024 -18.805  49.776  1.00  0.00      1S   H  
ATOM   1283  N   ASP    80     -39.053 -17.224  51.863  1.00  1.00      1S   N  
ATOM   1284  CA  ASP    80     -37.717 -16.691  51.650  1.00  1.00      1S   C  
ATOM   1285  C   ASP    80     -36.806 -17.760  51.064  1.00  1.00      1S   C  
ATOM   1286  O   ASP    80     -36.135 -17.532  50.059  1.00  1.00      1S   O  
ATOM   1287  CB  ASP    80     -37.115 -16.099  52.958  1.00  1.00      1S   C  
ATOM   1288  CG  ASP    80     -35.850 -15.258  52.721  1.00  1.00      1S   C  
ATOM   1289  OD1 ASP    80     -35.539 -14.424  53.621  1.00  1.00      1S   O  
ATOM   1290  OD2 ASP    80     -35.189 -15.417  51.668  1.00  1.00      1S   O1-
ATOM   1291  HN  ASP    80     -39.395 -17.192  52.801  1.00  0.00      1S   H  
ATOM   1292  HA  ASP    80     -37.813 -15.896  50.922  1.00  0.00      1S   H  
ATOM   1293  HB1 ASP    80     -36.891 -16.905  53.687  1.00  0.00      1S   H  
ATOM   1294  HB2 ASP    80     -37.879 -15.431  53.413  1.00  0.00      1S   H  
ATOM   1295  N   VAL    81     -36.820 -18.979  51.651  1.00  1.00      1S   N  
ATOM   1296  CA  VAL    81     -36.013 -20.095  51.206  1.00  1.00      1S   C  
ATOM   1297  C   VAL    81     -36.478 -20.569  49.844  1.00  1.00      1S   C  
ATOM   1298  O   VAL    81     -35.648 -20.808  48.971  1.00  1.00      1S   O  
ATOM   1299  CB  VAL    81     -36.011 -21.244  52.208  1.00  1.00      1S   C  
ATOM   1300  CG1 VAL    81     -35.105 -22.391  51.724  1.00  1.00      1S   C  
ATOM   1301  CG2 VAL    81     -35.474 -20.737  53.562  1.00  1.00      1S   C  
ATOM   1302  HN  VAL    81     -37.398 -19.156  52.445  1.00  0.00      1S   H  
ATOM   1303  HA  VAL    81     -34.998 -19.737  51.099  1.00  0.00      1S   H  
ATOM   1304  HB  VAL    81     -37.050 -21.622  52.343  1.00  0.00      1S   H  
ATOM   1305 HG11 VAL    81     -34.041 -22.076  51.730  1.00  0.00      1S   H  
ATOM   1306 HG12 VAL    81     -35.362 -22.698  50.695  1.00  0.00      1S   H  
ATOM   1307 HG13 VAL    81     -35.218 -23.272  52.390  1.00  0.00      1S   H  
ATOM   1308 HG21 VAL    81     -36.077 -19.902  53.965  1.00  0.00      1S   H  
ATOM   1309 HG22 VAL    81     -34.427 -20.386  53.445  1.00  0.00      1S   H  
ATOM   1310 HG23 VAL    81     -35.483 -21.564  54.303  1.00  0.00      1S   H  
ATOM   1311  N   MET    82     -37.813 -20.670  49.606  1.00  1.00      1S   N  
ATOM   1312  CA  MET    82     -38.381 -21.069  48.330  1.00  1.00      1S   C  
ATOM   1313  C   MET    82     -37.978 -20.123  47.222  1.00  1.00      1S   C  
ATOM   1314  O   MET    82     -37.711 -20.561  46.112  1.00  1.00      1S   O  
ATOM   1315  CB  MET    82     -39.928 -21.169  48.345  1.00  1.00      1S   C  
ATOM   1316  CG  MET    82     -40.546 -21.678  47.018  1.00  1.00      1S   C  
ATOM   1317  SD  MET    82     -42.367 -21.652  46.933  1.00  1.00      1S   S  
ATOM   1318  CE  MET    82     -42.646 -19.867  46.942  1.00  1.00      1S   C  
ATOM   1319  HN  MET    82     -38.479 -20.467  50.324  1.00  0.00      1S   H  
ATOM   1320  HA  MET    82     -37.993 -22.050  48.102  1.00  0.00      1S   H  
ATOM   1321  HB1 MET    82     -40.344 -20.175  48.604  1.00  0.00      1S   H  
ATOM   1322  HB2 MET    82     -40.222 -21.874  49.154  1.00  0.00      1S   H  
ATOM   1323  HG1 MET    82     -40.183 -22.720  46.863  1.00  0.00      1S   H  
ATOM   1324  HG2 MET    82     -40.161 -21.077  46.169  1.00  0.00      1S   H  
ATOM   1325  HE1 MET    82     -42.393 -19.443  45.953  1.00  0.00      1S   H  
ATOM   1326  HE2 MET    82     -42.039 -19.351  47.715  1.00  0.00      1S   H  
ATOM   1327  HE3 MET    82     -43.715 -19.636  47.136  1.00  0.00      1S   H  
ATOM   1328  N   MET    83     -37.893 -18.804  47.496  1.00  1.00      1S   N  
ATOM   1329  CA  MET    83     -37.515 -17.793  46.534  1.00  1.00      1S   C  
ATOM   1330  C   MET    83     -36.091 -17.845  46.163  1.00  1.00      1S   C  
ATOM   1331  O   MET    83     -35.768 -17.739  44.983  1.00  1.00      1S   O  
ATOM   1332  CB  MET    83     -37.815 -16.373  47.034  1.00  1.00      1S   C  
ATOM   1333  CG  MET    83     -39.317 -16.081  47.102  1.00  1.00      1S   C  
ATOM   1334  SD  MET    83     -40.170 -16.076  45.512  1.00  1.00      1S   S  
ATOM   1335  CE  MET    83     -40.449 -17.837  45.222  1.00  1.00      1S   C  
ATOM   1336  HN  MET    83     -38.134 -18.458  48.402  1.00  0.00      1S   H  
ATOM   1337  HA  MET    83     -38.026 -17.988  45.613  1.00  0.00      1S   H  
ATOM   1338  HB1 MET    83     -37.354 -15.614  46.362  1.00  0.00      1S   H  
ATOM   1339  HB2 MET    83     -37.376 -16.240  48.048  1.00  0.00      1S   H  
ATOM   1340  HG1 MET    83     -39.425 -15.087  47.586  1.00  0.00      1S   H  
ATOM   1341  HG2 MET    83     -39.832 -16.812  47.748  1.00  0.00      1S   H  
ATOM   1342  HE1 MET    83     -40.346 -18.425  46.157  1.00  0.00      1S   H  
ATOM   1343  HE2 MET    83     -39.715 -18.234  44.489  1.00  0.00      1S   H  
ATOM   1344  HE3 MET    83     -41.463 -18.006  44.807  1.00  0.00      1S   H  
ATOM   1345  N   CYS    84     -35.198 -18.046  47.150  1.00  1.00      1S   N  
ATOM   1346  CA  CYS    84     -33.794 -18.184  46.878  1.00  1.00      1S   C  
ATOM   1347  C   CYS    84     -33.583 -19.391  46.010  1.00  1.00      1S   C  
ATOM   1348  O   CYS    84     -33.003 -19.286  44.942  1.00  1.00      1S   O  
ATOM   1349  CB  CYS    84     -32.931 -18.290  48.155  1.00  1.00      1S   C  
ATOM   1350  SG  CYS    84     -32.982 -16.758  49.139  1.00  1.00      1S   S  
ATOM   1351  HN  CYS    84     -35.478 -18.116  48.107  1.00  0.00      1S   H  
ATOM   1352  HA  CYS    84     -33.500 -17.316  46.311  1.00  0.00      1S   H  
ATOM   1353  HB1 CYS    84     -31.878 -18.494  47.863  1.00  0.00      1S   H  
ATOM   1354  HB2 CYS    84     -33.284 -19.146  48.771  1.00  0.00      1S   H  
ATOM   1355  HG1 CYS    84     -34.232 -16.902  49.560  1.00  0.00      1S   H  
ATOM   1356  N   THR    85     -34.145 -20.544  46.408  1.00  1.00      1S   N  
ATOM   1357  CA  THR    85     -34.008 -21.795  45.701  1.00  1.00      1S   C  
ATOM   1358  C   THR    85     -34.652 -21.788  44.322  1.00  1.00      1S   C  
ATOM   1359  O   THR    85     -34.083 -22.325  43.375  1.00  1.00      1S   O  
ATOM   1360  CB  THR    85     -34.521 -22.957  46.533  1.00  1.00      1S   C  
ATOM   1361  CG2 THR    85     -33.666 -23.137  47.789  1.00  1.00      1S   C  
ATOM   1362  OG1 THR    85     -35.866 -22.770  46.951  1.00  1.00      1S   O  
ATOM   1363  HN  THR    85     -34.683 -20.578  47.248  1.00  0.00      1S   H  
ATOM   1364  HA  THR    85     -32.949 -21.951  45.543  1.00  0.00      1S   H  
ATOM   1365  HB  THR    85     -34.444 -23.900  45.944  1.00  0.00      1S   H  
ATOM   1366  HG1 THR    85     -35.851 -22.055  47.596  1.00  0.00      1S   H  
ATOM   1367 HG21 THR    85     -33.708 -22.251  48.453  1.00  0.00      1S   H  
ATOM   1368 HG22 THR    85     -32.621 -23.302  47.486  1.00  0.00      1S   H  
ATOM   1369 HG23 THR    85     -34.003 -24.027  48.359  1.00  0.00      1S   H  
ATOM   1370  N   ALA    86     -35.837 -21.153  44.164  1.00  1.00      1S   N  
ATOM   1371  CA  ALA    86     -36.557 -21.055  42.911  1.00  1.00      1S   C  
ATOM   1372  C   ALA    86     -35.793 -20.217  41.923  1.00  1.00      1S   C  
ATOM   1373  O   ALA    86     -35.688 -20.579  40.754  1.00  1.00      1S   O  
ATOM   1374  CB  ALA    86     -37.960 -20.438  43.083  1.00  1.00      1S   C  
ATOM   1375  HN  ALA    86     -36.298 -20.732  44.945  1.00  0.00      1S   H  
ATOM   1376  HA  ALA    86     -36.659 -22.051  42.503  1.00  0.00      1S   H  
ATOM   1377  HB1 ALA    86     -37.894 -19.426  43.538  1.00  0.00      1S   H  
ATOM   1378  HB2 ALA    86     -38.577 -21.077  43.750  1.00  0.00      1S   H  
ATOM   1379  HB3 ALA    86     -38.484 -20.358  42.108  1.00  0.00      1S   H  
ATOM   1380  N   SER    87     -35.207 -19.089  42.387  1.00  1.00      1S   N  
ATOM   1381  CA  SER    87     -34.440 -18.190  41.557  1.00  1.00      1S   C  
ATOM   1382  C   SER    87     -33.138 -18.804  41.104  1.00  1.00      1S   C  
ATOM   1383  O   SER    87     -32.711 -18.565  39.980  1.00  1.00      1S   O  
ATOM   1384  CB  SER    87     -34.115 -16.849  42.247  1.00  1.00      1S   C  
ATOM   1385  OG  SER    87     -35.300 -16.105  42.496  1.00  1.00      1S   O  
ATOM   1386  HN  SER    87     -35.308 -18.808  43.341  1.00  0.00      1S   H  
ATOM   1387  HA  SER    87     -35.029 -17.985  40.676  1.00  0.00      1S   H  
ATOM   1388  HB1 SER    87     -33.479 -16.235  41.574  1.00  0.00      1S   H  
ATOM   1389  HB2 SER    87     -33.579 -17.022  43.207  1.00  0.00      1S   H  
ATOM   1390  HG1 SER    87     -35.025 -15.206  42.703  1.00  0.00      1S   H  
ATOM   1391  N   ILE    88     -32.482 -19.627  41.956  1.00  1.00      1S   N  
ATOM   1392  CA  ILE    88     -31.230 -20.288  41.637  1.00  1.00      1S   C  
ATOM   1393  C   ILE    88     -31.432 -21.363  40.596  1.00  1.00      1S   C  
ATOM   1394  O   ILE    88     -30.619 -21.522  39.687  1.00  1.00      1S   O  
ATOM   1395  CB  ILE    88     -30.558 -20.893  42.861  1.00  1.00      1S   C  
ATOM   1396  CG1 ILE    88     -30.209 -19.779  43.865  1.00  1.00      1S   C  
ATOM   1397  CG2 ILE    88     -29.289 -21.640  42.415  1.00  1.00      1S   C  
ATOM   1398  CD  ILE    88     -29.772 -20.251  45.249  1.00  1.00      1S   C  
ATOM   1399  HN  ILE    88     -32.828 -19.789  42.879  1.00  0.00      1S   H  
ATOM   1400  HA  ILE    88     -30.564 -19.545  41.219  1.00  0.00      1S   H  
ATOM   1401  HB  ILE    88     -31.251 -21.609  43.360  1.00  0.00      1S   H  
ATOM   1402 HG11 ILE    88     -31.056 -19.088  43.974  1.00  0.00      1S   H  
ATOM   1403 HG12 ILE    88     -29.410 -19.166  43.444  1.00  0.00      1S   H  
ATOM   1404 HG21 ILE    88     -28.808 -21.131  41.554  1.00  0.00      1S   H  
ATOM   1405 HG22 ILE    88     -29.548 -22.678  42.115  1.00  0.00      1S   H  
ATOM   1406 HG23 ILE    88     -28.540 -21.683  43.228  1.00  0.00      1S   H  
ATOM   1407  HD1 ILE    88     -28.726 -20.611  45.195  1.00  0.00      1S   H  
ATOM   1408  HD2 ILE    88     -30.422 -21.075  45.612  1.00  0.00      1S   H  
ATOM   1409  HD3 ILE    88     -29.807 -19.415  45.978  1.00  0.00      1S   H  
ATOM   1410  N   LEU    89     -32.542 -22.121  40.683  1.00  1.00      1S   N  
ATOM   1411  CA  LEU    89     -32.865 -23.134  39.707  1.00  1.00      1S   C  
ATOM   1412  C   LEU    89     -33.214 -22.515  38.376  1.00  1.00      1S   C  
ATOM   1413  O   LEU    89     -32.862 -23.059  37.332  1.00  1.00      1S   O  
ATOM   1414  CB  LEU    89     -34.061 -23.973  40.161  1.00  1.00      1S   C  
ATOM   1415  CG  LEU    89     -33.790 -24.961  41.308  1.00  1.00      1S   C  
ATOM   1416  CD1 LEU    89     -35.104 -25.647  41.690  1.00  1.00      1S   C  
ATOM   1417  CD2 LEU    89     -32.741 -26.023  40.958  1.00  1.00      1S   C  
ATOM   1418  HN  LEU    89     -33.194 -22.009  41.431  1.00  0.00      1S   H  
ATOM   1419  HA  LEU    89     -32.000 -23.764  39.560  1.00  0.00      1S   H  
ATOM   1420  HB1 LEU    89     -34.464 -24.563  39.309  1.00  0.00      1S   H  
ATOM   1421  HB2 LEU    89     -34.845 -23.262  40.505  1.00  0.00      1S   H  
ATOM   1422  HG  LEU    89     -33.427 -24.381  42.187  1.00  0.00      1S   H  
ATOM   1423 HD11 LEU    89     -35.372 -26.437  40.958  1.00  0.00      1S   H  
ATOM   1424 HD12 LEU    89     -35.919 -24.894  41.685  1.00  0.00      1S   H  
ATOM   1425 HD13 LEU    89     -35.022 -26.104  42.699  1.00  0.00      1S   H  
ATOM   1426 HD21 LEU    89     -31.745 -25.562  40.795  1.00  0.00      1S   H  
ATOM   1427 HD22 LEU    89     -33.046 -26.561  40.034  1.00  0.00      1S   H  
ATOM   1428 HD23 LEU    89     -32.661 -26.760  41.785  1.00  0.00      1S   H  
ATOM   1429  N   ASN    90     -33.876 -21.333  38.383  1.00  1.00      1S   N  
ATOM   1430  CA  ASN    90     -34.132 -20.558  37.188  1.00  1.00      1S   C  
ATOM   1431  C   ASN    90     -32.844 -20.068  36.603  1.00  1.00      1S   C  
ATOM   1432  O   ASN    90     -32.677 -20.120  35.393  1.00  1.00      1S   O  
ATOM   1433  CB  ASN    90     -35.012 -19.317  37.441  1.00  1.00      1S   C  
ATOM   1434  CG  ASN    90     -36.471 -19.736  37.626  1.00  1.00      1S   C  
ATOM   1435  ND2 ASN    90     -37.206 -18.992  38.502  1.00  1.00      1S   N  
ATOM   1436  OD1 ASN    90     -36.942 -20.683  36.987  1.00  1.00      1S   O  
ATOM   1437  HN  ASN    90     -34.197 -20.927  39.237  1.00  0.00      1S   H  
ATOM   1438  HA  ASN    90     -34.585 -21.207  36.450  1.00  0.00      1S   H  
ATOM   1439  HB1 ASN    90     -34.972 -18.614  36.580  1.00  0.00      1S   H  
ATOM   1440  HB2 ASN    90     -34.646 -18.796  38.349  1.00  0.00      1S   H  
ATOM   1441 HD21 ASN    90     -38.165 -19.224  38.656  1.00  0.00      1S   H  
ATOM   1442 HD22 ASN    90     -36.783 -18.225  38.983  1.00  0.00      1S   H  
ATOM   1443  N   LEU    91     -31.878 -19.627  37.439  1.00  1.00      1S   N  
ATOM   1444  CA  LEU    91     -30.571 -19.219  36.987  1.00  1.00      1S   C  
ATOM   1445  C   LEU    91     -29.869 -20.326  36.275  1.00  1.00      1S   C  
ATOM   1446  O   LEU    91     -29.423 -20.104  35.160  1.00  1.00      1S   O  
ATOM   1447  CB  LEU    91     -29.664 -18.701  38.116  1.00  1.00      1S   C  
ATOM   1448  CG  LEU    91     -29.881 -17.208  38.403  1.00  1.00      1S   C  
ATOM   1449  CD1 LEU    91     -29.090 -16.806  39.645  1.00  1.00      1S   C  
ATOM   1450  CD2 LEU    91     -29.468 -16.315  37.217  1.00  1.00      1S   C  
ATOM   1451  HN  LEU    91     -32.032 -19.570  38.425  1.00  0.00      1S   H  
ATOM   1452  HA  LEU    91     -30.722 -18.444  36.254  1.00  0.00      1S   H  
ATOM   1453  HB1 LEU    91     -28.587 -18.830  37.861  1.00  0.00      1S   H  
ATOM   1454  HB2 LEU    91     -29.855 -19.283  39.041  1.00  0.00      1S   H  
ATOM   1455  HG  LEU    91     -30.962 -17.033  38.610  1.00  0.00      1S   H  
ATOM   1456 HD11 LEU    91     -28.021 -17.088  39.543  1.00  0.00      1S   H  
ATOM   1457 HD12 LEU    91     -29.509 -17.288  40.554  1.00  0.00      1S   H  
ATOM   1458 HD13 LEU    91     -29.146 -15.706  39.749  1.00  0.00      1S   H  
ATOM   1459 HD21 LEU    91     -30.145 -16.457  36.350  1.00  0.00      1S   H  
ATOM   1460 HD22 LEU    91     -28.429 -16.552  36.904  1.00  0.00      1S   H  
ATOM   1461 HD23 LEU    91     -29.512 -15.248  37.517  1.00  0.00      1S   H  
ATOM   1462  N   CYS    92     -29.822 -21.546  36.857  1.00  1.00      1S   N  
ATOM   1463  CA  CYS    92     -29.243 -22.718  36.234  1.00  1.00      1S   C  
ATOM   1464  C   CYS    92     -29.925 -23.071  34.940  1.00  1.00      1S   C  
ATOM   1465  O   CYS    92     -29.271 -23.468  33.991  1.00  1.00      1S   O  
ATOM   1466  CB  CYS    92     -29.297 -23.962  37.140  1.00  1.00      1S   C  
ATOM   1467  SG  CYS    92     -28.237 -23.737  38.585  1.00  1.00      1S   S  
ATOM   1468  HN  CYS    92     -30.210 -21.689  37.767  1.00  0.00      1S   H  
ATOM   1469  HA  CYS    92     -28.209 -22.491  36.011  1.00  0.00      1S   H  
ATOM   1470  HB1 CYS    92     -28.946 -24.855  36.577  1.00  0.00      1S   H  
ATOM   1471  HB2 CYS    92     -30.346 -24.150  37.458  1.00  0.00      1S   H  
ATOM   1472  HG1 CYS    92     -28.900 -22.694  39.065  1.00  0.00      1S   H  
ATOM   1473  N   ALA    93     -31.255 -22.906  34.837  1.00  1.00      1S   N  
ATOM   1474  CA  ALA    93     -31.989 -23.187  33.626  1.00  1.00      1S   C  
ATOM   1475  C   ALA    93     -31.666 -22.218  32.512  1.00  1.00      1S   C  
ATOM   1476  O   ALA    93     -31.490 -22.621  31.365  1.00  1.00      1S   O  
ATOM   1477  CB  ALA    93     -33.496 -23.129  33.896  1.00  1.00      1S   C  
ATOM   1478  HN  ALA    93     -31.800 -22.595  35.614  1.00  0.00      1S   H  
ATOM   1479  HA  ALA    93     -31.724 -24.181  33.294  1.00  0.00      1S   H  
ATOM   1480  HB1 ALA    93     -33.789 -22.144  34.314  1.00  0.00      1S   H  
ATOM   1481  HB2 ALA    93     -33.780 -23.918  34.625  1.00  0.00      1S   H  
ATOM   1482  HB3 ALA    93     -34.061 -23.292  32.959  1.00  0.00      1S   H  
ATOM   1483  N   ILE    94     -31.546 -20.912  32.847  1.00  1.00      1S   N  
ATOM   1484  CA  ILE    94     -31.178 -19.838  31.946  1.00  1.00      1S   C  
ATOM   1485  C   ILE    94     -29.760 -20.062  31.448  1.00  1.00      1S   C  
ATOM   1486  O   ILE    94     -29.436 -19.814  30.287  1.00  1.00      1S   O  
ATOM   1487  CB  ILE    94     -31.297 -18.480  32.639  1.00  1.00      1S   C  
ATOM   1488  CG1 ILE    94     -32.750 -18.117  32.990  1.00  1.00      1S   C  
ATOM   1489  CG2 ILE    94     -30.741 -17.392  31.729  1.00  1.00      1S   C  
ATOM   1490  CD  ILE    94     -32.890 -16.889  33.897  1.00  1.00      1S   C  
ATOM   1491  HN  ILE    94     -31.720 -20.621  33.788  1.00  0.00      1S   H  
ATOM   1492  HA  ILE    94     -31.843 -19.869  31.094  1.00  0.00      1S   H  
ATOM   1493  HB  ILE    94     -30.711 -18.492  33.586  1.00  0.00      1S   H  
ATOM   1494 HG11 ILE    94     -33.243 -18.972  33.489  1.00  0.00      1S   H  
ATOM   1495 HG12 ILE    94     -33.301 -17.930  32.044  1.00  0.00      1S   H  
ATOM   1496 HG21 ILE    94     -30.790 -17.701  30.665  1.00  0.00      1S   H  
ATOM   1497 HG22 ILE    94     -29.688 -17.178  32.003  1.00  0.00      1S   H  
ATOM   1498 HG23 ILE    94     -31.324 -16.455  31.820  1.00  0.00      1S   H  
ATOM   1499  HD1 ILE    94     -32.640 -15.955  33.353  1.00  0.00      1S   H  
ATOM   1500  HD2 ILE    94     -32.217 -16.980  34.776  1.00  0.00      1S   H  
ATOM   1501  HD3 ILE    94     -33.935 -16.801  34.261  1.00  0.00      1S   H  
ATOM   1502  N   SER    95     -28.900 -20.597  32.338  1.00  1.00      1S   N  
ATOM   1503  CA  SER    95     -27.524 -20.955  32.089  1.00  1.00      1S   C  
ATOM   1504  C   SER    95     -27.387 -22.010  31.034  1.00  1.00      1S   C  
ATOM   1505  O   SER    95     -26.624 -21.839  30.085  1.00  1.00      1S   O  
ATOM   1506  CB  SER    95     -26.849 -21.520  33.350  1.00  1.00      1S   C  
ATOM   1507  OG  SER    95     -26.981 -20.594  34.419  1.00  1.00      1S   O  
ATOM   1508  HN  SER    95     -29.215 -20.764  33.270  1.00  0.00      1S   H  
ATOM   1509  HA  SER    95     -27.009 -20.068  31.752  1.00  0.00      1S   H  
ATOM   1510  HB1 SER    95     -25.767 -21.688  33.164  1.00  0.00      1S   H  
ATOM   1511  HB2 SER    95     -27.277 -22.480  33.676  1.00  0.00      1S   H  
ATOM   1512  HG1 SER    95     -27.911 -20.552  34.653  1.00  0.00      1S   H  
ATOM   1513  N   ILE    96     -28.155 -23.120  31.186  1.00  1.00      1S   N  
ATOM   1514  CA  ILE    96     -28.184 -24.259  30.287  1.00  1.00      1S   C  
ATOM   1515  C   ILE    96     -28.676 -23.801  28.955  1.00  1.00      1S   C  
ATOM   1516  O   ILE    96     -28.130 -24.190  27.927  1.00  1.00      1S   O  
ATOM   1517  CB  ILE    96     -29.124 -25.378  30.734  1.00  1.00      1S   C  
ATOM   1518  CG1 ILE    96     -28.708 -25.948  32.102  1.00  1.00      1S   C  
ATOM   1519  CG2 ILE    96     -29.154 -26.529  29.698  1.00  1.00      1S   C  
ATOM   1520  CD  ILE    96     -29.830 -26.765  32.751  1.00  1.00      1S   C  
ATOM   1521  HN  ILE    96     -28.764 -23.196  31.974  1.00  0.00      1S   H  
ATOM   1522  HA  ILE    96     -27.174 -24.631  30.185  1.00  0.00      1S   H  
ATOM   1523  HB  ILE    96     -30.153 -24.960  30.835  1.00  0.00      1S   H  
ATOM   1524 HG11 ILE    96     -28.420 -25.130  32.782  1.00  0.00      1S   H  
ATOM   1525 HG12 ILE    96     -27.802 -26.578  31.980  1.00  0.00      1S   H  
ATOM   1526 HG21 ILE    96     -28.137 -26.962  29.588  1.00  0.00      1S   H  
ATOM   1527 HG22 ILE    96     -29.503 -26.193  28.702  1.00  0.00      1S   H  
ATOM   1528 HG23 ILE    96     -29.845 -27.331  30.031  1.00  0.00      1S   H  
ATOM   1529  HD1 ILE    96     -29.963 -27.732  32.220  1.00  0.00      1S   H  
ATOM   1530  HD2 ILE    96     -30.790 -26.207  32.710  1.00  0.00      1S   H  
ATOM   1531  HD3 ILE    96     -29.590 -26.976  33.814  1.00  0.00      1S   H  
ATOM   1532  N   ASP    97     -29.723 -22.940  28.954  1.00  1.00      1S   N  
ATOM   1533  CA  ASP    97     -30.350 -22.436  27.761  1.00  1.00      1S   C  
ATOM   1534  C   ASP    97     -29.318 -21.766  26.919  1.00  1.00      1S   C  
ATOM   1535  O   ASP    97     -29.126 -22.164  25.775  1.00  1.00      1S   O  
ATOM   1536  CB  ASP    97     -31.527 -21.471  28.066  1.00  1.00      1S   C  
ATOM   1537  CG  ASP    97     -32.304 -21.035  26.815  1.00  1.00      1S   C  
ATOM   1538  OD1 ASP    97     -33.404 -20.445  27.014  1.00  1.00      1S   O  
ATOM   1539  OD2 ASP    97     -31.841 -21.269  25.673  1.00  1.00      1S   O1-
ATOM   1540  HN  ASP    97     -30.125 -22.623  29.811  1.00  0.00      1S   H  
ATOM   1541  HA  ASP    97     -30.718 -23.291  27.214  1.00  0.00      1S   H  
ATOM   1542  HB1 ASP    97     -31.168 -20.567  28.596  1.00  0.00      1S   H  
ATOM   1543  HB2 ASP    97     -32.237 -22.001  28.737  1.00  0.00      1S   H  
ATOM   1544  N   ARG    98     -28.586 -20.783  27.481  1.00  1.00      1S   N  
ATOM   1545  CA  ARG    98     -27.672 -20.009  26.693  1.00  1.00      1S   C  
ATOM   1546  C   ARG    98     -26.546 -20.815  26.130  1.00  1.00      1S   C  
ATOM   1547  O   ARG    98     -26.111 -20.625  24.996  1.00  1.00      1S   O  
ATOM   1548  CB  ARG    98     -27.065 -18.842  27.489  1.00  1.00      1S   C  
ATOM   1549  CG  ARG    98     -26.353 -17.760  26.655  1.00  1.00      1S   C  
ATOM   1550  CD  ARG    98     -27.323 -16.885  25.851  1.00  1.00      1S   C  
ATOM   1551  NE  ARG    98     -27.943 -17.708  24.779  1.00  1.00      1S   N  
ATOM   1552  CZ  ARG    98     -28.894 -17.222  23.947  1.00  1.00      1S   C  
ATOM   1553  NH1 ARG    98     -29.486 -18.031  23.034  1.00  1.00      1S   N1+
ATOM   1554  NH2 ARG    98     -29.215 -15.913  24.018  1.00  1.00      1S   N  
ATOM   1555  HN  ARG    98     -28.711 -20.503  28.432  1.00  0.00      1S   H  
ATOM   1556  HA  ARG    98     -28.285 -19.682  25.881  1.00  0.00      1S   H  
ATOM   1557  HB1 ARG    98     -26.369 -19.227  28.267  1.00  0.00      1S   H  
ATOM   1558  HB2 ARG    98     -27.913 -18.369  28.018  1.00  0.00      1S   H  
ATOM   1559  HG1 ARG    98     -25.588 -18.210  25.986  1.00  0.00      1S   H  
ATOM   1560  HG2 ARG    98     -25.810 -17.090  27.360  1.00  0.00      1S   H  
ATOM   1561  HD1 ARG    98     -26.804 -16.044  25.356  1.00  0.00      1S   H  
ATOM   1562  HD2 ARG    98     -28.121 -16.482  26.510  1.00  0.00      1S   H  
ATOM   1563  HE  ARG    98     -27.630 -18.649  24.657  1.00  0.00      1S   H  
ATOM   1564 HH11 ARG    98     -29.233 -18.996  23.004  1.00  0.00      1S   H  
ATOM   1565 HH12 ARG    98     -30.157 -17.668  22.392  1.00  0.00      1S   H  
ATOM   1566 HH21 ARG    98     -28.658 -15.316  24.590  1.00  0.00      1S   H  
ATOM   1567 HH22 ARG    98     -29.910 -15.536  23.411  1.00  0.00      1S   H  
ATOM   1568  N   TYR    99     -26.106 -21.773  26.955  1.00  1.00      1S   N  
ATOM   1569  CA  TYR    99     -25.059 -22.709  26.711  1.00  1.00      1S   C  
ATOM   1570  C   TYR    99     -25.345 -23.648  25.567  1.00  1.00      1S   C  
ATOM   1571  O   TYR    99     -24.502 -23.796  24.686  1.00  1.00      1S   O  
ATOM   1572  CB  TYR    99     -24.804 -23.460  28.036  1.00  1.00      1S   C  
ATOM   1573  CG  TYR    99     -23.807 -24.557  27.891  1.00  1.00      1S   C  
ATOM   1574  CD1 TYR    99     -22.447 -24.264  27.760  1.00  1.00      1S   C  
ATOM   1575  CD2 TYR    99     -24.239 -25.888  27.799  1.00  1.00      1S   C  
ATOM   1576  CE1 TYR    99     -21.523 -25.286  27.562  1.00  1.00      1S   C  
ATOM   1577  CE2 TYR    99     -23.312 -26.916  27.592  1.00  1.00      1S   C  
ATOM   1578  CZ  TYR    99     -21.948 -26.611  27.485  1.00  1.00      1S   C  
ATOM   1579  OH  TYR    99     -20.993 -27.623  27.264  1.00  1.00      1S   O  
ATOM   1580  HN  TYR    99     -26.524 -21.858  27.858  1.00  0.00      1S   H  
ATOM   1581  HA  TYR    99     -24.187 -22.147  26.428  1.00  0.00      1S   H  
ATOM   1582  HB1 TYR    99     -25.748 -23.889  28.425  1.00  0.00      1S   H  
ATOM   1583  HB2 TYR    99     -24.423 -22.747  28.796  1.00  0.00      1S   H  
ATOM   1584  HD1 TYR    99     -22.103 -23.252  27.797  1.00  0.00      1S   H  
ATOM   1585  HD2 TYR    99     -25.293 -26.114  27.861  1.00  0.00      1S   H  
ATOM   1586  HE1 TYR    99     -20.485 -25.047  27.435  1.00  0.00      1S   H  
ATOM   1587  HE2 TYR    99     -23.656 -27.935  27.511  1.00  0.00      1S   H  
ATOM   1588  HH  TYR    99     -21.464 -28.416  27.003  1.00  0.00      1S   H  
ATOM   1589  N   THR   100     -26.521 -24.314  25.534  1.00  1.00      1S   N  
ATOM   1590  CA  THR   100     -26.825 -25.233  24.451  1.00  1.00      1S   C  
ATOM   1591  C   THR   100     -27.113 -24.425  23.198  1.00  1.00      1S   C  
ATOM   1592  O   THR   100     -26.860 -24.866  22.079  1.00  1.00      1S   O  
ATOM   1593  CB  THR   100     -27.974 -26.199  24.739  1.00  1.00      1S   C  
ATOM   1594  CG2 THR   100     -27.703 -27.041  26.002  1.00  1.00      1S   C  
ATOM   1595  OG1 THR   100     -29.225 -25.538  24.884  1.00  1.00      1S   O  
ATOM   1596  HN  THR   100     -27.212 -24.203  26.249  1.00  0.00      1S   H  
ATOM   1597  HA  THR   100     -25.943 -25.833  24.269  1.00  0.00      1S   H  
ATOM   1598  HB  THR   100     -28.062 -26.907  23.886  1.00  0.00      1S   H  
ATOM   1599  HG1 THR   100     -29.031 -24.636  25.149  1.00  0.00      1S   H  
ATOM   1600 HG21 THR   100     -27.665 -26.405  26.909  1.00  0.00      1S   H  
ATOM   1601 HG22 THR   100     -26.740 -27.585  25.910  1.00  0.00      1S   H  
ATOM   1602 HG23 THR   100     -28.514 -27.789  26.139  1.00  0.00      1S   H  
ATOM   1603  N   ALA   101     -27.636 -23.195  23.404  1.00  1.00      1S   N  
ATOM   1604  CA  ALA   101     -28.132 -22.318  22.382  1.00  1.00      1S   C  
ATOM   1605  C   ALA   101     -27.090 -21.771  21.442  1.00  1.00      1S   C  
ATOM   1606  O   ALA   101     -27.328 -21.774  20.236  1.00  1.00      1S   O  
ATOM   1607  CB  ALA   101     -28.897 -21.136  22.983  1.00  1.00      1S   C  
ATOM   1608  HN  ALA   101     -27.783 -22.865  24.335  1.00  0.00      1S   H  
ATOM   1609  HA  ALA   101     -28.831 -22.892  21.790  1.00  0.00      1S   H  
ATOM   1610  HB1 ALA   101     -28.256 -20.562  23.683  1.00  0.00      1S   H  
ATOM   1611  HB2 ALA   101     -29.785 -21.503  23.541  1.00  0.00      1S   H  
ATOM   1612  HB3 ALA   101     -29.264 -20.466  22.178  1.00  0.00      1S   H  
ATOM   1613  N   VAL   102     -25.906 -21.294  21.921  1.00  1.00      1S   N  
ATOM   1614  CA  VAL   102     -24.876 -20.803  21.007  1.00  1.00      1S   C  
ATOM   1615  C   VAL   102     -24.355 -21.963  20.187  1.00  1.00      1S   C  
ATOM   1616  O   VAL   102     -24.122 -21.850  18.986  1.00  1.00      1S   O  
ATOM   1617  CB  VAL   102     -23.635 -20.184  21.674  1.00  1.00      1S   C  
ATOM   1618  CG1 VAL   102     -22.682 -19.604  20.603  1.00  1.00      1S   C  
ATOM   1619  CG2 VAL   102     -24.009 -19.024  22.594  1.00  1.00      1S   C  
ATOM   1620  HN  VAL   102     -25.698 -21.256  22.898  1.00  0.00      1S   H  
ATOM   1621  HA  VAL   102     -25.331 -20.074  20.351  1.00  0.00      1S   H  
ATOM   1622  HB  VAL   102     -23.100 -20.946  22.283  1.00  0.00      1S   H  
ATOM   1623 HG11 VAL   102     -23.215 -18.839  20.003  1.00  0.00      1S   H  
ATOM   1624 HG12 VAL   102     -22.282 -20.385  19.927  1.00  0.00      1S   H  
ATOM   1625 HG13 VAL   102     -21.824 -19.104  21.097  1.00  0.00      1S   H  
ATOM   1626 HG21 VAL   102     -24.879 -19.249  23.240  1.00  0.00      1S   H  
ATOM   1627 HG22 VAL   102     -24.242 -18.156  21.947  1.00  0.00      1S   H  
ATOM   1628 HG23 VAL   102     -23.150 -18.731  23.234  1.00  0.00      1S   H  
ATOM   1629  N   ALA   103     -24.136 -23.095  20.888  1.00  1.00      1S   N  
ATOM   1630  CA  ALA   103     -22.961 -23.901  20.726  1.00  1.00      1S   C  
ATOM   1631  C   ALA   103     -23.114 -25.095  19.820  1.00  1.00      1S   C  
ATOM   1632  O   ALA   103     -22.130 -25.503  19.205  1.00  1.00      1S   O  
ATOM   1633  CB  ALA   103     -22.504 -24.352  22.124  1.00  1.00      1S   C  
ATOM   1634  HN  ALA   103     -24.601 -23.233  21.758  1.00  0.00      1S   H  
ATOM   1635  HA  ALA   103     -22.180 -23.283  20.303  1.00  0.00      1S   H  
ATOM   1636  HB1 ALA   103     -23.305 -24.934  22.629  1.00  0.00      1S   H  
ATOM   1637  HB2 ALA   103     -22.294 -23.453  22.745  1.00  0.00      1S   H  
ATOM   1638  HB3 ALA   103     -21.581 -24.964  22.076  1.00  0.00      1S   H  
ATOM   1639  N   MET   104     -24.320 -25.700  19.707  1.00  1.00      1S   N  
ATOM   1640  CA  MET   104     -24.515 -26.857  18.847  1.00  1.00      1S   C  
ATOM   1641  C   MET   104     -25.776 -26.620  18.036  1.00  1.00      1S   C  
ATOM   1642  O   MET   104     -26.780 -27.297  18.250  1.00  1.00      1S   O  
ATOM   1643  CB  MET   104     -24.616 -28.153  19.678  1.00  1.00      1S   C  
ATOM   1644  CG  MET   104     -23.294 -28.545  20.365  1.00  1.00      1S   C  
ATOM   1645  SD  MET   104     -23.394 -30.005  21.449  1.00  1.00      1S   S  
ATOM   1646  CE  MET   104     -23.760 -31.233  20.162  1.00  1.00      1S   C  
ATOM   1647  HN  MET   104     -25.120 -25.380  20.213  1.00  0.00      1S   H  
ATOM   1648  HA  MET   104     -23.686 -26.987  18.168  1.00  0.00      1S   H  
ATOM   1649  HB1 MET   104     -24.969 -28.989  19.038  1.00  0.00      1S   H  
ATOM   1650  HB2 MET   104     -25.339 -27.987  20.495  1.00  0.00      1S   H  
ATOM   1651  HG1 MET   104     -22.961 -27.680  20.979  1.00  0.00      1S   H  
ATOM   1652  HG2 MET   104     -22.524 -28.707  19.580  1.00  0.00      1S   H  
ATOM   1653  HE1 MET   104     -23.009 -31.183  19.345  1.00  0.00      1S   H  
ATOM   1654  HE2 MET   104     -24.765 -31.070  19.718  1.00  0.00      1S   H  
ATOM   1655  HE3 MET   104     -23.741 -32.261  20.582  1.00  0.00      1S   H  
ATOM   1656  N   PRO   105     -25.793 -25.649  17.122  1.00  1.00      1S   N  
ATOM   1657  CA  PRO   105     -26.755 -24.556  17.199  1.00  1.00      1S   C  
ATOM   1658  C   PRO   105     -28.208 -24.880  16.961  1.00  1.00      1S   C  
ATOM   1659  O   PRO   105     -29.033 -24.553  17.808  1.00  1.00      1S   O  
ATOM   1660  CB  PRO   105     -26.269 -23.544  16.152  1.00  1.00      1S   C  
ATOM   1661  CG  PRO   105     -24.756 -23.753  16.123  1.00  1.00      1S   C  
ATOM   1662  CD  PRO   105     -24.625 -25.263  16.316  1.00  1.00      1S   C  
ATOM   1663  HA  PRO   105     -26.682 -24.135  18.193  1.00  0.00      1S   H  
ATOM   1664  HB1 PRO   105     -26.549 -22.506  16.419  1.00  0.00      1S   H  
ATOM   1665  HB2 PRO   105     -26.661 -23.783  15.140  1.00  0.00      1S   H  
ATOM   1666  HG1 PRO   105     -24.292 -23.401  15.181  1.00  0.00      1S   H  
ATOM   1667  HG2 PRO   105     -24.288 -23.236  16.986  1.00  0.00      1S   H  
ATOM   1668  HD1 PRO   105     -24.708 -25.781  15.335  1.00  0.00      1S   H  
ATOM   1669  HD2 PRO   105     -23.650 -25.511  16.783  1.00  0.00      1S   H  
ATOM   1670  N   MET   106     -28.557 -25.452  15.793  1.00  1.00      1S   N  
ATOM   1671  CA  MET   106     -29.887 -25.337  15.232  1.00  1.00      1S   C  
ATOM   1672  C   MET   106     -30.744 -26.429  15.784  1.00  1.00      1S   C  
ATOM   1673  O   MET   106     -31.908 -26.220  16.130  1.00  1.00      1S   O  
ATOM   1674  CB  MET   106     -29.827 -25.392  13.693  1.00  1.00      1S   C  
ATOM   1675  CG  MET   106     -29.008 -24.221  13.112  1.00  1.00      1S   C  
ATOM   1676  SD  MET   106     -29.685 -22.568  13.478  1.00  1.00      1S   S  
ATOM   1677  CE  MET   106     -31.071 -22.656  12.306  1.00  1.00      1S   C  
ATOM   1678  HN  MET   106     -27.871 -25.859  15.196  1.00  0.00      1S   H  
ATOM   1679  HA  MET   106     -30.320 -24.395  15.542  1.00  0.00      1S   H  
ATOM   1680  HB1 MET   106     -30.854 -25.370  13.269  1.00  0.00      1S   H  
ATOM   1681  HB2 MET   106     -29.347 -26.345  13.376  1.00  0.00      1S   H  
ATOM   1682  HG1 MET   106     -28.927 -24.356  12.012  1.00  0.00      1S   H  
ATOM   1683  HG2 MET   106     -27.974 -24.286  13.512  1.00  0.00      1S   H  
ATOM   1684  HE1 MET   106     -31.808 -23.431  12.606  1.00  0.00      1S   H  
ATOM   1685  HE2 MET   106     -30.707 -22.905  11.285  1.00  0.00      1S   H  
ATOM   1686  HE3 MET   106     -31.604 -21.684  12.248  1.00  0.00      1S   H  
ATOM   1687  N   LEU   107     -30.107 -27.604  15.950  1.00  1.00      1S   N  
ATOM   1688  CA  LEU   107     -30.514 -28.634  16.861  1.00  1.00      1S   C  
ATOM   1689  C   LEU   107     -29.845 -28.450  18.199  1.00  1.00      1S   C  
ATOM   1690  O   LEU   107     -29.246 -29.374  18.745  1.00  1.00      1S   O  
ATOM   1691  CB  LEU   107     -30.188 -30.027  16.290  1.00  1.00      1S   C  
ATOM   1692  CG  LEU   107     -31.142 -30.424  15.145  1.00  1.00      1S   C  
ATOM   1693  CD1 LEU   107     -30.671 -31.725  14.475  1.00  1.00      1S   C  
ATOM   1694  CD2 LEU   107     -32.593 -30.555  15.648  1.00  1.00      1S   C  
ATOM   1695  HN  LEU   107     -29.229 -27.764  15.510  1.00  0.00      1S   H  
ATOM   1696  HA  LEU   107     -31.573 -28.546  17.049  1.00  0.00      1S   H  
ATOM   1697  HB1 LEU   107     -30.270 -30.809  17.076  1.00  0.00      1S   H  
ATOM   1698  HB2 LEU   107     -29.140 -30.026  15.916  1.00  0.00      1S   H  
ATOM   1699  HG  LEU   107     -31.118 -29.623  14.370  1.00  0.00      1S   H  
ATOM   1700 HD11 LEU   107     -30.659 -32.554  15.214  1.00  0.00      1S   H  
ATOM   1701 HD12 LEU   107     -29.646 -31.598  14.066  1.00  0.00      1S   H  
ATOM   1702 HD13 LEU   107     -31.354 -31.997  13.644  1.00  0.00      1S   H  
ATOM   1703 HD21 LEU   107     -33.004 -29.567  15.945  1.00  0.00      1S   H  
ATOM   1704 HD22 LEU   107     -32.631 -31.232  16.528  1.00  0.00      1S   H  
ATOM   1705 HD23 LEU   107     -33.244 -30.970  14.852  1.00  0.00      1S   H  
ATOM   1706  N   TYR   108     -30.035 -27.249  18.789  1.00  1.00      1S   N  
ATOM   1707  CA  TYR   108     -30.634 -27.141  20.098  1.00  1.00      1S   C  
ATOM   1708  C   TYR   108     -31.711 -26.072  20.077  1.00  1.00      1S   C  
ATOM   1709  O   TYR   108     -32.622 -26.134  20.887  1.00  1.00      1S   O  
ATOM   1710  CB  TYR   108     -29.645 -26.846  21.252  1.00  1.00      1S   C  
ATOM   1711  CG  TYR   108     -29.046 -28.134  21.760  1.00  1.00      1S   C  
ATOM   1712  CD1 TYR   108     -27.753 -28.488  21.375  1.00  1.00      1S   C  
ATOM   1713  CD2 TYR   108     -29.747 -28.995  22.624  1.00  1.00      1S   C  
ATOM   1714  CE1 TYR   108     -27.151 -29.665  21.839  1.00  1.00      1S   C  
ATOM   1715  CE2 TYR   108     -29.152 -30.180  23.084  1.00  1.00      1S   C  
ATOM   1716  CZ  TYR   108     -27.849 -30.511  22.704  1.00  1.00      1S   C  
ATOM   1717  OH  TYR   108     -27.259 -31.700  23.186  1.00  1.00      1S   O  
ATOM   1718  HN  TYR   108     -30.050 -26.412  18.249  1.00  0.00      1S   H  
ATOM   1719  HA  TYR   108     -31.160 -28.065  20.308  1.00  0.00      1S   H  
ATOM   1720  HB1 TYR   108     -30.155 -26.372  22.119  1.00  0.00      1S   H  
ATOM   1721  HB2 TYR   108     -28.837 -26.167  20.903  1.00  0.00      1S   H  
ATOM   1722  HD1 TYR   108     -27.252 -27.824  20.697  1.00  0.00      1S   H  
ATOM   1723  HD2 TYR   108     -30.746 -28.734  22.931  1.00  0.00      1S   H  
ATOM   1724  HE1 TYR   108     -26.158 -29.924  21.521  1.00  0.00      1S   H  
ATOM   1725  HE2 TYR   108     -29.683 -30.859  23.727  1.00  0.00      1S   H  
ATOM   1726  HH  TYR   108     -26.389 -31.783  22.789  1.00  0.00      1S   H  
ATOM   1727  N   ASN   109     -31.686 -25.061  19.175  1.00  1.00      1S   N  
ATOM   1728  CA  ASN   109     -32.600 -23.925  19.236  1.00  1.00      1S   C  
ATOM   1729  C   ASN   109     -34.031 -24.202  18.827  1.00  1.00      1S   C  
ATOM   1730  O   ASN   109     -34.940 -23.531  19.315  1.00  1.00      1S   O  
ATOM   1731  CB  ASN   109     -32.111 -22.749  18.363  1.00  1.00      1S   C  
ATOM   1732  CG  ASN   109     -30.908 -22.096  19.050  1.00  1.00      1S   C  
ATOM   1733  ND2 ASN   109     -29.831 -21.826  18.261  1.00  1.00      1S   N  
ATOM   1734  OD1 ASN   109     -30.939 -21.827  20.255  1.00  1.00      1S   O  
ATOM   1735  HN  ASN   109     -30.966 -24.990  18.488  1.00  0.00      1S   H  
ATOM   1736  HA  ASN   109     -32.652 -23.609  20.270  1.00  0.00      1S   H  
ATOM   1737  HB1 ASN   109     -32.898 -21.971  18.256  1.00  0.00      1S   H  
ATOM   1738  HB2 ASN   109     -31.840 -23.126  17.354  1.00  0.00      1S   H  
ATOM   1739 HD21 ASN   109     -28.988 -21.503  18.690  1.00  0.00      1S   H  
ATOM   1740 HD22 ASN   109     -29.850 -22.079  17.295  1.00  0.00      1S   H  
ATOM   1741  N   THR   110     -34.280 -25.204  17.949  1.00  1.00      1S   N  
ATOM   1742  CA  THR   110     -35.623 -25.651  17.595  1.00  1.00      1S   C  
ATOM   1743  C   THR   110     -36.280 -26.233  18.831  1.00  1.00      1S   C  
ATOM   1744  O   THR   110     -37.455 -26.000  19.103  1.00  1.00      1S   O  
ATOM   1745  CB  THR   110     -35.618 -26.689  16.476  1.00  1.00      1S   C  
ATOM   1746  CG2 THR   110     -37.055 -27.104  16.087  1.00  1.00      1S   C  
ATOM   1747  OG1 THR   110     -34.981 -26.156  15.320  1.00  1.00      1S   O  
ATOM   1748  HN  THR   110     -33.529 -25.699  17.518  1.00  0.00      1S   H  
ATOM   1749  HA  THR   110     -36.193 -24.786  17.281  1.00  0.00      1S   H  
ATOM   1750  HB  THR   110     -35.051 -27.592  16.792  1.00  0.00      1S   H  
ATOM   1751  HG1 THR   110     -34.036 -26.167  15.497  1.00  0.00      1S   H  
ATOM   1752 HG21 THR   110     -37.639 -26.222  15.749  1.00  0.00      1S   H  
ATOM   1753 HG22 THR   110     -37.585 -27.575  16.940  1.00  0.00      1S   H  
ATOM   1754 HG23 THR   110     -37.025 -27.844  15.259  1.00  0.00      1S   H  
ATOM   1755  N   ARG   111     -35.478 -26.951  19.651  1.00  1.00      1S   N  
ATOM   1756  CA  ARG   111     -35.853 -27.465  20.948  1.00  1.00      1S   C  
ATOM   1757  C   ARG   111     -36.085 -26.360  21.969  1.00  1.00      1S   C  
ATOM   1758  O   ARG   111     -36.747 -26.591  22.976  1.00  1.00      1S   O  
ATOM   1759  CB  ARG   111     -34.773 -28.450  21.465  1.00  1.00      1S   C  
ATOM   1760  CG  ARG   111     -34.922 -28.944  22.912  1.00  1.00      1S   C  
ATOM   1761  CD  ARG   111     -33.639 -29.579  23.437  1.00  1.00      1S   C  
ATOM   1762  NE  ARG   111     -33.905 -30.019  24.839  1.00  1.00      1S   N  
ATOM   1763  CZ  ARG   111     -32.919 -30.475  25.658  1.00  1.00      1S   C  
ATOM   1764  NH1 ARG   111     -33.217 -30.918  26.906  1.00  1.00      1S   N1+
ATOM   1765  NH2 ARG   111     -31.634 -30.512  25.234  1.00  1.00      1S   N  
ATOM   1766  HN  ARG   111     -34.531 -27.124  19.392  1.00  0.00      1S   H  
ATOM   1767  HA  ARG   111     -36.780 -28.008  20.832  1.00  0.00      1S   H  
ATOM   1768  HB1 ARG   111     -33.780 -27.972  21.396  1.00  0.00      1S   H  
ATOM   1769  HB2 ARG   111     -34.744 -29.331  20.786  1.00  0.00      1S   H  
ATOM   1770  HG1 ARG   111     -35.783 -29.643  22.976  1.00  0.00      1S   H  
ATOM   1771  HG2 ARG   111     -35.113 -28.089  23.596  1.00  0.00      1S   H  
ATOM   1772  HD1 ARG   111     -32.832 -28.813  23.446  1.00  0.00      1S   H  
ATOM   1773  HD2 ARG   111     -33.337 -30.456  22.826  1.00  0.00      1S   H  
ATOM   1774  HE  ARG   111     -34.836 -29.957  25.190  1.00  0.00      1S   H  
ATOM   1775 HH11 ARG   111     -34.169 -31.041  27.171  1.00  0.00      1S   H  
ATOM   1776 HH12 ARG   111     -32.479 -31.222  27.507  1.00  0.00      1S   H  
ATOM   1777 HH21 ARG   111     -31.422 -30.227  24.301  1.00  0.00      1S   H  
ATOM   1778 HH22 ARG   111     -30.922 -30.892  25.819  1.00  0.00      1S   H  
ATOM   1779  N   TYR   112     -35.577 -25.124  21.764  1.00  1.00      1S   N  
ATOM   1780  CA  TYR   112     -35.798 -24.055  22.718  1.00  1.00      1S   C  
ATOM   1781  C   TYR   112     -36.889 -23.110  22.313  1.00  1.00      1S   C  
ATOM   1782  O   TYR   112     -37.428 -22.457  23.189  1.00  1.00      1S   O  
ATOM   1783  CB  TYR   112     -34.524 -23.270  23.094  1.00  1.00      1S   C  
ATOM   1784  CG  TYR   112     -33.853 -23.983  24.239  1.00  1.00      1S   C  
ATOM   1785  CD1 TYR   112     -32.937 -25.016  24.005  1.00  1.00      1S   C  
ATOM   1786  CD2 TYR   112     -34.159 -23.643  25.568  1.00  1.00      1S   C  
ATOM   1787  CE1 TYR   112     -32.307 -25.677  25.062  1.00  1.00      1S   C  
ATOM   1788  CE2 TYR   112     -33.503 -24.274  26.632  1.00  1.00      1S   C  
ATOM   1789  CZ  TYR   112     -32.559 -25.276  26.377  1.00  1.00      1S   C  
ATOM   1790  OH  TYR   112     -31.822 -25.838  27.440  1.00  1.00      1S   O  
ATOM   1791  HN  TYR   112     -35.038 -24.896  20.956  1.00  0.00      1S   H  
ATOM   1792  HA  TYR   112     -36.181 -24.475  23.639  1.00  0.00      1S   H  
ATOM   1793  HB1 TYR   112     -34.759 -22.242  23.448  1.00  0.00      1S   H  
ATOM   1794  HB2 TYR   112     -33.827 -23.202  22.233  1.00  0.00      1S   H  
ATOM   1795  HD1 TYR   112     -32.699 -25.291  22.999  1.00  0.00      1S   H  
ATOM   1796  HD2 TYR   112     -34.874 -22.859  25.772  1.00  0.00      1S   H  
ATOM   1797  HE1 TYR   112     -31.603 -26.468  24.850  1.00  0.00      1S   H  
ATOM   1798  HE2 TYR   112     -33.702 -23.958  27.645  1.00  0.00      1S   H  
ATOM   1799  HH  TYR   112     -30.949 -26.052  27.102  1.00  0.00      1S   H  
ATOM   1800  N   SER   113     -37.362 -23.044  21.041  1.00  1.00      1S   N  
ATOM   1801  CA  SER   113     -38.601 -22.322  20.731  1.00  1.00      1S   C  
ATOM   1802  C   SER   113     -39.783 -23.017  21.377  1.00  1.00      1S   C  
ATOM   1803  O   SER   113     -40.874 -22.462  21.505  1.00  1.00      1S   O  
ATOM   1804  CB  SER   113     -38.905 -22.229  19.210  1.00  1.00      1S   C  
ATOM   1805  OG  SER   113     -39.103 -23.510  18.613  1.00  1.00      1S   O  
ATOM   1806  HN  SER   113     -36.939 -23.541  20.285  1.00  0.00      1S   H  
ATOM   1807  HA  SER   113     -38.522 -21.321  21.133  1.00  0.00      1S   H  
ATOM   1808  HB1 SER   113     -38.055 -21.732  18.698  1.00  0.00      1S   H  
ATOM   1809  HB2 SER   113     -39.818 -21.615  19.046  1.00  0.00      1S   H  
ATOM   1810  HG1 SER   113     -39.254 -23.362  17.677  1.00  0.00      1S   H  
ATOM   1811  N   SER   114     -39.519 -24.281  21.780  1.00  1.00      1S   N  
ATOM   1812  CA  SER   114     -40.421 -25.257  22.293  1.00  1.00      1S   C  
ATOM   1813  C   SER   114     -40.785 -24.847  23.671  1.00  1.00      1S   C  
ATOM   1814  O   SER   114     -40.043 -25.042  24.635  1.00  1.00      1S   O  
ATOM   1815  CB  SER   114     -39.794 -26.660  22.371  1.00  1.00      1S   C  
ATOM   1816  OG  SER   114     -39.303 -27.054  21.096  1.00  1.00      1S   O  
ATOM   1817  HN  SER   114     -38.573 -24.590  21.730  1.00  0.00      1S   H  
ATOM   1818  HA  SER   114     -41.298 -25.274  21.661  1.00  0.00      1S   H  
ATOM   1819  HB1 SER   114     -40.542 -27.407  22.706  1.00  0.00      1S   H  
ATOM   1820  HB2 SER   114     -38.967 -26.669  23.104  1.00  0.00      1S   H  
ATOM   1821  HG1 SER   114     -38.631 -26.413  20.840  1.00  0.00      1S   H  
ATOM   1822  N   LYS   115     -41.984 -24.253  23.770  1.00  1.00      1S   N  
ATOM   1823  CA  LYS   115     -42.519 -23.749  24.998  1.00  1.00      1S   C  
ATOM   1824  C   LYS   115     -42.898 -24.875  25.906  1.00  1.00      1S   C  
ATOM   1825  O   LYS   115     -42.976 -24.675  27.109  1.00  1.00      1S   O  
ATOM   1826  CB  LYS   115     -43.763 -22.886  24.749  1.00  1.00      1S   C  
ATOM   1827  CG  LYS   115     -43.410 -21.578  24.035  1.00  1.00      1S   C  
ATOM   1828  CD  LYS   115     -44.648 -20.718  23.777  1.00  1.00      1S   C  
ATOM   1829  CE  LYS   115     -44.309 -19.446  23.002  1.00  1.00      1S   C  
ATOM   1830  NZ  LYS   115     -45.525 -18.627  22.806  1.00  1.00      1S   N1+
ATOM   1831  HN  LYS   115     -42.538 -24.084  22.959  1.00  0.00      1S   H  
ATOM   1832  HA  LYS   115     -41.759 -23.154  25.486  1.00  0.00      1S   H  
ATOM   1833  HB1 LYS   115     -44.253 -22.629  25.715  1.00  0.00      1S   H  
ATOM   1834  HB2 LYS   115     -44.493 -23.454  24.130  1.00  0.00      1S   H  
ATOM   1835  HG1 LYS   115     -42.916 -21.801  23.064  1.00  0.00      1S   H  
ATOM   1836  HG2 LYS   115     -42.689 -21.006  24.662  1.00  0.00      1S   H  
ATOM   1837  HD1 LYS   115     -45.107 -20.458  24.757  1.00  0.00      1S   H  
ATOM   1838  HD2 LYS   115     -45.384 -21.321  23.198  1.00  0.00      1S   H  
ATOM   1839  HE1 LYS   115     -43.891 -19.690  22.003  1.00  0.00      1S   H  
ATOM   1840  HE2 LYS   115     -43.568 -18.841  23.563  1.00  0.00      1S   H  
ATOM   1841  HZ1 LYS   115     -45.939 -18.404  23.734  1.00  0.00      1S   H  
ATOM   1842  HZ2 LYS   115     -46.213 -19.160  22.237  1.00  0.00      1S   H  
ATOM   1843  HZ3 LYS   115     -45.276 -17.743  22.318  1.00  0.00      1S   H  
ATOM   1844  N   ARG   116     -43.105 -26.095  25.360  1.00  1.00      1S   N  
ATOM   1845  CA  ARG   116     -43.456 -27.272  26.116  1.00  1.00      1S   C  
ATOM   1846  C   ARG   116     -42.390 -27.658  27.100  1.00  1.00      1S   C  
ATOM   1847  O   ARG   116     -42.689 -27.945  28.256  1.00  1.00      1S   O  
ATOM   1848  CB  ARG   116     -43.685 -28.484  25.199  1.00  1.00      1S   C  
ATOM   1849  CG  ARG   116     -44.932 -28.317  24.322  1.00  1.00      1S   C  
ATOM   1850  CD  ARG   116     -45.245 -29.570  23.498  1.00  1.00      1S   C  
ATOM   1851  NE  ARG   116     -44.131 -29.791  22.516  1.00  1.00      1S   N  
ATOM   1852  CZ  ARG   116     -44.092 -29.198  21.288  1.00  1.00      1S   C  
ATOM   1853  NH1 ARG   116     -43.034 -29.431  20.467  1.00  1.00      1S   N1+
ATOM   1854  NH2 ARG   116     -45.092 -28.379  20.870  1.00  1.00      1S   N  
ATOM   1855  HN  ARG   116     -43.015 -26.228  24.377  1.00  0.00      1S   H  
ATOM   1856  HA  ARG   116     -44.361 -27.057  26.667  1.00  0.00      1S   H  
ATOM   1857  HB1 ARG   116     -43.828 -29.401  25.816  1.00  0.00      1S   H  
ATOM   1858  HB2 ARG   116     -42.791 -28.638  24.555  1.00  0.00      1S   H  
ATOM   1859  HG1 ARG   116     -44.807 -27.440  23.650  1.00  0.00      1S   H  
ATOM   1860  HG2 ARG   116     -45.800 -28.109  24.988  1.00  0.00      1S   H  
ATOM   1861  HD1 ARG   116     -46.213 -29.470  22.962  1.00  0.00      1S   H  
ATOM   1862  HD2 ARG   116     -45.298 -30.460  24.163  1.00  0.00      1S   H  
ATOM   1863  HE  ARG   116     -43.368 -30.376  22.784  1.00  0.00      1S   H  
ATOM   1864 HH11 ARG   116     -42.294 -30.031  20.765  1.00  0.00      1S   H  
ATOM   1865 HH12 ARG   116     -43.004 -29.008  19.564  1.00  0.00      1S   H  
ATOM   1866 HH21 ARG   116     -45.869 -28.206  21.472  1.00  0.00      1S   H  
ATOM   1867 HH22 ARG   116     -45.055 -27.967  19.963  1.00  0.00      1S   H  
ATOM   1868  N   ARG   117     -41.109 -27.646  26.665  1.00  1.00      1S   N  
ATOM   1869  CA  ARG   117     -39.994 -28.007  27.505  1.00  1.00      1S   C  
ATOM   1870  C   ARG   117     -39.823 -27.003  28.599  1.00  1.00      1S   C  
ATOM   1871  O   ARG   117     -39.601 -27.361  29.751  1.00  1.00      1S   O  
ATOM   1872  CB  ARG   117     -38.669 -28.046  26.727  1.00  1.00      1S   C  
ATOM   1873  CG  ARG   117     -37.481 -28.442  27.613  1.00  1.00      1S   C  
ATOM   1874  CD  ARG   117     -36.166 -28.422  26.847  1.00  1.00      1S   C  
ATOM   1875  NE  ARG   117     -35.058 -28.637  27.830  1.00  1.00      1S   N  
ATOM   1876  CZ  ARG   117     -34.520 -27.636  28.580  1.00  1.00      1S   C  
ATOM   1877  NH1 ARG   117     -33.478 -27.916  29.407  1.00  1.00      1S   N1+
ATOM   1878  NH2 ARG   117     -35.006 -26.371  28.518  1.00  1.00      1S   N  
ATOM   1879  HN  ARG   117     -40.880 -27.376  25.733  1.00  0.00      1S   H  
ATOM   1880  HA  ARG   117     -40.194 -28.974  27.946  1.00  0.00      1S   H  
ATOM   1881  HB1 ARG   117     -38.468 -27.049  26.272  1.00  0.00      1S   H  
ATOM   1882  HB2 ARG   117     -38.760 -28.779  25.896  1.00  0.00      1S   H  
ATOM   1883  HG1 ARG   117     -37.662 -29.453  28.041  1.00  0.00      1S   H  
ATOM   1884  HG2 ARG   117     -37.396 -27.729  28.464  1.00  0.00      1S   H  
ATOM   1885  HD1 ARG   117     -36.014 -27.458  26.314  1.00  0.00      1S   H  
ATOM   1886  HD2 ARG   117     -36.155 -29.251  26.108  1.00  0.00      1S   H  
ATOM   1887  HE  ARG   117     -34.687 -29.552  27.951  1.00  0.00      1S   H  
ATOM   1888 HH11 ARG   117     -33.059 -27.181  29.937  1.00  0.00      1S   H  
ATOM   1889 HH12 ARG   117     -33.136 -28.850  29.485  1.00  0.00      1S   H  
ATOM   1890 HH21 ARG   117     -35.767 -26.165  27.906  1.00  0.00      1S   H  
ATOM   1891 HH22 ARG   117     -34.591 -25.653  29.072  1.00  0.00      1S   H  
ATOM   1892  N   VAL   118     -39.950 -25.712  28.242  1.00  1.00      1S   N  
ATOM   1893  CA  VAL   118     -39.850 -24.596  29.140  1.00  1.00      1S   C  
ATOM   1894  C   VAL   118     -40.913 -24.707  30.191  1.00  1.00      1S   C  
ATOM   1895  O   VAL   118     -40.616 -24.618  31.369  1.00  1.00      1S   O  
ATOM   1896  CB  VAL   118     -39.945 -23.311  28.339  1.00  1.00      1S   C  
ATOM   1897  CG1 VAL   118     -40.126 -22.057  29.205  1.00  1.00      1S   C  
ATOM   1898  CG2 VAL   118     -38.655 -23.230  27.512  1.00  1.00      1S   C  
ATOM   1899  HN  VAL   118     -40.139 -25.469  27.293  1.00  0.00      1S   H  
ATOM   1900  HA  VAL   118     -38.891 -24.644  29.638  1.00  0.00      1S   H  
ATOM   1901  HB  VAL   118     -40.819 -23.373  27.652  1.00  0.00      1S   H  
ATOM   1902 HG11 VAL   118     -39.186 -21.473  29.284  1.00  0.00      1S   H  
ATOM   1903 HG12 VAL   118     -40.437 -22.339  30.219  1.00  0.00      1S   H  
ATOM   1904 HG13 VAL   118     -40.919 -21.399  28.791  1.00  0.00      1S   H  
ATOM   1905 HG21 VAL   118     -38.882 -23.274  26.426  1.00  0.00      1S   H  
ATOM   1906 HG22 VAL   118     -37.941 -24.042  27.761  1.00  0.00      1S   H  
ATOM   1907 HG23 VAL   118     -38.137 -22.277  27.739  1.00  0.00      1S   H  
ATOM   1908  N   THR   119     -42.172 -24.959  29.806  1.00  1.00      1S   N  
ATOM   1909  CA  THR   119     -43.296 -25.065  30.710  1.00  1.00      1S   C  
ATOM   1910  C   THR   119     -43.084 -26.142  31.751  1.00  1.00      1S   C  
ATOM   1911  O   THR   119     -43.275 -25.888  32.937  1.00  1.00      1S   O  
ATOM   1912  CB  THR   119     -44.579 -25.318  29.944  1.00  1.00      1S   C  
ATOM   1913  CG2 THR   119     -45.785 -25.455  30.891  1.00  1.00      1S   C  
ATOM   1914  OG1 THR   119     -44.829 -24.222  29.074  1.00  1.00      1S   O  
ATOM   1915  HN  THR   119     -42.389 -25.057  28.836  1.00  0.00      1S   H  
ATOM   1916  HA  THR   119     -43.374 -24.121  31.233  1.00  0.00      1S   H  
ATOM   1917  HB  THR   119     -44.486 -26.239  29.327  1.00  0.00      1S   H  
ATOM   1918  HG1 THR   119     -44.159 -24.273  28.382  1.00  0.00      1S   H  
ATOM   1919 HG21 THR   119     -45.843 -24.580  31.571  1.00  0.00      1S   H  
ATOM   1920 HG22 THR   119     -45.712 -26.380  31.499  1.00  0.00      1S   H  
ATOM   1921 HG23 THR   119     -46.725 -25.509  30.301  1.00  0.00      1S   H  
ATOM   1922  N   VAL   120     -42.640 -27.354  31.335  1.00  1.00      1S   N  
ATOM   1923  CA  VAL   120     -42.399 -28.470  32.227  1.00  1.00      1S   C  
ATOM   1924  C   VAL   120     -41.214 -28.166  33.106  1.00  1.00      1S   C  
ATOM   1925  O   VAL   120     -41.314 -28.261  34.323  1.00  1.00      1S   O  
ATOM   1926  CB  VAL   120     -42.202 -29.790  31.484  1.00  1.00      1S   C  
ATOM   1927  CG1 VAL   120     -41.848 -30.930  32.458  1.00  1.00      1S   C  
ATOM   1928  CG2 VAL   120     -43.510 -30.137  30.749  1.00  1.00      1S   C  
ATOM   1929  HN  VAL   120     -42.458 -27.530  30.369  1.00  0.00      1S   H  
ATOM   1930  HA  VAL   120     -43.263 -28.569  32.871  1.00  0.00      1S   H  
ATOM   1931  HB  VAL   120     -41.383 -29.688  30.737  1.00  0.00      1S   H  
ATOM   1932 HG11 VAL   120     -42.583 -30.958  33.290  1.00  0.00      1S   H  
ATOM   1933 HG12 VAL   120     -40.828 -30.797  32.872  1.00  0.00      1S   H  
ATOM   1934 HG13 VAL   120     -41.878 -31.909  31.935  1.00  0.00      1S   H  
ATOM   1935 HG21 VAL   120     -43.782 -29.357  30.012  1.00  0.00      1S   H  
ATOM   1936 HG22 VAL   120     -44.342 -30.241  31.479  1.00  0.00      1S   H  
ATOM   1937 HG23 VAL   120     -43.395 -31.103  30.212  1.00  0.00      1S   H  
ATOM   1938  N   MET   121     -40.073 -27.744  32.520  1.00  1.00      1S   N  
ATOM   1939  CA  MET   121     -38.859 -27.446  33.244  1.00  1.00      1S   C  
ATOM   1940  C   MET   121     -39.065 -26.351  34.267  1.00  1.00      1S   C  
ATOM   1941  O   MET   121     -38.711 -26.544  35.423  1.00  1.00      1S   O  
ATOM   1942  CB  MET   121     -37.702 -27.049  32.299  1.00  1.00      1S   C  
ATOM   1943  CG  MET   121     -36.368 -26.775  33.021  1.00  1.00      1S   C  
ATOM   1944  SD  MET   121     -35.029 -26.191  31.944  1.00  1.00      1S   S  
ATOM   1945  CE  MET   121     -35.776 -24.596  31.495  1.00  1.00      1S   C  
ATOM   1946  HN  MET   121     -40.016 -27.631  31.528  1.00  0.00      1S   H  
ATOM   1947  HA  MET   121     -38.575 -28.346  33.772  1.00  0.00      1S   H  
ATOM   1948  HB1 MET   121     -38.015 -26.159  31.713  1.00  0.00      1S   H  
ATOM   1949  HB2 MET   121     -37.542 -27.879  31.575  1.00  0.00      1S   H  
ATOM   1950  HG1 MET   121     -36.056 -27.714  33.529  1.00  0.00      1S   H  
ATOM   1951  HG2 MET   121     -36.526 -26.014  33.814  1.00  0.00      1S   H  
ATOM   1952  HE1 MET   121     -36.086 -24.040  32.406  1.00  0.00      1S   H  
ATOM   1953  HE2 MET   121     -36.670 -24.724  30.850  1.00  0.00      1S   H  
ATOM   1954  HE3 MET   121     -35.048 -23.964  30.943  1.00  0.00      1S   H  
ATOM   1955  N   ILE   122     -39.669 -25.200  33.880  1.00  1.00      1S   N  
ATOM   1956  CA  ILE   122     -39.875 -24.026  34.714  1.00  1.00      1S   C  
ATOM   1957  C   ILE   122     -40.820 -24.322  35.837  1.00  1.00      1S   C  
ATOM   1958  O   ILE   122     -40.573 -23.950  36.979  1.00  1.00      1S   O  
ATOM   1959  CB  ILE   122     -40.431 -22.818  33.956  1.00  1.00      1S   C  
ATOM   1960  CG1 ILE   122     -39.378 -22.325  32.956  1.00  1.00      1S   C  
ATOM   1961  CG2 ILE   122     -40.772 -21.647  34.914  1.00  1.00      1S   C  
ATOM   1962  CD  ILE   122     -39.806 -21.052  32.219  1.00  1.00      1S   C  
ATOM   1963  HN  ILE   122     -39.997 -25.101  32.940  1.00  0.00      1S   H  
ATOM   1964  HA  ILE   122     -38.918 -23.764  35.143  1.00  0.00      1S   H  
ATOM   1965  HB  ILE   122     -41.352 -23.110  33.404  1.00  0.00      1S   H  
ATOM   1966 HG11 ILE   122     -39.108 -23.111  32.225  1.00  0.00      1S   H  
ATOM   1967 HG12 ILE   122     -38.468 -22.132  33.554  1.00  0.00      1S   H  
ATOM   1968 HG21 ILE   122     -39.856 -21.319  35.451  1.00  0.00      1S   H  
ATOM   1969 HG22 ILE   122     -41.546 -21.925  35.652  1.00  0.00      1S   H  
ATOM   1970 HG23 ILE   122     -41.185 -20.780  34.361  1.00  0.00      1S   H  
ATOM   1971  HD1 ILE   122     -39.827 -20.169  32.888  1.00  0.00      1S   H  
ATOM   1972  HD2 ILE   122     -40.827 -21.185  31.799  1.00  0.00      1S   H  
ATOM   1973  HD3 ILE   122     -39.096 -20.828  31.396  1.00  0.00      1S   H  
ATOM   1974  N   SER   123     -41.953 -24.995  35.560  1.00  1.00      1S   N  
ATOM   1975  CA  SER   123     -42.924 -25.277  36.593  1.00  1.00      1S   C  
ATOM   1976  C   SER   123     -42.371 -26.242  37.618  1.00  1.00      1S   C  
ATOM   1977  O   SER   123     -42.652 -26.120  38.806  1.00  1.00      1S   O  
ATOM   1978  CB  SER   123     -44.278 -25.763  36.037  1.00  1.00      1S   C  
ATOM   1979  OG  SER   123     -44.161 -27.009  35.362  1.00  1.00      1S   O  
ATOM   1980  HN  SER   123     -42.174 -25.297  34.635  1.00  0.00      1S   H  
ATOM   1981  HA  SER   123     -43.132 -24.354  37.106  1.00  0.00      1S   H  
ATOM   1982  HB1 SER   123     -44.665 -25.006  35.319  1.00  0.00      1S   H  
ATOM   1983  HB2 SER   123     -45.013 -25.863  36.865  1.00  0.00      1S   H  
ATOM   1984  HG1 SER   123     -43.728 -26.815  34.524  1.00  0.00      1S   H  
ATOM   1985  N   ILE   124     -41.517 -27.193  37.177  1.00  1.00      1S   N  
ATOM   1986  CA  ILE   124     -40.842 -28.139  38.039  1.00  1.00      1S   C  
ATOM   1987  C   ILE   124     -39.757 -27.449  38.836  1.00  1.00      1S   C  
ATOM   1988  O   ILE   124     -39.536 -27.810  39.988  1.00  1.00      1S   O  
ATOM   1989  CB  ILE   124     -40.297 -29.330  37.265  1.00  1.00      1S   C  
ATOM   1990  CG1 ILE   124     -41.477 -30.167  36.716  1.00  1.00      1S   C  
ATOM   1991  CG2 ILE   124     -39.383 -30.209  38.150  1.00  1.00      1S   C  
ATOM   1992  CD  ILE   124     -41.013 -31.228  35.718  1.00  1.00      1S   C  
ATOM   1993  HN  ILE   124     -41.317 -27.285  36.203  1.00  0.00      1S   H  
ATOM   1994  HA  ILE   124     -41.570 -28.510  38.747  1.00  0.00      1S   H  
ATOM   1995  HB  ILE   124     -39.699 -28.956  36.403  1.00  0.00      1S   H  
ATOM   1996 HG11 ILE   124     -42.207 -29.502  36.206  1.00  0.00      1S   H  
ATOM   1997 HG12 ILE   124     -42.012 -30.653  37.559  1.00  0.00      1S   H  
ATOM   1998 HG21 ILE   124     -39.919 -30.499  39.078  1.00  0.00      1S   H  
ATOM   1999 HG22 ILE   124     -38.452 -29.671  38.423  1.00  0.00      1S   H  
ATOM   2000 HG23 ILE   124     -39.081 -31.132  37.616  1.00  0.00      1S   H  
ATOM   2001  HD1 ILE   124     -40.422 -32.022  36.218  1.00  0.00      1S   H  
ATOM   2002  HD2 ILE   124     -40.374 -30.755  34.942  1.00  0.00      1S   H  
ATOM   2003  HD3 ILE   124     -41.887 -31.703  35.226  1.00  0.00      1S   H  
ATOM   2004  N   VAL   125     -39.094 -26.398  38.280  1.00  1.00      1S   N  
ATOM   2005  CA  VAL   125     -38.205 -25.502  39.011  1.00  1.00      1S   C  
ATOM   2006  C   VAL   125     -38.935 -24.931  40.213  1.00  1.00      1S   C  
ATOM   2007  O   VAL   125     -38.418 -24.962  41.328  1.00  1.00      1S   O  
ATOM   2008  CB  VAL   125     -37.632 -24.366  38.148  1.00  1.00      1S   C  
ATOM   2009  CG1 VAL   125     -37.099 -23.198  39.001  1.00  1.00      1S   C  
ATOM   2010  CG2 VAL   125     -36.552 -24.904  37.187  1.00  1.00      1S   C  
ATOM   2011  HN  VAL   125     -39.231 -26.164  37.318  1.00  0.00      1S   H  
ATOM   2012  HA  VAL   125     -37.383 -26.095  39.386  1.00  0.00      1S   H  
ATOM   2013  HB  VAL   125     -38.424 -23.935  37.510  1.00  0.00      1S   H  
ATOM   2014 HG11 VAL   125     -36.731 -23.562  39.978  1.00  0.00      1S   H  
ATOM   2015 HG12 VAL   125     -37.897 -22.450  39.191  1.00  0.00      1S   H  
ATOM   2016 HG13 VAL   125     -36.265 -22.692  38.474  1.00  0.00      1S   H  
ATOM   2017 HG21 VAL   125     -36.905 -25.793  36.636  1.00  0.00      1S   H  
ATOM   2018 HG22 VAL   125     -35.636 -25.193  37.738  1.00  0.00      1S   H  
ATOM   2019 HG23 VAL   125     -36.287 -24.118  36.447  1.00  0.00      1S   H  
ATOM   2020  N   TRP   126     -40.184 -24.449  40.013  1.00  1.00      1S   N  
ATOM   2021  CA  TRP   126     -41.006 -23.896  41.066  1.00  1.00      1S   C  
ATOM   2022  C   TRP   126     -41.347 -24.907  42.154  1.00  1.00      1S   C  
ATOM   2023  O   TRP   126     -41.319 -24.568  43.335  1.00  1.00      1S   O  
ATOM   2024  CB  TRP   126     -42.311 -23.266  40.509  1.00  1.00      1S   C  
ATOM   2025  CG  TRP   126     -42.092 -22.007  39.689  1.00  1.00      1S   C  
ATOM   2026  CD1 TRP   126     -42.263 -21.785  38.351  1.00  1.00      1S   C  
ATOM   2027  CD2 TRP   126     -41.716 -20.743  40.256  1.00  1.00      1S   C  
ATOM   2028  CE2 TRP   126     -41.684 -19.812  39.196  1.00  1.00      1S   C  
ATOM   2029  CE3 TRP   126     -41.440 -20.357  41.562  1.00  1.00      1S   C  
ATOM   2030  NE1 TRP   126     -41.999 -20.476  38.040  1.00  1.00      1S   N  
ATOM   2031  CZ2 TRP   126     -41.405 -18.479  39.433  1.00  1.00      1S   C  
ATOM   2032  CZ3 TRP   126     -41.138 -19.009  41.788  1.00  1.00      1S   C  
ATOM   2033  CH2 TRP   126     -41.133 -18.082  40.740  1.00  1.00      1S   C  
ATOM   2034  HN  TRP   126     -40.588 -24.445  39.099  1.00  0.00      1S   H  
ATOM   2035  HA  TRP   126     -40.426 -23.114  41.537  1.00  0.00      1S   H  
ATOM   2036  HB1 TRP   126     -42.973 -22.982  41.356  1.00  0.00      1S   H  
ATOM   2037  HB2 TRP   126     -42.855 -24.004  39.887  1.00  0.00      1S   H  
ATOM   2038  HD1 TRP   126     -42.585 -22.515  37.633  1.00  0.00      1S   H  
ATOM   2039  HE1 TRP   126     -42.007 -20.086  37.145  1.00  0.00      1S   H  
ATOM   2040  HE3 TRP   126     -41.466 -21.049  42.389  1.00  0.00      1S   H  
ATOM   2041  HZ2 TRP   126     -41.455 -17.741  38.657  1.00  0.00      1S   H  
ATOM   2042  HZ3 TRP   126     -40.928 -18.675  42.784  1.00  0.00      1S   H  
ATOM   2043  HH2 TRP   126     -40.955 -17.040  40.935  1.00  0.00      1S   H  
ATOM   2044  N   VAL   127     -41.656 -26.175  41.786  1.00  1.00      1S   N  
ATOM   2045  CA  VAL   127     -42.065 -27.226  42.706  1.00  1.00      1S   C  
ATOM   2046  C   VAL   127     -40.913 -27.765  43.511  1.00  1.00      1S   C  
ATOM   2047  O   VAL   127     -41.002 -27.905  44.730  1.00  1.00      1S   O  
ATOM   2048  CB  VAL   127     -42.698 -28.400  41.959  1.00  1.00      1S   C  
ATOM   2049  CG1 VAL   127     -42.904 -29.642  42.863  1.00  1.00      1S   C  
ATOM   2050  CG2 VAL   127     -44.045 -27.922  41.390  1.00  1.00      1S   C  
ATOM   2051  HN  VAL   127     -41.658 -26.431  40.822  1.00  0.00      1S   H  
ATOM   2052  HA  VAL   127     -42.785 -26.810  43.397  1.00  0.00      1S   H  
ATOM   2053  HB  VAL   127     -42.041 -28.697  41.110  1.00  0.00      1S   H  
ATOM   2054 HG11 VAL   127     -43.419 -29.358  43.804  1.00  0.00      1S   H  
ATOM   2055 HG12 VAL   127     -41.936 -30.125  43.115  1.00  0.00      1S   H  
ATOM   2056 HG13 VAL   127     -43.524 -30.396  42.333  1.00  0.00      1S   H  
ATOM   2057 HG21 VAL   127     -43.912 -27.057  40.711  1.00  0.00      1S   H  
ATOM   2058 HG22 VAL   127     -44.722 -27.618  42.217  1.00  0.00      1S   H  
ATOM   2059 HG23 VAL   127     -44.529 -28.743  40.820  1.00  0.00      1S   H  
ATOM   2060  N   LEU   128     -39.817 -28.135  42.820  1.00  1.00      1S   N  
ATOM   2061  CA  LEU   128     -38.767 -28.961  43.357  1.00  1.00      1S   C  
ATOM   2062  C   LEU   128     -37.989 -28.236  44.402  1.00  1.00      1S   C  
ATOM   2063  O   LEU   128     -37.558 -28.818  45.392  1.00  1.00      1S   O  
ATOM   2064  CB  LEU   128     -37.771 -29.378  42.257  1.00  1.00      1S   C  
ATOM   2065  CG  LEU   128     -36.598 -30.260  42.744  1.00  1.00      1S   C  
ATOM   2066  CD1 LEU   128     -37.086 -31.529  43.470  1.00  1.00      1S   C  
ATOM   2067  CD2 LEU   128     -35.662 -30.600  41.576  1.00  1.00      1S   C  
ATOM   2068  HN  LEU   128     -39.742 -27.939  41.843  1.00  0.00      1S   H  
ATOM   2069  HA  LEU   128     -39.229 -29.832  43.801  1.00  0.00      1S   H  
ATOM   2070  HB1 LEU   128     -37.357 -28.464  41.774  1.00  0.00      1S   H  
ATOM   2071  HB2 LEU   128     -38.331 -29.936  41.475  1.00  0.00      1S   H  
ATOM   2072  HG  LEU   128     -35.991 -29.671  43.471  1.00  0.00      1S   H  
ATOM   2073 HD11 LEU   128     -37.797 -32.090  42.828  1.00  0.00      1S   H  
ATOM   2074 HD12 LEU   128     -37.597 -31.271  44.420  1.00  0.00      1S   H  
ATOM   2075 HD13 LEU   128     -36.226 -32.187  43.714  1.00  0.00      1S   H  
ATOM   2076 HD21 LEU   128     -35.285 -29.668  41.104  1.00  0.00      1S   H  
ATOM   2077 HD22 LEU   128     -36.204 -31.195  40.811  1.00  0.00      1S   H  
ATOM   2078 HD23 LEU   128     -34.794 -31.189  41.941  1.00  0.00      1S   H  
ATOM   2079  N   SER   129     -37.806 -26.922  44.203  1.00  1.00      1S   N  
ATOM   2080  CA  SER   129     -37.060 -26.077  45.089  1.00  1.00      1S   C  
ATOM   2081  C   SER   129     -37.694 -26.005  46.445  1.00  1.00      1S   C  
ATOM   2082  O   SER   129     -37.014 -26.075  47.466  1.00  1.00      1S   O  
ATOM   2083  CB  SER   129     -36.957 -24.657  44.509  1.00  1.00      1S   C  
ATOM   2084  OG  SER   129     -38.189 -23.954  44.415  1.00  1.00      1S   O  
ATOM   2085  HN  SER   129     -38.187 -26.467  43.400  1.00  0.00      1S   H  
ATOM   2086  HA  SER   129     -36.073 -26.506  45.198  1.00  0.00      1S   H  
ATOM   2087  HB1 SER   129     -36.532 -24.698  43.502  1.00  0.00      1S   H  
ATOM   2088  HB2 SER   129     -36.264 -24.072  45.110  1.00  0.00      1S   H  
ATOM   2089  HG1 SER   129     -37.951 -23.027  44.326  1.00  0.00      1S   H  
ATOM   2090  N   PHE   130     -39.045 -25.923  46.448  1.00  1.00      1S   N  
ATOM   2091  CA  PHE   130     -39.873 -25.953  47.619  1.00  1.00      1S   C  
ATOM   2092  C   PHE   130     -39.678 -27.279  48.297  1.00  1.00      1S   C  
ATOM   2093  O   PHE   130     -39.534 -27.318  49.508  1.00  1.00      1S   O  
ATOM   2094  CB  PHE   130     -41.372 -25.760  47.275  1.00  1.00      1S   C  
ATOM   2095  CG  PHE   130     -42.209 -25.645  48.524  1.00  1.00      1S   C  
ATOM   2096  CD1 PHE   130     -42.435 -24.391  49.096  1.00  1.00      1S   C  
ATOM   2097  CD2 PHE   130     -42.750 -26.780  49.154  1.00  1.00      1S   C  
ATOM   2098  CE1 PHE   130     -43.256 -24.247  50.212  1.00  1.00      1S   C  
ATOM   2099  CE2 PHE   130     -43.498 -26.651  50.333  1.00  1.00      1S   C  
ATOM   2100  CZ  PHE   130     -43.767 -25.379  50.853  1.00  1.00      1S   C  
ATOM   2101  HN  PHE   130     -39.538 -25.859  45.582  1.00  0.00      1S   H  
ATOM   2102  HA  PHE   130     -39.536 -25.164  48.277  1.00  0.00      1S   H  
ATOM   2103  HB1 PHE   130     -41.761 -26.605  46.671  1.00  0.00      1S   H  
ATOM   2104  HB2 PHE   130     -41.499 -24.828  46.683  1.00  0.00      1S   H  
ATOM   2105  HD1 PHE   130     -41.965 -23.527  48.676  1.00  0.00      1S   H  
ATOM   2106  HD2 PHE   130     -42.565 -27.762  48.744  1.00  0.00      1S   H  
ATOM   2107  HE1 PHE   130     -43.496 -23.259  50.566  1.00  0.00      1S   H  
ATOM   2108  HE2 PHE   130     -43.881 -27.529  50.829  1.00  0.00      1S   H  
ATOM   2109  HZ  PHE   130     -44.365 -25.269  51.745  1.00  0.00      1S   H  
ATOM   2110  N   THR   131     -39.640 -28.384  47.522  1.00  1.00      1S   N  
ATOM   2111  CA  THR   131     -39.469 -29.729  48.028  1.00  1.00      1S   C  
ATOM   2112  C   THR   131     -38.130 -29.923  48.708  1.00  1.00      1S   C  
ATOM   2113  O   THR   131     -38.090 -30.511  49.775  1.00  1.00      1S   O  
ATOM   2114  CB  THR   131     -39.671 -30.786  46.956  1.00  1.00      1S   C  
ATOM   2115  CG2 THR   131     -39.493 -32.207  47.532  1.00  1.00      1S   C  
ATOM   2116  OG1 THR   131     -40.982 -30.669  46.415  1.00  1.00      1S   O  
ATOM   2117  HN  THR   131     -39.743 -28.304  46.533  1.00  0.00      1S   H  
ATOM   2118  HA  THR   131     -40.231 -29.873  48.784  1.00  0.00      1S   H  
ATOM   2119  HB  THR   131     -38.948 -30.648  46.126  1.00  0.00      1S   H  
ATOM   2120  HG1 THR   131     -41.019 -29.820  45.967  1.00  0.00      1S   H  
ATOM   2121 HG21 THR   131     -40.127 -32.343  48.433  1.00  0.00      1S   H  
ATOM   2122 HG22 THR   131     -38.434 -32.389  47.813  1.00  0.00      1S   H  
ATOM   2123 HG23 THR   131     -39.777 -32.969  46.777  1.00  0.00      1S   H  
ATOM   2124  N   ILE   132     -36.995 -29.429  48.156  1.00  1.00      1S   N  
ATOM   2125  CA  ILE   132     -35.678 -29.555  48.776  1.00  1.00      1S   C  
ATOM   2126  C   ILE   132     -35.643 -28.772  50.073  1.00  1.00      1S   C  
ATOM   2127  O   ILE   132     -35.080 -29.207  51.077  1.00  1.00      1S   O  
ATOM   2128  CB  ILE   132     -34.553 -29.073  47.855  1.00  1.00      1S   C  
ATOM   2129  CG1 ILE   132     -34.497 -29.947  46.578  1.00  1.00      1S   C  
ATOM   2130  CG2 ILE   132     -33.183 -29.088  48.583  1.00  1.00      1S   C  
ATOM   2131  CD  ILE   132     -33.545 -29.397  45.509  1.00  1.00      1S   C  
ATOM   2132  HN  ILE   132     -37.019 -28.966  47.271  1.00  0.00      1S   H  
ATOM   2133  HA  ILE   132     -35.519 -30.599  49.013  1.00  0.00      1S   H  
ATOM   2134  HB  ILE   132     -34.772 -28.026  47.545  1.00  0.00      1S   H  
ATOM   2135 HG11 ILE   132     -35.509 -30.021  46.129  1.00  0.00      1S   H  
ATOM   2136 HG12 ILE   132     -34.181 -30.976  46.857  1.00  0.00      1S   H  
ATOM   2137 HG21 ILE   132     -32.947 -30.115  48.933  1.00  0.00      1S   H  
ATOM   2138 HG22 ILE   132     -33.172 -28.402  49.454  1.00  0.00      1S   H  
ATOM   2139 HG23 ILE   132     -32.374 -28.755  47.902  1.00  0.00      1S   H  
ATOM   2140  HD1 ILE   132     -32.490 -29.450  45.851  1.00  0.00      1S   H  
ATOM   2141  HD2 ILE   132     -33.792 -28.337  45.284  1.00  0.00      1S   H  
ATOM   2142  HD3 ILE   132     -33.636 -29.987  44.573  1.00  0.00      1S   H  
ATOM   2143  N   SER   133     -36.288 -27.592  50.067  1.00  1.00      1S   N  
ATOM   2144  CA  SER   133     -36.374 -26.689  51.186  1.00  1.00      1S   C  
ATOM   2145  C   SER   133     -37.289 -27.202  52.284  1.00  1.00      1S   C  
ATOM   2146  O   SER   133     -37.042 -26.955  53.459  1.00  1.00      1S   O  
ATOM   2147  CB  SER   133     -36.885 -25.322  50.695  1.00  1.00      1S   C  
ATOM   2148  OG  SER   133     -35.967 -24.784  49.753  1.00  1.00      1S   O  
ATOM   2149  HN  SER   133     -36.726 -27.269  49.230  1.00  0.00      1S   H  
ATOM   2150  HA  SER   133     -35.382 -26.571  51.602  1.00  0.00      1S   H  
ATOM   2151  HB1 SER   133     -36.985 -24.609  51.541  1.00  0.00      1S   H  
ATOM   2152  HB2 SER   133     -37.871 -25.428  50.195  1.00  0.00      1S   H  
ATOM   2153  HG1 SER   133     -36.231 -25.112  48.886  1.00  0.00      1S   H  
ATOM   2154  N   CYS   134     -38.366 -27.934  51.920  1.00  1.00      1S   N  
ATOM   2155  CA  CYS   134     -39.418 -28.444  52.781  1.00  1.00      1S   C  
ATOM   2156  C   CYS   134     -38.935 -29.420  53.859  1.00  1.00      1S   C  
ATOM   2157  O   CYS   134     -39.306 -29.172  55.006  1.00  1.00      1S   O  
ATOM   2158  CB  CYS   134     -40.603 -29.006  51.947  1.00  1.00      1S   C  
ATOM   2159  SG  CYS   134     -42.019 -29.583  52.936  1.00  1.00      1S   S  
ATOM   2160  HN  CYS   134     -38.543 -28.069  50.945  1.00  0.00      1S   H  
ATOM   2161  HA  CYS   134     -39.803 -27.580  53.307  1.00  0.00      1S   H  
ATOM   2162  HB1 CYS   134     -40.240 -29.816  51.284  1.00  0.00      1S   H  
ATOM   2163  HB2 CYS   134     -40.956 -28.199  51.271  1.00  0.00      1S   H  
ATOM   2164  HG1 CYS   134     -41.265 -30.278  53.777  1.00  0.00      1S   H  
ATOM   2165  N   PRO   135     -38.109 -30.465  53.647  1.00  1.00      1S   N  
ATOM   2166  CA  PRO   135     -37.360 -31.161  54.675  1.00  1.00      1S   C  
ATOM   2167  C   PRO   135     -36.636 -30.386  55.733  1.00  1.00      1S   C  
ATOM   2168  O   PRO   135     -36.245 -30.998  56.723  1.00  1.00      1S   O  
ATOM   2169  CB  PRO   135     -36.323 -31.940  53.822  1.00  1.00      1S   C  
ATOM   2170  CG  PRO   135     -36.890 -31.940  52.390  1.00  1.00      1S   C  
ATOM   2171  CD  PRO   135     -38.320 -31.490  52.627  1.00  1.00      1S   C  
ATOM   2172  HA  PRO   135     -38.071 -31.787  55.193  1.00  0.00      1S   H  
ATOM   2173  HB1 PRO   135     -36.202 -32.970  54.209  1.00  0.00      1S   H  
ATOM   2174  HB2 PRO   135     -35.332 -31.435  53.802  1.00  0.00      1S   H  
ATOM   2175  HG1 PRO   135     -36.380 -31.152  51.794  1.00  0.00      1S   H  
ATOM   2176  HG2 PRO   135     -36.787 -32.912  51.875  1.00  0.00      1S   H  
ATOM   2177  HD1 PRO   135     -38.877 -31.154  51.747  1.00  0.00      1S   H  
ATOM   2178  HD2 PRO   135     -38.881 -32.334  53.095  1.00  0.00      1S   H  
ATOM   2179  N   LEU   136     -36.428 -29.074  55.562  1.00  1.00      1S   N  
ATOM   2180  CA  LEU   136     -35.715 -28.296  56.522  1.00  1.00      1S   C  
ATOM   2181  C   LEU   136     -36.710 -27.618  57.425  1.00  1.00      1S   C  
ATOM   2182  O   LEU   136     -36.611 -27.711  58.647  1.00  1.00      1S   O  
ATOM   2183  CB  LEU   136     -34.797 -27.310  55.777  1.00  1.00      1S   C  
ATOM   2184  CG  LEU   136     -33.931 -26.418  56.672  1.00  1.00      1S   C  
ATOM   2185  CD1 LEU   136     -32.838 -25.737  55.836  1.00  1.00      1S   C  
ATOM   2186  CD2 LEU   136     -34.796 -25.371  57.371  1.00  1.00      1S   C  
ATOM   2187  HN  LEU   136     -36.755 -28.588  54.753  1.00  0.00      1S   H  
ATOM   2188  HA  LEU   136     -35.090 -28.932  57.134  1.00  0.00      1S   H  
ATOM   2189  HB1 LEU   136     -35.392 -26.653  55.110  1.00  0.00      1S   H  
ATOM   2190  HB2 LEU   136     -34.123 -27.912  55.127  1.00  0.00      1S   H  
ATOM   2191  HG  LEU   136     -33.430 -27.050  57.441  1.00  0.00      1S   H  
ATOM   2192 HD11 LEU   136     -33.287 -24.996  55.141  1.00  0.00      1S   H  
ATOM   2193 HD12 LEU   136     -32.287 -26.496  55.246  1.00  0.00      1S   H  
ATOM   2194 HD13 LEU   136     -32.112 -25.215  56.491  1.00  0.00      1S   H  
ATOM   2195 HD21 LEU   136     -35.147 -25.713  58.366  1.00  0.00      1S   H  
ATOM   2196 HD22 LEU   136     -35.666 -25.114  56.735  1.00  0.00      1S   H  
ATOM   2197 HD23 LEU   136     -34.228 -24.466  57.516  1.00  0.00      1S   H  
ATOM   2198  N   LEU   137     -37.669 -26.872  56.834  1.00  1.00      1S   N  
ATOM   2199  CA  LEU   137     -38.489 -25.903  57.527  1.00  1.00      1S   C  
ATOM   2200  C   LEU   137     -39.448 -26.540  58.466  1.00  1.00      1S   C  
ATOM   2201  O   LEU   137     -39.875 -25.921  59.441  1.00  1.00      1S   O  
ATOM   2202  CB  LEU   137     -39.337 -25.124  56.523  1.00  1.00      1S   C  
ATOM   2203  CG  LEU   137     -38.472 -24.393  55.490  1.00  1.00      1S   C  
ATOM   2204  CD1 LEU   137     -39.367 -23.945  54.345  1.00  1.00      1S   C  
ATOM   2205  CD2 LEU   137     -37.749 -23.215  56.146  1.00  1.00      1S   C  
ATOM   2206  HN  LEU   137     -37.768 -26.865  55.842  1.00  0.00      1S   H  
ATOM   2207  HA  LEU   137     -37.845 -25.241  58.089  1.00  0.00      1S   H  
ATOM   2208  HB1 LEU   137     -39.971 -24.373  57.050  1.00  0.00      1S   H  
ATOM   2209  HB2 LEU   137     -40.016 -25.823  55.984  1.00  0.00      1S   H  
ATOM   2210  HG  LEU   137     -37.708 -25.075  55.058  1.00  0.00      1S   H  
ATOM   2211 HD11 LEU   137     -40.216 -23.387  54.788  1.00  0.00      1S   H  
ATOM   2212 HD12 LEU   137     -39.781 -24.811  53.790  1.00  0.00      1S   H  
ATOM   2213 HD13 LEU   137     -38.811 -23.290  53.642  1.00  0.00      1S   H  
ATOM   2214 HD21 LEU   137     -36.971 -23.549  56.860  1.00  0.00      1S   H  
ATOM   2215 HD22 LEU   137     -38.490 -22.612  56.713  1.00  0.00      1S   H  
ATOM   2216 HD23 LEU   137     -37.269 -22.576  55.376  1.00  0.00      1S   H  
ATOM   2217  N   PHE   138     -39.775 -27.817  58.170  1.00  1.00      1S   N  
ATOM   2218  CA  PHE   138     -40.579 -28.680  58.982  1.00  1.00      1S   C  
ATOM   2219  C   PHE   138     -39.747 -29.079  60.183  1.00  1.00      1S   C  
ATOM   2220  O   PHE   138     -39.156 -30.156  60.243  1.00  1.00      1S   O  
ATOM   2221  CB  PHE   138     -41.044 -29.907  58.158  1.00  1.00      1S   C  
ATOM   2222  CG  PHE   138     -42.119 -30.662  58.888  1.00  1.00      1S   C  
ATOM   2223  CD1 PHE   138     -43.465 -30.280  58.760  1.00  1.00      1S   C  
ATOM   2224  CD2 PHE   138     -41.792 -31.734  59.735  1.00  1.00      1S   C  
ATOM   2225  CE1 PHE   138     -44.465 -30.954  59.471  1.00  1.00      1S   C  
ATOM   2226  CE2 PHE   138     -42.786 -32.398  60.461  1.00  1.00      1S   C  
ATOM   2227  CZ  PHE   138     -44.124 -32.009  60.327  1.00  1.00      1S   C  
ATOM   2228  HN  PHE   138     -39.399 -28.243  57.349  1.00  0.00      1S   H  
ATOM   2229  HA  PHE   138     -41.437 -28.111  59.315  1.00  0.00      1S   H  
ATOM   2230  HB1 PHE   138     -40.197 -30.588  57.927  1.00  0.00      1S   H  
ATOM   2231  HB2 PHE   138     -41.473 -29.557  57.193  1.00  0.00      1S   H  
ATOM   2232  HD1 PHE   138     -43.730 -29.457  58.112  1.00  0.00      1S   H  
ATOM   2233  HD2 PHE   138     -40.763 -32.044  59.841  1.00  0.00      1S   H  
ATOM   2234  HE1 PHE   138     -45.497 -30.656  59.365  1.00  0.00      1S   H  
ATOM   2235  HE2 PHE   138     -42.519 -33.209  61.122  1.00  0.00      1S   H  
ATOM   2236  HZ  PHE   138     -44.893 -32.525  60.883  1.00  0.00      1S   H  
ATOM   2237  N   GLY   139     -39.686 -28.153  61.162  1.00  1.00      1S   N  
ATOM   2238  CA  GLY   139     -38.938 -28.277  62.380  1.00  1.00      1S   C  
ATOM   2239  C   GLY   139     -37.691 -27.450  62.299  1.00  1.00      1S   C  
ATOM   2240  O   GLY   139     -36.651 -27.899  61.824  1.00  1.00      1S   O  
ATOM   2241  HN  GLY   139     -40.140 -27.274  61.025  1.00  0.00      1S   H  
ATOM   2242  HA1 GLY   139     -38.662 -29.308  62.543  1.00  0.00      1S   H  
ATOM   2243  HA2 GLY   139     -39.563 -27.870  63.162  1.00  0.00      1S   H  
ATOM   2244  N   LEU   140     -37.783 -26.212  62.817  1.00  1.00      1S   N  
ATOM   2245  CA  LEU   140     -36.671 -25.347  63.117  1.00  1.00      1S   C  
ATOM   2246  C   LEU   140     -36.523 -25.219  64.619  1.00  1.00      1S   C  
ATOM   2247  O   LEU   140     -35.405 -25.237  65.130  1.00  1.00      1S   O  
ATOM   2248  CB  LEU   140     -36.838 -23.940  62.497  1.00  1.00      1S   C  
ATOM   2249  CG  LEU   140     -38.081 -23.115  62.930  1.00  1.00      1S   C  
ATOM   2250  CD1 LEU   140     -38.045 -21.762  62.258  1.00  1.00      1S   C  
ATOM   2251  CD2 LEU   140     -39.463 -23.734  62.679  1.00  1.00      1S   C  
ATOM   2252  HN  LEU   140     -38.672 -25.830  63.048  1.00  0.00      1S   H  
ATOM   2253  HA  LEU   140     -35.759 -25.782  62.730  1.00  0.00      1S   H  
ATOM   2254  HB1 LEU   140     -36.867 -24.055  61.390  1.00  0.00      1S   H  
ATOM   2255  HB2 LEU   140     -35.925 -23.345  62.729  1.00  0.00      1S   H  
ATOM   2256  HG  LEU   140     -38.004 -22.909  64.020  1.00  0.00      1S   H  
ATOM   2257 HD11 LEU   140     -37.827 -21.860  61.174  1.00  0.00      1S   H  
ATOM   2258 HD12 LEU   140     -37.240 -21.187  62.760  1.00  0.00      1S   H  
ATOM   2259 HD13 LEU   140     -39.006 -21.219  62.379  1.00  0.00      1S   H  
ATOM   2260 HD21 LEU   140     -39.675 -24.530  63.421  1.00  0.00      1S   H  
ATOM   2261 HD22 LEU   140     -39.515 -24.154  61.653  1.00  0.00      1S   H  
ATOM   2262 HD23 LEU   140     -40.251 -22.957  62.786  1.00  0.00      1S   H  
ATOM   2263  N   ASN   141     -37.659 -25.064  65.350  1.00  1.00      1S   N  
ATOM   2264  CA  ASN   141     -37.698 -24.644  66.731  1.00  1.00      1S   C  
ATOM   2265  C   ASN   141     -39.015 -25.095  67.320  1.00  1.00      1S   C  
ATOM   2266  O   ASN   141     -40.058 -24.970  66.678  1.00  1.00      1S   O  
ATOM   2267  CB  ASN   141     -37.705 -23.089  66.879  1.00  1.00      1S   C  
ATOM   2268  CG  ASN   141     -36.310 -22.506  66.626  1.00  1.00      1S   C  
ATOM   2269  ND2 ASN   141     -36.188 -21.619  65.599  1.00  1.00      1S   N  
ATOM   2270  OD1 ASN   141     -35.359 -22.831  67.344  1.00  1.00      1S   O  
ATOM   2271  HN  ASN   141     -38.553 -25.134  64.917  1.00  0.00      1S   H  
ATOM   2272  HA  ASN   141     -36.887 -25.103  67.281  1.00  0.00      1S   H  
ATOM   2273  HB1 ASN   141     -38.001 -22.794  67.908  1.00  0.00      1S   H  
ATOM   2274  HB2 ASN   141     -38.442 -22.652  66.172  1.00  0.00      1S   H  
ATOM   2275 HD21 ASN   141     -35.291 -21.232  65.392  1.00  0.00      1S   H  
ATOM   2276 HD22 ASN   141     -36.999 -21.291  65.114  1.00  0.00      1S   H  
ATOM   2277  N   ASN   142     -38.993 -25.564  68.593  1.00  1.00      1S   N  
ATOM   2278  CA  ASN   142     -40.106 -25.391  69.510  1.00  1.00      1S   C  
ATOM   2279  C   ASN   142     -39.513 -24.521  70.586  1.00  1.00      1S   C  
ATOM   2280  O   ASN   142     -38.567 -24.928  71.259  1.00  1.00      1S   O  
ATOM   2281  CB  ASN   142     -40.648 -26.688  70.169  1.00  1.00      1S   C  
ATOM   2282  CG  ASN   142     -41.454 -27.505  69.153  1.00  1.00      1S   C  
ATOM   2283  ND2 ASN   142     -41.484 -28.855  69.357  1.00  1.00      1S   N  
ATOM   2284  OD1 ASN   142     -42.059 -26.958  68.225  1.00  1.00      1S   O  
ATOM   2285  HN  ASN   142     -38.138 -25.836  69.029  1.00  0.00      1S   H  
ATOM   2286  HA  ASN   142     -40.906 -24.839  69.034  1.00  0.00      1S   H  
ATOM   2287  HB1 ASN   142     -41.332 -26.426  71.006  1.00  0.00      1S   H  
ATOM   2288  HB2 ASN   142     -39.809 -27.292  70.572  1.00  0.00      1S   H  
ATOM   2289 HD21 ASN   142     -42.008 -29.431  68.733  1.00  0.00      1S   H  
ATOM   2290 HD22 ASN   142     -40.998 -29.255  70.133  1.00  0.00      1S   H  
ATOM   2291  N   ALA   143     -40.017 -23.275  70.733  1.00  1.00      1S   N  
ATOM   2292  CA  ALA   143     -39.300 -22.279  71.492  1.00  1.00      1S   C  
ATOM   2293  C   ALA   143     -40.264 -21.244  72.001  1.00  1.00      1S   C  
ATOM   2294  O   ALA   143     -41.368 -21.094  71.479  1.00  1.00      1S   O  
ATOM   2295  CB  ALA   143     -38.226 -21.596  70.620  1.00  1.00      1S   C  
ATOM   2296  HN  ALA   143     -40.829 -22.957  70.250  1.00  0.00      1S   H  
ATOM   2297  HA  ALA   143     -38.839 -22.745  72.353  1.00  0.00      1S   H  
ATOM   2298  HB1 ALA   143     -38.689 -21.119  69.730  1.00  0.00      1S   H  
ATOM   2299  HB2 ALA   143     -37.501 -22.359  70.260  1.00  0.00      1S   H  
ATOM   2300  HB3 ALA   143     -37.664 -20.827  71.190  1.00  0.00      1S   H  
ATOM   2301  N   ASP   144     -39.851 -20.505  73.063  1.00  1.00      1S   N  
ATOM   2302  CA  ASP   144     -40.684 -19.540  73.759  1.00  1.00      1S   C  
ATOM   2303  C   ASP   144     -40.931 -18.355  72.875  1.00  1.00      1S   C  
ATOM   2304  O   ASP   144     -42.055 -17.870  72.755  1.00  1.00      1S   O  
ATOM   2305  CB  ASP   144     -40.029 -19.019  75.067  1.00  1.00      1S   C  
ATOM   2306  CG  ASP   144     -39.984 -20.110  76.137  1.00  1.00      1S   C  
ATOM   2307  OD1 ASP   144     -39.334 -19.854  77.190  1.00  1.00      1S   O  
ATOM   2308  OD2 ASP   144     -40.591 -21.190  75.933  1.00  1.00      1S   O1-
ATOM   2309  HN  ASP   144     -38.948 -20.642  73.461  1.00  0.00      1S   H  
ATOM   2310  HA  ASP   144     -41.640 -20.000  73.969  1.00  0.00      1S   H  
ATOM   2311  HB1 ASP   144     -40.613 -18.167  75.480  1.00  0.00      1S   H  
ATOM   2312  HB2 ASP   144     -38.995 -18.670  74.862  1.00  0.00      1S   H  
ATOM   2313  N   GLN   145     -39.857 -17.892  72.209  1.00  1.00      1S   N  
ATOM   2314  CA  GLN   145     -39.897 -16.838  71.238  1.00  1.00      1S   C  
ATOM   2315  C   GLN   145     -40.301 -17.435  69.922  1.00  1.00      1S   C  
ATOM   2316  O   GLN   145     -40.161 -18.638  69.706  1.00  1.00      1S   O  
ATOM   2317  CB  GLN   145     -38.490 -16.225  71.057  1.00  1.00      1S   C  
ATOM   2318  CG  GLN   145     -37.970 -15.577  72.354  1.00  1.00      1S   C  
ATOM   2319  CD  GLN   145     -36.519 -15.128  72.164  1.00  1.00      1S   C  
ATOM   2320  NE2 GLN   145     -36.213 -13.872  72.599  1.00  1.00      1S   N  
ATOM   2321  OE1 GLN   145     -35.688 -15.889  71.660  1.00  1.00      1S   O  
ATOM   2322  HN  GLN   145     -38.964 -18.317  72.333  1.00  0.00      1S   H  
ATOM   2323  HA  GLN   145     -40.610 -16.083  71.539  1.00  0.00      1S   H  
ATOM   2324  HB1 GLN   145     -38.501 -15.459  70.250  1.00  0.00      1S   H  
ATOM   2325  HB2 GLN   145     -37.789 -17.036  70.751  1.00  0.00      1S   H  
ATOM   2326  HG1 GLN   145     -37.998 -16.304  73.192  1.00  0.00      1S   H  
ATOM   2327  HG2 GLN   145     -38.618 -14.712  72.610  1.00  0.00      1S   H  
ATOM   2328 HE21 GLN   145     -35.333 -13.474  72.344  1.00  0.00      1S   H  
ATOM   2329 HE22 GLN   145     -36.907 -13.320  73.057  1.00  0.00      1S   H  
ATOM   2330  N   ASN   146     -40.777 -16.588  68.986  1.00  1.00      1S   N  
ATOM   2331  CA  ASN   146     -40.768 -16.965  67.595  1.00  1.00      1S   C  
ATOM   2332  C   ASN   146     -39.533 -16.350  67.029  1.00  1.00      1S   C  
ATOM   2333  O   ASN   146     -39.481 -15.149  66.781  1.00  1.00      1S   O  
ATOM   2334  CB  ASN   146     -41.967 -16.473  66.758  1.00  1.00      1S   C  
ATOM   2335  CG  ASN   146     -43.219 -17.210  67.226  1.00  1.00      1S   C  
ATOM   2336  ND2 ASN   146     -44.354 -16.460  67.330  1.00  1.00      1S   N  
ATOM   2337  OD1 ASN   146     -43.185 -18.420  67.477  1.00  1.00      1S   O  
ATOM   2338  HN  ASN   146     -40.984 -15.633  69.185  1.00  0.00      1S   H  
ATOM   2339  HA  ASN   146     -40.685 -18.040  67.486  1.00  0.00      1S   H  
ATOM   2340  HB1 ASN   146     -41.806 -16.715  65.683  1.00  0.00      1S   H  
ATOM   2341  HB2 ASN   146     -42.093 -15.375  66.863  1.00  0.00      1S   H  
ATOM   2342 HD21 ASN   146     -44.332 -15.488  67.098  1.00  0.00      1S   H  
ATOM   2343 HD22 ASN   146     -45.203 -16.898  67.617  1.00  0.00      1S   H  
ATOM   2344  N   GLU   147     -38.506 -17.188  66.809  1.00  1.00      1S   N  
ATOM   2345  CA  GLU   147     -37.412 -16.856  65.942  1.00  1.00      1S   C  
ATOM   2346  C   GLU   147     -37.513 -17.865  64.835  1.00  1.00      1S   C  
ATOM   2347  O   GLU   147     -37.541 -19.063  65.111  1.00  1.00      1S   O  
ATOM   2348  CB  GLU   147     -36.044 -16.989  66.635  1.00  1.00      1S   C  
ATOM   2349  CG  GLU   147     -35.800 -15.950  67.743  1.00  1.00      1S   C  
ATOM   2350  CD  GLU   147     -34.404 -16.118  68.348  1.00  1.00      1S   C  
ATOM   2351  OE1 GLU   147     -33.684 -17.079  67.964  1.00  1.00      1S   O  
ATOM   2352  OE2 GLU   147     -34.035 -15.273  69.204  1.00  1.00      1S   O1-
ATOM   2353  HN  GLU   147     -38.516 -18.126  67.148  1.00  0.00      1S   H  
ATOM   2354  HA  GLU   147     -37.522 -15.862  65.531  1.00  0.00      1S   H  
ATOM   2355  HB1 GLU   147     -35.252 -16.848  65.868  1.00  0.00      1S   H  
ATOM   2356  HB2 GLU   147     -35.945 -18.011  67.068  1.00  0.00      1S   H  
ATOM   2357  HG1 GLU   147     -36.557 -16.054  68.548  1.00  0.00      1S   H  
ATOM   2358  HG2 GLU   147     -35.879 -14.929  67.311  1.00  0.00      1S   H  
ATOM   2359  N   CYS   148     -37.610 -17.418  63.554  1.00  1.00      1S   N  
ATOM   2360  CA  CYS   148     -37.811 -18.333  62.440  1.00  1.00      1S   C  
ATOM   2361  C   CYS   148     -36.615 -18.389  61.501  1.00  1.00      1S   C  
ATOM   2362  O   CYS   148     -36.031 -17.366  61.148  1.00  1.00      1S   O  
ATOM   2363  CB  CYS   148     -39.175 -18.179  61.751  1.00  1.00      1S   C  
ATOM   2364  SG  CYS   148     -40.492 -18.614  62.924  1.00  1.00      1S   S  
ATOM   2365  HN  CYS   148     -37.595 -16.446  63.334  1.00  0.00      1S   H  
ATOM   2366  HA  CYS   148     -37.859 -19.316  62.857  1.00  0.00      1S   H  
ATOM   2367  HB1 CYS   148     -39.246 -18.888  60.903  1.00  0.00      1S   H  
ATOM   2368  HB2 CYS   148     -39.307 -17.155  61.348  1.00  0.00      1S   H  
ATOM   2369  HG1 CYS   148     -41.095 -19.470  62.109  1.00  0.00      1S   H  
ATOM   2370  N   ILE   149     -36.170 -19.651  61.206  1.00  1.00      1S   N  
ATOM   2371  CA  ILE   149     -34.784 -20.121  61.219  1.00  1.00      1S   C  
ATOM   2372  C   ILE   149     -34.729 -21.488  60.490  1.00  1.00      1S   C  
ATOM   2373  O   ILE   149     -35.714 -21.966  59.927  1.00  1.00      1S   O  
ATOM   2374  CB  ILE   149     -34.234 -20.236  62.683  1.00  1.00      1S   C  
ATOM   2375  CG1 ILE   149     -34.198 -18.892  63.443  1.00  1.00      1S   C  
ATOM   2376  CG2 ILE   149     -32.786 -20.777  62.788  1.00  1.00      1S   C  
ATOM   2377  CD  ILE   149     -33.937 -19.025  64.946  1.00  1.00      1S   C  
ATOM   2378  HN  ILE   149     -36.824 -20.403  61.224  1.00  0.00      1S   H  
ATOM   2379  HA  ILE   149     -34.193 -19.422  60.646  1.00  0.00      1S   H  
ATOM   2380  HB  ILE   149     -34.914 -20.921  63.239  1.00  0.00      1S   H  
ATOM   2381 HG11 ILE   149     -35.153 -18.354  63.380  1.00  0.00      1S   H  
ATOM   2382 HG12 ILE   149     -33.426 -18.247  62.970  1.00  0.00      1S   H  
ATOM   2383 HG21 ILE   149     -32.200 -20.482  61.893  1.00  0.00      1S   H  
ATOM   2384 HG22 ILE   149     -32.819 -21.878  62.880  1.00  0.00      1S   H  
ATOM   2385 HG23 ILE   149     -32.223 -20.414  63.662  1.00  0.00      1S   H  
ATOM   2386  HD1 ILE   149     -33.157 -19.762  65.208  1.00  0.00      1S   H  
ATOM   2387  HD2 ILE   149     -34.870 -19.330  65.461  1.00  0.00      1S   H  
ATOM   2388  HD3 ILE   149     -33.617 -18.042  65.348  1.00  0.00      1S   H  
ATOM   2389  N   ILE   150     -33.525 -22.118  60.465  1.00  1.00      1S   N  
ATOM   2390  CA  ILE   150     -33.125 -23.376  59.910  1.00  1.00      1S   C  
ATOM   2391  C   ILE   150     -32.377 -24.221  60.955  1.00  1.00      1S   C  
ATOM   2392  O   ILE   150     -32.543 -24.049  62.160  1.00  1.00      1S   O  
ATOM   2393  CB  ILE   150     -32.299 -23.132  58.657  1.00  1.00      1S   C  
ATOM   2394  CG1 ILE   150     -31.032 -22.298  58.895  1.00  1.00      1S   C  
ATOM   2395  CG2 ILE   150     -33.161 -22.371  57.617  1.00  1.00      1S   C  
ATOM   2396  CD  ILE   150     -30.214 -22.223  57.607  1.00  1.00      1S   C  
ATOM   2397  HN  ILE   150     -32.768 -21.668  60.928  1.00  0.00      1S   H  
ATOM   2398  HA  ILE   150     -34.016 -23.933  59.660  1.00  0.00      1S   H  
ATOM   2399  HB  ILE   150     -32.008 -24.114  58.223  1.00  0.00      1S   H  
ATOM   2400 HG11 ILE   150     -30.422 -22.741  59.709  1.00  0.00      1S   H  
ATOM   2401 HG12 ILE   150     -31.315 -21.269  59.208  1.00  0.00      1S   H  
ATOM   2402 HG21 ILE   150     -32.949 -21.284  57.641  1.00  0.00      1S   H  
ATOM   2403 HG22 ILE   150     -34.244 -22.508  57.811  1.00  0.00      1S   H  
ATOM   2404 HG23 ILE   150     -32.940 -22.758  56.599  1.00  0.00      1S   H  
ATOM   2405  HD1 ILE   150     -30.783 -21.757  56.777  1.00  0.00      1S   H  
ATOM   2406  HD2 ILE   150     -29.931 -23.250  57.292  1.00  0.00      1S   H  
ATOM   2407  HD3 ILE   150     -29.297 -21.624  57.761  1.00  0.00      1S   H  
ATOM   2408  N   ALA   151     -31.582 -25.221  60.501  1.00  1.00      1S   N  
ATOM   2409  CA  ALA   151     -31.369 -26.478  61.191  1.00  1.00      1S   C  
ATOM   2410  C   ALA   151     -30.035 -26.503  61.907  1.00  1.00      1S   C  
ATOM   2411  O   ALA   151     -29.317 -25.511  61.914  1.00  1.00      1S   O  
ATOM   2412  CB  ALA   151     -31.453 -27.603  60.140  1.00  1.00      1S   C  
ATOM   2413  HN  ALA   151     -31.241 -25.212  59.566  1.00  0.00      1S   H  
ATOM   2414  HA  ALA   151     -32.150 -26.620  61.925  1.00  0.00      1S   H  
ATOM   2415  HB1 ALA   151     -30.663 -27.473  59.369  1.00  0.00      1S   H  
ATOM   2416  HB2 ALA   151     -32.437 -27.542  59.624  1.00  0.00      1S   H  
ATOM   2417  HB3 ALA   151     -31.364 -28.611  60.593  1.00  0.00      1S   H  
ATOM   2418  N   ASN   152     -29.648 -27.630  62.562  1.00  1.00      1S   N  
ATOM   2419  CA  ASN   152     -28.351 -27.730  63.224  1.00  1.00      1S   C  
ATOM   2420  C   ASN   152     -27.265 -27.900  62.182  1.00  1.00      1S   C  
ATOM   2421  O   ASN   152     -27.613 -28.229  61.048  1.00  1.00      1S   O  
ATOM   2422  CB  ASN   152     -28.304 -28.896  64.250  1.00  1.00      1S   C  
ATOM   2423  CG  ASN   152     -29.010 -28.464  65.540  1.00  1.00      1S   C  
ATOM   2424  ND2 ASN   152     -29.445 -29.477  66.342  1.00  1.00      1S   N  
ATOM   2425  OD1 ASN   152     -29.147 -27.273  65.837  1.00  1.00      1S   O  
ATOM   2426  HN  ASN   152     -30.236 -28.432  62.629  1.00  0.00      1S   H  
ATOM   2427  HA  ASN   152     -28.160 -26.785  63.714  1.00  0.00      1S   H  
ATOM   2428  HB1 ASN   152     -27.264 -29.163  64.527  1.00  0.00      1S   H  
ATOM   2429  HB2 ASN   152     -28.782 -29.799  63.822  1.00  0.00      1S   H  
ATOM   2430 HD21 ASN   152     -29.908 -29.255  67.199  1.00  0.00      1S   H  
ATOM   2431 HD22 ASN   152     -29.290 -30.427  66.076  1.00  0.00      1S   H  
ATOM   2432  N   PRO   153     -25.968 -27.667  62.475  1.00  1.00      1S   N  
ATOM   2433  CA  PRO   153     -24.984 -27.269  61.480  1.00  1.00      1S   C  
ATOM   2434  C   PRO   153     -24.794 -28.213  60.338  1.00  1.00      1S   C  
ATOM   2435  O   PRO   153     -24.502 -27.739  59.247  1.00  1.00      1S   O  
ATOM   2436  CB  PRO   153     -23.677 -27.220  62.272  1.00  1.00      1S   C  
ATOM   2437  CG  PRO   153     -24.107 -26.681  63.631  1.00  1.00      1S   C  
ATOM   2438  CD  PRO   153     -25.463 -27.361  63.826  1.00  1.00      1S   C  
ATOM   2439  HA  PRO   153     -25.294 -26.313  61.078  1.00  0.00      1S   H  
ATOM   2440  HB1 PRO   153     -22.906 -26.608  61.778  1.00  0.00      1S   H  
ATOM   2441  HB2 PRO   153     -23.263 -28.243  62.421  1.00  0.00      1S   H  
ATOM   2442  HG1 PRO   153     -23.384 -26.939  64.432  1.00  0.00      1S   H  
ATOM   2443  HG2 PRO   153     -24.237 -25.578  63.584  1.00  0.00      1S   H  
ATOM   2444  HD1 PRO   153     -25.313 -28.324  64.362  1.00  0.00      1S   H  
ATOM   2445  HD2 PRO   153     -26.149 -26.701  64.397  1.00  0.00      1S   H  
ATOM   2446  N   ALA   154     -24.969 -29.537  60.551  1.00  1.00      1S   N  
ATOM   2447  CA  ALA   154     -24.798 -30.538  59.522  1.00  1.00      1S   C  
ATOM   2448  C   ALA   154     -25.746 -30.276  58.368  1.00  1.00      1S   C  
ATOM   2449  O   ALA   154     -25.364 -30.316  57.201  1.00  1.00      1S   O  
ATOM   2450  CB  ALA   154     -25.044 -31.956  60.078  1.00  1.00      1S   C  
ATOM   2451  HN  ALA   154     -25.221 -29.879  61.453  1.00  0.00      1S   H  
ATOM   2452  HA  ALA   154     -23.781 -30.467  59.162  1.00  0.00      1S   H  
ATOM   2453  HB1 ALA   154     -26.092 -32.076  60.425  1.00  0.00      1S   H  
ATOM   2454  HB2 ALA   154     -24.372 -32.145  60.943  1.00  0.00      1S   H  
ATOM   2455  HB3 ALA   154     -24.834 -32.724  59.303  1.00  0.00      1S   H  
ATOM   2456  N   PHE   155     -27.006 -29.944  58.711  1.00  1.00      1S   N  
ATOM   2457  CA  PHE   155     -28.085 -29.693  57.793  1.00  1.00      1S   C  
ATOM   2458  C   PHE   155     -28.143 -28.285  57.255  1.00  1.00      1S   C  
ATOM   2459  O   PHE   155     -28.622 -28.109  56.135  1.00  1.00      1S   O  
ATOM   2460  CB  PHE   155     -29.437 -30.007  58.462  1.00  1.00      1S   C  
ATOM   2461  CG  PHE   155     -29.676 -31.485  58.388  1.00  1.00      1S   C  
ATOM   2462  CD1 PHE   155     -29.124 -32.370  59.330  1.00  1.00      1S   C  
ATOM   2463  CD2 PHE   155     -30.442 -32.002  57.331  1.00  1.00      1S   C  
ATOM   2464  CE1 PHE   155     -29.347 -33.749  59.223  1.00  1.00      1S   C  
ATOM   2465  CE2 PHE   155     -30.675 -33.378  57.227  1.00  1.00      1S   C  
ATOM   2466  CZ  PHE   155     -30.129 -34.251  58.175  1.00  1.00      1S   C  
ATOM   2467  HN  PHE   155     -27.260 -29.893  59.674  1.00  0.00      1S   H  
ATOM   2468  HA  PHE   155     -27.946 -30.332  56.930  1.00  0.00      1S   H  
ATOM   2469  HB1 PHE   155     -30.283 -29.504  57.945  1.00  0.00      1S   H  
ATOM   2470  HB2 PHE   155     -29.429 -29.691  59.527  1.00  0.00      1S   H  
ATOM   2471  HD1 PHE   155     -28.519 -31.988  60.139  1.00  0.00      1S   H  
ATOM   2472  HD2 PHE   155     -30.858 -31.332  56.593  1.00  0.00      1S   H  
ATOM   2473  HE1 PHE   155     -28.920 -34.424  59.950  1.00  0.00      1S   H  
ATOM   2474  HE2 PHE   155     -31.274 -33.762  56.415  1.00  0.00      1S   H  
ATOM   2475  HZ  PHE   155     -30.310 -35.313  58.096  1.00  0.00      1S   H  
ATOM   2476  N   VAL   156     -27.657 -27.232  57.974  1.00  1.00      1S   N  
ATOM   2477  CA  VAL   156     -27.599 -25.901  57.373  1.00  1.00      1S   C  
ATOM   2478  C   VAL   156     -26.596 -25.919  56.248  1.00  1.00      1S   C  
ATOM   2479  O   VAL   156     -26.845 -25.379  55.171  1.00  1.00      1S   O  
ATOM   2480  CB  VAL   156     -27.183 -24.756  58.276  1.00  1.00      1S   C  
ATOM   2481  CG1 VAL   156     -27.132 -23.460  57.438  1.00  1.00      1S   C  
ATOM   2482  CG2 VAL   156     -28.160 -24.584  59.440  1.00  1.00      1S   C  
ATOM   2483  HN  VAL   156     -27.298 -27.332  58.900  1.00  0.00      1S   H  
ATOM   2484  HA  VAL   156     -28.576 -25.674  56.968  1.00  0.00      1S   H  
ATOM   2485  HB  VAL   156     -26.179 -24.951  58.714  1.00  0.00      1S   H  
ATOM   2486 HG11 VAL   156     -27.939 -23.434  56.679  1.00  0.00      1S   H  
ATOM   2487 HG12 VAL   156     -26.158 -23.356  56.916  1.00  0.00      1S   H  
ATOM   2488 HG13 VAL   156     -27.259 -22.596  58.109  1.00  0.00      1S   H  
ATOM   2489 HG21 VAL   156     -29.037 -25.255  59.341  1.00  0.00      1S   H  
ATOM   2490 HG22 VAL   156     -28.521 -23.537  59.497  1.00  0.00      1S   H  
ATOM   2491 HG23 VAL   156     -27.633 -24.795  60.394  1.00  0.00      1S   H  
ATOM   2492  N   VAL   157     -25.448 -26.599  56.486  1.00  1.00      1S   N  
ATOM   2493  CA  VAL   157     -24.384 -26.791  55.527  1.00  1.00      1S   C  
ATOM   2494  C   VAL   157     -24.936 -27.453  54.297  1.00  1.00      1S   C  
ATOM   2495  O   VAL   157     -24.743 -26.952  53.197  1.00  1.00      1S   O  
ATOM   2496  CB  VAL   157     -23.229 -27.612  56.088  1.00  1.00      1S   C  
ATOM   2497  CG1 VAL   157     -22.225 -27.999  54.984  1.00  1.00      1S   C  
ATOM   2498  CG2 VAL   157     -22.503 -26.780  57.163  1.00  1.00      1S   C  
ATOM   2499  HN  VAL   157     -25.296 -27.034  57.372  1.00  0.00      1S   H  
ATOM   2500  HA  VAL   157     -24.020 -25.813  55.245  1.00  0.00      1S   H  
ATOM   2501  HB  VAL   157     -23.626 -28.541  56.554  1.00  0.00      1S   H  
ATOM   2502 HG11 VAL   157     -21.911 -27.088  54.430  1.00  0.00      1S   H  
ATOM   2503 HG12 VAL   157     -22.665 -28.724  54.269  1.00  0.00      1S   H  
ATOM   2504 HG13 VAL   157     -21.324 -28.467  55.433  1.00  0.00      1S   H  
ATOM   2505 HG21 VAL   157     -23.209 -26.340  57.892  1.00  0.00      1S   H  
ATOM   2506 HG22 VAL   157     -21.942 -25.947  56.691  1.00  0.00      1S   H  
ATOM   2507 HG23 VAL   157     -21.784 -27.427  57.711  1.00  0.00      1S   H  
ATOM   2508  N   TYR   158     -25.690 -28.564  54.451  1.00  1.00      1S   N  
ATOM   2509  CA  TYR   158     -26.242 -29.300  53.338  1.00  1.00      1S   C  
ATOM   2510  C   TYR   158     -27.148 -28.431  52.486  1.00  1.00      1S   C  
ATOM   2511  O   TYR   158     -26.979 -28.380  51.274  1.00  1.00      1S   O  
ATOM   2512  CB  TYR   158     -26.993 -30.564  53.827  1.00  1.00      1S   C  
ATOM   2513  CG  TYR   158     -27.493 -31.400  52.676  1.00  1.00      1S   C  
ATOM   2514  CD1 TYR   158     -26.615 -32.211  51.938  1.00  1.00      1S   C  
ATOM   2515  CD2 TYR   158     -28.845 -31.335  52.297  1.00  1.00      1S   C  
ATOM   2516  CE1 TYR   158     -27.084 -32.958  50.849  1.00  1.00      1S   C  
ATOM   2517  CE2 TYR   158     -29.318 -32.081  51.213  1.00  1.00      1S   C  
ATOM   2518  CZ  TYR   158     -28.437 -32.896  50.488  1.00  1.00      1S   C  
ATOM   2519  OH  TYR   158     -28.909 -33.625  49.377  1.00  1.00      1S   O  
ATOM   2520  HN  TYR   158     -25.878 -28.939  55.357  1.00  0.00      1S   H  
ATOM   2521  HA  TYR   158     -25.405 -29.604  52.723  1.00  0.00      1S   H  
ATOM   2522  HB1 TYR   158     -27.852 -30.282  54.473  1.00  0.00      1S   H  
ATOM   2523  HB2 TYR   158     -26.301 -31.193  54.427  1.00  0.00      1S   H  
ATOM   2524  HD1 TYR   158     -25.570 -32.255  52.207  1.00  0.00      1S   H  
ATOM   2525  HD2 TYR   158     -29.522 -30.692  52.840  1.00  0.00      1S   H  
ATOM   2526  HE1 TYR   158     -26.395 -33.572  50.287  1.00  0.00      1S   H  
ATOM   2527  HE2 TYR   158     -30.356 -32.011  50.925  1.00  0.00      1S   H  
ATOM   2528  HH  TYR   158     -28.170 -34.113  49.008  1.00  0.00      1S   H  
ATOM   2529  N   SER   159     -28.106 -27.703  53.104  1.00  1.00      1S   N  
ATOM   2530  CA  SER   159     -29.075 -26.900  52.387  1.00  1.00      1S   C  
ATOM   2531  C   SER   159     -28.439 -25.747  51.660  1.00  1.00      1S   C  
ATOM   2532  O   SER   159     -28.775 -25.486  50.508  1.00  1.00      1S   O  
ATOM   2533  CB  SER   159     -30.204 -26.359  53.298  1.00  1.00      1S   C  
ATOM   2534  OG  SER   159     -29.723 -25.498  54.327  1.00  1.00      1S   O  
ATOM   2535  HN  SER   159     -28.201 -27.725  54.097  1.00  0.00      1S   H  
ATOM   2536  HA  SER   159     -29.528 -27.540  51.642  1.00  0.00      1S   H  
ATOM   2537  HB1 SER   159     -30.725 -27.218  53.772  1.00  0.00      1S   H  
ATOM   2538  HB2 SER   159     -30.947 -25.800  52.687  1.00  0.00      1S   H  
ATOM   2539  HG1 SER   159     -29.141 -26.029  54.879  1.00  0.00      1S   H  
ATOM   2540  N   SER   160     -27.481 -25.049  52.318  1.00  1.00      1S   N  
ATOM   2541  CA  SER   160     -26.804 -23.899  51.767  1.00  1.00      1S   C  
ATOM   2542  C   SER   160     -26.006 -24.301  50.565  1.00  1.00      1S   C  
ATOM   2543  O   SER   160     -26.001 -23.601  49.563  1.00  1.00      1S   O  
ATOM   2544  CB  SER   160     -25.889 -23.160  52.781  1.00  1.00      1S   C  
ATOM   2545  OG  SER   160     -24.821 -23.962  53.272  1.00  1.00      1S   O  
ATOM   2546  HN  SER   160     -27.224 -25.296  53.251  1.00  0.00      1S   H  
ATOM   2547  HA  SER   160     -27.567 -23.206  51.440  1.00  0.00      1S   H  
ATOM   2548  HB1 SER   160     -26.499 -22.813  53.643  1.00  0.00      1S   H  
ATOM   2549  HB2 SER   160     -25.436 -22.273  52.293  1.00  0.00      1S   H  
ATOM   2550  HG1 SER   160     -25.224 -24.660  53.796  1.00  0.00      1S   H  
ATOM   2551  N   ILE   161     -25.346 -25.475  50.616  1.00  1.00      1S   N  
ATOM   2552  CA  ILE   161     -24.546 -25.962  49.524  1.00  1.00      1S   C  
ATOM   2553  C   ILE   161     -25.429 -26.356  48.364  1.00  1.00      1S   C  
ATOM   2554  O   ILE   161     -25.199 -25.902  47.247  1.00  1.00      1S   O  
ATOM   2555  CB  ILE   161     -23.641 -27.115  49.926  1.00  1.00      1S   C  
ATOM   2556  CG1 ILE   161     -22.596 -26.689  50.974  1.00  1.00      1S   C  
ATOM   2557  CG2 ILE   161     -22.910 -27.630  48.682  1.00  1.00      1S   C  
ATOM   2558  CD  ILE   161     -21.853 -27.904  51.540  1.00  1.00      1S   C  
ATOM   2559  HN  ILE   161     -25.368 -26.048  51.434  1.00  0.00      1S   H  
ATOM   2560  HA  ILE   161     -23.916 -25.151  49.191  1.00  0.00      1S   H  
ATOM   2561  HB  ILE   161     -24.257 -27.938  50.357  1.00  0.00      1S   H  
ATOM   2562 HG11 ILE   161     -23.086 -26.145  51.806  1.00  0.00      1S   H  
ATOM   2563 HG12 ILE   161     -21.872 -25.984  50.512  1.00  0.00      1S   H  
ATOM   2564 HG21 ILE   161     -22.636 -26.773  48.030  1.00  0.00      1S   H  
ATOM   2565 HG22 ILE   161     -23.579 -28.324  48.137  1.00  0.00      1S   H  
ATOM   2566 HG23 ILE   161     -21.981 -28.181  48.918  1.00  0.00      1S   H  
ATOM   2567  HD1 ILE   161     -21.182 -28.356  50.781  1.00  0.00      1S   H  
ATOM   2568  HD2 ILE   161     -22.581 -28.679  51.866  1.00  0.00      1S   H  
ATOM   2569  HD3 ILE   161     -21.229 -27.610  52.407  1.00  0.00      1S   H  
ATOM   2570  N   VAL   162     -26.473 -27.188  48.596  1.00  1.00      1S   N  
ATOM   2571  CA  VAL   162     -27.284 -27.790  47.548  1.00  1.00      1S   C  
ATOM   2572  C   VAL   162     -28.012 -26.736  46.758  1.00  1.00      1S   C  
ATOM   2573  O   VAL   162     -28.211 -26.873  45.555  1.00  1.00      1S   O  
ATOM   2574  CB  VAL   162     -28.309 -28.780  48.099  1.00  1.00      1S   C  
ATOM   2575  CG1 VAL   162     -29.243 -29.331  46.996  1.00  1.00      1S   C  
ATOM   2576  CG2 VAL   162     -27.568 -29.957  48.756  1.00  1.00      1S   C  
ATOM   2577  HN  VAL   162     -26.695 -27.480  49.526  1.00  0.00      1S   H  
ATOM   2578  HA  VAL   162     -26.615 -28.311  46.877  1.00  0.00      1S   H  
ATOM   2579  HB  VAL   162     -28.925 -28.269  48.874  1.00  0.00      1S   H  
ATOM   2580 HG11 VAL   162     -28.638 -29.726  46.151  1.00  0.00      1S   H  
ATOM   2581 HG12 VAL   162     -29.928 -28.549  46.610  1.00  0.00      1S   H  
ATOM   2582 HG13 VAL   162     -29.863 -30.159  47.400  1.00  0.00      1S   H  
ATOM   2583 HG21 VAL   162     -26.630 -29.647  49.255  1.00  0.00      1S   H  
ATOM   2584 HG22 VAL   162     -27.318 -30.732  48.002  1.00  0.00      1S   H  
ATOM   2585 HG23 VAL   162     -28.232 -30.408  49.519  1.00  0.00      1S   H  
ATOM   2586  N   SER   163     -28.418 -25.645  47.434  1.00  1.00      1S   N  
ATOM   2587  CA  SER   163     -29.186 -24.597  46.828  1.00  1.00      1S   C  
ATOM   2588  C   SER   163     -28.312 -23.570  46.194  1.00  1.00      1S   C  
ATOM   2589  O   SER   163     -28.667 -23.052  45.145  1.00  1.00      1S   O  
ATOM   2590  CB  SER   163     -30.102 -23.876  47.837  1.00  1.00      1S   C  
ATOM   2591  OG  SER   163     -29.401 -23.299  48.935  1.00  1.00      1S   O  
ATOM   2592  HN  SER   163     -28.214 -25.536  48.404  1.00  0.00      1S   H  
ATOM   2593  HA  SER   163     -29.807 -25.021  46.050  1.00  0.00      1S   H  
ATOM   2594  HB1 SER   163     -30.841 -24.606  48.234  1.00  0.00      1S   H  
ATOM   2595  HB2 SER   163     -30.650 -23.064  47.313  1.00  0.00      1S   H  
ATOM   2596  HG1 SER   163     -29.177 -24.030  49.523  1.00  0.00      1S   H  
ATOM   2597  N   PHE   164     -27.182 -23.221  46.835  1.00  1.00      1S   N  
ATOM   2598  CA  PHE   164     -26.452 -22.036  46.494  1.00  1.00      1S   C  
ATOM   2599  C   PHE   164     -25.168 -22.386  45.804  1.00  1.00      1S   C  
ATOM   2600  O   PHE   164     -24.970 -22.031  44.645  1.00  1.00      1S   O  
ATOM   2601  CB  PHE   164     -26.216 -21.194  47.767  1.00  1.00      1S   C  
ATOM   2602  CG  PHE   164     -25.759 -19.835  47.405  1.00  1.00      1S   C  
ATOM   2603  CD1 PHE   164     -26.702 -18.836  47.159  1.00  1.00      1S   C  
ATOM   2604  CD2 PHE   164     -24.395 -19.575  47.217  1.00  1.00      1S   C  
ATOM   2605  CE1 PHE   164     -26.284 -17.573  46.757  1.00  1.00      1S   C  
ATOM   2606  CE2 PHE   164     -23.983 -18.322  46.771  1.00  1.00      1S   C  
ATOM   2607  CZ  PHE   164     -24.926 -17.315  46.554  1.00  1.00      1S   C  
ATOM   2608  HN  PHE   164     -26.895 -23.678  47.674  1.00  0.00      1S   H  
ATOM   2609  HA  PHE   164     -27.022 -21.445  45.795  1.00  0.00      1S   H  
ATOM   2610  HB1 PHE   164     -25.461 -21.639  48.441  1.00  0.00      1S   H  
ATOM   2611  HB2 PHE   164     -27.174 -21.097  48.325  1.00  0.00      1S   H  
ATOM   2612  HD1 PHE   164     -27.757 -19.042  47.270  1.00  0.00      1S   H  
ATOM   2613  HD2 PHE   164     -23.666 -20.355  47.371  1.00  0.00      1S   H  
ATOM   2614  HE1 PHE   164     -27.033 -16.846  46.504  1.00  0.00      1S   H  
ATOM   2615  HE2 PHE   164     -22.946 -18.161  46.550  1.00  0.00      1S   H  
ATOM   2616  HZ  PHE   164     -24.622 -16.351  46.199  1.00  0.00      1S   H  
ATOM   2617  N   TYR   165     -24.239 -23.061  46.512  1.00  1.00      1S   N  
ATOM   2618  CA  TYR   165     -22.879 -23.196  46.049  1.00  1.00      1S   C  
ATOM   2619  C   TYR   165     -22.836 -24.170  44.908  1.00  1.00      1S   C  
ATOM   2620  O   TYR   165     -22.216 -23.872  43.902  1.00  1.00      1S   O  
ATOM   2621  CB  TYR   165     -21.876 -23.626  47.148  1.00  1.00      1S   C  
ATOM   2622  CG  TYR   165     -21.701 -22.522  48.158  1.00  1.00      1S   C  
ATOM   2623  CD1 TYR   165     -22.622 -22.364  49.207  1.00  1.00      1S   C  
ATOM   2624  CD2 TYR   165     -20.609 -21.638  48.077  1.00  1.00      1S   C  
ATOM   2625  CE1 TYR   165     -22.467 -21.344  50.147  1.00  1.00      1S   C  
ATOM   2626  CE2 TYR   165     -20.436 -20.632  49.033  1.00  1.00      1S   C  
ATOM   2627  CZ  TYR   165     -21.369 -20.483  50.062  1.00  1.00      1S   C  
ATOM   2628  OH  TYR   165     -21.182 -19.473  51.016  1.00  1.00      1S   O  
ATOM   2629  HN  TYR   165     -24.436 -23.429  47.417  1.00  0.00      1S   H  
ATOM   2630  HA  TYR   165     -22.563 -22.235  45.661  1.00  0.00      1S   H  
ATOM   2631  HB1 TYR   165     -20.878 -23.836  46.703  1.00  0.00      1S   H  
ATOM   2632  HB2 TYR   165     -22.231 -24.536  47.674  1.00  0.00      1S   H  
ATOM   2633  HD1 TYR   165     -23.467 -23.028  49.287  1.00  0.00      1S   H  
ATOM   2634  HD2 TYR   165     -19.888 -21.741  47.279  1.00  0.00      1S   H  
ATOM   2635  HE1 TYR   165     -23.195 -21.243  50.938  1.00  0.00      1S   H  
ATOM   2636  HE2 TYR   165     -19.582 -19.971  48.975  1.00  0.00      1S   H  
ATOM   2637  HH  TYR   165     -21.802 -19.620  51.734  1.00  0.00      1S   H  
ATOM   2638  N   VAL   166     -23.534 -25.327  45.001  1.00  1.00      1S   N  
ATOM   2639  CA  VAL   166     -23.534 -26.370  43.985  1.00  1.00      1S   C  
ATOM   2640  C   VAL   166     -24.107 -25.879  42.668  1.00  1.00      1S   C  
ATOM   2641  O   VAL   166     -23.309 -25.827  41.737  1.00  1.00      1S   O  
ATOM   2642  CB  VAL   166     -24.177 -27.666  44.447  1.00  1.00      1S   C  
ATOM   2643  CG1 VAL   166     -24.325 -28.673  43.289  1.00  1.00      1S   C  
ATOM   2644  CG2 VAL   166     -23.320 -28.287  45.545  1.00  1.00      1S   C  
ATOM   2645  HN  VAL   166     -24.075 -25.523  45.818  1.00  0.00      1S   H  
ATOM   2646  HA  VAL   166     -22.495 -26.598  43.792  1.00  0.00      1S   H  
ATOM   2647  HB  VAL   166     -25.162 -27.450  44.912  1.00  0.00      1S   H  
ATOM   2648 HG11 VAL   166     -23.336 -28.842  42.814  1.00  0.00      1S   H  
ATOM   2649 HG12 VAL   166     -25.033 -28.325  42.511  1.00  0.00      1S   H  
ATOM   2650 HG13 VAL   166     -24.702 -29.641  43.682  1.00  0.00      1S   H  
ATOM   2651 HG21 VAL   166     -22.814 -27.498  46.130  1.00  0.00      1S   H  
ATOM   2652 HG22 VAL   166     -22.544 -28.953  45.116  1.00  0.00      1S   H  
ATOM   2653 HG23 VAL   166     -23.975 -28.888  46.213  1.00  0.00      1S   H  
ATOM   2654  N   PRO   167     -25.365 -25.447  42.485  1.00  1.00      1S   N  
ATOM   2655  CA  PRO   167     -25.799 -24.661  41.362  1.00  1.00      1S   C  
ATOM   2656  C   PRO   167     -24.904 -23.608  40.796  1.00  1.00      1S   C  
ATOM   2657  O   PRO   167     -24.821 -23.561  39.573  1.00  1.00      1S   O  
ATOM   2658  CB  PRO   167     -27.098 -24.047  41.904  1.00  1.00      1S   C  
ATOM   2659  CG  PRO   167     -27.474 -24.909  43.111  1.00  1.00      1S   C  
ATOM   2660  CD  PRO   167     -26.591 -26.112  42.937  1.00  1.00      1S   C  
ATOM   2661  HA  PRO   167     -25.970 -25.360  40.556  1.00  0.00      1S   H  
ATOM   2662  HB1 PRO   167     -27.911 -24.088  41.159  1.00  0.00      1S   H  
ATOM   2663  HB2 PRO   167     -26.953 -22.999  42.245  1.00  0.00      1S   H  
ATOM   2664  HG1 PRO   167     -27.098 -24.405  44.028  1.00  0.00      1S   H  
ATOM   2665  HG2 PRO   167     -28.555 -25.123  43.201  1.00  0.00      1S   H  
ATOM   2666  HD1 PRO   167     -26.511 -26.713  43.850  1.00  0.00      1S   H  
ATOM   2667  HD2 PRO   167     -26.979 -26.743  42.102  1.00  0.00      1S   H  
ATOM   2668  N   PHE   168     -24.224 -22.765  41.601  1.00  1.00      1S   N  
ATOM   2669  CA  PHE   168     -23.418 -21.726  41.005  1.00  1.00      1S   C  
ATOM   2670  C   PHE   168     -22.084 -22.223  40.611  1.00  1.00      1S   C  
ATOM   2671  O   PHE   168     -21.545 -21.731  39.637  1.00  1.00      1S   O  
ATOM   2672  CB  PHE   168     -23.243 -20.453  41.843  1.00  1.00      1S   C  
ATOM   2673  CG  PHE   168     -24.585 -19.833  42.039  1.00  1.00      1S   C  
ATOM   2674  CD1 PHE   168     -24.920 -19.315  43.298  1.00  1.00      1S   C  
ATOM   2675  CD2 PHE   168     -25.517 -19.739  40.981  1.00  1.00      1S   C  
ATOM   2676  CE1 PHE   168     -26.181 -18.755  43.501  1.00  1.00      1S   C  
ATOM   2677  CE2 PHE   168     -26.772 -19.192  41.192  1.00  1.00      1S   C  
ATOM   2678  CZ  PHE   168     -27.088 -18.702  42.444  1.00  1.00      1S   C  
ATOM   2679  HN  PHE   168     -24.280 -22.793  42.598  1.00  0.00      1S   H  
ATOM   2680  HA  PHE   168     -23.869 -21.442  40.069  1.00  0.00      1S   H  
ATOM   2681  HB1 PHE   168     -22.620 -19.703  41.308  1.00  0.00      1S   H  
ATOM   2682  HB2 PHE   168     -22.786 -20.684  42.829  1.00  0.00      1S   H  
ATOM   2683  HD1 PHE   168     -24.208 -19.365  44.109  1.00  0.00      1S   H  
ATOM   2684  HD2 PHE   168     -25.300 -20.079  39.982  1.00  0.00      1S   H  
ATOM   2685  HE1 PHE   168     -26.463 -18.372  44.457  1.00  0.00      1S   H  
ATOM   2686  HE2 PHE   168     -27.501 -19.150  40.397  1.00  0.00      1S   H  
ATOM   2687  HZ  PHE   168     -28.055 -18.278  42.535  1.00  0.00      1S   H  
ATOM   2688  N   ILE   169     -21.525 -23.244  41.286  1.00  1.00      1S   N  
ATOM   2689  CA  ILE   169     -20.294 -23.876  40.862  1.00  1.00      1S   C  
ATOM   2690  C   ILE   169     -20.517 -24.525  39.517  1.00  1.00      1S   C  
ATOM   2691  O   ILE   169     -19.700 -24.357  38.613  1.00  1.00      1S   O  
ATOM   2692  CB  ILE   169     -19.770 -24.897  41.864  1.00  1.00      1S   C  
ATOM   2693  CG1 ILE   169     -19.274 -24.189  43.148  1.00  1.00      1S   C  
ATOM   2694  CG2 ILE   169     -18.614 -25.724  41.254  1.00  1.00      1S   C  
ATOM   2695  CD  ILE   169     -19.042 -25.167  44.305  1.00  1.00      1S   C  
ATOM   2696  HN  ILE   169     -21.960 -23.625  42.102  1.00  0.00      1S   H  
ATOM   2697  HA  ILE   169     -19.552 -23.100  40.735  1.00  0.00      1S   H  
ATOM   2698  HB  ILE   169     -20.601 -25.587  42.138  1.00  0.00      1S   H  
ATOM   2699 HG11 ILE   169     -20.005 -23.422  43.471  1.00  0.00      1S   H  
ATOM   2700 HG12 ILE   169     -18.331 -23.645  42.924  1.00  0.00      1S   H  
ATOM   2701 HG21 ILE   169     -17.793 -25.045  40.941  1.00  0.00      1S   H  
ATOM   2702 HG22 ILE   169     -18.944 -26.316  40.376  1.00  0.00      1S   H  
ATOM   2703 HG23 ILE   169     -18.215 -26.442  41.999  1.00  0.00      1S   H  
ATOM   2704  HD1 ILE   169     -18.156 -25.805  44.104  1.00  0.00      1S   H  
ATOM   2705  HD2 ILE   169     -19.928 -25.825  44.437  1.00  0.00      1S   H  
ATOM   2706  HD3 ILE   169     -18.869 -24.615  45.252  1.00  0.00      1S   H  
ATOM   2707  N   VAL   170     -21.661 -25.233  39.338  1.00  1.00      1S   N  
ATOM   2708  CA  VAL   170     -22.022 -25.869  38.086  1.00  1.00      1S   C  
ATOM   2709  C   VAL   170     -22.160 -24.814  37.009  1.00  1.00      1S   C  
ATOM   2710  O   VAL   170     -21.572 -24.938  35.940  1.00  1.00      1S   O  
ATOM   2711  CB  VAL   170     -23.292 -26.716  38.188  1.00  1.00      1S   C  
ATOM   2712  CG1 VAL   170     -23.672 -27.291  36.806  1.00  1.00      1S   C  
ATOM   2713  CG2 VAL   170     -23.053 -27.873  39.182  1.00  1.00      1S   C  
ATOM   2714  HN  VAL   170     -22.321 -25.338  40.082  1.00  0.00      1S   H  
ATOM   2715  HA  VAL   170     -21.202 -26.516  37.809  1.00  0.00      1S   H  
ATOM   2716  HB  VAL   170     -24.133 -26.092  38.566  1.00  0.00      1S   H  
ATOM   2717 HG11 VAL   170     -22.796 -27.804  36.353  1.00  0.00      1S   H  
ATOM   2718 HG12 VAL   170     -24.016 -26.493  36.116  1.00  0.00      1S   H  
ATOM   2719 HG13 VAL   170     -24.493 -28.031  36.914  1.00  0.00      1S   H  
ATOM   2720 HG21 VAL   170     -22.691 -27.510  40.162  1.00  0.00      1S   H  
ATOM   2721 HG22 VAL   170     -22.299 -28.578  38.775  1.00  0.00      1S   H  
ATOM   2722 HG23 VAL   170     -24.000 -28.430  39.349  1.00  0.00      1S   H  
ATOM   2723  N   THR   171     -22.893 -23.719  37.303  1.00  1.00      1S   N  
ATOM   2724  CA  THR   171     -23.145 -22.617  36.401  1.00  1.00      1S   C  
ATOM   2725  C   THR   171     -21.880 -21.866  36.020  1.00  1.00      1S   C  
ATOM   2726  O   THR   171     -21.672 -21.584  34.848  1.00  1.00      1S   O  
ATOM   2727  CB  THR   171     -24.189 -21.680  36.979  1.00  1.00      1S   C  
ATOM   2728  CG2 THR   171     -24.422 -20.503  36.038  1.00  1.00      1S   C  
ATOM   2729  OG1 THR   171     -25.426 -22.369  37.119  1.00  1.00      1S   O  
ATOM   2730  HN  THR   171     -23.339 -23.642  38.193  1.00  0.00      1S   H  
ATOM   2731  HA  THR   171     -23.542 -23.040  35.489  1.00  0.00      1S   H  
ATOM   2732  HB  THR   171     -23.879 -21.297  37.974  1.00  0.00      1S   H  
ATOM   2733  HG1 THR   171     -25.343 -22.911  37.911  1.00  0.00      1S   H  
ATOM   2734 HG21 THR   171     -24.527 -20.896  35.007  1.00  0.00      1S   H  
ATOM   2735 HG22 THR   171     -23.572 -19.794  36.062  1.00  0.00      1S   H  
ATOM   2736 HG23 THR   171     -25.348 -19.955  36.313  1.00  0.00      1S   H  
ATOM   2737  N   LEU   172     -20.969 -21.551  36.968  1.00  1.00      1S   N  
ATOM   2738  CA  LEU   172     -19.715 -20.859  36.717  1.00  1.00      1S   C  
ATOM   2739  C   LEU   172     -18.868 -21.569  35.687  1.00  1.00      1S   C  
ATOM   2740  O   LEU   172     -18.364 -20.933  34.767  1.00  1.00      1S   O  
ATOM   2741  CB  LEU   172     -18.862 -20.691  38.000  1.00  1.00      1S   C  
ATOM   2742  CG  LEU   172     -19.374 -19.608  38.981  1.00  1.00      1S   C  
ATOM   2743  CD1 LEU   172     -18.650 -19.714  40.336  1.00  1.00      1S   C  
ATOM   2744  CD2 LEU   172     -19.273 -18.187  38.400  1.00  1.00      1S   C  
ATOM   2745  HN  LEU   172     -21.137 -21.777  37.928  1.00  0.00      1S   H  
ATOM   2746  HA  LEU   172     -19.958 -19.888  36.311  1.00  0.00      1S   H  
ATOM   2747  HB1 LEU   172     -17.816 -20.420  37.735  1.00  0.00      1S   H  
ATOM   2748  HB2 LEU   172     -18.830 -21.670  38.529  1.00  0.00      1S   H  
ATOM   2749  HG  LEU   172     -20.454 -19.782  39.174  1.00  0.00      1S   H  
ATOM   2750 HD11 LEU   172     -17.565 -19.516  40.209  1.00  0.00      1S   H  
ATOM   2751 HD12 LEU   172     -18.777 -20.732  40.763  1.00  0.00      1S   H  
ATOM   2752 HD13 LEU   172     -19.065 -18.976  41.055  1.00  0.00      1S   H  
ATOM   2753 HD21 LEU   172     -19.956 -18.071  37.532  1.00  0.00      1S   H  
ATOM   2754 HD22 LEU   172     -18.234 -17.977  38.072  1.00  0.00      1S   H  
ATOM   2755 HD23 LEU   172     -19.563 -17.441  39.170  1.00  0.00      1S   H  
ATOM   2756  N   LEU   173     -18.742 -22.912  35.795  1.00  1.00      1S   N  
ATOM   2757  CA  LEU   173     -17.997 -23.747  34.873  1.00  1.00      1S   C  
ATOM   2758  C   LEU   173     -18.587 -23.726  33.487  1.00  1.00      1S   C  
ATOM   2759  O   LEU   173     -17.868 -23.652  32.492  1.00  1.00      1S   O  
ATOM   2760  CB  LEU   173     -17.992 -25.219  35.343  1.00  1.00      1S   C  
ATOM   2761  CG  LEU   173     -17.196 -25.449  36.645  1.00  1.00      1S   C  
ATOM   2762  CD1 LEU   173     -17.429 -26.872  37.182  1.00  1.00      1S   C  
ATOM   2763  CD2 LEU   173     -15.696 -25.161  36.452  1.00  1.00      1S   C  
ATOM   2764  HN  LEU   173     -19.180 -23.401  36.547  1.00  0.00      1S   H  
ATOM   2765  HA  LEU   173     -16.990 -23.361  34.809  1.00  0.00      1S   H  
ATOM   2766  HB1 LEU   173     -17.552 -25.871  34.556  1.00  0.00      1S   H  
ATOM   2767  HB2 LEU   173     -19.042 -25.547  35.508  1.00  0.00      1S   H  
ATOM   2768  HG  LEU   173     -17.575 -24.742  37.418  1.00  0.00      1S   H  
ATOM   2769 HD11 LEU   173     -17.067 -27.624  36.450  1.00  0.00      1S   H  
ATOM   2770 HD12 LEU   173     -18.511 -27.043  37.364  1.00  0.00      1S   H  
ATOM   2771 HD13 LEU   173     -16.884 -27.015  38.139  1.00  0.00      1S   H  
ATOM   2772 HD21 LEU   173     -15.525 -24.084  36.243  1.00  0.00      1S   H  
ATOM   2773 HD22 LEU   173     -15.300 -25.755  35.602  1.00  0.00      1S   H  
ATOM   2774 HD23 LEU   173     -15.132 -25.430  37.369  1.00  0.00      1S   H  
ATOM   2775  N   VAL   174     -19.932 -23.775  33.419  1.00  1.00      1S   N  
ATOM   2776  CA  VAL   174     -20.720 -23.786  32.210  1.00  1.00      1S   C  
ATOM   2777  C   VAL   174     -20.568 -22.495  31.443  1.00  1.00      1S   C  
ATOM   2778  O   VAL   174     -20.479 -22.509  30.220  1.00  1.00      1S   O  
ATOM   2779  CB  VAL   174     -22.181 -24.058  32.549  1.00  1.00      1S   C  
ATOM   2780  CG1 VAL   174     -23.125 -23.757  31.369  1.00  1.00      1S   C  
ATOM   2781  CG2 VAL   174     -22.300 -25.538  32.968  1.00  1.00      1S   C  
ATOM   2782  HN  VAL   174     -20.467 -23.825  34.261  1.00  0.00      1S   H  
ATOM   2783  HA  VAL   174     -20.349 -24.581  31.580  1.00  0.00      1S   H  
ATOM   2784  HB  VAL   174     -22.486 -23.420  33.407  1.00  0.00      1S   H  
ATOM   2785 HG11 VAL   174     -22.762 -24.279  30.460  1.00  0.00      1S   H  
ATOM   2786 HG12 VAL   174     -23.183 -22.668  31.164  1.00  0.00      1S   H  
ATOM   2787 HG13 VAL   174     -24.150 -24.117  31.597  1.00  0.00      1S   H  
ATOM   2788 HG21 VAL   174     -21.543 -25.809  33.730  1.00  0.00      1S   H  
ATOM   2789 HG22 VAL   174     -22.151 -26.199  32.090  1.00  0.00      1S   H  
ATOM   2790 HG23 VAL   174     -23.308 -25.731  33.392  1.00  0.00      1S   H  
ATOM   2791  N   TYR   175     -20.513 -21.339  32.137  1.00  1.00      1S   N  
ATOM   2792  CA  TYR   175     -20.397 -20.051  31.492  1.00  1.00      1S   C  
ATOM   2793  C   TYR   175     -19.030 -19.802  30.898  1.00  1.00      1S   C  
ATOM   2794  O   TYR   175     -18.940 -19.070  29.918  1.00  1.00      1S   O  
ATOM   2795  CB  TYR   175     -20.740 -18.878  32.438  1.00  1.00      1S   C  
ATOM   2796  CG  TYR   175     -22.200 -18.541  32.331  1.00  1.00      1S   C  
ATOM   2797  CD1 TYR   175     -23.133 -19.366  32.950  1.00  1.00      1S   C  
ATOM   2798  CD2 TYR   175     -22.667 -17.406  31.635  1.00  1.00      1S   C  
ATOM   2799  CE1 TYR   175     -24.476 -19.029  32.951  1.00  1.00      1S   C  
ATOM   2800  CE2 TYR   175     -24.037 -17.086  31.615  1.00  1.00      1S   C  
ATOM   2801  CZ  TYR   175     -24.945 -17.902  32.300  1.00  1.00      1S   C  
ATOM   2802  OH  TYR   175     -26.324 -17.635  32.385  1.00  1.00      1S   O  
ATOM   2803  HN  TYR   175     -20.598 -21.330  33.133  1.00  0.00      1S   H  
ATOM   2804  HA  TYR   175     -21.085 -20.044  30.657  1.00  0.00      1S   H  
ATOM   2805  HB1 TYR   175     -20.176 -17.957  32.186  1.00  0.00      1S   H  
ATOM   2806  HB2 TYR   175     -20.510 -19.153  33.491  1.00  0.00      1S   H  
ATOM   2807  HD1 TYR   175     -22.831 -20.258  33.456  1.00  0.00      1S   H  
ATOM   2808  HD2 TYR   175     -21.969 -16.769  31.121  1.00  0.00      1S   H  
ATOM   2809  HE1 TYR   175     -25.135 -19.622  33.519  1.00  0.00      1S   H  
ATOM   2810  HE2 TYR   175     -24.378 -16.204  31.095  1.00  0.00      1S   H  
ATOM   2811  HH  TYR   175     -26.720 -18.312  32.940  1.00  0.00      1S   H  
ATOM   2812  N   ILE   176     -17.936 -20.418  31.426  1.00  1.00      1S   N  
ATOM   2813  CA  ILE   176     -16.585 -20.308  30.874  1.00  1.00      1S   C  
ATOM   2814  C   ILE   176     -16.588 -20.849  29.473  1.00  1.00      1S   C  
ATOM   2815  O   ILE   176     -16.030 -20.254  28.556  1.00  1.00      1S   O  
ATOM   2816  CB  ILE   176     -15.533 -21.074  31.681  1.00  1.00      1S   C  
ATOM   2817  CG1 ILE   176     -15.441 -20.492  33.107  1.00  1.00      1S   C  
ATOM   2818  CG2 ILE   176     -14.143 -21.041  30.993  1.00  1.00      1S   C  
ATOM   2819  CD  ILE   176     -14.635 -21.372  34.067  1.00  1.00      1S   C  
ATOM   2820  HN  ILE   176     -18.022 -21.002  32.230  1.00  0.00      1S   H  
ATOM   2821  HA  ILE   176     -16.323 -19.260  30.834  1.00  0.00      1S   H  
ATOM   2822  HB  ILE   176     -15.852 -22.138  31.765  1.00  0.00      1S   H  
ATOM   2823 HG11 ILE   176     -16.461 -20.375  33.521  1.00  0.00      1S   H  
ATOM   2824 HG12 ILE   176     -14.988 -19.477  33.059  1.00  0.00      1S   H  
ATOM   2825 HG21 ILE   176     -13.800 -19.993  30.868  1.00  0.00      1S   H  
ATOM   2826 HG22 ILE   176     -14.162 -21.532  29.999  1.00  0.00      1S   H  
ATOM   2827 HG23 ILE   176     -13.395 -21.584  31.607  1.00  0.00      1S   H  
ATOM   2828  HD1 ILE   176     -13.559 -21.373  33.794  1.00  0.00      1S   H  
ATOM   2829  HD2 ILE   176     -15.010 -22.417  34.036  1.00  0.00      1S   H  
ATOM   2830  HD3 ILE   176     -14.732 -20.993  35.107  1.00  0.00      1S   H  
ATOM   2831  N   LYS   177     -17.286 -21.984  29.293  1.00  1.00      1S   N  
ATOM   2832  CA  LYS   177     -17.472 -22.650  28.037  1.00  1.00      1S   C  
ATOM   2833  C   LYS   177     -18.218 -21.783  27.042  1.00  1.00      1S   C  
ATOM   2834  O   LYS   177     -17.811 -21.703  25.889  1.00  1.00      1S   O  
ATOM   2835  CB  LYS   177     -18.229 -23.967  28.255  1.00  1.00      1S   C  
ATOM   2836  CG  LYS   177     -17.479 -24.970  29.143  1.00  1.00      1S   C  
ATOM   2837  CD  LYS   177     -18.320 -26.218  29.446  1.00  1.00      1S   C  
ATOM   2838  CE  LYS   177     -17.538 -27.281  30.223  1.00  1.00      1S   C  
ATOM   2839  NZ  LYS   177     -18.381 -28.471  30.474  1.00  1.00      1S   N1+
ATOM   2840  HN  LYS   177     -17.737 -22.420  30.069  1.00  0.00      1S   H  
ATOM   2841  HA  LYS   177     -16.496 -22.869  27.629  1.00  0.00      1S   H  
ATOM   2842  HB1 LYS   177     -18.426 -24.451  27.273  1.00  0.00      1S   H  
ATOM   2843  HB2 LYS   177     -19.207 -23.754  28.730  1.00  0.00      1S   H  
ATOM   2844  HG1 LYS   177     -17.194 -24.496  30.107  1.00  0.00      1S   H  
ATOM   2845  HG2 LYS   177     -16.545 -25.273  28.620  1.00  0.00      1S   H  
ATOM   2846  HD1 LYS   177     -18.669 -26.648  28.480  1.00  0.00      1S   H  
ATOM   2847  HD2 LYS   177     -19.218 -25.910  30.028  1.00  0.00      1S   H  
ATOM   2848  HE1 LYS   177     -17.206 -26.882  31.205  1.00  0.00      1S   H  
ATOM   2849  HE2 LYS   177     -16.652 -27.609  29.639  1.00  0.00      1S   H  
ATOM   2850  HZ1 LYS   177     -18.704 -28.863  29.566  1.00  0.00      1S   H  
ATOM   2851  HZ2 LYS   177     -19.206 -28.198  31.045  1.00  0.00      1S   H  
ATOM   2852  HZ3 LYS   177     -17.828 -29.189  30.984  1.00  0.00      1S   H  
ATOM   2853  N   ILE   178     -19.289 -21.069  27.475  1.00  1.00      1S   N  
ATOM   2854  CA  ILE   178     -20.055 -20.131  26.663  1.00  1.00      1S   C  
ATOM   2855  C   ILE   178     -19.185 -19.019  26.160  1.00  1.00      1S   C  
ATOM   2856  O   ILE   178     -19.243 -18.668  24.985  1.00  1.00      1S   O  
ATOM   2857  CB  ILE   178     -21.216 -19.498  27.426  1.00  1.00      1S   C  
ATOM   2858  CG1 ILE   178     -22.216 -20.590  27.809  1.00  1.00      1S   C  
ATOM   2859  CG2 ILE   178     -21.907 -18.396  26.600  1.00  1.00      1S   C  
ATOM   2860  CD  ILE   178     -23.324 -20.132  28.757  1.00  1.00      1S   C  
ATOM   2861  HN  ILE   178     -19.599 -21.153  28.420  1.00  0.00      1S   H  
ATOM   2862  HA  ILE   178     -20.436 -20.669  25.806  1.00  0.00      1S   H  
ATOM   2863  HB  ILE   178     -20.839 -19.038  28.367  1.00  0.00      1S   H  
ATOM   2864 HG11 ILE   178     -21.657 -21.397  28.322  1.00  0.00      1S   H  
ATOM   2865 HG12 ILE   178     -22.651 -21.002  26.875  1.00  0.00      1S   H  
ATOM   2866 HG21 ILE   178     -22.143 -18.748  25.575  1.00  0.00      1S   H  
ATOM   2867 HG22 ILE   178     -21.247 -17.506  26.530  1.00  0.00      1S   H  
ATOM   2868 HG23 ILE   178     -22.850 -18.075  27.088  1.00  0.00      1S   H  
ATOM   2869  HD1 ILE   178     -24.259 -19.929  28.196  1.00  0.00      1S   H  
ATOM   2870  HD2 ILE   178     -23.023 -19.211  29.298  1.00  0.00      1S   H  
ATOM   2871  HD3 ILE   178     -23.527 -20.923  29.510  1.00  0.00      1S   H  
ATOM   2872  N   TYR   179     -18.342 -18.451  27.051  1.00  1.00      1S   N  
ATOM   2873  CA  TYR   179     -17.473 -17.345  26.734  1.00  1.00      1S   C  
ATOM   2874  C   TYR   179     -16.490 -17.743  25.668  1.00  1.00      1S   C  
ATOM   2875  O   TYR   179     -16.334 -17.013  24.699  1.00  1.00      1S   O  
ATOM   2876  CB  TYR   179     -16.719 -16.787  27.969  1.00  1.00      1S   C  
ATOM   2877  CG  TYR   179     -17.656 -16.320  29.064  1.00  1.00      1S   C  
ATOM   2878  CD1 TYR   179     -17.220 -16.396  30.400  1.00  1.00      1S   C  
ATOM   2879  CD2 TYR   179     -18.945 -15.803  28.810  1.00  1.00      1S   C  
ATOM   2880  CE1 TYR   179     -18.051 -15.997  31.454  1.00  1.00      1S   C  
ATOM   2881  CE2 TYR   179     -19.780 -15.408  29.862  1.00  1.00      1S   C  
ATOM   2882  CZ  TYR   179     -19.333 -15.505  31.184  1.00  1.00      1S   C  
ATOM   2883  OH  TYR   179     -20.177 -15.123  32.247  1.00  1.00      1S   O  
ATOM   2884  HN  TYR   179     -18.318 -18.759  28.001  1.00  0.00      1S   H  
ATOM   2885  HA  TYR   179     -18.087 -16.564  26.308  1.00  0.00      1S   H  
ATOM   2886  HB1 TYR   179     -16.095 -15.916  27.677  1.00  0.00      1S   H  
ATOM   2887  HB2 TYR   179     -16.060 -17.577  28.391  1.00  0.00      1S   H  
ATOM   2888  HD1 TYR   179     -16.235 -16.782  30.620  1.00  0.00      1S   H  
ATOM   2889  HD2 TYR   179     -19.325 -15.709  27.804  1.00  0.00      1S   H  
ATOM   2890  HE1 TYR   179     -17.700 -16.078  32.472  1.00  0.00      1S   H  
ATOM   2891  HE2 TYR   179     -20.771 -15.034  29.646  1.00  0.00      1S   H  
ATOM   2892  HH  TYR   179     -19.722 -15.310  33.071  1.00  0.00      1S   H  
ATOM   2893  N   ILE   180     -15.863 -18.942  25.774  1.00  1.00      1S   N  
ATOM   2894  CA  ILE   180     -14.938 -19.474  24.785  1.00  1.00      1S   C  
ATOM   2895  C   ILE   180     -15.611 -19.627  23.442  1.00  1.00      1S   C  
ATOM   2896  O   ILE   180     -15.051 -19.222  22.430  1.00  1.00      1S   O  
ATOM   2897  CB  ILE   180     -14.335 -20.815  25.197  1.00  1.00      1S   C  
ATOM   2898  CG1 ILE   180     -13.516 -20.657  26.498  1.00  1.00      1S   C  
ATOM   2899  CG2 ILE   180     -13.436 -21.391  24.077  1.00  1.00      1S   C  
ATOM   2900  CD  ILE   180     -13.121 -22.001  27.116  1.00  1.00      1S   C  
ATOM   2901  HN  ILE   180     -16.026 -19.530  26.565  1.00  0.00      1S   H  
ATOM   2902  HA  ILE   180     -14.140 -18.753  24.673  1.00  0.00      1S   H  
ATOM   2903  HB  ILE   180     -15.162 -21.535  25.392  1.00  0.00      1S   H  
ATOM   2904 HG11 ILE   180     -14.100 -20.088  27.247  1.00  0.00      1S   H  
ATOM   2905 HG12 ILE   180     -12.602 -20.061  26.283  1.00  0.00      1S   H  
ATOM   2906 HG21 ILE   180     -12.612 -20.684  23.845  1.00  0.00      1S   H  
ATOM   2907 HG22 ILE   180     -14.012 -21.585  23.151  1.00  0.00      1S   H  
ATOM   2908 HG23 ILE   180     -12.992 -22.359  24.390  1.00  0.00      1S   H  
ATOM   2909  HD1 ILE   180     -12.369 -22.519  26.484  1.00  0.00      1S   H  
ATOM   2910  HD2 ILE   180     -14.013 -22.655  27.216  1.00  0.00      1S   H  
ATOM   2911  HD3 ILE   180     -12.681 -21.846  28.124  1.00  0.00      1S   H  
ATOM   2912  N   VAL   181     -16.839 -20.193  23.404  1.00  1.00      1S   N  
ATOM   2913  CA  VAL   181     -17.594 -20.437  22.191  1.00  1.00      1S   C  
ATOM   2914  C   VAL   181     -17.916 -19.142  21.490  1.00  1.00      1S   C  
ATOM   2915  O   VAL   181     -17.756 -19.040  20.280  1.00  1.00      1S   O  
ATOM   2916  CB  VAL   181     -18.869 -21.222  22.469  1.00  1.00      1S   C  
ATOM   2917  CG1 VAL   181     -19.769 -21.314  21.220  1.00  1.00      1S   C  
ATOM   2918  CG2 VAL   181     -18.480 -22.643  22.919  1.00  1.00      1S   C  
ATOM   2919  HN  VAL   181     -17.284 -20.494  24.246  1.00  0.00      1S   H  
ATOM   2920  HA  VAL   181     -16.968 -21.016  21.527  1.00  0.00      1S   H  
ATOM   2921  HB  VAL   181     -19.437 -20.722  23.287  1.00  0.00      1S   H  
ATOM   2922 HG11 VAL   181     -19.227 -21.803  20.384  1.00  0.00      1S   H  
ATOM   2923 HG12 VAL   181     -20.098 -20.312  20.884  1.00  0.00      1S   H  
ATOM   2924 HG13 VAL   181     -20.676 -21.910  21.453  1.00  0.00      1S   H  
ATOM   2925 HG21 VAL   181     -17.720 -22.630  23.723  1.00  0.00      1S   H  
ATOM   2926 HG22 VAL   181     -18.057 -23.210  22.063  1.00  0.00      1S   H  
ATOM   2927 HG23 VAL   181     -19.377 -23.182  23.291  1.00  0.00      1S   H  
ATOM   2928  N   LEU   182     -18.344 -18.103  22.231  1.00  1.00      1S   N  
ATOM   2929  CA  LEU   182     -18.646 -16.806  21.672  1.00  1.00      1S   C  
ATOM   2930  C   LEU   182     -17.435 -16.111  21.131  1.00  1.00      1S   C  
ATOM   2931  O   LEU   182     -17.514 -15.429  20.112  1.00  1.00      1S   O  
ATOM   2932  CB  LEU   182     -19.264 -15.887  22.729  1.00  1.00      1S   C  
ATOM   2933  CG  LEU   182     -20.687 -16.317  23.097  1.00  1.00      1S   C  
ATOM   2934  CD1 LEU   182     -21.184 -15.466  24.259  1.00  1.00      1S   C  
ATOM   2935  CD2 LEU   182     -21.656 -16.218  21.909  1.00  1.00      1S   C  
ATOM   2936  HN  LEU   182     -18.488 -18.196  23.215  1.00  0.00      1S   H  
ATOM   2937  HA  LEU   182     -19.325 -16.946  20.845  1.00  0.00      1S   H  
ATOM   2938  HB1 LEU   182     -19.314 -14.837  22.361  1.00  0.00      1S   H  
ATOM   2939  HB2 LEU   182     -18.631 -15.901  23.645  1.00  0.00      1S   H  
ATOM   2940  HG  LEU   182     -20.679 -17.379  23.433  1.00  0.00      1S   H  
ATOM   2941 HD11 LEU   182     -21.123 -14.384  24.020  1.00  0.00      1S   H  
ATOM   2942 HD12 LEU   182     -20.595 -15.672  25.179  1.00  0.00      1S   H  
ATOM   2943 HD13 LEU   182     -22.242 -15.733  24.440  1.00  0.00      1S   H  
ATOM   2944 HD21 LEU   182     -21.399 -16.946  21.114  1.00  0.00      1S   H  
ATOM   2945 HD22 LEU   182     -21.645 -15.195  21.478  1.00  0.00      1S   H  
ATOM   2946 HD23 LEU   182     -22.682 -16.446  22.260  1.00  0.00      1S   H  
ATOM   2947  N   ARG   183     -16.277 -16.301  21.793  1.00  1.00      1S   N  
ATOM   2948  CA  ARG   183     -15.003 -15.778  21.367  1.00  1.00      1S   C  
ATOM   2949  C   ARG   183     -14.539 -16.427  20.084  1.00  1.00      1S   C  
ATOM   2950  O   ARG   183     -13.953 -15.763  19.231  1.00  1.00      1S   O  
ATOM   2951  CB  ARG   183     -13.934 -15.987  22.454  1.00  1.00      1S   C  
ATOM   2952  CG  ARG   183     -14.141 -15.056  23.655  1.00  1.00      1S   C  
ATOM   2953  CD  ARG   183     -13.143 -15.348  24.779  1.00  1.00      1S   C  
ATOM   2954  NE  ARG   183     -13.387 -14.390  25.906  1.00  1.00      1S   N  
ATOM   2955  CZ  ARG   183     -12.935 -13.104  25.891  1.00  1.00      1S   C  
ATOM   2956  NH1 ARG   183     -13.191 -12.294  26.952  1.00  1.00      1S   N1+
ATOM   2957  NH2 ARG   183     -12.234 -12.614  24.834  1.00  1.00      1S   N  
ATOM   2958  HN  ARG   183     -16.261 -16.838  22.636  1.00  0.00      1S   H  
ATOM   2959  HA  ARG   183     -15.119 -14.720  21.181  1.00  0.00      1S   H  
ATOM   2960  HB1 ARG   183     -12.920 -15.787  22.042  1.00  0.00      1S   H  
ATOM   2961  HB2 ARG   183     -13.960 -17.042  22.802  1.00  0.00      1S   H  
ATOM   2962  HG1 ARG   183     -15.174 -15.150  24.044  1.00  0.00      1S   H  
ATOM   2963  HG2 ARG   183     -14.034 -14.007  23.302  1.00  0.00      1S   H  
ATOM   2964  HD1 ARG   183     -12.097 -15.244  24.419  1.00  0.00      1S   H  
ATOM   2965  HD2 ARG   183     -13.287 -16.380  25.168  1.00  0.00      1S   H  
ATOM   2966  HE  ARG   183     -13.904 -14.705  26.699  1.00  0.00      1S   H  
ATOM   2967 HH11 ARG   183     -13.701 -12.646  27.735  1.00  0.00      1S   H  
ATOM   2968 HH12 ARG   183     -12.860 -11.353  26.948  1.00  0.00      1S   H  
ATOM   2969 HH21 ARG   183     -12.060 -13.204  24.048  1.00  0.00      1S   H  
ATOM   2970 HH22 ARG   183     -11.916 -11.669  24.837  1.00  0.00      1S   H  
ATOM   2971  N   ARG   184     -14.836 -17.735  19.904  1.00  1.00      1S   N  
ATOM   2972  CA  ARG   184     -14.588 -18.474  18.684  1.00  1.00      1S   C  
ATOM   2973  C   ARG   184     -15.467 -17.983  17.540  1.00  1.00      1S   C  
ATOM   2974  O   ARG   184     -15.097 -18.121  16.375  1.00  1.00      1S   O  
ATOM   2975  CB  ARG   184     -14.848 -19.990  18.893  1.00  1.00      1S   C  
ATOM   2976  CG  ARG   184     -13.798 -20.684  19.779  1.00  1.00      1S   C  
ATOM   2977  CD  ARG   184     -14.163 -22.143  20.078  1.00  1.00      1S   C  
ATOM   2978  NE  ARG   184     -13.067 -22.757  20.896  1.00  1.00      1S   N  
ATOM   2979  CZ  ARG   184     -13.155 -24.022  21.399  1.00  1.00      1S   C  
ATOM   2980  NH1 ARG   184     -12.129 -24.525  22.135  1.00  1.00      1S   N1+
ATOM   2981  NH2 ARG   184     -14.254 -24.788  21.175  1.00  1.00      1S   N  
ATOM   2982  HN  ARG   184     -15.272 -18.258  20.636  1.00  0.00      1S   H  
ATOM   2983  HA  ARG   184     -13.554 -18.330  18.405  1.00  0.00      1S   H  
ATOM   2984  HB1 ARG   184     -14.857 -20.515  17.912  1.00  0.00      1S   H  
ATOM   2985  HB2 ARG   184     -15.846 -20.131  19.356  1.00  0.00      1S   H  
ATOM   2986  HG1 ARG   184     -13.691 -20.135  20.737  1.00  0.00      1S   H  
ATOM   2987  HG2 ARG   184     -12.816 -20.641  19.259  1.00  0.00      1S   H  
ATOM   2988  HD1 ARG   184     -14.264 -22.719  19.133  1.00  0.00      1S   H  
ATOM   2989  HD2 ARG   184     -15.113 -22.192  20.655  1.00  0.00      1S   H  
ATOM   2990  HE  ARG   184     -12.249 -22.219  21.089  1.00  0.00      1S   H  
ATOM   2991 HH11 ARG   184     -11.316 -23.970  22.302  1.00  0.00      1S   H  
ATOM   2992 HH12 ARG   184     -12.186 -25.453  22.497  1.00  0.00      1S   H  
ATOM   2993 HH21 ARG   184     -15.008 -24.420  20.633  1.00  0.00      1S   H  
ATOM   2994 HH22 ARG   184     -14.302 -25.713  21.543  1.00  0.00      1S   H  
ATOM   2995  N   ARG   185     -16.654 -17.414  17.870  1.00  1.00      1S   N  
ATOM   2996  CA  ARG   185     -17.768 -17.157  16.980  1.00  1.00      1S   C  
ATOM   2997  C   ARG   185     -18.048 -15.690  16.650  1.00  1.00      1S   C  
ATOM   2998  O   ARG   185     -17.140 -14.871  16.521  1.00  1.00      1S   O  
ATOM   2999  CB  ARG   185     -19.014 -17.813  17.618  1.00  1.00      1S   C  
ATOM   3000  CG  ARG   185     -19.081 -19.324  17.351  1.00  1.00      1S   C  
ATOM   3001  CD  ARG   185     -20.288 -19.685  16.482  1.00  1.00      1S   C  
ATOM   3002  NE  ARG   185     -21.523 -19.297  17.240  1.00  1.00      1S   N  
ATOM   3003  CZ  ARG   185     -22.775 -19.471  16.739  1.00  1.00      1S   C  
ATOM   3004  NH1 ARG   185     -23.848 -19.065  17.463  1.00  1.00      1S   N1+
ATOM   3005  NH2 ARG   185     -22.963 -20.048  15.525  1.00  1.00      1S   N  
ATOM   3006  HN  ARG   185     -16.868 -17.273  18.834  1.00  0.00      1S   H  
ATOM   3007  HA  ARG   185     -17.572 -17.640  16.032  1.00  0.00      1S   H  
ATOM   3008  HB1 ARG   185     -19.979 -17.412  17.265  1.00  0.00      1S   H  
ATOM   3009  HB2 ARG   185     -18.987 -17.619  18.711  1.00  0.00      1S   H  
ATOM   3010  HG1 ARG   185     -19.141 -19.872  18.317  1.00  0.00      1S   H  
ATOM   3011  HG2 ARG   185     -18.150 -19.653  16.838  1.00  0.00      1S   H  
ATOM   3012  HD1 ARG   185     -20.315 -20.775  16.275  1.00  0.00      1S   H  
ATOM   3013  HD2 ARG   185     -20.257 -19.112  15.528  1.00  0.00      1S   H  
ATOM   3014  HE  ARG   185     -21.419 -18.863  18.134  1.00  0.00      1S   H  
ATOM   3015 HH11 ARG   185     -23.710 -18.643  18.358  1.00  0.00      1S   H  
ATOM   3016 HH12 ARG   185     -24.768 -19.286  17.148  1.00  0.00      1S   H  
ATOM   3017 HH21 ARG   185     -22.169 -20.342  14.996  1.00  0.00      1S   H  
ATOM   3018 HH22 ARG   185     -23.886 -20.188  15.176  1.00  0.00      1S   H  
ATOM   3019  N   ARG   186     -19.359 -15.393  16.406  1.00  1.00      1S   N  
ATOM   3020  CA  ARG   186     -19.892 -14.373  15.539  1.00  1.00      1S   C  
ATOM   3021  C   ARG   186     -20.988 -13.539  16.179  1.00  1.00      1S   C  
ATOM   3022  O   ARG   186     -20.723 -12.446  16.674  1.00  1.00      1S   O  
ATOM   3023  CB  ARG   186     -20.494 -15.055  14.277  1.00  1.00      1S   C  
ATOM   3024  CG  ARG   186     -19.426 -15.581  13.307  1.00  1.00      1S   C  
ATOM   3025  CD  ARG   186     -18.703 -14.431  12.593  1.00  1.00      1S   C  
ATOM   3026  NE  ARG   186     -17.639 -14.990  11.703  1.00  1.00      1S   N  
ATOM   3027  CZ  ARG   186     -17.891 -15.477  10.455  1.00  1.00      1S   C  
ATOM   3028  NH1 ARG   186     -16.856 -15.936   9.703  1.00  1.00      1S   N1+
ATOM   3029  NH2 ARG   186     -19.151 -15.512   9.948  1.00  1.00      1S   N  
ATOM   3030  HN  ARG   186     -20.046 -16.061  16.668  1.00  0.00      1S   H  
ATOM   3031  HA  ARG   186     -19.098 -13.692  15.268  1.00  0.00      1S   H  
ATOM   3032  HB1 ARG   186     -21.134 -14.346  13.705  1.00  0.00      1S   H  
ATOM   3033  HB2 ARG   186     -21.128 -15.913  14.596  1.00  0.00      1S   H  
ATOM   3034  HG1 ARG   186     -19.926 -16.229  12.553  1.00  0.00      1S   H  
ATOM   3035  HG2 ARG   186     -18.695 -16.210  13.860  1.00  0.00      1S   H  
ATOM   3036  HD1 ARG   186     -18.200 -13.766  13.326  1.00  0.00      1S   H  
ATOM   3037  HD2 ARG   186     -19.415 -13.823  11.994  1.00  0.00      1S   H  
ATOM   3038  HE  ARG   186     -16.696 -14.987  12.031  1.00  0.00      1S   H  
ATOM   3039 HH11 ARG   186     -15.927 -15.907  10.067  1.00  0.00      1S   H  
ATOM   3040 HH12 ARG   186     -17.028 -16.294   8.787  1.00  0.00      1S   H  
ATOM   3041 HH21 ARG   186     -19.912 -15.183  10.504  1.00  0.00      1S   H  
ATOM   3042 HH22 ARG   186     -19.314 -15.878   9.035  1.00  0.00      1S   H  
ATOM   3043  N   LYS   187     -22.264 -14.007  16.091  1.00  1.00      1S   N  
ATOM   3044  CA  LYS   187     -23.441 -13.168  15.917  1.00  1.00      1S   C  
ATOM   3045  C   LYS   187     -23.834 -12.348  17.130  1.00  1.00      1S   C  
ATOM   3046  O   LYS   187     -23.560 -12.716  18.270  1.00  1.00      1S   O  
ATOM   3047  CB  LYS   187     -24.642 -14.002  15.420  1.00  1.00      1S   C  
ATOM   3048  CG  LYS   187     -25.148 -15.019  16.452  1.00  1.00      1S   C  
ATOM   3049  CD  LYS   187     -26.317 -15.869  15.941  1.00  1.00      1S   C  
ATOM   3050  CE  LYS   187     -26.794 -16.869  16.998  1.00  1.00      1S   C  
ATOM   3051  NZ  LYS   187     -27.938 -17.667  16.509  1.00  1.00      1S   N1+
ATOM   3052  HN  LYS   187     -22.431 -14.968  15.892  1.00  0.00      1S   H  
ATOM   3053  HA  LYS   187     -23.194 -12.470  15.129  1.00  0.00      1S   H  
ATOM   3054  HB1 LYS   187     -24.322 -14.559  14.509  1.00  0.00      1S   H  
ATOM   3055  HB2 LYS   187     -25.475 -13.330  15.121  1.00  0.00      1S   H  
ATOM   3056  HG1 LYS   187     -25.484 -14.476  17.362  1.00  0.00      1S   H  
ATOM   3057  HG2 LYS   187     -24.314 -15.693  16.747  1.00  0.00      1S   H  
ATOM   3058  HD1 LYS   187     -25.994 -16.413  15.026  1.00  0.00      1S   H  
ATOM   3059  HD2 LYS   187     -27.154 -15.189  15.664  1.00  0.00      1S   H  
ATOM   3060  HE1 LYS   187     -27.126 -16.334  17.908  1.00  0.00      1S   H  
ATOM   3061  HE2 LYS   187     -25.978 -17.567  17.269  1.00  0.00      1S   H  
ATOM   3062  HZ1 LYS   187     -27.660 -18.191  15.656  1.00  0.00      1S   H  
ATOM   3063  HZ2 LYS   187     -28.728 -17.030  16.282  1.00  0.00      1S   H  
ATOM   3064  HZ3 LYS   187     -28.235 -18.335  17.250  1.00  0.00      1S   H  
ATOM   3065  N   ARG   188     -24.451 -11.164  16.880  1.00  1.00      1S   N  
ATOM   3066  CA  ARG   188     -24.301 -10.030  17.770  1.00  1.00      1S   C  
ATOM   3067  C   ARG   188     -25.363  -9.927  18.831  1.00  1.00      1S   C  
ATOM   3068  O   ARG   188     -25.049  -9.603  19.974  1.00  1.00      1S   O  
ATOM   3069  CB  ARG   188     -24.274  -8.679  17.020  1.00  1.00      1S   C  
ATOM   3070  CG  ARG   188     -23.183  -8.588  15.940  1.00  1.00      1S   C  
ATOM   3071  CD  ARG   188     -23.169  -7.210  15.262  1.00  1.00      1S   C  
ATOM   3072  NE  ARG   188     -22.083  -7.178  14.226  1.00  1.00      1S   N  
ATOM   3073  CZ  ARG   188     -20.793  -6.830  14.503  1.00  1.00      1S   C  
ATOM   3074  NH1 ARG   188     -19.877  -6.814  13.498  1.00  1.00      1S   N1+
ATOM   3075  NH2 ARG   188     -20.405  -6.498  15.761  1.00  1.00      1S   N  
ATOM   3076  HN  ARG   188     -24.827 -10.952  15.982  1.00  0.00      1S   H  
ATOM   3077  HA  ARG   188     -23.350 -10.131  18.276  1.00  0.00      1S   H  
ATOM   3078  HB1 ARG   188     -24.085  -7.864  17.757  1.00  0.00      1S   H  
ATOM   3079  HB2 ARG   188     -25.261  -8.489  16.544  1.00  0.00      1S   H  
ATOM   3080  HG1 ARG   188     -23.358  -9.371  15.170  1.00  0.00      1S   H  
ATOM   3081  HG2 ARG   188     -22.195  -8.786  16.412  1.00  0.00      1S   H  
ATOM   3082  HD1 ARG   188     -23.011  -6.399  16.004  1.00  0.00      1S   H  
ATOM   3083  HD2 ARG   188     -24.136  -7.032  14.745  1.00  0.00      1S   H  
ATOM   3084  HE  ARG   188     -22.317  -7.411  13.284  1.00  0.00      1S   H  
ATOM   3085 HH11 ARG   188     -20.153  -7.052  12.569  1.00  0.00      1S   H  
ATOM   3086 HH12 ARG   188     -18.932  -6.558  13.692  1.00  0.00      1S   H  
ATOM   3087 HH21 ARG   188     -21.074  -6.510  16.501  1.00  0.00      1S   H  
ATOM   3088 HH22 ARG   188     -19.457  -6.242  15.940  1.00  0.00      1S   H  
ATOM   3089  N   LYS   189     -26.657 -10.164  18.507  1.00  1.00      1S   N  
ATOM   3090  CA  LYS   189     -27.719  -9.963  19.479  1.00  1.00      1S   C  
ATOM   3091  C   LYS   189     -27.716 -11.073  20.489  1.00  1.00      1S   C  
ATOM   3092  O   LYS   189     -28.002 -10.870  21.668  1.00  1.00      1S   O  
ATOM   3093  CB  LYS   189     -29.128  -9.880  18.855  1.00  1.00      1S   C  
ATOM   3094  CG  LYS   189     -30.213  -9.563  19.899  1.00  1.00      1S   C  
ATOM   3095  CD  LYS   189     -31.609  -9.366  19.305  1.00  1.00      1S   C  
ATOM   3096  CE  LYS   189     -32.645  -9.034  20.386  1.00  1.00      1S   C  
ATOM   3097  NZ  LYS   189     -33.978  -8.813  19.785  1.00  1.00      1S   N1+
ATOM   3098  HN  LYS   189     -26.935 -10.443  17.592  1.00  0.00      1S   H  
ATOM   3099  HA  LYS   189     -27.528  -9.035  20.002  1.00  0.00      1S   H  
ATOM   3100  HB1 LYS   189     -29.375 -10.832  18.338  1.00  0.00      1S   H  
ATOM   3101  HB2 LYS   189     -29.127  -9.068  18.095  1.00  0.00      1S   H  
ATOM   3102  HG1 LYS   189     -29.919  -8.646  20.457  1.00  0.00      1S   H  
ATOM   3103  HG2 LYS   189     -30.274 -10.396  20.632  1.00  0.00      1S   H  
ATOM   3104  HD1 LYS   189     -31.905 -10.297  18.771  1.00  0.00      1S   H  
ATOM   3105  HD2 LYS   189     -31.562  -8.537  18.565  1.00  0.00      1S   H  
ATOM   3106  HE1 LYS   189     -32.357  -8.102  20.918  1.00  0.00      1S   H  
ATOM   3107  HE2 LYS   189     -32.731  -9.861  21.121  1.00  0.00      1S   H  
ATOM   3108  HZ1 LYS   189     -34.412  -9.723  19.534  1.00  0.00      1S   H  
ATOM   3109  HZ2 LYS   189     -33.872  -8.226  18.933  1.00  0.00      1S   H  
ATOM   3110  HZ3 LYS   189     -34.582  -8.303  20.466  1.00  0.00      1S   H  
ATOM   3111  N   GLU   190     -27.327 -12.285  20.044  1.00  1.00      1S   N  
ATOM   3112  CA  GLU   190     -27.168 -13.421  20.908  1.00  1.00      1S   C  
ATOM   3113  C   GLU   190     -26.078 -13.163  21.913  1.00  1.00      1S   C  
ATOM   3114  O   GLU   190     -26.214 -13.503  23.086  1.00  1.00      1S   O  
ATOM   3115  CB  GLU   190     -26.902 -14.700  20.090  1.00  1.00      1S   C  
ATOM   3116  CG  GLU   190     -27.117 -16.001  20.878  1.00  1.00      1S   C  
ATOM   3117  CD  GLU   190     -25.955 -16.289  21.817  1.00  1.00      1S   C  
ATOM   3118  OE1 GLU   190     -24.846 -15.728  21.629  1.00  1.00      1S   O  
ATOM   3119  OE2 GLU   190     -26.167 -17.106  22.740  1.00  1.00      1S   O1-
ATOM   3120  HN  GLU   190     -27.099 -12.434  19.086  1.00  0.00      1S   H  
ATOM   3121  HA  GLU   190     -28.087 -13.541  21.449  1.00  0.00      1S   H  
ATOM   3122  HB1 GLU   190     -25.892 -14.672  19.629  1.00  0.00      1S   H  
ATOM   3123  HB2 GLU   190     -27.642 -14.709  19.257  1.00  0.00      1S   H  
ATOM   3124  HG1 GLU   190     -27.220 -16.864  20.187  1.00  0.00      1S   H  
ATOM   3125  HG2 GLU   190     -28.054 -15.915  21.468  1.00  0.00      1S   H  
ATOM   3126  N   LYS   191     -24.987 -12.500  21.470  1.00  1.00      1S   N  
ATOM   3127  CA  LYS   191     -23.877 -12.110  22.301  1.00  1.00      1S   C  
ATOM   3128  C   LYS   191     -24.320 -11.196  23.431  1.00  1.00      1S   C  
ATOM   3129  O   LYS   191     -23.900 -11.375  24.570  1.00  1.00      1S   O  
ATOM   3130  CB  LYS   191     -22.780 -11.434  21.449  1.00  1.00      1S   C  
ATOM   3131  CG  LYS   191     -21.497 -11.127  22.220  1.00  1.00      1S   C  
ATOM   3132  CD  LYS   191     -20.452 -10.382  21.383  1.00  1.00      1S   C  
ATOM   3133  CE  LYS   191     -19.243  -9.964  22.225  1.00  1.00      1S   C  
ATOM   3134  NZ  LYS   191     -18.222  -9.302  21.384  1.00  1.00      1S   N1+
ATOM   3135  HN  LYS   191     -24.905 -12.246  20.509  1.00  0.00      1S   H  
ATOM   3136  HA  LYS   191     -23.471 -13.014  22.734  1.00  0.00      1S   H  
ATOM   3137  HB1 LYS   191     -23.162 -10.485  21.024  1.00  0.00      1S   H  
ATOM   3138  HB2 LYS   191     -22.526 -12.105  20.599  1.00  0.00      1S   H  
ATOM   3139  HG1 LYS   191     -21.065 -12.068  22.624  1.00  0.00      1S   H  
ATOM   3140  HG2 LYS   191     -21.764 -10.487  23.078  1.00  0.00      1S   H  
ATOM   3141  HD1 LYS   191     -20.925  -9.477  20.940  1.00  0.00      1S   H  
ATOM   3142  HD2 LYS   191     -20.129 -11.046  20.550  1.00  0.00      1S   H  
ATOM   3143  HE1 LYS   191     -18.774 -10.853  22.696  1.00  0.00      1S   H  
ATOM   3144  HE2 LYS   191     -19.549  -9.249  23.018  1.00  0.00      1S   H  
ATOM   3145  HZ1 LYS   191     -18.628  -8.445  20.955  1.00  0.00      1S   H  
ATOM   3146  HZ2 LYS   191     -17.919  -9.955  20.633  1.00  0.00      1S   H  
ATOM   3147  HZ3 LYS   191     -17.403  -9.042  21.970  1.00  0.00      1S   H  
ATOM   3148  N   LYS   192     -25.222 -10.225  23.150  1.00  1.00      1S   N  
ATOM   3149  CA  LYS   192     -25.785  -9.325  24.139  1.00  1.00      1S   C  
ATOM   3150  C   LYS   192     -26.671 -10.016  25.139  1.00  1.00      1S   C  
ATOM   3151  O   LYS   192     -26.654  -9.674  26.319  1.00  1.00      1S   O  
ATOM   3152  CB  LYS   192     -26.617  -8.207  23.489  1.00  1.00      1S   C  
ATOM   3153  CG  LYS   192     -25.721  -7.196  22.772  1.00  1.00      1S   C  
ATOM   3154  CD  LYS   192     -26.527  -6.091  22.087  1.00  1.00      1S   C  
ATOM   3155  CE  LYS   192     -25.621  -5.070  21.397  1.00  1.00      1S   C  
ATOM   3156  NZ  LYS   192     -26.429  -4.041  20.711  1.00  1.00      1S   N1+
ATOM   3157  HN  LYS   192     -25.548 -10.089  22.217  1.00  0.00      1S   H  
ATOM   3158  HA  LYS   192     -24.968  -8.877  24.686  1.00  0.00      1S   H  
ATOM   3159  HB1 LYS   192     -27.201  -7.654  24.260  1.00  0.00      1S   H  
ATOM   3160  HB2 LYS   192     -27.338  -8.647  22.766  1.00  0.00      1S   H  
ATOM   3161  HG1 LYS   192     -25.100  -7.720  22.013  1.00  0.00      1S   H  
ATOM   3162  HG2 LYS   192     -25.036  -6.737  23.521  1.00  0.00      1S   H  
ATOM   3163  HD1 LYS   192     -27.156  -5.580  22.851  1.00  0.00      1S   H  
ATOM   3164  HD2 LYS   192     -27.206  -6.562  21.340  1.00  0.00      1S   H  
ATOM   3165  HE1 LYS   192     -24.983  -5.570  20.637  1.00  0.00      1S   H  
ATOM   3166  HE2 LYS   192     -24.974  -4.560  22.142  1.00  0.00      1S   H  
ATOM   3167  HZ1 LYS   192     -27.025  -3.549  21.407  1.00  0.00      1S   H  
ATOM   3168  HZ2 LYS   192     -27.034  -4.497  19.998  1.00  0.00      1S   H  
ATOM   3169  HZ3 LYS   192     -25.800  -3.355  20.246  1.00  0.00      1S   H  
ATOM   3170  N   ALA   193     -27.457 -11.023  24.707  1.00  1.00      1S   N  
ATOM   3171  CA  ALA   193     -28.257 -11.810  25.613  1.00  1.00      1S   C  
ATOM   3172  C   ALA   193     -27.400 -12.669  26.503  1.00  1.00      1S   C  
ATOM   3173  O   ALA   193     -27.739 -12.844  27.662  1.00  1.00      1S   O  
ATOM   3174  CB  ALA   193     -29.253 -12.707  24.881  1.00  1.00      1S   C  
ATOM   3175  HN  ALA   193     -27.508 -11.271  23.741  1.00  0.00      1S   H  
ATOM   3176  HA  ALA   193     -28.816 -11.135  26.248  1.00  0.00      1S   H  
ATOM   3177  HB1 ALA   193     -28.748 -13.225  24.038  1.00  0.00      1S   H  
ATOM   3178  HB2 ALA   193     -30.071 -12.078  24.476  1.00  0.00      1S   H  
ATOM   3179  HB3 ALA   193     -29.710 -13.462  25.556  1.00  0.00      1S   H  
ATOM   3180  N   THR   194     -26.244 -13.187  26.020  1.00  1.00      1S   N  
ATOM   3181  CA  THR   194     -25.298 -13.930  26.842  1.00  1.00      1S   C  
ATOM   3182  C   THR   194     -24.736 -13.058  27.935  1.00  1.00      1S   C  
ATOM   3183  O   THR   194     -24.609 -13.480  29.082  1.00  1.00      1S   O  
ATOM   3184  CB  THR   194     -24.120 -14.487  26.063  1.00  1.00      1S   C  
ATOM   3185  CG2 THR   194     -23.179 -15.239  27.030  1.00  1.00      1S   C  
ATOM   3186  OG1 THR   194     -24.559 -15.392  25.059  1.00  1.00      1S   O  
ATOM   3187  HN  THR   194     -25.989 -13.065  25.062  1.00  0.00      1S   H  
ATOM   3188  HA  THR   194     -25.837 -14.743  27.310  1.00  0.00      1S   H  
ATOM   3189  HB  THR   194     -23.551 -13.680  25.554  1.00  0.00      1S   H  
ATOM   3190  HG1 THR   194     -24.773 -14.876  24.275  1.00  0.00      1S   H  
ATOM   3191 HG21 THR   194     -23.757 -15.877  27.730  1.00  0.00      1S   H  
ATOM   3192 HG22 THR   194     -22.557 -14.529  27.613  1.00  0.00      1S   H  
ATOM   3193 HG23 THR   194     -22.490 -15.884  26.467  1.00  0.00      1S   H  
ATOM   3194  N   GLN   195     -24.410 -11.798  27.586  1.00  1.00      1S   N  
ATOM   3195  CA  GLN   195     -23.885 -10.806  28.491  1.00  1.00      1S   C  
ATOM   3196  C   GLN   195     -24.892 -10.392  29.524  1.00  1.00      1S   C  
ATOM   3197  O   GLN   195     -24.523 -10.126  30.666  1.00  1.00      1S   O  
ATOM   3198  CB  GLN   195     -23.470  -9.540  27.730  1.00  1.00      1S   C  
ATOM   3199  CG  GLN   195     -22.203  -9.769  26.899  1.00  1.00      1S   C  
ATOM   3200  CD  GLN   195     -21.967  -8.526  26.044  1.00  1.00      1S   C  
ATOM   3201  NE2 GLN   195     -21.927  -8.723  24.698  1.00  1.00      1S   N  
ATOM   3202  OE1 GLN   195     -21.836  -7.411  26.557  1.00  1.00      1S   O  
ATOM   3203  HN  GLN   195     -24.521 -11.494  26.642  1.00  0.00      1S   H  
ATOM   3204  HA  GLN   195     -23.028 -11.226  28.998  1.00  0.00      1S   H  
ATOM   3205  HB1 GLN   195     -23.272  -8.706  28.443  1.00  0.00      1S   H  
ATOM   3206  HB2 GLN   195     -24.307  -9.230  27.066  1.00  0.00      1S   H  
ATOM   3207  HG1 GLN   195     -22.311 -10.672  26.266  1.00  0.00      1S   H  
ATOM   3208  HG2 GLN   195     -21.335  -9.923  27.574  1.00  0.00      1S   H  
ATOM   3209 HE21 GLN   195     -22.065  -9.645  24.337  1.00  0.00      1S   H  
ATOM   3210 HE22 GLN   195     -21.766  -7.950  24.089  1.00  0.00      1S   H  
ATOM   3211  N   MET   196     -26.196 -10.366  29.147  1.00  1.00      1S   N  
ATOM   3212  CA  MET   196     -27.304 -10.104  30.037  1.00  1.00      1S   C  
ATOM   3213  C   MET   196     -27.284 -11.123  31.125  1.00  1.00      1S   C  
ATOM   3214  O   MET   196     -27.257 -10.774  32.296  1.00  1.00      1S   O  
ATOM   3215  CB  MET   196     -28.678 -10.177  29.328  1.00  1.00      1S   C  
ATOM   3216  CG  MET   196     -29.887  -9.975  30.259  1.00  1.00      1S   C  
ATOM   3217  SD  MET   196     -31.504 -10.013  29.449  1.00  1.00      1S   S  
ATOM   3218  CE  MET   196     -31.497 -11.803  29.183  1.00  1.00      1S   C  
ATOM   3219  HN  MET   196     -26.452 -10.562  28.202  1.00  0.00      1S   H  
ATOM   3220  HA  MET   196     -27.161  -9.127  30.476  1.00  0.00      1S   H  
ATOM   3221  HB1 MET   196     -28.787 -11.159  28.833  1.00  0.00      1S   H  
ATOM   3222  HB2 MET   196     -28.702  -9.400  28.532  1.00  0.00      1S   H  
ATOM   3223  HG1 MET   196     -29.756  -8.983  30.704  1.00  0.00      1S   H  
ATOM   3224  HG2 MET   196     -29.871 -10.711  31.091  1.00  0.00      1S   H  
ATOM   3225  HE1 MET   196     -31.434 -12.326  30.160  1.00  0.00      1S   H  
ATOM   3226  HE2 MET   196     -30.645 -12.133  28.556  1.00  0.00      1S   H  
ATOM   3227  HE3 MET   196     -32.435 -12.130  28.686  1.00  0.00      1S   H  
ATOM   3228  N   LEU   197     -27.218 -12.416  30.753  1.00  1.00      1S   N  
ATOM   3229  CA  LEU   197     -27.209 -13.492  31.702  1.00  1.00      1S   C  
ATOM   3230  C   LEU   197     -25.983 -13.492  32.539  1.00  1.00      1S   C  
ATOM   3231  O   LEU   197     -26.075 -13.800  33.710  1.00  1.00      1S   O  
ATOM   3232  CB  LEU   197     -27.274 -14.870  31.050  1.00  1.00      1S   C  
ATOM   3233  CG  LEU   197     -28.421 -15.017  30.053  1.00  1.00      1S   C  
ATOM   3234  CD1 LEU   197     -28.427 -16.445  29.520  1.00  1.00      1S   C  
ATOM   3235  CD2 LEU   197     -29.753 -14.538  30.644  1.00  1.00      1S   C  
ATOM   3236  HN  LEU   197     -27.198 -12.683  29.792  1.00  0.00      1S   H  
ATOM   3237  HA  LEU   197     -28.059 -13.364  32.357  1.00  0.00      1S   H  
ATOM   3238  HB1 LEU   197     -27.437 -15.618  31.856  1.00  0.00      1S   H  
ATOM   3239  HB2 LEU   197     -26.321 -15.113  30.528  1.00  0.00      1S   H  
ATOM   3240  HG  LEU   197     -28.208 -14.377  29.179  1.00  0.00      1S   H  
ATOM   3241 HD11 LEU   197     -28.541 -17.192  30.327  1.00  0.00      1S   H  
ATOM   3242 HD12 LEU   197     -27.438 -16.633  29.051  1.00  0.00      1S   H  
ATOM   3243 HD13 LEU   197     -29.225 -16.591  28.762  1.00  0.00      1S   H  
ATOM   3244 HD21 LEU   197     -29.764 -13.432  30.710  1.00  0.00      1S   H  
ATOM   3245 HD22 LEU   197     -29.883 -14.929  31.672  1.00  0.00      1S   H  
ATOM   3246 HD23 LEU   197     -30.602 -14.854  30.009  1.00  0.00      1S   H  
ATOM   3247  N   ALA   198     -24.819 -13.130  31.971  1.00  1.00      1S   N  
ATOM   3248  CA  ALA   198     -23.557 -13.094  32.666  1.00  1.00      1S   C  
ATOM   3249  C   ALA   198     -23.534 -12.081  33.787  1.00  1.00      1S   C  
ATOM   3250  O   ALA   198     -23.073 -12.387  34.883  1.00  1.00      1S   O  
ATOM   3251  CB  ALA   198     -22.414 -12.784  31.690  1.00  1.00      1S   C  
ATOM   3252  HN  ALA   198     -24.779 -12.903  31.000  1.00  0.00      1S   H  
ATOM   3253  HA  ALA   198     -23.395 -14.073  33.097  1.00  0.00      1S   H  
ATOM   3254  HB1 ALA   198     -22.576 -11.809  31.186  1.00  0.00      1S   H  
ATOM   3255  HB2 ALA   198     -22.366 -13.575  30.911  1.00  0.00      1S   H  
ATOM   3256  HB3 ALA   198     -21.437 -12.755  32.218  1.00  0.00      1S   H  
ATOM   3257  N   ILE   199     -24.052 -10.851  33.559  1.00  1.00      1S   N  
ATOM   3258  CA  ILE   199     -24.117  -9.834  34.592  1.00  1.00      1S   C  
ATOM   3259  C   ILE   199     -25.261 -10.158  35.540  1.00  1.00      1S   C  
ATOM   3260  O   ILE   199     -25.102  -9.991  36.743  1.00  1.00      1S   O  
ATOM   3261  CB  ILE   199     -24.233  -8.415  34.042  1.00  1.00      1S   C  
ATOM   3262  CG1 ILE   199     -23.030  -8.055  33.130  1.00  1.00      1S   C  
ATOM   3263  CG2 ILE   199     -24.352  -7.391  35.203  1.00  1.00      1S   C  
ATOM   3264  CD  ILE   199     -23.224  -6.755  32.337  1.00  1.00      1S   C  
ATOM   3265  HN  ILE   199     -24.405 -10.591  32.661  1.00  0.00      1S   H  
ATOM   3266  HA  ILE   199     -23.199  -9.878  35.162  1.00  0.00      1S   H  
ATOM   3267  HB  ILE   199     -25.147  -8.379  33.415  1.00  0.00      1S   H  
ATOM   3268 HG11 ILE   199     -22.853  -8.873  32.400  1.00  0.00      1S   H  
ATOM   3269 HG12 ILE   199     -22.119  -7.962  33.761  1.00  0.00      1S   H  
ATOM   3270 HG21 ILE   199     -23.445  -7.428  35.842  1.00  0.00      1S   H  
ATOM   3271 HG22 ILE   199     -25.240  -7.586  35.836  1.00  0.00      1S   H  
ATOM   3272 HG23 ILE   199     -24.458  -6.360  34.810  1.00  0.00      1S   H  
ATOM   3273  HD1 ILE   199     -23.396  -5.892  33.014  1.00  0.00      1S   H  
ATOM   3274  HD2 ILE   199     -24.097  -6.850  31.656  1.00  0.00      1S   H  
ATOM   3275  HD3 ILE   199     -22.327  -6.536  31.721  1.00  0.00      1S   H  
ATOM   3276  N   VAL   200     -26.423 -10.687  35.055  1.00  1.00      1S   N  
ATOM   3277  CA  VAL   200     -27.540 -11.127  35.901  1.00  1.00      1S   C  
ATOM   3278  C   VAL   200     -27.061 -12.187  36.858  1.00  1.00      1S   C  
ATOM   3279  O   VAL   200     -27.376 -12.168  38.047  1.00  1.00      1S   O  
ATOM   3280  CB  VAL   200     -28.732 -11.715  35.127  1.00  1.00      1S   C  
ATOM   3281  CG1 VAL   200     -29.769 -12.387  36.053  1.00  1.00      1S   C  
ATOM   3282  CG2 VAL   200     -29.460 -10.601  34.374  1.00  1.00      1S   C  
ATOM   3283  HN  VAL   200     -26.551 -10.825  34.073  1.00  0.00      1S   H  
ATOM   3284  HA  VAL   200     -27.869 -10.276  36.480  1.00  0.00      1S   H  
ATOM   3285  HB  VAL   200     -28.362 -12.465  34.394  1.00  0.00      1S   H  
ATOM   3286 HG11 VAL   200     -30.041 -11.700  36.882  1.00  0.00      1S   H  
ATOM   3287 HG12 VAL   200     -29.382 -13.334  36.477  1.00  0.00      1S   H  
ATOM   3288 HG13 VAL   200     -30.690 -12.621  35.477  1.00  0.00      1S   H  
ATOM   3289 HG21 VAL   200     -28.743  -9.994  33.801  1.00  0.00      1S   H  
ATOM   3290 HG22 VAL   200     -29.986  -9.936  35.090  1.00  0.00      1S   H  
ATOM   3291 HG23 VAL   200     -30.208 -11.025  33.670  1.00  0.00      1S   H  
ATOM   3292  N   LEU   201     -26.241 -13.117  36.326  1.00  1.00      1S   N  
ATOM   3293  CA  LEU   201     -25.650 -14.228  37.009  1.00  1.00      1S   C  
ATOM   3294  C   LEU   201     -24.735 -13.716  38.075  1.00  1.00      1S   C  
ATOM   3295  O   LEU   201     -24.855 -14.108  39.227  1.00  1.00      1S   O  
ATOM   3296  CB  LEU   201     -24.849 -15.139  36.044  1.00  1.00      1S   C  
ATOM   3297  CG  LEU   201     -24.200 -16.366  36.696  1.00  1.00      1S   C  
ATOM   3298  CD1 LEU   201     -25.273 -17.308  37.273  1.00  1.00      1S   C  
ATOM   3299  CD2 LEU   201     -23.260 -17.090  35.720  1.00  1.00      1S   C  
ATOM   3300  HN  LEU   201     -26.010 -13.072  35.354  1.00  0.00      1S   H  
ATOM   3301  HA  LEU   201     -26.453 -14.785  37.471  1.00  0.00      1S   H  
ATOM   3302  HB1 LEU   201     -24.058 -14.544  35.540  1.00  0.00      1S   H  
ATOM   3303  HB2 LEU   201     -25.535 -15.513  35.253  1.00  0.00      1S   H  
ATOM   3304  HG  LEU   201     -23.558 -15.998  37.522  1.00  0.00      1S   H  
ATOM   3305 HD11 LEU   201     -25.992 -17.600  36.478  1.00  0.00      1S   H  
ATOM   3306 HD12 LEU   201     -25.833 -16.812  38.093  1.00  0.00      1S   H  
ATOM   3307 HD13 LEU   201     -24.804 -18.224  37.683  1.00  0.00      1S   H  
ATOM   3308 HD21 LEU   201     -22.558 -16.377  35.239  1.00  0.00      1S   H  
ATOM   3309 HD22 LEU   201     -23.860 -17.582  34.933  1.00  0.00      1S   H  
ATOM   3310 HD23 LEU   201     -22.666 -17.861  36.255  1.00  0.00      1S   H  
ATOM   3311  N   GLY   202     -23.811 -12.795  37.728  1.00  1.00      1S   N  
ATOM   3312  CA  GLY   202     -22.780 -12.354  38.630  1.00  1.00      1S   C  
ATOM   3313  C   GLY   202     -23.315 -11.527  39.750  1.00  1.00      1S   C  
ATOM   3314  O   GLY   202     -22.943 -11.767  40.890  1.00  1.00      1S   O  
ATOM   3315  HN  GLY   202     -23.769 -12.426  36.801  1.00  0.00      1S   H  
ATOM   3316  HA1 GLY   202     -22.083 -11.756  38.066  1.00  0.00      1S   H  
ATOM   3317  HA2 GLY   202     -22.328 -13.237  39.066  1.00  0.00      1S   H  
ATOM   3318  N   VAL   203     -24.233 -10.562  39.477  1.00  1.00      1S   N  
ATOM   3319  CA  VAL   203     -24.820  -9.691  40.482  1.00  1.00      1S   C  
ATOM   3320  C   VAL   203     -25.433 -10.556  41.540  1.00  1.00      1S   C  
ATOM   3321  O   VAL   203     -25.077 -10.424  42.698  1.00  1.00      1S   O  
ATOM   3322  CB  VAL   203     -25.886  -8.744  39.944  1.00  1.00      1S   C  
ATOM   3323  CG1 VAL   203     -26.538  -7.931  41.085  1.00  1.00      1S   C  
ATOM   3324  CG2 VAL   203     -25.254  -7.773  38.925  1.00  1.00      1S   C  
ATOM   3325  HN  VAL   203     -24.561 -10.416  38.544  1.00  0.00      1S   H  
ATOM   3326  HA  VAL   203     -24.021  -9.118  40.931  1.00  0.00      1S   H  
ATOM   3327  HB  VAL   203     -26.675  -9.342  39.432  1.00  0.00      1S   H  
ATOM   3328 HG11 VAL   203     -25.866  -7.103  41.398  1.00  0.00      1S   H  
ATOM   3329 HG12 VAL   203     -26.793  -8.526  41.982  1.00  0.00      1S   H  
ATOM   3330 HG13 VAL   203     -27.488  -7.506  40.709  1.00  0.00      1S   H  
ATOM   3331 HG21 VAL   203     -24.548  -8.287  38.247  1.00  0.00      1S   H  
ATOM   3332 HG22 VAL   203     -24.689  -6.976  39.450  1.00  0.00      1S   H  
ATOM   3333 HG23 VAL   203     -26.049  -7.297  38.312  1.00  0.00      1S   H  
ATOM   3334  N   PHE   204     -26.287 -11.515  41.134  1.00  1.00      1S   N  
ATOM   3335  CA  PHE   204     -26.913 -12.493  41.982  1.00  1.00      1S   C  
ATOM   3336  C   PHE   204     -25.932 -13.263  42.835  1.00  1.00      1S   C  
ATOM   3337  O   PHE   204     -26.107 -13.315  44.052  1.00  1.00      1S   O  
ATOM   3338  CB  PHE   204     -27.770 -13.437  41.098  1.00  1.00      1S   C  
ATOM   3339  CG  PHE   204     -28.579 -14.427  41.891  1.00  1.00      1S   C  
ATOM   3340  CD1 PHE   204     -29.981 -14.425  41.802  1.00  1.00      1S   C  
ATOM   3341  CD2 PHE   204     -27.965 -15.404  42.696  1.00  1.00      1S   C  
ATOM   3342  CE1 PHE   204     -30.732 -15.378  42.493  1.00  1.00      1S   C  
ATOM   3343  CE2 PHE   204     -28.720 -16.234  43.510  1.00  1.00      1S   C  
ATOM   3344  CZ  PHE   204     -30.097 -16.290  43.335  1.00  1.00      1S   C  
ATOM   3345  HN  PHE   204     -26.523 -11.597  40.168  1.00  0.00      1S   H  
ATOM   3346  HA  PHE   204     -27.559 -11.964  42.662  1.00  0.00      1S   H  
ATOM   3347  HB1 PHE   204     -27.136 -13.996  40.381  1.00  0.00      1S   H  
ATOM   3348  HB2 PHE   204     -28.476 -12.806  40.511  1.00  0.00      1S   H  
ATOM   3349  HD1 PHE   204     -30.483 -13.722  41.155  1.00  0.00      1S   H  
ATOM   3350  HD2 PHE   204     -26.900 -15.542  42.724  1.00  0.00      1S   H  
ATOM   3351  HE1 PHE   204     -31.801 -15.385  42.402  1.00  0.00      1S   H  
ATOM   3352  HE2 PHE   204     -28.228 -16.900  44.203  1.00  0.00      1S   H  
ATOM   3353  HZ  PHE   204     -30.672 -17.015  43.881  1.00  0.00      1S   H  
ATOM   3354  N   ILE   205     -24.919 -13.926  42.215  1.00  1.00      1S   N  
ATOM   3355  CA  ILE   205     -24.063 -14.890  42.887  1.00  1.00      1S   C  
ATOM   3356  C   ILE   205     -23.354 -14.231  44.034  1.00  1.00      1S   C  
ATOM   3357  O   ILE   205     -23.277 -14.805  45.110  1.00  1.00      1S   O  
ATOM   3358  CB  ILE   205     -23.028 -15.556  41.974  1.00  1.00      1S   C  
ATOM   3359  CG1 ILE   205     -23.701 -16.466  40.928  1.00  1.00      1S   C  
ATOM   3360  CG2 ILE   205     -22.028 -16.426  42.779  1.00  1.00      1S   C  
ATOM   3361  CD  ILE   205     -22.734 -16.874  39.814  1.00  1.00      1S   C  
ATOM   3362  HN  ILE   205     -24.779 -13.839  41.229  1.00  0.00      1S   H  
ATOM   3363  HA  ILE   205     -24.701 -15.662  43.296  1.00  0.00      1S   H  
ATOM   3364  HB  ILE   205     -22.464 -14.758  41.439  1.00  0.00      1S   H  
ATOM   3365 HG11 ILE   205     -24.592 -15.979  40.492  1.00  0.00      1S   H  
ATOM   3366 HG12 ILE   205     -24.072 -17.374  41.441  1.00  0.00      1S   H  
ATOM   3367 HG21 ILE   205     -22.571 -17.242  43.301  1.00  0.00      1S   H  
ATOM   3368 HG22 ILE   205     -21.464 -15.838  43.526  1.00  0.00      1S   H  
ATOM   3369 HG23 ILE   205     -21.276 -16.885  42.106  1.00  0.00      1S   H  
ATOM   3370  HD1 ILE   205     -21.860 -17.428  40.207  1.00  0.00      1S   H  
ATOM   3371  HD2 ILE   205     -22.365 -15.968  39.284  1.00  0.00      1S   H  
ATOM   3372  HD3 ILE   205     -23.242 -17.537  39.086  1.00  0.00      1S   H  
ATOM   3373  N   ILE   206     -22.822 -13.007  43.840  1.00  1.00      1S   N  
ATOM   3374  CA  ILE   206     -21.945 -12.389  44.810  1.00  1.00      1S   C  
ATOM   3375  C   ILE   206     -22.600 -11.219  45.496  1.00  1.00      1S   C  
ATOM   3376  O   ILE   206     -21.972 -10.523  46.291  1.00  1.00      1S   O  
ATOM   3377  CB  ILE   206     -20.593 -12.044  44.220  1.00  1.00      1S   C  
ATOM   3378  CG1 ILE   206     -20.719 -11.039  43.066  1.00  1.00      1S   C  
ATOM   3379  CG2 ILE   206     -19.974 -13.363  43.709  1.00  1.00      1S   C  
ATOM   3380  CD  ILE   206     -19.382 -10.559  42.509  1.00  1.00      1S   C  
ATOM   3381  HN  ILE   206     -22.952 -12.513  42.982  1.00  0.00      1S   H  
ATOM   3382  HA  ILE   206     -21.748 -13.092  45.596  1.00  0.00      1S   H  
ATOM   3383  HB  ILE   206     -19.937 -11.625  45.017  1.00  0.00      1S   H  
ATOM   3384 HG11 ILE   206     -21.336 -10.167  43.369  1.00  0.00      1S   H  
ATOM   3385 HG12 ILE   206     -21.233 -11.564  42.244  1.00  0.00      1S   H  
ATOM   3386 HG21 ILE   206     -20.449 -13.675  42.755  1.00  0.00      1S   H  
ATOM   3387 HG22 ILE   206     -20.144 -14.169  44.443  1.00  0.00      1S   H  
ATOM   3388 HG23 ILE   206     -18.884 -13.254  43.541  1.00  0.00      1S   H  
ATOM   3389  HD1 ILE   206     -18.784 -11.415  42.133  1.00  0.00      1S   H  
ATOM   3390  HD2 ILE   206     -18.804 -10.030  43.294  1.00  0.00      1S   H  
ATOM   3391  HD3 ILE   206     -19.561  -9.863  41.660  1.00  0.00      1S   H  
ATOM   3392  N   CYS   207     -23.916 -11.035  45.253  1.00  1.00      1S   N  
ATOM   3393  CA  CYS   207     -24.832 -10.309  46.104  1.00  1.00      1S   C  
ATOM   3394  C   CYS   207     -25.284 -11.225  47.215  1.00  1.00      1S   C  
ATOM   3395  O   CYS   207     -25.528 -10.762  48.329  1.00  1.00      1S   O  
ATOM   3396  CB  CYS   207     -26.081  -9.844  45.314  1.00  1.00      1S   C  
ATOM   3397  SG  CYS   207     -27.357  -9.007  46.268  1.00  1.00      1S   S  
ATOM   3398  HN  CYS   207     -24.346 -11.475  44.467  1.00  0.00      1S   H  
ATOM   3399  HA  CYS   207     -24.327  -9.453  46.532  1.00  0.00      1S   H  
ATOM   3400  HB1 CYS   207     -26.524 -10.719  44.788  1.00  0.00      1S   H  
ATOM   3401  HB2 CYS   207     -25.735  -9.128  44.539  1.00  0.00      1S   H  
ATOM   3402  HG1 CYS   207     -27.767 -10.118  46.869  1.00  0.00      1S   H  
ATOM   3403  N   TRP   208     -25.412 -12.547  46.936  1.00  1.00      1S   N  
ATOM   3404  CA  TRP   208     -25.896 -13.509  47.905  1.00  1.00      1S   C  
ATOM   3405  C   TRP   208     -24.820 -14.350  48.502  1.00  1.00      1S   C  
ATOM   3406  O   TRP   208     -25.000 -14.812  49.622  1.00  1.00      1S   O  
ATOM   3407  CB  TRP   208     -27.032 -14.400  47.367  1.00  1.00      1S   C  
ATOM   3408  CG  TRP   208     -28.377 -13.726  47.368  1.00  1.00      1S   C  
ATOM   3409  CD1 TRP   208     -28.639 -12.485  47.842  1.00  1.00      1S   C  
ATOM   3410  CD2 TRP   208     -29.652 -14.248  46.942  1.00  1.00      1S   C  
ATOM   3411  CE2 TRP   208     -30.605 -13.244  47.168  1.00  1.00      1S   C  
ATOM   3412  CE3 TRP   208     -30.050 -15.461  46.408  1.00  1.00      1S   C  
ATOM   3413  NE1 TRP   208     -29.951 -12.197  47.642  1.00  1.00      1S   N  
ATOM   3414  CZ2 TRP   208     -31.950 -13.395  46.905  1.00  1.00      1S   C  
ATOM   3415  CZ3 TRP   208     -31.409 -15.606  46.077  1.00  1.00      1S   C  
ATOM   3416  CH2 TRP   208     -32.348 -14.594  46.323  1.00  1.00      1S   C  
ATOM   3417  HN  TRP   208     -25.230 -12.902  46.020  1.00  0.00      1S   H  
ATOM   3418  HA  TRP   208     -26.274 -12.977  48.766  1.00  0.00      1S   H  
ATOM   3419  HB1 TRP   208     -27.156 -15.298  48.008  1.00  0.00      1S   H  
ATOM   3420  HB2 TRP   208     -26.793 -14.727  46.332  1.00  0.00      1S   H  
ATOM   3421  HD1 TRP   208     -27.955 -11.821  48.346  1.00  0.00      1S   H  
ATOM   3422  HE1 TRP   208     -30.402 -11.393  47.958  1.00  0.00      1S   H  
ATOM   3423  HE3 TRP   208     -29.353 -16.259  46.212  1.00  0.00      1S   H  
ATOM   3424  HZ2 TRP   208     -32.666 -12.618  47.121  1.00  0.00      1S   H  
ATOM   3425  HZ3 TRP   208     -31.742 -16.517  45.610  1.00  0.00      1S   H  
ATOM   3426  HH2 TRP   208     -33.387 -14.738  46.067  1.00  0.00      1S   H  
ATOM   3427  N   LEU   209     -23.637 -14.509  47.865  1.00  1.00      1S   N  
ATOM   3428  CA  LEU   209     -22.472 -15.042  48.552  1.00  1.00      1S   C  
ATOM   3429  C   LEU   209     -22.182 -14.357  49.870  1.00  1.00      1S   C  
ATOM   3430  O   LEU   209     -21.857 -15.101  50.785  1.00  1.00      1S   O  
ATOM   3431  CB  LEU   209     -21.143 -15.032  47.750  1.00  1.00      1S   C  
ATOM   3432  CG  LEU   209     -20.876 -16.300  46.914  1.00  1.00      1S   C  
ATOM   3433  CD1 LEU   209     -19.624 -16.136  46.039  1.00  1.00      1S   C  
ATOM   3434  CD2 LEU   209     -20.707 -17.551  47.792  1.00  1.00      1S   C  
ATOM   3435  HN  LEU   209     -23.494 -14.203  46.924  1.00  0.00      1S   H  
ATOM   3436  HA  LEU   209     -22.726 -16.062  48.796  1.00  0.00      1S   H  
ATOM   3437  HB1 LEU   209     -20.268 -14.931  48.429  1.00  0.00      1S   H  
ATOM   3438  HB2 LEU   209     -21.132 -14.142  47.096  1.00  0.00      1S   H  
ATOM   3439  HG  LEU   209     -21.748 -16.447  46.238  1.00  0.00      1S   H  
ATOM   3440 HD11 LEU   209     -18.787 -16.750  46.431  1.00  0.00      1S   H  
ATOM   3441 HD12 LEU   209     -19.293 -15.077  46.035  1.00  0.00      1S   H  
ATOM   3442 HD13 LEU   209     -19.837 -16.455  44.997  1.00  0.00      1S   H  
ATOM   3443 HD21 LEU   209     -21.599 -17.742  48.423  1.00  0.00      1S   H  
ATOM   3444 HD22 LEU   209     -19.829 -17.434  48.458  1.00  0.00      1S   H  
ATOM   3445 HD23 LEU   209     -20.537 -18.443  47.153  1.00  0.00      1S   H  
ATOM   3446  N   PRO   210     -22.301 -13.045  50.111  1.00  1.00      1S   N  
ATOM   3447  CA  PRO   210     -22.042 -12.454  51.408  1.00  1.00      1S   C  
ATOM   3448  C   PRO   210     -22.898 -13.043  52.497  1.00  1.00      1S   C  
ATOM   3449  O   PRO   210     -22.366 -13.321  53.563  1.00  1.00      1S   O  
ATOM   3450  CB  PRO   210     -22.365 -10.963  51.226  1.00  1.00      1S   C  
ATOM   3451  CG  PRO   210     -22.106 -10.697  49.744  1.00  1.00      1S   C  
ATOM   3452  CD  PRO   210     -22.526 -12.013  49.109  1.00  1.00      1S   C  
ATOM   3453  HA  PRO   210     -21.005 -12.641  51.648  1.00  0.00      1S   H  
ATOM   3454  HB1 PRO   210     -21.743 -10.321  51.880  1.00  0.00      1S   H  
ATOM   3455  HB2 PRO   210     -23.441 -10.760  51.427  1.00  0.00      1S   H  
ATOM   3456  HG1 PRO   210     -22.699  -9.843  49.357  1.00  0.00      1S   H  
ATOM   3457  HG2 PRO   210     -21.025 -10.523  49.560  1.00  0.00      1S   H  
ATOM   3458  HD1 PRO   210     -23.616 -11.994  48.954  1.00  0.00      1S   H  
ATOM   3459  HD2 PRO   210     -21.995 -12.230  48.161  1.00  0.00      1S   H  
ATOM   3460  N   PHE   211     -24.201 -13.279  52.236  1.00  1.00      1S   N  
ATOM   3461  CA  PHE   211     -25.115 -13.851  53.193  1.00  1.00      1S   C  
ATOM   3462  C   PHE   211     -24.780 -15.303  53.463  1.00  1.00      1S   C  
ATOM   3463  O   PHE   211     -24.702 -15.706  54.621  1.00  1.00      1S   O  
ATOM   3464  CB  PHE   211     -26.580 -13.692  52.704  1.00  1.00      1S   C  
ATOM   3465  CG  PHE   211     -27.570 -14.328  53.649  1.00  1.00      1S   C  
ATOM   3466  CD1 PHE   211     -27.909 -13.724  54.871  1.00  1.00      1S   C  
ATOM   3467  CD2 PHE   211     -28.118 -15.585  53.341  1.00  1.00      1S   C  
ATOM   3468  CE1 PHE   211     -28.778 -14.356  55.766  1.00  1.00      1S   C  
ATOM   3469  CE2 PHE   211     -28.986 -16.223  54.233  1.00  1.00      1S   C  
ATOM   3470  CZ  PHE   211     -29.318 -15.606  55.447  1.00  1.00      1S   C  
ATOM   3471  HN  PHE   211     -24.594 -13.056  51.347  1.00  0.00      1S   H  
ATOM   3472  HA  PHE   211     -24.994 -13.311  54.123  1.00  0.00      1S   H  
ATOM   3473  HB1 PHE   211     -26.700 -14.147  51.697  1.00  0.00      1S   H  
ATOM   3474  HB2 PHE   211     -26.826 -12.611  52.627  1.00  0.00      1S   H  
ATOM   3475  HD1 PHE   211     -27.498 -12.770  55.140  1.00  0.00      1S   H  
ATOM   3476  HD2 PHE   211     -27.851 -16.072  52.415  1.00  0.00      1S   H  
ATOM   3477  HE1 PHE   211     -29.028 -13.878  56.701  1.00  0.00      1S   H  
ATOM   3478  HE2 PHE   211     -29.398 -17.190  53.986  1.00  0.00      1S   H  
ATOM   3479  HZ  PHE   211     -29.991 -16.095  56.136  1.00  0.00      1S   H  
ATOM   3480  N   PHE   212     -24.580 -16.123  52.406  1.00  1.00      1S   N  
ATOM   3481  CA  PHE   212     -24.347 -17.542  52.560  1.00  1.00      1S   C  
ATOM   3482  C   PHE   212     -22.981 -17.820  53.169  1.00  1.00      1S   C  
ATOM   3483  O   PHE   212     -22.885 -18.686  54.029  1.00  1.00      1S   O  
ATOM   3484  CB  PHE   212     -24.540 -18.345  51.245  1.00  1.00      1S   C  
ATOM   3485  CG  PHE   212     -26.011 -18.516  50.909  1.00  1.00      1S   C  
ATOM   3486  CD1 PHE   212     -26.713 -17.546  50.180  1.00  1.00      1S   C  
ATOM   3487  CD2 PHE   212     -26.709 -19.674  51.296  1.00  1.00      1S   C  
ATOM   3488  CE1 PHE   212     -28.063 -17.706  49.848  1.00  1.00      1S   C  
ATOM   3489  CE2 PHE   212     -28.054 -19.862  50.945  1.00  1.00      1S   C  
ATOM   3490  CZ  PHE   212     -28.732 -18.874  50.221  1.00  1.00      1S   C  
ATOM   3491  HN  PHE   212     -24.629 -15.785  51.468  1.00  0.00      1S   H  
ATOM   3492  HA  PHE   212     -25.070 -17.911  53.276  1.00  0.00      1S   H  
ATOM   3493  HB1 PHE   212     -24.118 -19.364  51.358  1.00  0.00      1S   H  
ATOM   3494  HB2 PHE   212     -24.028 -17.842  50.397  1.00  0.00      1S   H  
ATOM   3495  HD1 PHE   212     -26.205 -16.673  49.842  1.00  0.00      1S   H  
ATOM   3496  HD2 PHE   212     -26.195 -20.430  51.861  1.00  0.00      1S   H  
ATOM   3497  HE1 PHE   212     -28.573 -16.942  49.279  1.00  0.00      1S   H  
ATOM   3498  HE2 PHE   212     -28.568 -20.768  51.231  1.00  0.00      1S   H  
ATOM   3499  HZ  PHE   212     -29.767 -19.013  49.945  1.00  0.00      1S   H  
ATOM   3500  N   ILE   213     -21.900 -17.079  52.801  1.00  1.00      1S   N  
ATOM   3501  CA  ILE   213     -20.562 -17.234  53.377  1.00  1.00      1S   C  
ATOM   3502  C   ILE   213     -20.605 -16.890  54.852  1.00  1.00      1S   C  
ATOM   3503  O   ILE   213     -20.012 -17.581  55.675  1.00  1.00      1S   O  
ATOM   3504  CB  ILE   213     -19.475 -16.389  52.686  1.00  1.00      1S   C  
ATOM   3505  CG1 ILE   213     -19.268 -16.824  51.213  1.00  1.00      1S   C  
ATOM   3506  CG2 ILE   213     -18.122 -16.481  53.435  1.00  1.00      1S   C  
ATOM   3507  CD  ILE   213     -18.393 -15.851  50.411  1.00  1.00      1S   C  
ATOM   3508  HN  ILE   213     -21.977 -16.374  52.095  1.00  0.00      1S   H  
ATOM   3509  HA  ILE   213     -20.288 -18.276  53.294  1.00  0.00      1S   H  
ATOM   3510  HB  ILE   213     -19.806 -15.326  52.686  1.00  0.00      1S   H  
ATOM   3511 HG11 ILE   213     -20.252 -16.904  50.708  1.00  0.00      1S   H  
ATOM   3512 HG12 ILE   213     -18.807 -17.836  51.192  1.00  0.00      1S   H  
ATOM   3513 HG21 ILE   213     -17.768 -17.534  53.455  1.00  0.00      1S   H  
ATOM   3514 HG22 ILE   213     -18.194 -16.107  54.476  1.00  0.00      1S   H  
ATOM   3515 HG23 ILE   213     -17.352 -15.865  52.927  1.00  0.00      1S   H  
ATOM   3516  HD1 ILE   213     -17.346 -15.858  50.778  1.00  0.00      1S   H  
ATOM   3517  HD2 ILE   213     -18.793 -14.817  50.496  1.00  0.00      1S   H  
ATOM   3518  HD3 ILE   213     -18.379 -16.131  49.337  1.00  0.00      1S   H  
ATOM   3519  N   THR   214     -21.338 -15.820  55.224  1.00  1.00      1S   N  
ATOM   3520  CA  THR   214     -21.433 -15.350  56.589  1.00  1.00      1S   C  
ATOM   3521  C   THR   214     -22.213 -16.293  57.462  1.00  1.00      1S   C  
ATOM   3522  O   THR   214     -21.807 -16.547  58.593  1.00  1.00      1S   O  
ATOM   3523  CB  THR   214     -22.072 -13.987  56.659  1.00  1.00      1S   C  
ATOM   3524  CG2 THR   214     -22.264 -13.535  58.112  1.00  1.00      1S   C  
ATOM   3525  OG1 THR   214     -21.225 -13.046  56.013  1.00  1.00      1S   O  
ATOM   3526  HN  THR   214     -21.830 -15.278  54.545  1.00  0.00      1S   H  
ATOM   3527  HA  THR   214     -20.430 -15.290  56.991  1.00  0.00      1S   H  
ATOM   3528  HB  THR   214     -23.060 -13.993  56.145  1.00  0.00      1S   H  
ATOM   3529  HG1 THR   214     -21.441 -13.101  55.075  1.00  0.00      1S   H  
ATOM   3530 HG21 THR   214     -21.280 -13.372  58.602  1.00  0.00      1S   H  
ATOM   3531 HG22 THR   214     -22.857 -14.239  58.726  1.00  0.00      1S   H  
ATOM   3532 HG23 THR   214     -22.834 -12.589  58.105  1.00  0.00      1S   H  
ATOM   3533  N   HSD   215     -23.344 -16.852  56.968  1.00  1.00      1S   N  
ATOM   3534  CA  HSD   215     -24.137 -17.813  57.709  1.00  1.00      1S   C  
ATOM   3535  C   HSD   215     -23.302 -19.044  57.999  1.00  1.00      1S   C  
ATOM   3536  O   HSD   215     -23.380 -19.614  59.080  1.00  1.00      1S   O  
ATOM   3537  CB  HSD   215     -25.431 -18.225  56.964  1.00  1.00      1S   C  
ATOM   3538  CG  HSD   215     -26.436 -18.887  57.867  1.00  1.00      1S   C  
ATOM   3539  CD2 HSD   215     -26.524 -20.191  58.224  1.00  1.00      1S   C  
ATOM   3540  ND1 HSD   215     -27.429 -18.240  58.573  1.00  1.00      1S   N  
ATOM   3541  CE1 HSD   215     -28.065 -19.183  59.312  1.00  1.00      1S   C  
ATOM   3542  NE2 HSD   215     -27.543 -20.379  59.140  1.00  1.00      1S   N  
ATOM   3543  HN  HSD   215     -23.687 -16.616  56.059  1.00  0.00      1S   H  
ATOM   3544  HA  HSD   215     -24.409 -17.349  58.647  1.00  0.00      1S   H  
ATOM   3545  HB1 HSD   215     -25.185 -18.909  56.123  1.00  0.00      1S   H  
ATOM   3546  HB2 HSD   215     -25.907 -17.321  56.528  1.00  0.00      1S   H  
ATOM   3547  HD1 HSD   215     -27.636 -17.261  58.538  1.00  0.00      1S   H  
ATOM   3548  HD2 HSD   215     -25.909 -21.007  57.880  1.00  0.00      1S   H  
ATOM   3549  HE1 HSD   215     -28.913 -18.963  59.959  1.00  0.00      1S   H  
ATOM   3550  N   ILE   216     -22.427 -19.430  57.042  1.00  1.00      1S   N  
ATOM   3551  CA  ILE   216     -21.474 -20.511  57.167  1.00  1.00      1S   C  
ATOM   3552  C   ILE   216     -20.399 -20.222  58.197  1.00  1.00      1S   C  
ATOM   3553  O   ILE   216     -20.044 -21.104  58.975  1.00  1.00      1S   O  
ATOM   3554  CB  ILE   216     -20.864 -20.851  55.817  1.00  1.00      1S   C  
ATOM   3555  CG1 ILE   216     -21.931 -21.501  54.914  1.00  1.00      1S   C  
ATOM   3556  CG2 ILE   216     -19.649 -21.782  55.959  1.00  1.00      1S   C  
ATOM   3557  CD  ILE   216     -21.426 -21.675  53.484  1.00  1.00      1S   C  
ATOM   3558  HN  ILE   216     -22.398 -18.947  56.169  1.00  0.00      1S   H  
ATOM   3559  HA  ILE   216     -22.013 -21.379  57.515  1.00  0.00      1S   H  
ATOM   3560  HB  ILE   216     -20.520 -19.914  55.326  1.00  0.00      1S   H  
ATOM   3561 HG11 ILE   216     -22.845 -20.871  54.897  1.00  0.00      1S   H  
ATOM   3562 HG12 ILE   216     -22.226 -22.488  55.330  1.00  0.00      1S   H  
ATOM   3563 HG21 ILE   216     -19.921 -22.672  56.565  1.00  0.00      1S   H  
ATOM   3564 HG22 ILE   216     -18.805 -21.252  56.446  1.00  0.00      1S   H  
ATOM   3565 HG23 ILE   216     -19.279 -22.128  54.973  1.00  0.00      1S   H  
ATOM   3566  HD1 ILE   216     -20.735 -22.541  53.408  1.00  0.00      1S   H  
ATOM   3567  HD2 ILE   216     -20.875 -20.764  53.167  1.00  0.00      1S   H  
ATOM   3568  HD3 ILE   216     -22.278 -21.846  52.798  1.00  0.00      1S   H  
ATOM   3569  N   LEU   217     -19.852 -18.985  58.263  1.00  1.00      1S   N  
ATOM   3570  CA  LEU   217     -18.895 -18.602  59.284  1.00  1.00      1S   C  
ATOM   3571  C   LEU   217     -19.531 -18.642  60.642  1.00  1.00      1S   C  
ATOM   3572  O   LEU   217     -18.926 -19.150  61.573  1.00  1.00      1S   O  
ATOM   3573  CB  LEU   217     -18.309 -17.188  59.090  1.00  1.00      1S   C  
ATOM   3574  CG  LEU   217     -17.385 -17.059  57.861  1.00  1.00      1S   C  
ATOM   3575  CD1 LEU   217     -17.068 -15.579  57.585  1.00  1.00      1S   C  
ATOM   3576  CD2 LEU   217     -16.094 -17.886  58.013  1.00  1.00      1S   C  
ATOM   3577  HN  LEU   217     -20.089 -18.276  57.600  1.00  0.00      1S   H  
ATOM   3578  HA  LEU   217     -18.096 -19.330  59.282  1.00  0.00      1S   H  
ATOM   3579  HB1 LEU   217     -17.715 -16.897  59.986  1.00  0.00      1S   H  
ATOM   3580  HB2 LEU   217     -19.146 -16.462  58.991  1.00  0.00      1S   H  
ATOM   3581  HG  LEU   217     -17.930 -17.449  56.973  1.00  0.00      1S   H  
ATOM   3582 HD11 LEU   217     -16.510 -15.139  58.439  1.00  0.00      1S   H  
ATOM   3583 HD12 LEU   217     -18.009 -15.006  57.443  1.00  0.00      1S   H  
ATOM   3584 HD13 LEU   217     -16.452 -15.482  56.666  1.00  0.00      1S   H  
ATOM   3585 HD21 LEU   217     -16.320 -18.972  58.041  1.00  0.00      1S   H  
ATOM   3586 HD22 LEU   217     -15.566 -17.608  58.950  1.00  0.00      1S   H  
ATOM   3587 HD23 LEU   217     -15.415 -17.695  57.155  1.00  0.00      1S   H  
ATOM   3588  N   ASN   218     -20.794 -18.172  60.775  1.00  1.00      1S   N  
ATOM   3589  CA  ASN   218     -21.566 -18.231  62.003  1.00  1.00      1S   C  
ATOM   3590  C   ASN   218     -21.665 -19.655  62.508  1.00  1.00      1S   C  
ATOM   3591  O   ASN   218     -21.555 -19.899  63.705  1.00  1.00      1S   O  
ATOM   3592  CB  ASN   218     -23.003 -17.666  61.839  1.00  1.00      1S   C  
ATOM   3593  CG  ASN   218     -22.972 -16.153  61.586  1.00  1.00      1S   C  
ATOM   3594  ND2 ASN   218     -24.118 -15.611  61.076  1.00  1.00      1S   N  
ATOM   3595  OD1 ASN   218     -21.973 -15.475  61.847  1.00  1.00      1S   O  
ATOM   3596  HN  ASN   218     -21.261 -17.755  59.995  1.00  0.00      1S   H  
ATOM   3597  HA  ASN   218     -21.030 -17.662  62.751  1.00  0.00      1S   H  
ATOM   3598  HB1 ASN   218     -23.593 -17.845  62.764  1.00  0.00      1S   H  
ATOM   3599  HB2 ASN   218     -23.515 -18.168  60.995  1.00  0.00      1S   H  
ATOM   3600 HD21 ASN   218     -24.163 -14.626  60.916  1.00  0.00      1S   H  
ATOM   3601 HD22 ASN   218     -24.903 -16.196  60.879  1.00  0.00      1S   H  
ATOM   3602  N   ILE   219     -21.809 -20.630  61.585  1.00  1.00      1S   N  
ATOM   3603  CA  ILE   219     -21.808 -22.048  61.873  1.00  1.00      1S   C  
ATOM   3604  C   ILE   219     -20.462 -22.564  62.360  1.00  1.00      1S   C  
ATOM   3605  O   ILE   219     -20.408 -23.189  63.417  1.00  1.00      1S   O  
ATOM   3606  CB  ILE   219     -22.282 -22.840  60.666  1.00  1.00      1S   C  
ATOM   3607  CG1 ILE   219     -23.769 -22.541  60.415  1.00  1.00      1S   C  
ATOM   3608  CG2 ILE   219     -22.061 -24.348  60.868  1.00  1.00      1S   C  
ATOM   3609  CD  ILE   219     -24.211 -23.030  59.044  1.00  1.00      1S   C  
ATOM   3610  HN  ILE   219     -21.933 -20.394  60.623  1.00  0.00      1S   H  
ATOM   3611  HA  ILE   219     -22.515 -22.212  62.674  1.00  0.00      1S   H  
ATOM   3612  HB  ILE   219     -21.716 -22.530  59.763  1.00  0.00      1S   H  
ATOM   3613 HG11 ILE   219     -23.961 -21.450  60.472  1.00  0.00      1S   H  
ATOM   3614 HG12 ILE   219     -24.387 -23.020  61.205  1.00  0.00      1S   H  
ATOM   3615 HG21 ILE   219     -22.487 -24.635  61.852  1.00  0.00      1S   H  
ATOM   3616 HG22 ILE   219     -20.983 -24.610  60.851  1.00  0.00      1S   H  
ATOM   3617 HG23 ILE   219     -22.559 -24.939  60.073  1.00  0.00      1S   H  
ATOM   3618  HD1 ILE   219     -24.212 -24.138  58.990  1.00  0.00      1S   H  
ATOM   3619  HD2 ILE   219     -23.555 -22.635  58.242  1.00  0.00      1S   H  
ATOM   3620  HD3 ILE   219     -25.236 -22.662  58.875  1.00  0.00      1S   H  
ATOM   3621  N   HSD   220     -19.344 -22.333  61.615  1.00  1.00      1S   N  
ATOM   3622  CA  HSD   220     -18.021 -22.843  61.963  1.00  1.00      1S   C  
ATOM   3623  C   HSD   220     -17.547 -22.270  63.271  1.00  1.00      1S   C  
ATOM   3624  O   HSD   220     -16.879 -22.930  64.064  1.00  1.00      1S   O  
ATOM   3625  CB  HSD   220     -16.921 -22.468  60.933  1.00  1.00      1S   C  
ATOM   3626  CG  HSD   220     -17.111 -23.083  59.582  1.00  1.00      1S   C  
ATOM   3627  CD2 HSD   220     -17.326 -22.491  58.378  1.00  1.00      1S   C  
ATOM   3628  ND1 HSD   220     -17.051 -24.437  59.330  1.00  1.00      1S   N  
ATOM   3629  CE1 HSD   220     -17.240 -24.596  57.997  1.00  1.00      1S   C  
ATOM   3630  NE2 HSD   220     -17.403 -23.445  57.379  1.00  1.00      1S   N  
ATOM   3631  HN  HSD   220     -19.398 -21.817  60.760  1.00  0.00      1S   H  
ATOM   3632  HA  HSD   220     -18.087 -23.917  62.059  1.00  0.00      1S   H  
ATOM   3633  HB1 HSD   220     -15.927 -22.805  61.301  1.00  0.00      1S   H  
ATOM   3634  HB2 HSD   220     -16.883 -21.363  60.810  1.00  0.00      1S   H  
ATOM   3635  HD1 HSD   220     -16.862 -25.152  60.004  1.00  0.00      1S   H  
ATOM   3636  HD2 HSD   220     -17.423 -21.440  58.141  1.00  0.00      1S   H  
ATOM   3637  HE1 HSD   220     -17.252 -25.569  57.509  1.00  0.00      1S   H  
ATOM   3638  N   CYS   221     -17.887 -20.992  63.490  1.00  1.00      1S   N  
ATOM   3639  CA  CYS   221     -17.346 -20.194  64.542  1.00  1.00      1S   C  
ATOM   3640  C   CYS   221     -18.130 -20.338  65.819  1.00  1.00      1S   C  
ATOM   3641  O   CYS   221     -17.538 -20.649  66.849  1.00  1.00      1S   O  
ATOM   3642  CB  CYS   221     -17.350 -18.705  64.137  1.00  1.00      1S   C  
ATOM   3643  SG  CYS   221     -16.190 -18.306  62.795  1.00  1.00      1S   S  
ATOM   3644  HN  CYS   221     -18.477 -20.508  62.845  1.00  0.00      1S   H  
ATOM   3645  HA  CYS   221     -16.328 -20.502  64.737  1.00  0.00      1S   H  
ATOM   3646  HB1 CYS   221     -17.057 -18.122  65.019  1.00  0.00      1S   H  
ATOM   3647  HB2 CYS   221     -18.381 -18.397  63.854  1.00  0.00      1S   H  
ATOM   3648  HG1 CYS   221     -16.905 -18.908  61.855  1.00  0.00      1S   H  
ATOM   3649  N   ASP   222     -19.456 -20.038  65.761  1.00  1.00      1S   N  
ATOM   3650  CA  ASP   222     -20.310 -19.634  66.869  1.00  1.00      1S   C  
ATOM   3651  C   ASP   222     -20.024 -18.191  67.246  1.00  1.00      1S   C  
ATOM   3652  O   ASP   222     -20.416 -17.745  68.323  1.00  1.00      1S   O  
ATOM   3653  CB  ASP   222     -20.255 -20.532  68.145  1.00  1.00      1S   C  
ATOM   3654  CG  ASP   222     -20.768 -21.944  67.863  1.00  1.00      1S   C  
ATOM   3655  OD1 ASP   222     -20.490 -22.838  68.713  1.00  1.00      1S   O  
ATOM   3656  OD2 ASP   222     -21.456 -22.145  66.831  1.00  1.00      1S   O1-
ATOM   3657  HN  ASP   222     -19.918 -19.994  64.876  1.00  0.00      1S   H  
ATOM   3658  HA  ASP   222     -21.321 -19.652  66.488  1.00  0.00      1S   H  
ATOM   3659  HB1 ASP   222     -20.886 -20.103  68.953  1.00  0.00      1S   H  
ATOM   3660  HB2 ASP   222     -19.217 -20.593  68.530  1.00  0.00      1S   H  
ATOM   3661  N   CYS   223     -19.312 -17.426  66.375  1.00  1.00      1S   N  
ATOM   3662  CA  CYS   223     -18.643 -16.207  66.792  1.00  1.00      1S   C  
ATOM   3663  C   CYS   223     -18.966 -15.016  65.913  1.00  1.00      1S   C  
ATOM   3664  O   CYS   223     -20.070 -14.479  65.988  1.00  1.00      1S   O  
ATOM   3665  CB  CYS   223     -17.107 -16.375  66.972  1.00  1.00      1S   C  
ATOM   3666  SG  CYS   223     -16.680 -17.723  68.124  1.00  1.00      1S   S  
ATOM   3667  HN  CYS   223     -19.094 -17.762  65.462  1.00  0.00      1S   H  
ATOM   3668  HA  CYS   223     -19.018 -15.930  67.767  1.00  0.00      1S   H  
ATOM   3669  HB1 CYS   223     -16.688 -15.432  67.377  1.00  0.00      1S   H  
ATOM   3670  HB2 CYS   223     -16.610 -16.541  65.997  1.00  0.00      1S   H  
ATOM   3671  HG1 CYS   223     -17.376 -18.663  67.495  1.00  0.00      1S   H  
ATOM   3672  N   ASN   224     -17.980 -14.495  65.135  1.00  1.00      1S   N  
ATOM   3673  CA  ASN   224     -17.837 -13.054  65.015  1.00  1.00      1S   C  
ATOM   3674  C   ASN   224     -18.573 -12.454  63.844  1.00  1.00      1S   C  
ATOM   3675  O   ASN   224     -18.054 -12.360  62.731  1.00  1.00      1S   O  
ATOM   3676  CB  ASN   224     -16.352 -12.597  64.982  1.00  1.00      1S   C  
ATOM   3677  CG  ASN   224     -15.668 -12.915  66.322  1.00  1.00      1S   C  
ATOM   3678  ND2 ASN   224     -14.316 -13.094  66.283  1.00  1.00      1S   N  
ATOM   3679  OD1 ASN   224     -16.315 -12.985  67.372  1.00  1.00      1S   O  
ATOM   3680  HN  ASN   224     -17.178 -15.023  64.872  1.00  0.00      1S   H  
ATOM   3681  HA  ASN   224     -18.279 -12.603  65.895  1.00  0.00      1S   H  
ATOM   3682  HB1 ASN   224     -16.294 -11.497  64.830  1.00  0.00      1S   H  
ATOM   3683  HB2 ASN   224     -15.817 -13.101  64.150  1.00  0.00      1S   H  
ATOM   3684 HD21 ASN   224     -13.828 -13.302  67.130  1.00  0.00      1S   H  
ATOM   3685 HD22 ASN   224     -13.820 -12.995  65.422  1.00  0.00      1S   H  
ATOM   3686  N   ILE   225     -19.802 -11.968  64.136  1.00  1.00      1S   N  
ATOM   3687  CA  ILE   225     -20.496 -10.988  63.346  1.00  1.00      1S   C  
ATOM   3688  C   ILE   225     -21.358 -10.212  64.328  1.00  1.00      1S   C  
ATOM   3689  O   ILE   225     -22.011 -10.845  65.158  1.00  1.00      1S   O  
ATOM   3690  CB  ILE   225     -21.355 -11.563  62.226  1.00  1.00      1S   C  
ATOM   3691  CG1 ILE   225     -21.803 -10.417  61.311  1.00  1.00      1S   C  
ATOM   3692  CG2 ILE   225     -22.575 -12.360  62.748  1.00  1.00      1S   C  
ATOM   3693  CD  ILE   225     -22.546 -10.913  60.094  1.00  1.00      1S   C  
ATOM   3694  HN  ILE   225     -20.236 -12.179  65.008  1.00  0.00      1S   H  
ATOM   3695  HA  ILE   225     -19.753 -10.340  62.905  1.00  0.00      1S   H  
ATOM   3696  HB  ILE   225     -20.721 -12.259  61.628  1.00  0.00      1S   H  
ATOM   3697 HG11 ILE   225     -20.914  -9.834  60.980  1.00  0.00      1S   H  
ATOM   3698 HG12 ILE   225     -22.470  -9.739  61.875  1.00  0.00      1S   H  
ATOM   3699 HG21 ILE   225     -23.345 -11.665  63.148  1.00  0.00      1S   H  
ATOM   3700 HG22 ILE   225     -22.276 -13.067  63.548  1.00  0.00      1S   H  
ATOM   3701 HG23 ILE   225     -23.043 -12.944  61.929  1.00  0.00      1S   H  
ATOM   3702  HD1 ILE   225     -23.383 -11.597  60.338  1.00  0.00      1S   H  
ATOM   3703  HD2 ILE   225     -21.801 -11.453  59.478  1.00  0.00      1S   H  
ATOM   3704  HD3 ILE   225     -22.958 -10.067  59.508  1.00  0.00      1S   H  
ATOM   3705  N   PRO   226     -21.420  -8.882  64.334  1.00  1.00      1S   N  
ATOM   3706  CA  PRO   226     -22.447  -8.167  65.087  1.00  1.00      1S   C  
ATOM   3707  C   PRO   226     -23.783  -8.074  64.338  1.00  1.00      1S   C  
ATOM   3708  O   PRO   226     -23.780  -8.259  63.123  1.00  1.00      1S   O  
ATOM   3709  CB  PRO   226     -21.848  -6.765  65.292  1.00  1.00      1S   C  
ATOM   3710  CG  PRO   226     -20.791  -6.626  64.197  1.00  1.00      1S   C  
ATOM   3711  CD  PRO   226     -20.245  -8.045  64.097  1.00  1.00      1S   C  
ATOM   3712  HA  PRO   226     -22.577  -8.676  66.028  1.00  0.00      1S   H  
ATOM   3713  HB1 PRO   226     -21.339  -6.745  66.282  1.00  0.00      1S   H  
ATOM   3714  HB2 PRO   226     -22.599  -5.951  65.262  1.00  0.00      1S   H  
ATOM   3715  HG1 PRO   226     -21.290  -6.346  63.244  1.00  0.00      1S   H  
ATOM   3716  HG2 PRO   226     -20.012  -5.879  64.446  1.00  0.00      1S   H  
ATOM   3717  HD1 PRO   226     -19.771  -8.255  63.120  1.00  0.00      1S   H  
ATOM   3718  HD2 PRO   226     -19.513  -8.231  64.913  1.00  0.00      1S   H  
ATOM   3719  N   PRO   227     -24.918  -7.778  64.984  1.00  1.00      1S   N  
ATOM   3720  CA  PRO   227     -26.239  -7.885  64.364  1.00  1.00      1S   C  
ATOM   3721  C   PRO   227     -26.573  -6.912  63.255  1.00  1.00      1S   C  
ATOM   3722  O   PRO   227     -27.417  -7.266  62.435  1.00  1.00      1S   O  
ATOM   3723  CB  PRO   227     -27.208  -7.646  65.527  1.00  1.00      1S   C  
ATOM   3724  CG  PRO   227     -26.476  -8.248  66.722  1.00  1.00      1S   C  
ATOM   3725  CD  PRO   227     -25.023  -7.864  66.447  1.00  1.00      1S   C  
ATOM   3726  HA  PRO   227     -26.321  -8.884  63.958  1.00  0.00      1S   H  
ATOM   3727  HB1 PRO   227     -28.196  -8.118  65.354  1.00  0.00      1S   H  
ATOM   3728  HB2 PRO   227     -27.344  -6.556  65.713  1.00  0.00      1S   H  
ATOM   3729  HG1 PRO   227     -26.841  -7.863  67.694  1.00  0.00      1S   H  
ATOM   3730  HG2 PRO   227     -26.576  -9.356  66.696  1.00  0.00      1S   H  
ATOM   3731  HD1 PRO   227     -24.782  -6.868  66.874  1.00  0.00      1S   H  
ATOM   3732  HD2 PRO   227     -24.363  -8.646  66.881  1.00  0.00      1S   H  
ATOM   3733  N   VAL   228     -25.955  -5.702  63.185  1.00  1.00      1S   N  
ATOM   3734  CA  VAL   228     -26.199  -4.738  62.116  1.00  1.00      1S   C  
ATOM   3735  C   VAL   228     -25.702  -5.331  60.817  1.00  1.00      1S   C  
ATOM   3736  O   VAL   228     -26.314  -5.169  59.764  1.00  1.00      1S   O  
ATOM   3737  CB  VAL   228     -25.513  -3.384  62.337  1.00  1.00      1S   C  
ATOM   3738  CG1 VAL   228     -25.759  -2.421  61.149  1.00  1.00      1S   C  
ATOM   3739  CG2 VAL   228     -26.037  -2.742  63.638  1.00  1.00      1S   C  
ATOM   3740  HN  VAL   228     -25.305  -5.417  63.884  1.00  0.00      1S   H  
ATOM   3741  HA  VAL   228     -27.268  -4.587  62.037  1.00  0.00      1S   H  
ATOM   3742  HB  VAL   228     -24.415  -3.539  62.442  1.00  0.00      1S   H  
ATOM   3743 HG11 VAL   228     -26.847  -2.248  61.011  1.00  0.00      1S   H  
ATOM   3744 HG12 VAL   228     -25.338  -2.816  60.202  1.00  0.00      1S   H  
ATOM   3745 HG13 VAL   228     -25.272  -1.443  61.349  1.00  0.00      1S   H  
ATOM   3746 HG21 VAL   228     -25.841  -3.387  64.518  1.00  0.00      1S   H  
ATOM   3747 HG22 VAL   228     -27.130  -2.557  63.562  1.00  0.00      1S   H  
ATOM   3748 HG23 VAL   228     -25.532  -1.765  63.802  1.00  0.00      1S   H  
ATOM   3749  N   LEU   229     -24.580  -6.078  60.884  1.00  1.00      1S   N  
ATOM   3750  CA  LEU   229     -23.983  -6.732  59.750  1.00  1.00      1S   C  
ATOM   3751  C   LEU   229     -24.818  -7.880  59.237  1.00  1.00      1S   C  
ATOM   3752  O   LEU   229     -24.931  -8.041  58.026  1.00  1.00      1S   O  
ATOM   3753  CB  LEU   229     -22.571  -7.250  60.080  1.00  1.00      1S   C  
ATOM   3754  CG  LEU   229     -21.494  -6.152  60.188  1.00  1.00      1S   C  
ATOM   3755  CD1 LEU   229     -20.162  -6.762  60.651  1.00  1.00      1S   C  
ATOM   3756  CD2 LEU   229     -21.297  -5.418  58.853  1.00  1.00      1S   C  
ATOM   3757  HN  LEU   229     -24.113  -6.215  61.754  1.00  0.00      1S   H  
ATOM   3758  HA  LEU   229     -23.926  -6.012  58.948  1.00  0.00      1S   H  
ATOM   3759  HB1 LEU   229     -22.232  -7.973  59.306  1.00  0.00      1S   H  
ATOM   3760  HB2 LEU   229     -22.617  -7.783  61.051  1.00  0.00      1S   H  
ATOM   3761  HG  LEU   229     -21.823  -5.420  60.961  1.00  0.00      1S   H  
ATOM   3762 HD11 LEU   229     -19.596  -7.169  59.788  1.00  0.00      1S   H  
ATOM   3763 HD12 LEU   229     -20.361  -7.597  61.348  1.00  0.00      1S   H  
ATOM   3764 HD13 LEU   229     -19.539  -6.000  61.166  1.00  0.00      1S   H  
ATOM   3765 HD21 LEU   229     -22.193  -4.822  58.587  1.00  0.00      1S   H  
ATOM   3766 HD22 LEU   229     -21.110  -6.159  58.046  1.00  0.00      1S   H  
ATOM   3767 HD23 LEU   229     -20.424  -4.735  58.914  1.00  0.00      1S   H  
ATOM   3768  N   TYR   230     -25.457  -8.687  60.125  1.00  1.00      1S   N  
ATOM   3769  CA  TYR   230     -26.352  -9.764  59.719  1.00  1.00      1S   C  
ATOM   3770  C   TYR   230     -27.555  -9.196  58.991  1.00  1.00      1S   C  
ATOM   3771  O   TYR   230     -28.005  -9.744  57.988  1.00  1.00      1S   O  
ATOM   3772  CB  TYR   230     -26.822 -10.629  60.925  1.00  1.00      1S   C  
ATOM   3773  CG  TYR   230     -27.726 -11.770  60.501  1.00  1.00      1S   C  
ATOM   3774  CD1 TYR   230     -27.195 -13.000  60.075  1.00  1.00      1S   C  
ATOM   3775  CD2 TYR   230     -29.123 -11.594  60.485  1.00  1.00      1S   C  
ATOM   3776  CE1 TYR   230     -28.042 -14.034  59.652  1.00  1.00      1S   C  
ATOM   3777  CE2 TYR   230     -29.971 -12.619  60.051  1.00  1.00      1S   C  
ATOM   3778  CZ  TYR   230     -29.431 -13.843  59.639  1.00  1.00      1S   C  
ATOM   3779  OH  TYR   230     -30.285 -14.882  59.208  1.00  1.00      1S   O  
ATOM   3780  HN  TYR   230     -25.352  -8.558  61.108  1.00  0.00      1S   H  
ATOM   3781  HA  TYR   230     -25.810 -10.393  59.029  1.00  0.00      1S   H  
ATOM   3782  HB1 TYR   230     -27.368  -9.999  61.661  1.00  0.00      1S   H  
ATOM   3783  HB2 TYR   230     -25.935 -11.064  61.433  1.00  0.00      1S   H  
ATOM   3784  HD1 TYR   230     -26.125 -13.150  60.070  1.00  0.00      1S   H  
ATOM   3785  HD2 TYR   230     -29.545 -10.647  60.789  1.00  0.00      1S   H  
ATOM   3786  HE1 TYR   230     -27.622 -14.976  59.330  1.00  0.00      1S   H  
ATOM   3787  HE2 TYR   230     -31.039 -12.456  60.035  1.00  0.00      1S   H  
ATOM   3788  HH  TYR   230     -31.190 -14.569  59.282  1.00  0.00      1S   H  
ATOM   3789  N   SER   231     -28.079  -8.057  59.486  1.00  1.00      1S   N  
ATOM   3790  CA  SER   231     -29.199  -7.354  58.910  1.00  1.00      1S   C  
ATOM   3791  C   SER   231     -28.868  -6.786  57.566  1.00  1.00      1S   C  
ATOM   3792  O   SER   231     -29.691  -6.810  56.657  1.00  1.00      1S   O  
ATOM   3793  CB  SER   231     -29.606  -6.173  59.792  1.00  1.00      1S   C  
ATOM   3794  OG  SER   231     -30.016  -6.657  61.062  1.00  1.00      1S   O  
ATOM   3795  HN  SER   231     -27.714  -7.645  60.319  1.00  0.00      1S   H  
ATOM   3796  HA  SER   231     -30.022  -8.047  58.801  1.00  0.00      1S   H  
ATOM   3797  HB1 SER   231     -30.443  -5.610  59.324  1.00  0.00      1S   H  
ATOM   3798  HB2 SER   231     -28.757  -5.477  59.946  1.00  0.00      1S   H  
ATOM   3799  HG1 SER   231     -30.983  -6.607  61.057  1.00  0.00      1S   H  
ATOM   3800  N   ALA   232     -27.622  -6.290  57.395  1.00  1.00      1S   N  
ATOM   3801  CA  ALA   232     -27.127  -5.803  56.134  1.00  1.00      1S   C  
ATOM   3802  C   ALA   232     -27.118  -6.906  55.116  1.00  1.00      1S   C  
ATOM   3803  O   ALA   232     -27.438  -6.669  53.963  1.00  1.00      1S   O  
ATOM   3804  CB  ALA   232     -25.704  -5.226  56.230  1.00  1.00      1S   C  
ATOM   3805  HN  ALA   232     -26.976  -6.252  58.155  1.00  0.00      1S   H  
ATOM   3806  HA  ALA   232     -27.800  -5.029  55.792  1.00  0.00      1S   H  
ATOM   3807  HB1 ALA   232     -24.980  -6.000  56.560  1.00  0.00      1S   H  
ATOM   3808  HB2 ALA   232     -25.682  -4.392  56.963  1.00  0.00      1S   H  
ATOM   3809  HB3 ALA   232     -25.373  -4.833  55.244  1.00  0.00      1S   H  
ATOM   3810  N   PHE   233     -26.797  -8.149  55.529  1.00  1.00      1S   N  
ATOM   3811  CA  PHE   233     -26.743  -9.296  54.656  1.00  1.00      1S   C  
ATOM   3812  C   PHE   233     -28.086  -9.770  54.188  1.00  1.00      1S   C  
ATOM   3813  O   PHE   233     -28.216 -10.157  53.027  1.00  1.00      1S   O  
ATOM   3814  CB  PHE   233     -26.013 -10.484  55.320  1.00  1.00      1S   C  
ATOM   3815  CG  PHE   233     -24.557 -10.185  55.509  1.00  1.00      1S   C  
ATOM   3816  CD1 PHE   233     -23.883 -10.553  56.682  1.00  1.00      1S   C  
ATOM   3817  CD2 PHE   233     -23.818  -9.591  54.475  1.00  1.00      1S   C  
ATOM   3818  CE1 PHE   233     -22.514 -10.281  56.811  1.00  1.00      1S   C  
ATOM   3819  CE2 PHE   233     -22.462  -9.297  54.618  1.00  1.00      1S   C  
ATOM   3820  CZ  PHE   233     -21.806  -9.646  55.795  1.00  1.00      1S   C  
ATOM   3821  HN  PHE   233     -26.539  -8.318  56.478  1.00  0.00      1S   H  
ATOM   3822  HA  PHE   233     -26.237  -8.987  53.756  1.00  0.00      1S   H  
ATOM   3823  HB1 PHE   233     -26.055 -11.378  54.668  1.00  0.00      1S   H  
ATOM   3824  HB2 PHE   233     -26.471 -10.722  56.304  1.00  0.00      1S   H  
ATOM   3825  HD1 PHE   233     -24.417 -11.054  57.475  1.00  0.00      1S   H  
ATOM   3826  HD2 PHE   233     -24.285  -9.374  53.539  1.00  0.00      1S   H  
ATOM   3827  HE1 PHE   233     -21.950 -10.591  57.664  1.00  0.00      1S   H  
ATOM   3828  HE2 PHE   233     -21.921  -8.823  53.814  1.00  0.00      1S   H  
ATOM   3829  HZ  PHE   233     -20.750  -9.455  55.912  1.00  0.00      1S   H  
ATOM   3830  N   THR   234     -29.133  -9.716  55.048  1.00  1.00      1S   N  
ATOM   3831  CA  THR   234     -30.493 -10.012  54.632  1.00  1.00      1S   C  
ATOM   3832  C   THR   234     -30.946  -8.971  53.623  1.00  1.00      1S   C  
ATOM   3833  O   THR   234     -31.640  -9.300  52.667  1.00  1.00      1S   O  
ATOM   3834  CB  THR   234     -31.508 -10.120  55.774  1.00  1.00      1S   C  
ATOM   3835  CG2 THR   234     -31.089 -11.234  56.752  1.00  1.00      1S   C  
ATOM   3836  OG1 THR   234     -31.632  -8.909  56.509  1.00  1.00      1S   O  
ATOM   3837  HN  THR   234     -29.020  -9.429  55.998  1.00  0.00      1S   H  
ATOM   3838  HA  THR   234     -30.473 -10.969  54.127  1.00  0.00      1S   H  
ATOM   3839  HB  THR   234     -32.508 -10.376  55.357  1.00  0.00      1S   H  
ATOM   3840  HG1 THR   234     -32.297  -9.067  57.183  1.00  0.00      1S   H  
ATOM   3841 HG21 THR   234     -30.107 -11.011  57.216  1.00  0.00      1S   H  
ATOM   3842 HG22 THR   234     -31.022 -12.209  56.226  1.00  0.00      1S   H  
ATOM   3843 HG23 THR   234     -31.841 -11.328  57.565  1.00  0.00      1S   H  
ATOM   3844  N   TRP   235     -30.504  -7.700  53.811  1.00  1.00      1S   N  
ATOM   3845  CA  TRP   235     -30.823  -6.551  52.987  1.00  1.00      1S   C  
ATOM   3846  C   TRP   235     -30.132  -6.566  51.679  1.00  1.00      1S   C  
ATOM   3847  O   TRP   235     -30.738  -6.193  50.685  1.00  1.00      1S   O  
ATOM   3848  CB  TRP   235     -30.453  -5.207  53.641  1.00  1.00      1S   C  
ATOM   3849  CG  TRP   235     -31.288  -4.921  54.854  1.00  1.00      1S   C  
ATOM   3850  CD1 TRP   235     -32.454  -5.519  55.245  1.00  1.00      1S   C  
ATOM   3851  CD2 TRP   235     -30.951  -3.974  55.877  1.00  1.00      1S   C  
ATOM   3852  CE2 TRP   235     -31.946  -4.086  56.869  1.00  1.00      1S   C  
ATOM   3853  CE3 TRP   235     -29.892  -3.079  56.009  1.00  1.00      1S   C  
ATOM   3854  NE1 TRP   235     -32.864  -5.021  56.449  1.00  1.00      1S   N  
ATOM   3855  CZ2 TRP   235     -31.881  -3.321  58.020  1.00  1.00      1S   C  
ATOM   3856  CZ3 TRP   235     -29.868  -2.261  57.149  1.00  1.00      1S   C  
ATOM   3857  CH2 TRP   235     -30.851  -2.381  58.140  1.00  1.00      1S   C  
ATOM   3858  HN  TRP   235     -29.940  -7.492  54.608  1.00  0.00      1S   H  
ATOM   3859  HA  TRP   235     -31.882  -6.578  52.777  1.00  0.00      1S   H  
ATOM   3860  HB1 TRP   235     -30.606  -4.366  52.930  1.00  0.00      1S   H  
ATOM   3861  HB2 TRP   235     -29.384  -5.204  53.937  1.00  0.00      1S   H  
ATOM   3862  HD1 TRP   235     -32.958  -6.311  54.718  1.00  0.00      1S   H  
ATOM   3863  HE1 TRP   235     -33.668  -5.302  56.925  1.00  0.00      1S   H  
ATOM   3864  HE3 TRP   235     -29.119  -2.985  55.262  1.00  0.00      1S   H  
ATOM   3865  HZ2 TRP   235     -32.635  -3.381  58.786  1.00  0.00      1S   H  
ATOM   3866  HZ3 TRP   235     -29.082  -1.530  57.266  1.00  0.00      1S   H  
ATOM   3867  HH2 TRP   235     -30.829  -1.731  59.003  1.00  0.00      1S   H  
ATOM   3868  N   LEU   236     -28.867  -7.046  51.615  1.00  1.00      1S   N  
ATOM   3869  CA  LEU   236     -28.157  -7.287  50.376  1.00  1.00      1S   C  
ATOM   3870  C   LEU   236     -28.973  -8.240  49.593  1.00  1.00      1S   C  
ATOM   3871  O   LEU   236     -29.179  -8.075  48.395  1.00  1.00      1S   O  
ATOM   3872  CB  LEU   236     -26.771  -7.939  50.576  1.00  1.00      1S   C  
ATOM   3873  CG  LEU   236     -25.726  -6.960  51.141  1.00  1.00      1S   C  
ATOM   3874  CD1 LEU   236     -24.433  -7.691  51.524  1.00  1.00      1S   C  
ATOM   3875  CD2 LEU   236     -25.433  -5.801  50.176  1.00  1.00      1S   C  
ATOM   3876  HN  LEU   236     -28.379  -7.308  52.447  1.00  0.00      1S   H  
ATOM   3877  HA  LEU   236     -28.093  -6.363  49.822  1.00  0.00      1S   H  
ATOM   3878  HB1 LEU   236     -26.381  -8.329  49.608  1.00  0.00      1S   H  
ATOM   3879  HB2 LEU   236     -26.872  -8.803  51.269  1.00  0.00      1S   H  
ATOM   3880  HG  LEU   236     -26.143  -6.521  52.071  1.00  0.00      1S   H  
ATOM   3881 HD11 LEU   236     -23.667  -7.591  50.729  1.00  0.00      1S   H  
ATOM   3882 HD12 LEU   236     -24.644  -8.772  51.661  1.00  0.00      1S   H  
ATOM   3883 HD13 LEU   236     -24.026  -7.275  52.471  1.00  0.00      1S   H  
ATOM   3884 HD21 LEU   236     -26.333  -5.170  50.029  1.00  0.00      1S   H  
ATOM   3885 HD22 LEU   236     -25.113  -6.203  49.191  1.00  0.00      1S   H  
ATOM   3886 HD23 LEU   236     -24.622  -5.163  50.584  1.00  0.00      1S   H  
ATOM   3887  N   GLY   237     -29.548  -9.217  50.323  1.00  1.00      1S   N  
ATOM   3888  CA  GLY   237     -30.370 -10.204  49.738  1.00  1.00      1S   C  
ATOM   3889  C   GLY   237     -31.624  -9.715  49.086  1.00  1.00      1S   C  
ATOM   3890  O   GLY   237     -31.986 -10.100  47.975  1.00  1.00      1S   O  
ATOM   3891  HN  GLY   237     -29.380  -9.305  51.303  1.00  0.00      1S   H  
ATOM   3892  HA1 GLY   237     -30.593 -10.970  50.464  1.00  0.00      1S   H  
ATOM   3893  HA2 GLY   237     -29.704 -10.481  48.970  1.00  0.00      1S   H  
ATOM   3894  N   TYR   238     -32.294  -8.804  49.782  1.00  1.00      1S   N  
ATOM   3895  CA  TYR   238     -33.503  -8.184  49.348  1.00  1.00      1S   C  
ATOM   3896  C   TYR   238     -33.266  -7.158  48.255  1.00  1.00      1S   C  
ATOM   3897  O   TYR   238     -34.186  -6.819  47.515  1.00  1.00      1S   O  
ATOM   3898  CB  TYR   238     -34.136  -7.535  50.590  1.00  1.00      1S   C  
ATOM   3899  CG  TYR   238     -34.580  -8.570  51.611  1.00  1.00      1S   C  
ATOM   3900  CD1 TYR   238     -34.479  -8.258  52.977  1.00  1.00      1S   C  
ATOM   3901  CD2 TYR   238     -35.080  -9.843  51.256  1.00  1.00      1S   C  
ATOM   3902  CE1 TYR   238     -34.752  -9.221  53.953  1.00  1.00      1S   C  
ATOM   3903  CE2 TYR   238     -35.389 -10.795  52.235  1.00  1.00      1S   C  
ATOM   3904  CZ  TYR   238     -35.201 -10.493  53.586  1.00  1.00      1S   C  
ATOM   3905  OH  TYR   238     -35.438 -11.477  54.572  1.00  1.00      1S   O  
ATOM   3906  HN  TYR   238     -31.985  -8.541  50.694  1.00  0.00      1S   H  
ATOM   3907  HA  TYR   238     -34.156  -8.933  48.925  1.00  0.00      1S   H  
ATOM   3908  HB1 TYR   238     -35.008  -6.943  50.297  1.00  0.00      1S   H  
ATOM   3909  HB2 TYR   238     -33.400  -6.854  51.072  1.00  0.00      1S   H  
ATOM   3910  HD1 TYR   238     -34.134  -7.280  53.269  1.00  0.00      1S   H  
ATOM   3911  HD2 TYR   238     -35.214 -10.125  50.225  1.00  0.00      1S   H  
ATOM   3912  HE1 TYR   238     -34.577  -8.998  54.991  1.00  0.00      1S   H  
ATOM   3913  HE2 TYR   238     -35.738 -11.773  51.938  1.00  0.00      1S   H  
ATOM   3914  HH  TYR   238     -35.672 -12.301  54.130  1.00  0.00      1S   H  
ATOM   3915  N   VAL   239     -32.011  -6.669  48.108  1.00  1.00      1S   N  
ATOM   3916  CA  VAL   239     -31.605  -5.686  47.126  1.00  1.00      1S   C  
ATOM   3917  C   VAL   239     -31.246  -6.331  45.812  1.00  1.00      1S   C  
ATOM   3918  O   VAL   239     -31.281  -5.652  44.794  1.00  1.00      1S   O  
ATOM   3919  CB  VAL   239     -30.457  -4.818  47.641  1.00  1.00      1S   C  
ATOM   3920  CG1 VAL   239     -29.798  -3.946  46.551  1.00  1.00      1S   C  
ATOM   3921  CG2 VAL   239     -31.030  -3.882  48.716  1.00  1.00      1S   C  
ATOM   3922  HN  VAL   239     -31.289  -6.956  48.734  1.00  0.00      1S   H  
ATOM   3923  HA  VAL   239     -32.449  -5.037  46.932  1.00  0.00      1S   H  
ATOM   3924  HB  VAL   239     -29.678  -5.472  48.092  1.00  0.00      1S   H  
ATOM   3925 HG11 VAL   239     -30.575  -3.395  45.978  1.00  0.00      1S   H  
ATOM   3926 HG12 VAL   239     -29.207  -4.573  45.853  1.00  0.00      1S   H  
ATOM   3927 HG13 VAL   239     -29.111  -3.206  47.011  1.00  0.00      1S   H  
ATOM   3928 HG21 VAL   239     -31.654  -4.424  49.452  1.00  0.00      1S   H  
ATOM   3929 HG22 VAL   239     -31.667  -3.115  48.228  1.00  0.00      1S   H  
ATOM   3930 HG23 VAL   239     -30.205  -3.368  49.253  1.00  0.00      1S   H  
ATOM   3931  N   ASN   240     -30.946  -7.654  45.739  1.00  1.00      1S   N  
ATOM   3932  CA  ASN   240     -30.706  -8.336  44.469  1.00  1.00      1S   C  
ATOM   3933  C   ASN   240     -31.892  -8.176  43.547  1.00  1.00      1S   C  
ATOM   3934  O   ASN   240     -31.745  -7.936  42.352  1.00  1.00      1S   O  
ATOM   3935  CB  ASN   240     -30.467  -9.859  44.642  1.00  1.00      1S   C  
ATOM   3936  CG  ASN   240     -30.027 -10.481  43.308  1.00  1.00      1S   C  
ATOM   3937  ND2 ASN   240     -30.875 -11.400  42.764  1.00  1.00      1S   N  
ATOM   3938  OD1 ASN   240     -28.985 -10.110  42.760  1.00  1.00      1S   O  
ATOM   3939  HN  ASN   240     -30.883  -8.219  46.559  1.00  0.00      1S   H  
ATOM   3940  HA  ASN   240     -29.846  -7.868  44.009  1.00  0.00      1S   H  
ATOM   3941  HB1 ASN   240     -31.379 -10.356  45.031  1.00  0.00      1S   H  
ATOM   3942  HB2 ASN   240     -29.662 -10.030  45.380  1.00  0.00      1S   H  
ATOM   3943 HD21 ASN   240     -30.640 -11.828  41.893  1.00  0.00      1S   H  
ATOM   3944 HD22 ASN   240     -31.735 -11.620  43.225  1.00  0.00      1S   H  
ATOM   3945  N   SER   241     -33.096  -8.259  44.142  1.00  1.00      1S   N  
ATOM   3946  CA  SER   241     -34.357  -8.047  43.498  1.00  1.00      1S   C  
ATOM   3947  C   SER   241     -34.502  -6.656  42.949  1.00  1.00      1S   C  
ATOM   3948  O   SER   241     -35.179  -6.506  41.950  1.00  1.00      1S   O  
ATOM   3949  CB  SER   241     -35.508  -8.258  44.489  1.00  1.00      1S   C  
ATOM   3950  OG  SER   241     -35.519  -9.599  44.944  1.00  1.00      1S   O  
ATOM   3951  HN  SER   241     -33.159  -8.464  45.116  1.00  0.00      1S   H  
ATOM   3952  HA  SER   241     -34.442  -8.750  42.681  1.00  0.00      1S   H  
ATOM   3953  HB1 SER   241     -36.488  -8.039  44.018  1.00  0.00      1S   H  
ATOM   3954  HB2 SER   241     -35.367  -7.597  45.369  1.00  0.00      1S   H  
ATOM   3955  HG1 SER   241     -36.025 -10.098  44.298  1.00  0.00      1S   H  
ATOM   3956  N   ALA   242     -33.903  -5.622  43.589  1.00  1.00      1S   N  
ATOM   3957  CA  ALA   242     -33.954  -4.222  43.202  1.00  1.00      1S   C  
ATOM   3958  C   ALA   242     -32.860  -3.839  42.233  1.00  1.00      1S   C  
ATOM   3959  O   ALA   242     -33.021  -2.908  41.443  1.00  1.00      1S   O  
ATOM   3960  CB  ALA   242     -33.786  -3.313  44.430  1.00  1.00      1S   C  
ATOM   3961  HN  ALA   242     -33.391  -5.793  44.426  1.00  0.00      1S   H  
ATOM   3962  HA  ALA   242     -34.908  -4.024  42.732  1.00  0.00      1S   H  
ATOM   3963  HB1 ALA   242     -32.796  -3.475  44.907  1.00  0.00      1S   H  
ATOM   3964  HB2 ALA   242     -34.567  -3.540  45.183  1.00  0.00      1S   H  
ATOM   3965  HB3 ALA   242     -33.879  -2.242  44.150  1.00  0.00      1S   H  
ATOM   3966  N   VAL   243     -31.734  -4.588  42.240  1.00  1.00      1S   N  
ATOM   3967  CA  VAL   243     -30.638  -4.438  41.311  1.00  1.00      1S   C  
ATOM   3968  C   VAL   243     -31.051  -5.007  39.980  1.00  1.00      1S   C  
ATOM   3969  O   VAL   243     -30.779  -4.386  38.957  1.00  1.00      1S   O  
ATOM   3970  CB  VAL   243     -29.351  -5.085  41.803  1.00  1.00      1S   C  
ATOM   3971  CG1 VAL   243     -28.273  -5.055  40.702  1.00  1.00      1S   C  
ATOM   3972  CG2 VAL   243     -28.846  -4.299  43.026  1.00  1.00      1S   C  
ATOM   3973  HN  VAL   243     -31.613  -5.303  42.927  1.00  0.00      1S   H  
ATOM   3974  HA  VAL   243     -30.454  -3.381  41.172  1.00  0.00      1S   H  
ATOM   3975  HB  VAL   243     -29.547  -6.139  42.105  1.00  0.00      1S   H  
ATOM   3976 HG11 VAL   243     -28.194  -4.042  40.258  1.00  0.00      1S   H  
ATOM   3977 HG12 VAL   243     -28.506  -5.784  39.897  1.00  0.00      1S   H  
ATOM   3978 HG13 VAL   243     -27.287  -5.316  41.138  1.00  0.00      1S   H  
ATOM   3979 HG21 VAL   243     -29.652  -4.145  43.767  1.00  0.00      1S   H  
ATOM   3980 HG22 VAL   243     -28.473  -3.302  42.711  1.00  0.00      1S   H  
ATOM   3981 HG23 VAL   243     -28.013  -4.848  43.516  1.00  0.00      1S   H  
ATOM   3982  N   ASN   244     -31.767  -6.163  39.969  1.00  1.00      1S   N  
ATOM   3983  CA  ASN   244     -32.372  -6.765  38.788  1.00  1.00      1S   C  
ATOM   3984  C   ASN   244     -33.123  -5.761  37.894  1.00  1.00      1S   C  
ATOM   3985  O   ASN   244     -32.845  -5.729  36.704  1.00  1.00      1S   O  
ATOM   3986  CB  ASN   244     -33.235  -8.023  39.110  1.00  1.00      1S   C  
ATOM   3987  CG  ASN   244     -32.365  -9.179  39.622  1.00  1.00      1S   C  
ATOM   3988  ND2 ASN   244     -32.994 -10.075  40.439  1.00  1.00      1S   N  
ATOM   3989  OD1 ASN   244     -31.175  -9.285  39.310  1.00  1.00      1S   O  
ATOM   3990  HN  ASN   244     -31.938  -6.656  40.822  1.00  0.00      1S   H  
ATOM   3991  HA  ASN   244     -31.547  -7.113  38.193  1.00  0.00      1S   H  
ATOM   3992  HB1 ASN   244     -33.774  -8.366  38.203  1.00  0.00      1S   H  
ATOM   3993  HB2 ASN   244     -33.980  -7.780  39.893  1.00  0.00      1S   H  
ATOM   3994 HD21 ASN   244     -33.990 -10.051  40.546  1.00  0.00      1S   H  
ATOM   3995 HD22 ASN   244     -32.464 -10.791  40.888  1.00  0.00      1S   H  
ATOM   3996  N   PRO   245     -34.000  -4.883  38.338  1.00  1.00      1S   N  
ATOM   3997  CA  PRO   245     -34.726  -3.951  37.502  1.00  1.00      1S   C  
ATOM   3998  C   PRO   245     -33.896  -2.960  36.745  1.00  1.00      1S   C  
ATOM   3999  O   PRO   245     -34.182  -2.714  35.574  1.00  1.00      1S   O  
ATOM   4000  CB  PRO   245     -35.535  -3.155  38.522  1.00  1.00      1S   C  
ATOM   4001  CG  PRO   245     -35.902  -4.171  39.592  1.00  1.00      1S   C  
ATOM   4002  CD  PRO   245     -34.691  -5.080  39.581  1.00  1.00      1S   C  
ATOM   4003  HA  PRO   245     -35.325  -4.517  36.802  1.00  0.00      1S   H  
ATOM   4004  HB1 PRO   245     -36.390  -2.682  38.021  1.00  0.00      1S   H  
ATOM   4005  HB2 PRO   245     -34.931  -2.363  39.018  1.00  0.00      1S   H  
ATOM   4006  HG1 PRO   245     -36.083  -3.719  40.588  1.00  0.00      1S   H  
ATOM   4007  HG2 PRO   245     -36.787  -4.762  39.284  1.00  0.00      1S   H  
ATOM   4008  HD1 PRO   245     -33.994  -4.856  40.390  1.00  0.00      1S   H  
ATOM   4009  HD2 PRO   245     -35.027  -6.125  39.662  1.00  0.00      1S   H  
ATOM   4010  N   ILE   246     -32.887  -2.364  37.416  1.00  1.00      1S   N  
ATOM   4011  CA  ILE   246     -32.060  -1.303  36.892  1.00  1.00      1S   C  
ATOM   4012  C   ILE   246     -31.209  -1.868  35.781  1.00  1.00      1S   C  
ATOM   4013  O   ILE   246     -31.055  -1.251  34.727  1.00  1.00      1S   O  
ATOM   4014  CB  ILE   246     -31.192  -0.691  37.992  1.00  1.00      1S   C  
ATOM   4015  CG1 ILE   246     -32.083  -0.037  39.081  1.00  1.00      1S   C  
ATOM   4016  CG2 ILE   246     -30.196   0.334  37.399  1.00  1.00      1S   C  
ATOM   4017  CD  ILE   246     -31.301   0.400  40.325  1.00  1.00      1S   C  
ATOM   4018  HN  ILE   246     -32.702  -2.614  38.364  1.00  0.00      1S   H  
ATOM   4019  HA  ILE   246     -32.707  -0.542  36.476  1.00  0.00      1S   H  
ATOM   4020  HB  ILE   246     -30.607  -1.506  38.479  1.00  0.00      1S   H  
ATOM   4021 HG11 ILE   246     -32.867  -0.753  39.409  1.00  0.00      1S   H  
ATOM   4022 HG12 ILE   246     -32.598   0.847  38.643  1.00  0.00      1S   H  
ATOM   4023 HG21 ILE   246     -30.746   1.151  36.885  1.00  0.00      1S   H  
ATOM   4024 HG22 ILE   246     -29.503  -0.141  36.675  1.00  0.00      1S   H  
ATOM   4025 HG23 ILE   246     -29.573   0.780  38.201  1.00  0.00      1S   H  
ATOM   4026  HD1 ILE   246     -30.594   1.221  40.083  1.00  0.00      1S   H  
ATOM   4027  HD2 ILE   246     -30.725  -0.456  40.736  1.00  0.00      1S   H  
ATOM   4028  HD3 ILE   246     -31.998   0.764  41.110  1.00  0.00      1S   H  
ATOM   4029  N   ILE   247     -30.670  -3.091  36.000  1.00  1.00      1S   N  
ATOM   4030  CA  ILE   247     -29.767  -3.757  35.093  1.00  1.00      1S   C  
ATOM   4031  C   ILE   247     -30.463  -4.176  33.811  1.00  1.00      1S   C  
ATOM   4032  O   ILE   247     -29.836  -4.127  32.761  1.00  1.00      1S   O  
ATOM   4033  CB  ILE   247     -29.025  -4.940  35.727  1.00  1.00      1S   C  
ATOM   4034  CG1 ILE   247     -29.985  -6.074  36.136  1.00  1.00      1S   C  
ATOM   4035  CG2 ILE   247     -28.206  -4.443  36.936  1.00  1.00      1S   C  
ATOM   4036  CD  ILE   247     -29.381  -7.364  36.701  1.00  1.00      1S   C  
ATOM   4037  HN  ILE   247     -30.850  -3.579  36.852  1.00  0.00      1S   H  
ATOM   4038  HA  ILE   247     -29.016  -3.029  34.818  1.00  0.00      1S   H  
ATOM   4039  HB  ILE   247     -28.302  -5.333  34.985  1.00  0.00      1S   H  
ATOM   4040 HG11 ILE   247     -30.633  -6.357  35.280  1.00  0.00      1S   H  
ATOM   4041 HG12 ILE   247     -30.618  -5.645  36.928  1.00  0.00      1S   H  
ATOM   4042 HG21 ILE   247     -28.833  -3.860  37.639  1.00  0.00      1S   H  
ATOM   4043 HG22 ILE   247     -27.369  -3.799  36.600  1.00  0.00      1S   H  
ATOM   4044 HG23 ILE   247     -27.782  -5.304  37.494  1.00  0.00      1S   H  
ATOM   4045  HD1 ILE   247     -29.070  -7.225  37.756  1.00  0.00      1S   H  
ATOM   4046  HD2 ILE   247     -28.510  -7.704  36.114  1.00  0.00      1S   H  
ATOM   4047  HD3 ILE   247     -30.150  -8.168  36.671  1.00  0.00      1S   H  
ATOM   4048  N   TYR   248     -31.770  -4.567  33.839  1.00  1.00      1S   N  
ATOM   4049  CA  TYR   248     -32.505  -5.025  32.666  1.00  1.00      1S   C  
ATOM   4050  C   TYR   248     -32.708  -3.920  31.655  1.00  1.00      1S   C  
ATOM   4051  O   TYR   248     -32.605  -4.174  30.455  1.00  1.00      1S   O  
ATOM   4052  CB  TYR   248     -33.894  -5.654  32.991  1.00  1.00      1S   C  
ATOM   4053  CG  TYR   248     -33.761  -7.118  33.345  1.00  1.00      1S   C  
ATOM   4054  CD1 TYR   248     -33.916  -7.551  34.668  1.00  1.00      1S   C  
ATOM   4055  CD2 TYR   248     -33.527  -8.089  32.355  1.00  1.00      1S   C  
ATOM   4056  CE1 TYR   248     -33.693  -8.881  35.036  1.00  1.00      1S   C  
ATOM   4057  CE2 TYR   248     -33.377  -9.439  32.703  1.00  1.00      1S   C  
ATOM   4058  CZ  TYR   248     -33.426  -9.832  34.048  1.00  1.00      1S   C  
ATOM   4059  OH  TYR   248     -33.255 -11.184  34.413  1.00  1.00      1S   O  
ATOM   4060  HN  TYR   248     -32.273  -4.601  34.700  1.00  0.00      1S   H  
ATOM   4061  HA  TYR   248     -31.892  -5.763  32.170  1.00  0.00      1S   H  
ATOM   4062  HB1 TYR   248     -34.574  -5.610  32.113  1.00  0.00      1S   H  
ATOM   4063  HB2 TYR   248     -34.368  -5.108  33.834  1.00  0.00      1S   H  
ATOM   4064  HD1 TYR   248     -34.252  -6.851  35.406  1.00  0.00      1S   H  
ATOM   4065  HD2 TYR   248     -33.474  -7.796  31.316  1.00  0.00      1S   H  
ATOM   4066  HE1 TYR   248     -33.757  -9.171  36.074  1.00  0.00      1S   H  
ATOM   4067  HE2 TYR   248     -33.216 -10.174  31.932  1.00  0.00      1S   H  
ATOM   4068  HH  TYR   248     -33.357 -11.247  35.366  1.00  0.00      1S   H  
ATOM   4069  N   THR   249     -32.953  -2.659  32.111  1.00  1.00      1S   N  
ATOM   4070  CA  THR   249     -33.061  -1.494  31.237  1.00  1.00      1S   C  
ATOM   4071  C   THR   249     -31.760  -1.283  30.487  1.00  1.00      1S   C  
ATOM   4072  O   THR   249     -31.746  -0.929  29.312  1.00  1.00      1S   O  
ATOM   4073  CB  THR   249     -33.424  -0.166  31.936  1.00  1.00      1S   C  
ATOM   4074  CG2 THR   249     -34.631  -0.317  32.855  1.00  1.00      1S   C  
ATOM   4075  OG1 THR   249     -32.386   0.407  32.721  1.00  1.00      1S   O  
ATOM   4076  HN  THR   249     -33.055  -2.484  33.088  1.00  0.00      1S   H  
ATOM   4077  HA  THR   249     -33.834  -1.722  30.514  1.00  0.00      1S   H  
ATOM   4078  HB  THR   249     -33.690   0.579  31.150  1.00  0.00      1S   H  
ATOM   4079  HG1 THR   249     -32.195  -0.221  33.424  1.00  0.00      1S   H  
ATOM   4080 HG21 THR   249     -34.553  -1.204  33.517  1.00  0.00      1S   H  
ATOM   4081 HG22 THR   249     -35.502  -0.414  32.195  1.00  0.00      1S   H  
ATOM   4082 HG23 THR   249     -34.788   0.582  33.487  1.00  0.00      1S   H  
ATOM   4083  N   THR   250     -30.634  -1.506  31.199  1.00  1.00      1S   N  
ATOM   4084  CA  THR   250     -29.289  -1.309  30.721  1.00  1.00      1S   C  
ATOM   4085  C   THR   250     -28.863  -2.399  29.759  1.00  1.00      1S   C  
ATOM   4086  O   THR   250     -28.250  -2.097  28.737  1.00  1.00      1S   O  
ATOM   4087  CB  THR   250     -28.317  -1.204  31.889  1.00  1.00      1S   C  
ATOM   4088  CG2 THR   250     -26.861  -1.073  31.402  1.00  1.00      1S   C  
ATOM   4089  OG1 THR   250     -28.645  -0.059  32.668  1.00  1.00      1S   O  
ATOM   4090  HN  THR   250     -30.702  -1.767  32.159  1.00  0.00      1S   H  
ATOM   4091  HA  THR   250     -29.271  -0.376  30.173  1.00  0.00      1S   H  
ATOM   4092  HB  THR   250     -28.402  -2.096  32.545  1.00  0.00      1S   H  
ATOM   4093  HG1 THR   250     -28.122  -0.120  33.470  1.00  0.00      1S   H  
ATOM   4094 HG21 THR   250     -26.777  -0.262  30.647  1.00  0.00      1S   H  
ATOM   4095 HG22 THR   250     -26.515  -2.023  30.944  1.00  0.00      1S   H  
ATOM   4096 HG23 THR   250     -26.186  -0.841  32.252  1.00  0.00      1S   H  
ATOM   4097  N   PHE   251     -29.178  -3.689  30.049  1.00  1.00      1S   N  
ATOM   4098  CA  PHE   251     -28.722  -4.840  29.285  1.00  1.00      1S   C  
ATOM   4099  C   PHE   251     -29.158  -4.792  27.865  1.00  1.00      1S   C  
ATOM   4100  O   PHE   251     -28.395  -5.096  26.950  1.00  1.00      1S   O  
ATOM   4101  CB  PHE   251     -29.262  -6.183  29.838  1.00  1.00      1S   C  
ATOM   4102  CG  PHE   251     -28.661  -6.503  31.168  1.00  1.00      1S   C  
ATOM   4103  CD1 PHE   251     -29.448  -7.143  32.135  1.00  1.00      1S   C  
ATOM   4104  CD2 PHE   251     -27.323  -6.197  31.479  1.00  1.00      1S   C  
ATOM   4105  CE1 PHE   251     -28.894  -7.542  33.342  1.00  1.00      1S   C  
ATOM   4106  CE2 PHE   251     -26.794  -6.538  32.720  1.00  1.00      1S   C  
ATOM   4107  CZ  PHE   251     -27.557  -7.268  33.631  1.00  1.00      1S   C  
ATOM   4108  HN  PHE   251     -29.694  -3.912  30.876  1.00  0.00      1S   H  
ATOM   4109  HA  PHE   251     -27.645  -4.816  29.261  1.00  0.00      1S   H  
ATOM   4110  HB1 PHE   251     -29.002  -7.030  29.167  1.00  0.00      1S   H  
ATOM   4111  HB2 PHE   251     -30.369  -6.139  29.947  1.00  0.00      1S   H  
ATOM   4112  HD1 PHE   251     -30.482  -7.378  31.931  1.00  0.00      1S   H  
ATOM   4113  HD2 PHE   251     -26.669  -5.701  30.781  1.00  0.00      1S   H  
ATOM   4114  HE1 PHE   251     -29.527  -8.026  34.063  1.00  0.00      1S   H  
ATOM   4115  HE2 PHE   251     -25.792  -6.238  32.967  1.00  0.00      1S   H  
ATOM   4116  HZ  PHE   251     -27.130  -7.564  34.575  1.00  0.00      1S   H  
ATOM   4117  N   ASN   252     -30.416  -4.399  27.668  1.00  1.00      1S   N  
ATOM   4118  CA  ASN   252     -30.986  -4.339  26.369  1.00  1.00      1S   C  
ATOM   4119  C   ASN   252     -31.735  -3.057  26.362  1.00  1.00      1S   C  
ATOM   4120  O   ASN   252     -32.529  -2.763  27.254  1.00  1.00      1S   O  
ATOM   4121  CB  ASN   252     -32.000  -5.466  26.200  1.00  1.00      1S   C  
ATOM   4122  CG  ASN   252     -31.338  -6.831  26.018  1.00  1.00      1S   C  
ATOM   4123  ND2 ASN   252     -31.468  -7.695  27.068  1.00  1.00      1S   N  
ATOM   4124  OD1 ASN   252     -30.745  -7.120  24.975  1.00  1.00      1S   O  
ATOM   4125  HN  ASN   252     -31.011  -4.136  28.426  1.00  0.00      1S   H  
ATOM   4126  HA  ASN   252     -30.238  -4.326  25.587  1.00  0.00      1S   H  
ATOM   4127  HB1 ASN   252     -32.717  -5.285  25.373  1.00  0.00      1S   H  
ATOM   4128  HB2 ASN   252     -32.509  -5.468  27.179  1.00  0.00      1S   H  
ATOM   4129 HD21 ASN   252     -31.068  -8.608  27.013  1.00  0.00      1S   H  
ATOM   4130 HD22 ASN   252     -31.968  -7.410  27.886  1.00  0.00      1S   H  
ATOM   4131  N   ILE   253     -31.502  -2.283  25.291  1.00  1.00      1S   N  
ATOM   4132  CA  ILE   253     -32.143  -1.031  25.003  1.00  1.00      1S   C  
ATOM   4133  C   ILE   253     -33.624  -1.269  24.755  1.00  1.00      1S   C  
ATOM   4134  O   ILE   253     -34.453  -0.420  25.072  1.00  1.00      1S   O  
ATOM   4135  CB  ILE   253     -31.476  -0.393  23.788  1.00  1.00      1S   C  
ATOM   4136  CG1 ILE   253     -29.975  -0.106  24.054  1.00  1.00      1S   C  
ATOM   4137  CG2 ILE   253     -32.214   0.898  23.392  1.00  1.00      1S   C  
ATOM   4138  CD  ILE   253     -29.216   0.310  22.788  1.00  1.00      1S   C  
ATOM   4139  HN  ILE   253     -30.824  -2.563  24.617  1.00  0.00      1S   H  
ATOM   4140  HA  ILE   253     -32.036  -0.388  25.866  1.00  0.00      1S   H  
ATOM   4141  HB  ILE   253     -31.536  -1.110  22.937  1.00  0.00      1S   H  
ATOM   4142 HG11 ILE   253     -29.476  -1.009  24.466  1.00  0.00      1S   H  
ATOM   4143 HG12 ILE   253     -29.890   0.700  24.816  1.00  0.00      1S   H  
ATOM   4144 HG21 ILE   253     -32.197   1.627  24.229  1.00  0.00      1S   H  
ATOM   4145 HG22 ILE   253     -33.267   0.681  23.127  1.00  0.00      1S   H  
ATOM   4146 HG23 ILE   253     -31.743   1.365  22.503  1.00  0.00      1S   H  
ATOM   4147  HD1 ILE   253     -29.583   1.287  22.407  1.00  0.00      1S   H  
ATOM   4148  HD2 ILE   253     -29.353  -0.453  21.992  1.00  0.00      1S   H  
ATOM   4149  HD3 ILE   253     -28.131   0.408  23.001  1.00  0.00      1S   H  
ATOM   4150  N   GLU   254     -33.992  -2.459  24.213  1.00  1.00      1S   N  
ATOM   4151  CA  GLU   254     -35.350  -2.848  23.893  1.00  1.00      1S   C  
ATOM   4152  C   GLU   254     -36.236  -2.888  25.112  1.00  1.00      1S   C  
ATOM   4153  O   GLU   254     -37.396  -2.486  25.039  1.00  1.00      1S   O  
ATOM   4154  CB  GLU   254     -35.414  -4.236  23.215  1.00  1.00      1S   C  
ATOM   4155  CG  GLU   254     -34.732  -4.257  21.832  1.00  1.00      1S   C  
ATOM   4156  CD  GLU   254     -34.734  -5.656  21.211  1.00  1.00      1S   C  
ATOM   4157  OE1 GLU   254     -34.291  -5.765  20.036  1.00  1.00      1S   O  
ATOM   4158  OE2 GLU   254     -35.156  -6.634  21.884  1.00  1.00      1S   O1-
ATOM   4159  HN  GLU   254     -33.302  -3.144  23.995  1.00  0.00      1S   H  
ATOM   4160  HA  GLU   254     -35.749  -2.105  23.217  1.00  0.00      1S   H  
ATOM   4161  HB1 GLU   254     -36.479  -4.533  23.075  1.00  0.00      1S   H  
ATOM   4162  HB2 GLU   254     -34.932  -4.987  23.880  1.00  0.00      1S   H  
ATOM   4163  HG1 GLU   254     -33.680  -3.913  21.918  1.00  0.00      1S   H  
ATOM   4164  HG2 GLU   254     -35.274  -3.565  21.151  1.00  0.00      1S   H  
ATOM   4165  N   PHE   255     -35.694  -3.330  26.277  1.00  1.00      1S   N  
ATOM   4166  CA  PHE   255     -36.392  -3.290  27.547  1.00  1.00      1S   C  
ATOM   4167  C   PHE   255     -36.688  -1.877  27.946  1.00  1.00      1S   C  
ATOM   4168  O   PHE   255     -37.821  -1.584  28.303  1.00  1.00      1S   O  
ATOM   4169  CB  PHE   255     -35.613  -3.935  28.714  1.00  1.00      1S   C  
ATOM   4170  CG  PHE   255     -35.843  -5.419  28.727  1.00  1.00      1S   C  
ATOM   4171  CD1 PHE   255     -34.976  -6.259  28.036  1.00  1.00      1S   C  
ATOM   4172  CD2 PHE   255     -36.923  -6.004  29.397  1.00  1.00      1S   C  
ATOM   4173  CE1 PHE   255     -35.079  -7.650  28.084  1.00  1.00      1S   C  
ATOM   4174  CE2 PHE   255     -37.069  -7.395  29.422  1.00  1.00      1S   C  
ATOM   4175  CZ  PHE   255     -36.137  -8.223  28.790  1.00  1.00      1S   C  
ATOM   4176  HN  PHE   255     -34.758  -3.671  26.311  1.00  0.00      1S   H  
ATOM   4177  HA  PHE   255     -37.346  -3.785  27.420  1.00  0.00      1S   H  
ATOM   4178  HB1 PHE   255     -35.948  -3.551  29.701  1.00  0.00      1S   H  
ATOM   4179  HB2 PHE   255     -34.525  -3.728  28.619  1.00  0.00      1S   H  
ATOM   4180  HD1 PHE   255     -34.264  -5.789  27.417  1.00  0.00      1S   H  
ATOM   4181  HD2 PHE   255     -37.652  -5.389  29.890  1.00  0.00      1S   H  
ATOM   4182  HE1 PHE   255     -34.363  -8.272  27.567  1.00  0.00      1S   H  
ATOM   4183  HE2 PHE   255     -37.892  -7.826  29.955  1.00  0.00      1S   H  
ATOM   4184  HZ  PHE   255     -36.252  -9.296  28.827  1.00  0.00      1S   H  
ATOM   4185  N   ARG   256     -35.706  -0.952  27.858  1.00  1.00      1S   N  
ATOM   4186  CA  ARG   256     -35.908   0.441  28.205  1.00  1.00      1S   C  
ATOM   4187  C   ARG   256     -37.019   1.080  27.398  1.00  1.00      1S   C  
ATOM   4188  O   ARG   256     -37.840   1.826  27.924  1.00  1.00      1S   O  
ATOM   4189  CB  ARG   256     -34.623   1.268  27.996  1.00  1.00      1S   C  
ATOM   4190  CG  ARG   256     -34.786   2.758  28.339  1.00  1.00      1S   C  
ATOM   4191  CD  ARG   256     -33.499   3.567  28.153  1.00  1.00      1S   C  
ATOM   4192  NE  ARG   256     -32.488   3.102  29.158  1.00  1.00      1S   N  
ATOM   4193  CZ  ARG   256     -32.490   3.519  30.456  1.00  1.00      1S   C  
ATOM   4194  NH1 ARG   256     -31.540   3.052  31.306  1.00  1.00      1S   N1+
ATOM   4195  NH2 ARG   256     -33.427   4.390  30.917  1.00  1.00      1S   N  
ATOM   4196  HN  ARG   256     -34.794  -1.194  27.535  1.00  0.00      1S   H  
ATOM   4197  HA  ARG   256     -36.185   0.478  29.250  1.00  0.00      1S   H  
ATOM   4198  HB1 ARG   256     -34.287   1.185  26.940  1.00  0.00      1S   H  
ATOM   4199  HB2 ARG   256     -33.824   0.829  28.634  1.00  0.00      1S   H  
ATOM   4200  HG1 ARG   256     -35.156   2.850  29.383  1.00  0.00      1S   H  
ATOM   4201  HG2 ARG   256     -35.554   3.211  27.673  1.00  0.00      1S   H  
ATOM   4202  HD1 ARG   256     -33.686   4.654  28.286  1.00  0.00      1S   H  
ATOM   4203  HD2 ARG   256     -33.083   3.398  27.136  1.00  0.00      1S   H  
ATOM   4204  HE  ARG   256     -31.799   2.437  28.873  1.00  0.00      1S   H  
ATOM   4205 HH11 ARG   256     -30.877   2.375  30.991  1.00  0.00      1S   H  
ATOM   4206 HH12 ARG   256     -31.557   3.321  32.267  1.00  0.00      1S   H  
ATOM   4207 HH21 ARG   256     -34.137   4.720  30.297  1.00  0.00      1S   H  
ATOM   4208 HH22 ARG   256     -33.416   4.676  31.872  1.00  0.00      1S   H  
ATOM   4209  N   LYS   257     -37.081   0.766  26.092  1.00  1.00      1S   N  
ATOM   4210  CA  LYS   257     -38.074   1.283  25.189  1.00  1.00      1S   C  
ATOM   4211  C   LYS   257     -39.442   0.726  25.445  1.00  1.00      1S   C  
ATOM   4212  O   LYS   257     -40.413   1.477  25.438  1.00  1.00      1S   O  
ATOM   4213  CB  LYS   257     -37.682   0.984  23.741  1.00  1.00      1S   C  
ATOM   4214  CG  LYS   257     -36.476   1.832  23.336  1.00  1.00      1S   C  
ATOM   4215  CD  LYS   257     -36.031   1.546  21.904  1.00  1.00      1S   C  
ATOM   4216  CE  LYS   257     -34.896   2.470  21.464  1.00  1.00      1S   C  
ATOM   4217  NZ  LYS   257     -34.455   2.120  20.099  1.00  1.00      1S   N1+
ATOM   4218  HN  LYS   257     -36.398   0.162  25.683  1.00  0.00      1S   H  
ATOM   4219  HA  LYS   257     -38.129   2.354  25.325  1.00  0.00      1S   H  
ATOM   4220  HB1 LYS   257     -38.523   1.221  23.051  1.00  0.00      1S   H  
ATOM   4221  HB2 LYS   257     -37.435  -0.096  23.634  1.00  0.00      1S   H  
ATOM   4222  HG1 LYS   257     -35.625   1.640  24.027  1.00  0.00      1S   H  
ATOM   4223  HG2 LYS   257     -36.751   2.907  23.429  1.00  0.00      1S   H  
ATOM   4224  HD1 LYS   257     -36.904   1.682  21.227  1.00  0.00      1S   H  
ATOM   4225  HD2 LYS   257     -35.708   0.482  21.844  1.00  0.00      1S   H  
ATOM   4226  HE1 LYS   257     -34.026   2.375  22.141  1.00  0.00      1S   H  
ATOM   4227  HE2 LYS   257     -35.229   3.529  21.463  1.00  0.00      1S   H  
ATOM   4228  HZ1 LYS   257     -35.245   2.265  19.438  1.00  0.00      1S   H  
ATOM   4229  HZ2 LYS   257     -34.163   1.122  20.075  1.00  0.00      1S   H  
ATOM   4230  HZ3 LYS   257     -33.655   2.725  19.824  1.00  0.00      1S   H  
ATOM   4231  N   ALA   258     -39.559  -0.595  25.718  1.00  1.00      1S   N  
ATOM   4232  CA  ALA   258     -40.816  -1.215  26.069  1.00  1.00      1S   C  
ATOM   4233  C   ALA   258     -41.340  -0.642  27.363  1.00  1.00      1S   C  
ATOM   4234  O   ALA   258     -42.542  -0.488  27.525  1.00  1.00      1S   O  
ATOM   4235  CB  ALA   258     -40.702  -2.743  26.209  1.00  1.00      1S   C  
ATOM   4236  HN  ALA   258     -38.765  -1.203  25.710  1.00  0.00      1S   H  
ATOM   4237  HA  ALA   258     -41.529  -0.988  25.290  1.00  0.00      1S   H  
ATOM   4238  HB1 ALA   258     -39.921  -3.008  26.954  1.00  0.00      1S   H  
ATOM   4239  HB2 ALA   258     -40.421  -3.201  25.237  1.00  0.00      1S   H  
ATOM   4240  HB3 ALA   258     -41.670  -3.186  26.530  1.00  0.00      1S   H  
ATOM   4241  N   PHE   259     -40.435  -0.254  28.290  1.00  1.00      1S   N  
ATOM   4242  CA  PHE   259     -40.772   0.319  29.576  1.00  1.00      1S   C  
ATOM   4243  C   PHE   259     -41.377   1.672  29.440  1.00  1.00      1S   C  
ATOM   4244  O   PHE   259     -42.358   1.968  30.110  1.00  1.00      1S   O  
ATOM   4245  CB  PHE   259     -39.551   0.446  30.513  1.00  1.00      1S   C  
ATOM   4246  CG  PHE   259     -39.034  -0.893  30.959  1.00  1.00      1S   C  
ATOM   4247  CD1 PHE   259     -37.880  -0.916  31.751  1.00  1.00      1S   C  
ATOM   4248  CD2 PHE   259     -39.619  -2.123  30.602  1.00  1.00      1S   C  
ATOM   4249  CE1 PHE   259     -37.281  -2.134  32.109  1.00  1.00      1S   C  
ATOM   4250  CE2 PHE   259     -38.986  -3.320  30.920  1.00  1.00      1S   C  
ATOM   4251  CZ  PHE   259     -37.810  -3.328  31.651  1.00  1.00      1S   C  
ATOM   4252  HN  PHE   259     -39.459  -0.400  28.134  1.00  0.00      1S   H  
ATOM   4253  HA  PHE   259     -41.525  -0.301  30.039  1.00  0.00      1S   H  
ATOM   4254  HB1 PHE   259     -39.803   1.023  31.426  1.00  0.00      1S   H  
ATOM   4255  HB2 PHE   259     -38.721   0.967  29.993  1.00  0.00      1S   H  
ATOM   4256  HD1 PHE   259     -37.457   0.026  32.059  1.00  0.00      1S   H  
ATOM   4257  HD2 PHE   259     -40.525  -2.180  30.028  1.00  0.00      1S   H  
ATOM   4258  HE1 PHE   259     -36.403  -2.191  32.728  1.00  0.00      1S   H  
ATOM   4259  HE2 PHE   259     -39.383  -4.260  30.605  1.00  0.00      1S   H  
ATOM   4260  HZ  PHE   259     -37.308  -4.260  31.849  1.00  0.00      1S   H  
ATOM   4261  N   LEU   260     -40.831   2.517  28.544  1.00  1.00      1S   N  
ATOM   4262  CA  LEU   260     -41.362   3.834  28.292  1.00  1.00      1S   C  
ATOM   4263  C   LEU   260     -42.718   3.758  27.636  1.00  1.00      1S   C  
ATOM   4264  O   LEU   260     -43.583   4.574  27.934  1.00  1.00      1S   O  
ATOM   4265  CB  LEU   260     -40.412   4.677  27.419  1.00  1.00      1S   C  
ATOM   4266  CG  LEU   260     -39.094   5.054  28.135  1.00  1.00      1S   C  
ATOM   4267  CD1 LEU   260     -38.112   5.716  27.154  1.00  1.00      1S   C  
ATOM   4268  CD2 LEU   260     -39.334   5.957  29.360  1.00  1.00      1S   C  
ATOM   4269  HN  LEU   260     -40.022   2.262  28.017  1.00  0.00      1S   H  
ATOM   4270  HA  LEU   260     -41.504   4.321  29.246  1.00  0.00      1S   H  
ATOM   4271  HB1 LEU   260     -40.916   5.622  27.116  1.00  0.00      1S   H  
ATOM   4272  HB2 LEU   260     -40.169   4.106  26.496  1.00  0.00      1S   H  
ATOM   4273  HG  LEU   260     -38.612   4.120  28.502  1.00  0.00      1S   H  
ATOM   4274 HD11 LEU   260     -38.548   6.656  26.755  1.00  0.00      1S   H  
ATOM   4275 HD12 LEU   260     -37.896   5.032  26.307  1.00  0.00      1S   H  
ATOM   4276 HD13 LEU   260     -37.158   5.956  27.669  1.00  0.00      1S   H  
ATOM   4277 HD21 LEU   260     -39.863   5.398  30.155  1.00  0.00      1S   H  
ATOM   4278 HD22 LEU   260     -39.945   6.840  29.076  1.00  0.00      1S   H  
ATOM   4279 HD23 LEU   260     -38.368   6.312  29.776  1.00  0.00      1S   H  
ATOM   4280  N   LYS   261     -42.957   2.736  26.777  1.00  1.00      1S   N  
ATOM   4281  CA  LYS   261     -44.255   2.465  26.191  1.00  1.00      1S   C  
ATOM   4282  C   LYS   261     -45.273   2.079  27.242  1.00  1.00      1S   C  
ATOM   4283  O   LYS   261     -46.441   2.440  27.143  1.00  1.00      1S   O  
ATOM   4284  CB  LYS   261     -44.204   1.331  25.145  1.00  1.00      1S   C  
ATOM   4285  CG  LYS   261     -43.394   1.706  23.897  1.00  1.00      1S   C  
ATOM   4286  CD  LYS   261     -43.287   0.539  22.911  1.00  1.00      1S   C  
ATOM   4287  CE  LYS   261     -42.462   0.870  21.665  1.00  1.00      1S   C  
ATOM   4288  NZ  LYS   261     -42.411  -0.291  20.747  1.00  1.00      1S   N1+
ATOM   4289  HN  LYS   261     -42.231   2.096  26.532  1.00  0.00      1S   H  
ATOM   4290  HA  LYS   261     -44.598   3.370  25.710  1.00  0.00      1S   H  
ATOM   4291  HB1 LYS   261     -45.236   1.075  24.813  1.00  0.00      1S   H  
ATOM   4292  HB2 LYS   261     -43.763   0.419  25.602  1.00  0.00      1S   H  
ATOM   4293  HG1 LYS   261     -42.371   2.014  24.195  1.00  0.00      1S   H  
ATOM   4294  HG2 LYS   261     -43.875   2.574  23.397  1.00  0.00      1S   H  
ATOM   4295  HD1 LYS   261     -44.312   0.223  22.616  1.00  0.00      1S   H  
ATOM   4296  HD2 LYS   261     -42.803  -0.303  23.451  1.00  0.00      1S   H  
ATOM   4297  HE1 LYS   261     -41.419   1.127  21.949  1.00  0.00      1S   H  
ATOM   4298  HE2 LYS   261     -42.915   1.721  21.114  1.00  0.00      1S   H  
ATOM   4299  HZ1 LYS   261     -43.377  -0.543  20.456  1.00  0.00      1S   H  
ATOM   4300  HZ2 LYS   261     -41.974  -1.100  21.233  1.00  0.00      1S   H  
ATOM   4301  HZ3 LYS   261     -41.850  -0.047  19.906  1.00  0.00      1S   H  
ATOM   4302  N   ILE   262     -44.846   1.350  28.293  1.00  1.00      1S   N  
ATOM   4303  CA  ILE   262     -45.700   0.951  29.391  1.00  1.00      1S   C  
ATOM   4304  C   ILE   262     -46.028   2.120  30.280  1.00  1.00      1S   C  
ATOM   4305  O   ILE   262     -47.158   2.233  30.742  1.00  1.00      1S   O  
ATOM   4306  CB  ILE   262     -45.066  -0.139  30.224  1.00  1.00      1S   C  
ATOM   4307  CG1 ILE   262     -44.935  -1.415  29.382  1.00  1.00      1S   C  
ATOM   4308  CG2 ILE   262     -45.879  -0.415  31.510  1.00  1.00      1S   C  
ATOM   4309  CD  ILE   262     -43.928  -2.374  29.995  1.00  1.00      1S   C  
ATOM   4310  HN  ILE   262     -43.900   1.034  28.345  1.00  0.00      1S   H  
ATOM   4311  HA  ILE   262     -46.625   0.573  28.980  1.00  0.00      1S   H  
ATOM   4312  HB  ILE   262     -44.040   0.184  30.512  1.00  0.00      1S   H  
ATOM   4313 HG11 ILE   262     -44.596  -1.167  28.357  1.00  0.00      1S   H  
ATOM   4314 HG12 ILE   262     -45.925  -1.908  29.279  1.00  0.00      1S   H  
ATOM   4315 HG21 ILE   262     -46.964  -0.452  31.283  1.00  0.00      1S   H  
ATOM   4316 HG22 ILE   262     -45.693   0.378  32.265  1.00  0.00      1S   H  
ATOM   4317 HG23 ILE   262     -45.592  -1.386  31.959  1.00  0.00      1S   H  
ATOM   4318  HD1 ILE   262     -44.375  -2.942  30.836  1.00  0.00      1S   H  
ATOM   4319  HD2 ILE   262     -43.029  -1.837  30.364  1.00  0.00      1S   H  
ATOM   4320  HD3 ILE   262     -43.601  -3.070  29.210  1.00  0.00      1S   H  
ATOM   4321  N   LEU   263     -45.057   3.029  30.533  1.00  1.00      1S   N  
ATOM   4322  CA  LEU   263     -45.270   4.222  31.327  1.00  1.00      1S   C  
ATOM   4323  C   LEU   263     -46.212   5.175  30.644  1.00  1.00      1S   C  
ATOM   4324  O   LEU   263     -46.942   5.913  31.303  1.00  1.00      1S   O  
ATOM   4325  CB  LEU   263     -43.956   4.999  31.599  1.00  1.00      1S   C  
ATOM   4326  CG  LEU   263     -42.985   4.238  32.514  1.00  1.00      1S   C  
ATOM   4327  CD1 LEU   263     -41.628   4.933  32.702  1.00  1.00      1S   C  
ATOM   4328  CD2 LEU   263     -43.629   4.011  33.869  1.00  1.00      1S   C  
ATOM   4329  HN  LEU   263     -44.129   2.899  30.187  1.00  0.00      1S   H  
ATOM   4330  HA  LEU   263     -45.741   3.916  32.251  1.00  0.00      1S   H  
ATOM   4331  HB1 LEU   263     -44.192   5.965  32.099  1.00  0.00      1S   H  
ATOM   4332  HB2 LEU   263     -43.451   5.221  30.635  1.00  0.00      1S   H  
ATOM   4333  HG  LEU   263     -42.785   3.239  32.066  1.00  0.00      1S   H  
ATOM   4334 HD11 LEU   263     -41.767   5.924  33.182  1.00  0.00      1S   H  
ATOM   4335 HD12 LEU   263     -41.129   5.070  31.724  1.00  0.00      1S   H  
ATOM   4336 HD13 LEU   263     -40.973   4.314  33.353  1.00  0.00      1S   H  
ATOM   4337 HD21 LEU   263     -44.642   4.454  33.956  1.00  0.00      1S   H  
ATOM   4338 HD22 LEU   263     -42.998   4.461  34.665  1.00  0.00      1S   H  
ATOM   4339 HD23 LEU   263     -43.700   2.915  34.021  1.00  0.00      1S   H  
ATOM   4340  N   HSD   264     -46.219   5.148  29.293  1.00  1.00      1S   N  
ATOM   4341  CA  HSD   264     -47.127   5.890  28.451  1.00  1.00      1S   C  
ATOM   4342  C   HSD   264     -48.524   5.344  28.555  1.00  1.00      1S   C  
ATOM   4343  O   HSD   264     -49.488   6.105  28.609  1.00  1.00      1S   O  
ATOM   4344  CB  HSD   264     -46.693   5.830  26.975  1.00  1.00      1S   C  
ATOM   4345  CG  HSD   264     -45.422   6.579  26.718  1.00  1.00      1S   C  
ATOM   4346  CD2 HSD   264     -44.753   7.483  27.488  1.00  1.00      1S   C  
ATOM   4347  ND1 HSD   264     -44.714   6.492  25.540  1.00  1.00      1S   N  
ATOM   4348  CE1 HSD   264     -43.661   7.339  25.654  1.00  1.00      1S   C  
ATOM   4349  NE2 HSD   264     -43.643   7.962  26.817  1.00  1.00      1S   N  
ATOM   4350  HN  HSD   264     -45.572   4.563  28.808  1.00  0.00      1S   H  
ATOM   4351  HA  HSD   264     -47.144   6.916  28.790  1.00  0.00      1S   H  
ATOM   4352  HB1 HSD   264     -47.480   6.258  26.318  1.00  0.00      1S   H  
ATOM   4353  HB2 HSD   264     -46.534   4.774  26.677  1.00  0.00      1S   H  
ATOM   4354  HD1 HSD   264     -44.941   5.906  24.762  1.00  0.00      1S   H  
ATOM   4355  HD2 HSD   264     -44.973   7.848  28.483  1.00  0.00      1S   H  
ATOM   4356  HE1 HSD   264     -42.931   7.483  24.860  1.00  0.00      1S   H  
ATOM   4357  N   CYS   265     -48.655   4.002  28.622  1.00  1.00      1S   N  
ATOM   4358  CA  CYS   265     -49.890   3.353  28.984  1.00  1.00      1S   C  
ATOM   4359  C   CYS   265     -50.191   3.606  30.481  1.00  1.00      1S   C  
ATOM   4360  CB  CYS   265     -49.828   1.830  28.700  1.00  1.00      1S   C  
ATOM   4361  SG  CYS   265     -49.597   1.480  26.924  1.00  1.00      1S   S  
ATOM   4362  OT1 CYS   265     -51.347   3.396  30.897  1.00  1.00      1S   O  
ATOM   4363  OT2 CYS   265     -49.284   4.051  31.235  1.00  0.00      1S   O  
ATOM   4364  HN  CYS   265     -47.866   3.399  28.530  1.00  0.00      1S   H  
ATOM   4365  HA  CYS   265     -50.689   3.793  28.402  1.00  0.00      1S   H  
ATOM   4366  HB1 CYS   265     -50.762   1.349  29.060  1.00  0.00      1S   H  
ATOM   4367  HB2 CYS   265     -48.986   1.390  29.275  1.00  0.00      1S   H  
ATOM   4368  HG1 CYS   265     -48.473   2.177  26.814  1.00  0.00      1S   H  
TER   
HETATM 4369  C1  LIG     1     -31.849 -19.109  52.471  1.00  0.00      LIG  C  
HETATM 4370  C2  LIG     1     -31.907 -17.657  52.826  1.00  0.00      LIG  C  
HETATM 4371  C3  LIG     1     -32.327 -17.209  54.045  1.00  0.00      LIG  C  
HETATM 4372  C4  LIG     1     -32.594 -18.068  55.261  1.00  0.00      LIG  C  
HETATM 4373  C5  LIG     1     -33.988 -17.911  55.874  1.00  0.00      LIG  C  
HETATM 4374  N6  LIG     1     -33.904 -16.897  56.970  1.00  0.00      LIG  N  
HETATM 4375  C8  LIG     1     -33.851 -17.478  58.335  1.00  0.00      LIG  C  
HETATM 4376  C9  LIG     1     -33.482 -16.370  59.305  1.00  0.00      LIG  C  
HETATM 4377  C10 LIG     1     -34.445 -15.192  59.223  1.00  0.00      LIG  C  
HETATM 4378  C11 LIG     1     -34.072 -14.088  60.153  1.00  0.00      LIG  C  
HETATM 4379  N12 LIG     1     -33.839 -12.851  59.685  1.00  0.00      LIG  N  
HETATM 4380  O13 LIG     1     -33.589 -12.056  60.806  1.00  0.00      LIG  O  
HETATM 4381  C14 LIG     1     -33.661 -12.826  61.923  1.00  0.00      LIG  C  
HETATM 4382  C15 LIG     1     -33.470 -12.397  63.235  1.00  0.00      LIG  C  
HETATM 4383  C16 LIG     1     -33.615 -13.373  64.223  1.00  0.00      LIG  C  
HETATM 4384  C18 LIG     1     -33.921 -14.700  63.916  1.00  0.00      LIG  C  
HETATM 4385  C19 LIG     1     -34.101 -15.091  62.584  1.00  0.00      LIG  C  
HETATM 4386  C20 LIG     1     -33.969 -14.132  61.568  1.00  0.00      LIG  C  
HETATM 4387  C21 LIG     1     -34.530 -14.731  57.779  1.00  0.00      LIG  C  
HETATM 4388  C22 LIG     1     -34.963 -15.873  56.886  1.00  0.00      LIG  C  
HETATM 4389  C23 LIG     1     -32.305 -15.695  54.246  1.00  0.00      LIG  C  
HETATM 4390  O24 LIG     1     -32.360 -15.211  55.364  1.00  0.00      LIG  O  
HETATM 4391  N25 LIG     1     -31.975 -14.927  53.127  1.00  0.00      LIG  N  
HETATM 4392  C26 LIG     1     -31.916 -13.482  53.209  1.00  0.00      LIG  C  
HETATM 4393  C27 LIG     1     -32.482 -12.852  51.952  1.00  0.00      LIG  C  
HETATM 4394  C28 LIG     1     -31.991 -13.532  50.684  1.00  0.00      LIG  C  
HETATM 4395  C29 LIG     1     -30.925 -14.575  50.963  1.00  0.00      LIG  C  
HETATM 4396  C30 LIG     1     -31.455 -15.540  51.989  1.00  0.00      LIG  C  
HETATM 4397  N31 LIG     1     -31.303 -16.837  51.868  1.00  0.00      LIG  N  
HETATM 4398  F17 LIG     1     -33.455 -13.024  65.509  1.00  0.00      LIG  F  
HETATM 4399 1H1  LIG     1     -32.252 -19.263  51.465  1.00  0.00      LIG  H  
HETATM 4400 2H1  LIG     1     -32.428 -19.748  53.137  1.00  0.00      LIG  H  
HETATM 4401 3H1  LIG     1     -30.812 -19.459  52.478  1.00  0.00      LIG  H  
HETATM 4402 1H4  LIG     1     -32.478 -19.126  55.022  1.00  0.00      LIG  H  
HETATM 4403 2H4  LIG     1     -31.818 -17.866  56.007  1.00  0.00      LIG  H  
HETATM 4404 1H5  LIG     1     -34.731 -17.571  55.146  1.00  0.00      LIG  H  
HETATM 4405 2H5  LIG     1     -34.330 -18.842  56.335  1.00  0.00      LIG  H  
HETATM 4406  H6  LIG     1     -33.025 -16.384  56.803  1.00  0.00      LIG  H  
HETATM 4407 1H8  LIG     1     -33.094 -18.268  58.327  1.00  0.00      LIG  H  
HETATM 4408 2H8  LIG     1     -34.836 -17.902  58.548  1.00  0.00      LIG  H  
HETATM 4409 1H9  LIG     1     -32.473 -16.024  59.078  1.00  0.00      LIG  H  
HETATM 4410 2H9  LIG     1     -33.456 -16.772  60.321  1.00  0.00      LIG  H  
HETATM 4411  H10 LIG     1     -35.439 -15.545  59.508  1.00  0.00      LIG  H  
HETATM 4412  H15 LIG     1     -33.231 -11.368  63.479  1.00  0.00      LIG  H  
HETATM 4413  H18 LIG     1     -34.014 -15.429  64.712  1.00  0.00      LIG  H  
HETATM 4414  H19 LIG     1     -34.332 -16.123  62.357  1.00  0.00      LIG  H  
HETATM 4415 1H21 LIG     1     -35.233 -13.900  57.684  1.00  0.00      LIG  H  
HETATM 4416 2H21 LIG     1     -33.556 -14.351  57.454  1.00  0.00      LIG  H  
HETATM 4417 1H22 LIG     1     -35.899 -16.337  57.208  1.00  0.00      LIG  H  
HETATM 4418 2H22 LIG     1     -35.032 -15.555  55.844  1.00  0.00      LIG  H  
HETATM 4419 1H26 LIG     1     -30.866 -13.198  53.333  1.00  0.00      LIG  H  
HETATM 4420 2H26 LIG     1     -32.462 -13.122  54.087  1.00  0.00      LIG  H  
HETATM 4421 1H27 LIG     1     -33.572 -12.929  51.976  1.00  0.00      LIG  H  
HETATM 4422 2H27 LIG     1     -32.241 -11.786  51.931  1.00  0.00      LIG  H  
HETATM 4423 1H28 LIG     1     -32.848 -14.008  50.199  1.00  0.00      LIG  H  
HETATM 4424 2H28 LIG     1     -31.615 -12.790  49.978  1.00  0.00      LIG  H  
HETATM 4425 1H29 LIG     1     -30.670 -15.111  50.043  1.00  0.00      LIG  H  
HETATM 4426 2H29 LIG     1     -30.010 -14.111  51.345  1.00  0.00      LIG  H  
CONECT 4369 4399 4400 4401 4370
CONECT 4370 4369 4371 4397
CONECT 4371 4370 4372 4389
CONECT 4372 4371 4373 4402 4403
CONECT 4373 4372 4374 4404 4405
CONECT 4374 4373 4375 4388 4406
CONECT 4375 4374 4376 4407 4408
CONECT 4376 4375 4377 4409 4410
CONECT 4377 4376 4387 4411 4378
CONECT 4378 4377 4379 4386
CONECT 4379 4378 4380
CONECT 4380 4379 4381
CONECT 4381 4380 4382 4386
CONECT 4382 4381 4383 4412
CONECT 4383 4382 4384 4398
CONECT 4384 4383 4385 4413
CONECT 4385 4384 4386 4414
CONECT 4386 4378 4381 4385
CONECT 4387 4377 4388 4415 4416
CONECT 4388 4374 4387 4417 4418
CONECT 4389 4371 4390 4391
CONECT 4390 4389
CONECT 4391 4389 4392 4396
CONECT 4392 4391 4393 4419 4420
CONECT 4393 4392 4394 4421 4422
CONECT 4394 4393 4395 4423 4424
CONECT 4395 4394 4425 4426 4396
CONECT 4396 4391 4395 4397
CONECT 4397 4370 4396
CONECT 4398 4383
CONECT 4399 4369
CONECT 4400 4369
CONECT 4401 4369
CONECT 4402 4372
CONECT 4403 4372
CONECT 4404 4373
CONECT 4405 4373
CONECT 4406 4374
CONECT 4407 4375
CONECT 4408 4375
CONECT 4409 4376
CONECT 4410 4376
CONECT 4411 4377
CONECT 4412 4382
CONECT 4413 4384
CONECT 4414 4385
CONECT 4415 4387
CONECT 4416 4387
CONECT 4417 4388
CONECT 4418 4388
CONECT 4419 4392
CONECT 4420 4392
CONECT 4421 4393
CONECT 4422 4393
CONECT 4423 4394
CONECT 4424 4394
CONECT 4425 4395
CONECT 4426 4395
END
