# Supplementary material for: Locating ligand binding sites in G-protein coupled receptors using combined information from docking and sequence conservation
Source: PeerJ. 2021 Sep 24;9:e12219. doi: 10.7717/peerj.12219 (PMC8475542; doi:10.7717/peerj.12219)
Supplement: Supplemental Information 1 [file peerj-09-12219-s001.zip › Homology models/model_ghrelin.pdb]

ATOM      1  N   MET     1      18.576 -72.467  48.507  1.00  1.00      1S   N  
ATOM      2  CA  MET     1      19.583 -72.883  49.520  1.00  1.00      1S   C  
ATOM      3  C   MET     1      20.000 -71.741  50.394  1.00  1.00      1S   C  
ATOM      4  O   MET     1      19.679 -70.585  50.133  1.00  1.00      1S   O  
ATOM      5  CB  MET     1      20.833 -73.484  48.825  1.00  1.00      1S   C  
ATOM      6  CG  MET     1      20.560 -74.849  48.165  1.00  1.00      1S   C  
ATOM      7  SD  MET     1      20.100 -76.162  49.343  1.00  1.00      1S   S  
ATOM      8  CE  MET     1      21.741 -76.451  50.065  1.00  1.00      1S   C  
ATOM      9  HA  MET     1      19.110 -73.622  50.150  1.00  0.00      1S   H  
ATOM     10  HB1 MET     1      21.653 -73.629  49.562  1.00  0.00      1S   H  
ATOM     11  HB2 MET     1      21.209 -72.775  48.055  1.00  0.00      1S   H  
ATOM     12  HG1 MET     1      21.471 -75.156  47.606  1.00  0.00      1S   H  
ATOM     13  HG2 MET     1      19.750 -74.722  47.414  1.00  0.00      1S   H  
ATOM     14  HE1 MET     1      22.158 -75.530  50.525  1.00  0.00      1S   H  
ATOM     15  HE2 MET     1      22.454 -76.804  49.289  1.00  0.00      1S   H  
ATOM     16  HE3 MET     1      21.689 -77.229  50.857  1.00  0.00      1S   H  
ATOM     17  HT1 MET     1      17.694 -72.189  48.982  1.00  0.00      1S   H  
ATOM     18  HT2 MET     1      18.389 -73.256  47.856  1.00  0.00      1S   H  
ATOM     19  HT3 MET     1      18.947 -71.654  47.973  1.00  0.00      1S   H  
ATOM     20  N   TRP     2      20.727 -72.080  51.480  1.00  1.00      1S   N  
ATOM     21  CA  TRP     2      21.245 -71.163  52.466  1.00  1.00      1S   C  
ATOM     22  C   TRP     2      22.692 -70.820  52.200  1.00  1.00      1S   C  
ATOM     23  O   TRP     2      23.271 -70.010  52.922  1.00  1.00      1S   O  
ATOM     24  CB  TRP     2      21.107 -71.750  53.892  1.00  1.00      1S   C  
ATOM     25  CG  TRP     2      21.534 -73.203  54.004  1.00  1.00      1S   C  
ATOM     26  CD1 TRP     2      20.781 -74.315  53.756  1.00  1.00      1S   C  
ATOM     27  CD2 TRP     2      22.857 -73.676  54.306  1.00  1.00      1S   C  
ATOM     28  CE2 TRP     2      22.801 -75.087  54.279  1.00  1.00      1S   C  
ATOM     29  CE3 TRP     2      24.048 -73.010  54.580  1.00  1.00      1S   C  
ATOM     30  NE1 TRP     2      21.522 -75.449  53.935  1.00  1.00      1S   N  
ATOM     31  CZ2 TRP     2      23.924 -75.854  54.552  1.00  1.00      1S   C  
ATOM     32  CZ3 TRP     2      25.191 -73.785  54.822  1.00  1.00      1S   C  
ATOM     33  CH2 TRP     2      25.128 -75.187  54.818  1.00  1.00      1S   C  
ATOM     34  HN  TRP     2      20.920 -73.037  51.683  1.00  0.00      1S   H  
ATOM     35  HA  TRP     2      20.683 -70.245  52.425  1.00  0.00      1S   H  
ATOM     36  HB1 TRP     2      20.029 -71.704  54.166  1.00  0.00      1S   H  
ATOM     37  HB2 TRP     2      21.660 -71.127  54.628  1.00  0.00      1S   H  
ATOM     38  HD1 TRP     2      19.789 -74.303  53.348  1.00  0.00      1S   H  
ATOM     39  HE1 TRP     2      21.164 -76.357  53.976  1.00  0.00      1S   H  
ATOM     40  HE3 TRP     2      24.118 -71.933  54.592  1.00  0.00      1S   H  
ATOM     41  HZ2 TRP     2      23.889 -76.933  54.548  1.00  0.00      1S   H  
ATOM     42  HZ3 TRP     2      26.134 -73.296  55.014  1.00  0.00      1S   H  
ATOM     43  HH2 TRP     2      26.020 -75.762  55.017  1.00  0.00      1S   H  
ATOM     44  N   ASN     3      23.306 -71.402  51.138  1.00  1.00      1S   N  
ATOM     45  CA  ASN     3      24.663 -71.114  50.705  1.00  1.00      1S   C  
ATOM     46  C   ASN     3      24.793 -69.663  50.283  1.00  1.00      1S   C  
ATOM     47  O   ASN     3      25.704 -68.965  50.723  1.00  1.00      1S   O  
ATOM     48  CB  ASN     3      25.099 -72.066  49.562  1.00  1.00      1S   C  
ATOM     49  CG  ASN     3      25.373 -73.461  50.144  1.00  1.00      1S   C  
ATOM     50  ND2 ASN     3      25.193 -74.518  49.301  1.00  1.00      1S   N  
ATOM     51  OD1 ASN     3      25.754 -73.603  51.311  1.00  1.00      1S   O  
ATOM     52  HN  ASN     3      22.822 -72.078  50.590  1.00  0.00      1S   H  
ATOM     53  HA  ASN     3      25.314 -71.234  51.561  1.00  0.00      1S   H  
ATOM     54  HB1 ASN     3      26.032 -71.703  49.082  1.00  0.00      1S   H  
ATOM     55  HB2 ASN     3      24.297 -72.121  48.796  1.00  0.00      1S   H  
ATOM     56 HD21 ASN     3      25.394 -75.440  49.631  1.00  0.00      1S   H  
ATOM     57 HD22 ASN     3      24.900 -74.368  48.358  1.00  0.00      1S   H  
ATOM     58  N   ALA     4      23.823 -69.164  49.488  1.00  1.00      1S   N  
ATOM     59  CA  ALA     4      23.368 -67.799  49.611  1.00  1.00      1S   C  
ATOM     60  C   ALA     4      21.891 -67.902  49.374  1.00  1.00      1S   C  
ATOM     61  O   ALA     4      21.443 -68.848  48.730  1.00  1.00      1S   O  
ATOM     62  CB  ALA     4      23.981 -66.808  48.607  1.00  1.00      1S   C  
ATOM     63  HN  ALA     4      23.201 -69.757  48.984  1.00  0.00      1S   H  
ATOM     64  HA  ALA     4      23.532 -67.458  50.626  1.00  0.00      1S   H  
ATOM     65  HB1 ALA     4      23.727 -67.087  47.562  1.00  0.00      1S   H  
ATOM     66  HB2 ALA     4      25.087 -66.802  48.711  1.00  0.00      1S   H  
ATOM     67  HB3 ALA     4      23.610 -65.778  48.804  1.00  0.00      1S   H  
ATOM     68  N   THR     5      21.085 -66.960  49.910  1.00  1.00      1S   N  
ATOM     69  CA  THR     5      19.645 -67.119  49.914  1.00  1.00      1S   C  
ATOM     70  C   THR     5      19.046 -66.042  49.037  1.00  1.00      1S   C  
ATOM     71  O   THR     5      19.489 -64.901  49.168  1.00  1.00      1S   O  
ATOM     72  CB  THR     5      19.071 -67.046  51.322  1.00  1.00      1S   C  
ATOM     73  CG2 THR     5      17.544 -67.286  51.306  1.00  1.00      1S   C  
ATOM     74  OG1 THR     5      19.673 -68.041  52.142  1.00  1.00      1S   O  
ATOM     75  HN  THR     5      21.441 -66.149  50.368  1.00  0.00      1S   H  
ATOM     76  HA  THR     5      19.381 -68.090  49.531  1.00  0.00      1S   H  
ATOM     77  HB  THR     5      19.292 -66.062  51.790  1.00  0.00      1S   H  
ATOM     78  HG1 THR     5      20.551 -67.721  52.362  1.00  0.00      1S   H  
ATOM     79 HG21 THR     5      17.223 -67.807  50.384  1.00  0.00      1S   H  
ATOM     80 HG22 THR     5      17.013 -66.315  51.375  1.00  0.00      1S   H  
ATOM     81 HG23 THR     5      17.227 -67.906  52.172  1.00  0.00      1S   H  
ATOM     82  N   PRO     6      18.030 -66.313  48.177  1.00  1.00      1S   N  
ATOM     83  CA  PRO     6      17.269 -65.326  47.430  1.00  1.00      1S   C  
ATOM     84  C   PRO     6      16.861 -64.080  48.153  1.00  1.00      1S   C  
ATOM     85  O   PRO     6      16.852 -63.027  47.520  1.00  1.00      1S   O  
ATOM     86  CB  PRO     6      16.026 -66.125  46.963  1.00  1.00      1S   C  
ATOM     87  CG  PRO     6      16.359 -67.603  47.253  1.00  1.00      1S   C  
ATOM     88  CD  PRO     6      17.869 -67.571  47.435  1.00  1.00      1S   C  
ATOM     89  HA  PRO     6      17.901 -65.006  46.614  1.00  0.00      1S   H  
ATOM     90  HB1 PRO     6      15.857 -65.962  45.879  1.00  0.00      1S   H  
ATOM     91  HB2 PRO     6      15.104 -65.849  47.519  1.00  0.00      1S   H  
ATOM     92  HG1 PRO     6      15.902 -67.897  48.226  1.00  0.00      1S   H  
ATOM     93  HG2 PRO     6      16.010 -68.288  46.458  1.00  0.00      1S   H  
ATOM     94  HD1 PRO     6      18.282 -68.468  47.933  1.00  0.00      1S   H  
ATOM     95  HD2 PRO     6      18.347 -67.438  46.435  1.00  0.00      1S   H  
ATOM     96  N   SER     7      16.542 -64.164  49.457  1.00  1.00      1S   N  
ATOM     97  CA  SER     7      16.329 -62.981  50.235  1.00  1.00      1S   C  
ATOM     98  C   SER     7      17.349 -62.933  51.334  1.00  1.00      1S   C  
ATOM     99  O   SER     7      17.568 -63.912  52.038  1.00  1.00      1S   O  
ATOM    100  CB  SER     7      14.932 -62.956  50.876  1.00  1.00      1S   C  
ATOM    101  OG  SER     7      13.908 -62.828  49.897  1.00  1.00      1S   O  
ATOM    102  HN  SER     7      16.490 -65.034  49.940  1.00  0.00      1S   H  
ATOM    103  HA  SER     7      16.452 -62.088  49.637  1.00  0.00      1S   H  
ATOM    104  HB1 SER     7      14.863 -62.090  51.549  1.00  0.00      1S   H  
ATOM    105  HB2 SER     7      14.754 -63.875  51.475  1.00  0.00      1S   H  
ATOM    106  HG1 SER     7      13.589 -61.920  49.943  1.00  0.00      1S   H  
ATOM    107  N   GLU     8      17.960 -61.740  51.520  1.00  1.00      1S   N  
ATOM    108  CA  GLU     8      18.417 -61.243  52.798  1.00  1.00      1S   C  
ATOM    109  C   GLU     8      17.264 -60.616  53.550  1.00  1.00      1S   C  
ATOM    110  O   GLU     8      17.374 -60.390  54.754  1.00  1.00      1S   O  
ATOM    111  CB  GLU     8      19.494 -60.154  52.649  1.00  1.00      1S   C  
ATOM    112  CG  GLU     8      20.866 -60.740  52.283  1.00  1.00      1S   C  
ATOM    113  CD  GLU     8      21.896 -59.631  52.073  1.00  1.00      1S   C  
ATOM    114  OE1 GLU     8      23.074 -59.984  51.803  1.00  1.00      1S   O  
ATOM    115  OE2 GLU     8      21.530 -58.430  52.175  1.00  1.00      1S   O1-
ATOM    116  HN  GLU     8      18.017 -61.079  50.777  1.00  0.00      1S   H  
ATOM    117  HA  GLU     8      18.805 -62.061  53.391  1.00  0.00      1S   H  
ATOM    118  HB1 GLU     8      19.614 -59.597  53.607  1.00  0.00      1S   H  
ATOM    119  HB2 GLU     8      19.166 -59.430  51.869  1.00  0.00      1S   H  
ATOM    120  HG1 GLU     8      20.791 -61.346  51.357  1.00  0.00      1S   H  
ATOM    121  HG2 GLU     8      21.213 -61.398  53.110  1.00  0.00      1S   H  
ATOM    122  N   GLU     9      16.109 -60.357  52.873  1.00  1.00      1S   N  
ATOM    123  CA  GLU     9      14.846 -60.021  53.513  1.00  1.00      1S   C  
ATOM    124  C   GLU     9      14.507 -61.080  54.553  1.00  1.00      1S   C  
ATOM    125  O   GLU     9      14.485 -60.734  55.732  1.00  1.00      1S   O  
ATOM    126  CB  GLU     9      13.652 -59.837  52.532  1.00  1.00      1S   C  
ATOM    127  CG  GLU     9      13.811 -58.691  51.518  1.00  1.00      1S   C  
ATOM    128  CD  GLU     9      12.704 -58.752  50.460  1.00  1.00      1S   C  
ATOM    129  OE1 GLU     9      12.246 -57.663  50.026  1.00  1.00      1S   O  
ATOM    130  OE2 GLU     9      12.318 -59.884  50.061  1.00  1.00      1S   O1-
ATOM    131  HN  GLU     9      16.068 -60.457  51.883  1.00  0.00      1S   H  
ATOM    132  HA  GLU     9      14.995 -59.083  54.030  1.00  0.00      1S   H  
ATOM    133  HB1 GLU     9      12.722 -59.652  53.116  1.00  0.00      1S   H  
ATOM    134  HB2 GLU     9      13.493 -60.780  51.973  1.00  0.00      1S   H  
ATOM    135  HG1 GLU     9      14.790 -58.758  51.003  1.00  0.00      1S   H  
ATOM    136  HG2 GLU     9      13.753 -57.718  52.052  1.00  0.00      1S   H  
ATOM    137  N   PRO    10      14.276 -62.353  54.206  1.00  1.00      1S   N  
ATOM    138  CA  PRO    10      14.823 -63.419  55.053  1.00  1.00      1S   C  
ATOM    139  C   PRO    10      16.242 -63.915  54.862  1.00  1.00      1S   C  
ATOM    140  O   PRO    10      17.183 -63.228  55.249  1.00  1.00      1S   O  
ATOM    141  CB  PRO    10      13.837 -64.583  54.879  1.00  1.00      1S   C  
ATOM    142  CG  PRO    10      12.501 -63.867  54.792  1.00  1.00      1S   C  
ATOM    143  CD  PRO    10      12.863 -62.674  53.911  1.00  1.00      1S   C  
ATOM    144  HA  PRO    10      14.801 -63.081  56.070  1.00  0.00      1S   H  
ATOM    145  HB1 PRO    10      13.884 -65.297  55.728  1.00  0.00      1S   H  
ATOM    146  HB2 PRO    10      13.985 -65.122  53.917  1.00  0.00      1S   H  
ATOM    147  HG1 PRO    10      11.705 -64.501  54.355  1.00  0.00      1S   H  
ATOM    148  HG2 PRO    10      12.193 -63.512  55.799  1.00  0.00      1S   H  
ATOM    149  HD1 PRO    10      12.788 -62.956  52.839  1.00  0.00      1S   H  
ATOM    150  HD2 PRO    10      12.172 -61.825  54.118  1.00  0.00      1S   H  
ATOM    151  N   GLY    11      16.402 -65.179  54.395  1.00  1.00      1S   N  
ATOM    152  CA  GLY    11      17.597 -65.965  54.590  1.00  1.00      1S   C  
ATOM    153  C   GLY    11      17.345 -66.974  55.659  1.00  1.00      1S   C  
ATOM    154  O   GLY    11      17.508 -68.176  55.457  1.00  1.00      1S   O  
ATOM    155  HN  GLY    11      15.643 -65.660  53.965  1.00  0.00      1S   H  
ATOM    156  HA1 GLY    11      18.423 -65.337  54.892  1.00  0.00      1S   H  
ATOM    157  HA2 GLY    11      17.786 -66.502  53.687  1.00  0.00      1S   H  
ATOM    158  N   PHE    12      16.957 -66.466  56.845  1.00  1.00      1S   N  
ATOM    159  CA  PHE    12      16.953 -67.180  58.095  1.00  1.00      1S   C  
ATOM    160  C   PHE    12      15.836 -68.177  58.187  1.00  1.00      1S   C  
ATOM    161  O   PHE    12      16.087 -69.282  58.658  1.00  1.00      1S   O  
ATOM    162  CB  PHE    12      16.893 -66.195  59.269  1.00  1.00      1S   C  
ATOM    163  CG  PHE    12      18.213 -65.500  59.395  1.00  1.00      1S   C  
ATOM    164  CD1 PHE    12      18.478 -64.304  58.701  1.00  1.00      1S   C  
ATOM    165  CD2 PHE    12      19.212 -66.061  60.202  1.00  1.00      1S   C  
ATOM    166  CE1 PHE    12      19.725 -63.680  58.821  1.00  1.00      1S   C  
ATOM    167  CE2 PHE    12      20.456 -65.435  60.329  1.00  1.00      1S   C  
ATOM    168  CZ  PHE    12      20.712 -64.243  59.639  1.00  1.00      1S   C  
ATOM    169  HN  PHE    12      16.779 -65.490  56.926  1.00  0.00      1S   H  
ATOM    170  HA  PHE    12      17.871 -67.751  58.151  1.00  0.00      1S   H  
ATOM    171  HB1 PHE    12      16.665 -66.699  60.233  1.00  0.00      1S   H  
ATOM    172  HB2 PHE    12      16.135 -65.421  59.062  1.00  0.00      1S   H  
ATOM    173  HD1 PHE    12      17.721 -63.867  58.067  1.00  0.00      1S   H  
ATOM    174  HD2 PHE    12      19.018 -66.984  60.729  1.00  0.00      1S   H  
ATOM    175  HE1 PHE    12      19.923 -62.764  58.284  1.00  0.00      1S   H  
ATOM    176  HE2 PHE    12      21.217 -65.872  60.958  1.00  0.00      1S   H  
ATOM    177  HZ  PHE    12      21.673 -63.759  59.738  1.00  0.00      1S   H  
ATOM    178  N   ASN    13      14.613 -67.830  57.693  1.00  1.00      1S   N  
ATOM    179  CA  ASN    13      13.737 -68.742  56.966  1.00  1.00      1S   C  
ATOM    180  C   ASN    13      13.597 -70.096  57.615  1.00  1.00      1S   C  
ATOM    181  O   ASN    13      14.110 -71.094  57.118  1.00  1.00      1S   O  
ATOM    182  CB  ASN    13      14.289 -68.909  55.522  1.00  1.00      1S   C  
ATOM    183  CG  ASN    13      13.383 -69.743  54.606  1.00  1.00      1S   C  
ATOM    184  ND2 ASN    13      14.030 -70.571  53.734  1.00  1.00      1S   N  
ATOM    185  OD1 ASN    13      12.153 -69.664  54.685  1.00  1.00      1S   O  
ATOM    186  HN  ASN    13      14.371 -66.870  57.589  1.00  0.00      1S   H  
ATOM    187  HA  ASN    13      12.760 -68.282  56.936  1.00  0.00      1S   H  
ATOM    188  HB1 ASN    13      15.294 -69.382  55.581  1.00  0.00      1S   H  
ATOM    189  HB2 ASN    13      14.414 -67.903  55.069  1.00  0.00      1S   H  
ATOM    190 HD21 ASN    13      13.499 -71.169  53.135  1.00  0.00      1S   H  
ATOM    191 HD22 ASN    13      15.029 -70.605  53.731  1.00  0.00      1S   H  
ATOM    192  N   LEU    14      12.937 -70.135  58.781  1.00  1.00      1S   N  
ATOM    193  CA  LEU    14      13.119 -71.201  59.726  1.00  1.00      1S   C  
ATOM    194  C   LEU    14      12.623 -72.547  59.258  1.00  1.00      1S   C  
ATOM    195  O   LEU    14      13.242 -73.577  59.528  1.00  1.00      1S   O  
ATOM    196  CB  LEU    14      12.371 -70.833  61.023  1.00  1.00      1S   C  
ATOM    197  CG  LEU    14      12.508 -71.844  62.181  1.00  1.00      1S   C  
ATOM    198  CD1 LEU    14      13.969 -72.069  62.603  1.00  1.00      1S   C  
ATOM    199  CD2 LEU    14      11.615 -71.415  63.353  1.00  1.00      1S   C  
ATOM    200  HN  LEU    14      12.446 -69.341  59.126  1.00  0.00      1S   H  
ATOM    201  HA  LEU    14      14.178 -71.276  59.928  1.00  0.00      1S   H  
ATOM    202  HB1 LEU    14      11.291 -70.696  60.792  1.00  0.00      1S   H  
ATOM    203  HB2 LEU    14      12.752 -69.849  61.376  1.00  0.00      1S   H  
ATOM    204  HG  LEU    14      12.133 -72.837  61.847  1.00  0.00      1S   H  
ATOM    205 HD11 LEU    14      14.451 -71.104  62.864  1.00  0.00      1S   H  
ATOM    206 HD12 LEU    14      14.540 -72.545  61.778  1.00  0.00      1S   H  
ATOM    207 HD13 LEU    14      14.008 -72.746  63.483  1.00  0.00      1S   H  
ATOM    208 HD21 LEU    14      10.570 -71.285  62.999  1.00  0.00      1S   H  
ATOM    209 HD22 LEU    14      11.960 -70.451  63.777  1.00  0.00      1S   H  
ATOM    210 HD23 LEU    14      11.626 -72.188  64.150  1.00  0.00      1S   H  
ATOM    211  N   THR    15      11.447 -72.566  58.607  1.00  1.00      1S   N  
ATOM    212  CA  THR    15      10.547 -73.655  58.849  1.00  1.00      1S   C  
ATOM    213  C   THR    15       9.634 -73.819  57.677  1.00  1.00      1S   C  
ATOM    214  O   THR    15       9.667 -73.072  56.701  1.00  1.00      1S   O  
ATOM    215  CB  THR    15       9.736 -73.366  60.124  1.00  1.00      1S   C  
ATOM    216  CG2 THR    15       8.758 -72.187  59.956  1.00  1.00      1S   C  
ATOM    217  OG1 THR    15       9.024 -74.480  60.623  1.00  1.00      1S   O  
ATOM    218  HN  THR    15      11.053 -71.757  58.181  1.00  0.00      1S   H  
ATOM    219  HA  THR    15      11.108 -74.577  58.954  1.00  0.00      1S   H  
ATOM    220  HB  THR    15      10.443 -73.104  60.930  1.00  0.00      1S   H  
ATOM    221  HG1 THR    15       9.351 -74.619  61.522  1.00  0.00      1S   H  
ATOM    222 HG21 THR    15       7.930 -72.451  59.265  1.00  0.00      1S   H  
ATOM    223 HG22 THR    15       9.281 -71.291  59.566  1.00  0.00      1S   H  
ATOM    224 HG23 THR    15       8.314 -71.931  60.942  1.00  0.00      1S   H  
ATOM    225  N   LEU    16       8.775 -74.837  57.828  1.00  1.00      1S   N  
ATOM    226  CA  LEU    16       7.537 -75.037  57.153  1.00  1.00      1S   C  
ATOM    227  C   LEU    16       6.761 -75.735  58.245  1.00  1.00      1S   C  
ATOM    228  O   LEU    16       5.676 -75.285  58.612  1.00  1.00      1S   O  
ATOM    229  CB  LEU    16       7.704 -75.867  55.867  1.00  1.00      1S   C  
ATOM    230  CG  LEU    16       6.430 -76.112  55.027  1.00  1.00      1S   C  
ATOM    231  CD1 LEU    16       6.807 -76.800  53.704  1.00  1.00      1S   C  
ATOM    232  CD2 LEU    16       5.351 -76.935  55.757  1.00  1.00      1S   C  
ATOM    233  HN  LEU    16       8.888 -75.422  58.626  1.00  0.00      1S   H  
ATOM    234  HA  LEU    16       7.083 -74.077  56.948  1.00  0.00      1S   H  
ATOM    235  HB1 LEU    16       8.163 -76.838  56.124  1.00  0.00      1S   H  
ATOM    236  HB2 LEU    16       8.433 -75.326  55.219  1.00  0.00      1S   H  
ATOM    237  HG  LEU    16       5.989 -75.121  54.770  1.00  0.00      1S   H  
ATOM    238 HD11 LEU    16       7.248 -77.800  53.904  1.00  0.00      1S   H  
ATOM    239 HD12 LEU    16       7.545 -76.189  53.143  1.00  0.00      1S   H  
ATOM    240 HD13 LEU    16       5.904 -76.928  53.072  1.00  0.00      1S   H  
ATOM    241 HD21 LEU    16       4.759 -76.285  56.434  1.00  0.00      1S   H  
ATOM    242 HD22 LEU    16       5.824 -77.742  56.357  1.00  0.00      1S   H  
ATOM    243 HD23 LEU    16       4.651 -77.399  55.032  1.00  0.00      1S   H  
ATOM    244  N   ALA    17       7.328 -76.827  58.835  1.00  1.00      1S   N  
ATOM    245  CA  ALA    17       6.796 -77.371  60.071  1.00  1.00      1S   C  
ATOM    246  C   ALA    17       7.863 -77.839  61.039  1.00  1.00      1S   C  
ATOM    247  O   ALA    17       7.618 -78.753  61.823  1.00  1.00      1S   O  
ATOM    248  CB  ALA    17       5.855 -78.564  59.823  1.00  1.00      1S   C  
ATOM    249  HN  ALA    17       8.145 -77.259  58.463  1.00  0.00      1S   H  
ATOM    250  HA  ALA    17       6.249 -76.592  60.584  1.00  0.00      1S   H  
ATOM    251  HB1 ALA    17       6.410 -79.433  59.409  1.00  0.00      1S   H  
ATOM    252  HB2 ALA    17       5.063 -78.275  59.100  1.00  0.00      1S   H  
ATOM    253  HB3 ALA    17       5.358 -78.871  60.769  1.00  0.00      1S   H  
ATOM    254  N   ASP    18       9.070 -77.224  61.033  1.00  1.00      1S   N  
ATOM    255  CA  ASP    18      10.141 -77.471  61.983  1.00  1.00      1S   C  
ATOM    256  C   ASP    18      10.729 -78.836  61.779  1.00  1.00      1S   C  
ATOM    257  O   ASP    18      11.402 -79.383  62.648  1.00  1.00      1S   O  
ATOM    258  CB  ASP    18       9.796 -77.198  63.475  1.00  1.00      1S   C  
ATOM    259  CG  ASP    18       9.490 -75.716  63.682  1.00  1.00      1S   C  
ATOM    260  OD1 ASP    18       8.500 -75.409  64.396  1.00  1.00      1S   O  
ATOM    261  OD2 ASP    18      10.251 -74.873  63.131  1.00  1.00      1S   O1-
ATOM    262  HN  ASP    18       9.256 -76.480  60.395  1.00  0.00      1S   H  
ATOM    263  HA  ASP    18      10.934 -76.792  61.703  1.00  0.00      1S   H  
ATOM    264  HB1 ASP    18      10.658 -77.458  64.125  1.00  0.00      1S   H  
ATOM    265  HB2 ASP    18       8.924 -77.806  63.791  1.00  0.00      1S   H  
ATOM    266  N   LEU    19      10.523 -79.377  60.564  1.00  1.00      1S   N  
ATOM    267  CA  LEU    19      11.396 -80.348  59.981  1.00  1.00      1S   C  
ATOM    268  C   LEU    19      11.815 -79.832  58.628  1.00  1.00      1S   C  
ATOM    269  O   LEU    19      12.996 -79.881  58.291  1.00  1.00      1S   O  
ATOM    270  CB  LEU    19      10.740 -81.732  59.829  1.00  1.00      1S   C  
ATOM    271  CG  LEU    19      11.652 -82.804  59.186  1.00  1.00      1S   C  
ATOM    272  CD1 LEU    19      12.979 -82.937  59.954  1.00  1.00      1S   C  
ATOM    273  CD2 LEU    19      10.957 -84.170  59.062  1.00  1.00      1S   C  
ATOM    274  HN  LEU    19       9.810 -79.015  59.971  1.00  0.00      1S   H  
ATOM    275  HA  LEU    19      12.284 -80.425  60.591  1.00  0.00      1S   H  
ATOM    276  HB1 LEU    19       9.822 -81.613  59.223  1.00  0.00      1S   H  
ATOM    277  HB2 LEU    19      10.435 -82.086  60.838  1.00  0.00      1S   H  
ATOM    278  HG  LEU    19      11.890 -82.472  58.148  1.00  0.00      1S   H  
ATOM    279 HD11 LEU    19      12.791 -83.289  60.991  1.00  0.00      1S   H  
ATOM    280 HD12 LEU    19      13.522 -81.972  59.997  1.00  0.00      1S   H  
ATOM    281 HD13 LEU    19      13.648 -83.650  59.440  1.00  0.00      1S   H  
ATOM    282 HD21 LEU    19      10.047 -84.088  58.438  1.00  0.00      1S   H  
ATOM    283 HD22 LEU    19      10.679 -84.561  60.063  1.00  0.00      1S   H  
ATOM    284 HD23 LEU    19      11.618 -84.902  58.560  1.00  0.00      1S   H  
ATOM    285  N   ASP    20      10.860 -79.334  57.804  1.00  1.00      1S   N  
ATOM    286  CA  ASP    20      11.133 -79.034  56.413  1.00  1.00      1S   C  
ATOM    287  C   ASP    20      11.741 -77.659  56.247  1.00  1.00      1S   C  
ATOM    288  O   ASP    20      11.141 -76.644  56.594  1.00  1.00      1S   O  
ATOM    289  CB  ASP    20       9.858 -79.135  55.535  1.00  1.00      1S   C  
ATOM    290  CG  ASP    20       9.393 -80.585  55.375  1.00  1.00      1S   C  
ATOM    291  OD1 ASP    20       8.216 -80.770  54.965  1.00  1.00      1S   O  
ATOM    292  OD2 ASP    20      10.197 -81.515  55.652  1.00  1.00      1S   O1-
ATOM    293  HN  ASP    20       9.908 -79.251  58.083  1.00  0.00      1S   H  
ATOM    294  HA  ASP    20      11.859 -79.746  56.045  1.00  0.00      1S   H  
ATOM    295  HB1 ASP    20      10.033 -78.713  54.523  1.00  0.00      1S   H  
ATOM    296  HB2 ASP    20       9.039 -78.572  56.023  1.00  0.00      1S   H  
ATOM    297  N   TRP    21      12.974 -77.630  55.680  1.00  1.00      1S   N  
ATOM    298  CA  TRP    21      13.735 -76.440  55.371  1.00  1.00      1S   C  
ATOM    299  C   TRP    21      13.316 -75.803  54.057  1.00  1.00      1S   C  
ATOM    300  O   TRP    21      13.710 -74.665  53.809  1.00  1.00      1S   O  
ATOM    301  CB  TRP    21      15.258 -76.760  55.295  1.00  1.00      1S   C  
ATOM    302  CG  TRP    21      16.177 -75.553  55.156  1.00  1.00      1S   C  
ATOM    303  CD1 TRP    21      16.956 -75.205  54.090  1.00  1.00      1S   C  
ATOM    304  CD2 TRP    21      16.300 -74.478  56.108  1.00  1.00      1S   C  
ATOM    305  CE2 TRP    21      17.192 -73.534  55.553  1.00  1.00      1S   C  
ATOM    306  CE3 TRP    21      15.719 -74.264  57.353  1.00  1.00      1S   C  
ATOM    307  NE1 TRP    21      17.559 -73.992  54.317  1.00  1.00      1S   N  
ATOM    308  CZ2 TRP    21      17.551 -72.381  56.243  1.00  1.00      1S   C  
ATOM    309  CZ3 TRP    21      16.063 -73.090  58.035  1.00  1.00      1S   C  
ATOM    310  CH2 TRP    21      16.988 -72.178  57.508  1.00  1.00      1S   C  
ATOM    311  HN  TRP    21      13.448 -78.486  55.489  1.00  0.00      1S   H  
ATOM    312  HA  TRP    21      13.563 -75.722  56.161  1.00  0.00      1S   H  
ATOM    313  HB1 TRP    21      15.441 -77.452  54.443  1.00  0.00      1S   H  
ATOM    314  HB2 TRP    21      15.548 -77.293  56.226  1.00  0.00      1S   H  
ATOM    315  HD1 TRP    21      17.060 -75.788  53.187  1.00  0.00      1S   H  
ATOM    316  HE1 TRP    21      18.174 -73.533  53.716  1.00  0.00      1S   H  
ATOM    317  HE3 TRP    21      15.034 -74.966  57.803  1.00  0.00      1S   H  
ATOM    318  HZ2 TRP    21      18.270 -71.678  55.854  1.00  0.00      1S   H  
ATOM    319  HZ3 TRP    21      15.625 -72.888  58.999  1.00  0.00      1S   H  
ATOM    320  HH2 TRP    21      17.294 -71.328  58.098  1.00  0.00      1S   H  
ATOM    321  N   ASP    22      12.533 -76.524  53.205  1.00  1.00      1S   N  
ATOM    322  CA  ASP    22      12.005 -76.078  51.920  1.00  1.00      1S   C  
ATOM    323  C   ASP    22      12.921 -76.417  50.771  1.00  1.00      1S   C  
ATOM    324  O   ASP    22      12.460 -77.034  49.810  1.00  1.00      1S   O  
ATOM    325  CB  ASP    22      11.518 -74.595  51.841  1.00  1.00      1S   C  
ATOM    326  CG  ASP    22      11.156 -74.139  50.422  1.00  1.00      1S   C  
ATOM    327  OD1 ASP    22      10.146 -74.645  49.870  1.00  1.00      1S   O  
ATOM    328  OD2 ASP    22      11.926 -73.302  49.877  1.00  1.00      1S   O1-
ATOM    329  HN  ASP    22      12.249 -77.442  53.470  1.00  0.00      1S   H  
ATOM    330  HA  ASP    22      11.128 -76.691  51.768  1.00  0.00      1S   H  
ATOM    331  HB1 ASP    22      12.313 -73.910  52.194  1.00  0.00      1S   H  
ATOM    332  HB2 ASP    22      10.636 -74.469  52.501  1.00  0.00      1S   H  
ATOM    333  N   ALA    23      14.230 -76.033  50.820  1.00  1.00      1S   N  
ATOM    334  CA  ALA    23      15.172 -76.331  49.746  1.00  1.00      1S   C  
ATOM    335  C   ALA    23      15.213 -77.825  49.571  1.00  1.00      1S   C  
ATOM    336  O   ALA    23      15.137 -78.338  48.456  1.00  1.00      1S   O  
ATOM    337  CB  ALA    23      16.603 -75.824  50.005  1.00  1.00      1S   C  
ATOM    338  HN  ALA    23      14.593 -75.537  51.605  1.00  0.00      1S   H  
ATOM    339  HA  ALA    23      14.789 -75.883  48.839  1.00  0.00      1S   H  
ATOM    340  HB1 ALA    23      17.062 -76.323  50.885  1.00  0.00      1S   H  
ATOM    341  HB2 ALA    23      16.598 -74.729  50.184  1.00  0.00      1S   H  
ATOM    342  HB3 ALA    23      17.238 -76.026  49.115  1.00  0.00      1S   H  
ATOM    343  N   SER    24      15.207 -78.483  50.750  1.00  1.00      1S   N  
ATOM    344  CA  SER    24      14.551 -79.725  51.063  1.00  1.00      1S   C  
ATOM    345  C   SER    24      15.395 -80.611  51.937  1.00  1.00      1S   C  
ATOM    346  O   SER    24      14.803 -81.167  52.863  1.00  1.00      1S   O  
ATOM    347  CB  SER    24      13.881 -80.559  49.931  1.00  1.00      1S   C  
ATOM    348  OG  SER    24      14.815 -81.318  49.169  1.00  1.00      1S   O  
ATOM    349  HN  SER    24      15.527 -77.995  51.557  1.00  0.00      1S   H  
ATOM    350  HA  SER    24      13.728 -79.398  51.683  1.00  0.00      1S   H  
ATOM    351  HB1 SER    24      13.323 -79.881  49.250  1.00  0.00      1S   H  
ATOM    352  HB2 SER    24      13.145 -81.257  50.384  1.00  0.00      1S   H  
ATOM    353  HG1 SER    24      14.310 -81.753  48.478  1.00  0.00      1S   H  
ATOM    354  N   PRO    25      16.710 -80.847  51.736  1.00  1.00      1S   N  
ATOM    355  CA  PRO    25      17.353 -82.059  52.215  1.00  1.00      1S   C  
ATOM    356  C   PRO    25      17.706 -81.930  53.674  1.00  1.00      1S   C  
ATOM    357  O   PRO    25      18.383 -82.809  54.200  1.00  1.00      1S   O  
ATOM    358  CB  PRO    25      18.627 -82.147  51.357  1.00  1.00      1S   C  
ATOM    359  CG  PRO    25      19.011 -80.696  51.066  1.00  1.00      1S   C  
ATOM    360  CD  PRO    25      17.650 -80.024  50.950  1.00  1.00      1S   C  
ATOM    361  HA  PRO    25      16.688 -82.902  52.085  1.00  0.00      1S   H  
ATOM    362  HB1 PRO    25      18.371 -82.641  50.393  1.00  0.00      1S   H  
ATOM    363  HB2 PRO    25      19.449 -82.711  51.840  1.00  0.00      1S   H  
ATOM    364  HG1 PRO    25      19.572 -80.268  51.926  1.00  0.00      1S   H  
ATOM    365  HG2 PRO    25      19.611 -80.589  50.140  1.00  0.00      1S   H  
ATOM    366  HD1 PRO    25      17.698 -78.992  51.363  1.00  0.00      1S   H  
ATOM    367  HD2 PRO    25      17.314 -80.002  49.890  1.00  0.00      1S   H  
ATOM    368  N   GLY    26      17.285 -80.825  54.326  1.00  1.00      1S   N  
ATOM    369  CA  GLY    26      17.673 -80.464  55.656  1.00  1.00      1S   C  
ATOM    370  C   GLY    26      18.892 -79.637  55.441  1.00  1.00      1S   C  
ATOM    371  O   GLY    26      18.806 -78.523  54.928  1.00  1.00      1S   O  
ATOM    372  HN  GLY    26      16.715 -80.160  53.852  1.00  0.00      1S   H  
ATOM    373  HA1 GLY    26      17.899 -81.347  56.239  1.00  0.00      1S   H  
ATOM    374  HA2 GLY    26      16.893 -79.839  56.066  1.00  0.00      1S   H  
ATOM    375  N   ASN    27      20.070 -80.188  55.789  1.00  1.00      1S   N  
ATOM    376  CA  ASN    27      21.326 -79.540  55.488  1.00  1.00      1S   C  
ATOM    377  C   ASN    27      22.344 -80.590  55.137  1.00  1.00      1S   C  
ATOM    378  O   ASN    27      23.340 -80.302  54.475  1.00  1.00      1S   O  
ATOM    379  CB  ASN    27      21.902 -78.775  56.707  1.00  1.00      1S   C  
ATOM    380  CG  ASN    27      20.940 -77.672  57.136  1.00  1.00      1S   C  
ATOM    381  ND2 ASN    27      20.193 -77.901  58.256  1.00  1.00      1S   N  
ATOM    382  OD1 ASN    27      20.862 -76.642  56.463  1.00  1.00      1S   O  
ATOM    383  HN  ASN    27      20.115 -81.069  56.252  1.00  0.00      1S   H  
ATOM    384  HA  ASN    27      21.216 -78.885  54.633  1.00  0.00      1S   H  
ATOM    385  HB1 ASN    27      22.873 -78.304  56.440  1.00  0.00      1S   H  
ATOM    386  HB2 ASN    27      22.067 -79.463  57.558  1.00  0.00      1S   H  
ATOM    387 HD21 ASN    27      20.287 -78.765  58.750  1.00  0.00      1S   H  
ATOM    388 HD22 ASN    27      19.542 -77.206  58.559  1.00  0.00      1S   H  
ATOM    389  N   ASP    28      22.127 -81.824  55.647  1.00  1.00      1S   N  
ATOM    390  CA  ASP    28      23.169 -82.588  56.279  1.00  1.00      1S   C  
ATOM    391  C   ASP    28      23.460 -83.841  55.520  1.00  1.00      1S   C  
ATOM    392  O   ASP    28      22.550 -84.533  55.068  1.00  1.00      1S   O  
ATOM    393  CB  ASP    28      22.722 -83.048  57.696  1.00  1.00      1S   C  
ATOM    394  CG  ASP    28      22.586 -81.855  58.637  1.00  1.00      1S   C  
ATOM    395  OD1 ASP    28      21.551 -81.770  59.351  1.00  1.00      1S   O  
ATOM    396  OD2 ASP    28      23.526 -81.016  58.650  1.00  1.00      1S   O1-
ATOM    397  HN  ASP    28      21.211 -82.147  55.861  1.00  0.00      1S   H  
ATOM    398  HA  ASP    28      24.079 -82.003  56.338  1.00  0.00      1S   H  
ATOM    399  HB1 ASP    28      23.467 -83.743  58.136  1.00  0.00      1S   H  
ATOM    400  HB2 ASP    28      21.742 -83.570  57.630  1.00  0.00      1S   H  
ATOM    401  N   SER    29      24.765 -84.186  55.426  1.00  1.00      1S   N  
ATOM    402  CA  SER    29      25.181 -85.553  55.233  1.00  1.00      1S   C  
ATOM    403  C   SER    29      26.337 -85.847  56.154  1.00  1.00      1S   C  
ATOM    404  O   SER    29      27.448 -86.137  55.715  1.00  1.00      1S   O  
ATOM    405  CB  SER    29      25.546 -85.932  53.783  1.00  1.00      1S   C  
ATOM    406  OG  SER    29      24.371 -85.933  52.982  1.00  1.00      1S   O  
ATOM    407  HN  SER    29      25.491 -83.536  55.638  1.00  0.00      1S   H  
ATOM    408  HA  SER    29      24.378 -86.203  55.549  1.00  0.00      1S   H  
ATOM    409  HB1 SER    29      25.968 -86.960  53.747  1.00  0.00      1S   H  
ATOM    410  HB2 SER    29      26.287 -85.221  53.362  1.00  0.00      1S   H  
ATOM    411  HG1 SER    29      23.892 -85.132  53.211  1.00  0.00      1S   H  
ATOM    412  N   LEU    30      26.045 -85.864  57.480  1.00  1.00      1S   N  
ATOM    413  CA  LEU    30      26.648 -86.804  58.409  1.00  1.00      1S   C  
ATOM    414  C   LEU    30      25.848 -88.078  58.214  1.00  1.00      1S   C  
ATOM    415  O   LEU    30      26.379 -89.094  57.771  1.00  1.00      1S   O  
ATOM    416  CB  LEU    30      26.594 -86.321  59.880  1.00  1.00      1S   C  
ATOM    417  CG  LEU    30      27.687 -85.277  60.224  1.00  1.00      1S   C  
ATOM    418  CD1 LEU    30      27.437 -84.634  61.601  1.00  1.00      1S   C  
ATOM    419  CD2 LEU    30      29.103 -85.884  60.170  1.00  1.00      1S   C  
ATOM    420  HN  LEU    30      25.229 -85.408  57.827  1.00  0.00      1S   H  
ATOM    421  HA  LEU    30      27.667 -87.004  58.112  1.00  0.00      1S   H  
ATOM    422  HB1 LEU    30      26.728 -87.184  60.568  1.00  0.00      1S   H  
ATOM    423  HB2 LEU    30      25.595 -85.877  60.080  1.00  0.00      1S   H  
ATOM    424  HG  LEU    30      27.635 -84.460  59.467  1.00  0.00      1S   H  
ATOM    425 HD11 LEU    30      27.472 -85.406  62.399  1.00  0.00      1S   H  
ATOM    426 HD12 LEU    30      26.444 -84.139  61.624  1.00  0.00      1S   H  
ATOM    427 HD13 LEU    30      28.216 -83.871  61.815  1.00  0.00      1S   H  
ATOM    428 HD21 LEU    30      29.371 -86.182  59.136  1.00  0.00      1S   H  
ATOM    429 HD22 LEU    30      29.159 -86.781  60.824  1.00  0.00      1S   H  
ATOM    430 HD23 LEU    30      29.853 -85.145  60.523  1.00  0.00      1S   H  
ATOM    431  N   GLY    31      24.519 -87.989  58.444  1.00  1.00      1S   N  
ATOM    432  CA  GLY    31      23.539 -88.252  57.407  1.00  1.00      1S   C  
ATOM    433  C   GLY    31      22.545 -87.123  57.555  1.00  1.00      1S   C  
ATOM    434  O   GLY    31      22.696 -86.298  58.454  1.00  1.00      1S   O  
ATOM    435  HN  GLY    31      24.163 -87.425  59.184  1.00  0.00      1S   H  
ATOM    436  HA1 GLY    31      23.050 -89.191  57.624  1.00  0.00      1S   H  
ATOM    437  HA2 GLY    31      24.003 -88.202  56.431  1.00  0.00      1S   H  
ATOM    438  N   ASP    32      21.454 -87.089  56.736  1.00  1.00      1S   N  
ATOM    439  CA  ASP    32      20.194 -86.463  57.149  1.00  1.00      1S   C  
ATOM    440  C   ASP    32      19.516 -87.458  58.075  1.00  1.00      1S   C  
ATOM    441  O   ASP    32      18.621 -87.142  58.850  1.00  1.00      1S   O  
ATOM    442  CB  ASP    32      19.251 -86.069  55.961  1.00  1.00      1S   C  
ATOM    443  CG  ASP    32      17.889 -85.439  56.331  1.00  1.00      1S   C  
ATOM    444  OD1 ASP    32      17.100 -85.180  55.387  1.00  1.00      1S   O  
ATOM    445  OD2 ASP    32      17.602 -85.204  57.527  1.00  1.00      1S   O1-
ATOM    446  HN  ASP    32      21.407 -87.625  55.896  1.00  0.00      1S   H  
ATOM    447  HA  ASP    32      20.421 -85.570  57.717  1.00  0.00      1S   H  
ATOM    448  HB1 ASP    32      19.053 -86.964  55.337  1.00  0.00      1S   H  
ATOM    449  HB2 ASP    32      19.786 -85.323  55.333  1.00  0.00      1S   H  
ATOM    450  N   GLU    33      19.988 -88.716  58.106  1.00  1.00      1S   N  
ATOM    451  CA  GLU    33      19.535 -89.668  59.082  1.00  1.00      1S   C  
ATOM    452  C   GLU    33      19.868 -89.260  60.493  1.00  1.00      1S   C  
ATOM    453  O   GLU    33      19.184 -89.686  61.412  1.00  1.00      1S   O  
ATOM    454  CB  GLU    33      20.148 -91.045  58.837  1.00  1.00      1S   C  
ATOM    455  CG  GLU    33      19.669 -91.629  57.499  1.00  1.00      1S   C  
ATOM    456  CD  GLU    33      20.326 -92.979  57.236  1.00  1.00      1S   C  
ATOM    457  OE1 GLU    33      19.983 -93.591  56.191  1.00  1.00      1S   O  
ATOM    458  OE2 GLU    33      21.174 -93.415  58.060  1.00  1.00      1S   O1-
ATOM    459  HN  GLU    33      20.705 -89.027  57.488  1.00  0.00      1S   H  
ATOM    460  HA  GLU    33      18.460 -89.743  58.997  1.00  0.00      1S   H  
ATOM    461  HB1 GLU    33      19.849 -91.744  59.653  1.00  0.00      1S   H  
ATOM    462  HB2 GLU    33      21.258 -90.960  58.840  1.00  0.00      1S   H  
ATOM    463  HG1 GLU    33      19.918 -90.944  56.662  1.00  0.00      1S   H  
ATOM    464  HG2 GLU    33      18.566 -91.762  57.532  1.00  0.00      1S   H  
ATOM    465  N   LEU    34      20.890 -88.391  60.695  1.00  1.00      1S   N  
ATOM    466  CA  LEU    34      21.214 -87.830  61.985  1.00  1.00      1S   C  
ATOM    467  C   LEU    34      20.132 -86.898  62.437  1.00  1.00      1S   C  
ATOM    468  O   LEU    34      19.706 -86.951  63.590  1.00  1.00      1S   O  
ATOM    469  CB  LEU    34      22.516 -87.008  61.957  1.00  1.00      1S   C  
ATOM    470  CG  LEU    34      22.909 -86.403  63.327  1.00  1.00      1S   C  
ATOM    471  CD1 LEU    34      23.027 -87.482  64.422  1.00  1.00      1S   C  
ATOM    472  CD2 LEU    34      24.199 -85.581  63.201  1.00  1.00      1S   C  
ATOM    473  HN  LEU    34      21.438 -88.060  59.933  1.00  0.00      1S   H  
ATOM    474  HA  LEU    34      21.289 -88.647  62.688  1.00  0.00      1S   H  
ATOM    475  HB1 LEU    34      22.422 -86.184  61.215  1.00  0.00      1S   H  
ATOM    476  HB2 LEU    34      23.340 -87.670  61.614  1.00  0.00      1S   H  
ATOM    477  HG  LEU    34      22.113 -85.690  63.647  1.00  0.00      1S   H  
ATOM    478 HD11 LEU    34      23.711 -88.291  64.089  1.00  0.00      1S   H  
ATOM    479 HD12 LEU    34      22.035 -87.928  64.648  1.00  0.00      1S   H  
ATOM    480 HD13 LEU    34      23.425 -87.040  65.359  1.00  0.00      1S   H  
ATOM    481 HD21 LEU    34      24.064 -84.771  62.452  1.00  0.00      1S   H  
ATOM    482 HD22 LEU    34      25.038 -86.232  62.878  1.00  0.00      1S   H  
ATOM    483 HD23 LEU    34      24.457 -85.119  64.178  1.00  0.00      1S   H  
ATOM    484  N   LEU    35      19.647 -86.038  61.504  1.00  1.00      1S   N  
ATOM    485  CA  LEU    35      18.521 -85.172  61.730  1.00  1.00      1S   C  
ATOM    486  C   LEU    35      17.347 -85.984  62.141  1.00  1.00      1S   C  
ATOM    487  O   LEU    35      16.845 -85.746  63.216  1.00  1.00      1S   O  
ATOM    488  CB  LEU    35      18.148 -84.232  60.578  1.00  1.00      1S   C  
ATOM    489  CG  LEU    35      16.992 -83.243  60.879  1.00  1.00      1S   C  
ATOM    490  CD1 LEU    35      17.287 -82.309  62.066  1.00  1.00      1S   C  
ATOM    491  CD2 LEU    35      16.649 -82.431  59.620  1.00  1.00      1S   C  
ATOM    492  HN  LEU    35      20.031 -86.004  60.585  1.00  0.00      1S   H  
ATOM    493  HA  LEU    35      18.778 -84.534  62.537  1.00  0.00      1S   H  
ATOM    494  HB1 LEU    35      17.856 -84.856  59.717  1.00  0.00      1S   H  
ATOM    495  HB2 LEU    35      19.048 -83.646  60.288  1.00  0.00      1S   H  
ATOM    496  HG  LEU    35      16.082 -83.834  61.140  1.00  0.00      1S   H  
ATOM    497 HD11 LEU    35      18.262 -81.796  61.920  1.00  0.00      1S   H  
ATOM    498 HD12 LEU    35      17.321 -82.887  63.012  1.00  0.00      1S   H  
ATOM    499 HD13 LEU    35      16.492 -81.539  62.162  1.00  0.00      1S   H  
ATOM    500 HD21 LEU    35      16.371 -83.115  58.790  1.00  0.00      1S   H  
ATOM    501 HD22 LEU    35      17.525 -81.826  59.305  1.00  0.00      1S   H  
ATOM    502 HD23 LEU    35      15.797 -81.749  59.820  1.00  0.00      1S   H  
ATOM    503  N   GLN    36      16.950 -87.006  61.361  1.00  1.00      1S   N  
ATOM    504  CA  GLN    36      15.812 -87.859  61.629  1.00  1.00      1S   C  
ATOM    505  C   GLN    36      15.928 -88.659  62.890  1.00  1.00      1S   C  
ATOM    506  O   GLN    36      14.945 -88.888  63.597  1.00  1.00      1S   O  
ATOM    507  CB  GLN    36      15.603 -88.845  60.469  1.00  1.00      1S   C  
ATOM    508  CG  GLN    36      15.152 -88.119  59.196  1.00  1.00      1S   C  
ATOM    509  CD  GLN    36      13.821 -87.426  59.493  1.00  1.00      1S   C  
ATOM    510  NE2 GLN    36      13.761 -86.108  59.164  1.00  1.00      1S   N  
ATOM    511  OE1 GLN    36      12.883 -88.025  60.030  1.00  1.00      1S   O  
ATOM    512  HN  GLN    36      17.442 -87.207  60.515  1.00  0.00      1S   H  
ATOM    513  HA  GLN    36      14.949 -87.223  61.738  1.00  0.00      1S   H  
ATOM    514  HB1 GLN    36      14.838 -89.609  60.736  1.00  0.00      1S   H  
ATOM    515  HB2 GLN    36      16.559 -89.377  60.267  1.00  0.00      1S   H  
ATOM    516  HG1 GLN    36      15.014 -88.840  58.365  1.00  0.00      1S   H  
ATOM    517  HG2 GLN    36      15.921 -87.374  58.895  1.00  0.00      1S   H  
ATOM    518 HE21 GLN    36      14.547 -85.659  58.740  1.00  0.00      1S   H  
ATOM    519 HE22 GLN    36      12.929 -85.591  59.365  1.00  0.00      1S   H  
ATOM    520  N   LEU    37      17.167 -89.068  63.212  1.00  1.00      1S   N  
ATOM    521  CA  LEU    37      17.484 -89.752  64.424  1.00  1.00      1S   C  
ATOM    522  C   LEU    37      17.407 -88.821  65.582  1.00  1.00      1S   C  
ATOM    523  O   LEU    37      17.416 -89.329  66.664  1.00  1.00      1S   O  
ATOM    524  CB  LEU    37      18.904 -90.388  64.451  1.00  1.00      1S   C  
ATOM    525  CG  LEU    37      19.265 -91.249  65.699  1.00  1.00      1S   C  
ATOM    526  CD1 LEU    37      18.274 -92.409  65.927  1.00  1.00      1S   C  
ATOM    527  CD2 LEU    37      20.725 -91.717  65.661  1.00  1.00      1S   C  
ATOM    528  HN  LEU    37      17.936 -88.908  62.596  1.00  0.00      1S   H  
ATOM    529  HA  LEU    37      16.745 -90.530  64.559  1.00  0.00      1S   H  
ATOM    530  HB1 LEU    37      19.660 -89.578  64.351  1.00  0.00      1S   H  
ATOM    531  HB2 LEU    37      19.002 -91.043  63.558  1.00  0.00      1S   H  
ATOM    532  HG  LEU    37      19.229 -90.608  66.608  1.00  0.00      1S   H  
ATOM    533 HD11 LEU    37      18.208 -93.045  65.020  1.00  0.00      1S   H  
ATOM    534 HD12 LEU    37      17.260 -92.021  66.163  1.00  0.00      1S   H  
ATOM    535 HD13 LEU    37      18.606 -93.036  66.781  1.00  0.00      1S   H  
ATOM    536 HD21 LEU    37      21.398 -90.835  65.592  1.00  0.00      1S   H  
ATOM    537 HD22 LEU    37      20.902 -92.380  64.790  1.00  0.00      1S   H  
ATOM    538 HD23 LEU    37      20.968 -92.267  66.596  1.00  0.00      1S   H  
ATOM    539  N   PHE    38      17.345 -87.479  65.476  1.00  1.00      1S   N  
ATOM    540  CA  PHE    38      17.155 -86.635  66.645  1.00  1.00      1S   C  
ATOM    541  C   PHE    38      15.683 -86.331  66.916  1.00  1.00      1S   C  
ATOM    542  O   PHE    38      15.332 -86.447  68.084  1.00  1.00      1S   O  
ATOM    543  CB  PHE    38      18.010 -85.378  66.553  1.00  1.00      1S   C  
ATOM    544  CG  PHE    38      17.978 -84.526  67.779  1.00  1.00      1S   C  
ATOM    545  CD1 PHE    38      18.815 -84.776  68.880  1.00  1.00      1S   C  
ATOM    546  CD2 PHE    38      17.113 -83.429  67.810  1.00  1.00      1S   C  
ATOM    547  CE1 PHE    38      18.801 -83.915  69.987  1.00  1.00      1S   C  
ATOM    548  CE2 PHE    38      17.115 -82.569  68.906  1.00  1.00      1S   C  
ATOM    549  CZ  PHE    38      17.956 -82.801  69.995  1.00  1.00      1S   C  
ATOM    550  HN  PHE    38      17.472 -87.013  64.602  1.00  0.00      1S   H  
ATOM    551  HA  PHE    38      17.522 -87.163  67.515  1.00  0.00      1S   H  
ATOM    552  HB1 PHE    38      17.668 -84.768  65.694  1.00  0.00      1S   H  
ATOM    553  HB2 PHE    38      19.069 -85.672  66.379  1.00  0.00      1S   H  
ATOM    554  HD1 PHE    38      19.483 -85.623  68.867  1.00  0.00      1S   H  
ATOM    555  HD2 PHE    38      16.465 -83.225  66.970  1.00  0.00      1S   H  
ATOM    556  HE1 PHE    38      19.447 -84.104  70.831  1.00  0.00      1S   H  
ATOM    557  HE2 PHE    38      16.442 -81.734  68.905  1.00  0.00      1S   H  
ATOM    558  HZ  PHE    38      17.946 -82.130  70.840  1.00  0.00      1S   H  
ATOM    559  N   PRO    39      14.753 -86.021  66.003  1.00  1.00      1S   N  
ATOM    560  CA  PRO    39      13.331 -86.204  66.178  1.00  1.00      1S   C  
ATOM    561  C   PRO    39      12.844 -87.408  66.930  1.00  1.00      1S   C  
ATOM    562  O   PRO    39      12.065 -87.194  67.846  1.00  1.00      1S   O  
ATOM    563  CB  PRO    39      12.801 -86.115  64.730  1.00  1.00      1S   C  
ATOM    564  CG  PRO    39      13.978 -85.509  63.946  1.00  1.00      1S   C  
ATOM    565  CD  PRO    39      14.838 -84.918  65.053  1.00  1.00      1S   C  
ATOM    566  HA  PRO    39      13.004 -85.356  66.765  1.00  0.00      1S   H  
ATOM    567  HB1 PRO    39      11.913 -85.454  64.677  1.00  0.00      1S   H  
ATOM    568  HB2 PRO    39      12.553 -87.111  64.306  1.00  0.00      1S   H  
ATOM    569  HG1 PRO    39      14.546 -86.362  63.526  1.00  0.00      1S   H  
ATOM    570  HG2 PRO    39      13.697 -84.820  63.131  1.00  0.00      1S   H  
ATOM    571  HD1 PRO    39      15.860 -84.608  64.804  1.00  0.00      1S   H  
ATOM    572  HD2 PRO    39      14.312 -84.035  65.482  1.00  0.00      1S   H  
ATOM    573  N   ALA    40      13.273 -88.649  66.631  1.00  1.00      1S   N  
ATOM    574  CA  ALA    40      12.801 -89.817  67.359  1.00  1.00      1S   C  
ATOM    575  C   ALA    40      13.178 -89.880  68.857  1.00  1.00      1S   C  
ATOM    576  O   ALA    40      12.286 -90.179  69.649  1.00  1.00      1S   O  
ATOM    577  CB  ALA    40      13.153 -91.126  66.623  1.00  1.00      1S   C  
ATOM    578  HN  ALA    40      13.915 -88.815  65.885  1.00  0.00      1S   H  
ATOM    579  HA  ALA    40      11.722 -89.760  67.328  1.00  0.00      1S   H  
ATOM    580  HB1 ALA    40      14.241 -91.327  66.608  1.00  0.00      1S   H  
ATOM    581  HB2 ALA    40      12.818 -91.055  65.565  1.00  0.00      1S   H  
ATOM    582  HB3 ALA    40      12.638 -91.989  67.094  1.00  0.00      1S   H  
ATOM    583  N   PRO    41      14.402 -89.602  69.335  1.00  1.00      1S   N  
ATOM    584  CA  PRO    41      14.820 -89.589  70.727  1.00  1.00      1S   C  
ATOM    585  C   PRO    41      14.141 -88.511  71.478  1.00  1.00      1S   C  
ATOM    586  O   PRO    41      13.920 -88.672  72.674  1.00  1.00      1S   O  
ATOM    587  CB  PRO    41      16.316 -89.224  70.718  1.00  1.00      1S   C  
ATOM    588  CG  PRO    41      16.800 -89.734  69.385  1.00  1.00      1S   C  
ATOM    589  CD  PRO    41      15.553 -89.632  68.502  1.00  1.00      1S   C  
ATOM    590  HA  PRO    41      14.594 -90.550  71.164  1.00  0.00      1S   H  
ATOM    591  HB1 PRO    41      16.874 -89.679  71.560  1.00  0.00      1S   H  
ATOM    592  HB2 PRO    41      16.483 -88.120  70.725  1.00  0.00      1S   H  
ATOM    593  HG1 PRO    41      17.635 -89.108  69.003  1.00  0.00      1S   H  
ATOM    594  HG2 PRO    41      17.124 -90.793  69.438  1.00  0.00      1S   H  
ATOM    595  HD1 PRO    41      15.555 -88.693  67.934  1.00  0.00      1S   H  
ATOM    596  HD2 PRO    41      15.533 -90.486  67.800  1.00  0.00      1S   H  
ATOM    597  N   LEU    42      13.822 -87.394  70.792  1.00  1.00      1S   N  
ATOM    598  CA  LEU    42      13.117 -86.295  71.382  1.00  1.00      1S   C  
ATOM    599  C   LEU    42      11.736 -86.690  71.682  1.00  1.00      1S   C  
ATOM    600  O   LEU    42      11.239 -86.420  72.765  1.00  1.00      1S   O  
ATOM    601  CB  LEU    42      13.023 -85.086  70.443  1.00  1.00      1S   C  
ATOM    602  CG  LEU    42      14.360 -84.370  70.277  1.00  1.00      1S   C  
ATOM    603  CD1 LEU    42      14.132 -83.094  69.456  1.00  1.00      1S   C  
ATOM    604  CD2 LEU    42      14.991 -84.146  71.647  1.00  1.00      1S   C  
ATOM    605  HN  LEU    42      14.080 -87.281  69.833  1.00  0.00      1S   H  
ATOM    606  HA  LEU    42      13.569 -86.065  72.334  1.00  0.00      1S   H  
ATOM    607  HB1 LEU    42      12.308 -84.344  70.870  1.00  0.00      1S   H  
ATOM    608  HB2 LEU    42      12.641 -85.387  69.445  1.00  0.00      1S   H  
ATOM    609  HG  LEU    42      15.088 -85.003  69.738  1.00  0.00      1S   H  
ATOM    610 HD11 LEU    42      13.063 -82.819  69.428  1.00  0.00      1S   H  
ATOM    611 HD12 LEU    42      14.455 -83.259  68.406  1.00  0.00      1S   H  
ATOM    612 HD13 LEU    42      14.694 -82.245  69.894  1.00  0.00      1S   H  
ATOM    613 HD21 LEU    42      15.413 -85.080  72.073  1.00  0.00      1S   H  
ATOM    614 HD22 LEU    42      14.185 -83.810  72.334  1.00  0.00      1S   H  
ATOM    615 HD23 LEU    42      15.808 -83.401  71.588  1.00  0.00      1S   H  
ATOM    616  N   LEU    43      11.102 -87.392  70.738  1.00  1.00      1S   N  
ATOM    617  CA  LEU    43       9.780 -87.896  70.915  1.00  1.00      1S   C  
ATOM    618  C   LEU    43       9.716 -88.898  72.038  1.00  1.00      1S   C  
ATOM    619  O   LEU    43       8.762 -88.864  72.800  1.00  1.00      1S   O  
ATOM    620  CB  LEU    43       9.272 -88.529  69.622  1.00  1.00      1S   C  
ATOM    621  CG  LEU    43       9.069 -87.522  68.477  1.00  1.00      1S   C  
ATOM    622  CD1 LEU    43       9.000 -88.268  67.128  1.00  1.00      1S   C  
ATOM    623  CD2 LEU    43       7.874 -86.600  68.776  1.00  1.00      1S   C  
ATOM    624  HN  LEU    43      11.537 -87.597  69.862  1.00  0.00      1S   H  
ATOM    625  HA  LEU    43       9.145 -87.064  71.185  1.00  0.00      1S   H  
ATOM    626  HB1 LEU    43       8.281 -88.991  69.819  1.00  0.00      1S   H  
ATOM    627  HB2 LEU    43       9.977 -89.323  69.292  1.00  0.00      1S   H  
ATOM    628  HG  LEU    43       9.936 -86.835  68.416  1.00  0.00      1S   H  
ATOM    629 HD11 LEU    43       8.538 -89.268  67.268  1.00  0.00      1S   H  
ATOM    630 HD12 LEU    43      10.013 -88.437  66.713  1.00  0.00      1S   H  
ATOM    631 HD13 LEU    43       8.402 -87.697  66.388  1.00  0.00      1S   H  
ATOM    632 HD21 LEU    43       8.121 -85.908  69.608  1.00  0.00      1S   H  
ATOM    633 HD22 LEU    43       6.986 -87.191  69.077  1.00  0.00      1S   H  
ATOM    634 HD23 LEU    43       7.628 -85.990  67.883  1.00  0.00      1S   H  
ATOM    635  N   ALA    44      10.747 -89.763  72.208  1.00  1.00      1S   N  
ATOM    636  CA  ALA    44      10.837 -90.713  73.301  1.00  1.00      1S   C  
ATOM    637  C   ALA    44      10.976 -90.031  74.645  1.00  1.00      1S   C  
ATOM    638  O   ALA    44      10.346 -90.439  75.618  1.00  1.00      1S   O  
ATOM    639  CB  ALA    44      12.032 -91.671  73.137  1.00  1.00      1S   C  
ATOM    640  HN  ALA    44      11.510 -89.779  71.564  1.00  0.00      1S   H  
ATOM    641  HA  ALA    44       9.924 -91.291  73.308  1.00  0.00      1S   H  
ATOM    642  HB1 ALA    44      12.992 -91.113  73.128  1.00  0.00      1S   H  
ATOM    643  HB2 ALA    44      11.943 -92.227  72.180  1.00  0.00      1S   H  
ATOM    644  HB3 ALA    44      12.060 -92.411  73.966  1.00  0.00      1S   H  
ATOM    645  N   GLY    45      11.791 -88.951  74.719  1.00  1.00      1S   N  
ATOM    646  CA  GLY    45      11.995 -88.165  75.919  1.00  1.00      1S   C  
ATOM    647  C   GLY    45      10.756 -87.408  76.306  1.00  1.00      1S   C  
ATOM    648  O   GLY    45      10.416 -87.328  77.485  1.00  1.00      1S   O  
ATOM    649  HN  GLY    45      12.318 -88.660  73.921  1.00  0.00      1S   H  
ATOM    650  HA1 GLY    45      12.769 -87.446  75.697  1.00  0.00      1S   H  
ATOM    651  HA2 GLY    45      12.252 -88.838  76.725  1.00  0.00      1S   H  
ATOM    652  N   VAL    46      10.029 -86.861  75.301  1.00  1.00      1S   N  
ATOM    653  CA  VAL    46       8.761 -86.184  75.476  1.00  1.00      1S   C  
ATOM    654  C   VAL    46       7.747 -87.199  75.941  1.00  1.00      1S   C  
ATOM    655  O   VAL    46       6.953 -86.897  76.820  1.00  1.00      1S   O  
ATOM    656  CB  VAL    46       8.268 -85.472  74.213  1.00  1.00      1S   C  
ATOM    657  CG1 VAL    46       6.860 -84.880  74.417  1.00  1.00      1S   C  
ATOM    658  CG2 VAL    46       9.219 -84.312  73.860  1.00  1.00      1S   C  
ATOM    659  HN  VAL    46      10.348 -86.921  74.356  1.00  0.00      1S   H  
ATOM    660  HA  VAL    46       8.882 -85.450  76.260  1.00  0.00      1S   H  
ATOM    661  HB  VAL    46       8.242 -86.197  73.368  1.00  0.00      1S   H  
ATOM    662 HG11 VAL    46       6.874 -84.125  75.228  1.00  0.00      1S   H  
ATOM    663 HG12 VAL    46       6.126 -85.658  74.695  1.00  0.00      1S   H  
ATOM    664 HG13 VAL    46       6.510 -84.389  73.484  1.00  0.00      1S   H  
ATOM    665 HG21 VAL    46      10.279 -84.622  73.856  1.00  0.00      1S   H  
ATOM    666 HG22 VAL    46       9.111 -83.494  74.601  1.00  0.00      1S   H  
ATOM    667 HG23 VAL    46       8.963 -83.908  72.857  1.00  0.00      1S   H  
ATOM    668  N   THR    47       7.783 -88.444  75.400  1.00  1.00      1S   N  
ATOM    669  CA  THR    47       6.900 -89.532  75.773  1.00  1.00      1S   C  
ATOM    670  C   THR    47       7.017 -89.889  77.208  1.00  1.00      1S   C  
ATOM    671  O   THR    47       6.015 -89.946  77.910  1.00  1.00      1S   O  
ATOM    672  CB  THR    47       7.004 -90.786  74.898  1.00  1.00      1S   C  
ATOM    673  CG2 THR    47       6.002 -91.882  75.328  1.00  1.00      1S   C  
ATOM    674  OG1 THR    47       6.721 -90.463  73.542  1.00  1.00      1S   O  
ATOM    675  HN  THR    47       8.429 -88.653  74.668  1.00  0.00      1S   H  
ATOM    676  HA  THR    47       5.927 -89.121  75.714  1.00  0.00      1S   H  
ATOM    677  HB  THR    47       8.032 -91.204  74.944  1.00  0.00      1S   H  
ATOM    678  HG1 THR    47       7.437 -89.889  73.246  1.00  0.00      1S   H  
ATOM    679 HG21 THR    47       4.969 -91.481  75.378  1.00  0.00      1S   H  
ATOM    680 HG22 THR    47       6.263 -92.298  76.322  1.00  0.00      1S   H  
ATOM    681 HG23 THR    47       6.012 -92.716  74.594  1.00  0.00      1S   H  
ATOM    682  N   ALA    48       8.249 -90.082  77.696  1.00  1.00      1S   N  
ATOM    683  CA  ALA    48       8.512 -90.433  79.065  1.00  1.00      1S   C  
ATOM    684  C   ALA    48       8.060 -89.353  80.015  1.00  1.00      1S   C  
ATOM    685  O   ALA    48       7.430 -89.632  81.034  1.00  1.00      1S   O  
ATOM    686  CB  ALA    48      10.017 -90.659  79.254  1.00  1.00      1S   C  
ATOM    687  HN  ALA    48       9.052 -90.000  77.107  1.00  0.00      1S   H  
ATOM    688  HA  ALA    48       7.967 -91.339  79.290  1.00  0.00      1S   H  
ATOM    689  HB1 ALA    48      10.588 -89.746  78.977  1.00  0.00      1S   H  
ATOM    690  HB2 ALA    48      10.352 -91.486  78.591  1.00  0.00      1S   H  
ATOM    691  HB3 ALA    48      10.253 -90.931  80.304  1.00  0.00      1S   H  
ATOM    692  N   THR    49       8.342 -88.081  79.659  1.00  1.00      1S   N  
ATOM    693  CA  THR    49       7.985 -86.934  80.459  1.00  1.00      1S   C  
ATOM    694  C   THR    49       6.484 -86.771  80.498  1.00  1.00      1S   C  
ATOM    695  O   THR    49       5.919 -86.630  81.573  1.00  1.00      1S   O  
ATOM    696  CB  THR    49       8.666 -85.658  79.998  1.00  1.00      1S   C  
ATOM    697  CG2 THR    49       8.305 -84.510  80.959  1.00  1.00      1S   C  
ATOM    698  OG1 THR    49      10.078 -85.832  80.017  1.00  1.00      1S   O  
ATOM    699  HN  THR    49       8.837 -87.885  78.814  1.00  0.00      1S   H  
ATOM    700  HA  THR    49       8.313 -87.137  81.469  1.00  0.00      1S   H  
ATOM    701  HB  THR    49       8.368 -85.393  78.959  1.00  0.00      1S   H  
ATOM    702  HG1 THR    49      10.298 -86.360  79.243  1.00  0.00      1S   H  
ATOM    703 HG21 THR    49       8.350 -84.847  82.015  1.00  0.00      1S   H  
ATOM    704 HG22 THR    49       7.280 -84.142  80.746  1.00  0.00      1S   H  
ATOM    705 HG23 THR    49       9.013 -83.664  80.839  1.00  0.00      1S   H  
ATOM    706  N   CYS    50       5.788 -86.845  79.342  1.00  1.00      1S   N  
ATOM    707  CA  CYS    50       4.349 -86.696  79.247  1.00  1.00      1S   C  
ATOM    708  C   CYS    50       3.596 -87.802  79.941  1.00  1.00      1S   C  
ATOM    709  O   CYS    50       2.541 -87.536  80.500  1.00  1.00      1S   O  
ATOM    710  CB  CYS    50       3.834 -86.638  77.791  1.00  1.00      1S   C  
ATOM    711  SG  CYS    50       4.331 -85.104  76.948  1.00  1.00      1S   S  
ATOM    712  HN  CYS    50       6.257 -86.995  78.471  1.00  0.00      1S   H  
ATOM    713  HA  CYS    50       4.087 -85.770  79.742  1.00  0.00      1S   H  
ATOM    714  HB1 CYS    50       2.723 -86.694  77.782  1.00  0.00      1S   H  
ATOM    715  HB2 CYS    50       4.218 -87.526  77.246  1.00  0.00      1S   H  
ATOM    716  HG1 CYS    50       5.617 -85.426  76.890  1.00  0.00      1S   H  
ATOM    717  N   VAL    51       4.114 -89.058  79.952  1.00  1.00      1S   N  
ATOM    718  CA  VAL    51       3.523 -90.180  80.670  1.00  1.00      1S   C  
ATOM    719  C   VAL    51       3.558 -89.897  82.149  1.00  1.00      1S   C  
ATOM    720  O   VAL    51       2.563 -90.082  82.842  1.00  1.00      1S   O  
ATOM    721  CB  VAL    51       4.232 -91.507  80.388  1.00  1.00      1S   C  
ATOM    722  CG1 VAL    51       3.786 -92.627  81.358  1.00  1.00      1S   C  
ATOM    723  CG2 VAL    51       3.926 -91.939  78.940  1.00  1.00      1S   C  
ATOM    724  HN  VAL    51       4.953 -89.268  79.452  1.00  0.00      1S   H  
ATOM    725  HA  VAL    51       2.487 -90.261  80.372  1.00  0.00      1S   H  
ATOM    726  HB  VAL    51       5.330 -91.359  80.494  1.00  0.00      1S   H  
ATOM    727 HG11 VAL    51       2.678 -92.707  81.368  1.00  0.00      1S   H  
ATOM    728 HG12 VAL    51       4.141 -92.439  82.392  1.00  0.00      1S   H  
ATOM    729 HG13 VAL    51       4.204 -93.601  81.027  1.00  0.00      1S   H  
ATOM    730 HG21 VAL    51       3.961 -91.083  78.238  1.00  0.00      1S   H  
ATOM    731 HG22 VAL    51       2.913 -92.387  78.879  1.00  0.00      1S   H  
ATOM    732 HG23 VAL    51       4.668 -92.698  78.610  1.00  0.00      1S   H  
ATOM    733  N   ALA    52       4.704 -89.398  82.660  1.00  1.00      1S   N  
ATOM    734  CA  ALA    52       4.875 -89.062  84.053  1.00  1.00      1S   C  
ATOM    735  C   ALA    52       3.958 -87.933  84.464  1.00  1.00      1S   C  
ATOM    736  O   ALA    52       3.316 -88.000  85.510  1.00  1.00      1S   O  
ATOM    737  CB  ALA    52       6.332 -88.669  84.353  1.00  1.00      1S   C  
ATOM    738  HN  ALA    52       5.500 -89.238  82.078  1.00  0.00      1S   H  
ATOM    739  HA  ALA    52       4.617 -89.935  84.636  1.00  0.00      1S   H  
ATOM    740  HB1 ALA    52       6.639 -87.786  83.753  1.00  0.00      1S   H  
ATOM    741  HB2 ALA    52       7.007 -89.513  84.092  1.00  0.00      1S   H  
ATOM    742  HB3 ALA    52       6.467 -88.435  85.430  1.00  0.00      1S   H  
ATOM    743  N   LEU    53       3.841 -86.886  83.615  1.00  1.00      1S   N  
ATOM    744  CA  LEU    53       2.986 -85.746  83.848  1.00  1.00      1S   C  
ATOM    745  C   LEU    53       1.534 -86.121  83.804  1.00  1.00      1S   C  
ATOM    746  O   LEU    53       0.762 -85.653  84.633  1.00  1.00      1S   O  
ATOM    747  CB  LEU    53       3.225 -84.619  82.822  1.00  1.00      1S   C  
ATOM    748  CG  LEU    53       4.635 -83.998  82.908  1.00  1.00      1S   C  
ATOM    749  CD1 LEU    53       4.826 -82.975  81.776  1.00  1.00      1S   C  
ATOM    750  CD2 LEU    53       4.941 -83.433  84.307  1.00  1.00      1S   C  
ATOM    751  HN  LEU    53       4.376 -86.854  82.772  1.00  0.00      1S   H  
ATOM    752  HA  LEU    53       3.185 -85.382  84.845  1.00  0.00      1S   H  
ATOM    753  HB1 LEU    53       2.488 -83.800  82.985  1.00  0.00      1S   H  
ATOM    754  HB2 LEU    53       3.069 -85.014  81.794  1.00  0.00      1S   H  
ATOM    755  HG  LEU    53       5.393 -84.789  82.747  1.00  0.00      1S   H  
ATOM    756 HD11 LEU    53       4.001 -82.238  81.792  1.00  0.00      1S   H  
ATOM    757 HD12 LEU    53       4.811 -83.481  80.788  1.00  0.00      1S   H  
ATOM    758 HD13 LEU    53       5.794 -82.444  81.885  1.00  0.00      1S   H  
ATOM    759 HD21 LEU    53       5.035 -84.252  85.050  1.00  0.00      1S   H  
ATOM    760 HD22 LEU    53       4.126 -82.763  84.639  1.00  0.00      1S   H  
ATOM    761 HD23 LEU    53       5.896 -82.869  84.295  1.00  0.00      1S   H  
ATOM    762  N   PHE    54       1.135 -87.000  82.855  1.00  1.00      1S   N  
ATOM    763  CA  PHE    54      -0.211 -87.498  82.703  1.00  1.00      1S   C  
ATOM    764  C   PHE    54      -0.630 -88.251  83.932  1.00  1.00      1S   C  
ATOM    765  O   PHE    54      -1.674 -87.936  84.480  1.00  1.00      1S   O  
ATOM    766  CB  PHE    54      -0.386 -88.379  81.434  1.00  1.00      1S   C  
ATOM    767  CG  PHE    54      -1.809 -88.849  81.252  1.00  1.00      1S   C  
ATOM    768  CD1 PHE    54      -2.792 -87.968  80.781  1.00  1.00      1S   C  
ATOM    769  CD2 PHE    54      -2.181 -90.162  81.592  1.00  1.00      1S   C  
ATOM    770  CE1 PHE    54      -4.117 -88.397  80.629  1.00  1.00      1S   C  
ATOM    771  CE2 PHE    54      -3.506 -90.591  81.440  1.00  1.00      1S   C  
ATOM    772  CZ  PHE    54      -4.472 -89.710  80.947  1.00  1.00      1S   C  
ATOM    773  HN  PHE    54       1.786 -87.346  82.180  1.00  0.00      1S   H  
ATOM    774  HA  PHE    54      -0.857 -86.641  82.620  1.00  0.00      1S   H  
ATOM    775  HB1 PHE    54       0.284 -89.263  81.478  1.00  0.00      1S   H  
ATOM    776  HB2 PHE    54      -0.115 -87.781  80.537  1.00  0.00      1S   H  
ATOM    777  HD1 PHE    54      -2.514 -86.954  80.540  1.00  0.00      1S   H  
ATOM    778  HD2 PHE    54      -1.440 -90.843  81.984  1.00  0.00      1S   H  
ATOM    779  HE1 PHE    54      -4.876 -87.722  80.275  1.00  0.00      1S   H  
ATOM    780  HE2 PHE    54      -3.784 -91.599  81.709  1.00  0.00      1S   H  
ATOM    781  HZ  PHE    54      -5.496 -90.035  80.825  1.00  0.00      1S   H  
ATOM    782  N   VAL    55       0.176 -89.228  84.404  1.00  1.00      1S   N  
ATOM    783  CA  VAL    55      -0.136 -90.072  85.543  1.00  1.00      1S   C  
ATOM    784  C   VAL    55      -0.317 -89.255  86.800  1.00  1.00      1S   C  
ATOM    785  O   VAL    55      -1.311 -89.414  87.508  1.00  1.00      1S   O  
ATOM    786  CB  VAL    55       0.936 -91.138  85.760  1.00  1.00      1S   C  
ATOM    787  CG1 VAL    55       0.738 -91.888  87.097  1.00  1.00      1S   C  
ATOM    788  CG2 VAL    55       0.878 -92.137  84.586  1.00  1.00      1S   C  
ATOM    789  HN  VAL    55       1.040 -89.435  83.946  1.00  0.00      1S   H  
ATOM    790  HA  VAL    55      -1.078 -90.561  85.336  1.00  0.00      1S   H  
ATOM    791  HB  VAL    55       1.939 -90.653  85.767  1.00  0.00      1S   H  
ATOM    792 HG11 VAL    55      -0.304 -92.266  87.174  1.00  0.00      1S   H  
ATOM    793 HG12 VAL    55       0.947 -91.230  87.966  1.00  0.00      1S   H  
ATOM    794 HG13 VAL    55       1.432 -92.753  87.151  1.00  0.00      1S   H  
ATOM    795 HG21 VAL    55       0.891 -91.625  83.605  1.00  0.00      1S   H  
ATOM    796 HG22 VAL    55      -0.052 -92.741  84.645  1.00  0.00      1S   H  
ATOM    797 HG23 VAL    55       1.749 -92.824  84.633  1.00  0.00      1S   H  
ATOM    798  N   VAL    56       0.634 -88.339  87.091  1.00  1.00      1S   N  
ATOM    799  CA  VAL    56       0.605 -87.525  88.285  1.00  1.00      1S   C  
ATOM    800  C   VAL    56      -0.521 -86.528  88.216  1.00  1.00      1S   C  
ATOM    801  O   VAL    56      -1.249 -86.345  89.188  1.00  1.00      1S   O  
ATOM    802  CB  VAL    56       1.916 -86.795  88.515  1.00  1.00      1S   C  
ATOM    803  CG1 VAL    56       1.782 -85.828  89.701  1.00  1.00      1S   C  
ATOM    804  CG2 VAL    56       3.023 -87.824  88.817  1.00  1.00      1S   C  
ATOM    805  HN  VAL    56       1.423 -88.203  86.494  1.00  0.00      1S   H  
ATOM    806  HA  VAL    56       0.418 -88.175  89.128  1.00  0.00      1S   H  
ATOM    807  HB  VAL    56       2.204 -86.217  87.607  1.00  0.00      1S   H  
ATOM    808 HG11 VAL    56       1.247 -86.307  90.548  1.00  0.00      1S   H  
ATOM    809 HG12 VAL    56       1.242 -84.901  89.410  1.00  0.00      1S   H  
ATOM    810 HG13 VAL    56       2.800 -85.555  90.041  1.00  0.00      1S   H  
ATOM    811 HG21 VAL    56       3.160 -88.533  87.976  1.00  0.00      1S   H  
ATOM    812 HG22 VAL    56       2.769 -88.400  89.732  1.00  0.00      1S   H  
ATOM    813 HG23 VAL    56       3.986 -87.297  88.991  1.00  0.00      1S   H  
ATOM    814  N   GLY    57      -0.698 -85.870  87.055  1.00  1.00      1S   N  
ATOM    815  CA  GLY    57      -1.682 -84.840  86.871  1.00  1.00      1S   C  
ATOM    816  C   GLY    57      -3.076 -85.377  86.887  1.00  1.00      1S   C  
ATOM    817  O   GLY    57      -3.913 -84.877  87.621  1.00  1.00      1S   O  
ATOM    818  HN  GLY    57      -0.111 -86.042  86.264  1.00  0.00      1S   H  
ATOM    819  HA1 GLY    57      -1.496 -84.421  85.900  1.00  0.00      1S   H  
ATOM    820  HA2 GLY    57      -1.579 -84.123  87.676  1.00  0.00      1S   H  
ATOM    821  N   ILE    58      -3.388 -86.426  86.100  1.00  1.00      1S   N  
ATOM    822  CA  ILE    58      -4.732 -86.962  86.033  1.00  1.00      1S   C  
ATOM    823  C   ILE    58      -5.164 -87.540  87.356  1.00  1.00      1S   C  
ATOM    824  O   ILE    58      -6.264 -87.255  87.813  1.00  1.00      1S   O  
ATOM    825  CB  ILE    58      -4.956 -87.960  84.902  1.00  1.00      1S   C  
ATOM    826  CG1 ILE    58      -6.465 -88.210  84.692  1.00  1.00      1S   C  
ATOM    827  CG2 ILE    58      -4.216 -89.296  85.137  1.00  1.00      1S   C  
ATOM    828  CD  ILE    58      -6.776 -88.936  83.386  1.00  1.00      1S   C  
ATOM    829  HN  ILE    58      -2.709 -86.865  85.511  1.00  0.00      1S   H  
ATOM    830  HA  ILE    58      -5.379 -86.118  85.833  1.00  0.00      1S   H  
ATOM    831  HB  ILE    58      -4.550 -87.492  83.975  1.00  0.00      1S   H  
ATOM    832 HG11 ILE    58      -7.000 -87.237  84.702  1.00  0.00      1S   H  
ATOM    833 HG12 ILE    58      -6.848 -88.817  85.541  1.00  0.00      1S   H  
ATOM    834 HG21 ILE    58      -4.842 -89.983  85.745  1.00  0.00      1S   H  
ATOM    835 HG22 ILE    58      -3.266 -89.142  85.682  1.00  0.00      1S   H  
ATOM    836 HG23 ILE    58      -3.990 -89.785  84.168  1.00  0.00      1S   H  
ATOM    837  HD1 ILE    58      -6.243 -89.909  83.339  1.00  0.00      1S   H  
ATOM    838  HD2 ILE    58      -6.457 -88.314  82.524  1.00  0.00      1S   H  
ATOM    839  HD3 ILE    58      -7.866 -89.130  83.301  1.00  0.00      1S   H  
ATOM    840  N   ALA    59      -4.297 -88.316  88.050  1.00  1.00      1S   N  
ATOM    841  CA  ALA    59      -4.662 -88.895  89.317  1.00  1.00      1S   C  
ATOM    842  C   ALA    59      -4.761 -87.803  90.346  1.00  1.00      1S   C  
ATOM    843  O   ALA    59      -5.750 -87.725  91.059  1.00  1.00      1S   O  
ATOM    844  CB  ALA    59      -3.689 -89.990  89.787  1.00  1.00      1S   C  
ATOM    845  HN  ALA    59      -3.382 -88.528  87.709  1.00  0.00      1S   H  
ATOM    846  HA  ALA    59      -5.642 -89.343  89.207  1.00  0.00      1S   H  
ATOM    847  HB1 ALA    59      -2.661 -89.590  89.911  1.00  0.00      1S   H  
ATOM    848  HB2 ALA    59      -3.657 -90.808  89.035  1.00  0.00      1S   H  
ATOM    849  HB3 ALA    59      -4.027 -90.425  90.752  1.00  0.00      1S   H  
ATOM    850  N   GLY    60      -3.773 -86.886  90.397  1.00  1.00      1S   N  
ATOM    851  CA  GLY    60      -3.714 -85.817  91.371  1.00  1.00      1S   C  
ATOM    852  C   GLY    60      -4.857 -84.833  91.292  1.00  1.00      1S   C  
ATOM    853  O   GLY    60      -5.421 -84.461  92.319  1.00  1.00      1S   O  
ATOM    854  HN  GLY    60      -3.000 -86.927  89.763  1.00  0.00      1S   H  
ATOM    855  HA1 GLY    60      -2.799 -85.276  91.177  1.00  0.00      1S   H  
ATOM    856  HA2 GLY    60      -3.730 -86.275  92.350  1.00  0.00      1S   H  
ATOM    857  N   ASN    61      -5.225 -84.383  90.069  1.00  1.00      1S   N  
ATOM    858  CA  ASN    61      -6.265 -83.397  89.836  1.00  1.00      1S   C  
ATOM    859  C   ASN    61      -7.646 -83.965  90.037  1.00  1.00      1S   C  
ATOM    860  O   ASN    61      -8.508 -83.274  90.573  1.00  1.00      1S   O  
ATOM    861  CB  ASN    61      -6.224 -82.788  88.414  1.00  1.00      1S   C  
ATOM    862  CG  ASN    61      -5.060 -81.799  88.329  1.00  1.00      1S   C  
ATOM    863  ND2 ASN    61      -4.030 -82.123  87.501  1.00  1.00      1S   N  
ATOM    864  OD1 ASN    61      -5.084 -80.754  88.988  1.00  1.00      1S   O  
ATOM    865  HN  ASN    61      -4.746 -84.695  89.248  1.00  0.00      1S   H  
ATOM    866  HA  ASN    61      -6.141 -82.609  90.567  1.00  0.00      1S   H  
ATOM    867  HB1 ASN    61      -7.153 -82.211  88.209  1.00  0.00      1S   H  
ATOM    868  HB2 ASN    61      -6.136 -83.587  87.650  1.00  0.00      1S   H  
ATOM    869 HD21 ASN    61      -3.288 -81.468  87.357  1.00  0.00      1S   H  
ATOM    870 HD22 ASN    61      -4.022 -83.015  87.048  1.00  0.00      1S   H  
ATOM    871  N   LEU    62      -7.898 -85.239  89.639  1.00  1.00      1S   N  
ATOM    872  CA  LEU    62      -9.178 -85.894  89.848  1.00  1.00      1S   C  
ATOM    873  C   LEU    62      -9.462 -86.041  91.309  1.00  1.00      1S   C  
ATOM    874  O   LEU    62     -10.585 -85.816  91.753  1.00  1.00      1S   O  
ATOM    875  CB  LEU    62      -9.243 -87.322  89.259  1.00  1.00      1S   C  
ATOM    876  CG  LEU    62      -9.333 -87.357  87.723  1.00  1.00      1S   C  
ATOM    877  CD1 LEU    62      -9.169 -88.791  87.192  1.00  1.00      1S   C  
ATOM    878  CD2 LEU    62     -10.643 -86.738  87.224  1.00  1.00      1S   C  
ATOM    879  HN  LEU    62      -7.199 -85.792  89.189  1.00  0.00      1S   H  
ATOM    880  HA  LEU    62      -9.951 -85.266  89.430  1.00  0.00      1S   H  
ATOM    881  HB1 LEU    62     -10.141 -87.856  89.647  1.00  0.00      1S   H  
ATOM    882  HB2 LEU    62      -8.344 -87.890  89.587  1.00  0.00      1S   H  
ATOM    883  HG  LEU    62      -8.502 -86.744  87.307  1.00  0.00      1S   H  
ATOM    884 HD11 LEU    62     -10.005 -89.430  87.545  1.00  0.00      1S   H  
ATOM    885 HD12 LEU    62      -8.211 -89.227  87.547  1.00  0.00      1S   H  
ATOM    886 HD13 LEU    62      -9.166 -88.788  86.082  1.00  0.00      1S   H  
ATOM    887 HD21 LEU    62     -10.669 -85.655  87.463  1.00  0.00      1S   H  
ATOM    888 HD22 LEU    62     -11.517 -87.229  87.699  1.00  0.00      1S   H  
ATOM    889 HD23 LEU    62     -10.720 -86.862  86.125  1.00  0.00      1S   H  
ATOM    890  N   LEU    63      -8.414 -86.379  92.092  1.00  1.00      1S   N  
ATOM    891  CA  LEU    63      -8.486 -86.476  93.525  1.00  1.00      1S   C  
ATOM    892  C   LEU    63      -8.865 -85.145  94.108  1.00  1.00      1S   C  
ATOM    893  O   LEU    63      -9.815 -85.090  94.871  1.00  1.00      1S   O  
ATOM    894  CB  LEU    63      -7.170 -86.984  94.150  1.00  1.00      1S   C  
ATOM    895  CG  LEU    63      -6.868 -88.464  93.815  1.00  1.00      1S   C  
ATOM    896  CD1 LEU    63      -5.424 -88.829  94.206  1.00  1.00      1S   C  
ATOM    897  CD2 LEU    63      -7.891 -89.447  94.409  1.00  1.00      1S   C  
ATOM    898  HN  LEU    63      -7.515 -86.558  91.695  1.00  0.00      1S   H  
ATOM    899  HA  LEU    63      -9.285 -87.162  93.763  1.00  0.00      1S   H  
ATOM    900  HB1 LEU    63      -7.206 -86.882  95.257  1.00  0.00      1S   H  
ATOM    901  HB2 LEU    63      -6.331 -86.356  93.778  1.00  0.00      1S   H  
ATOM    902  HG  LEU    63      -6.958 -88.596  92.717  1.00  0.00      1S   H  
ATOM    903 HD11 LEU    63      -5.290 -88.751  95.305  1.00  0.00      1S   H  
ATOM    904 HD12 LEU    63      -4.707 -88.139  93.710  1.00  0.00      1S   H  
ATOM    905 HD13 LEU    63      -5.189 -89.866  93.887  1.00  0.00      1S   H  
ATOM    906 HD21 LEU    63      -8.888 -89.297  93.942  1.00  0.00      1S   H  
ATOM    907 HD22 LEU    63      -7.978 -89.305  95.505  1.00  0.00      1S   H  
ATOM    908 HD23 LEU    63      -7.572 -90.491  94.204  1.00  0.00      1S   H  
ATOM    909  N   THR    64      -8.201 -84.037  93.699  1.00  1.00      1S   N  
ATOM    910  CA  THR    64      -8.487 -82.683  94.149  1.00  1.00      1S   C  
ATOM    911  C   THR    64      -9.937 -82.285  93.939  1.00  1.00      1S   C  
ATOM    912  O   THR    64     -10.570 -81.752  94.844  1.00  1.00      1S   O  
ATOM    913  CB  THR    64      -7.570 -81.664  93.483  1.00  1.00      1S   C  
ATOM    914  CG2 THR    64      -7.928 -80.221  93.895  1.00  1.00      1S   C  
ATOM    915  OG1 THR    64      -6.219 -81.934  93.843  1.00  1.00      1S   O  
ATOM    916  HN  THR    64      -7.459 -84.117  93.037  1.00  0.00      1S   H  
ATOM    917  HA  THR    64      -8.306 -82.665  95.216  1.00  0.00      1S   H  
ATOM    918  HB  THR    64      -7.644 -81.734  92.377  1.00  0.00      1S   H  
ATOM    919  HG1 THR    64      -5.969 -82.738  93.378  1.00  0.00      1S   H  
ATOM    920 HG21 THR    64      -8.570 -80.231  94.799  1.00  0.00      1S   H  
ATOM    921 HG22 THR    64      -8.491 -79.707  93.090  1.00  0.00      1S   H  
ATOM    922 HG23 THR    64      -7.016 -79.627  94.118  1.00  0.00      1S   H  
ATOM    923  N   MET    65     -10.520 -82.559  92.755  1.00  1.00      1S   N  
ATOM    924  CA  MET    65     -11.888 -82.199  92.440  1.00  1.00      1S   C  
ATOM    925  C   MET    65     -12.896 -82.943  93.277  1.00  1.00      1S   C  
ATOM    926  O   MET    65     -13.848 -82.354  93.788  1.00  1.00      1S   O  
ATOM    927  CB  MET    65     -12.216 -82.504  90.970  1.00  1.00      1S   C  
ATOM    928  CG  MET    65     -11.436 -81.602  90.005  1.00  1.00      1S   C  
ATOM    929  SD  MET    65     -11.649 -82.039  88.257  1.00  1.00      1S   S  
ATOM    930  CE  MET    65     -13.367 -81.466  88.126  1.00  1.00      1S   C  
ATOM    931  HN  MET    65     -10.009 -83.006  92.023  1.00  0.00      1S   H  
ATOM    932  HA  MET    65     -12.011 -81.140  92.627  1.00  0.00      1S   H  
ATOM    933  HB1 MET    65     -13.304 -82.356  90.797  1.00  0.00      1S   H  
ATOM    934  HB2 MET    65     -11.971 -83.567  90.751  1.00  0.00      1S   H  
ATOM    935  HG1 MET    65     -10.361 -81.686  90.261  1.00  0.00      1S   H  
ATOM    936  HG2 MET    65     -11.732 -80.544  90.179  1.00  0.00      1S   H  
ATOM    937  HE1 MET    65     -13.424 -80.358  88.199  1.00  0.00      1S   H  
ATOM    938  HE2 MET    65     -14.016 -81.895  88.917  1.00  0.00      1S   H  
ATOM    939  HE3 MET    65     -13.803 -81.776  87.155  1.00  0.00      1S   H  
ATOM    940  N   LEU    66     -12.691 -84.268  93.447  1.00  1.00      1S   N  
ATOM    941  CA  LEU    66     -13.573 -85.121  94.207  1.00  1.00      1S   C  
ATOM    942  C   LEU    66     -13.482 -84.798  95.672  1.00  1.00      1S   C  
ATOM    943  O   LEU    66     -14.464 -84.876  96.399  1.00  1.00      1S   O  
ATOM    944  CB  LEU    66     -13.227 -86.610  94.033  1.00  1.00      1S   C  
ATOM    945  CG  LEU    66     -13.505 -87.172  92.625  1.00  1.00      1S   C  
ATOM    946  CD1 LEU    66     -12.965 -88.609  92.514  1.00  1.00      1S   C  
ATOM    947  CD2 LEU    66     -14.998 -87.107  92.260  1.00  1.00      1S   C  
ATOM    948  HN  LEU    66     -11.900 -84.722  93.038  1.00  0.00      1S   H  
ATOM    949  HA  LEU    66     -14.586 -84.934  93.886  1.00  0.00      1S   H  
ATOM    950  HB1 LEU    66     -13.801 -87.223  94.764  1.00  0.00      1S   H  
ATOM    951  HB2 LEU    66     -12.143 -86.740  94.246  1.00  0.00      1S   H  
ATOM    952  HG  LEU    66     -12.952 -86.551  91.884  1.00  0.00      1S   H  
ATOM    953 HD11 LEU    66     -13.487 -89.272  93.235  1.00  0.00      1S   H  
ATOM    954 HD12 LEU    66     -11.877 -88.629  92.737  1.00  0.00      1S   H  
ATOM    955 HD13 LEU    66     -13.122 -89.001  91.487  1.00  0.00      1S   H  
ATOM    956 HD21 LEU    66     -15.334 -86.053  92.164  1.00  0.00      1S   H  
ATOM    957 HD22 LEU    66     -15.607 -87.606  93.044  1.00  0.00      1S   H  
ATOM    958 HD23 LEU    66     -15.177 -87.617  91.290  1.00  0.00      1S   H  
ATOM    959  N   VAL    67     -12.292 -84.379  96.130  1.00  1.00      1S   N  
ATOM    960  CA  VAL    67     -12.037 -83.930  97.470  1.00  1.00      1S   C  
ATOM    961  C   VAL    67     -12.870 -82.688  97.757  1.00  1.00      1S   C  
ATOM    962  O   VAL    67     -13.655 -82.669  98.697  1.00  1.00      1S   O  
ATOM    963  CB  VAL    67     -10.543 -83.684  97.626  1.00  1.00      1S   C  
ATOM    964  CG1 VAL    67     -10.263 -82.873  98.862  1.00  1.00      1S   C  
ATOM    965  CG2 VAL    67      -9.780 -85.012  97.771  1.00  1.00      1S   C  
ATOM    966  HN  VAL    67     -11.498 -84.347  95.524  1.00  0.00      1S   H  
ATOM    967  HA  VAL    67     -12.352 -84.705  98.156  1.00  0.00      1S   H  
ATOM    968  HB  VAL    67     -10.156 -83.133  96.743  1.00  0.00      1S   H  
ATOM    969 HG11 VAL    67     -10.785 -83.394  99.691  1.00  0.00      1S   H  
ATOM    970 HG12 VAL    67     -10.649 -81.837  98.778  1.00  0.00      1S   H  
ATOM    971 HG13 VAL    67      -9.174 -82.825  99.071  1.00  0.00      1S   H  
ATOM    972 HG21 VAL    67     -10.161 -85.772  97.071  1.00  0.00      1S   H  
ATOM    973 HG22 VAL    67      -9.882 -85.416  98.797  1.00  0.00      1S   H  
ATOM    974 HG23 VAL    67      -8.702 -84.848  97.556  1.00  0.00      1S   H  
ATOM    975  N   VAL    68     -12.763 -81.628  96.924  1.00  1.00      1S   N  
ATOM    976  CA  VAL    68     -13.422 -80.350  97.146  1.00  1.00      1S   C  
ATOM    977  C   VAL    68     -14.932 -80.506  97.186  1.00  1.00      1S   C  
ATOM    978  O   VAL    68     -15.605 -79.908  98.026  1.00  1.00      1S   O  
ATOM    979  CB  VAL    68     -13.027 -79.318  96.094  1.00  1.00      1S   C  
ATOM    980  CG1 VAL    68     -13.801 -77.999  96.312  1.00  1.00      1S   C  
ATOM    981  CG2 VAL    68     -11.507 -79.048  96.174  1.00  1.00      1S   C  
ATOM    982  HN  VAL    68     -12.166 -81.667  96.124  1.00  0.00      1S   H  
ATOM    983  HA  VAL    68     -13.106 -79.991  98.115  1.00  0.00      1S   H  
ATOM    984  HB  VAL    68     -13.258 -79.718  95.081  1.00  0.00      1S   H  
ATOM    985 HG11 VAL    68     -13.805 -77.732  97.388  1.00  0.00      1S   H  
ATOM    986 HG12 VAL    68     -14.849 -78.089  95.959  1.00  0.00      1S   H  
ATOM    987 HG13 VAL    68     -13.316 -77.169  95.762  1.00  0.00      1S   H  
ATOM    988 HG21 VAL    68     -10.923 -79.971  96.339  1.00  0.00      1S   H  
ATOM    989 HG22 VAL    68     -11.283 -78.353  97.009  1.00  0.00      1S   H  
ATOM    990 HG23 VAL    68     -11.161 -78.584  95.225  1.00  0.00      1S   H  
ATOM    991  N   SER    69     -15.485 -81.364  96.295  1.00  1.00      1S   N  
ATOM    992  CA  SER    69     -16.903 -81.642  96.198  1.00  1.00      1S   C  
ATOM    993  C   SER    69     -17.459 -82.293  97.451  1.00  1.00      1S   C  
ATOM    994  O   SER    69     -18.560 -81.969  97.895  1.00  1.00      1S   O  
ATOM    995  CB  SER    69     -17.233 -82.508  94.948  1.00  1.00      1S   C  
ATOM    996  OG  SER    69     -16.691 -83.822  95.009  1.00  1.00      1S   O  
ATOM    997  HN  SER    69     -14.906 -81.835  95.633  1.00  0.00      1S   H  
ATOM    998  HA  SER    69     -17.402 -80.691  96.077  1.00  0.00      1S   H  
ATOM    999  HB1 SER    69     -16.825 -82.009  94.043  1.00  0.00      1S   H  
ATOM   1000  HB2 SER    69     -18.334 -82.598  94.830  1.00  0.00      1S   H  
ATOM   1001  HG1 SER    69     -15.740 -83.727  95.119  1.00  0.00      1S   H  
ATOM   1002  N   ARG    70     -16.692 -83.232  98.044  1.00  1.00      1S   N  
ATOM   1003  CA  ARG    70     -17.167 -84.117  99.074  1.00  1.00      1S   C  
ATOM   1004  C   ARG    70     -17.010 -83.607 100.475  1.00  1.00      1S   C  
ATOM   1005  O   ARG    70     -17.507 -84.252 101.396  1.00  1.00      1S   O  
ATOM   1006  CB  ARG    70     -16.457 -85.475  98.966  1.00  1.00      1S   C  
ATOM   1007  CG  ARG    70     -16.986 -86.250  97.755  1.00  1.00      1S   C  
ATOM   1008  CD  ARG    70     -16.311 -87.604  97.617  1.00  1.00      1S   C  
ATOM   1009  NE  ARG    70     -16.849 -88.281  96.398  1.00  1.00      1S   N  
ATOM   1010  CZ  ARG    70     -16.684 -89.617  96.200  1.00  1.00      1S   C  
ATOM   1011  NH1 ARG    70     -17.168 -90.206  95.076  1.00  1.00      1S   N1+
ATOM   1012  NH2 ARG    70     -16.032 -90.368  97.122  1.00  1.00      1S   N  
ATOM   1013  HN  ARG    70     -15.781 -83.441  97.693  1.00  0.00      1S   H  
ATOM   1014  HA  ARG    70     -18.224 -84.289  98.925  1.00  0.00      1S   H  
ATOM   1015  HB1 ARG    70     -16.630 -86.098  99.872  1.00  0.00      1S   H  
ATOM   1016  HB2 ARG    70     -15.359 -85.316  98.867  1.00  0.00      1S   H  
ATOM   1017  HG1 ARG    70     -16.818 -85.655  96.831  1.00  0.00      1S   H  
ATOM   1018  HG2 ARG    70     -18.084 -86.389  97.875  1.00  0.00      1S   H  
ATOM   1019  HD1 ARG    70     -16.536 -88.214  98.518  1.00  0.00      1S   H  
ATOM   1020  HD2 ARG    70     -15.214 -87.481  97.499  1.00  0.00      1S   H  
ATOM   1021  HE  ARG    70     -17.324 -87.739  95.707  1.00  0.00      1S   H  
ATOM   1022 HH11 ARG    70     -17.646 -89.658  94.393  1.00  0.00      1S   H  
ATOM   1023 HH12 ARG    70     -17.037 -91.186  94.939  1.00  0.00      1S   H  
ATOM   1024 HH21 ARG    70     -15.642 -89.933  97.930  1.00  0.00      1S   H  
ATOM   1025 HH22 ARG    70     -15.876 -91.347  96.961  1.00  0.00      1S   H  
ATOM   1026  N   PHE    71     -16.336 -82.459 100.700  1.00  1.00      1S   N  
ATOM   1027  CA  PHE    71     -16.148 -81.999 102.057  1.00  1.00      1S   C  
ATOM   1028  C   PHE    71     -16.460 -80.547 102.182  1.00  1.00      1S   C  
ATOM   1029  O   PHE    71     -16.100 -79.742 101.330  1.00  1.00      1S   O  
ATOM   1030  CB  PHE    71     -14.704 -82.157 102.510  1.00  1.00      1S   C  
ATOM   1031  CG  PHE    71     -14.347 -83.600 102.619  1.00  1.00      1S   C  
ATOM   1032  CD1 PHE    71     -13.745 -84.280 101.548  1.00  1.00      1S   C  
ATOM   1033  CD2 PHE    71     -14.619 -84.295 103.803  1.00  1.00      1S   C  
ATOM   1034  CE1 PHE    71     -13.410 -85.626 101.646  1.00  1.00      1S   C  
ATOM   1035  CE2 PHE    71     -14.274 -85.636 103.920  1.00  1.00      1S   C  
ATOM   1036  CZ  PHE    71     -13.660 -86.282 102.848  1.00  1.00      1S   C  
ATOM   1037  HN  PHE    71     -15.897 -81.934  99.974  1.00  0.00      1S   H  
ATOM   1038  HA  PHE    71     -16.796 -82.523 102.744  1.00  0.00      1S   H  
ATOM   1039  HB1 PHE    71     -14.529 -81.681 103.491  1.00  0.00      1S   H  
ATOM   1040  HB2 PHE    71     -14.062 -81.682 101.752  1.00  0.00      1S   H  
ATOM   1041  HD1 PHE    71     -13.519 -83.755 100.647  1.00  0.00      1S   H  
ATOM   1042  HD2 PHE    71     -15.068 -83.786 104.642  1.00  0.00      1S   H  
ATOM   1043  HE1 PHE    71     -12.949 -86.140 100.814  1.00  0.00      1S   H  
ATOM   1044  HE2 PHE    71     -14.449 -86.160 104.847  1.00  0.00      1S   H  
ATOM   1045  HZ  PHE    71     -13.337 -87.278 102.982  1.00  0.00      1S   H  
ATOM   1046  N   ARG    72     -17.124 -80.197 103.303  1.00  1.00      1S   N  
ATOM   1047  CA  ARG    72     -17.611 -78.881 103.624  1.00  1.00      1S   C  
ATOM   1048  C   ARG    72     -16.477 -77.947 103.955  1.00  1.00      1S   C  
ATOM   1049  O   ARG    72     -16.458 -76.799 103.515  1.00  1.00      1S   O  
ATOM   1050  CB  ARG    72     -18.621 -78.936 104.792  1.00  1.00      1S   C  
ATOM   1051  CG  ARG    72     -19.423 -77.637 104.984  1.00  1.00      1S   C  
ATOM   1052  CD  ARG    72     -18.720 -76.631 105.898  1.00  1.00      1S   C  
ATOM   1053  NE  ARG    72     -19.521 -75.379 106.047  1.00  1.00      1S   N  
ATOM   1054  CZ  ARG    72     -18.954 -74.221 106.493  1.00  1.00      1S   C  
ATOM   1055  NH1 ARG    72     -19.716 -73.105 106.624  1.00  1.00      1S   N1+
ATOM   1056  NH2 ARG    72     -17.637 -74.161 106.821  1.00  1.00      1S   N  
ATOM   1057  HN  ARG    72     -17.375 -80.907 103.956  1.00  0.00      1S   H  
ATOM   1058  HA  ARG    72     -18.121 -78.509 102.751  1.00  0.00      1S   H  
ATOM   1059  HB1 ARG    72     -18.114 -79.217 105.740  1.00  0.00      1S   H  
ATOM   1060  HB2 ARG    72     -19.352 -79.745 104.564  1.00  0.00      1S   H  
ATOM   1061  HG1 ARG    72     -20.384 -77.913 105.463  1.00  0.00      1S   H  
ATOM   1062  HG2 ARG    72     -19.654 -77.194 103.992  1.00  0.00      1S   H  
ATOM   1063  HD1 ARG    72     -17.727 -76.355 105.498  1.00  0.00      1S   H  
ATOM   1064  HD2 ARG    72     -18.606 -77.090 106.900  1.00  0.00      1S   H  
ATOM   1065  HE  ARG    72     -20.497 -75.400 105.842  1.00  0.00      1S   H  
ATOM   1066 HH11 ARG    72     -20.692 -73.141 106.420  1.00  0.00      1S   H  
ATOM   1067 HH12 ARG    72     -19.306 -72.270 106.985  1.00  0.00      1S   H  
ATOM   1068 HH21 ARG    72     -17.239 -73.305 107.143  1.00  0.00      1S   H  
ATOM   1069 HH22 ARG    72     -17.136 -75.022 106.950  1.00  0.00      1S   H  
ATOM   1070  N   GLU    73     -15.486 -78.432 104.734  1.00  1.00      1S   N  
ATOM   1071  CA  GLU    73     -14.326 -77.691 105.172  1.00  1.00      1S   C  
ATOM   1072  C   GLU    73     -13.442 -77.275 104.021  1.00  1.00      1S   C  
ATOM   1073  O   GLU    73     -12.636 -76.352 104.146  1.00  1.00      1S   O  
ATOM   1074  CB  GLU    73     -13.463 -78.474 106.200  1.00  1.00      1S   C  
ATOM   1075  CG  GLU    73     -12.848 -79.807 105.750  1.00  1.00      1S   C  
ATOM   1076  CD  GLU    73     -13.823 -80.976 105.797  1.00  1.00      1S   C  
ATOM   1077  OE1 GLU    73     -15.037 -80.791 106.074  1.00  1.00      1S   O  
ATOM   1078  OE2 GLU    73     -13.331 -82.102 105.540  1.00  1.00      1S   O1-
ATOM   1079  HN  GLU    73     -15.520 -79.371 105.084  1.00  0.00      1S   H  
ATOM   1080  HA  GLU    73     -14.693 -76.794 105.650  1.00  0.00      1S   H  
ATOM   1081  HB1 GLU    73     -14.059 -78.637 107.124  1.00  0.00      1S   H  
ATOM   1082  HB2 GLU    73     -12.595 -77.835 106.480  1.00  0.00      1S   H  
ATOM   1083  HG1 GLU    73     -12.006 -80.054 106.436  1.00  0.00      1S   H  
ATOM   1084  HG2 GLU    73     -12.427 -79.716 104.733  1.00  0.00      1S   H  
ATOM   1085  N   LEU    74     -13.609 -77.954 102.866  1.00  1.00      1S   N  
ATOM   1086  CA  LEU    74     -12.842 -77.754 101.670  1.00  1.00      1S   C  
ATOM   1087  C   LEU    74     -13.521 -76.824 100.699  1.00  1.00      1S   C  
ATOM   1088  O   LEU    74     -13.098 -76.728  99.551  1.00  1.00      1S   O  
ATOM   1089  CB  LEU    74     -12.624 -79.108 100.973  1.00  1.00      1S   C  
ATOM   1090  CG  LEU    74     -11.831 -80.078 101.863  1.00  1.00      1S   C  
ATOM   1091  CD1 LEU    74     -11.690 -81.435 101.217  1.00  1.00      1S   C  
ATOM   1092  CD2 LEU    74     -10.425 -79.570 102.160  1.00  1.00      1S   C  
ATOM   1093  HN  LEU    74     -14.284 -78.687 102.812  1.00  0.00      1S   H  
ATOM   1094  HA  LEU    74     -11.889 -77.319 101.929  1.00  0.00      1S   H  
ATOM   1095  HB1 LEU    74     -12.068 -78.979 100.019  1.00  0.00      1S   H  
ATOM   1096  HB2 LEU    74     -13.610 -79.567 100.735  1.00  0.00      1S   H  
ATOM   1097  HG  LEU    74     -12.383 -80.230 102.815  1.00  0.00      1S   H  
ATOM   1098 HD11 LEU    74     -12.341 -81.518 100.326  1.00  0.00      1S   H  
ATOM   1099 HD12 LEU    74     -11.937 -82.246 101.934  1.00  0.00      1S   H  
ATOM   1100 HD13 LEU    74     -10.633 -81.554 100.915  1.00  0.00      1S   H  
ATOM   1101 HD21 LEU    74     -10.458 -78.672 102.809  1.00  0.00      1S   H  
ATOM   1102 HD22 LEU    74      -9.901 -79.318 101.213  1.00  0.00      1S   H  
ATOM   1103 HD23 LEU    74      -9.844 -80.364 102.678  1.00  0.00      1S   H  
ATOM   1104  N   ARG    75     -14.575 -76.096 101.126  1.00  1.00      1S   N  
ATOM   1105  CA  ARG    75     -15.364 -75.264 100.242  1.00  1.00      1S   C  
ATOM   1106  C   ARG    75     -15.102 -73.812 100.466  1.00  1.00      1S   C  
ATOM   1107  O   ARG    75     -16.002 -72.979 100.349  1.00  1.00      1S   O  
ATOM   1108  CB  ARG    75     -16.860 -75.503 100.456  1.00  1.00      1S   C  
ATOM   1109  CG  ARG    75     -17.230 -76.917 100.027  1.00  1.00      1S   C  
ATOM   1110  CD  ARG    75     -18.696 -77.208 100.288  1.00  1.00      1S   C  
ATOM   1111  NE  ARG    75     -18.944 -78.641  99.947  1.00  1.00      1S   N  
ATOM   1112  CZ  ARG    75     -20.184 -79.180 100.090  1.00  1.00      1S   C  
ATOM   1113  NH1 ARG    75     -20.393 -80.497  99.845  1.00  1.00      1S   N1+
ATOM   1114  NH2 ARG    75     -21.217 -78.393 100.482  1.00  1.00      1S   N  
ATOM   1115  HN  ARG    75     -14.906 -76.172 102.064  1.00  0.00      1S   H  
ATOM   1116  HA  ARG    75     -15.129 -75.486  99.210  1.00  0.00      1S   H  
ATOM   1117  HB1 ARG    75     -17.478 -74.798  99.857  1.00  0.00      1S   H  
ATOM   1118  HB2 ARG    75     -17.111 -75.359 101.531  1.00  0.00      1S   H  
ATOM   1119  HG1 ARG    75     -16.601 -77.626 100.602  1.00  0.00      1S   H  
ATOM   1120  HG2 ARG    75     -16.996 -77.049  98.947  1.00  0.00      1S   H  
ATOM   1121  HD1 ARG    75     -19.340 -76.558  99.656  1.00  0.00      1S   H  
ATOM   1122  HD2 ARG    75     -18.934 -77.047 101.363  1.00  0.00      1S   H  
ATOM   1123  HE  ARG    75     -18.177 -79.228  99.687  1.00  0.00      1S   H  
ATOM   1124 HH11 ARG    75     -21.306 -80.881  99.968  1.00  0.00      1S   H  
ATOM   1125 HH12 ARG    75     -19.650 -81.062  99.485  1.00  0.00      1S   H  
ATOM   1126 HH21 ARG    75     -21.051 -77.435 100.698  1.00  0.00      1S   H  
ATOM   1127 HH22 ARG    75     -22.108 -78.784 100.716  1.00  0.00      1S   H  
ATOM   1128  N   THR    76     -13.834 -73.453 100.743  1.00  1.00      1S   N  
ATOM   1129  CA  THR    76     -13.440 -72.071 100.829  1.00  1.00      1S   C  
ATOM   1130  C   THR    76     -13.384 -71.483  99.447  1.00  1.00      1S   C  
ATOM   1131  O   THR    76     -13.433 -72.190  98.440  1.00  1.00      1S   O  
ATOM   1132  CB  THR    76     -12.120 -71.861 101.554  1.00  1.00      1S   C  
ATOM   1133  CG2 THR    76     -12.288 -72.375 102.996  1.00  1.00      1S   C  
ATOM   1134  OG1 THR    76     -11.048 -72.567 100.941  1.00  1.00      1S   O  
ATOM   1135  HN  THR    76     -13.108 -74.125 100.861  1.00  0.00      1S   H  
ATOM   1136  HA  THR    76     -14.203 -71.535 101.378  1.00  0.00      1S   H  
ATOM   1137  HB  THR    76     -11.856 -70.780 101.591  1.00  0.00      1S   H  
ATOM   1138  HG1 THR    76     -10.751 -72.023 100.209  1.00  0.00      1S   H  
ATOM   1139 HG21 THR    76     -12.437 -73.475 103.010  1.00  0.00      1S   H  
ATOM   1140 HG22 THR    76     -13.166 -71.890 103.472  1.00  0.00      1S   H  
ATOM   1141 HG23 THR    76     -11.383 -72.134 103.593  1.00  0.00      1S   H  
ATOM   1142  N   THR    77     -13.277 -70.143  99.387  1.00  1.00      1S   N  
ATOM   1143  CA  THR    77     -13.238 -69.393  98.162  1.00  1.00      1S   C  
ATOM   1144  C   THR    77     -12.067 -69.791  97.352  1.00  1.00      1S   C  
ATOM   1145  O   THR    77     -12.229 -70.119  96.182  1.00  1.00      1S   O  
ATOM   1146  CB  THR    77     -13.218 -67.905  98.406  1.00  1.00      1S   C  
ATOM   1147  CG2 THR    77     -14.618 -67.569  98.944  1.00  1.00      1S   C  
ATOM   1148  OG1 THR    77     -12.226 -67.531  99.356  1.00  1.00      1S   O  
ATOM   1149  HN  THR    77     -13.231 -69.583 100.211  1.00  0.00      1S   H  
ATOM   1150  HA  THR    77     -14.116 -69.653  97.586  1.00  0.00      1S   H  
ATOM   1151  HB  THR    77     -13.033 -67.349  97.460  1.00  0.00      1S   H  
ATOM   1152  HG1 THR    77     -12.097 -66.579  99.262  1.00  0.00      1S   H  
ATOM   1153 HG21 THR    77     -14.607 -67.470 100.050  1.00  0.00      1S   H  
ATOM   1154 HG22 THR    77     -15.356 -68.353  98.676  1.00  0.00      1S   H  
ATOM   1155 HG23 THR    77     -14.977 -66.625  98.487  1.00  0.00      1S   H  
ATOM   1156  N   THR    78     -10.886 -69.860  98.007  1.00  1.00      1S   N  
ATOM   1157  CA  THR    78      -9.650 -70.294  97.419  1.00  1.00      1S   C  
ATOM   1158  C   THR    78      -9.832 -71.609  96.735  1.00  1.00      1S   C  
ATOM   1159  O   THR    78      -9.649 -71.692  95.530  1.00  1.00      1S   O  
ATOM   1160  CB  THR    78      -8.478 -70.260  98.385  1.00  1.00      1S   C  
ATOM   1161  CG2 THR    78      -7.125 -70.594  97.724  1.00  1.00      1S   C  
ATOM   1162  OG1 THR    78      -8.403 -68.954  98.924  1.00  1.00      1S   O  
ATOM   1163  HN  THR    78     -10.821 -69.563  98.957  1.00  0.00      1S   H  
ATOM   1164  HA  THR    78      -9.474 -69.582  96.649  1.00  0.00      1S   H  
ATOM   1165  HB  THR    78      -8.643 -70.955  99.237  1.00  0.00      1S   H  
ATOM   1166  HG1 THR    78      -8.366 -68.353  98.174  1.00  0.00      1S   H  
ATOM   1167 HG21 THR    78      -7.057 -70.158  96.709  1.00  0.00      1S   H  
ATOM   1168 HG22 THR    78      -7.000 -71.692  97.647  1.00  0.00      1S   H  
ATOM   1169 HG23 THR    78      -6.276 -70.204  98.326  1.00  0.00      1S   H  
ATOM   1170  N   ASN    79     -10.312 -72.633  97.452  1.00  1.00      1S   N  
ATOM   1171  CA  ASN    79     -10.436 -73.985  96.959  1.00  1.00      1S   C  
ATOM   1172  C   ASN    79     -11.330 -74.163  95.752  1.00  1.00      1S   C  
ATOM   1173  O   ASN    79     -11.088 -75.050  94.939  1.00  1.00      1S   O  
ATOM   1174  CB  ASN    79     -10.969 -74.908  98.065  1.00  1.00      1S   C  
ATOM   1175  CG  ASN    79      -9.948 -74.983  99.206  1.00  1.00      1S   C  
ATOM   1176  ND2 ASN    79     -10.395 -75.592 100.339  1.00  1.00      1S   N  
ATOM   1177  OD1 ASN    79      -8.808 -74.516  99.111  1.00  1.00      1S   O  
ATOM   1178  HN  ASN    79     -10.556 -72.513  98.409  1.00  0.00      1S   H  
ATOM   1179  HA  ASN    79      -9.447 -74.304  96.663  1.00  0.00      1S   H  
ATOM   1180  HB1 ASN    79     -11.140 -75.935  97.675  1.00  0.00      1S   H  
ATOM   1181  HB2 ASN    79     -11.930 -74.505  98.453  1.00  0.00      1S   H  
ATOM   1182 HD21 ASN    79     -11.318 -75.977 100.352  1.00  0.00      1S   H  
ATOM   1183 HD22 ASN    79      -9.808 -75.619 101.146  1.00  0.00      1S   H  
ATOM   1184  N   LEU    80     -12.374 -73.329  95.576  1.00  1.00      1S   N  
ATOM   1185  CA  LEU    80     -13.219 -73.383  94.404  1.00  1.00      1S   C  
ATOM   1186  C   LEU    80     -12.505 -72.863  93.174  1.00  1.00      1S   C  
ATOM   1187  O   LEU    80     -12.696 -73.382  92.078  1.00  1.00      1S   O  
ATOM   1188  CB  LEU    80     -14.489 -72.553  94.611  1.00  1.00      1S   C  
ATOM   1189  CG  LEU    80     -15.509 -73.126  95.608  1.00  1.00      1S   C  
ATOM   1190  CD1 LEU    80     -16.619 -72.091  95.846  1.00  1.00      1S   C  
ATOM   1191  CD2 LEU    80     -16.095 -74.461  95.119  1.00  1.00      1S   C  
ATOM   1192  HN  LEU    80     -12.606 -72.630  96.250  1.00  0.00      1S   H  
ATOM   1193  HA  LEU    80     -13.484 -74.413  94.213  1.00  0.00      1S   H  
ATOM   1194  HB1 LEU    80     -15.020 -72.410  93.644  1.00  0.00      1S   H  
ATOM   1195  HB2 LEU    80     -14.170 -71.564  94.996  1.00  0.00      1S   H  
ATOM   1196  HG  LEU    80     -14.999 -73.305  96.582  1.00  0.00      1S   H  
ATOM   1197 HD11 LEU    80     -17.052 -71.767  94.876  1.00  0.00      1S   H  
ATOM   1198 HD12 LEU    80     -16.207 -71.198  96.361  1.00  0.00      1S   H  
ATOM   1199 HD13 LEU    80     -17.426 -72.523  96.471  1.00  0.00      1S   H  
ATOM   1200 HD21 LEU    80     -15.312 -75.247  95.095  1.00  0.00      1S   H  
ATOM   1201 HD22 LEU    80     -16.515 -74.343  94.098  1.00  0.00      1S   H  
ATOM   1202 HD23 LEU    80     -16.905 -74.795  95.801  1.00  0.00      1S   H  
ATOM   1203  N   TYR    81     -11.612 -71.858  93.318  1.00  1.00      1S   N  
ATOM   1204  CA  TYR    81     -10.724 -71.446  92.247  1.00  1.00      1S   C  
ATOM   1205  C   TYR    81      -9.764 -72.573  91.911  1.00  1.00      1S   C  
ATOM   1206  O   TYR    81      -9.409 -72.780  90.760  1.00  1.00      1S   O  
ATOM   1207  CB  TYR    81      -9.883 -70.197  92.608  1.00  1.00      1S   C  
ATOM   1208  CG  TYR    81     -10.718 -68.944  92.602  1.00  1.00      1S   C  
ATOM   1209  CD1 TYR    81     -11.272 -68.431  93.783  1.00  1.00      1S   C  
ATOM   1210  CD2 TYR    81     -10.924 -68.234  91.411  1.00  1.00      1S   C  
ATOM   1211  CE1 TYR    81     -12.073 -67.284  93.775  1.00  1.00      1S   C  
ATOM   1212  CE2 TYR    81     -11.734 -67.099  91.385  1.00  1.00      1S   C  
ATOM   1213  CZ  TYR    81     -12.315 -66.630  92.563  1.00  1.00      1S   C  
ATOM   1214  OH  TYR    81     -13.140 -65.497  92.506  1.00  1.00      1S   O  
ATOM   1215  HN  TYR    81     -11.468 -71.411  94.199  1.00  0.00      1S   H  
ATOM   1216  HA  TYR    81     -11.318 -71.243  91.365  1.00  0.00      1S   H  
ATOM   1217  HB1 TYR    81      -9.055 -70.045  91.884  1.00  0.00      1S   H  
ATOM   1218  HB2 TYR    81      -9.436 -70.328  93.610  1.00  0.00      1S   H  
ATOM   1219  HD1 TYR    81     -11.037 -68.913  94.709  1.00  0.00      1S   H  
ATOM   1220  HD2 TYR    81     -10.457 -68.554  90.498  1.00  0.00      1S   H  
ATOM   1221  HE1 TYR    81     -12.510 -66.922  94.693  1.00  0.00      1S   H  
ATOM   1222  HE2 TYR    81     -11.916 -66.604  90.446  1.00  0.00      1S   H  
ATOM   1223  HH  TYR    81     -13.230 -65.251  91.583  1.00  0.00      1S   H  
ATOM   1224  N   LEU    82      -9.358 -73.383  92.908  1.00  1.00      1S   N  
ATOM   1225  CA  LEU    82      -8.447 -74.491  92.722  1.00  1.00      1S   C  
ATOM   1226  C   LEU    82      -9.157 -75.641  92.043  1.00  1.00      1S   C  
ATOM   1227  O   LEU    82      -8.530 -76.428  91.341  1.00  1.00      1S   O  
ATOM   1228  CB  LEU    82      -7.848 -74.990  94.058  1.00  1.00      1S   C  
ATOM   1229  CG  LEU    82      -6.750 -74.081  94.666  1.00  1.00      1S   C  
ATOM   1230  CD1 LEU    82      -7.069 -72.620  94.932  1.00  1.00      1S   C  
ATOM   1231  CD2 LEU    82      -6.204 -74.652  95.981  1.00  1.00      1S   C  
ATOM   1232  HN  LEU    82      -9.659 -73.227  93.847  1.00  0.00      1S   H  
ATOM   1233  HA  LEU    82      -7.641 -74.172  92.075  1.00  0.00      1S   H  
ATOM   1234  HB1 LEU    82      -7.362 -75.979  93.882  1.00  0.00      1S   H  
ATOM   1235  HB2 LEU    82      -8.656 -75.146  94.797  1.00  0.00      1S   H  
ATOM   1236  HG  LEU    82      -5.945 -74.046  93.914  1.00  0.00      1S   H  
ATOM   1237 HD11 LEU    82      -7.572 -72.569  95.914  1.00  0.00      1S   H  
ATOM   1238 HD12 LEU    82      -7.698 -72.150  94.158  1.00  0.00      1S   H  
ATOM   1239 HD13 LEU    82      -6.133 -72.029  95.004  1.00  0.00      1S   H  
ATOM   1240 HD21 LEU    82      -5.887 -75.707  95.858  1.00  0.00      1S   H  
ATOM   1241 HD22 LEU    82      -6.985 -74.598  96.770  1.00  0.00      1S   H  
ATOM   1242 HD23 LEU    82      -5.335 -74.053  96.319  1.00  0.00      1S   H  
ATOM   1243  N   SER    83     -10.498 -75.738  92.200  1.00  1.00      1S   N  
ATOM   1244  CA  SER    83     -11.339 -76.689  91.502  1.00  1.00      1S   C  
ATOM   1245  C   SER    83     -11.394 -76.372  90.036  1.00  1.00      1S   C  
ATOM   1246  O   SER    83     -11.393 -77.281  89.211  1.00  1.00      1S   O  
ATOM   1247  CB  SER    83     -12.792 -76.697  92.014  1.00  1.00      1S   C  
ATOM   1248  OG  SER    83     -12.818 -77.151  93.355  1.00  1.00      1S   O  
ATOM   1249  HN  SER    83     -10.971 -75.117  92.821  1.00  0.00      1S   H  
ATOM   1250  HA  SER    83     -10.911 -77.675  91.623  1.00  0.00      1S   H  
ATOM   1251  HB1 SER    83     -13.420 -77.385  91.408  1.00  0.00      1S   H  
ATOM   1252  HB2 SER    83     -13.243 -75.686  91.968  1.00  0.00      1S   H  
ATOM   1253  HG1 SER    83     -12.293 -76.527  93.865  1.00  0.00      1S   H  
ATOM   1254  N   SER    84     -11.409 -75.064  89.680  1.00  1.00      1S   N  
ATOM   1255  CA  SER    84     -11.360 -74.590  88.310  1.00  1.00      1S   C  
ATOM   1256  C   SER    84     -10.046 -74.970  87.667  1.00  1.00      1S   C  
ATOM   1257  O   SER    84     -10.019 -75.443  86.533  1.00  1.00      1S   O  
ATOM   1258  CB  SER    84     -11.549 -73.053  88.227  1.00  1.00      1S   C  
ATOM   1259  OG  SER    84     -11.523 -72.571  86.887  1.00  1.00      1S   O  
ATOM   1260  HN  SER    84     -11.435 -74.353  90.380  1.00  0.00      1S   H  
ATOM   1261  HA  SER    84     -12.156 -75.076  87.765  1.00  0.00      1S   H  
ATOM   1262  HB1 SER    84     -10.758 -72.534  88.802  1.00  0.00      1S   H  
ATOM   1263  HB2 SER    84     -12.530 -72.785  88.675  1.00  0.00      1S   H  
ATOM   1264  HG1 SER    84     -10.887 -71.846  86.876  1.00  0.00      1S   H  
ATOM   1265  N   MET    85      -8.926 -74.801  88.406  1.00  1.00      1S   N  
ATOM   1266  CA  MET    85      -7.611 -75.184  87.956  1.00  1.00      1S   C  
ATOM   1267  C   MET    85      -7.498 -76.670  87.758  1.00  1.00      1S   C  
ATOM   1268  O   MET    85      -6.910 -77.128  86.787  1.00  1.00      1S   O  
ATOM   1269  CB  MET    85      -6.520 -74.775  88.963  1.00  1.00      1S   C  
ATOM   1270  CG  MET    85      -6.355 -73.255  89.115  1.00  1.00      1S   C  
ATOM   1271  SD  MET    85      -6.083 -72.393  87.550  1.00  1.00      1S   S  
ATOM   1272  CE  MET    85      -4.507 -73.187  87.165  1.00  1.00      1S   C  
ATOM   1273  HN  MET    85      -8.965 -74.394  89.316  1.00  0.00      1S   H  
ATOM   1274  HA  MET    85      -7.436 -74.718  86.997  1.00  0.00      1S   H  
ATOM   1275  HB1 MET    85      -5.558 -75.206  88.620  1.00  0.00      1S   H  
ATOM   1276  HB2 MET    85      -6.736 -75.208  89.963  1.00  0.00      1S   H  
ATOM   1277  HG1 MET    85      -5.508 -73.051  89.804  1.00  0.00      1S   H  
ATOM   1278  HG2 MET    85      -7.267 -72.850  89.596  1.00  0.00      1S   H  
ATOM   1279  HE1 MET    85      -4.206 -73.939  87.918  1.00  0.00      1S   H  
ATOM   1280  HE2 MET    85      -3.713 -72.419  87.156  1.00  0.00      1S   H  
ATOM   1281  HE3 MET    85      -4.524 -73.684  86.173  1.00  0.00      1S   H  
ATOM   1282  N   ALA    86      -8.093 -77.463  88.670  1.00  1.00      1S   N  
ATOM   1283  CA  ALA    86      -8.080 -78.900  88.611  1.00  1.00      1S   C  
ATOM   1284  C   ALA    86      -8.869 -79.424  87.436  1.00  1.00      1S   C  
ATOM   1285  O   ALA    86      -8.480 -80.410  86.817  1.00  1.00      1S   O  
ATOM   1286  CB  ALA    86      -8.653 -79.501  89.901  1.00  1.00      1S   C  
ATOM   1287  HN  ALA    86      -8.551 -77.070  89.465  1.00  0.00      1S   H  
ATOM   1288  HA  ALA    86      -7.053 -79.217  88.499  1.00  0.00      1S   H  
ATOM   1289  HB1 ALA    86      -9.708 -79.185  90.047  1.00  0.00      1S   H  
ATOM   1290  HB2 ALA    86      -8.063 -79.154  90.776  1.00  0.00      1S   H  
ATOM   1291  HB3 ALA    86      -8.603 -80.609  89.868  1.00  0.00      1S   H  
ATOM   1292  N   PHE    87      -9.986 -78.749  87.079  1.00  1.00      1S   N  
ATOM   1293  CA  PHE    87     -10.819 -79.085  85.948  1.00  1.00      1S   C  
ATOM   1294  C   PHE    87     -10.082 -78.853  84.652  1.00  1.00      1S   C  
ATOM   1295  O   PHE    87     -10.110 -79.703  83.764  1.00  1.00      1S   O  
ATOM   1296  CB  PHE    87     -12.124 -78.251  85.958  1.00  1.00      1S   C  
ATOM   1297  CG  PHE    87     -13.020 -78.579  84.789  1.00  1.00      1S   C  
ATOM   1298  CD1 PHE    87     -13.809 -79.738  84.759  1.00  1.00      1S   C  
ATOM   1299  CD2 PHE    87     -13.020 -77.739  83.670  1.00  1.00      1S   C  
ATOM   1300  CE1 PHE    87     -14.618 -80.021  83.652  1.00  1.00      1S   C  
ATOM   1301  CE2 PHE    87     -13.875 -77.973  82.592  1.00  1.00      1S   C  
ATOM   1302  CZ  PHE    87     -14.670 -79.125  82.578  1.00  1.00      1S   C  
ATOM   1303  HN  PHE    87     -10.294 -77.964  87.615  1.00  0.00      1S   H  
ATOM   1304  HA  PHE    87     -11.062 -80.136  86.015  1.00  0.00      1S   H  
ATOM   1305  HB1 PHE    87     -11.888 -77.165  85.933  1.00  0.00      1S   H  
ATOM   1306  HB2 PHE    87     -12.690 -78.455  86.892  1.00  0.00      1S   H  
ATOM   1307  HD1 PHE    87     -13.782 -80.422  85.587  1.00  0.00      1S   H  
ATOM   1308  HD2 PHE    87     -12.321 -76.926  83.639  1.00  0.00      1S   H  
ATOM   1309  HE1 PHE    87     -15.208 -80.926  83.631  1.00  0.00      1S   H  
ATOM   1310  HE2 PHE    87     -13.880 -77.296  81.750  1.00  0.00      1S   H  
ATOM   1311  HZ  PHE    87     -15.298 -79.336  81.725  1.00  0.00      1S   H  
ATOM   1312  N   SER    88      -9.401 -77.690  84.517  1.00  1.00      1S   N  
ATOM   1313  CA  SER    88      -8.648 -77.350  83.331  1.00  1.00      1S   C  
ATOM   1314  C   SER    88      -7.488 -78.291  83.174  1.00  1.00      1S   C  
ATOM   1315  O   SER    88      -7.192 -78.759  82.082  1.00  1.00      1S   O  
ATOM   1316  CB  SER    88      -8.128 -75.890  83.322  1.00  1.00      1S   C  
ATOM   1317  OG  SER    88      -7.278 -75.586  84.422  1.00  1.00      1S   O  
ATOM   1318  HN  SER    88      -9.388 -77.007  85.247  1.00  0.00      1S   H  
ATOM   1319  HA  SER    88      -9.301 -77.485  82.479  1.00  0.00      1S   H  
ATOM   1320  HB1 SER    88      -8.997 -75.199  83.365  1.00  0.00      1S   H  
ATOM   1321  HB2 SER    88      -7.570 -75.694  82.386  1.00  0.00      1S   H  
ATOM   1322  HG1 SER    88      -6.504 -76.152  84.340  1.00  0.00      1S   H  
ATOM   1323  N   ASP    89      -6.834 -78.641  84.297  1.00  1.00      1S   N  
ATOM   1324  CA  ASP    89      -5.742 -79.568  84.307  1.00  1.00      1S   C  
ATOM   1325  C   ASP    89      -6.214 -80.928  83.852  1.00  1.00      1S   C  
ATOM   1326  O   ASP    89      -5.597 -81.532  82.986  1.00  1.00      1S   O  
ATOM   1327  CB  ASP    89      -5.054 -79.642  85.676  1.00  1.00      1S   C  
ATOM   1328  CG  ASP    89      -4.277 -78.360  85.985  1.00  1.00      1S   C  
ATOM   1329  OD1 ASP    89      -3.936 -78.159  87.181  1.00  1.00      1S   O  
ATOM   1330  OD2 ASP    89      -4.003 -77.577  85.035  1.00  1.00      1S   O1-
ATOM   1331  HN  ASP    89      -7.078 -78.255  85.186  1.00  0.00      1S   H  
ATOM   1332  HA  ASP    89      -5.014 -79.224  83.592  1.00  0.00      1S   H  
ATOM   1333  HB1 ASP    89      -4.326 -80.474  85.672  1.00  0.00      1S   H  
ATOM   1334  HB2 ASP    89      -5.810 -79.817  86.470  1.00  0.00      1S   H  
ATOM   1335  N   LEU    90      -7.372 -81.421  84.335  1.00  1.00      1S   N  
ATOM   1336  CA  LEU    90      -7.943 -82.666  83.867  1.00  1.00      1S   C  
ATOM   1337  C   LEU    90      -8.154 -82.682  82.371  1.00  1.00      1S   C  
ATOM   1338  O   LEU    90      -7.711 -83.610  81.703  1.00  1.00      1S   O  
ATOM   1339  CB  LEU    90      -9.280 -82.977  84.568  1.00  1.00      1S   C  
ATOM   1340  CG  LEU    90      -9.982 -84.270  84.097  1.00  1.00      1S   C  
ATOM   1341  CD1 LEU    90      -9.074 -85.506  84.240  1.00  1.00      1S   C  
ATOM   1342  CD2 LEU    90     -11.317 -84.432  84.840  1.00  1.00      1S   C  
ATOM   1343  HN  LEU    90      -7.893 -80.936  85.036  1.00  0.00      1S   H  
ATOM   1344  HA  LEU    90      -7.230 -83.442  84.104  1.00  0.00      1S   H  
ATOM   1345  HB1 LEU    90      -9.980 -82.126  84.431  1.00  0.00      1S   H  
ATOM   1346  HB2 LEU    90      -9.081 -83.065  85.660  1.00  0.00      1S   H  
ATOM   1347  HG  LEU    90     -10.236 -84.173  83.015  1.00  0.00      1S   H  
ATOM   1348 HD11 LEU    90      -8.676 -85.575  85.274  1.00  0.00      1S   H  
ATOM   1349 HD12 LEU    90      -8.216 -85.450  83.538  1.00  0.00      1S   H  
ATOM   1350 HD13 LEU    90      -9.639 -86.434  84.011  1.00  0.00      1S   H  
ATOM   1351 HD21 LEU    90     -12.025 -83.630  84.544  1.00  0.00      1S   H  
ATOM   1352 HD22 LEU    90     -11.153 -84.352  85.934  1.00  0.00      1S   H  
ATOM   1353 HD23 LEU    90     -11.775 -85.417  84.611  1.00  0.00      1S   H  
ATOM   1354  N   LEU    91      -8.785 -81.635  81.800  1.00  1.00      1S   N  
ATOM   1355  CA  LEU    91      -9.076 -81.570  80.388  1.00  1.00      1S   C  
ATOM   1356  C   LEU    91      -7.835 -81.524  79.517  1.00  1.00      1S   C  
ATOM   1357  O   LEU    91      -7.786 -82.200  78.489  1.00  1.00      1S   O  
ATOM   1358  CB  LEU    91      -9.958 -80.356  80.053  1.00  1.00      1S   C  
ATOM   1359  CG  LEU    91     -11.404 -80.418  80.578  1.00  1.00      1S   C  
ATOM   1360  CD1 LEU    91     -12.104 -79.102  80.208  1.00  1.00      1S   C  
ATOM   1361  CD2 LEU    91     -12.180 -81.619  80.006  1.00  1.00      1S   C  
ATOM   1362  HN  LEU    91      -9.108 -80.863  82.347  1.00  0.00      1S   H  
ATOM   1363  HA  LEU    91      -9.602 -82.474  80.124  1.00  0.00      1S   H  
ATOM   1364  HB1 LEU    91     -10.062 -80.286  78.954  1.00  0.00      1S   H  
ATOM   1365  HB2 LEU    91      -9.471 -79.427  80.422  1.00  0.00      1S   H  
ATOM   1366  HG  LEU    91     -11.394 -80.512  81.687  1.00  0.00      1S   H  
ATOM   1367 HD11 LEU    91     -11.910 -78.836  79.148  1.00  0.00      1S   H  
ATOM   1368 HD12 LEU    91     -11.732 -78.278  80.854  1.00  0.00      1S   H  
ATOM   1369 HD13 LEU    91     -13.200 -79.205  80.339  1.00  0.00      1S   H  
ATOM   1370 HD21 LEU    91     -11.749 -82.577  80.363  1.00  0.00      1S   H  
ATOM   1371 HD22 LEU    91     -12.146 -81.602  78.896  1.00  0.00      1S   H  
ATOM   1372 HD23 LEU    91     -13.242 -81.577  80.329  1.00  0.00      1S   H  
ATOM   1373  N   ILE    92      -6.789 -80.755  79.919  1.00  1.00      1S   N  
ATOM   1374  CA  ILE    92      -5.531 -80.681  79.197  1.00  1.00      1S   C  
ATOM   1375  C   ILE    92      -4.807 -82.008  79.248  1.00  1.00      1S   C  
ATOM   1376  O   ILE    92      -4.228 -82.423  78.253  1.00  1.00      1S   O  
ATOM   1377  CB  ILE    92      -4.611 -79.537  79.641  1.00  1.00      1S   C  
ATOM   1378  CG1 ILE    92      -3.440 -79.308  78.673  1.00  1.00      1S   C  
ATOM   1379  CG2 ILE    92      -4.097 -79.747  81.073  1.00  1.00      1S   C  
ATOM   1380  CD  ILE    92      -2.665 -78.032  79.004  1.00  1.00      1S   C  
ATOM   1381  HN  ILE    92      -6.847 -80.202  80.749  1.00  0.00      1S   H  
ATOM   1382  HA  ILE    92      -5.784 -80.491  78.162  1.00  0.00      1S   H  
ATOM   1383  HB  ILE    92      -5.217 -78.603  79.640  1.00  0.00      1S   H  
ATOM   1384 HG11 ILE    92      -3.818 -79.245  77.629  1.00  0.00      1S   H  
ATOM   1385 HG12 ILE    92      -2.752 -80.177  78.729  1.00  0.00      1S   H  
ATOM   1386 HG21 ILE    92      -3.500 -80.675  81.179  1.00  0.00      1S   H  
ATOM   1387 HG22 ILE    92      -4.981 -79.798  81.717  1.00  0.00      1S   H  
ATOM   1388 HG23 ILE    92      -3.483 -78.906  81.445  1.00  0.00      1S   H  
ATOM   1389  HD1 ILE    92      -2.496 -77.891  80.088  1.00  0.00      1S   H  
ATOM   1390  HD2 ILE    92      -3.199 -77.138  78.617  1.00  0.00      1S   H  
ATOM   1391  HD3 ILE    92      -1.665 -78.089  78.540  1.00  0.00      1S   H  
ATOM   1392  N   PHE    93      -4.854 -82.743  80.389  1.00  1.00      1S   N  
ATOM   1393  CA  PHE    93      -4.189 -84.019  80.543  1.00  1.00      1S   C  
ATOM   1394  C   PHE    93      -4.757 -85.041  79.616  1.00  1.00      1S   C  
ATOM   1395  O   PHE    93      -3.997 -85.756  78.971  1.00  1.00      1S   O  
ATOM   1396  CB  PHE    93      -4.262 -84.608  81.980  1.00  1.00      1S   C  
ATOM   1397  CG  PHE    93      -3.192 -83.985  82.811  1.00  1.00      1S   C  
ATOM   1398  CD1 PHE    93      -3.477 -83.151  83.900  1.00  1.00      1S   C  
ATOM   1399  CD2 PHE    93      -1.854 -84.220  82.470  1.00  1.00      1S   C  
ATOM   1400  CE1 PHE    93      -2.463 -82.404  84.498  1.00  1.00      1S   C  
ATOM   1401  CE2 PHE    93      -0.828 -83.538  83.114  1.00  1.00      1S   C  
ATOM   1402  CZ  PHE    93      -1.146 -82.604  84.085  1.00  1.00      1S   C  
ATOM   1403  HN  PHE    93      -5.332 -82.404  81.199  1.00  0.00      1S   H  
ATOM   1404  HA  PHE    93      -3.162 -83.882  80.237  1.00  0.00      1S   H  
ATOM   1405  HB1 PHE    93      -4.058 -85.699  81.988  1.00  0.00      1S   H  
ATOM   1406  HB2 PHE    93      -5.256 -84.417  82.434  1.00  0.00      1S   H  
ATOM   1407  HD1 PHE    93      -4.488 -83.062  84.259  1.00  0.00      1S   H  
ATOM   1408  HD2 PHE    93      -1.614 -84.900  81.668  1.00  0.00      1S   H  
ATOM   1409  HE1 PHE    93      -2.681 -81.693  85.276  1.00  0.00      1S   H  
ATOM   1410  HE2 PHE    93       0.203 -83.696  82.840  1.00  0.00      1S   H  
ATOM   1411  HZ  PHE    93      -0.339 -82.053  84.489  1.00  0.00      1S   H  
ATOM   1412  N   LEU    94      -6.103 -85.110  79.504  1.00  1.00      1S   N  
ATOM   1413  CA  LEU    94      -6.807 -86.097  78.710  1.00  1.00      1S   C  
ATOM   1414  C   LEU    94      -6.334 -86.135  77.274  1.00  1.00      1S   C  
ATOM   1415  O   LEU    94      -6.231 -87.212  76.689  1.00  1.00      1S   O  
ATOM   1416  CB  LEU    94      -8.340 -85.880  78.737  1.00  1.00      1S   C  
ATOM   1417  CG  LEU    94      -8.999 -86.156  80.112  1.00  1.00      1S   C  
ATOM   1418  CD1 LEU    94     -10.470 -85.700  80.124  1.00  1.00      1S   C  
ATOM   1419  CD2 LEU    94      -8.866 -87.622  80.563  1.00  1.00      1S   C  
ATOM   1420  HN  LEU    94      -6.684 -84.477  80.013  1.00  0.00      1S   H  
ATOM   1421  HA  LEU    94      -6.585 -87.062  79.136  1.00  0.00      1S   H  
ATOM   1422  HB1 LEU    94      -8.828 -86.548  77.994  1.00  0.00      1S   H  
ATOM   1423  HB2 LEU    94      -8.555 -84.829  78.443  1.00  0.00      1S   H  
ATOM   1424  HG  LEU    94      -8.470 -85.556  80.876  1.00  0.00      1S   H  
ATOM   1425 HD11 LEU    94     -11.063 -86.291  79.395  1.00  0.00      1S   H  
ATOM   1426 HD12 LEU    94     -10.542 -84.625  79.855  1.00  0.00      1S   H  
ATOM   1427 HD13 LEU    94     -10.907 -85.839  81.136  1.00  0.00      1S   H  
ATOM   1428 HD21 LEU    94      -7.801 -87.877  80.746  1.00  0.00      1S   H  
ATOM   1429 HD22 LEU    94      -9.271 -88.306  79.790  1.00  0.00      1S   H  
ATOM   1430 HD23 LEU    94      -9.424 -87.780  81.510  1.00  0.00      1S   H  
ATOM   1431  N   CYS    95      -5.992 -84.959  76.694  1.00  1.00      1S   N  
ATOM   1432  CA  CYS    95      -5.527 -84.853  75.330  1.00  1.00      1S   C  
ATOM   1433  C   CYS    95      -4.048 -85.165  75.140  1.00  1.00      1S   C  
ATOM   1434  O   CYS    95      -3.661 -85.540  74.037  1.00  1.00      1S   O  
ATOM   1435  CB  CYS    95      -5.880 -83.475  74.702  1.00  1.00      1S   C  
ATOM   1436  SG  CYS    95      -4.967 -82.035  75.349  1.00  1.00      1S   S  
ATOM   1437  HN  CYS    95      -6.073 -84.101  77.196  1.00  0.00      1S   H  
ATOM   1438  HA  CYS    95      -6.075 -85.588  74.754  1.00  0.00      1S   H  
ATOM   1439  HB1 CYS    95      -6.969 -83.310  74.860  1.00  0.00      1S   H  
ATOM   1440  HB2 CYS    95      -5.723 -83.539  73.604  1.00  0.00      1S   H  
ATOM   1441  HG1 CYS    95      -5.250 -82.276  76.622  1.00  0.00      1S   H  
ATOM   1442  N   MET    96      -3.190 -85.024  76.190  1.00  1.00      1S   N  
ATOM   1443  CA  MET    96      -1.739 -85.179  76.118  1.00  1.00      1S   C  
ATOM   1444  C   MET    96      -1.237 -86.464  75.484  1.00  1.00      1S   C  
ATOM   1445  O   MET    96      -0.378 -86.336  74.612  1.00  1.00      1S   O  
ATOM   1446  CB  MET    96      -1.003 -85.017  77.473  1.00  1.00      1S   C  
ATOM   1447  CG  MET    96      -1.104 -83.617  78.075  1.00  1.00      1S   C  
ATOM   1448  SD  MET    96      -0.184 -83.484  79.630  1.00  1.00      1S   S  
ATOM   1449  CE  MET    96      -0.896 -81.891  80.119  1.00  1.00      1S   C  
ATOM   1450  HN  MET    96      -3.534 -84.752  77.086  1.00  0.00      1S   H  
ATOM   1451  HA  MET    96      -1.393 -84.375  75.482  1.00  0.00      1S   H  
ATOM   1452  HB1 MET    96       0.079 -85.256  77.347  1.00  0.00      1S   H  
ATOM   1453  HB2 MET    96      -1.417 -85.719  78.224  1.00  0.00      1S   H  
ATOM   1454  HG1 MET    96      -2.172 -83.406  78.258  1.00  0.00      1S   H  
ATOM   1455  HG2 MET    96      -0.730 -82.869  77.343  1.00  0.00      1S   H  
ATOM   1456  HE1 MET    96      -1.883 -82.016  80.609  1.00  0.00      1S   H  
ATOM   1457  HE2 MET    96      -1.042 -81.249  79.231  1.00  0.00      1S   H  
ATOM   1458  HE3 MET    96      -0.228 -81.359  80.830  1.00  0.00      1S   H  
ATOM   1459  N   PRO    97      -1.676 -87.695  75.805  1.00  1.00      1S   N  
ATOM   1460  CA  PRO    97      -1.150 -88.894  75.171  1.00  1.00      1S   C  
ATOM   1461  C   PRO    97      -1.474 -88.941  73.701  1.00  1.00      1S   C  
ATOM   1462  O   PRO    97      -0.633 -89.382  72.928  1.00  1.00      1S   O  
ATOM   1463  CB  PRO    97      -1.839 -90.060  75.898  1.00  1.00      1S   C  
ATOM   1464  CG  PRO    97      -2.154 -89.497  77.283  1.00  1.00      1S   C  
ATOM   1465  CD  PRO    97      -2.486 -88.037  76.981  1.00  1.00      1S   C  
ATOM   1466  HA  PRO    97      -0.075 -88.898  75.291  1.00  0.00      1S   H  
ATOM   1467  HB1 PRO    97      -1.192 -90.959  75.947  1.00  0.00      1S   H  
ATOM   1468  HB2 PRO    97      -2.803 -90.328  75.410  1.00  0.00      1S   H  
ATOM   1469  HG1 PRO    97      -2.989 -90.025  77.785  1.00  0.00      1S   H  
ATOM   1470  HG2 PRO    97      -1.245 -89.546  77.922  1.00  0.00      1S   H  
ATOM   1471  HD1 PRO    97      -3.558 -87.914  76.719  1.00  0.00      1S   H  
ATOM   1472  HD2 PRO    97      -2.240 -87.424  77.868  1.00  0.00      1S   H  
ATOM   1473  N   LEU    98      -2.672 -88.474  73.294  1.00  1.00      1S   N  
ATOM   1474  CA  LEU    98      -3.111 -88.482  71.919  1.00  1.00      1S   C  
ATOM   1475  C   LEU    98      -2.318 -87.514  71.072  1.00  1.00      1S   C  
ATOM   1476  O   LEU    98      -1.951 -87.836  69.942  1.00  1.00      1S   O  
ATOM   1477  CB  LEU    98      -4.612 -88.131  71.813  1.00  1.00      1S   C  
ATOM   1478  CG  LEU    98      -5.543 -89.204  72.428  1.00  1.00      1S   C  
ATOM   1479  CD1 LEU    98      -7.007 -88.735  72.390  1.00  1.00      1S   C  
ATOM   1480  CD2 LEU    98      -5.389 -90.578  71.750  1.00  1.00      1S   C  
ATOM   1481  HN  LEU    98      -3.332 -88.122  73.953  1.00  0.00      1S   H  
ATOM   1482  HA  LEU    98      -2.937 -89.471  71.520  1.00  0.00      1S   H  
ATOM   1483  HB1 LEU    98      -4.896 -88.001  70.746  1.00  0.00      1S   H  
ATOM   1484  HB2 LEU    98      -4.797 -87.165  72.331  1.00  0.00      1S   H  
ATOM   1485  HG  LEU    98      -5.272 -89.331  73.502  1.00  0.00      1S   H  
ATOM   1486 HD11 LEU    98      -7.320 -88.552  71.340  1.00  0.00      1S   H  
ATOM   1487 HD12 LEU    98      -7.122 -87.793  72.968  1.00  0.00      1S   H  
ATOM   1488 HD13 LEU    98      -7.674 -89.505  72.831  1.00  0.00      1S   H  
ATOM   1489 HD21 LEU    98      -4.848 -91.287  72.409  1.00  0.00      1S   H  
ATOM   1490 HD22 LEU    98      -4.813 -90.485  70.809  1.00  0.00      1S   H  
ATOM   1491 HD23 LEU    98      -6.385 -91.007  71.507  1.00  0.00      1S   H  
ATOM   1492  N   ASP    99      -2.005 -86.314  71.617  1.00  1.00      1S   N  
ATOM   1493  CA  ASP    99      -1.232 -85.292  70.940  1.00  1.00      1S   C  
ATOM   1494  C   ASP    99       0.203 -85.735  70.777  1.00  1.00      1S   C  
ATOM   1495  O   ASP    99       0.838 -85.507  69.752  1.00  1.00      1S   O  
ATOM   1496  CB  ASP    99      -1.269 -83.951  71.722  1.00  1.00      1S   C  
ATOM   1497  CG  ASP    99      -0.803 -82.753  70.883  1.00  1.00      1S   C  
ATOM   1498  OD1 ASP    99      -0.989 -81.608  71.374  1.00  1.00      1S   O  
ATOM   1499  OD2 ASP    99      -0.273 -82.946  69.755  1.00  1.00      1S   O1-
ATOM   1500  HN  ASP    99      -2.321 -86.074  72.534  1.00  0.00      1S   H  
ATOM   1501  HA  ASP    99      -1.667 -85.159  69.959  1.00  0.00      1S   H  
ATOM   1502  HB1 ASP    99      -0.658 -84.016  72.646  1.00  0.00      1S   H  
ATOM   1503  HB2 ASP    99      -2.321 -83.758  72.028  1.00  0.00      1S   H  
ATOM   1504  N   LEU   100       0.751 -86.419  71.792  1.00  1.00      1S   N  
ATOM   1505  CA  LEU   100       2.094 -86.918  71.750  1.00  1.00      1S   C  
ATOM   1506  C   LEU   100       2.293 -87.971  70.692  1.00  1.00      1S   C  
ATOM   1507  O   LEU   100       3.314 -87.984  70.011  1.00  1.00      1S   O  
ATOM   1508  CB  LEU   100       2.420 -87.556  73.087  1.00  1.00      1S   C  
ATOM   1509  CG  LEU   100       3.808 -88.182  73.153  1.00  1.00      1S   C  
ATOM   1510  CD1 LEU   100       4.923 -87.163  72.856  1.00  1.00      1S   C  
ATOM   1511  CD2 LEU   100       3.886 -88.808  74.530  1.00  1.00      1S   C  
ATOM   1512  HN  LEU   100       0.250 -86.591  72.639  1.00  0.00      1S   H  
ATOM   1513  HA  LEU   100       2.759 -86.089  71.553  1.00  0.00      1S   H  
ATOM   1514  HB1 LEU   100       1.668 -88.346  73.314  1.00  0.00      1S   H  
ATOM   1515  HB2 LEU   100       2.336 -86.786  73.888  1.00  0.00      1S   H  
ATOM   1516  HG  LEU   100       3.894 -89.013  72.414  1.00  0.00      1S   H  
ATOM   1517 HD11 LEU   100       4.693 -86.214  73.383  1.00  0.00      1S   H  
ATOM   1518 HD12 LEU   100       4.983 -86.939  71.770  1.00  0.00      1S   H  
ATOM   1519 HD13 LEU   100       5.912 -87.541  73.188  1.00  0.00      1S   H  
ATOM   1520 HD21 LEU   100       2.898 -89.164  74.886  1.00  0.00      1S   H  
ATOM   1521 HD22 LEU   100       4.285 -88.066  75.252  1.00  0.00      1S   H  
ATOM   1522 HD23 LEU   100       4.541 -89.691  74.465  1.00  0.00      1S   H  
ATOM   1523  N   VAL   101       1.303 -88.874  70.524  1.00  1.00      1S   N  
ATOM   1524  CA  VAL   101       1.323 -89.919  69.525  1.00  1.00      1S   C  
ATOM   1525  C   VAL   101       1.324 -89.309  68.143  1.00  1.00      1S   C  
ATOM   1526  O   VAL   101       2.033 -89.774  67.255  1.00  1.00      1S   O  
ATOM   1527  CB  VAL   101       0.148 -90.871  69.697  1.00  1.00      1S   C  
ATOM   1528  CG1 VAL   101       0.047 -91.856  68.524  1.00  1.00      1S   C  
ATOM   1529  CG2 VAL   101       0.326 -91.673  70.996  1.00  1.00      1S   C  
ATOM   1530  HN  VAL   101       0.495 -88.856  71.110  1.00  0.00      1S   H  
ATOM   1531  HA  VAL   101       2.245 -90.472  69.640  1.00  0.00      1S   H  
ATOM   1532  HB  VAL   101      -0.799 -90.287  69.761  1.00  0.00      1S   H  
ATOM   1533 HG11 VAL   101       1.044 -92.037  68.066  1.00  0.00      1S   H  
ATOM   1534 HG12 VAL   101      -0.650 -91.442  67.768  1.00  0.00      1S   H  
ATOM   1535 HG13 VAL   101      -0.354 -92.833  68.864  1.00  0.00      1S   H  
ATOM   1536 HG21 VAL   101       0.553 -91.023  71.859  1.00  0.00      1S   H  
ATOM   1537 HG22 VAL   101       1.161 -92.396  70.888  1.00  0.00      1S   H  
ATOM   1538 HG23 VAL   101      -0.607 -92.238  71.212  1.00  0.00      1S   H  
ATOM   1539  N   ARG   102       0.574 -88.204  67.946  1.00  1.00      1S   N  
ATOM   1540  CA  ARG   102       0.576 -87.457  66.714  1.00  1.00      1S   C  
ATOM   1541  C   ARG   102       1.952 -86.914  66.408  1.00  1.00      1S   C  
ATOM   1542  O   ARG   102       2.479 -87.105  65.321  1.00  1.00      1S   O  
ATOM   1543  CB  ARG   102      -0.405 -86.284  66.793  1.00  1.00      1S   C  
ATOM   1544  CG  ARG   102      -0.478 -85.441  65.516  1.00  1.00      1S   C  
ATOM   1545  CD  ARG   102      -1.232 -84.148  65.776  1.00  1.00      1S   C  
ATOM   1546  NE  ARG   102      -0.459 -83.291  66.715  1.00  1.00      1S   N  
ATOM   1547  CZ  ARG   102       0.476 -82.396  66.303  1.00  1.00      1S   C  
ATOM   1548  NH1 ARG   102       0.995 -81.547  67.226  1.00  1.00      1S   N1+
ATOM   1549  NH2 ARG   102       0.859 -82.319  65.003  1.00  1.00      1S   N  
ATOM   1550  HN  ARG   102       0.007 -87.829  68.678  1.00  0.00      1S   H  
ATOM   1551  HA  ARG   102       0.281 -88.123  65.916  1.00  0.00      1S   H  
ATOM   1552  HB1 ARG   102      -0.112 -85.627  67.636  1.00  0.00      1S   H  
ATOM   1553  HB2 ARG   102      -1.422 -86.670  67.028  1.00  0.00      1S   H  
ATOM   1554  HG1 ARG   102      -0.998 -86.028  64.728  1.00  0.00      1S   H  
ATOM   1555  HG2 ARG   102       0.534 -85.186  65.135  1.00  0.00      1S   H  
ATOM   1556  HD1 ARG   102      -2.171 -84.362  66.318  1.00  0.00      1S   H  
ATOM   1557  HD2 ARG   102      -1.456 -83.599  64.835  1.00  0.00      1S   H  
ATOM   1558  HE  ARG   102      -0.700 -83.299  67.690  1.00  0.00      1S   H  
ATOM   1559 HH11 ARG   102       0.739 -81.663  68.189  1.00  0.00      1S   H  
ATOM   1560 HH12 ARG   102       1.676 -80.870  66.957  1.00  0.00      1S   H  
ATOM   1561 HH21 ARG   102       0.451 -82.942  64.338  1.00  0.00      1S   H  
ATOM   1562 HH22 ARG   102       1.551 -81.659  64.723  1.00  0.00      1S   H  
ATOM   1563  N   LEU   103       2.608 -86.257  67.381  1.00  1.00      1S   N  
ATOM   1564  CA  LEU   103       3.940 -85.731  67.205  1.00  1.00      1S   C  
ATOM   1565  C   LEU   103       4.953 -86.811  66.938  1.00  1.00      1S   C  
ATOM   1566  O   LEU   103       5.871 -86.606  66.146  1.00  1.00      1S   O  
ATOM   1567  CB  LEU   103       4.387 -84.956  68.457  1.00  1.00      1S   C  
ATOM   1568  CG  LEU   103       3.611 -83.639  68.648  1.00  1.00      1S   C  
ATOM   1569  CD1 LEU   103       3.886 -83.044  70.037  1.00  1.00      1S   C  
ATOM   1570  CD2 LEU   103       3.955 -82.637  67.530  1.00  1.00      1S   C  
ATOM   1571  HN  LEU   103       2.195 -86.106  68.278  1.00  0.00      1S   H  
ATOM   1572  HA  LEU   103       3.931 -85.080  66.342  1.00  0.00      1S   H  
ATOM   1573  HB1 LEU   103       5.469 -84.705  68.393  1.00  0.00      1S   H  
ATOM   1574  HB2 LEU   103       4.238 -85.599  69.353  1.00  0.00      1S   H  
ATOM   1575  HG  LEU   103       2.519 -83.856  68.596  1.00  0.00      1S   H  
ATOM   1576 HD11 LEU   103       4.963 -82.798  70.142  1.00  0.00      1S   H  
ATOM   1577 HD12 LEU   103       3.606 -83.773  70.828  1.00  0.00      1S   H  
ATOM   1578 HD13 LEU   103       3.289 -82.119  70.183  1.00  0.00      1S   H  
ATOM   1579 HD21 LEU   103       3.533 -82.973  66.559  1.00  0.00      1S   H  
ATOM   1580 HD22 LEU   103       5.054 -82.534  67.424  1.00  0.00      1S   H  
ATOM   1581 HD23 LEU   103       3.534 -81.639  67.769  1.00  0.00      1S   H  
ATOM   1582  N   TRP   104       4.781 -88.001  67.569  1.00  1.00      1S   N  
ATOM   1583  CA  TRP   104       5.681 -89.126  67.446  1.00  1.00      1S   C  
ATOM   1584  C   TRP   104       5.717 -89.621  66.035  1.00  1.00      1S   C  
ATOM   1585  O   TRP   104       6.767 -89.893  65.457  1.00  1.00      1S   O  
ATOM   1586  CB  TRP   104       5.375 -90.315  68.397  1.00  1.00      1S   C  
ATOM   1587  CG  TRP   104       6.375 -91.474  68.291  1.00  1.00      1S   C  
ATOM   1588  CD1 TRP   104       7.618 -91.595  68.844  1.00  1.00      1S   C  
ATOM   1589  CD2 TRP   104       6.200 -92.641  67.465  1.00  1.00      1S   C  
ATOM   1590  CE2 TRP   104       7.385 -93.399  67.551  1.00  1.00      1S   C  
ATOM   1591  CE3 TRP   104       5.138 -93.074  66.691  1.00  1.00      1S   C  
ATOM   1592  NE1 TRP   104       8.242 -92.733  68.393  1.00  1.00      1S   N  
ATOM   1593  CZ2 TRP   104       7.518 -94.602  66.864  1.00  1.00      1S   C  
ATOM   1594  CZ3 TRP   104       5.265 -94.280  65.987  1.00  1.00      1S   C  
ATOM   1595  CH2 TRP   104       6.441 -95.038  66.077  1.00  1.00      1S   C  
ATOM   1596  HN  TRP   104       4.013 -88.132  68.196  1.00  0.00      1S   H  
ATOM   1597  HA  TRP   104       6.645 -88.759  67.703  1.00  0.00      1S   H  
ATOM   1598  HB1 TRP   104       4.347 -90.690  68.201  1.00  0.00      1S   H  
ATOM   1599  HB2 TRP   104       5.403 -89.929  69.439  1.00  0.00      1S   H  
ATOM   1600  HD1 TRP   104       8.029 -90.945  69.591  1.00  0.00      1S   H  
ATOM   1601  HE1 TRP   104       9.145 -93.020  68.624  1.00  0.00      1S   H  
ATOM   1602  HE3 TRP   104       4.229 -92.512  66.664  1.00  0.00      1S   H  
ATOM   1603  HZ2 TRP   104       8.414 -95.199  66.934  1.00  0.00      1S   H  
ATOM   1604  HZ3 TRP   104       4.446 -94.635  65.379  1.00  0.00      1S   H  
ATOM   1605  HH2 TRP   104       6.515 -95.973  65.542  1.00  0.00      1S   H  
ATOM   1606  N   GLN   105       4.527 -89.736  65.448  1.00  1.00      1S   N  
ATOM   1607  CA  GLN   105       4.382 -90.277  64.142  1.00  1.00      1S   C  
ATOM   1608  C   GLN   105       4.654 -89.217  63.078  1.00  1.00      1S   C  
ATOM   1609  O   GLN   105       4.756 -89.596  61.913  1.00  1.00      1S   O  
ATOM   1610  CB  GLN   105       2.950 -90.782  64.005  1.00  1.00      1S   C  
ATOM   1611  CG  GLN   105       2.443 -91.975  64.816  1.00  1.00      1S   C  
ATOM   1612  CD  GLN   105       0.960 -92.182  64.478  1.00  1.00      1S   C  
ATOM   1613  NE2 GLN   105       0.067 -91.775  65.421  1.00  1.00      1S   N  
ATOM   1614  OE1 GLN   105       0.606 -92.669  63.400  1.00  1.00      1S   O  
ATOM   1615  HN  GLN   105       3.685 -89.481  65.920  1.00  0.00      1S   H  
ATOM   1616  HA  GLN   105       5.073 -91.096  63.998  1.00  0.00      1S   H  
ATOM   1617  HB1 GLN   105       2.761 -91.021  62.933  1.00  0.00      1S   H  
ATOM   1618  HB2 GLN   105       2.327 -89.925  64.358  1.00  0.00      1S   H  
ATOM   1619  HG1 GLN   105       2.547 -91.770  65.900  1.00  0.00      1S   H  
ATOM   1620  HG2 GLN   105       3.010 -92.891  64.554  1.00  0.00      1S   H  
ATOM   1621 HE21 GLN   105      -0.908 -91.935  65.283  1.00  0.00      1S   H  
ATOM   1622 HE22 GLN   105       0.400 -91.369  66.273  1.00  0.00      1S   H  
ATOM   1623  N   TYR   106       4.778 -87.911  63.479  1.00  1.00      1S   N  
ATOM   1624  CA  TYR   106       5.309 -86.777  62.732  1.00  1.00      1S   C  
ATOM   1625  C   TYR   106       4.284 -85.677  62.741  1.00  1.00      1S   C  
ATOM   1626  O   TYR   106       4.555 -84.572  63.204  1.00  1.00      1S   O  
ATOM   1627  CB  TYR   106       5.765 -87.071  61.261  1.00  1.00      1S   C  
ATOM   1628  CG  TYR   106       6.397 -85.937  60.504  1.00  1.00      1S   C  
ATOM   1629  CD1 TYR   106       7.363 -85.101  61.084  1.00  1.00      1S   C  
ATOM   1630  CD2 TYR   106       6.039 -85.736  59.160  1.00  1.00      1S   C  
ATOM   1631  CE1 TYR   106       7.892 -84.029  60.356  1.00  1.00      1S   C  
ATOM   1632  CE2 TYR   106       6.605 -84.700  58.413  1.00  1.00      1S   C  
ATOM   1633  CZ  TYR   106       7.504 -83.822  59.022  1.00  1.00      1S   C  
ATOM   1634  OH  TYR   106       7.979 -82.719  58.284  1.00  1.00      1S   O  
ATOM   1635  HN  TYR   106       4.571 -87.684  64.429  1.00  0.00      1S   H  
ATOM   1636  HA  TYR   106       6.158 -86.429  63.301  1.00  0.00      1S   H  
ATOM   1637  HB1 TYR   106       4.890 -87.430  60.676  1.00  0.00      1S   H  
ATOM   1638  HB2 TYR   106       6.522 -87.882  61.285  1.00  0.00      1S   H  
ATOM   1639  HD1 TYR   106       7.690 -85.266  62.099  1.00  0.00      1S   H  
ATOM   1640  HD2 TYR   106       5.305 -86.383  58.701  1.00  0.00      1S   H  
ATOM   1641  HE1 TYR   106       8.602 -83.371  60.832  1.00  0.00      1S   H  
ATOM   1642  HE2 TYR   106       6.292 -84.537  57.392  1.00  0.00      1S   H  
ATOM   1643  HH  TYR   106       7.958 -82.943  57.350  1.00  0.00      1S   H  
ATOM   1644  N   ARG   107       3.101 -86.012  62.198  1.00  1.00      1S   N  
ATOM   1645  CA  ARG   107       2.133 -85.201  61.505  1.00  1.00      1S   C  
ATOM   1646  C   ARG   107       1.131 -86.192  60.876  1.00  1.00      1S   C  
ATOM   1647  O   ARG   107       0.980 -86.136  59.659  1.00  1.00      1S   O  
ATOM   1648  CB  ARG   107       2.806 -84.370  60.362  1.00  1.00      1S   C  
ATOM   1649  CG  ARG   107       3.404 -83.009  60.774  1.00  1.00      1S   C  
ATOM   1650  CD  ARG   107       4.294 -82.345  59.717  1.00  1.00      1S   C  
ATOM   1651  NE  ARG   107       3.469 -81.971  58.548  1.00  1.00      1S   N  
ATOM   1652  CZ  ARG   107       2.679 -80.866  58.537  1.00  1.00      1S   C  
ATOM   1653  NH1 ARG   107       1.945 -80.611  57.434  1.00  1.00      1S   N1+
ATOM   1654  NH2 ARG   107       2.607 -80.025  59.598  1.00  1.00      1S   N  
ATOM   1655  HN  ARG   107       2.841 -86.973  62.239  1.00  0.00      1S   H  
ATOM   1656  HA  ARG   107       1.607 -84.559  62.197  1.00  0.00      1S   H  
ATOM   1657  HB1 ARG   107       2.064 -84.106  59.583  1.00  0.00      1S   H  
ATOM   1658  HB2 ARG   107       3.590 -85.005  59.897  1.00  0.00      1S   H  
ATOM   1659  HG1 ARG   107       4.054 -83.099  61.658  1.00  0.00      1S   H  
ATOM   1660  HG2 ARG   107       2.567 -82.336  61.055  1.00  0.00      1S   H  
ATOM   1661  HD1 ARG   107       5.062 -83.046  59.363  1.00  0.00      1S   H  
ATOM   1662  HD2 ARG   107       4.801 -81.440  60.113  1.00  0.00      1S   H  
ATOM   1663  HE  ARG   107       3.437 -82.578  57.750  1.00  0.00      1S   H  
ATOM   1664 HH11 ARG   107       1.927 -81.283  56.693  1.00  0.00      1S   H  
ATOM   1665 HH12 ARG   107       1.447 -79.746  57.345  1.00  0.00      1S   H  
ATOM   1666 HH21 ARG   107       3.136 -80.230  60.419  1.00  0.00      1S   H  
ATOM   1667 HH22 ARG   107       1.985 -79.245  59.568  1.00  0.00      1S   H  
ATOM   1668  N   PRO   108       0.373 -87.099  61.531  1.00  1.00      1S   N  
ATOM   1669  CA  PRO   108      -0.360 -88.098  60.776  1.00  1.00      1S   C  
ATOM   1670  C   PRO   108      -1.649 -88.081  61.520  1.00  1.00      1S   C  
ATOM   1671  O   PRO   108      -2.063 -89.095  62.076  1.00  1.00      1S   O  
ATOM   1672  CB  PRO   108       0.388 -89.396  61.050  1.00  1.00      1S   C  
ATOM   1673  CG  PRO   108       1.082 -89.100  62.372  1.00  1.00      1S   C  
ATOM   1674  CD  PRO   108       0.682 -87.710  62.826  1.00  1.00      1S   C  
ATOM   1675  HA  PRO   108      -0.555 -87.871  59.738  1.00  0.00      1S   H  
ATOM   1676  HB1 PRO   108       1.146 -89.599  60.264  1.00  0.00      1S   H  
ATOM   1677  HB2 PRO   108      -0.264 -90.292  61.134  1.00  0.00      1S   H  
ATOM   1678  HG1 PRO   108       0.763 -89.853  63.119  1.00  0.00      1S   H  
ATOM   1679  HG2 PRO   108       2.175 -89.103  62.180  1.00  0.00      1S   H  
ATOM   1680  HD1 PRO   108      -0.220 -87.774  63.476  1.00  0.00      1S   H  
ATOM   1681  HD2 PRO   108       1.438 -87.166  63.389  1.00  0.00      1S   H  
ATOM   1682  N   TRP   109      -2.250 -86.884  61.627  1.00  1.00      1S   N  
ATOM   1683  CA  TRP   109      -3.452 -86.675  62.379  1.00  1.00      1S   C  
ATOM   1684  C   TRP   109      -4.549 -87.546  61.809  1.00  1.00      1S   C  
ATOM   1685  O   TRP   109      -4.791 -87.522  60.606  1.00  1.00      1S   O  
ATOM   1686  CB  TRP   109      -3.860 -85.190  62.304  1.00  1.00      1S   C  
ATOM   1687  CG  TRP   109      -5.200 -84.896  62.906  1.00  1.00      1S   C  
ATOM   1688  CD1 TRP   109      -6.406 -84.882  62.280  1.00  1.00      1S   C  
ATOM   1689  CD2 TRP   109      -5.464 -84.767  64.302  1.00  1.00      1S   C  
ATOM   1690  CE2 TRP   109      -6.846 -84.601  64.436  1.00  1.00      1S   C  
ATOM   1691  CE3 TRP   109      -4.637 -84.820  65.409  1.00  1.00      1S   C  
ATOM   1692  NE1 TRP   109      -7.400 -84.673  63.192  1.00  1.00      1S   N  
ATOM   1693  CZ2 TRP   109      -7.421 -84.461  65.675  1.00  1.00      1S   C  
ATOM   1694  CZ3 TRP   109      -5.208 -84.642  66.678  1.00  1.00      1S   C  
ATOM   1695  CH2 TRP   109      -6.595 -84.478  66.795  1.00  1.00      1S   C  
ATOM   1696  HN  TRP   109      -1.848 -86.071  61.209  1.00  0.00      1S   H  
ATOM   1697  HA  TRP   109      -3.261 -86.956  63.406  1.00  0.00      1S   H  
ATOM   1698  HB1 TRP   109      -3.900 -84.883  61.237  1.00  0.00      1S   H  
ATOM   1699  HB2 TRP   109      -3.085 -84.571  62.807  1.00  0.00      1S   H  
ATOM   1700  HD1 TRP   109      -6.553 -85.078  61.230  1.00  0.00      1S   H  
ATOM   1701  HE1 TRP   109      -8.357 -84.613  63.005  1.00  0.00      1S   H  
ATOM   1702  HE3 TRP   109      -3.615 -85.102  65.285  1.00  0.00      1S   H  
ATOM   1703  HZ2 TRP   109      -8.488 -84.450  65.793  1.00  0.00      1S   H  
ATOM   1704  HZ3 TRP   109      -4.594 -84.703  67.564  1.00  0.00      1S   H  
ATOM   1705  HH2 TRP   109      -7.078 -84.438  67.745  1.00  0.00      1S   H  
ATOM   1706  N   ASN   110      -5.199 -88.359  62.674  1.00  1.00      1S   N  
ATOM   1707  CA  ASN   110      -6.129 -89.367  62.211  1.00  1.00      1S   C  
ATOM   1708  C   ASN   110      -7.433 -89.311  62.953  1.00  1.00      1S   C  
ATOM   1709  O   ASN   110      -8.419 -89.895  62.508  1.00  1.00      1S   O  
ATOM   1710  CB  ASN   110      -5.558 -90.795  62.379  1.00  1.00      1S   C  
ATOM   1711  CG  ASN   110      -4.423 -91.010  61.372  1.00  1.00      1S   C  
ATOM   1712  ND2 ASN   110      -3.330 -91.688  61.827  1.00  1.00      1S   N  
ATOM   1713  OD1 ASN   110      -4.515 -90.598  60.211  1.00  1.00      1S   O  
ATOM   1714  HN  ASN   110      -4.979 -88.364  63.646  1.00  0.00      1S   H  
ATOM   1715  HA  ASN   110      -6.382 -89.189  61.174  1.00  0.00      1S   H  
ATOM   1716  HB1 ASN   110      -6.341 -91.555  62.168  1.00  0.00      1S   H  
ATOM   1717  HB2 ASN   110      -5.192 -90.934  63.418  1.00  0.00      1S   H  
ATOM   1718 HD21 ASN   110      -2.546 -91.804  61.219  1.00  0.00      1S   H  
ATOM   1719 HD22 ASN   110      -3.280 -91.977  62.781  1.00  0.00      1S   H  
ATOM   1720  N   PHE   111      -7.486 -88.590  64.095  1.00  1.00      1S   N  
ATOM   1721  CA  PHE   111      -8.646 -88.502  64.958  1.00  1.00      1S   C  
ATOM   1722  C   PHE   111      -9.780 -87.768  64.255  1.00  1.00      1S   C  
ATOM   1723  O   PHE   111     -10.958 -87.974  64.542  1.00  1.00      1S   O  
ATOM   1724  CB  PHE   111      -8.278 -87.762  66.263  1.00  1.00      1S   C  
ATOM   1725  CG  PHE   111      -7.115 -88.386  66.972  1.00  1.00      1S   C  
ATOM   1726  CD1 PHE   111      -5.814 -87.925  66.723  1.00  1.00      1S   C  
ATOM   1727  CD2 PHE   111      -7.304 -89.426  67.893  1.00  1.00      1S   C  
ATOM   1728  CE1 PHE   111      -4.715 -88.468  67.393  1.00  1.00      1S   C  
ATOM   1729  CE2 PHE   111      -6.203 -90.007  68.531  1.00  1.00      1S   C  
ATOM   1730  CZ  PHE   111      -4.910 -89.520  68.292  1.00  1.00      1S   C  
ATOM   1731  HN  PHE   111      -6.686 -88.102  64.431  1.00  0.00      1S   H  
ATOM   1732  HA  PHE   111      -8.977 -89.506  65.187  1.00  0.00      1S   H  
ATOM   1733  HB1 PHE   111      -9.111 -87.730  66.975  1.00  0.00      1S   H  
ATOM   1734  HB2 PHE   111      -8.007 -86.725  66.031  1.00  0.00      1S   H  
ATOM   1735  HD1 PHE   111      -5.666 -87.153  65.991  1.00  0.00      1S   H  
ATOM   1736  HD2 PHE   111      -8.299 -89.792  68.098  1.00  0.00      1S   H  
ATOM   1737  HE1 PHE   111      -3.722 -88.087  67.205  1.00  0.00      1S   H  
ATOM   1738  HE2 PHE   111      -6.361 -90.837  69.201  1.00  0.00      1S   H  
ATOM   1739  HZ  PHE   111      -4.059 -89.956  68.795  1.00  0.00      1S   H  
ATOM   1740  N   GLY   112      -9.425 -86.917  63.268  1.00  1.00      1S   N  
ATOM   1741  CA  GLY   112     -10.340 -86.274  62.357  1.00  1.00      1S   C  
ATOM   1742  C   GLY   112     -10.737 -84.934  62.890  1.00  1.00      1S   C  
ATOM   1743  O   GLY   112     -10.341 -84.540  63.984  1.00  1.00      1S   O  
ATOM   1744  HN  GLY   112      -8.458 -86.758  63.081  1.00  0.00      1S   H  
ATOM   1745  HA1 GLY   112     -11.218 -86.889  62.222  1.00  0.00      1S   H  
ATOM   1746  HA2 GLY   112      -9.786 -86.111  61.443  1.00  0.00      1S   H  
ATOM   1747  N   ASP   113     -11.528 -84.186  62.092  1.00  1.00      1S   N  
ATOM   1748  CA  ASP   113     -11.804 -82.783  62.282  1.00  1.00      1S   C  
ATOM   1749  C   ASP   113     -12.481 -82.451  63.591  1.00  1.00      1S   C  
ATOM   1750  O   ASP   113     -12.109 -81.487  64.247  1.00  1.00      1S   O  
ATOM   1751  CB  ASP   113     -12.616 -82.249  61.077  1.00  1.00      1S   C  
ATOM   1752  CG  ASP   113     -12.899 -80.754  61.183  1.00  1.00      1S   C  
ATOM   1753  OD1 ASP   113     -11.916 -79.980  61.301  1.00  1.00      1S   O  
ATOM   1754  OD2 ASP   113     -14.103 -80.385  61.171  1.00  1.00      1S   O1-
ATOM   1755  HN  ASP   113     -11.877 -84.558  61.236  1.00  0.00      1S   H  
ATOM   1756  HA  ASP   113     -10.852 -82.280  62.303  1.00  0.00      1S   H  
ATOM   1757  HB1 ASP   113     -13.575 -82.802  60.994  1.00  0.00      1S   H  
ATOM   1758  HB2 ASP   113     -12.030 -82.424  60.148  1.00  0.00      1S   H  
ATOM   1759  N   LEU   114     -13.489 -83.226  64.028  1.00  1.00      1S   N  
ATOM   1760  CA  LEU   114     -14.211 -82.908  65.240  1.00  1.00      1S   C  
ATOM   1761  C   LEU   114     -13.345 -83.015  66.476  1.00  1.00      1S   C  
ATOM   1762  O   LEU   114     -13.379 -82.134  67.329  1.00  1.00      1S   O  
ATOM   1763  CB  LEU   114     -15.443 -83.814  65.406  1.00  1.00      1S   C  
ATOM   1764  CG  LEU   114     -16.299 -83.522  66.659  1.00  1.00      1S   C  
ATOM   1765  CD1 LEU   114     -16.817 -82.070  66.695  1.00  1.00      1S   C  
ATOM   1766  CD2 LEU   114     -17.452 -84.532  66.757  1.00  1.00      1S   C  
ATOM   1767  HN  LEU   114     -13.813 -84.009  63.505  1.00  0.00      1S   H  
ATOM   1768  HA  LEU   114     -14.537 -81.880  65.153  1.00  0.00      1S   H  
ATOM   1769  HB1 LEU   114     -15.113 -84.875  65.431  1.00  0.00      1S   H  
ATOM   1770  HB2 LEU   114     -16.086 -83.686  64.506  1.00  0.00      1S   H  
ATOM   1771  HG  LEU   114     -15.664 -83.673  67.563  1.00  0.00      1S   H  
ATOM   1772 HD11 LEU   114     -17.365 -81.834  65.759  1.00  0.00      1S   H  
ATOM   1773 HD12 LEU   114     -15.978 -81.352  66.808  1.00  0.00      1S   H  
ATOM   1774 HD13 LEU   114     -17.506 -81.932  67.555  1.00  0.00      1S   H  
ATOM   1775 HD21 LEU   114     -17.052 -85.568  66.771  1.00  0.00      1S   H  
ATOM   1776 HD22 LEU   114     -18.132 -84.425  65.885  1.00  0.00      1S   H  
ATOM   1777 HD23 LEU   114     -18.033 -84.363  67.688  1.00  0.00      1S   H  
ATOM   1778  N   LEU   115     -12.515 -84.077  66.584  1.00  1.00      1S   N  
ATOM   1779  CA  LEU   115     -11.607 -84.272  67.697  1.00  1.00      1S   C  
ATOM   1780  C   LEU   115     -10.514 -83.236  67.708  1.00  1.00      1S   C  
ATOM   1781  O   LEU   115     -10.025 -82.850  68.765  1.00  1.00      1S   O  
ATOM   1782  CB  LEU   115     -10.959 -85.675  67.668  1.00  1.00      1S   C  
ATOM   1783  CG  LEU   115     -11.940 -86.807  68.065  1.00  1.00      1S   C  
ATOM   1784  CD1 LEU   115     -11.352 -88.216  67.900  1.00  1.00      1S   C  
ATOM   1785  CD2 LEU   115     -12.404 -86.666  69.522  1.00  1.00      1S   C  
ATOM   1786  HN  LEU   115     -12.489 -84.782  65.880  1.00  0.00      1S   H  
ATOM   1787  HA  LEU   115     -12.167 -84.141  68.610  1.00  0.00      1S   H  
ATOM   1788  HB1 LEU   115     -10.097 -85.712  68.371  1.00  0.00      1S   H  
ATOM   1789  HB2 LEU   115     -10.569 -85.863  66.643  1.00  0.00      1S   H  
ATOM   1790  HG  LEU   115     -12.831 -86.740  67.399  1.00  0.00      1S   H  
ATOM   1791 HD11 LEU   115     -10.452 -88.331  68.541  1.00  0.00      1S   H  
ATOM   1792 HD12 LEU   115     -11.071 -88.405  66.849  1.00  0.00      1S   H  
ATOM   1793 HD13 LEU   115     -12.095 -88.986  68.194  1.00  0.00      1S   H  
ATOM   1794 HD21 LEU   115     -13.052 -85.781  69.646  1.00  0.00      1S   H  
ATOM   1795 HD22 LEU   115     -11.525 -86.567  70.194  1.00  0.00      1S   H  
ATOM   1796 HD23 LEU   115     -12.984 -87.563  69.825  1.00  0.00      1S   H  
ATOM   1797  N   CYS   116     -10.142 -82.730  66.516  1.00  1.00      1S   N  
ATOM   1798  CA  CYS   116      -9.169 -81.687  66.313  1.00  1.00      1S   C  
ATOM   1799  C   CYS   116      -9.672 -80.409  66.922  1.00  1.00      1S   C  
ATOM   1800  O   CYS   116      -8.962 -79.747  67.676  1.00  1.00      1S   O  
ATOM   1801  CB  CYS   116      -8.939 -81.513  64.793  1.00  1.00      1S   C  
ATOM   1802  SG  CYS   116      -7.764 -80.255  64.335  1.00  1.00      1S   S  
ATOM   1803  HN  CYS   116     -10.544 -83.089  65.676  1.00  0.00      1S   H  
ATOM   1804  HA  CYS   116      -8.252 -81.968  66.812  1.00  0.00      1S   H  
ATOM   1805  HB1 CYS   116      -9.885 -81.262  64.294  1.00  0.00      1S   H  
ATOM   1806  HB2 CYS   116      -8.605 -82.482  64.371  1.00  0.00      1S   H  
ATOM   1807  HG1 CYS   116      -8.153 -80.107  63.078  1.00  0.00      1S   H  
ATOM   1808  N   LYS   117     -10.947 -80.074  66.636  1.00  1.00      1S   N  
ATOM   1809  CA  LYS   117     -11.629 -78.930  67.181  1.00  1.00      1S   C  
ATOM   1810  C   LYS   117     -11.726 -79.030  68.673  1.00  1.00      1S   C  
ATOM   1811  O   LYS   117     -11.499 -78.046  69.372  1.00  1.00      1S   O  
ATOM   1812  CB  LYS   117     -13.054 -78.804  66.626  1.00  1.00      1S   C  
ATOM   1813  CG  LYS   117     -13.085 -78.462  65.140  1.00  1.00      1S   C  
ATOM   1814  CD  LYS   117     -14.518 -78.340  64.618  1.00  1.00      1S   C  
ATOM   1815  CE  LYS   117     -14.537 -77.843  63.176  1.00  1.00      1S   C  
ATOM   1816  NZ  LYS   117     -15.909 -77.876  62.629  1.00  1.00      1S   N1+
ATOM   1817  HN  LYS   117     -11.495 -80.642  66.022  1.00  0.00      1S   H  
ATOM   1818  HA  LYS   117     -11.063 -78.045  66.931  1.00  0.00      1S   H  
ATOM   1819  HB1 LYS   117     -13.582 -77.978  67.149  1.00  0.00      1S   H  
ATOM   1820  HB2 LYS   117     -13.623 -79.743  66.799  1.00  0.00      1S   H  
ATOM   1821  HG1 LYS   117     -12.543 -79.221  64.544  1.00  0.00      1S   H  
ATOM   1822  HG2 LYS   117     -12.554 -77.496  64.990  1.00  0.00      1S   H  
ATOM   1823  HD1 LYS   117     -15.078 -77.623  65.261  1.00  0.00      1S   H  
ATOM   1824  HD2 LYS   117     -15.011 -79.335  64.699  1.00  0.00      1S   H  
ATOM   1825  HE1 LYS   117     -13.895 -78.487  62.545  1.00  0.00      1S   H  
ATOM   1826  HE2 LYS   117     -14.160 -76.800  63.115  1.00  0.00      1S   H  
ATOM   1827  HZ1 LYS   117     -16.536 -77.313  63.238  1.00  0.00      1S   H  
ATOM   1828  HZ2 LYS   117     -16.240 -78.861  62.597  1.00  0.00      1S   H  
ATOM   1829  HZ3 LYS   117     -15.904 -77.481  61.667  1.00  0.00      1S   H  
ATOM   1830  N   LEU   118     -12.030 -80.247  69.186  1.00  1.00      1S   N  
ATOM   1831  CA  LEU   118     -12.151 -80.525  70.593  1.00  1.00      1S   C  
ATOM   1832  C   LEU   118     -10.867 -80.291  71.338  1.00  1.00      1S   C  
ATOM   1833  O   LEU   118     -10.851 -79.602  72.350  1.00  1.00      1S   O  
ATOM   1834  CB  LEU   118     -12.725 -81.915  70.915  1.00  1.00      1S   C  
ATOM   1835  CG  LEU   118     -14.225 -82.032  70.549  1.00  1.00      1S   C  
ATOM   1836  CD1 LEU   118     -14.690 -83.491  70.630  1.00  1.00      1S   C  
ATOM   1837  CD2 LEU   118     -15.141 -81.143  71.412  1.00  1.00      1S   C  
ATOM   1838  HN  LEU   118     -12.209 -81.021  68.581  1.00  0.00      1S   H  
ATOM   1839  HA  LEU   118     -12.873 -79.842  70.966  1.00  0.00      1S   H  
ATOM   1840  HB1 LEU   118     -12.628 -82.125  72.004  1.00  0.00      1S   H  
ATOM   1841  HB2 LEU   118     -12.144 -82.686  70.368  1.00  0.00      1S   H  
ATOM   1842  HG  LEU   118     -14.349 -81.701  69.494  1.00  0.00      1S   H  
ATOM   1843 HD11 LEU   118     -14.570 -83.877  71.665  1.00  0.00      1S   H  
ATOM   1844 HD12 LEU   118     -14.087 -84.111  69.939  1.00  0.00      1S   H  
ATOM   1845 HD13 LEU   118     -15.757 -83.574  70.336  1.00  0.00      1S   H  
ATOM   1846 HD21 LEU   118     -14.883 -80.070  71.303  1.00  0.00      1S   H  
ATOM   1847 HD22 LEU   118     -15.050 -81.422  72.482  1.00  0.00      1S   H  
ATOM   1848 HD23 LEU   118     -16.199 -81.269  71.100  1.00  0.00      1S   H  
ATOM   1849  N   PHE   119      -9.741 -80.828  70.841  1.00  1.00      1S   N  
ATOM   1850  CA  PHE   119      -8.473 -80.747  71.529  1.00  1.00      1S   C  
ATOM   1851  C   PHE   119      -7.916 -79.359  71.527  1.00  1.00      1S   C  
ATOM   1852  O   PHE   119      -7.388 -78.911  72.540  1.00  1.00      1S   O  
ATOM   1853  CB  PHE   119      -7.432 -81.711  70.924  1.00  1.00      1S   C  
ATOM   1854  CG  PHE   119      -7.835 -83.153  71.124  1.00  1.00      1S   C  
ATOM   1855  CD1 PHE   119      -7.295 -84.094  70.243  1.00  1.00      1S   C  
ATOM   1856  CD2 PHE   119      -8.707 -83.612  72.136  1.00  1.00      1S   C  
ATOM   1857  CE1 PHE   119      -7.690 -85.436  70.276  1.00  1.00      1S   C  
ATOM   1858  CE2 PHE   119      -9.078 -84.959  72.201  1.00  1.00      1S   C  
ATOM   1859  CZ  PHE   119      -8.594 -85.865  71.253  1.00  1.00      1S   C  
ATOM   1860  HN  PHE   119      -9.750 -81.367  69.999  1.00  0.00      1S   H  
ATOM   1861  HA  PHE   119      -8.634 -80.987  72.569  1.00  0.00      1S   H  
ATOM   1862  HB1 PHE   119      -6.434 -81.576  71.390  1.00  0.00      1S   H  
ATOM   1863  HB2 PHE   119      -7.351 -81.520  69.829  1.00  0.00      1S   H  
ATOM   1864  HD1 PHE   119      -6.567 -83.746  69.528  1.00  0.00      1S   H  
ATOM   1865  HD2 PHE   119      -9.118 -82.948  72.879  1.00  0.00      1S   H  
ATOM   1866  HE1 PHE   119      -7.297 -86.138  69.555  1.00  0.00      1S   H  
ATOM   1867  HE2 PHE   119      -9.747 -85.294  72.980  1.00  0.00      1S   H  
ATOM   1868  HZ  PHE   119      -8.909 -86.896  71.288  1.00  0.00      1S   H  
ATOM   1869  N   GLN   120      -8.051 -78.623  70.407  1.00  1.00      1S   N  
ATOM   1870  CA  GLN   120      -7.552 -77.275  70.320  1.00  1.00      1S   C  
ATOM   1871  C   GLN   120      -8.365 -76.305  71.137  1.00  1.00      1S   C  
ATOM   1872  O   GLN   120      -7.789 -75.403  71.737  1.00  1.00      1S   O  
ATOM   1873  CB  GLN   120      -7.498 -76.784  68.870  1.00  1.00      1S   C  
ATOM   1874  CG  GLN   120      -6.459 -77.523  68.010  1.00  1.00      1S   C  
ATOM   1875  CD  GLN   120      -5.066 -77.306  68.595  1.00  1.00      1S   C  
ATOM   1876  NE2 GLN   120      -4.310 -78.428  68.763  1.00  1.00      1S   N  
ATOM   1877  OE1 GLN   120      -4.666 -76.172  68.882  1.00  1.00      1S   O  
ATOM   1878  HN  GLN   120      -8.480 -78.988  69.582  1.00  0.00      1S   H  
ATOM   1879  HA  GLN   120      -6.551 -77.263  70.728  1.00  0.00      1S   H  
ATOM   1880  HB1 GLN   120      -7.260 -75.695  68.843  1.00  0.00      1S   H  
ATOM   1881  HB2 GLN   120      -8.503 -76.926  68.413  1.00  0.00      1S   H  
ATOM   1882  HG1 GLN   120      -6.468 -77.118  66.976  1.00  0.00      1S   H  
ATOM   1883  HG2 GLN   120      -6.703 -78.605  67.961  1.00  0.00      1S   H  
ATOM   1884 HE21 GLN   120      -3.366 -78.336  69.075  1.00  0.00      1S   H  
ATOM   1885 HE22 GLN   120      -4.657 -79.312  68.455  1.00  0.00      1S   H  
ATOM   1886  N   PHE   121      -9.713 -76.471  71.227  1.00  1.00      1S   N  
ATOM   1887  CA  PHE   121     -10.536 -75.605  72.058  1.00  1.00      1S   C  
ATOM   1888  C   PHE   121     -10.220 -75.829  73.519  1.00  1.00      1S   C  
ATOM   1889  O   PHE   121     -10.185 -74.879  74.294  1.00  1.00      1S   O  
ATOM   1890  CB  PHE   121     -12.079 -75.676  71.767  1.00  1.00      1S   C  
ATOM   1891  CG  PHE   121     -12.923 -76.395  72.807  1.00  1.00      1S   C  
ATOM   1892  CD1 PHE   121     -13.243 -75.809  74.046  1.00  1.00      1S   C  
ATOM   1893  CD2 PHE   121     -13.285 -77.720  72.592  1.00  1.00      1S   C  
ATOM   1894  CE1 PHE   121     -13.856 -76.558  75.057  1.00  1.00      1S   C  
ATOM   1895  CE2 PHE   121     -13.900 -78.484  73.591  1.00  1.00      1S   C  
ATOM   1896  CZ  PHE   121     -14.182 -77.900  74.831  1.00  1.00      1S   C  
ATOM   1897  HN  PHE   121     -10.189 -77.192  70.726  1.00  0.00      1S   H  
ATOM   1898  HA  PHE   121     -10.239 -74.592  71.823  1.00  0.00      1S   H  
ATOM   1899  HB1 PHE   121     -12.235 -76.156  70.779  1.00  0.00      1S   H  
ATOM   1900  HB2 PHE   121     -12.475 -74.642  71.696  1.00  0.00      1S   H  
ATOM   1901  HD1 PHE   121     -12.945 -74.797  74.252  1.00  0.00      1S   H  
ATOM   1902  HD2 PHE   121     -13.033 -78.123  71.637  1.00  0.00      1S   H  
ATOM   1903  HE1 PHE   121     -14.060 -76.104  76.016  1.00  0.00      1S   H  
ATOM   1904  HE2 PHE   121     -14.115 -79.527  73.429  1.00  0.00      1S   H  
ATOM   1905  HZ  PHE   121     -14.637 -78.487  75.615  1.00  0.00      1S   H  
ATOM   1906  N   VAL   122     -10.002 -77.107  73.923  1.00  1.00      1S   N  
ATOM   1907  CA  VAL   122      -9.713 -77.483  75.287  1.00  1.00      1S   C  
ATOM   1908  C   VAL   122      -8.401 -76.887  75.687  1.00  1.00      1S   C  
ATOM   1909  O   VAL   122      -8.285 -76.331  76.772  1.00  1.00      1S   O  
ATOM   1910  CB  VAL   122      -9.684 -78.989  75.497  1.00  1.00      1S   C  
ATOM   1911  CG1 VAL   122      -9.036 -79.353  76.842  1.00  1.00      1S   C  
ATOM   1912  CG2 VAL   122     -11.135 -79.499  75.477  1.00  1.00      1S   C  
ATOM   1913  HN  VAL   122     -10.062 -77.865  73.276  1.00  0.00      1S   H  
ATOM   1914  HA  VAL   122     -10.479 -77.058  75.918  1.00  0.00      1S   H  
ATOM   1915  HB  VAL   122      -9.108 -79.478  74.680  1.00  0.00      1S   H  
ATOM   1916 HG11 VAL   122      -9.510 -78.758  77.653  1.00  0.00      1S   H  
ATOM   1917 HG12 VAL   122      -7.944 -79.163  76.853  1.00  0.00      1S   H  
ATOM   1918 HG13 VAL   122      -9.194 -80.433  77.046  1.00  0.00      1S   H  
ATOM   1919 HG21 VAL   122     -11.621 -79.250  74.518  1.00  0.00      1S   H  
ATOM   1920 HG22 VAL   122     -11.724 -79.029  76.293  1.00  0.00      1S   H  
ATOM   1921 HG23 VAL   122     -11.160 -80.601  75.608  1.00  0.00      1S   H  
ATOM   1922  N   SER   123      -7.401 -76.937  74.783  1.00  1.00      1S   N  
ATOM   1923  CA  SER   123      -6.092 -76.366  74.995  1.00  1.00      1S   C  
ATOM   1924  C   SER   123      -6.199 -74.889  75.282  1.00  1.00      1S   C  
ATOM   1925  O   SER   123      -5.610 -74.400  76.238  1.00  1.00      1S   O  
ATOM   1926  CB  SER   123      -5.160 -76.592  73.786  1.00  1.00      1S   C  
ATOM   1927  OG  SER   123      -4.917 -77.982  73.607  1.00  1.00      1S   O  
ATOM   1928  HN  SER   123      -7.543 -77.376  73.898  1.00  0.00      1S   H  
ATOM   1929  HA  SER   123      -5.666 -76.843  75.867  1.00  0.00      1S   H  
ATOM   1930  HB1 SER   123      -4.181 -76.093  73.953  1.00  0.00      1S   H  
ATOM   1931  HB2 SER   123      -5.613 -76.185  72.857  1.00  0.00      1S   H  
ATOM   1932  HG1 SER   123      -5.722 -78.355  73.230  1.00  0.00      1S   H  
ATOM   1933  N   GLU   124      -7.021 -74.159  74.502  1.00  1.00      1S   N  
ATOM   1934  CA  GLU   124      -7.246 -72.743  74.672  1.00  1.00      1S   C  
ATOM   1935  C   GLU   124      -8.008 -72.382  75.905  1.00  1.00      1S   C  
ATOM   1936  O   GLU   124      -7.725 -71.377  76.550  1.00  1.00      1S   O  
ATOM   1937  CB  GLU   124      -8.039 -72.184  73.489  1.00  1.00      1S   C  
ATOM   1938  CG  GLU   124      -7.167 -72.175  72.233  1.00  1.00      1S   C  
ATOM   1939  CD  GLU   124      -6.087 -71.093  72.264  1.00  1.00      1S   C  
ATOM   1940  OE1 GLU   124      -5.273 -71.070  71.303  1.00  1.00      1S   O  
ATOM   1941  OE2 GLU   124      -6.059 -70.277  73.222  1.00  1.00      1S   O1-
ATOM   1942  HN  GLU   124      -7.506 -74.577  73.736  1.00  0.00      1S   H  
ATOM   1943  HA  GLU   124      -6.283 -72.262  74.723  1.00  0.00      1S   H  
ATOM   1944  HB1 GLU   124      -8.408 -71.152  73.685  1.00  0.00      1S   H  
ATOM   1945  HB2 GLU   124      -8.931 -72.827  73.307  1.00  0.00      1S   H  
ATOM   1946  HG1 GLU   124      -7.833 -71.970  71.387  1.00  0.00      1S   H  
ATOM   1947  HG2 GLU   124      -6.692 -73.164  72.070  1.00  0.00      1S   H  
ATOM   1948  N   SER   125      -9.010 -73.199  76.267  1.00  1.00      1S   N  
ATOM   1949  CA  SER   125      -9.853 -72.951  77.402  1.00  1.00      1S   C  
ATOM   1950  C   SER   125      -9.062 -73.127  78.672  1.00  1.00      1S   C  
ATOM   1951  O   SER   125      -9.190 -72.329  79.589  1.00  1.00      1S   O  
ATOM   1952  CB  SER   125     -11.120 -73.837  77.353  1.00  1.00      1S   C  
ATOM   1953  OG  SER   125     -10.867 -75.198  77.693  1.00  1.00      1S   O  
ATOM   1954  HN  SER   125      -9.243 -73.998  75.713  1.00  0.00      1S   H  
ATOM   1955  HA  SER   125     -10.169 -71.918  77.350  1.00  0.00      1S   H  
ATOM   1956  HB1 SER   125     -11.546 -73.800  76.328  1.00  0.00      1S   H  
ATOM   1957  HB2 SER   125     -11.888 -73.419  78.029  1.00  0.00      1S   H  
ATOM   1958  HG1 SER   125     -10.171 -75.501  77.101  1.00  0.00      1S   H  
ATOM   1959  N   CYS   126      -8.171 -74.146  78.716  1.00  1.00      1S   N  
ATOM   1960  CA  CYS   126      -7.280 -74.405  79.818  1.00  1.00      1S   C  
ATOM   1961  C   CYS   126      -6.308 -73.281  79.973  1.00  1.00      1S   C  
ATOM   1962  O   CYS   126      -6.118 -72.799  81.082  1.00  1.00      1S   O  
ATOM   1963  CB  CYS   126      -6.483 -75.714  79.647  1.00  1.00      1S   C  
ATOM   1964  SG  CYS   126      -7.609 -77.134  79.624  1.00  1.00      1S   S  
ATOM   1965  HN  CYS   126      -8.097 -74.794  77.959  1.00  0.00      1S   H  
ATOM   1966  HA  CYS   126      -7.879 -74.452  80.716  1.00  0.00      1S   H  
ATOM   1967  HB1 CYS   126      -5.762 -75.828  80.488  1.00  0.00      1S   H  
ATOM   1968  HB2 CYS   126      -5.897 -75.680  78.703  1.00  0.00      1S   H  
ATOM   1969  HG1 CYS   126      -6.876 -77.855  80.461  1.00  0.00      1S   H  
ATOM   1970  N   THR   127      -5.711 -72.806  78.851  1.00  1.00      1S   N  
ATOM   1971  CA  THR   127      -4.758 -71.714  78.846  1.00  1.00      1S   C  
ATOM   1972  C   THR   127      -5.309 -70.477  79.483  1.00  1.00      1S   C  
ATOM   1973  O   THR   127      -4.748 -69.938  80.438  1.00  1.00      1S   O  
ATOM   1974  CB  THR   127      -4.091 -71.395  77.510  1.00  1.00      1S   C  
ATOM   1975  CG2 THR   127      -3.343 -72.623  76.969  1.00  1.00      1S   C  
ATOM   1976  OG1 THR   127      -4.994 -70.923  76.525  1.00  1.00      1S   O  
ATOM   1977  HN  THR   127      -5.887 -73.232  77.965  1.00  0.00      1S   H  
ATOM   1978  HA  THR   127      -3.973 -72.025  79.471  1.00  0.00      1S   H  
ATOM   1979  HB  THR   127      -3.341 -70.584  77.654  1.00  0.00      1S   H  
ATOM   1980  HG1 THR   127      -5.640 -71.621  76.391  1.00  0.00      1S   H  
ATOM   1981 HG21 THR   127      -3.712 -73.558  77.438  1.00  0.00      1S   H  
ATOM   1982 HG22 THR   127      -2.262 -72.531  77.194  1.00  0.00      1S   H  
ATOM   1983 HG23 THR   127      -3.457 -72.723  75.868  1.00  0.00      1S   H  
ATOM   1984  N   TYR   128      -6.463 -70.034  78.969  1.00  1.00      1S   N  
ATOM   1985  CA  TYR   128      -7.041 -68.790  79.346  1.00  1.00      1S   C  
ATOM   1986  C   TYR   128      -7.701 -68.875  80.700  1.00  1.00      1S   C  
ATOM   1987  O   TYR   128      -7.566 -67.957  81.503  1.00  1.00      1S   O  
ATOM   1988  CB  TYR   128      -8.043 -68.348  78.273  1.00  1.00      1S   C  
ATOM   1989  CG  TYR   128      -8.475 -66.921  78.463  1.00  1.00      1S   C  
ATOM   1990  CD1 TYR   128      -7.677 -65.899  79.013  1.00  1.00      1S   C  
ATOM   1991  CD2 TYR   128      -9.764 -66.616  78.058  1.00  1.00      1S   C  
ATOM   1992  CE1 TYR   128      -8.201 -64.614  79.198  1.00  1.00      1S   C  
ATOM   1993  CE2 TYR   128     -10.312 -65.346  78.264  1.00  1.00      1S   C  
ATOM   1994  CZ  TYR   128      -9.527 -64.342  78.842  1.00  1.00      1S   C  
ATOM   1995  OH  TYR   128     -10.072 -63.065  79.083  1.00  1.00      1S   O  
ATOM   1996  HN  TYR   128      -6.909 -70.512  78.213  1.00  0.00      1S   H  
ATOM   1997  HA  TYR   128      -6.226 -68.082  79.404  1.00  0.00      1S   H  
ATOM   1998  HB1 TYR   128      -8.932 -69.020  78.281  1.00  0.00      1S   H  
ATOM   1999  HB2 TYR   128      -7.579 -68.426  77.270  1.00  0.00      1S   H  
ATOM   2000  HD1 TYR   128      -6.651 -66.075  79.292  1.00  0.00      1S   H  
ATOM   2001  HD2 TYR   128     -10.300 -67.412  77.575  1.00  0.00      1S   H  
ATOM   2002  HE1 TYR   128      -7.579 -63.845  79.631  1.00  0.00      1S   H  
ATOM   2003  HE2 TYR   128     -11.333 -65.145  77.985  1.00  0.00      1S   H  
ATOM   2004  HH  TYR   128      -9.403 -62.539  79.526  1.00  0.00      1S   H  
ATOM   2005  N   ALA   129      -8.404 -69.990  81.008  1.00  1.00      1S   N  
ATOM   2006  CA  ALA   129      -9.088 -70.170  82.269  1.00  1.00      1S   C  
ATOM   2007  C   ALA   129      -8.118 -70.241  83.412  1.00  1.00      1S   C  
ATOM   2008  O   ALA   129      -8.407 -69.704  84.473  1.00  1.00      1S   O  
ATOM   2009  CB  ALA   129      -9.964 -71.435  82.319  1.00  1.00      1S   C  
ATOM   2010  HN  ALA   129      -8.493 -70.748  80.363  1.00  0.00      1S   H  
ATOM   2011  HA  ALA   129      -9.723 -69.308  82.420  1.00  0.00      1S   H  
ATOM   2012  HB1 ALA   129      -9.350 -72.347  82.160  1.00  0.00      1S   H  
ATOM   2013  HB2 ALA   129     -10.735 -71.389  81.519  1.00  0.00      1S   H  
ATOM   2014  HB3 ALA   129     -10.487 -71.525  83.295  1.00  0.00      1S   H  
ATOM   2015  N   THR   130      -6.924 -70.858  83.206  1.00  1.00      1S   N  
ATOM   2016  CA  THR   130      -5.853 -70.950  84.185  1.00  1.00      1S   C  
ATOM   2017  C   THR   130      -5.472 -69.587  84.673  1.00  1.00      1S   C  
ATOM   2018  O   THR   130      -5.559 -69.309  85.862  1.00  1.00      1S   O  
ATOM   2019  CB  THR   130      -4.616 -71.675  83.660  1.00  1.00      1S   C  
ATOM   2020  CG2 THR   130      -3.391 -71.571  84.601  1.00  1.00      1S   C  
ATOM   2021  OG1 THR   130      -4.929 -73.049  83.480  1.00  1.00      1S   O  
ATOM   2022  HN  THR   130      -6.728 -71.286  82.326  1.00  0.00      1S   H  
ATOM   2023  HA  THR   130      -6.255 -71.492  85.024  1.00  0.00      1S   H  
ATOM   2024  HB  THR   130      -4.322 -71.260  82.671  1.00  0.00      1S   H  
ATOM   2025  HG1 THR   130      -5.456 -73.090  82.674  1.00  0.00      1S   H  
ATOM   2026 HG21 THR   130      -3.676 -71.176  85.595  1.00  0.00      1S   H  
ATOM   2027 HG22 THR   130      -2.629 -70.888  84.173  1.00  0.00      1S   H  
ATOM   2028 HG23 THR   130      -2.914 -72.563  84.751  1.00  0.00      1S   H  
ATOM   2029  N   VAL   131      -5.094 -68.683  83.754  1.00  1.00      1S   N  
ATOM   2030  CA  VAL   131      -4.662 -67.346  84.073  1.00  1.00      1S   C  
ATOM   2031  C   VAL   131      -5.764 -66.553  84.753  1.00  1.00      1S   C  
ATOM   2032  O   VAL   131      -5.515 -65.886  85.756  1.00  1.00      1S   O  
ATOM   2033  CB  VAL   131      -4.210 -66.647  82.811  1.00  1.00      1S   C  
ATOM   2034  CG1 VAL   131      -3.907 -65.167  83.083  1.00  1.00      1S   C  
ATOM   2035  CG2 VAL   131      -2.967 -67.371  82.241  1.00  1.00      1S   C  
ATOM   2036  HN  VAL   131      -5.074 -68.916  82.784  1.00  0.00      1S   H  
ATOM   2037  HA  VAL   131      -3.828 -67.417  84.758  1.00  0.00      1S   H  
ATOM   2038  HB  VAL   131      -5.028 -66.708  82.054  1.00  0.00      1S   H  
ATOM   2039 HG11 VAL   131      -2.814 -64.983  83.015  1.00  0.00      1S   H  
ATOM   2040 HG12 VAL   131      -4.219 -64.786  84.070  1.00  0.00      1S   H  
ATOM   2041 HG13 VAL   131      -4.427 -64.563  82.310  1.00  0.00      1S   H  
ATOM   2042 HG21 VAL   131      -3.128 -68.462  82.136  1.00  0.00      1S   H  
ATOM   2043 HG22 VAL   131      -2.092 -67.204  82.903  1.00  0.00      1S   H  
ATOM   2044 HG23 VAL   131      -2.722 -66.973  81.235  1.00  0.00      1S   H  
ATOM   2045  N   LEU   132      -7.012 -66.621  84.236  1.00  1.00      1S   N  
ATOM   2046  CA  LEU   132      -8.143 -65.882  84.761  1.00  1.00      1S   C  
ATOM   2047  C   LEU   132      -8.480 -66.274  86.175  1.00  1.00      1S   C  
ATOM   2048  O   LEU   132      -8.776 -65.422  87.010  1.00  1.00      1S   O  
ATOM   2049  CB  LEU   132      -9.413 -66.126  83.922  1.00  1.00      1S   C  
ATOM   2050  CG  LEU   132      -9.402 -65.461  82.533  1.00  1.00      1S   C  
ATOM   2051  CD1 LEU   132     -10.621 -65.929  81.719  1.00  1.00      1S   C  
ATOM   2052  CD2 LEU   132      -9.348 -63.926  82.633  1.00  1.00      1S   C  
ATOM   2053  HN  LEU   132      -7.202 -67.181  83.431  1.00  0.00      1S   H  
ATOM   2054  HA  LEU   132      -7.883 -64.833  84.768  1.00  0.00      1S   H  
ATOM   2055  HB1 LEU   132     -10.304 -65.732  84.461  1.00  0.00      1S   H  
ATOM   2056  HB2 LEU   132      -9.550 -67.223  83.795  1.00  0.00      1S   H  
ATOM   2057  HG  LEU   132      -8.487 -65.779  81.984  1.00  0.00      1S   H  
ATOM   2058 HD11 LEU   132     -11.523 -65.975  82.363  1.00  0.00      1S   H  
ATOM   2059 HD12 LEU   132     -10.434 -66.935  81.286  1.00  0.00      1S   H  
ATOM   2060 HD13 LEU   132     -10.839 -65.220  80.899  1.00  0.00      1S   H  
ATOM   2061 HD21 LEU   132      -8.386 -63.594  83.075  1.00  0.00      1S   H  
ATOM   2062 HD22 LEU   132     -10.183 -63.551  83.261  1.00  0.00      1S   H  
ATOM   2063 HD23 LEU   132      -9.433 -63.474  81.625  1.00  0.00      1S   H  
ATOM   2064  N   THR   133      -8.411 -67.591  86.464  1.00  1.00      1S   N  
ATOM   2065  CA  THR   133      -8.675 -68.184  87.755  1.00  1.00      1S   C  
ATOM   2066  C   THR   133      -7.661 -67.696  88.746  1.00  1.00      1S   C  
ATOM   2067  O   THR   133      -8.019 -67.325  89.857  1.00  1.00      1S   O  
ATOM   2068  CB  THR   133      -8.627 -69.699  87.687  1.00  1.00      1S   C  
ATOM   2069  CG2 THR   133      -8.860 -70.352  89.051  1.00  1.00      1S   C  
ATOM   2070  OG1 THR   133      -9.642 -70.183  86.821  1.00  1.00      1S   O  
ATOM   2071  HN  THR   133      -8.158 -68.241  85.749  1.00  0.00      1S   H  
ATOM   2072  HA  THR   133      -9.650 -67.858  88.087  1.00  0.00      1S   H  
ATOM   2073  HB  THR   133      -7.641 -70.029  87.290  1.00  0.00      1S   H  
ATOM   2074  HG1 THR   133      -9.308 -70.041  85.927  1.00  0.00      1S   H  
ATOM   2075 HG21 THR   133      -9.883 -70.137  89.417  1.00  0.00      1S   H  
ATOM   2076 HG22 THR   133      -8.117 -70.035  89.810  1.00  0.00      1S   H  
ATOM   2077 HG23 THR   133      -8.774 -71.450  88.927  1.00  0.00      1S   H  
ATOM   2078  N   ILE   134      -6.373 -67.645  88.344  1.00  1.00      1S   N  
ATOM   2079  CA  ILE   134      -5.287 -67.184  89.176  1.00  1.00      1S   C  
ATOM   2080  C   ILE   134      -5.405 -65.731  89.503  1.00  1.00      1S   C  
ATOM   2081  O   ILE   134      -5.182 -65.343  90.647  1.00  1.00      1S   O  
ATOM   2082  CB  ILE   134      -3.936 -67.486  88.545  1.00  1.00      1S   C  
ATOM   2083  CG1 ILE   134      -3.773 -69.009  88.458  1.00  1.00      1S   C  
ATOM   2084  CG2 ILE   134      -2.785 -66.895  89.372  1.00  1.00      1S   C  
ATOM   2085  CD  ILE   134      -3.747 -69.697  89.826  1.00  1.00      1S   C  
ATOM   2086  HN  ILE   134      -6.107 -67.962  87.434  1.00  0.00      1S   H  
ATOM   2087  HA  ILE   134      -5.392 -67.684  90.123  1.00  0.00      1S   H  
ATOM   2088  HB  ILE   134      -3.889 -67.060  87.517  1.00  0.00      1S   H  
ATOM   2089 HG11 ILE   134      -2.845 -69.228  87.890  1.00  0.00      1S   H  
ATOM   2090 HG12 ILE   134      -4.603 -69.453  87.883  1.00  0.00      1S   H  
ATOM   2091 HG21 ILE   134      -2.964 -67.116  90.444  1.00  0.00      1S   H  
ATOM   2092 HG22 ILE   134      -2.712 -65.797  89.248  1.00  0.00      1S   H  
ATOM   2093 HG23 ILE   134      -1.815 -67.344  89.067  1.00  0.00      1S   H  
ATOM   2094  HD1 ILE   134      -4.301 -69.167  90.619  1.00  0.00      1S   H  
ATOM   2095  HD2 ILE   134      -2.700 -69.801  90.179  1.00  0.00      1S   H  
ATOM   2096  HD3 ILE   134      -4.214 -70.700  89.730  1.00  0.00      1S   H  
ATOM   2097  N   THR   135      -5.802 -64.905  88.516  1.00  1.00      1S   N  
ATOM   2098  CA  THR   135      -6.019 -63.484  88.668  1.00  1.00      1S   C  
ATOM   2099  C   THR   135      -7.099 -63.214  89.675  1.00  1.00      1S   C  
ATOM   2100  O   THR   135      -6.880 -62.472  90.625  1.00  1.00      1S   O  
ATOM   2101  CB  THR   135      -6.347 -62.814  87.349  1.00  1.00      1S   C  
ATOM   2102  CG2 THR   135      -6.591 -61.303  87.542  1.00  1.00      1S   C  
ATOM   2103  OG1 THR   135      -5.254 -62.990  86.458  1.00  1.00      1S   O  
ATOM   2104  HN  THR   135      -5.963 -65.270  87.600  1.00  0.00      1S   H  
ATOM   2105  HA  THR   135      -5.113 -63.049  89.056  1.00  0.00      1S   H  
ATOM   2106  HB  THR   135      -7.246 -63.277  86.886  1.00  0.00      1S   H  
ATOM   2107  HG1 THR   135      -5.241 -63.924  86.227  1.00  0.00      1S   H  
ATOM   2108 HG21 THR   135      -5.750 -60.842  88.103  1.00  0.00      1S   H  
ATOM   2109 HG22 THR   135      -7.533 -61.123  88.100  1.00  0.00      1S   H  
ATOM   2110 HG23 THR   135      -6.678 -60.799  86.556  1.00  0.00      1S   H  
ATOM   2111  N   ALA   136      -8.282 -63.842  89.517  1.00  1.00      1S   N  
ATOM   2112  CA  ALA   136      -9.415 -63.613  90.378  1.00  1.00      1S   C  
ATOM   2113  C   ALA   136      -9.189 -64.167  91.761  1.00  1.00      1S   C  
ATOM   2114  O   ALA   136      -9.635 -63.583  92.745  1.00  1.00      1S   O  
ATOM   2115  CB  ALA   136     -10.681 -64.246  89.788  1.00  1.00      1S   C  
ATOM   2116  HN  ALA   136      -8.431 -64.484  88.766  1.00  0.00      1S   H  
ATOM   2117  HA  ALA   136      -9.562 -62.545  90.469  1.00  0.00      1S   H  
ATOM   2118  HB1 ALA   136     -10.488 -65.310  89.533  1.00  0.00      1S   H  
ATOM   2119  HB2 ALA   136     -10.969 -63.718  88.855  1.00  0.00      1S   H  
ATOM   2120  HB3 ALA   136     -11.531 -64.186  90.501  1.00  0.00      1S   H  
ATOM   2121  N   LEU   137      -8.450 -65.293  91.869  1.00  1.00      1S   N  
ATOM   2122  CA  LEU   137      -8.090 -65.894  93.126  1.00  1.00      1S   C  
ATOM   2123  C   LEU   137      -7.145 -65.021  93.909  1.00  1.00      1S   C  
ATOM   2124  O   LEU   137      -7.269 -64.890  95.123  1.00  1.00      1S   O  
ATOM   2125  CB  LEU   137      -7.419 -67.269  92.924  1.00  1.00      1S   C  
ATOM   2126  CG  LEU   137      -7.026 -67.984  94.228  1.00  1.00      1S   C  
ATOM   2127  CD1 LEU   137      -8.187 -68.085  95.217  1.00  1.00      1S   C  
ATOM   2128  CD2 LEU   137      -6.442 -69.374  93.925  1.00  1.00      1S   C  
ATOM   2129  HN  LEU   137      -8.130 -65.781  91.058  1.00  0.00      1S   H  
ATOM   2130  HA  LEU   137      -9.007 -65.999  93.685  1.00  0.00      1S   H  
ATOM   2131  HB1 LEU   137      -6.508 -67.152  92.296  1.00  0.00      1S   H  
ATOM   2132  HB2 LEU   137      -8.121 -67.920  92.363  1.00  0.00      1S   H  
ATOM   2133  HG  LEU   137      -6.234 -67.379  94.723  1.00  0.00      1S   H  
ATOM   2134 HD11 LEU   137      -8.833 -68.930  94.917  1.00  0.00      1S   H  
ATOM   2135 HD12 LEU   137      -8.816 -67.178  95.280  1.00  0.00      1S   H  
ATOM   2136 HD13 LEU   137      -7.796 -68.273  96.236  1.00  0.00      1S   H  
ATOM   2137 HD21 LEU   137      -5.621 -69.296  93.183  1.00  0.00      1S   H  
ATOM   2138 HD22 LEU   137      -7.217 -70.050  93.514  1.00  0.00      1S   H  
ATOM   2139 HD23 LEU   137      -6.036 -69.826  94.854  1.00  0.00      1S   H  
ATOM   2140  N   SER   138      -6.185 -64.378  93.215  1.00  1.00      1S   N  
ATOM   2141  CA  SER   138      -5.235 -63.464  93.804  1.00  1.00      1S   C  
ATOM   2142  C   SER   138      -5.902 -62.228  94.314  1.00  1.00      1S   C  
ATOM   2143  O   SER   138      -5.545 -61.740  95.380  1.00  1.00      1S   O  
ATOM   2144  CB  SER   138      -4.145 -63.040  92.812  1.00  1.00      1S   C  
ATOM   2145  OG  SER   138      -3.347 -64.173  92.501  1.00  1.00      1S   O  
ATOM   2146  HN  SER   138      -6.087 -64.526  92.232  1.00  0.00      1S   H  
ATOM   2147  HA  SER   138      -4.778 -63.952  94.648  1.00  0.00      1S   H  
ATOM   2148  HB1 SER   138      -3.486 -62.258  93.248  1.00  0.00      1S   H  
ATOM   2149  HB2 SER   138      -4.602 -62.643  91.880  1.00  0.00      1S   H  
ATOM   2150  HG1 SER   138      -3.867 -64.700  91.884  1.00  0.00      1S   H  
ATOM   2151  N   VAL   139      -6.916 -61.718  93.582  1.00  1.00      1S   N  
ATOM   2152  CA  VAL   139      -7.723 -60.588  93.989  1.00  1.00      1S   C  
ATOM   2153  C   VAL   139      -8.508 -60.945  95.232  1.00  1.00      1S   C  
ATOM   2154  O   VAL   139      -8.572 -60.151  96.167  1.00  1.00      1S   O  
ATOM   2155  CB  VAL   139      -8.670 -60.132  92.885  1.00  1.00      1S   C  
ATOM   2156  CG1 VAL   139      -9.571 -58.990  93.384  1.00  1.00      1S   C  
ATOM   2157  CG2 VAL   139      -7.862 -59.635  91.671  1.00  1.00      1S   C  
ATOM   2158  HN  VAL   139      -7.160 -62.121  92.702  1.00  0.00      1S   H  
ATOM   2159  HA  VAL   139      -7.055 -59.776  94.242  1.00  0.00      1S   H  
ATOM   2160  HB  VAL   139      -9.306 -60.987  92.564  1.00  0.00      1S   H  
ATOM   2161 HG11 VAL   139      -8.951 -58.190  93.845  1.00  0.00      1S   H  
ATOM   2162 HG12 VAL   139     -10.297 -59.362  94.135  1.00  0.00      1S   H  
ATOM   2163 HG13 VAL   139     -10.141 -58.550  92.540  1.00  0.00      1S   H  
ATOM   2164 HG21 VAL   139      -7.006 -60.293  91.438  1.00  0.00      1S   H  
ATOM   2165 HG22 VAL   139      -7.464 -58.619  91.871  1.00  0.00      1S   H  
ATOM   2166 HG23 VAL   139      -8.520 -59.583  90.777  1.00  0.00      1S   H  
ATOM   2167  N   GLU   140      -9.086 -62.171  95.284  1.00  1.00      1S   N  
ATOM   2168  CA  GLU   140      -9.852 -62.661  96.409  1.00  1.00      1S   C  
ATOM   2169  C   GLU   140      -8.989 -62.732  97.642  1.00  1.00      1S   C  
ATOM   2170  O   GLU   140      -9.376 -62.260  98.707  1.00  1.00      1S   O  
ATOM   2171  CB  GLU   140     -10.482 -64.050  96.126  1.00  1.00      1S   C  
ATOM   2172  CG  GLU   140     -11.525 -64.511  97.170  1.00  1.00      1S   C  
ATOM   2173  CD  GLU   140     -10.863 -64.997  98.457  1.00  1.00      1S   C  
ATOM   2174  OE1 GLU   140     -11.423 -64.769  99.561  1.00  1.00      1S   O  
ATOM   2175  OE2 GLU   140      -9.792 -65.645  98.351  1.00  1.00      1S   O1-
ATOM   2176  HN  GLU   140      -9.008 -62.804  94.515  1.00  0.00      1S   H  
ATOM   2177  HA  GLU   140     -10.646 -61.951  96.591  1.00  0.00      1S   H  
ATOM   2178  HB1 GLU   140      -9.691 -64.821  96.008  1.00  0.00      1S   H  
ATOM   2179  HB2 GLU   140     -11.008 -63.985  95.147  1.00  0.00      1S   H  
ATOM   2180  HG1 GLU   140     -12.105 -65.359  96.747  1.00  0.00      1S   H  
ATOM   2181  HG2 GLU   140     -12.227 -63.682  97.391  1.00  0.00      1S   H  
ATOM   2182  N   ARG   141      -7.781 -63.314  97.514  1.00  1.00      1S   N  
ATOM   2183  CA  ARG   141      -6.876 -63.515  98.614  1.00  1.00      1S   C  
ATOM   2184  C   ARG   141      -6.290 -62.237  99.099  1.00  1.00      1S   C  
ATOM   2185  O   ARG   141      -6.205 -62.027 100.302  1.00  1.00      1S   O  
ATOM   2186  CB  ARG   141      -5.746 -64.479  98.232  1.00  1.00      1S   C  
ATOM   2187  CG  ARG   141      -6.226 -65.938  98.164  1.00  1.00      1S   C  
ATOM   2188  CD  ARG   141      -6.365 -66.573  99.544  1.00  1.00      1S   C  
ATOM   2189  NE  ARG   141      -7.737 -66.272 100.033  1.00  1.00      1S   N  
ATOM   2190  CZ  ARG   141      -8.166 -66.536 101.292  1.00  1.00      1S   C  
ATOM   2191  NH1 ARG   141      -9.461 -66.271 101.608  1.00  1.00      1S   N1+
ATOM   2192  NH2 ARG   141      -7.320 -67.056 102.215  1.00  1.00      1S   N  
ATOM   2193  HN  ARG   141      -7.485 -63.693  96.638  1.00  0.00      1S   H  
ATOM   2194  HA  ARG   141      -7.445 -63.905  99.441  1.00  0.00      1S   H  
ATOM   2195  HB1 ARG   141      -4.911 -64.430  98.967  1.00  0.00      1S   H  
ATOM   2196  HB2 ARG   141      -5.344 -64.170  97.241  1.00  0.00      1S   H  
ATOM   2197  HG1 ARG   141      -5.477 -66.562  97.642  1.00  0.00      1S   H  
ATOM   2198  HG2 ARG   141      -7.163 -66.013  97.569  1.00  0.00      1S   H  
ATOM   2199  HD1 ARG   141      -5.608 -66.166 100.248  1.00  0.00      1S   H  
ATOM   2200  HD2 ARG   141      -6.258 -67.675  99.466  1.00  0.00      1S   H  
ATOM   2201  HE  ARG   141      -8.417 -65.933  99.371  1.00  0.00      1S   H  
ATOM   2202 HH11 ARG   141     -10.063 -65.880 100.907  1.00  0.00      1S   H  
ATOM   2203 HH12 ARG   141      -9.803 -66.456 102.525  1.00  0.00      1S   H  
ATOM   2204 HH21 ARG   141      -7.637 -67.230 103.144  1.00  0.00      1S   H  
ATOM   2205 HH22 ARG   141      -6.387 -67.281 101.942  1.00  0.00      1S   H  
ATOM   2206  N   TYR   142      -5.924 -61.321  98.185  1.00  1.00      1S   N  
ATOM   2207  CA  TYR   142      -5.457 -60.000  98.525  1.00  1.00      1S   C  
ATOM   2208  C   TYR   142      -6.518 -59.263  99.316  1.00  1.00      1S   C  
ATOM   2209  O   TYR   142      -6.207 -58.661 100.337  1.00  1.00      1S   O  
ATOM   2210  CB  TYR   142      -5.071 -59.223  97.244  1.00  1.00      1S   C  
ATOM   2211  CG  TYR   142      -4.742 -57.784  97.520  1.00  1.00      1S   C  
ATOM   2212  CD1 TYR   142      -3.516 -57.415  98.088  1.00  1.00      1S   C  
ATOM   2213  CD2 TYR   142      -5.692 -56.792  97.233  1.00  1.00      1S   C  
ATOM   2214  CE1 TYR   142      -3.250 -56.074  98.380  1.00  1.00      1S   C  
ATOM   2215  CE2 TYR   142      -5.409 -55.448  97.485  1.00  1.00      1S   C  
ATOM   2216  CZ  TYR   142      -4.197 -55.089  98.088  1.00  1.00      1S   C  
ATOM   2217  OH  TYR   142      -3.936 -53.744  98.427  1.00  1.00      1S   O  
ATOM   2218  HN  TYR   142      -5.990 -61.514  97.207  1.00  0.00      1S   H  
ATOM   2219  HA  TYR   142      -4.585 -60.111  99.155  1.00  0.00      1S   H  
ATOM   2220  HB1 TYR   142      -5.904 -59.262  96.510  1.00  0.00      1S   H  
ATOM   2221  HB2 TYR   142      -4.180 -59.696  96.776  1.00  0.00      1S   H  
ATOM   2222  HD1 TYR   142      -2.789 -58.167  98.339  1.00  0.00      1S   H  
ATOM   2223  HD2 TYR   142      -6.646 -57.070  96.809  1.00  0.00      1S   H  
ATOM   2224  HE1 TYR   142      -2.331 -55.813  98.879  1.00  0.00      1S   H  
ATOM   2225  HE2 TYR   142      -6.149 -54.699  97.245  1.00  0.00      1S   H  
ATOM   2226  HH  TYR   142      -4.644 -53.207  98.067  1.00  0.00      1S   H  
ATOM   2227  N   PHE   143      -7.797 -59.331  98.884  1.00  1.00      1S   N  
ATOM   2228  CA  PHE   143      -8.902 -58.707  99.575  1.00  1.00      1S   C  
ATOM   2229  C   PHE   143      -9.122 -59.294 100.940  1.00  1.00      1S   C  
ATOM   2230  O   PHE   143      -9.346 -58.559 101.894  1.00  1.00      1S   O  
ATOM   2231  CB  PHE   143     -10.238 -58.797  98.785  1.00  1.00      1S   C  
ATOM   2232  CG  PHE   143     -10.335 -57.789  97.663  1.00  1.00      1S   C  
ATOM   2233  CD1 PHE   143     -11.076 -58.111  96.512  1.00  1.00      1S   C  
ATOM   2234  CD2 PHE   143      -9.777 -56.497  97.752  1.00  1.00      1S   C  
ATOM   2235  CE1 PHE   143     -11.236 -57.180  95.477  1.00  1.00      1S   C  
ATOM   2236  CE2 PHE   143      -9.910 -55.576  96.709  1.00  1.00      1S   C  
ATOM   2237  CZ  PHE   143     -10.636 -55.919  95.567  1.00  1.00      1S   C  
ATOM   2238  HN  PHE   143      -8.033 -59.825  98.047  1.00  0.00      1S   H  
ATOM   2239  HA  PHE   143      -8.621 -57.686  99.757  1.00  0.00      1S   H  
ATOM   2240  HB1 PHE   143     -11.107 -58.601  99.449  1.00  0.00      1S   H  
ATOM   2241  HB2 PHE   143     -10.343 -59.819  98.358  1.00  0.00      1S   H  
ATOM   2242  HD1 PHE   143     -11.530 -59.088  96.424  1.00  0.00      1S   H  
ATOM   2243  HD2 PHE   143      -9.248 -56.172  98.626  1.00  0.00      1S   H  
ATOM   2244  HE1 PHE   143     -11.806 -57.441  94.598  1.00  0.00      1S   H  
ATOM   2245  HE2 PHE   143      -9.461 -54.597  96.797  1.00  0.00      1S   H  
ATOM   2246  HZ  PHE   143     -10.743 -55.208  94.762  1.00  0.00      1S   H  
ATOM   2247  N   ALA   144      -9.034 -60.629 101.079  1.00  1.00      1S   N  
ATOM   2248  CA  ALA   144      -9.246 -61.321 102.326  1.00  1.00      1S   C  
ATOM   2249  C   ALA   144      -8.187 -61.002 103.364  1.00  1.00      1S   C  
ATOM   2250  O   ALA   144      -8.499 -60.864 104.544  1.00  1.00      1S   O  
ATOM   2251  CB  ALA   144      -9.283 -62.839 102.085  1.00  1.00      1S   C  
ATOM   2252  HN  ALA   144      -8.861 -61.215 100.288  1.00  0.00      1S   H  
ATOM   2253  HA  ALA   144     -10.203 -61.005 102.717  1.00  0.00      1S   H  
ATOM   2254  HB1 ALA   144      -8.324 -63.193 101.650  1.00  0.00      1S   H  
ATOM   2255  HB2 ALA   144     -10.096 -63.081 101.367  1.00  0.00      1S   H  
ATOM   2256  HB3 ALA   144      -9.477 -63.389 103.029  1.00  0.00      1S   H  
ATOM   2257  N   ILE   145      -6.909 -60.860 102.942  1.00  1.00      1S   N  
ATOM   2258  CA  ILE   145      -5.782 -60.585 103.812  1.00  1.00      1S   C  
ATOM   2259  C   ILE   145      -5.776 -59.132 104.215  1.00  1.00      1S   C  
ATOM   2260  O   ILE   145      -5.623 -58.804 105.390  1.00  1.00      1S   O  
ATOM   2261  CB  ILE   145      -4.457 -60.885 103.117  1.00  1.00      1S   C  
ATOM   2262  CG1 ILE   145      -4.341 -62.379 102.769  1.00  1.00      1S   C  
ATOM   2263  CG2 ILE   145      -3.235 -60.443 103.960  1.00  1.00      1S   C  
ATOM   2264  CD  ILE   145      -3.236 -62.581 101.732  1.00  1.00      1S   C  
ATOM   2265  HN  ILE   145      -6.683 -60.984 101.976  1.00  0.00      1S   H  
ATOM   2266  HA  ILE   145      -5.872 -61.193 104.702  1.00  0.00      1S   H  
ATOM   2267  HB  ILE   145      -4.434 -60.322 102.153  1.00  0.00      1S   H  
ATOM   2268 HG11 ILE   145      -5.296 -62.756 102.349  1.00  0.00      1S   H  
ATOM   2269 HG12 ILE   145      -4.139 -62.974 103.685  1.00  0.00      1S   H  
ATOM   2270 HG21 ILE   145      -3.306 -60.861 104.986  1.00  0.00      1S   H  
ATOM   2271 HG22 ILE   145      -3.167 -59.338 104.021  1.00  0.00      1S   H  
ATOM   2272 HG23 ILE   145      -2.291 -60.806 103.502  1.00  0.00      1S   H  
ATOM   2273  HD1 ILE   145      -2.279 -62.829 102.237  1.00  0.00      1S   H  
ATOM   2274  HD2 ILE   145      -3.077 -61.662 101.132  1.00  0.00      1S   H  
ATOM   2275  HD3 ILE   145      -3.515 -63.390 101.028  1.00  0.00      1S   H  
ATOM   2276  N   CYS   146      -5.903 -58.232 103.216  1.00  1.00      1S   N  
ATOM   2277  CA  CYS   146      -5.619 -56.822 103.353  1.00  1.00      1S   C  
ATOM   2278  C   CYS   146      -6.815 -56.061 103.808  1.00  1.00      1S   C  
ATOM   2279  O   CYS   146      -6.691 -55.126 104.597  1.00  1.00      1S   O  
ATOM   2280  CB  CYS   146      -5.178 -56.201 102.018  1.00  1.00      1S   C  
ATOM   2281  SG  CYS   146      -3.664 -56.999 101.444  1.00  1.00      1S   S  
ATOM   2282  HN  CYS   146      -6.091 -58.534 102.282  1.00  0.00      1S   H  
ATOM   2283  HA  CYS   146      -4.837 -56.692 104.088  1.00  0.00      1S   H  
ATOM   2284  HB1 CYS   146      -5.011 -55.108 102.141  1.00  0.00      1S   H  
ATOM   2285  HB2 CYS   146      -5.976 -56.336 101.257  1.00  0.00      1S   H  
ATOM   2286  HG1 CYS   146      -4.276 -58.011 100.847  1.00  0.00      1S   H  
ATOM   2287  N   PHE   147      -8.014 -56.463 103.339  1.00  1.00      1S   N  
ATOM   2288  CA  PHE   147      -9.246 -55.809 103.697  1.00  1.00      1S   C  
ATOM   2289  C   PHE   147     -10.173 -56.821 104.349  1.00  1.00      1S   C  
ATOM   2290  O   PHE   147     -11.221 -57.079 103.758  1.00  1.00      1S   O  
ATOM   2291  CB  PHE   147      -9.921 -55.216 102.426  1.00  1.00      1S   C  
ATOM   2292  CG  PHE   147      -8.976 -54.257 101.744  1.00  1.00      1S   C  
ATOM   2293  CD1 PHE   147      -8.142 -54.700 100.703  1.00  1.00      1S   C  
ATOM   2294  CD2 PHE   147      -8.871 -52.920 102.165  1.00  1.00      1S   C  
ATOM   2295  CE1 PHE   147      -7.235 -53.830 100.096  1.00  1.00      1S   C  
ATOM   2296  CE2 PHE   147      -7.959 -52.047 101.555  1.00  1.00      1S   C  
ATOM   2297  CZ  PHE   147      -7.141 -52.501 100.515  1.00  1.00      1S   C  
ATOM   2298  HN  PHE   147      -8.106 -57.247 102.727  1.00  0.00      1S   H  
ATOM   2299  HA  PHE   147      -9.070 -55.014 104.407  1.00  0.00      1S   H  
ATOM   2300  HB1 PHE   147     -10.849 -54.665 102.686  1.00  0.00      1S   H  
ATOM   2301  HB2 PHE   147     -10.171 -56.021 101.701  1.00  0.00      1S   H  
ATOM   2302  HD1 PHE   147      -8.169 -55.733 100.401  1.00  0.00      1S   H  
ATOM   2303  HD2 PHE   147      -9.488 -52.566 102.976  1.00  0.00      1S   H  
ATOM   2304  HE1 PHE   147      -6.593 -54.186  99.316  1.00  0.00      1S   H  
ATOM   2305  HE2 PHE   147      -7.881 -51.023 101.890  1.00  0.00      1S   H  
ATOM   2306  HZ  PHE   147      -6.434 -51.835 100.043  1.00  0.00      1S   H  
ATOM   2307  N   PRO   148      -9.914 -57.416 105.539  1.00  1.00      1S   N  
ATOM   2308  CA  PRO   148     -10.751 -58.479 106.091  1.00  1.00      1S   C  
ATOM   2309  C   PRO   148     -12.134 -58.013 106.450  1.00  1.00      1S   C  
ATOM   2310  O   PRO   148     -13.061 -58.820 106.466  1.00  1.00      1S   O  
ATOM   2311  CB  PRO   148     -10.042 -58.888 107.397  1.00  1.00      1S   C  
ATOM   2312  CG  PRO   148      -8.574 -58.589 107.134  1.00  1.00      1S   C  
ATOM   2313  CD  PRO   148      -8.653 -57.320 106.290  1.00  1.00      1S   C  
ATOM   2314  HA  PRO   148     -10.816 -59.271 105.358  1.00  0.00      1S   H  
ATOM   2315  HB1 PRO   148     -10.220 -59.950 107.655  1.00  0.00      1S   H  
ATOM   2316  HB2 PRO   148     -10.361 -58.243 108.248  1.00  0.00      1S   H  
ATOM   2317  HG1 PRO   148      -7.978 -58.454 108.057  1.00  0.00      1S   H  
ATOM   2318  HG2 PRO   148      -8.130 -59.407 106.527  1.00  0.00      1S   H  
ATOM   2319  HD1 PRO   148      -8.666 -56.401 106.912  1.00  0.00      1S   H  
ATOM   2320  HD2 PRO   148      -7.765 -57.341 105.640  1.00  0.00      1S   H  
ATOM   2321  N   LEU   149     -12.279 -56.713 106.767  1.00  1.00      1S   N  
ATOM   2322  CA  LEU   149     -13.517 -56.128 107.214  1.00  1.00      1S   C  
ATOM   2323  C   LEU   149     -14.487 -56.005 106.075  1.00  1.00      1S   C  
ATOM   2324  O   LEU   149     -15.660 -56.352 106.206  1.00  1.00      1S   O  
ATOM   2325  CB  LEU   149     -13.262 -54.733 107.822  1.00  1.00      1S   C  
ATOM   2326  CG  LEU   149     -12.437 -54.784 109.129  1.00  1.00      1S   C  
ATOM   2327  CD1 LEU   149     -12.076 -53.366 109.604  1.00  1.00      1S   C  
ATOM   2328  CD2 LEU   149     -13.171 -55.564 110.236  1.00  1.00      1S   C  
ATOM   2329  HN  LEU   149     -11.491 -56.102 106.762  1.00  0.00      1S   H  
ATOM   2330  HA  LEU   149     -13.961 -56.785 107.948  1.00  0.00      1S   H  
ATOM   2331  HB1 LEU   149     -14.230 -54.233 108.043  1.00  0.00      1S   H  
ATOM   2332  HB2 LEU   149     -12.715 -54.106 107.082  1.00  0.00      1S   H  
ATOM   2333  HG  LEU   149     -11.478 -55.312 108.921  1.00  0.00      1S   H  
ATOM   2334 HD11 LEU   149     -12.998 -52.786 109.819  1.00  0.00      1S   H  
ATOM   2335 HD12 LEU   149     -11.493 -52.833 108.824  1.00  0.00      1S   H  
ATOM   2336 HD13 LEU   149     -11.465 -53.416 110.530  1.00  0.00      1S   H  
ATOM   2337 HD21 LEU   149     -13.254 -56.640 109.976  1.00  0.00      1S   H  
ATOM   2338 HD22 LEU   149     -14.193 -55.153 110.379  1.00  0.00      1S   H  
ATOM   2339 HD23 LEU   149     -12.620 -55.483 111.196  1.00  0.00      1S   H  
ATOM   2340  N   ARG   150     -13.987 -55.533 104.912  1.00  1.00      1S   N  
ATOM   2341  CA  ARG   150     -14.767 -55.357 103.712  1.00  1.00      1S   C  
ATOM   2342  C   ARG   150     -14.842 -56.638 102.916  1.00  1.00      1S   C  
ATOM   2343  O   ARG   150     -15.563 -56.705 101.924  1.00  1.00      1S   O  
ATOM   2344  CB  ARG   150     -14.168 -54.247 102.827  1.00  1.00      1S   C  
ATOM   2345  CG  ARG   150     -14.218 -52.870 103.510  1.00  1.00      1S   C  
ATOM   2346  CD  ARG   150     -13.649 -51.770 102.614  1.00  1.00      1S   C  
ATOM   2347  NE  ARG   150     -13.732 -50.463 103.341  1.00  1.00      1S   N  
ATOM   2348  CZ  ARG   150     -13.300 -49.300 102.777  1.00  1.00      1S   C  
ATOM   2349  NH1 ARG   150     -13.394 -48.138 103.474  1.00  1.00      1S   N1+
ATOM   2350  NH2 ARG   150     -12.775 -49.289 101.523  1.00  1.00      1S   N  
ATOM   2351  HN  ARG   150     -13.026 -55.281 104.836  1.00  0.00      1S   H  
ATOM   2352  HA  ARG   150     -15.774 -55.074 103.986  1.00  0.00      1S   H  
ATOM   2353  HB1 ARG   150     -14.733 -54.178 101.871  1.00  0.00      1S   H  
ATOM   2354  HB2 ARG   150     -13.111 -54.494 102.586  1.00  0.00      1S   H  
ATOM   2355  HG1 ARG   150     -13.643 -52.907 104.462  1.00  0.00      1S   H  
ATOM   2356  HG2 ARG   150     -15.279 -52.637 103.757  1.00  0.00      1S   H  
ATOM   2357  HD1 ARG   150     -14.240 -51.696 101.675  1.00  0.00      1S   H  
ATOM   2358  HD2 ARG   150     -12.583 -51.981 102.377  1.00  0.00      1S   H  
ATOM   2359  HE  ARG   150     -14.117 -50.441 104.262  1.00  0.00      1S   H  
ATOM   2360 HH11 ARG   150     -13.779 -48.138 104.395  1.00  0.00      1S   H  
ATOM   2361 HH12 ARG   150     -13.079 -47.285 103.062  1.00  0.00      1S   H  
ATOM   2362 HH21 ARG   150     -12.709 -50.143 101.011  1.00  0.00      1S   H  
ATOM   2363 HH22 ARG   150     -12.464 -48.432 101.118  1.00  0.00      1S   H  
ATOM   2364  N   ALA   151     -14.126 -57.702 103.358  1.00  1.00      1S   N  
ATOM   2365  CA  ALA   151     -14.142 -59.010 102.744  1.00  1.00      1S   C  
ATOM   2366  C   ALA   151     -15.472 -59.707 102.891  1.00  1.00      1S   C  
ATOM   2367  O   ALA   151     -15.828 -60.525 102.052  1.00  1.00      1S   O  
ATOM   2368  CB  ALA   151     -13.060 -59.943 103.314  1.00  1.00      1S   C  
ATOM   2369  HN  ALA   151     -13.514 -57.612 104.140  1.00  0.00      1S   H  
ATOM   2370  HA  ALA   151     -13.943 -58.875 101.692  1.00  0.00      1S   H  
ATOM   2371  HB1 ALA   151     -13.241 -60.153 104.388  1.00  0.00      1S   H  
ATOM   2372  HB2 ALA   151     -12.060 -59.471 103.210  1.00  0.00      1S   H  
ATOM   2373  HB3 ALA   151     -13.043 -60.909 102.765  1.00  0.00      1S   H  
ATOM   2374  N   LYS   152     -16.263 -59.388 103.943  1.00  1.00      1S   N  
ATOM   2375  CA  LYS   152     -17.573 -59.971 104.161  1.00  1.00      1S   C  
ATOM   2376  C   LYS   152     -18.545 -59.625 103.056  1.00  1.00      1S   C  
ATOM   2377  O   LYS   152     -19.335 -60.468 102.636  1.00  1.00      1S   O  
ATOM   2378  CB  LYS   152     -18.179 -59.515 105.502  1.00  1.00      1S   C  
ATOM   2379  CG  LYS   152     -17.408 -60.076 106.704  1.00  1.00      1S   C  
ATOM   2380  CD  LYS   152     -17.993 -59.611 108.042  1.00  1.00      1S   C  
ATOM   2381  CE  LYS   152     -17.245 -60.200 109.242  1.00  1.00      1S   C  
ATOM   2382  NZ  LYS   152     -17.822 -59.701 110.510  1.00  1.00      1S   N1+
ATOM   2383  HN  LYS   152     -15.962 -58.730 104.629  1.00  0.00      1S   H  
ATOM   2384  HA  LYS   152     -17.460 -61.046 104.175  1.00  0.00      1S   H  
ATOM   2385  HB1 LYS   152     -19.234 -59.864 105.581  1.00  0.00      1S   H  
ATOM   2386  HB2 LYS   152     -18.179 -58.403 105.553  1.00  0.00      1S   H  
ATOM   2387  HG1 LYS   152     -16.343 -59.760 106.646  1.00  0.00      1S   H  
ATOM   2388  HG2 LYS   152     -17.440 -61.188 106.659  1.00  0.00      1S   H  
ATOM   2389  HD1 LYS   152     -19.064 -59.913 108.087  1.00  0.00      1S   H  
ATOM   2390  HD2 LYS   152     -17.946 -58.500 108.079  1.00  0.00      1S   H  
ATOM   2391  HE1 LYS   152     -16.174 -59.905 109.214  1.00  0.00      1S   H  
ATOM   2392  HE2 LYS   152     -17.321 -61.308 109.243  1.00  0.00      1S   H  
ATOM   2393  HZ1 LYS   152     -18.823 -59.976 110.566  1.00  0.00      1S   H  
ATOM   2394  HZ2 LYS   152     -17.747 -58.664 110.537  1.00  0.00      1S   H  
ATOM   2395  HZ3 LYS   152     -17.304 -60.108 111.314  1.00  0.00      1S   H  
ATOM   2396  N   VAL   153     -18.465 -58.376 102.536  1.00  1.00      1S   N  
ATOM   2397  CA  VAL   153     -19.235 -57.889 101.409  1.00  1.00      1S   C  
ATOM   2398  C   VAL   153     -18.939 -58.697 100.158  1.00  1.00      1S   C  
ATOM   2399  O   VAL   153     -19.858 -59.094  99.444  1.00  1.00      1S   O  
ATOM   2400  CB  VAL   153     -18.966 -56.399 101.163  1.00  1.00      1S   C  
ATOM   2401  CG1 VAL   153     -19.569 -55.904  99.829  1.00  1.00      1S   C  
ATOM   2402  CG2 VAL   153     -19.540 -55.589 102.345  1.00  1.00      1S   C  
ATOM   2403  HN  VAL   153     -17.823 -57.716 102.918  1.00  0.00      1S   H  
ATOM   2404  HA  VAL   153     -20.282 -58.021 101.643  1.00  0.00      1S   H  
ATOM   2405  HB  VAL   153     -17.868 -56.224 101.124  1.00  0.00      1S   H  
ATOM   2406 HG11 VAL   153     -20.642 -56.180  99.760  1.00  0.00      1S   H  
ATOM   2407 HG12 VAL   153     -19.029 -56.336  98.962  1.00  0.00      1S   H  
ATOM   2408 HG13 VAL   153     -19.483 -54.799  99.764  1.00  0.00      1S   H  
ATOM   2409 HG21 VAL   153     -19.083 -55.895 103.308  1.00  0.00      1S   H  
ATOM   2410 HG22 VAL   153     -20.640 -55.733 102.409  1.00  0.00      1S   H  
ATOM   2411 HG23 VAL   153     -19.340 -54.507 102.194  1.00  0.00      1S   H  
ATOM   2412  N   VAL   154     -17.643 -58.951  99.862  1.00  1.00      1S   N  
ATOM   2413  CA  VAL   154     -17.226 -59.454  98.569  1.00  1.00      1S   C  
ATOM   2414  C   VAL   154     -17.010 -60.959  98.493  1.00  1.00      1S   C  
ATOM   2415  O   VAL   154     -17.039 -61.513  97.395  1.00  1.00      1S   O  
ATOM   2416  CB  VAL   154     -15.984 -58.726  98.064  1.00  1.00      1S   C  
ATOM   2417  CG1 VAL   154     -16.352 -57.254  97.791  1.00  1.00      1S   C  
ATOM   2418  CG2 VAL   154     -14.841 -58.786  99.090  1.00  1.00      1S   C  
ATOM   2419  HN  VAL   154     -16.909 -58.681 100.480  1.00  0.00      1S   H  
ATOM   2420  HA  VAL   154     -18.008 -59.237  97.854  1.00  0.00      1S   H  
ATOM   2421  HB  VAL   154     -15.647 -59.188  97.108  1.00  0.00      1S   H  
ATOM   2422 HG11 VAL   154     -16.564 -56.726  98.745  1.00  0.00      1S   H  
ATOM   2423 HG12 VAL   154     -17.247 -57.186  97.139  1.00  0.00      1S   H  
ATOM   2424 HG13 VAL   154     -15.504 -56.738  97.293  1.00  0.00      1S   H  
ATOM   2425 HG21 VAL   154     -14.783 -59.780  99.555  1.00  0.00      1S   H  
ATOM   2426 HG22 VAL   154     -15.011 -58.050  99.901  1.00  0.00      1S   H  
ATOM   2427 HG23 VAL   154     -13.868 -58.553  98.607  1.00  0.00      1S   H  
ATOM   2428  N   VAL   155     -16.766 -61.669  99.620  1.00  1.00      1S   N  
ATOM   2429  CA  VAL   155     -16.299 -63.045  99.582  1.00  1.00      1S   C  
ATOM   2430  C   VAL   155     -17.341 -63.970 100.144  1.00  1.00      1S   C  
ATOM   2431  O   VAL   155     -17.580 -63.994 101.350  1.00  1.00      1S   O  
ATOM   2432  CB  VAL   155     -14.987 -63.227 100.347  1.00  1.00      1S   C  
ATOM   2433  CG1 VAL   155     -14.573 -64.700 100.478  1.00  1.00      1S   C  
ATOM   2434  CG2 VAL   155     -13.873 -62.500  99.573  1.00  1.00      1S   C  
ATOM   2435  HN  VAL   155     -16.794 -61.246 100.525  1.00  0.00      1S   H  
ATOM   2436  HA  VAL   155     -16.122 -63.352  98.561  1.00  0.00      1S   H  
ATOM   2437  HB  VAL   155     -15.075 -62.802 101.370  1.00  0.00      1S   H  
ATOM   2438 HG11 VAL   155     -14.311 -65.061  99.465  1.00  0.00      1S   H  
ATOM   2439 HG12 VAL   155     -15.356 -65.344 100.924  1.00  0.00      1S   H  
ATOM   2440 HG13 VAL   155     -13.664 -64.785 101.109  1.00  0.00      1S   H  
ATOM   2441 HG21 VAL   155     -13.901 -61.416  99.753  1.00  0.00      1S   H  
ATOM   2442 HG22 VAL   155     -13.966 -62.695  98.483  1.00  0.00      1S   H  
ATOM   2443 HG23 VAL   155     -12.879 -62.856  99.910  1.00  0.00      1S   H  
ATOM   2444  N   THR   156     -17.949 -64.803  99.262  1.00  1.00      1S   N  
ATOM   2445  CA  THR   156     -18.719 -65.960  99.666  1.00  1.00      1S   C  
ATOM   2446  C   THR   156     -18.370 -67.047  98.673  1.00  1.00      1S   C  
ATOM   2447  O   THR   156     -17.877 -66.761  97.585  1.00  1.00      1S   O  
ATOM   2448  CB  THR   156     -20.239 -65.745  99.712  1.00  1.00      1S   C  
ATOM   2449  CG2 THR   156     -20.585 -64.510 100.567  1.00  1.00      1S   C  
ATOM   2450  OG1 THR   156     -20.800 -65.543  98.419  1.00  1.00      1S   O  
ATOM   2451  HN  THR   156     -17.803 -64.717  98.280  1.00  0.00      1S   H  
ATOM   2452  HA  THR   156     -18.374 -66.283 100.639  1.00  0.00      1S   H  
ATOM   2453  HB  THR   156     -20.721 -66.638 100.172  1.00  0.00      1S   H  
ATOM   2454  HG1 THR   156     -21.490 -64.886  98.537  1.00  0.00      1S   H  
ATOM   2455 HG21 THR   156     -20.189 -63.584 100.098  1.00  0.00      1S   H  
ATOM   2456 HG22 THR   156     -20.150 -64.604 101.584  1.00  0.00      1S   H  
ATOM   2457 HG23 THR   156     -21.686 -64.401 100.666  1.00  0.00      1S   H  
ATOM   2458  N   LYS   157     -18.654 -68.326  99.009  1.00  1.00      1S   N  
ATOM   2459  CA  LYS   157     -18.468 -69.453  98.116  1.00  1.00      1S   C  
ATOM   2460  C   LYS   157     -19.414 -69.410  96.936  1.00  1.00      1S   C  
ATOM   2461  O   LYS   157     -19.060 -69.847  95.845  1.00  1.00      1S   O  
ATOM   2462  CB  LYS   157     -18.660 -70.803  98.844  1.00  1.00      1S   C  
ATOM   2463  CG  LYS   157     -20.034 -70.958  99.511  1.00  1.00      1S   C  
ATOM   2464  CD  LYS   157     -20.194 -72.280 100.265  1.00  1.00      1S   C  
ATOM   2465  CE  LYS   157     -21.548 -72.352 100.976  1.00  1.00      1S   C  
ATOM   2466  NZ  LYS   157     -21.698 -73.642 101.683  1.00  1.00      1S   N1+
ATOM   2467  HN  LYS   157     -19.008 -68.556  99.911  1.00  0.00      1S   H  
ATOM   2468  HA  LYS   157     -17.457 -69.410  97.731  1.00  0.00      1S   H  
ATOM   2469  HB1 LYS   157     -17.875 -70.892  99.627  1.00  0.00      1S   H  
ATOM   2470  HB2 LYS   157     -18.510 -71.641  98.129  1.00  0.00      1S   H  
ATOM   2471  HG1 LYS   157     -20.834 -70.911  98.740  1.00  0.00      1S   H  
ATOM   2472  HG2 LYS   157     -20.194 -70.119 100.224  1.00  0.00      1S   H  
ATOM   2473  HD1 LYS   157     -19.371 -72.367 101.009  1.00  0.00      1S   H  
ATOM   2474  HD2 LYS   157     -20.097 -73.118  99.539  1.00  0.00      1S   H  
ATOM   2475  HE1 LYS   157     -22.380 -72.260 100.247  1.00  0.00      1S   H  
ATOM   2476  HE2 LYS   157     -21.629 -71.538 101.728  1.00  0.00      1S   H  
ATOM   2477  HZ1 LYS   157     -20.864 -73.803 102.282  1.00  0.00      1S   H  
ATOM   2478  HZ2 LYS   157     -21.781 -74.410 100.987  1.00  0.00      1S   H  
ATOM   2479  HZ3 LYS   157     -22.553 -73.619 102.274  1.00  0.00      1S   H  
ATOM   2480  N   GLY   158     -20.636 -68.850  97.121  1.00  1.00      1S   N  
ATOM   2481  CA  GLY   158     -21.633 -68.720  96.080  1.00  1.00      1S   C  
ATOM   2482  C   GLY   158     -21.172 -67.757  95.027  1.00  1.00      1S   C  
ATOM   2483  O   GLY   158     -21.366 -67.983  93.835  1.00  1.00      1S   O  
ATOM   2484  HN  GLY   158     -20.902 -68.500  98.016  1.00  0.00      1S   H  
ATOM   2485  HA1 GLY   158     -22.523 -68.314  96.539  1.00  0.00      1S   H  
ATOM   2486  HA2 GLY   158     -21.785 -69.689  95.625  1.00  0.00      1S   H  
ATOM   2487  N   ARG   159     -20.498 -66.668  95.465  1.00  1.00      1S   N  
ATOM   2488  CA  ARG   159     -19.887 -65.693  94.596  1.00  1.00      1S   C  
ATOM   2489  C   ARG   159     -18.769 -66.314  93.808  1.00  1.00      1S   C  
ATOM   2490  O   ARG   159     -18.652 -66.065  92.614  1.00  1.00      1S   O  
ATOM   2491  CB  ARG   159     -19.361 -64.469  95.382  1.00  1.00      1S   C  
ATOM   2492  CG  ARG   159     -18.580 -63.435  94.547  1.00  1.00      1S   C  
ATOM   2493  CD  ARG   159     -17.067 -63.688  94.566  1.00  1.00      1S   C  
ATOM   2494  NE  ARG   159     -16.375 -62.624  93.784  1.00  1.00      1S   N  
ATOM   2495  CZ  ARG   159     -15.019 -62.628  93.650  1.00  1.00      1S   C  
ATOM   2496  NH1 ARG   159     -14.418 -61.725  92.834  1.00  1.00      1S   N1+
ATOM   2497  NH2 ARG   159     -14.268 -63.552  94.302  1.00  1.00      1S   N  
ATOM   2498  HN  ARG   159     -20.376 -66.503  96.442  1.00  0.00      1S   H  
ATOM   2499  HA  ARG   159     -20.638 -65.360  93.893  1.00  0.00      1S   H  
ATOM   2500  HB1 ARG   159     -18.718 -64.805  96.223  1.00  0.00      1S   H  
ATOM   2501  HB2 ARG   159     -20.244 -63.960  95.830  1.00  0.00      1S   H  
ATOM   2502  HG1 ARG   159     -18.768 -62.428  94.982  1.00  0.00      1S   H  
ATOM   2503  HG2 ARG   159     -18.967 -63.436  93.504  1.00  0.00      1S   H  
ATOM   2504  HD1 ARG   159     -16.811 -64.660  94.098  1.00  0.00      1S   H  
ATOM   2505  HD2 ARG   159     -16.691 -63.671  95.612  1.00  0.00      1S   H  
ATOM   2506  HE  ARG   159     -16.916 -61.958  93.274  1.00  0.00      1S   H  
ATOM   2507 HH11 ARG   159     -14.970 -61.049  92.350  1.00  0.00      1S   H  
ATOM   2508 HH12 ARG   159     -13.426 -61.736  92.729  1.00  0.00      1S   H  
ATOM   2509 HH21 ARG   159     -13.296 -63.642  94.090  1.00  0.00      1S   H  
ATOM   2510 HH22 ARG   159     -14.721 -64.253  94.848  1.00  0.00      1S   H  
ATOM   2511  N   VAL   160     -17.921 -67.154  94.445  1.00  1.00      1S   N  
ATOM   2512  CA  VAL   160     -16.818 -67.798  93.766  1.00  1.00      1S   C  
ATOM   2513  C   VAL   160     -17.301 -68.708  92.667  1.00  1.00      1S   C  
ATOM   2514  O   VAL   160     -16.732 -68.706  91.581  1.00  1.00      1S   O  
ATOM   2515  CB  VAL   160     -15.908 -68.552  94.704  1.00  1.00      1S   C  
ATOM   2516  CG1 VAL   160     -14.835 -69.308  93.906  1.00  1.00      1S   C  
ATOM   2517  CG2 VAL   160     -15.235 -67.531  95.624  1.00  1.00      1S   C  
ATOM   2518  HN  VAL   160     -18.011 -67.348  95.420  1.00  0.00      1S   H  
ATOM   2519  HA  VAL   160     -16.231 -67.020  93.297  1.00  0.00      1S   H  
ATOM   2520  HB  VAL   160     -16.483 -69.276  95.324  1.00  0.00      1S   H  
ATOM   2521 HG11 VAL   160     -14.400 -68.666  93.114  1.00  0.00      1S   H  
ATOM   2522 HG12 VAL   160     -15.270 -70.211  93.430  1.00  0.00      1S   H  
ATOM   2523 HG13 VAL   160     -14.016 -69.621  94.582  1.00  0.00      1S   H  
ATOM   2524 HG21 VAL   160     -15.882 -67.283  96.485  1.00  0.00      1S   H  
ATOM   2525 HG22 VAL   160     -14.974 -66.600  95.082  1.00  0.00      1S   H  
ATOM   2526 HG23 VAL   160     -14.297 -67.979  96.000  1.00  0.00      1S   H  
ATOM   2527  N   LYS   161     -18.397 -69.463  92.896  1.00  1.00      1S   N  
ATOM   2528  CA  LYS   161     -19.001 -70.315  91.893  1.00  1.00      1S   C  
ATOM   2529  C   LYS   161     -19.497 -69.533  90.701  1.00  1.00      1S   C  
ATOM   2530  O   LYS   161     -19.335 -69.968  89.562  1.00  1.00      1S   O  
ATOM   2531  CB  LYS   161     -20.181 -71.119  92.466  1.00  1.00      1S   C  
ATOM   2532  CG  LYS   161     -19.712 -72.197  93.447  1.00  1.00      1S   C  
ATOM   2533  CD  LYS   161     -20.875 -72.985  94.054  1.00  1.00      1S   C  
ATOM   2534  CE  LYS   161     -20.394 -74.063  95.029  1.00  1.00      1S   C  
ATOM   2535  NZ  LYS   161     -21.547 -74.794  95.598  1.00  1.00      1S   N1+
ATOM   2536  HN  LYS   161     -18.850 -69.452  93.787  1.00  0.00      1S   H  
ATOM   2537  HA  LYS   161     -18.243 -71.002  91.544  1.00  0.00      1S   H  
ATOM   2538  HB1 LYS   161     -20.735 -71.626  91.644  1.00  0.00      1S   H  
ATOM   2539  HB2 LYS   161     -20.885 -70.430  92.983  1.00  0.00      1S   H  
ATOM   2540  HG1 LYS   161     -19.137 -71.724  94.270  1.00  0.00      1S   H  
ATOM   2541  HG2 LYS   161     -19.029 -72.896  92.915  1.00  0.00      1S   H  
ATOM   2542  HD1 LYS   161     -21.453 -73.456  93.228  1.00  0.00      1S   H  
ATOM   2543  HD2 LYS   161     -21.546 -72.272  94.584  1.00  0.00      1S   H  
ATOM   2544  HE1 LYS   161     -19.828 -73.605  95.868  1.00  0.00      1S   H  
ATOM   2545  HE2 LYS   161     -19.745 -74.798  94.506  1.00  0.00      1S   H  
ATOM   2546  HZ1 LYS   161     -22.086 -75.238  94.827  1.00  0.00      1S   H  
ATOM   2547  HZ2 LYS   161     -22.161 -74.126  96.107  1.00  0.00      1S   H  
ATOM   2548  HZ3 LYS   161     -21.208 -75.527  96.252  1.00  0.00      1S   H  
ATOM   2549  N   LEU   162     -20.077 -68.334  90.942  1.00  1.00      1S   N  
ATOM   2550  CA  LEU   162     -20.532 -67.446  89.898  1.00  1.00      1S   C  
ATOM   2551  C   LEU   162     -19.372 -66.927  89.078  1.00  1.00      1S   C  
ATOM   2552  O   LEU   162     -19.457 -66.883  87.855  1.00  1.00      1S   O  
ATOM   2553  CB  LEU   162     -21.332 -66.249  90.464  1.00  1.00      1S   C  
ATOM   2554  CG  LEU   162     -21.947 -65.314  89.394  1.00  1.00      1S   C  
ATOM   2555  CD1 LEU   162     -22.928 -66.057  88.467  1.00  1.00      1S   C  
ATOM   2556  CD2 LEU   162     -22.622 -64.098  90.052  1.00  1.00      1S   C  
ATOM   2557  HN  LEU   162     -20.211 -68.006  91.875  1.00  0.00      1S   H  
ATOM   2558  HA  LEU   162     -21.170 -68.028  89.248  1.00  0.00      1S   H  
ATOM   2559  HB1 LEU   162     -20.676 -65.648  91.129  1.00  0.00      1S   H  
ATOM   2560  HB2 LEU   162     -22.158 -66.649  91.091  1.00  0.00      1S   H  
ATOM   2561  HG  LEU   162     -21.121 -64.915  88.760  1.00  0.00      1S   H  
ATOM   2562 HD11 LEU   162     -23.712 -66.565  89.067  1.00  0.00      1S   H  
ATOM   2563 HD12 LEU   162     -22.397 -66.817  87.857  1.00  0.00      1S   H  
ATOM   2564 HD13 LEU   162     -23.419 -65.341  87.775  1.00  0.00      1S   H  
ATOM   2565 HD21 LEU   162     -21.892 -63.544  90.679  1.00  0.00      1S   H  
ATOM   2566 HD22 LEU   162     -23.467 -64.426  90.694  1.00  0.00      1S   H  
ATOM   2567 HD23 LEU   162     -23.012 -63.409  89.273  1.00  0.00      1S   H  
ATOM   2568  N   VAL   163     -18.242 -66.561  89.732  1.00  1.00      1S   N  
ATOM   2569  CA  VAL   163     -17.035 -66.083  89.083  1.00  1.00      1S   C  
ATOM   2570  C   VAL   163     -16.431 -67.147  88.199  1.00  1.00      1S   C  
ATOM   2571  O   VAL   163     -15.984 -66.837  87.103  1.00  1.00      1S   O  
ATOM   2572  CB  VAL   163     -15.988 -65.575  90.070  1.00  1.00      1S   C  
ATOM   2573  CG1 VAL   163     -14.645 -65.252  89.375  1.00  1.00      1S   C  
ATOM   2574  CG2 VAL   163     -16.532 -64.301  90.737  1.00  1.00      1S   C  
ATOM   2575  HN  VAL   163     -18.201 -66.602  90.729  1.00  0.00      1S   H  
ATOM   2576  HA  VAL   163     -17.322 -65.259  88.444  1.00  0.00      1S   H  
ATOM   2577  HB  VAL   163     -15.807 -66.344  90.855  1.00  0.00      1S   H  
ATOM   2578 HG11 VAL   163     -14.815 -64.597  88.495  1.00  0.00      1S   H  
ATOM   2579 HG12 VAL   163     -14.135 -66.179  89.042  1.00  0.00      1S   H  
ATOM   2580 HG13 VAL   163     -13.969 -64.723  90.076  1.00  0.00      1S   H  
ATOM   2581 HG21 VAL   163     -17.483 -64.485  91.271  1.00  0.00      1S   H  
ATOM   2582 HG22 VAL   163     -16.703 -63.508  89.978  1.00  0.00      1S   H  
ATOM   2583 HG23 VAL   163     -15.784 -63.932  91.465  1.00  0.00      1S   H  
ATOM   2584  N   ILE   164     -16.431 -68.434  88.620  1.00  1.00      1S   N  
ATOM   2585  CA  ILE   164     -15.909 -69.541  87.832  1.00  1.00      1S   C  
ATOM   2586  C   ILE   164     -16.681 -69.684  86.540  1.00  1.00      1S   C  
ATOM   2587  O   ILE   164     -16.097 -69.897  85.479  1.00  1.00      1S   O  
ATOM   2588  CB  ILE   164     -15.926 -70.858  88.599  1.00  1.00      1S   C  
ATOM   2589  CG1 ILE   164     -14.961 -70.777  89.801  1.00  1.00      1S   C  
ATOM   2590  CG2 ILE   164     -15.534 -72.050  87.692  1.00  1.00      1S   C  
ATOM   2591  CD  ILE   164     -15.170 -71.923  90.789  1.00  1.00      1S   C  
ATOM   2592  HN  ILE   164     -16.793 -68.675  89.520  1.00  0.00      1S   H  
ATOM   2593  HA  ILE   164     -14.887 -69.307  87.578  1.00  0.00      1S   H  
ATOM   2594  HB  ILE   164     -16.956 -71.031  88.987  1.00  0.00      1S   H  
ATOM   2595 HG11 ILE   164     -15.100 -69.821  90.342  1.00  0.00      1S   H  
ATOM   2596 HG12 ILE   164     -13.912 -70.787  89.433  1.00  0.00      1S   H  
ATOM   2597 HG21 ILE   164     -14.522 -71.887  87.265  1.00  0.00      1S   H  
ATOM   2598 HG22 ILE   164     -16.256 -72.190  86.862  1.00  0.00      1S   H  
ATOM   2599 HG23 ILE   164     -15.523 -72.994  88.273  1.00  0.00      1S   H  
ATOM   2600  HD1 ILE   164     -14.839 -72.890  90.353  1.00  0.00      1S   H  
ATOM   2601  HD2 ILE   164     -16.240 -72.007  91.074  1.00  0.00      1S   H  
ATOM   2602  HD3 ILE   164     -14.576 -71.728  91.703  1.00  0.00      1S   H  
ATOM   2603  N   PHE   165     -18.020 -69.521  86.597  1.00  1.00      1S   N  
ATOM   2604  CA  PHE   165     -18.881 -69.561  85.438  1.00  1.00      1S   C  
ATOM   2605  C   PHE   165     -18.581 -68.401  84.501  1.00  1.00      1S   C  
ATOM   2606  O   PHE   165     -18.537 -68.587  83.286  1.00  1.00      1S   O  
ATOM   2607  CB  PHE   165     -20.370 -69.551  85.871  1.00  1.00      1S   C  
ATOM   2608  CG  PHE   165     -21.292 -69.744  84.697  1.00  1.00      1S   C  
ATOM   2609  CD1 PHE   165     -21.666 -71.032  84.280  1.00  1.00      1S   C  
ATOM   2610  CD2 PHE   165     -21.760 -68.629  83.980  1.00  1.00      1S   C  
ATOM   2611  CE1 PHE   165     -22.500 -71.202  83.167  1.00  1.00      1S   C  
ATOM   2612  CE2 PHE   165     -22.580 -68.797  82.860  1.00  1.00      1S   C  
ATOM   2613  CZ  PHE   165     -22.956 -70.084  82.456  1.00  1.00      1S   C  
ATOM   2614  HN  PHE   165     -18.478 -69.350  87.467  1.00  0.00      1S   H  
ATOM   2615  HA  PHE   165     -18.668 -70.482  84.912  1.00  0.00      1S   H  
ATOM   2616  HB1 PHE   165     -20.628 -68.597  86.376  1.00  0.00      1S   H  
ATOM   2617  HB2 PHE   165     -20.547 -70.381  86.589  1.00  0.00      1S   H  
ATOM   2618  HD1 PHE   165     -21.307 -71.897  84.817  1.00  0.00      1S   H  
ATOM   2619  HD2 PHE   165     -21.465 -67.635  84.283  1.00  0.00      1S   H  
ATOM   2620  HE1 PHE   165     -22.788 -72.194  82.854  1.00  0.00      1S   H  
ATOM   2621  HE2 PHE   165     -22.923 -67.933  82.309  1.00  0.00      1S   H  
ATOM   2622  HZ  PHE   165     -23.595 -70.214  81.596  1.00  0.00      1S   H  
ATOM   2623  N   VAL   166     -18.337 -67.187  85.057  1.00  1.00      1S   N  
ATOM   2624  CA  VAL   166     -17.961 -65.991  84.322  1.00  1.00      1S   C  
ATOM   2625  C   VAL   166     -16.657 -66.210  83.594  1.00  1.00      1S   C  
ATOM   2626  O   VAL   166     -16.532 -65.819  82.441  1.00  1.00      1S   O  
ATOM   2627  CB  VAL   166     -17.856 -64.759  85.223  1.00  1.00      1S   C  
ATOM   2628  CG1 VAL   166     -17.207 -63.556  84.499  1.00  1.00      1S   C  
ATOM   2629  CG2 VAL   166     -19.268 -64.382  85.713  1.00  1.00      1S   C  
ATOM   2630  HN  VAL   166     -18.401 -67.069  86.046  1.00  0.00      1S   H  
ATOM   2631  HA  VAL   166     -18.724 -65.814  83.578  1.00  0.00      1S   H  
ATOM   2632  HB  VAL   166     -17.231 -65.002  86.109  1.00  0.00      1S   H  
ATOM   2633 HG11 VAL   166     -17.722 -63.362  83.534  1.00  0.00      1S   H  
ATOM   2634 HG12 VAL   166     -16.130 -63.738  84.301  1.00  0.00      1S   H  
ATOM   2635 HG13 VAL   166     -17.286 -62.647  85.131  1.00  0.00      1S   H  
ATOM   2636 HG21 VAL   166     -19.801 -65.255  86.136  1.00  0.00      1S   H  
ATOM   2637 HG22 VAL   166     -19.872 -63.984  84.870  1.00  0.00      1S   H  
ATOM   2638 HG23 VAL   166     -19.199 -63.600  86.498  1.00  0.00      1S   H  
ATOM   2639  N   ILE   167     -15.670 -66.879  84.234  1.00  1.00      1S   N  
ATOM   2640  CA  ILE   167     -14.375 -67.201  83.668  1.00  1.00      1S   C  
ATOM   2641  C   ILE   167     -14.520 -68.067  82.446  1.00  1.00      1S   C  
ATOM   2642  O   ILE   167     -13.884 -67.791  81.435  1.00  1.00      1S   O  
ATOM   2643  CB  ILE   167     -13.461 -67.871  84.691  1.00  1.00      1S   C  
ATOM   2644  CG1 ILE   167     -13.043 -66.833  85.758  1.00  1.00      1S   C  
ATOM   2645  CG2 ILE   167     -12.226 -68.530  84.028  1.00  1.00      1S   C  
ATOM   2646  CD  ILE   167     -12.398 -67.476  86.987  1.00  1.00      1S   C  
ATOM   2647  HN  ILE   167     -15.803 -67.180  85.177  1.00  0.00      1S   H  
ATOM   2648  HA  ILE   167     -13.920 -66.273  83.351  1.00  0.00      1S   H  
ATOM   2649  HB  ILE   167     -14.030 -68.677  85.204  1.00  0.00      1S   H  
ATOM   2650 HG11 ILE   167     -13.932 -66.259  86.089  1.00  0.00      1S   H  
ATOM   2651 HG12 ILE   167     -12.341 -66.102  85.304  1.00  0.00      1S   H  
ATOM   2652 HG21 ILE   167     -11.710 -67.803  83.376  1.00  0.00      1S   H  
ATOM   2653 HG22 ILE   167     -12.516 -69.408  83.415  1.00  0.00      1S   H  
ATOM   2654 HG23 ILE   167     -11.507 -68.885  84.793  1.00  0.00      1S   H  
ATOM   2655  HD1 ILE   167     -11.415 -67.916  86.724  1.00  0.00      1S   H  
ATOM   2656  HD2 ILE   167     -13.046 -68.283  87.387  1.00  0.00      1S   H  
ATOM   2657  HD3 ILE   167     -12.243 -66.720  87.785  1.00  0.00      1S   H  
ATOM   2658  N   TRP   168     -15.377 -69.113  82.495  1.00  1.00      1S   N  
ATOM   2659  CA  TRP   168     -15.612 -69.989  81.367  1.00  1.00      1S   C  
ATOM   2660  C   TRP   168     -16.328 -69.282  80.246  1.00  1.00      1S   C  
ATOM   2661  O   TRP   168     -16.019 -69.521  79.084  1.00  1.00      1S   O  
ATOM   2662  CB  TRP   168     -16.426 -71.248  81.742  1.00  1.00      1S   C  
ATOM   2663  CG  TRP   168     -15.636 -72.240  82.568  1.00  1.00      1S   C  
ATOM   2664  CD1 TRP   168     -15.859 -72.638  83.855  1.00  1.00      1S   C  
ATOM   2665  CD2 TRP   168     -14.450 -72.932  82.129  1.00  1.00      1S   C  
ATOM   2666  CE2 TRP   168     -13.995 -73.690  83.227  1.00  1.00      1S   C  
ATOM   2667  CE3 TRP   168     -13.758 -72.940  80.917  1.00  1.00      1S   C  
ATOM   2668  NE1 TRP   168     -14.877 -73.506  84.264  1.00  1.00      1S   N  
ATOM   2669  CZ2 TRP   168     -12.834 -74.439  83.145  1.00  1.00      1S   C  
ATOM   2670  CZ3 TRP   168     -12.614 -73.747  80.831  1.00  1.00      1S   C  
ATOM   2671  CH2 TRP   168     -12.158 -74.493  81.922  1.00  1.00      1S   C  
ATOM   2672  HN  TRP   168     -15.880 -69.330  83.330  1.00  0.00      1S   H  
ATOM   2673  HA  TRP   168     -14.647 -70.292  80.985  1.00  0.00      1S   H  
ATOM   2674  HB1 TRP   168     -16.746 -71.784  80.821  1.00  0.00      1S   H  
ATOM   2675  HB2 TRP   168     -17.337 -70.943  82.302  1.00  0.00      1S   H  
ATOM   2676  HD1 TRP   168     -16.684 -72.305  84.468  1.00  0.00      1S   H  
ATOM   2677  HE1 TRP   168     -14.824 -73.948  85.132  1.00  0.00      1S   H  
ATOM   2678  HE3 TRP   168     -14.077 -72.364  80.062  1.00  0.00      1S   H  
ATOM   2679  HZ2 TRP   168     -12.449 -74.951  84.011  1.00  0.00      1S   H  
ATOM   2680  HZ3 TRP   168     -12.044 -73.792  79.927  1.00  0.00      1S   H  
ATOM   2681  HH2 TRP   168     -11.271 -75.102  81.821  1.00  0.00      1S   H  
ATOM   2682  N   ALA   169     -17.281 -68.378  80.567  1.00  1.00      1S   N  
ATOM   2683  CA  ALA   169     -18.018 -67.597  79.597  1.00  1.00      1S   C  
ATOM   2684  C   ALA   169     -17.131 -66.604  78.876  1.00  1.00      1S   C  
ATOM   2685  O   ALA   169     -17.203 -66.475  77.655  1.00  1.00      1S   O  
ATOM   2686  CB  ALA   169     -19.174 -66.830  80.263  1.00  1.00      1S   C  
ATOM   2687  HN  ALA   169     -17.534 -68.225  81.521  1.00  0.00      1S   H  
ATOM   2688  HA  ALA   169     -18.424 -68.280  78.864  1.00  0.00      1S   H  
ATOM   2689  HB1 ALA   169     -18.793 -66.135  81.041  1.00  0.00      1S   H  
ATOM   2690  HB2 ALA   169     -19.869 -67.548  80.751  1.00  0.00      1S   H  
ATOM   2691  HB3 ALA   169     -19.747 -66.247  79.511  1.00  0.00      1S   H  
ATOM   2692  N   VAL   170     -16.239 -65.903  79.619  1.00  1.00      1S   N  
ATOM   2693  CA  VAL   170     -15.263 -64.973  79.082  1.00  1.00      1S   C  
ATOM   2694  C   VAL   170     -14.261 -65.746  78.256  1.00  1.00      1S   C  
ATOM   2695  O   VAL   170     -13.842 -65.294  77.194  1.00  1.00      1S   O  
ATOM   2696  CB  VAL   170     -14.549 -64.166  80.171  1.00  1.00      1S   C  
ATOM   2697  CG1 VAL   170     -13.397 -63.325  79.583  1.00  1.00      1S   C  
ATOM   2698  CG2 VAL   170     -15.558 -63.226  80.860  1.00  1.00      1S   C  
ATOM   2699  HN  VAL   170     -16.215 -66.010  80.613  1.00  0.00      1S   H  
ATOM   2700  HA  VAL   170     -15.781 -64.289  78.425  1.00  0.00      1S   H  
ATOM   2701  HB  VAL   170     -14.131 -64.860  80.936  1.00  0.00      1S   H  
ATOM   2702 HG11 VAL   170     -13.724 -62.813  78.653  1.00  0.00      1S   H  
ATOM   2703 HG12 VAL   170     -12.526 -63.968  79.354  1.00  0.00      1S   H  
ATOM   2704 HG13 VAL   170     -13.071 -62.554  80.312  1.00  0.00      1S   H  
ATOM   2705 HG21 VAL   170     -16.460 -63.766  81.204  1.00  0.00      1S   H  
ATOM   2706 HG22 VAL   170     -15.877 -62.426  80.159  1.00  0.00      1S   H  
ATOM   2707 HG23 VAL   170     -15.080 -62.747  81.743  1.00  0.00      1S   H  
ATOM   2708  N   ALA   171     -13.880 -66.962  78.707  1.00  1.00      1S   N  
ATOM   2709  CA  ALA   171     -12.924 -67.794  78.024  1.00  1.00      1S   C  
ATOM   2710  C   ALA   171     -13.416 -68.378  76.739  1.00  1.00      1S   C  
ATOM   2711  O   ALA   171     -12.652 -68.531  75.789  1.00  1.00      1S   O  
ATOM   2712  CB  ALA   171     -12.357 -68.918  78.912  1.00  1.00      1S   C  
ATOM   2713  HN  ALA   171     -14.201 -67.311  79.586  1.00  0.00      1S   H  
ATOM   2714  HA  ALA   171     -12.158 -67.120  77.730  1.00  0.00      1S   H  
ATOM   2715  HB1 ALA   171     -13.168 -69.593  79.256  1.00  0.00      1S   H  
ATOM   2716  HB2 ALA   171     -11.865 -68.476  79.805  1.00  0.00      1S   H  
ATOM   2717  HB3 ALA   171     -11.599 -69.517  78.363  1.00  0.00      1S   H  
ATOM   2718  N   PHE   172     -14.728 -68.660  76.665  1.00  1.00      1S   N  
ATOM   2719  CA  PHE   172     -15.418 -69.131  75.492  1.00  1.00      1S   C  
ATOM   2720  C   PHE   172     -15.340 -68.154  74.326  1.00  1.00      1S   C  
ATOM   2721  O   PHE   172     -15.538 -68.535  73.176  1.00  1.00      1S   O  
ATOM   2722  CB  PHE   172     -16.897 -69.416  75.853  1.00  1.00      1S   C  
ATOM   2723  CG  PHE   172     -17.642 -70.116  74.752  1.00  1.00      1S   C  
ATOM   2724  CD1 PHE   172     -17.139 -71.294  74.170  1.00  1.00      1S   C  
ATOM   2725  CD2 PHE   172     -18.842 -69.573  74.269  1.00  1.00      1S   C  
ATOM   2726  CE1 PHE   172     -17.820 -71.908  73.113  1.00  1.00      1S   C  
ATOM   2727  CE2 PHE   172     -19.528 -70.189  73.217  1.00  1.00      1S   C  
ATOM   2728  CZ  PHE   172     -19.014 -71.355  72.636  1.00  1.00      1S   C  
ATOM   2729  HN  PHE   172     -15.300 -68.577  77.480  1.00  0.00      1S   H  
ATOM   2730  HA  PHE   172     -14.930 -70.046  75.201  1.00  0.00      1S   H  
ATOM   2731  HB1 PHE   172     -17.414 -68.464  76.100  1.00  0.00      1S   H  
ATOM   2732  HB2 PHE   172     -16.941 -70.077  76.745  1.00  0.00      1S   H  
ATOM   2733  HD1 PHE   172     -16.218 -71.730  74.527  1.00  0.00      1S   H  
ATOM   2734  HD2 PHE   172     -19.234 -68.666  74.706  1.00  0.00      1S   H  
ATOM   2735  HE1 PHE   172     -17.420 -72.805  72.664  1.00  0.00      1S   H  
ATOM   2736  HE2 PHE   172     -20.450 -69.762  72.852  1.00  0.00      1S   H  
ATOM   2737  HZ  PHE   172     -19.541 -71.829  71.821  1.00  0.00      1S   H  
ATOM   2738  N   CYS   173     -15.005 -66.870  74.589  1.00  1.00      1S   N  
ATOM   2739  CA  CYS   173     -14.819 -65.850  73.580  1.00  1.00      1S   C  
ATOM   2740  C   CYS   173     -13.663 -66.155  72.669  1.00  1.00      1S   C  
ATOM   2741  O   CYS   173     -13.690 -65.778  71.502  1.00  1.00      1S   O  
ATOM   2742  CB  CYS   173     -14.522 -64.468  74.199  1.00  1.00      1S   C  
ATOM   2743  SG  CYS   173     -15.912 -63.878  75.212  1.00  1.00      1S   S  
ATOM   2744  HN  CYS   173     -14.845 -66.573  75.528  1.00  0.00      1S   H  
ATOM   2745  HA  CYS   173     -15.719 -65.802  72.983  1.00  0.00      1S   H  
ATOM   2746  HB1 CYS   173     -14.320 -63.732  73.390  1.00  0.00      1S   H  
ATOM   2747  HB2 CYS   173     -13.601 -64.537  74.819  1.00  0.00      1S   H  
ATOM   2748  HG1 CYS   173     -15.704 -64.748  76.192  1.00  0.00      1S   H  
ATOM   2749  N   SER   174     -12.626 -66.849  73.189  1.00  1.00      1S   N  
ATOM   2750  CA  SER   174     -11.514 -67.307  72.399  1.00  1.00      1S   C  
ATOM   2751  C   SER   174     -11.799 -68.722  71.971  1.00  1.00      1S   C  
ATOM   2752  O   SER   174     -11.617 -69.058  70.809  1.00  1.00      1S   O  
ATOM   2753  CB  SER   174     -10.147 -67.191  73.129  1.00  1.00      1S   C  
ATOM   2754  OG  SER   174      -9.988 -68.114  74.203  1.00  1.00      1S   O  
ATOM   2755  HN  SER   174     -12.616 -67.126  74.148  1.00  0.00      1S   H  
ATOM   2756  HA  SER   174     -11.445 -66.702  71.505  1.00  0.00      1S   H  
ATOM   2757  HB1 SER   174     -10.057 -66.163  73.544  1.00  0.00      1S   H  
ATOM   2758  HB2 SER   174      -9.321 -67.342  72.401  1.00  0.00      1S   H  
ATOM   2759  HG1 SER   174      -9.172 -68.592  74.026  1.00  0.00      1S   H  
ATOM   2760  N   ALA   175     -12.284 -69.583  72.896  1.00  1.00      1S   N  
ATOM   2761  CA  ALA   175     -12.414 -71.005  72.686  1.00  1.00      1S   C  
ATOM   2762  C   ALA   175     -13.424 -71.379  71.631  1.00  1.00      1S   C  
ATOM   2763  O   ALA   175     -13.192 -72.315  70.877  1.00  1.00      1S   O  
ATOM   2764  CB  ALA   175     -12.792 -71.735  73.980  1.00  1.00      1S   C  
ATOM   2765  HN  ALA   175     -12.472 -69.272  73.825  1.00  0.00      1S   H  
ATOM   2766  HA  ALA   175     -11.447 -71.367  72.364  1.00  0.00      1S   H  
ATOM   2767  HB1 ALA   175     -13.824 -71.486  74.296  1.00  0.00      1S   H  
ATOM   2768  HB2 ALA   175     -12.093 -71.455  74.797  1.00  0.00      1S   H  
ATOM   2769  HB3 ALA   175     -12.728 -72.830  73.827  1.00  0.00      1S   H  
ATOM   2770  N   GLY   176     -14.557 -70.650  71.537  1.00  1.00      1S   N  
ATOM   2771  CA  GLY   176     -15.567 -70.832  70.514  1.00  1.00      1S   C  
ATOM   2772  C   GLY   176     -15.047 -70.513  69.136  1.00  1.00      1S   C  
ATOM   2773  O   GLY   176     -15.209 -71.355  68.257  1.00  1.00      1S   O  
ATOM   2774  HN  GLY   176     -14.742 -69.908  72.181  1.00  0.00      1S   H  
ATOM   2775  HA1 GLY   176     -16.384 -70.164  70.741  1.00  0.00      1S   H  
ATOM   2776  HA2 GLY   176     -15.860 -71.873  70.527  1.00  0.00      1S   H  
ATOM   2777  N   PRO   177     -14.397 -69.379  68.860  1.00  1.00      1S   N  
ATOM   2778  CA  PRO   177     -13.765 -69.138  67.574  1.00  1.00      1S   C  
ATOM   2779  C   PRO   177     -12.629 -70.082  67.304  1.00  1.00      1S   C  
ATOM   2780  O   PRO   177     -12.403 -70.397  66.147  1.00  1.00      1S   O  
ATOM   2781  CB  PRO   177     -13.230 -67.708  67.659  1.00  1.00      1S   C  
ATOM   2782  CG  PRO   177     -14.216 -67.020  68.601  1.00  1.00      1S   C  
ATOM   2783  CD  PRO   177     -14.596 -68.128  69.591  1.00  1.00      1S   C  
ATOM   2784  HA  PRO   177     -14.513 -69.265  66.804  1.00  0.00      1S   H  
ATOM   2785  HB1 PRO   177     -13.185 -67.221  66.664  1.00  0.00      1S   H  
ATOM   2786  HB2 PRO   177     -12.220 -67.682  68.127  1.00  0.00      1S   H  
ATOM   2787  HG1 PRO   177     -13.760 -66.138  69.090  1.00  0.00      1S   H  
ATOM   2788  HG2 PRO   177     -15.118 -66.707  68.035  1.00  0.00      1S   H  
ATOM   2789  HD1 PRO   177     -13.909 -68.124  70.457  1.00  0.00      1S   H  
ATOM   2790  HD2 PRO   177     -15.643 -68.017  69.942  1.00  0.00      1S   H  
ATOM   2791  N   ILE   178     -11.910 -70.570  68.333  1.00  1.00      1S   N  
ATOM   2792  CA  ILE   178     -10.855 -71.541  68.147  1.00  1.00      1S   C  
ATOM   2793  C   ILE   178     -11.451 -72.865  67.742  1.00  1.00      1S   C  
ATOM   2794  O   ILE   178     -10.947 -73.509  66.830  1.00  1.00      1S   O  
ATOM   2795  CB  ILE   178      -9.954 -71.658  69.368  1.00  1.00      1S   C  
ATOM   2796  CG1 ILE   178      -9.106 -70.365  69.521  1.00  1.00      1S   C  
ATOM   2797  CG2 ILE   178      -9.077 -72.932  69.290  1.00  1.00      1S   C  
ATOM   2798  CD  ILE   178      -8.112 -70.102  68.389  1.00  1.00      1S   C  
ATOM   2799  HN  ILE   178     -12.061 -70.256  69.269  1.00  0.00      1S   H  
ATOM   2800  HA  ILE   178     -10.254 -71.220  67.309  1.00  0.00      1S   H  
ATOM   2801  HB  ILE   178     -10.592 -71.748  70.278  1.00  0.00      1S   H  
ATOM   2802 HG11 ILE   178      -8.556 -70.401  70.482  1.00  0.00      1S   H  
ATOM   2803 HG12 ILE   178      -9.767 -69.480  69.579  1.00  0.00      1S   H  
ATOM   2804 HG21 ILE   178      -8.954 -73.277  68.249  1.00  0.00      1S   H  
ATOM   2805 HG22 ILE   178      -9.525 -73.746  69.895  1.00  0.00      1S   H  
ATOM   2806 HG23 ILE   178      -8.051 -72.742  69.653  1.00  0.00      1S   H  
ATOM   2807  HD1 ILE   178      -8.649 -69.773  67.474  1.00  0.00      1S   H  
ATOM   2808  HD2 ILE   178      -7.519 -71.008  68.151  1.00  0.00      1S   H  
ATOM   2809  HD3 ILE   178      -7.412 -69.291  68.685  1.00  0.00      1S   H  
ATOM   2810  N   PHE   179     -12.585 -73.274  68.347  1.00  1.00      1S   N  
ATOM   2811  CA  PHE   179     -13.317 -74.472  67.995  1.00  1.00      1S   C  
ATOM   2812  C   PHE   179     -13.701 -74.435  66.526  1.00  1.00      1S   C  
ATOM   2813  O   PHE   179     -13.541 -75.414  65.807  1.00  1.00      1S   O  
ATOM   2814  CB  PHE   179     -14.584 -74.611  68.886  1.00  1.00      1S   C  
ATOM   2815  CG  PHE   179     -15.339 -75.880  68.608  1.00  1.00      1S   C  
ATOM   2816  CD1 PHE   179     -14.940 -77.092  69.191  1.00  1.00      1S   C  
ATOM   2817  CD2 PHE   179     -16.423 -75.874  67.714  1.00  1.00      1S   C  
ATOM   2818  CE1 PHE   179     -15.603 -78.284  68.873  1.00  1.00      1S   C  
ATOM   2819  CE2 PHE   179     -17.086 -77.064  67.393  1.00  1.00      1S   C  
ATOM   2820  CZ  PHE   179     -16.673 -78.271  67.971  1.00  1.00      1S   C  
ATOM   2821  HN  PHE   179     -12.986 -72.734  69.085  1.00  0.00      1S   H  
ATOM   2822  HA  PHE   179     -12.657 -75.313  68.160  1.00  0.00      1S   H  
ATOM   2823  HB1 PHE   179     -15.270 -73.754  68.728  1.00  0.00      1S   H  
ATOM   2824  HB2 PHE   179     -14.287 -74.616  69.957  1.00  0.00      1S   H  
ATOM   2825  HD1 PHE   179     -14.096 -77.111  69.861  1.00  0.00      1S   H  
ATOM   2826  HD2 PHE   179     -16.730 -74.948  67.251  1.00  0.00      1S   H  
ATOM   2827  HE1 PHE   179     -15.267 -79.217  69.295  1.00  0.00      1S   H  
ATOM   2828  HE2 PHE   179     -17.909 -77.051  66.695  1.00  0.00      1S   H  
ATOM   2829  HZ  PHE   179     -17.176 -79.191  67.717  1.00  0.00      1S   H  
ATOM   2830  N   VAL   180     -14.178 -73.265  66.057  1.00  1.00      1S   N  
ATOM   2831  CA  VAL   180     -14.588 -73.006  64.696  1.00  1.00      1S   C  
ATOM   2832  C   VAL   180     -13.426 -73.101  63.731  1.00  1.00      1S   C  
ATOM   2833  O   VAL   180     -13.534 -73.738  62.685  1.00  1.00      1S   O  
ATOM   2834  CB  VAL   180     -15.233 -71.624  64.615  1.00  1.00      1S   C  
ATOM   2835  CG1 VAL   180     -15.432 -71.138  63.163  1.00  1.00      1S   C  
ATOM   2836  CG2 VAL   180     -16.582 -71.675  65.359  1.00  1.00      1S   C  
ATOM   2837  HN  VAL   180     -14.283 -72.491  66.678  1.00  0.00      1S   H  
ATOM   2838  HA  VAL   180     -15.310 -73.759  64.415  1.00  0.00      1S   H  
ATOM   2839  HB  VAL   180     -14.580 -70.887  65.133  1.00  0.00      1S   H  
ATOM   2840 HG11 VAL   180     -15.958 -71.911  62.565  1.00  0.00      1S   H  
ATOM   2841 HG12 VAL   180     -14.459 -70.910  62.680  1.00  0.00      1S   H  
ATOM   2842 HG13 VAL   180     -16.038 -70.208  63.157  1.00  0.00      1S   H  
ATOM   2843 HG21 VAL   180     -16.481 -72.124  66.367  1.00  0.00      1S   H  
ATOM   2844 HG22 VAL   180     -17.311 -72.285  64.785  1.00  0.00      1S   H  
ATOM   2845 HG23 VAL   180     -16.990 -70.649  65.475  1.00  0.00      1S   H  
ATOM   2846  N   LEU   181     -12.297 -72.441  64.059  1.00  1.00      1S   N  
ATOM   2847  CA  LEU   181     -11.246 -72.139  63.117  1.00  1.00      1S   C  
ATOM   2848  C   LEU   181     -10.213 -73.210  63.015  1.00  1.00      1S   C  
ATOM   2849  O   LEU   181      -9.442 -73.235  62.058  1.00  1.00      1S   O  
ATOM   2850  CB  LEU   181     -10.580 -70.804  63.494  1.00  1.00      1S   C  
ATOM   2851  CG  LEU   181     -11.556 -69.622  63.318  1.00  1.00      1S   C  
ATOM   2852  CD1 LEU   181     -10.980 -68.327  63.904  1.00  1.00      1S   C  
ATOM   2853  CD2 LEU   181     -11.961 -69.435  61.852  1.00  1.00      1S   C  
ATOM   2854  HN  LEU   181     -12.206 -71.994  64.948  1.00  0.00      1S   H  
ATOM   2855  HA  LEU   181     -11.678 -72.065  62.132  1.00  0.00      1S   H  
ATOM   2856  HB1 LEU   181      -9.683 -70.616  62.865  1.00  0.00      1S   H  
ATOM   2857  HB2 LEU   181     -10.249 -70.850  64.556  1.00  0.00      1S   H  
ATOM   2858  HG  LEU   181     -12.493 -69.843  63.876  1.00  0.00      1S   H  
ATOM   2859 HD11 LEU   181     -10.057 -68.060  63.358  1.00  0.00      1S   H  
ATOM   2860 HD12 LEU   181     -10.729 -68.459  64.978  1.00  0.00      1S   H  
ATOM   2861 HD13 LEU   181     -11.707 -67.495  63.804  1.00  0.00      1S   H  
ATOM   2862 HD21 LEU   181     -12.479 -70.329  61.450  1.00  0.00      1S   H  
ATOM   2863 HD22 LEU   181     -11.066 -69.232  61.227  1.00  0.00      1S   H  
ATOM   2864 HD23 LEU   181     -12.664 -68.580  61.774  1.00  0.00      1S   H  
ATOM   2865  N   VAL   182     -10.210 -74.149  63.977  1.00  1.00      1S   N  
ATOM   2866  CA  VAL   182      -9.392 -75.328  63.931  1.00  1.00      1S   C  
ATOM   2867  C   VAL   182      -9.992 -76.287  62.932  1.00  1.00      1S   C  
ATOM   2868  O   VAL   182     -11.201 -76.512  62.910  1.00  1.00      1S   O  
ATOM   2869  CB  VAL   182      -9.306 -75.955  65.303  1.00  1.00      1S   C  
ATOM   2870  CG1 VAL   182      -8.644 -77.329  65.241  1.00  1.00      1S   C  
ATOM   2871  CG2 VAL   182      -8.493 -75.019  66.212  1.00  1.00      1S   C  
ATOM   2872  HN  VAL   182     -10.812 -74.076  64.770  1.00  0.00      1S   H  
ATOM   2873  HA  VAL   182      -8.398 -75.057  63.605  1.00  0.00      1S   H  
ATOM   2874  HB  VAL   182     -10.334 -76.066  65.720  1.00  0.00      1S   H  
ATOM   2875 HG11 VAL   182      -7.629 -77.253  64.792  1.00  0.00      1S   H  
ATOM   2876 HG12 VAL   182      -9.259 -78.032  64.643  1.00  0.00      1S   H  
ATOM   2877 HG13 VAL   182      -8.553 -77.758  66.256  1.00  0.00      1S   H  
ATOM   2878 HG21 VAL   182      -8.656 -73.950  65.972  1.00  0.00      1S   H  
ATOM   2879 HG22 VAL   182      -7.407 -75.231  66.129  1.00  0.00      1S   H  
ATOM   2880 HG23 VAL   182      -8.817 -75.171  67.260  1.00  0.00      1S   H  
ATOM   2881  N   GLY   183      -9.122 -76.857  62.072  1.00  1.00      1S   N  
ATOM   2882  CA  GLY   183      -9.498 -77.777  61.037  1.00  1.00      1S   C  
ATOM   2883  C   GLY   183      -8.372 -78.747  60.850  1.00  1.00      1S   C  
ATOM   2884  O   GLY   183      -7.346 -78.661  61.521  1.00  1.00      1S   O  
ATOM   2885  HN  GLY   183      -8.144 -76.651  62.120  1.00  0.00      1S   H  
ATOM   2886  HA1 GLY   183      -9.632 -77.212  60.126  1.00  0.00      1S   H  
ATOM   2887  HA2 GLY   183     -10.368 -78.317  61.359  1.00  0.00      1S   H  
ATOM   2888  N   VAL   184      -8.546 -79.712  59.919  1.00  1.00      1S   N  
ATOM   2889  CA  VAL   184      -7.532 -80.685  59.563  1.00  1.00      1S   C  
ATOM   2890  C   VAL   184      -7.216 -80.416  58.122  1.00  1.00      1S   C  
ATOM   2891  O   VAL   184      -8.122 -80.337  57.293  1.00  1.00      1S   O  
ATOM   2892  CB  VAL   184      -8.003 -82.125  59.703  1.00  1.00      1S   C  
ATOM   2893  CG1 VAL   184      -6.907 -83.121  59.261  1.00  1.00      1S   C  
ATOM   2894  CG2 VAL   184      -8.382 -82.359  61.172  1.00  1.00      1S   C  
ATOM   2895  HN  VAL   184      -9.396 -79.778  59.402  1.00  0.00      1S   H  
ATOM   2896  HA  VAL   184      -6.642 -80.534  60.157  1.00  0.00      1S   H  
ATOM   2897  HB  VAL   184      -8.911 -82.286  59.077  1.00  0.00      1S   H  
ATOM   2898 HG11 VAL   184      -5.998 -82.995  59.888  1.00  0.00      1S   H  
ATOM   2899 HG12 VAL   184      -6.626 -82.984  58.197  1.00  0.00      1S   H  
ATOM   2900 HG13 VAL   184      -7.275 -84.161  59.380  1.00  0.00      1S   H  
ATOM   2901 HG21 VAL   184      -9.103 -81.600  61.533  1.00  0.00      1S   H  
ATOM   2902 HG22 VAL   184      -7.477 -82.308  61.814  1.00  0.00      1S   H  
ATOM   2903 HG23 VAL   184      -8.843 -83.363  61.282  1.00  0.00      1S   H  
ATOM   2904  N   GLU   185      -5.916 -80.254  57.794  1.00  1.00      1S   N  
ATOM   2905  CA  GLU   185      -5.482 -79.917  56.460  1.00  1.00      1S   C  
ATOM   2906  C   GLU   185      -4.540 -80.978  55.975  1.00  1.00      1S   C  
ATOM   2907  O   GLU   185      -4.046 -81.770  56.767  1.00  1.00      1S   O  
ATOM   2908  CB  GLU   185      -4.814 -78.530  56.440  1.00  1.00      1S   C  
ATOM   2909  CG  GLU   185      -5.855 -77.437  56.749  1.00  1.00      1S   C  
ATOM   2910  CD  GLU   185      -5.252 -76.039  56.702  1.00  1.00      1S   C  
ATOM   2911  OE1 GLU   185      -6.056 -75.075  56.791  1.00  1.00      1S   O  
ATOM   2912  OE2 GLU   185      -4.007 -75.907  56.577  1.00  1.00      1S   O1-
ATOM   2913  HN  GLU   185      -5.192 -80.343  58.477  1.00  0.00      1S   H  
ATOM   2914  HA  GLU   185      -6.323 -79.903  55.782  1.00  0.00      1S   H  
ATOM   2915  HB1 GLU   185      -4.366 -78.331  55.442  1.00  0.00      1S   H  
ATOM   2916  HB2 GLU   185      -4.003 -78.492  57.201  1.00  0.00      1S   H  
ATOM   2917  HG1 GLU   185      -6.297 -77.595  57.756  1.00  0.00      1S   H  
ATOM   2918  HG2 GLU   185      -6.671 -77.496  55.997  1.00  0.00      1S   H  
ATOM   2919  N   HSD   186      -4.308 -81.036  54.641  1.00  1.00      1S   N  
ATOM   2920  CA  HSD   186      -3.393 -81.963  54.013  1.00  1.00      1S   C  
ATOM   2921  C   HSD   186      -2.301 -81.155  53.379  1.00  1.00      1S   C  
ATOM   2922  O   HSD   186      -2.533 -80.425  52.416  1.00  1.00      1S   O  
ATOM   2923  CB  HSD   186      -4.045 -82.804  52.894  1.00  1.00      1S   C  
ATOM   2924  CG  HSD   186      -5.039 -83.792  53.425  1.00  1.00      1S   C  
ATOM   2925  CD2 HSD   186      -6.379 -83.683  53.630  1.00  1.00      1S   C  
ATOM   2926  ND1 HSD   186      -4.691 -85.038  53.889  1.00  1.00      1S   N  
ATOM   2927  CE1 HSD   186      -5.825 -85.619  54.352  1.00  1.00      1S   C  
ATOM   2928  NE2 HSD   186      -6.876 -84.835  54.213  1.00  1.00      1S   N  
ATOM   2929  HN  HSD   186      -4.767 -80.409  54.017  1.00  0.00      1S   H  
ATOM   2930  HA  HSD   186      -2.960 -82.622  54.753  1.00  0.00      1S   H  
ATOM   2931  HB1 HSD   186      -3.266 -83.372  52.338  1.00  0.00      1S   H  
ATOM   2932  HB2 HSD   186      -4.565 -82.135  52.175  1.00  0.00      1S   H  
ATOM   2933  HD1 HSD   186      -3.760 -85.394  53.999  1.00  0.00      1S   H  
ATOM   2934  HD2 HSD   186      -7.042 -82.853  53.426  1.00  0.00      1S   H  
ATOM   2935  HE1 HSD   186      -5.827 -86.604  54.818  1.00  0.00      1S   H  
ATOM   2936  N   GLU   187      -1.072 -81.276  53.911  1.00  1.00      1S   N  
ATOM   2937  CA  GLU   187       0.076 -80.584  53.392  1.00  1.00      1S   C  
ATOM   2938  C   GLU   187       1.101 -81.642  53.169  1.00  1.00      1S   C  
ATOM   2939  O   GLU   187       1.386 -82.386  54.099  1.00  1.00      1S   O  
ATOM   2940  CB  GLU   187       0.702 -79.636  54.438  1.00  1.00      1S   C  
ATOM   2941  CG  GLU   187      -0.213 -78.490  54.903  1.00  1.00      1S   C  
ATOM   2942  CD  GLU   187       0.461 -77.642  55.987  1.00  1.00      1S   C  
ATOM   2943  OE1 GLU   187       1.628 -77.935  56.359  1.00  1.00      1S   O  
ATOM   2944  OE2 GLU   187      -0.206 -76.692  56.472  1.00  1.00      1S   O1-
ATOM   2945  HN  GLU   187      -0.899 -81.880  54.688  1.00  0.00      1S   H  
ATOM   2946  HA  GLU   187      -0.138 -80.069  52.466  1.00  0.00      1S   H  
ATOM   2947  HB1 GLU   187       1.658 -79.215  54.053  1.00  0.00      1S   H  
ATOM   2948  HB2 GLU   187       0.925 -80.248  55.331  1.00  0.00      1S   H  
ATOM   2949  HG1 GLU   187      -1.152 -78.910  55.324  1.00  0.00      1S   H  
ATOM   2950  HG2 GLU   187      -0.469 -77.840  54.041  1.00  0.00      1S   H  
ATOM   2951  N   ASN   188       1.715 -81.715  51.966  1.00  1.00      1S   N  
ATOM   2952  CA  ASN   188       3.018 -82.333  51.786  1.00  1.00      1S   C  
ATOM   2953  C   ASN   188       3.155 -83.747  52.339  1.00  1.00      1S   C  
ATOM   2954  O   ASN   188       4.147 -84.074  52.989  1.00  1.00      1S   O  
ATOM   2955  CB  ASN   188       4.127 -81.424  52.393  1.00  1.00      1S   C  
ATOM   2956  CG  ASN   188       4.172 -80.088  51.638  1.00  1.00      1S   C  
ATOM   2957  ND2 ASN   188       4.189 -78.953  52.395  1.00  1.00      1S   N  
ATOM   2958  OD1 ASN   188       4.198 -80.067  50.403  1.00  1.00      1S   O  
ATOM   2959  HN  ASN   188       1.389 -81.182  51.188  1.00  0.00      1S   H  
ATOM   2960  HA  ASN   188       3.172 -82.412  50.718  1.00  0.00      1S   H  
ATOM   2961  HB1 ASN   188       5.127 -81.895  52.309  1.00  0.00      1S   H  
ATOM   2962  HB2 ASN   188       3.908 -81.247  53.468  1.00  0.00      1S   H  
ATOM   2963 HD21 ASN   188       4.250 -78.065  51.941  1.00  0.00      1S   H  
ATOM   2964 HD22 ASN   188       4.175 -79.012  53.393  1.00  0.00      1S   H  
ATOM   2965  N   GLY   189       2.142 -84.616  52.095  1.00  1.00      1S   N  
ATOM   2966  CA  GLY   189       2.186 -86.015  52.476  1.00  1.00      1S   C  
ATOM   2967  C   GLY   189       1.555 -86.313  53.809  1.00  1.00      1S   C  
ATOM   2968  O   GLY   189       1.562 -87.466  54.237  1.00  1.00      1S   O  
ATOM   2969  HN  GLY   189       1.331 -84.330  51.592  1.00  0.00      1S   H  
ATOM   2970  HA1 GLY   189       3.220 -86.326  52.540  1.00  0.00      1S   H  
ATOM   2971  HA2 GLY   189       1.641 -86.562  51.724  1.00  0.00      1S   H  
ATOM   2972  N   THR   190       1.043 -85.289  54.527  1.00  1.00      1S   N  
ATOM   2973  CA  THR   190       0.797 -85.411  55.948  1.00  1.00      1S   C  
ATOM   2974  C   THR   190      -0.469 -84.688  56.323  1.00  1.00      1S   C  
ATOM   2975  O   THR   190      -0.953 -83.851  55.565  1.00  1.00      1S   O  
ATOM   2976  CB  THR   190       1.950 -84.838  56.754  1.00  1.00      1S   C  
ATOM   2977  CG2 THR   190       3.257 -85.603  56.488  1.00  1.00      1S   C  
ATOM   2978  OG1 THR   190       2.177 -83.467  56.464  1.00  1.00      1S   O  
ATOM   2979  HN  THR   190       0.956 -84.369  54.148  1.00  0.00      1S   H  
ATOM   2980  HA  THR   190       0.653 -86.450  56.213  1.00  0.00      1S   H  
ATOM   2981  HB  THR   190       1.716 -84.923  57.828  1.00  0.00      1S   H  
ATOM   2982  HG1 THR   190       2.162 -83.395  55.503  1.00  0.00      1S   H  
ATOM   2983 HG21 THR   190       3.623 -85.416  55.456  1.00  0.00      1S   H  
ATOM   2984 HG22 THR   190       3.102 -86.694  56.620  1.00  0.00      1S   H  
ATOM   2985 HG23 THR   190       4.039 -85.264  57.196  1.00  0.00      1S   H  
ATOM   2986  N   ASP   191      -1.025 -84.993  57.522  1.00  1.00      1S   N  
ATOM   2987  CA  ASP   191      -2.250 -84.376  57.981  1.00  1.00      1S   C  
ATOM   2988  C   ASP   191      -1.903 -83.560  59.197  1.00  1.00      1S   C  
ATOM   2989  O   ASP   191      -1.674 -84.133  60.262  1.00  1.00      1S   O  
ATOM   2990  CB  ASP   191      -3.369 -85.386  58.363  1.00  1.00      1S   C  
ATOM   2991  CG  ASP   191      -3.815 -86.226  57.165  1.00  1.00      1S   C  
ATOM   2992  OD1 ASP   191      -4.724 -87.077  57.354  1.00  1.00      1S   O  
ATOM   2993  OD2 ASP   191      -3.259 -86.041  56.051  1.00  1.00      1S   O1-
ATOM   2994  HN  ASP   191      -0.624 -85.669  58.136  1.00  0.00      1S   H  
ATOM   2995  HA  ASP   191      -2.656 -83.725  57.223  1.00  0.00      1S   H  
ATOM   2996  HB1 ASP   191      -4.256 -84.836  58.747  1.00  0.00      1S   H  
ATOM   2997  HB2 ASP   191      -3.011 -86.076  59.154  1.00  0.00      1S   H  
ATOM   2998  N   PRO   192      -1.827 -82.238  59.113  1.00  1.00      1S   N  
ATOM   2999  CA  PRO   192      -1.765 -81.409  60.299  1.00  1.00      1S   C  
ATOM   3000  C   PRO   192      -3.138 -81.118  60.819  1.00  1.00      1S   C  
ATOM   3001  O   PRO   192      -4.102 -81.063  60.057  1.00  1.00      1S   O  
ATOM   3002  CB  PRO   192      -1.116 -80.098  59.826  1.00  1.00      1S   C  
ATOM   3003  CG  PRO   192      -1.362 -80.071  58.319  1.00  1.00      1S   C  
ATOM   3004  CD  PRO   192      -1.253 -81.548  57.959  1.00  1.00      1S   C  
ATOM   3005  HA  PRO   192      -1.188 -81.889  61.077  1.00  0.00      1S   H  
ATOM   3006  HB1 PRO   192      -0.024 -80.166  60.010  1.00  0.00      1S   H  
ATOM   3007  HB2 PRO   192      -1.502 -79.190  60.333  1.00  0.00      1S   H  
ATOM   3008  HG1 PRO   192      -2.392 -79.710  58.112  1.00  0.00      1S   H  
ATOM   3009  HG2 PRO   192      -0.632 -79.437  57.782  1.00  0.00      1S   H  
ATOM   3010  HD1 PRO   192      -1.759 -81.790  57.007  1.00  0.00      1S   H  
ATOM   3011  HD2 PRO   192      -0.192 -81.863  57.891  1.00  0.00      1S   H  
ATOM   3012  N   TRP   193      -3.193 -80.849  62.136  1.00  1.00      1S   N  
ATOM   3013  CA  TRP   193      -4.251 -80.100  62.735  1.00  1.00      1S   C  
ATOM   3014  C   TRP   193      -3.720 -78.699  62.646  1.00  1.00      1S   C  
ATOM   3015  O   TRP   193      -2.539 -78.491  62.928  1.00  1.00      1S   O  
ATOM   3016  CB  TRP   193      -4.523 -80.494  64.220  1.00  1.00      1S   C  
ATOM   3017  CG  TRP   193      -3.508 -80.169  65.280  1.00  1.00      1S   C  
ATOM   3018  CD1 TRP   193      -2.694 -81.011  65.953  1.00  1.00      1S   C  
ATOM   3019  CD2 TRP   193      -3.221 -78.848  65.772  1.00  1.00      1S   C  
ATOM   3020  CE2 TRP   193      -2.101 -78.962  66.611  1.00  1.00      1S   C  
ATOM   3021  CE3 TRP   193      -3.812 -77.613  65.532  1.00  1.00      1S   C  
ATOM   3022  NE1 TRP   193      -1.825 -80.300  66.744  1.00  1.00      1S   N  
ATOM   3023  CZ2 TRP   193      -1.505 -77.836  67.167  1.00  1.00      1S   C  
ATOM   3024  CZ3 TRP   193      -3.181 -76.470  66.035  1.00  1.00      1S   C  
ATOM   3025  CH2 TRP   193      -2.038 -76.579  66.840  1.00  1.00      1S   C  
ATOM   3026  HN  TRP   193      -2.389 -80.956  62.713  1.00  0.00      1S   H  
ATOM   3027  HA  TRP   193      -5.159 -80.195  62.153  1.00  0.00      1S   H  
ATOM   3028  HB1 TRP   193      -4.794 -81.572  64.266  1.00  0.00      1S   H  
ATOM   3029  HB2 TRP   193      -5.358 -79.881  64.577  1.00  0.00      1S   H  
ATOM   3030  HD1 TRP   193      -2.781 -82.079  65.896  1.00  0.00      1S   H  
ATOM   3031  HE1 TRP   193      -1.110 -80.679  67.289  1.00  0.00      1S   H  
ATOM   3032  HE3 TRP   193      -4.724 -77.518  64.965  1.00  0.00      1S   H  
ATOM   3033  HZ2 TRP   193      -0.647 -77.909  67.817  1.00  0.00      1S   H  
ATOM   3034  HZ3 TRP   193      -3.592 -75.496  65.812  1.00  0.00      1S   H  
ATOM   3035  HH2 TRP   193      -1.581 -75.684  67.234  1.00  0.00      1S   H  
ATOM   3036  N   ASP   194      -4.554 -77.710  62.265  1.00  1.00      1S   N  
ATOM   3037  CA  ASP   194      -4.132 -76.340  62.418  1.00  1.00      1S   C  
ATOM   3038  C   ASP   194      -5.353 -75.471  62.393  1.00  1.00      1S   C  
ATOM   3039  O   ASP   194      -6.439 -75.911  62.033  1.00  1.00      1S   O  
ATOM   3040  CB  ASP   194      -3.073 -75.865  61.382  1.00  1.00      1S   C  
ATOM   3041  CG  ASP   194      -2.160 -74.766  61.945  1.00  1.00      1S   C  
ATOM   3042  OD1 ASP   194      -1.205 -74.387  61.218  1.00  1.00      1S   O  
ATOM   3043  OD2 ASP   194      -2.385 -74.305  63.098  1.00  1.00      1S   O1-
ATOM   3044  HN  ASP   194      -5.499 -77.866  61.978  1.00  0.00      1S   H  
ATOM   3045  HA  ASP   194      -3.717 -76.255  63.407  1.00  0.00      1S   H  
ATOM   3046  HB1 ASP   194      -3.553 -75.524  60.443  1.00  0.00      1S   H  
ATOM   3047  HB2 ASP   194      -2.415 -76.725  61.130  1.00  0.00      1S   H  
ATOM   3048  N   THR   195      -5.173 -74.202  62.806  1.00  1.00      1S   N  
ATOM   3049  CA  THR   195      -6.161 -73.163  62.795  1.00  1.00      1S   C  
ATOM   3050  C   THR   195      -5.645 -72.124  61.839  1.00  1.00      1S   C  
ATOM   3051  O   THR   195      -4.440 -71.901  61.730  1.00  1.00      1S   O  
ATOM   3052  CB  THR   195      -6.410 -72.580  64.186  1.00  1.00      1S   C  
ATOM   3053  CG2 THR   195      -5.167 -71.887  64.778  1.00  1.00      1S   C  
ATOM   3054  OG1 THR   195      -7.506 -71.673  64.209  1.00  1.00      1S   O  
ATOM   3055  HN  THR   195      -4.256 -73.909  63.081  1.00  0.00      1S   H  
ATOM   3056  HA  THR   195      -7.081 -73.563  62.398  1.00  0.00      1S   H  
ATOM   3057  HB  THR   195      -6.678 -73.427  64.855  1.00  0.00      1S   H  
ATOM   3058  HG1 THR   195      -7.201 -70.872  63.772  1.00  0.00      1S   H  
ATOM   3059 HG21 THR   195      -4.938 -70.949  64.229  1.00  0.00      1S   H  
ATOM   3060 HG22 THR   195      -4.281 -72.554  64.726  1.00  0.00      1S   H  
ATOM   3061 HG23 THR   195      -5.348 -71.629  65.843  1.00  0.00      1S   H  
ATOM   3062  N   ASN   196      -6.575 -71.470  61.114  1.00  1.00      1S   N  
ATOM   3063  CA  ASN   196      -6.283 -70.402  60.186  1.00  1.00      1S   C  
ATOM   3064  C   ASN   196      -6.674 -69.144  60.909  1.00  1.00      1S   C  
ATOM   3065  O   ASN   196      -6.286 -69.009  62.067  1.00  1.00      1S   O  
ATOM   3066  CB  ASN   196      -7.074 -70.571  58.876  1.00  1.00      1S   C  
ATOM   3067  CG  ASN   196      -6.504 -71.782  58.135  1.00  1.00      1S   C  
ATOM   3068  ND2 ASN   196      -7.279 -72.902  58.109  1.00  1.00      1S   N  
ATOM   3069  OD1 ASN   196      -5.389 -71.715  57.605  1.00  1.00      1S   O  
ATOM   3070  HN  ASN   196      -7.541 -71.695  61.213  1.00  0.00      1S   H  
ATOM   3071  HA  ASN   196      -5.220 -70.360  59.988  1.00  0.00      1S   H  
ATOM   3072  HB1 ASN   196      -6.952 -69.689  58.214  1.00  0.00      1S   H  
ATOM   3073  HB2 ASN   196      -8.151 -70.720  59.098  1.00  0.00      1S   H  
ATOM   3074 HD21 ASN   196      -6.932 -73.718  57.635  1.00  0.00      1S   H  
ATOM   3075 HD22 ASN   196      -8.212 -72.881  58.466  1.00  0.00      1S   H  
ATOM   3076  N   GLU   197      -7.453 -68.215  60.280  1.00  1.00      1S   N  
ATOM   3077  CA  GLU   197      -8.178 -67.224  61.050  1.00  1.00      1S   C  
ATOM   3078  C   GLU   197      -9.237 -66.508  60.232  1.00  1.00      1S   C  
ATOM   3079  O   GLU   197      -8.975 -66.154  59.087  1.00  1.00      1S   O  
ATOM   3080  CB  GLU   197      -7.270 -66.156  61.713  1.00  1.00      1S   C  
ATOM   3081  CG  GLU   197      -7.914 -65.489  62.945  1.00  1.00      1S   C  
ATOM   3082  CD  GLU   197      -8.101 -66.449  64.128  1.00  1.00      1S   C  
ATOM   3083  OE1 GLU   197      -8.714 -65.998  65.132  1.00  1.00      1S   O  
ATOM   3084  OE2 GLU   197      -7.659 -67.624  64.067  1.00  1.00      1S   O1-
ATOM   3085  HN  GLU   197      -7.660 -68.261  59.306  1.00  0.00      1S   H  
ATOM   3086  HA  GLU   197      -8.695 -67.782  61.815  1.00  0.00      1S   H  
ATOM   3087  HB1 GLU   197      -6.987 -65.386  60.964  1.00  0.00      1S   H  
ATOM   3088  HB2 GLU   197      -6.317 -66.621  62.047  1.00  0.00      1S   H  
ATOM   3089  HG1 GLU   197      -8.898 -65.057  62.674  1.00  0.00      1S   H  
ATOM   3090  HG2 GLU   197      -7.267 -64.656  63.284  1.00  0.00      1S   H  
ATOM   3091  N   CYS   198     -10.434 -66.263  60.847  1.00  1.00      1S   N  
ATOM   3092  CA  CYS   198     -11.617 -65.569  60.335  1.00  1.00      1S   C  
ATOM   3093  C   CYS   198     -12.719 -66.504  59.868  1.00  1.00      1S   C  
ATOM   3094  O   CYS   198     -12.475 -67.641  59.473  1.00  1.00      1S   O  
ATOM   3095  CB  CYS   198     -11.405 -64.434  59.297  1.00  1.00      1S   C  
ATOM   3096  SG  CYS   198     -10.468 -63.037  59.995  1.00  1.00      1S   S  
ATOM   3097  HN  CYS   198     -10.530 -66.548  61.798  1.00  0.00      1S   H  
ATOM   3098  HA  CYS   198     -12.021 -65.086  61.214  1.00  0.00      1S   H  
ATOM   3099  HB1 CYS   198     -12.391 -64.056  58.950  1.00  0.00      1S   H  
ATOM   3100  HB2 CYS   198     -10.888 -64.841  58.403  1.00  0.00      1S   H  
ATOM   3101  HG1 CYS   198      -9.391 -63.748  60.293  1.00  0.00      1S   H  
ATOM   3102  N   ARG   199     -13.982 -65.998  59.957  1.00  1.00      1S   N  
ATOM   3103  CA  ARG   199     -15.230 -66.739  60.056  1.00  1.00      1S   C  
ATOM   3104  C   ARG   199     -15.809 -67.190  58.719  1.00  1.00      1S   C  
ATOM   3105  O   ARG   199     -16.166 -68.363  58.611  1.00  1.00      1S   O  
ATOM   3106  CB  ARG   199     -16.282 -65.899  60.814  1.00  1.00      1S   C  
ATOM   3107  CG  ARG   199     -15.929 -65.570  62.265  1.00  1.00      1S   C  
ATOM   3108  CD  ARG   199     -16.946 -64.579  62.848  1.00  1.00      1S   C  
ATOM   3109  NE  ARG   199     -16.610 -64.322  64.283  1.00  1.00      1S   N  
ATOM   3110  CZ  ARG   199     -16.974 -65.167  65.288  1.00  1.00      1S   C  
ATOM   3111  NH1 ARG   199     -16.631 -64.865  66.567  1.00  1.00      1S   N1+
ATOM   3112  NH2 ARG   199     -17.673 -66.305  65.036  1.00  1.00      1S   N  
ATOM   3113  HN  ARG   199     -14.097 -65.023  60.124  1.00  0.00      1S   H  
ATOM   3114  HA  ARG   199     -15.035 -67.631  60.634  1.00  0.00      1S   H  
ATOM   3115  HB1 ARG   199     -17.273 -66.404  60.790  1.00  0.00      1S   H  
ATOM   3116  HB2 ARG   199     -16.375 -64.909  60.318  1.00  0.00      1S   H  
ATOM   3117  HG1 ARG   199     -14.915 -65.114  62.312  1.00  0.00      1S   H  
ATOM   3118  HG2 ARG   199     -15.914 -66.514  62.852  1.00  0.00      1S   H  
ATOM   3119  HD1 ARG   199     -17.984 -64.969  62.769  1.00  0.00      1S   H  
ATOM   3120  HD2 ARG   199     -16.893 -63.609  62.306  1.00  0.00      1S   H  
ATOM   3121  HE  ARG   199     -16.097 -63.497  64.515  1.00  0.00      1S   H  
ATOM   3122 HH11 ARG   199     -16.117 -64.031  66.760  1.00  0.00      1S   H  
ATOM   3123 HH12 ARG   199     -16.898 -65.476  67.310  1.00  0.00      1S   H  
ATOM   3124 HH21 ARG   199     -17.920 -66.529  64.095  1.00  0.00      1S   H  
ATOM   3125 HH22 ARG   199     -17.929 -66.913  65.784  1.00  0.00      1S   H  
ATOM   3126  N   PRO   200     -15.885 -66.343  57.686  1.00  1.00      1S   N  
ATOM   3127  CA  PRO   200     -15.743 -66.745  56.301  1.00  1.00      1S   C  
ATOM   3128  C   PRO   200     -14.562 -67.611  55.904  1.00  1.00      1S   C  
ATOM   3129  O   PRO   200     -14.536 -68.793  56.243  1.00  1.00      1S   O  
ATOM   3130  CB  PRO   200     -15.750 -65.357  55.583  1.00  1.00      1S   C  
ATOM   3131  CG  PRO   200     -16.233 -64.350  56.641  1.00  1.00      1S   C  
ATOM   3132  CD  PRO   200     -16.892 -65.270  57.638  1.00  1.00      1S   C  
ATOM   3133  HA  PRO   200     -16.624 -67.309  56.026  1.00  0.00      1S   H  
ATOM   3134  HB1 PRO   200     -16.444 -65.387  54.719  1.00  0.00      1S   H  
ATOM   3135  HB2 PRO   200     -14.764 -64.984  55.245  1.00  0.00      1S   H  
ATOM   3136  HG1 PRO   200     -15.347 -63.894  57.142  1.00  0.00      1S   H  
ATOM   3137  HG2 PRO   200     -16.883 -63.554  56.234  1.00  0.00      1S   H  
ATOM   3138  HD1 PRO   200     -17.133 -64.777  58.592  1.00  0.00      1S   H  
ATOM   3139  HD2 PRO   200     -17.830 -65.683  57.196  1.00  0.00      1S   H  
ATOM   3140  N   THR   201     -13.644 -67.055  55.089  1.00  1.00      1S   N  
ATOM   3141  CA  THR   201     -12.827 -67.795  54.163  1.00  1.00      1S   C  
ATOM   3142  C   THR   201     -11.368 -67.543  54.421  1.00  1.00      1S   C  
ATOM   3143  O   THR   201     -10.564 -67.585  53.490  1.00  1.00      1S   O  
ATOM   3144  CB  THR   201     -13.162 -67.415  52.722  1.00  1.00      1S   C  
ATOM   3145  CG2 THR   201     -14.608 -67.854  52.412  1.00  1.00      1S   C  
ATOM   3146  OG1 THR   201     -13.059 -66.008  52.506  1.00  1.00      1S   O  
ATOM   3147  HN  THR   201     -13.655 -66.074  54.921  1.00  0.00      1S   H  
ATOM   3148  HA  THR   201     -12.993 -68.856  54.296  1.00  0.00      1S   H  
ATOM   3149  HB  THR   201     -12.488 -67.941  52.009  1.00  0.00      1S   H  
ATOM   3150  HG1 THR   201     -12.122 -65.827  52.399  1.00  0.00      1S   H  
ATOM   3151 HG21 THR   201     -15.341 -67.266  53.004  1.00  0.00      1S   H  
ATOM   3152 HG22 THR   201     -14.743 -68.930  52.649  1.00  0.00      1S   H  
ATOM   3153 HG23 THR   201     -14.828 -67.699  51.335  1.00  0.00      1S   H  
ATOM   3154  N   GLU   202     -10.993 -67.312  55.704  1.00  1.00      1S   N  
ATOM   3155  CA  GLU   202      -9.630 -67.447  56.168  1.00  1.00      1S   C  
ATOM   3156  C   GLU   202      -8.692 -66.482  55.492  1.00  1.00      1S   C  
ATOM   3157  O   GLU   202      -7.683 -66.853  54.900  1.00  1.00      1S   O  
ATOM   3158  CB  GLU   202      -9.150 -68.903  56.044  1.00  1.00      1S   C  
ATOM   3159  CG  GLU   202     -10.022 -69.848  56.892  1.00  1.00      1S   C  
ATOM   3160  CD  GLU   202      -9.743 -71.306  56.544  1.00  1.00      1S   C  
ATOM   3161  OE1 GLU   202      -8.808 -71.572  55.744  1.00  1.00      1S   O  
ATOM   3162  OE2 GLU   202     -10.475 -72.177  57.084  1.00  1.00      1S   O1-
ATOM   3163  HN  GLU   202     -11.675 -67.204  56.423  1.00  0.00      1S   H  
ATOM   3164  HA  GLU   202      -9.656 -67.208  57.212  1.00  0.00      1S   H  
ATOM   3165  HB1 GLU   202      -8.095 -69.002  56.368  1.00  0.00      1S   H  
ATOM   3166  HB2 GLU   202      -9.205 -69.205  54.973  1.00  0.00      1S   H  
ATOM   3167  HG1 GLU   202     -11.101 -69.657  56.710  1.00  0.00      1S   H  
ATOM   3168  HG2 GLU   202      -9.819 -69.675  57.970  1.00  0.00      1S   H  
ATOM   3169  N   PHE   203      -9.072 -65.195  55.533  1.00  1.00      1S   N  
ATOM   3170  CA  PHE   203      -8.569 -64.187  54.645  1.00  1.00      1S   C  
ATOM   3171  C   PHE   203      -7.310 -63.618  55.222  1.00  1.00      1S   C  
ATOM   3172  O   PHE   203      -7.319 -63.125  56.350  1.00  1.00      1S   O  
ATOM   3173  CB  PHE   203      -9.650 -63.090  54.492  1.00  1.00      1S   C  
ATOM   3174  CG  PHE   203      -9.159 -61.894  53.730  1.00  1.00      1S   C  
ATOM   3175  CD1 PHE   203      -9.034 -61.932  52.334  1.00  1.00      1S   C  
ATOM   3176  CD2 PHE   203      -8.753 -60.745  54.429  1.00  1.00      1S   C  
ATOM   3177  CE1 PHE   203      -8.531 -60.824  51.642  1.00  1.00      1S   C  
ATOM   3178  CE2 PHE   203      -8.244 -59.640  53.742  1.00  1.00      1S   C  
ATOM   3179  CZ  PHE   203      -8.140 -59.677  52.346  1.00  1.00      1S   C  
ATOM   3180  HN  PHE   203      -9.830 -64.907  56.111  1.00  0.00      1S   H  
ATOM   3181  HA  PHE   203      -8.350 -64.632  53.683  1.00  0.00      1S   H  
ATOM   3182  HB1 PHE   203      -9.987 -62.755  55.498  1.00  0.00      1S   H  
ATOM   3183  HB2 PHE   203     -10.528 -63.511  53.956  1.00  0.00      1S   H  
ATOM   3184  HD1 PHE   203      -9.320 -62.822  51.792  1.00  0.00      1S   H  
ATOM   3185  HD2 PHE   203      -8.817 -60.724  55.508  1.00  0.00      1S   H  
ATOM   3186  HE1 PHE   203      -8.442 -60.854  50.566  1.00  0.00      1S   H  
ATOM   3187  HE2 PHE   203      -7.932 -58.763  54.289  1.00  0.00      1S   H  
ATOM   3188  HZ  PHE   203      -7.754 -58.821  51.813  1.00  0.00      1S   H  
ATOM   3189  N   ALA   204      -6.198 -63.683  54.437  1.00  1.00      1S   N  
ATOM   3190  CA  ALA   204      -4.871 -63.281  54.851  1.00  1.00      1S   C  
ATOM   3191  C   ALA   204      -4.541 -63.970  56.143  1.00  1.00      1S   C  
ATOM   3192  O   ALA   204      -4.433 -63.306  57.170  1.00  1.00      1S   O  
ATOM   3193  CB  ALA   204      -4.718 -61.750  55.001  1.00  1.00      1S   C  
ATOM   3194  HN  ALA   204      -6.251 -64.059  53.516  1.00  0.00      1S   H  
ATOM   3195  HA  ALA   204      -4.180 -63.628  54.096  1.00  0.00      1S   H  
ATOM   3196  HB1 ALA   204      -5.447 -61.354  55.739  1.00  0.00      1S   H  
ATOM   3197  HB2 ALA   204      -4.913 -61.248  54.031  1.00  0.00      1S   H  
ATOM   3198  HB3 ALA   204      -3.693 -61.480  55.334  1.00  0.00      1S   H  
ATOM   3199  N   VAL   205      -4.456 -65.328  56.116  1.00  1.00      1S   N  
ATOM   3200  CA  VAL   205      -4.427 -66.202  57.281  1.00  1.00      1S   C  
ATOM   3201  C   VAL   205      -3.446 -65.738  58.323  1.00  1.00      1S   C  
ATOM   3202  O   VAL   205      -3.764 -65.707  59.509  1.00  1.00      1S   O  
ATOM   3203  CB  VAL   205      -4.125 -67.658  56.927  1.00  1.00      1S   C  
ATOM   3204  CG1 VAL   205      -3.936 -68.515  58.197  1.00  1.00      1S   C  
ATOM   3205  CG2 VAL   205      -5.294 -68.221  56.106  1.00  1.00      1S   C  
ATOM   3206  HN  VAL   205      -4.544 -65.812  55.249  1.00  0.00      1S   H  
ATOM   3207  HA  VAL   205      -5.411 -66.151  57.727  1.00  0.00      1S   H  
ATOM   3208  HB  VAL   205      -3.197 -67.722  56.315  1.00  0.00      1S   H  
ATOM   3209 HG11 VAL   205      -4.777 -68.337  58.898  1.00  0.00      1S   H  
ATOM   3210 HG12 VAL   205      -2.983 -68.277  58.713  1.00  0.00      1S   H  
ATOM   3211 HG13 VAL   205      -3.916 -69.593  57.931  1.00  0.00      1S   H  
ATOM   3212 HG21 VAL   205      -5.358 -67.735  55.111  1.00  0.00      1S   H  
ATOM   3213 HG22 VAL   205      -6.244 -68.053  56.655  1.00  0.00      1S   H  
ATOM   3214 HG23 VAL   205      -5.173 -69.315  55.954  1.00  0.00      1S   H  
ATOM   3215  N   ARG   206      -2.240 -65.318  57.880  1.00  1.00      1S   N  
ATOM   3216  CA  ARG   206      -1.196 -64.843  58.747  1.00  1.00      1S   C  
ATOM   3217  C   ARG   206      -1.607 -63.617  59.517  1.00  1.00      1S   C  
ATOM   3218  O   ARG   206      -1.340 -63.547  60.703  1.00  1.00      1S   O  
ATOM   3219  CB  ARG   206       0.103 -64.516  57.987  1.00  1.00      1S   C  
ATOM   3220  CG  ARG   206       0.730 -65.752  57.329  1.00  1.00      1S   C  
ATOM   3221  CD  ARG   206       2.044 -65.412  56.615  1.00  1.00      1S   C  
ATOM   3222  NE  ARG   206       2.582 -66.651  55.962  1.00  1.00      1S   N  
ATOM   3223  CZ  ARG   206       3.331 -67.580  56.623  1.00  1.00      1S   C  
ATOM   3224  NH1 ARG   206       3.784 -68.670  55.948  1.00  1.00      1S   N1+
ATOM   3225  NH2 ARG   206       3.633 -67.439  57.940  1.00  1.00      1S   N  
ATOM   3226  HN  ARG   206      -2.029 -65.314  56.907  1.00  0.00      1S   H  
ATOM   3227  HA  ARG   206      -0.991 -65.628  59.462  1.00  0.00      1S   H  
ATOM   3228  HB1 ARG   206       0.851 -64.093  58.697  1.00  0.00      1S   H  
ATOM   3229  HB2 ARG   206      -0.103 -63.752  57.205  1.00  0.00      1S   H  
ATOM   3230  HG1 ARG   206       0.013 -66.187  56.599  1.00  0.00      1S   H  
ATOM   3231  HG2 ARG   206       0.919 -66.515  58.118  1.00  0.00      1S   H  
ATOM   3232  HD1 ARG   206       2.794 -65.001  57.324  1.00  0.00      1S   H  
ATOM   3233  HD2 ARG   206       1.859 -64.660  55.818  1.00  0.00      1S   H  
ATOM   3234  HE  ARG   206       2.384 -66.803  54.996  1.00  0.00      1S   H  
ATOM   3235 HH11 ARG   206       3.567 -68.782  54.980  1.00  0.00      1S   H  
ATOM   3236 HH12 ARG   206       4.332 -69.356  56.423  1.00  0.00      1S   H  
ATOM   3237 HH21 ARG   206       3.295 -66.645  58.440  1.00  0.00      1S   H  
ATOM   3238 HH22 ARG   206       4.180 -68.133  58.404  1.00  0.00      1S   H  
ATOM   3239  N   SER   207      -2.291 -62.630  58.897  1.00  1.00      1S   N  
ATOM   3240  CA  SER   207      -2.629 -61.371  59.536  1.00  1.00      1S   C  
ATOM   3241  C   SER   207      -3.528 -61.553  60.737  1.00  1.00      1S   C  
ATOM   3242  O   SER   207      -3.215 -61.063  61.816  1.00  1.00      1S   O  
ATOM   3243  CB  SER   207      -3.230 -60.329  58.553  1.00  1.00      1S   C  
ATOM   3244  OG  SER   207      -4.563 -60.625  58.147  1.00  1.00      1S   O  
ATOM   3245  HN  SER   207      -2.598 -62.734  57.954  1.00  0.00      1S   H  
ATOM   3246  HA  SER   207      -1.696 -60.962  59.899  1.00  0.00      1S   H  
ATOM   3247  HB1 SER   207      -2.588 -60.277  57.647  1.00  0.00      1S   H  
ATOM   3248  HB2 SER   207      -3.231 -59.328  59.035  1.00  0.00      1S   H  
ATOM   3249  HG1 SER   207      -4.537 -61.479  57.701  1.00  0.00      1S   H  
ATOM   3250  N   GLY   208      -4.642 -62.311  60.582  1.00  1.00      1S   N  
ATOM   3251  CA  GLY   208      -5.574 -62.590  61.649  1.00  1.00      1S   C  
ATOM   3252  C   GLY   208      -4.933 -63.452  62.691  1.00  1.00      1S   C  
ATOM   3253  O   GLY   208      -5.175 -63.277  63.879  1.00  1.00      1S   O  
ATOM   3254  HN  GLY   208      -4.876 -62.700  59.694  1.00  0.00      1S   H  
ATOM   3255  HA1 GLY   208      -6.405 -63.131  61.224  1.00  0.00      1S   H  
ATOM   3256  HA2 GLY   208      -5.862 -61.653  62.103  1.00  0.00      1S   H  
ATOM   3257  N   LEU   209      -4.058 -64.393  62.276  1.00  1.00      1S   N  
ATOM   3258  CA  LEU   209      -3.327 -65.237  63.188  1.00  1.00      1S   C  
ATOM   3259  C   LEU   209      -2.419 -64.416  64.061  1.00  1.00      1S   C  
ATOM   3260  O   LEU   209      -2.432 -64.561  65.275  1.00  1.00      1S   O  
ATOM   3261  CB  LEU   209      -2.489 -66.299  62.446  1.00  1.00      1S   C  
ATOM   3262  CG  LEU   209      -1.699 -67.260  63.362  1.00  1.00      1S   C  
ATOM   3263  CD1 LEU   209      -2.615 -67.972  64.375  1.00  1.00      1S   C  
ATOM   3264  CD2 LEU   209      -0.906 -68.272  62.518  1.00  1.00      1S   C  
ATOM   3265  HN  LEU   209      -3.875 -64.540  61.306  1.00  0.00      1S   H  
ATOM   3266  HA  LEU   209      -4.056 -65.725  63.820  1.00  0.00      1S   H  
ATOM   3267  HB1 LEU   209      -1.777 -65.798  61.756  1.00  0.00      1S   H  
ATOM   3268  HB2 LEU   209      -3.181 -66.906  61.821  1.00  0.00      1S   H  
ATOM   3269  HG  LEU   209      -0.953 -66.665  63.939  1.00  0.00      1S   H  
ATOM   3270 HD11 LEU   209      -3.455 -68.471  63.847  1.00  0.00      1S   H  
ATOM   3271 HD12 LEU   209      -3.036 -67.248  65.104  1.00  0.00      1S   H  
ATOM   3272 HD13 LEU   209      -2.043 -68.736  64.942  1.00  0.00      1S   H  
ATOM   3273 HD21 LEU   209      -0.218 -67.743  61.825  1.00  0.00      1S   H  
ATOM   3274 HD22 LEU   209      -1.601 -68.899  61.919  1.00  0.00      1S   H  
ATOM   3275 HD23 LEU   209      -0.307 -68.936  63.176  1.00  0.00      1S   H  
ATOM   3276  N   LEU   210      -1.643 -63.492  63.466  1.00  1.00      1S   N  
ATOM   3277  CA  LEU   210      -0.696 -62.648  64.147  1.00  1.00      1S   C  
ATOM   3278  C   LEU   210      -1.368 -61.749  65.143  1.00  1.00      1S   C  
ATOM   3279  O   LEU   210      -0.897 -61.637  66.269  1.00  1.00      1S   O  
ATOM   3280  CB  LEU   210       0.096 -61.785  63.143  1.00  1.00      1S   C  
ATOM   3281  CG  LEU   210       1.118 -62.590  62.303  1.00  1.00      1S   C  
ATOM   3282  CD1 LEU   210       1.666 -61.725  61.153  1.00  1.00      1S   C  
ATOM   3283  CD2 LEU   210       2.260 -63.227  63.113  1.00  1.00      1S   C  
ATOM   3284  HN  LEU   210      -1.680 -63.366  62.475  1.00  0.00      1S   H  
ATOM   3285  HA  LEU   210      -0.028 -63.289  64.702  1.00  0.00      1S   H  
ATOM   3286  HB1 LEU   210       0.630 -60.969  63.666  1.00  0.00      1S   H  
ATOM   3287  HB2 LEU   210      -0.628 -61.302  62.450  1.00  0.00      1S   H  
ATOM   3288  HG  LEU   210       0.583 -63.451  61.852  1.00  0.00      1S   H  
ATOM   3289 HD11 LEU   210       2.222 -60.854  61.561  1.00  0.00      1S   H  
ATOM   3290 HD12 LEU   210       0.833 -61.348  60.523  1.00  0.00      1S   H  
ATOM   3291 HD13 LEU   210       2.354 -62.319  60.516  1.00  0.00      1S   H  
ATOM   3292 HD21 LEU   210       1.907 -63.646  64.076  1.00  0.00      1S   H  
ATOM   3293 HD22 LEU   210       3.041 -62.475  63.313  1.00  0.00      1S   H  
ATOM   3294 HD23 LEU   210       2.728 -64.048  62.529  1.00  0.00      1S   H  
ATOM   3295  N   THR   211      -2.510 -61.126  64.769  1.00  1.00      1S   N  
ATOM   3296  CA  THR   211      -3.280 -60.249  65.633  1.00  1.00      1S   C  
ATOM   3297  C   THR   211      -3.801 -61.006  66.837  1.00  1.00      1S   C  
ATOM   3298  O   THR   211      -3.740 -60.505  67.956  1.00  1.00      1S   O  
ATOM   3299  CB  THR   211      -4.440 -59.550  64.923  1.00  1.00      1S   C  
ATOM   3300  CG2 THR   211      -3.897 -58.651  63.793  1.00  1.00      1S   C  
ATOM   3301  OG1 THR   211      -5.361 -60.474  64.360  1.00  1.00      1S   O  
ATOM   3302  HN  THR   211      -2.883 -61.250  63.849  1.00  0.00      1S   H  
ATOM   3303  HA  THR   211      -2.604 -59.488  65.996  1.00  0.00      1S   H  
ATOM   3304  HB  THR   211      -5.001 -58.908  65.639  1.00  0.00      1S   H  
ATOM   3305  HG1 THR   211      -5.749 -60.956  65.095  1.00  0.00      1S   H  
ATOM   3306 HG21 THR   211      -3.100 -59.155  63.214  1.00  0.00      1S   H  
ATOM   3307 HG22 THR   211      -3.474 -57.716  64.212  1.00  0.00      1S   H  
ATOM   3308 HG23 THR   211      -4.713 -58.382  63.087  1.00  0.00      1S   H  
ATOM   3309  N   VAL   212      -4.284 -62.256  66.623  1.00  1.00      1S   N  
ATOM   3310  CA  VAL   212      -4.789 -63.143  67.651  1.00  1.00      1S   C  
ATOM   3311  C   VAL   212      -3.688 -63.505  68.608  1.00  1.00      1S   C  
ATOM   3312  O   VAL   212      -3.890 -63.428  69.811  1.00  1.00      1S   O  
ATOM   3313  CB  VAL   212      -5.423 -64.399  67.066  1.00  1.00      1S   C  
ATOM   3314  CG1 VAL   212      -5.743 -65.466  68.137  1.00  1.00      1S   C  
ATOM   3315  CG2 VAL   212      -6.712 -63.979  66.339  1.00  1.00      1S   C  
ATOM   3316  HN  VAL   212      -4.313 -62.634  65.698  1.00  0.00      1S   H  
ATOM   3317  HA  VAL   212      -5.542 -62.604  68.209  1.00  0.00      1S   H  
ATOM   3318  HB  VAL   212      -4.727 -64.849  66.322  1.00  0.00      1S   H  
ATOM   3319 HG11 VAL   212      -6.344 -65.018  68.957  1.00  0.00      1S   H  
ATOM   3320 HG12 VAL   212      -4.818 -65.904  68.564  1.00  0.00      1S   H  
ATOM   3321 HG13 VAL   212      -6.333 -66.290  67.680  1.00  0.00      1S   H  
ATOM   3322 HG21 VAL   212      -6.765 -62.886  66.162  1.00  0.00      1S   H  
ATOM   3323 HG22 VAL   212      -7.608 -64.288  66.915  1.00  0.00      1S   H  
ATOM   3324 HG23 VAL   212      -6.745 -64.486  65.355  1.00  0.00      1S   H  
ATOM   3325  N   MET   213      -2.486 -63.867  68.110  1.00  1.00      1S   N  
ATOM   3326  CA  MET   213      -1.360 -64.253  68.934  1.00  1.00      1S   C  
ATOM   3327  C   MET   213      -0.873 -63.130  69.816  1.00  1.00      1S   C  
ATOM   3328  O   MET   213      -0.535 -63.362  70.974  1.00  1.00      1S   O  
ATOM   3329  CB  MET   213      -0.169 -64.753  68.087  1.00  1.00      1S   C  
ATOM   3330  CG  MET   213      -0.467 -66.066  67.339  1.00  1.00      1S   C  
ATOM   3331  SD  MET   213      -0.856 -67.482  68.393  1.00  1.00      1S   S  
ATOM   3332  CE  MET   213       0.824 -67.636  69.047  1.00  1.00      1S   C  
ATOM   3333  HN  MET   213      -2.335 -63.915  67.123  1.00  0.00      1S   H  
ATOM   3334  HA  MET   213      -1.695 -65.048  69.585  1.00  0.00      1S   H  
ATOM   3335  HB1 MET   213       0.719 -64.909  68.738  1.00  0.00      1S   H  
ATOM   3336  HB2 MET   213       0.098 -63.974  67.338  1.00  0.00      1S   H  
ATOM   3337  HG1 MET   213       0.401 -66.308  66.688  1.00  0.00      1S   H  
ATOM   3338  HG2 MET   213      -1.331 -65.916  66.673  1.00  0.00      1S   H  
ATOM   3339  HE1 MET   213       0.872 -67.263  70.093  1.00  0.00      1S   H  
ATOM   3340  HE2 MET   213       1.564 -67.067  68.446  1.00  0.00      1S   H  
ATOM   3341  HE3 MET   213       1.141 -68.700  69.034  1.00  0.00      1S   H  
ATOM   3342  N   VAL   214      -0.860 -61.878  69.299  1.00  1.00      1S   N  
ATOM   3343  CA  VAL   214      -0.497 -60.694  70.056  1.00  1.00      1S   C  
ATOM   3344  C   VAL   214      -1.491 -60.431  71.157  1.00  1.00      1S   C  
ATOM   3345  O   VAL   214      -1.106 -60.140  72.288  1.00  1.00      1S   O  
ATOM   3346  CB  VAL   214      -0.375 -59.459  69.176  1.00  1.00      1S   C  
ATOM   3347  CG1 VAL   214      -0.147 -58.173  69.998  1.00  1.00      1S   C  
ATOM   3348  CG2 VAL   214       0.824 -59.691  68.254  1.00  1.00      1S   C  
ATOM   3349  HN  VAL   214      -1.111 -61.720  68.345  1.00  0.00      1S   H  
ATOM   3350  HA  VAL   214       0.459 -60.885  70.524  1.00  0.00      1S   H  
ATOM   3351  HB  VAL   214      -1.291 -59.324  68.557  1.00  0.00      1S   H  
ATOM   3352 HG11 VAL   214       0.697 -58.311  70.705  1.00  0.00      1S   H  
ATOM   3353 HG12 VAL   214      -1.058 -57.892  70.565  1.00  0.00      1S   H  
ATOM   3354 HG13 VAL   214       0.099 -57.330  69.316  1.00  0.00      1S   H  
ATOM   3355 HG21 VAL   214       0.522 -60.239  67.346  1.00  0.00      1S   H  
ATOM   3356 HG22 VAL   214       1.605 -60.289  68.763  1.00  0.00      1S   H  
ATOM   3357 HG23 VAL   214       1.257 -58.714  67.953  1.00  0.00      1S   H  
ATOM   3358  N   TRP   215      -2.801 -60.556  70.853  1.00  1.00      1S   N  
ATOM   3359  CA  TRP   215      -3.867 -60.338  71.805  1.00  1.00      1S   C  
ATOM   3360  C   TRP   215      -3.867 -61.389  72.878  1.00  1.00      1S   C  
ATOM   3361  O   TRP   215      -4.057 -61.067  74.045  1.00  1.00      1S   O  
ATOM   3362  CB  TRP   215      -5.254 -60.280  71.129  1.00  1.00      1S   C  
ATOM   3363  CG  TRP   215      -5.423 -59.069  70.228  1.00  1.00      1S   C  
ATOM   3364  CD1 TRP   215      -4.663 -57.931  70.174  1.00  1.00      1S   C  
ATOM   3365  CD2 TRP   215      -6.459 -58.908  69.241  1.00  1.00      1S   C  
ATOM   3366  CE2 TRP   215      -6.252 -57.651  68.632  1.00  1.00      1S   C  
ATOM   3367  CE3 TRP   215      -7.516 -59.729  68.855  1.00  1.00      1S   C  
ATOM   3368  NE1 TRP   215      -5.147 -57.076  69.216  1.00  1.00      1S   N  
ATOM   3369  CZ2 TRP   215      -7.098 -57.193  67.630  1.00  1.00      1S   C  
ATOM   3370  CZ3 TRP   215      -8.372 -59.263  67.844  1.00  1.00      1S   C  
ATOM   3371  CH2 TRP   215      -8.166 -58.013  67.242  1.00  1.00      1S   C  
ATOM   3372  HN  TRP   215      -3.095 -60.784  69.926  1.00  0.00      1S   H  
ATOM   3373  HA  TRP   215      -3.679 -59.393  72.295  1.00  0.00      1S   H  
ATOM   3374  HB1 TRP   215      -6.050 -60.225  71.903  1.00  0.00      1S   H  
ATOM   3375  HB2 TRP   215      -5.421 -61.204  70.533  1.00  0.00      1S   H  
ATOM   3376  HD1 TRP   215      -3.799 -57.724  70.789  1.00  0.00      1S   H  
ATOM   3377  HE1 TRP   215      -4.776 -56.202  68.993  1.00  0.00      1S   H  
ATOM   3378  HE3 TRP   215      -7.692 -60.692  69.308  1.00  0.00      1S   H  
ATOM   3379  HZ2 TRP   215      -6.952 -56.232  67.160  1.00  0.00      1S   H  
ATOM   3380  HZ3 TRP   215      -9.204 -59.874  67.527  1.00  0.00      1S   H  
ATOM   3381  HH2 TRP   215      -8.840 -57.675  66.468  1.00  0.00      1S   H  
ATOM   3382  N   VAL   216      -3.590 -62.665  72.519  1.00  1.00      1S   N  
ATOM   3383  CA  VAL   216      -3.435 -63.761  73.453  1.00  1.00      1S   C  
ATOM   3384  C   VAL   216      -2.267 -63.471  74.360  1.00  1.00      1S   C  
ATOM   3385  O   VAL   216      -2.402 -63.571  75.567  1.00  1.00      1S   O  
ATOM   3386  CB  VAL   216      -3.272 -65.120  72.771  1.00  1.00      1S   C  
ATOM   3387  CG1 VAL   216      -2.876 -66.225  73.774  1.00  1.00      1S   C  
ATOM   3388  CG2 VAL   216      -4.602 -65.500  72.088  1.00  1.00      1S   C  
ATOM   3389  HN  VAL   216      -3.462 -62.905  71.557  1.00  0.00      1S   H  
ATOM   3390  HA  VAL   216      -4.324 -63.790  74.068  1.00  0.00      1S   H  
ATOM   3391  HB  VAL   216      -2.479 -65.050  71.992  1.00  0.00      1S   H  
ATOM   3392 HG11 VAL   216      -3.068 -65.900  74.812  1.00  0.00      1S   H  
ATOM   3393 HG12 VAL   216      -1.801 -66.480  73.683  1.00  0.00      1S   H  
ATOM   3394 HG13 VAL   216      -3.477 -67.142  73.595  1.00  0.00      1S   H  
ATOM   3395 HG21 VAL   216      -4.987 -64.685  71.448  1.00  0.00      1S   H  
ATOM   3396 HG22 VAL   216      -5.375 -65.727  72.852  1.00  0.00      1S   H  
ATOM   3397 HG23 VAL   216      -4.455 -66.402  71.457  1.00  0.00      1S   H  
ATOM   3398  N   SER   217      -1.102 -63.043  73.832  1.00  1.00      1S   N  
ATOM   3399  CA  SER   217       0.057 -62.743  74.651  1.00  1.00      1S   C  
ATOM   3400  C   SER   217      -0.228 -61.662  75.664  1.00  1.00      1S   C  
ATOM   3401  O   SER   217       0.066 -61.833  76.838  1.00  1.00      1S   O  
ATOM   3402  CB  SER   217       1.286 -62.318  73.823  1.00  1.00      1S   C  
ATOM   3403  OG  SER   217       1.695 -63.383  72.974  1.00  1.00      1S   O  
ATOM   3404  HN  SER   217      -0.990 -62.930  72.846  1.00  0.00      1S   H  
ATOM   3405  HA  SER   217       0.304 -63.642  75.200  1.00  0.00      1S   H  
ATOM   3406  HB1 SER   217       2.136 -62.069  74.496  1.00  0.00      1S   H  
ATOM   3407  HB2 SER   217       1.051 -61.428  73.201  1.00  0.00      1S   H  
ATOM   3408  HG1 SER   217       1.008 -63.473  72.306  1.00  0.00      1S   H  
ATOM   3409  N   SER   218      -0.857 -60.540  75.257  1.00  1.00      1S   N  
ATOM   3410  CA  SER   218      -1.155 -59.445  76.155  1.00  1.00      1S   C  
ATOM   3411  C   SER   218      -2.151 -59.833  77.233  1.00  1.00      1S   C  
ATOM   3412  O   SER   218      -1.890 -59.658  78.418  1.00  1.00      1S   O  
ATOM   3413  CB  SER   218      -1.634 -58.177  75.401  1.00  1.00      1S   C  
ATOM   3414  OG  SER   218      -2.817 -58.401  74.643  1.00  1.00      1S   O  
ATOM   3415  HN  SER   218      -1.117 -60.416  74.301  1.00  0.00      1S   H  
ATOM   3416  HA  SER   218      -0.229 -59.182  76.644  1.00  0.00      1S   H  
ATOM   3417  HB1 SER   218      -0.835 -57.850  74.702  1.00  0.00      1S   H  
ATOM   3418  HB2 SER   218      -1.823 -57.352  76.122  1.00  0.00      1S   H  
ATOM   3419  HG1 SER   218      -2.630 -59.138  74.054  1.00  0.00      1S   H  
ATOM   3420  N   ILE   219      -3.312 -60.387  76.825  1.00  1.00      1S   N  
ATOM   3421  CA  ILE   219      -4.474 -60.603  77.656  1.00  1.00      1S   C  
ATOM   3422  C   ILE   219      -4.306 -61.844  78.487  1.00  1.00      1S   C  
ATOM   3423  O   ILE   219      -4.845 -61.923  79.587  1.00  1.00      1S   O  
ATOM   3424  CB  ILE   219      -5.739 -60.714  76.801  1.00  1.00      1S   C  
ATOM   3425  CG1 ILE   219      -6.015 -59.367  76.090  1.00  1.00      1S   C  
ATOM   3426  CG2 ILE   219      -6.967 -61.156  77.634  1.00  1.00      1S   C  
ATOM   3427  CD  ILE   219      -7.074 -59.474  74.988  1.00  1.00      1S   C  
ATOM   3428  HN  ILE   219      -3.454 -60.588  75.857  1.00  0.00      1S   H  
ATOM   3429  HA  ILE   219      -4.573 -59.764  78.330  1.00  0.00      1S   H  
ATOM   3430  HB  ILE   219      -5.566 -61.487  76.017  1.00  0.00      1S   H  
ATOM   3431 HG11 ILE   219      -5.081 -58.993  75.621  1.00  0.00      1S   H  
ATOM   3432 HG12 ILE   219      -6.332 -58.615  76.844  1.00  0.00      1S   H  
ATOM   3433 HG21 ILE   219      -7.089 -60.495  78.517  1.00  0.00      1S   H  
ATOM   3434 HG22 ILE   219      -6.855 -62.203  77.983  1.00  0.00      1S   H  
ATOM   3435 HG23 ILE   219      -7.893 -61.114  77.027  1.00  0.00      1S   H  
ATOM   3436  HD1 ILE   219      -8.072 -59.701  75.416  1.00  0.00      1S   H  
ATOM   3437  HD2 ILE   219      -6.802 -60.281  74.274  1.00  0.00      1S   H  
ATOM   3438  HD3 ILE   219      -7.143 -58.517  74.428  1.00  0.00      1S   H  
ATOM   3439  N   PHE   220      -3.573 -62.862  77.988  1.00  1.00      1S   N  
ATOM   3440  CA  PHE   220      -3.497 -64.138  78.665  1.00  1.00      1S   C  
ATOM   3441  C   PHE   220      -2.338 -64.077  79.594  1.00  1.00      1S   C  
ATOM   3442  O   PHE   220      -2.414 -64.634  80.677  1.00  1.00      1S   O  
ATOM   3443  CB  PHE   220      -3.314 -65.399  77.773  1.00  1.00      1S   C  
ATOM   3444  CG  PHE   220      -4.543 -65.764  76.964  1.00  1.00      1S   C  
ATOM   3445  CD1 PHE   220      -5.599 -64.875  76.668  1.00  1.00      1S   C  
ATOM   3446  CD2 PHE   220      -4.633 -67.080  76.471  1.00  1.00      1S   C  
ATOM   3447  CE1 PHE   220      -6.706 -65.287  75.924  1.00  1.00      1S   C  
ATOM   3448  CE2 PHE   220      -5.728 -67.489  75.701  1.00  1.00      1S   C  
ATOM   3449  CZ  PHE   220      -6.771 -66.594  75.441  1.00  1.00      1S   C  
ATOM   3450  HN  PHE   220      -3.106 -62.802  77.106  1.00  0.00      1S   H  
ATOM   3451  HA  PHE   220      -4.388 -64.287  79.260  1.00  0.00      1S   H  
ATOM   3452  HB1 PHE   220      -3.091 -66.277  78.420  1.00  0.00      1S   H  
ATOM   3453  HB2 PHE   220      -2.456 -65.284  77.083  1.00  0.00      1S   H  
ATOM   3454  HD1 PHE   220      -5.611 -63.859  77.012  1.00  0.00      1S   H  
ATOM   3455  HD2 PHE   220      -3.835 -67.781  76.667  1.00  0.00      1S   H  
ATOM   3456  HE1 PHE   220      -7.519 -64.597  75.745  1.00  0.00      1S   H  
ATOM   3457  HE2 PHE   220      -5.782 -68.501  75.329  1.00  0.00      1S   H  
ATOM   3458  HZ  PHE   220      -7.636 -66.917  74.883  1.00  0.00      1S   H  
ATOM   3459  N   PHE   221      -1.227 -63.413  79.217  1.00  1.00      1S   N  
ATOM   3460  CA  PHE   221      -0.068 -63.460  80.064  1.00  1.00      1S   C  
ATOM   3461  C   PHE   221       0.837 -62.302  79.739  1.00  1.00      1S   C  
ATOM   3462  O   PHE   221       1.712 -62.401  78.883  1.00  1.00      1S   O  
ATOM   3463  CB  PHE   221       0.655 -64.812  79.869  1.00  1.00      1S   C  
ATOM   3464  CG  PHE   221       1.743 -65.034  80.871  1.00  1.00      1S   C  
ATOM   3465  CD1 PHE   221       1.504 -65.781  82.037  1.00  1.00      1S   C  
ATOM   3466  CD2 PHE   221       3.015 -64.485  80.657  1.00  1.00      1S   C  
ATOM   3467  CE1 PHE   221       2.523 -65.961  82.979  1.00  1.00      1S   C  
ATOM   3468  CE2 PHE   221       4.003 -64.605  81.626  1.00  1.00      1S   C  
ATOM   3469  CZ  PHE   221       3.768 -65.357  82.776  1.00  1.00      1S   C  
ATOM   3470  HN  PHE   221      -1.139 -62.942  78.341  1.00  0.00      1S   H  
ATOM   3471  HA  PHE   221      -0.383 -63.349  81.095  1.00  0.00      1S   H  
ATOM   3472  HB1 PHE   221       1.076 -64.894  78.845  1.00  0.00      1S   H  
ATOM   3473  HB2 PHE   221      -0.081 -65.635  80.000  1.00  0.00      1S   H  
ATOM   3474  HD1 PHE   221       0.530 -66.214  82.212  1.00  0.00      1S   H  
ATOM   3475  HD2 PHE   221       3.241 -63.936  79.758  1.00  0.00      1S   H  
ATOM   3476  HE1 PHE   221       2.332 -66.525  83.879  1.00  0.00      1S   H  
ATOM   3477  HE2 PHE   221       4.925 -64.072  81.506  1.00  0.00      1S   H  
ATOM   3478  HZ  PHE   221       4.537 -65.433  83.517  1.00  0.00      1S   H  
ATOM   3479  N   PHE   222       0.637 -61.184  80.460  1.00  1.00      1S   N  
ATOM   3480  CA  PHE   222       1.436 -59.985  80.408  1.00  1.00      1S   C  
ATOM   3481  C   PHE   222       0.637 -59.053  81.270  1.00  1.00      1S   C  
ATOM   3482  O   PHE   222       1.087 -58.621  82.327  1.00  1.00      1S   O  
ATOM   3483  CB  PHE   222       1.634 -59.366  78.992  1.00  1.00      1S   C  
ATOM   3484  CG  PHE   222       2.467 -58.112  79.038  1.00  1.00      1S   C  
ATOM   3485  CD1 PHE   222       3.869 -58.182  79.002  1.00  1.00      1S   C  
ATOM   3486  CD2 PHE   222       1.847 -56.854  79.135  1.00  1.00      1S   C  
ATOM   3487  CE1 PHE   222       4.639 -57.013  79.058  1.00  1.00      1S   C  
ATOM   3488  CE2 PHE   222       2.614 -55.686  79.202  1.00  1.00      1S   C  
ATOM   3489  CZ  PHE   222       4.011 -55.765  79.159  1.00  1.00      1S   C  
ATOM   3490  HN  PHE   222      -0.101 -61.157  81.128  1.00  0.00      1S   H  
ATOM   3491  HA  PHE   222       2.383 -60.194  80.887  1.00  0.00      1S   H  
ATOM   3492  HB1 PHE   222       0.658 -59.130  78.525  1.00  0.00      1S   H  
ATOM   3493  HB2 PHE   222       2.161 -60.086  78.333  1.00  0.00      1S   H  
ATOM   3494  HD1 PHE   222       4.357 -59.143  78.930  1.00  0.00      1S   H  
ATOM   3495  HD2 PHE   222       0.770 -56.788  79.171  1.00  0.00      1S   H  
ATOM   3496  HE1 PHE   222       5.717 -57.074  79.024  1.00  0.00      1S   H  
ATOM   3497  HE2 PHE   222       2.127 -54.725  79.285  1.00  0.00      1S   H  
ATOM   3498  HZ  PHE   222       4.604 -54.863  79.205  1.00  0.00      1S   H  
ATOM   3499  N   LEU   223      -0.609 -58.761  80.826  1.00  1.00      1S   N  
ATOM   3500  CA  LEU   223      -1.596 -57.993  81.544  1.00  1.00      1S   C  
ATOM   3501  C   LEU   223      -1.989 -58.690  82.825  1.00  1.00      1S   C  
ATOM   3502  O   LEU   223      -1.955 -58.021  83.859  1.00  1.00      1S   O  
ATOM   3503  CB  LEU   223      -2.850 -57.658  80.691  1.00  1.00      1S   C  
ATOM   3504  CG  LEU   223      -3.967 -56.899  81.435  1.00  1.00      1S   C  
ATOM   3505  CD1 LEU   223      -3.477 -55.505  81.857  1.00  1.00      1S   C  
ATOM   3506  CD2 LEU   223      -5.242 -56.834  80.574  1.00  1.00      1S   C  
ATOM   3507  HN  LEU   223      -0.927 -59.124  79.950  1.00  0.00      1S   H  
ATOM   3508  HA  LEU   223      -1.119 -57.062  81.817  1.00  0.00      1S   H  
ATOM   3509  HB1 LEU   223      -3.296 -58.573  80.263  1.00  0.00      1S   H  
ATOM   3510  HB2 LEU   223      -2.526 -57.050  79.819  1.00  0.00      1S   H  
ATOM   3511  HG  LEU   223      -4.244 -57.461  82.357  1.00  0.00      1S   H  
ATOM   3512 HD11 LEU   223      -3.061 -54.969  80.978  1.00  0.00      1S   H  
ATOM   3513 HD12 LEU   223      -2.681 -55.589  82.627  1.00  0.00      1S   H  
ATOM   3514 HD13 LEU   223      -4.312 -54.909  82.280  1.00  0.00      1S   H  
ATOM   3515 HD21 LEU   223      -5.608 -57.860  80.354  1.00  0.00      1S   H  
ATOM   3516 HD22 LEU   223      -5.035 -56.318  79.614  1.00  0.00      1S   H  
ATOM   3517 HD23 LEU   223      -6.042 -56.284  81.113  1.00  0.00      1S   H  
ATOM   3518  N   PRO   224      -2.321 -59.989  82.879  1.00  1.00      1S   N  
ATOM   3519  CA  PRO   224      -2.654 -60.638  84.132  1.00  1.00      1S   C  
ATOM   3520  C   PRO   224      -1.474 -60.707  85.043  1.00  1.00      1S   C  
ATOM   3521  O   PRO   224      -1.666 -60.556  86.239  1.00  1.00      1S   O  
ATOM   3522  CB  PRO   224      -3.072 -62.051  83.739  1.00  1.00      1S   C  
ATOM   3523  CG  PRO   224      -3.640 -61.861  82.344  1.00  1.00      1S   C  
ATOM   3524  CD  PRO   224      -2.675 -60.854  81.749  1.00  1.00      1S   C  
ATOM   3525  HA  PRO   224      -3.445 -60.078  84.611  1.00  0.00      1S   H  
ATOM   3526  HB1 PRO   224      -3.815 -62.480  84.438  1.00  0.00      1S   H  
ATOM   3527  HB2 PRO   224      -2.197 -62.737  83.666  1.00  0.00      1S   H  
ATOM   3528  HG1 PRO   224      -3.665 -62.787  81.743  1.00  0.00      1S   H  
ATOM   3529  HG2 PRO   224      -4.661 -61.427  82.396  1.00  0.00      1S   H  
ATOM   3530  HD1 PRO   224      -1.761 -61.369  81.393  1.00  0.00      1S   H  
ATOM   3531  HD2 PRO   224      -3.165 -60.332  80.910  1.00  0.00      1S   H  
ATOM   3532  N   VAL   225      -0.252 -60.904  84.502  1.00  1.00      1S   N  
ATOM   3533  CA  VAL   225       0.956 -61.041  85.281  1.00  1.00      1S   C  
ATOM   3534  C   VAL   225       1.270 -59.758  85.986  1.00  1.00      1S   C  
ATOM   3535  O   VAL   225       1.645 -59.788  87.149  1.00  1.00      1S   O  
ATOM   3536  CB  VAL   225       2.146 -61.455  84.442  1.00  1.00      1S   C  
ATOM   3537  CG1 VAL   225       3.429 -61.565  85.298  1.00  1.00      1S   C  
ATOM   3538  CG2 VAL   225       1.813 -62.812  83.811  1.00  1.00      1S   C  
ATOM   3539  HN  VAL   225      -0.140 -61.004  83.518  1.00  0.00      1S   H  
ATOM   3540  HA  VAL   225       0.780 -61.800  86.030  1.00  0.00      1S   H  
ATOM   3541  HB  VAL   225       2.315 -60.717  83.626  1.00  0.00      1S   H  
ATOM   3542 HG11 VAL   225       3.241 -62.193  86.196  1.00  0.00      1S   H  
ATOM   3543 HG12 VAL   225       3.777 -60.565  85.630  1.00  0.00      1S   H  
ATOM   3544 HG13 VAL   225       4.244 -62.033  84.707  1.00  0.00      1S   H  
ATOM   3545 HG21 VAL   225       0.851 -62.812  83.261  1.00  0.00      1S   H  
ATOM   3546 HG22 VAL   225       1.783 -63.605  84.589  1.00  0.00      1S   H  
ATOM   3547 HG23 VAL   225       2.613 -63.051  83.087  1.00  0.00      1S   H  
ATOM   3548  N   PHE   226       1.084 -58.595  85.322  1.00  1.00      1S   N  
ATOM   3549  CA  PHE   226       1.282 -57.291  85.915  1.00  1.00      1S   C  
ATOM   3550  C   PHE   226       0.335 -57.091  87.082  1.00  1.00      1S   C  
ATOM   3551  O   PHE   226       0.760 -56.654  88.147  1.00  1.00      1S   O  
ATOM   3552  CB  PHE   226       1.104 -56.164  84.859  1.00  1.00      1S   C  
ATOM   3553  CG  PHE   226       1.368 -54.788  85.429  1.00  1.00      1S   C  
ATOM   3554  CD1 PHE   226       2.625 -54.174  85.293  1.00  1.00      1S   C  
ATOM   3555  CD2 PHE   226       0.355 -54.110  86.132  1.00  1.00      1S   C  
ATOM   3556  CE1 PHE   226       2.864 -52.912  85.853  1.00  1.00      1S   C  
ATOM   3557  CE2 PHE   226       0.598 -52.862  86.713  1.00  1.00      1S   C  
ATOM   3558  CZ  PHE   226       1.853 -52.259  86.569  1.00  1.00      1S   C  
ATOM   3559  HN  PHE   226       0.794 -58.592  84.366  1.00  0.00      1S   H  
ATOM   3560  HA  PHE   226       2.294 -57.263  86.297  1.00  0.00      1S   H  
ATOM   3561  HB1 PHE   226       0.076 -56.183  84.440  1.00  0.00      1S   H  
ATOM   3562  HB2 PHE   226       1.820 -56.336  84.025  1.00  0.00      1S   H  
ATOM   3563  HD1 PHE   226       3.414 -54.678  84.754  1.00  0.00      1S   H  
ATOM   3564  HD2 PHE   226      -0.617 -54.566  86.250  1.00  0.00      1S   H  
ATOM   3565  HE1 PHE   226       3.830 -52.444  85.737  1.00  0.00      1S   H  
ATOM   3566  HE2 PHE   226      -0.183 -52.365  87.270  1.00  0.00      1S   H  
ATOM   3567  HZ  PHE   226       2.039 -51.291  87.009  1.00  0.00      1S   H  
ATOM   3568  N   CYS   227      -0.964 -57.436  86.911  1.00  1.00      1S   N  
ATOM   3569  CA  CYS   227      -1.972 -57.323  87.949  1.00  1.00      1S   C  
ATOM   3570  C   CYS   227      -1.637 -58.212  89.121  1.00  1.00      1S   C  
ATOM   3571  O   CYS   227      -1.752 -57.801  90.272  1.00  1.00      1S   O  
ATOM   3572  CB  CYS   227      -3.384 -57.704  87.440  1.00  1.00      1S   C  
ATOM   3573  SG  CYS   227      -4.007 -56.519  86.207  1.00  1.00      1S   S  
ATOM   3574  HN  CYS   227      -1.285 -57.799  86.038  1.00  0.00      1S   H  
ATOM   3575  HA  CYS   227      -1.976 -56.300  88.298  1.00  0.00      1S   H  
ATOM   3576  HB1 CYS   227      -4.090 -57.734  88.300  1.00  0.00      1S   H  
ATOM   3577  HB2 CYS   227      -3.355 -58.724  86.999  1.00  0.00      1S   H  
ATOM   3578  HG1 CYS   227      -3.113 -56.821  85.276  1.00  0.00      1S   H  
ATOM   3579  N   LEU   228      -1.162 -59.443  88.835  1.00  1.00      1S   N  
ATOM   3580  CA  LEU   228      -0.745 -60.419  89.809  1.00  1.00      1S   C  
ATOM   3581  C   LEU   228       0.467 -59.982  90.561  1.00  1.00      1S   C  
ATOM   3582  O   LEU   228       0.544 -60.232  91.752  1.00  1.00      1S   O  
ATOM   3583  CB  LEU   228      -0.379 -61.767  89.154  1.00  1.00      1S   C  
ATOM   3584  CG  LEU   228      -1.601 -62.539  88.633  1.00  1.00      1S   C  
ATOM   3585  CD1 LEU   228      -1.174 -63.750  87.789  1.00  1.00      1S   C  
ATOM   3586  CD2 LEU   228      -2.501 -62.947  89.796  1.00  1.00      1S   C  
ATOM   3587  HN  LEU   228      -1.085 -59.743  87.885  1.00  0.00      1S   H  
ATOM   3588  HA  LEU   228      -1.545 -60.539  90.526  1.00  0.00      1S   H  
ATOM   3589  HB1 LEU   228       0.138 -62.426  89.888  1.00  0.00      1S   H  
ATOM   3590  HB2 LEU   228       0.323 -61.587  88.313  1.00  0.00      1S   H  
ATOM   3591  HG  LEU   228      -2.214 -61.880  87.984  1.00  0.00      1S   H  
ATOM   3592 HD11 LEU   228      -0.595 -64.461  88.410  1.00  0.00      1S   H  
ATOM   3593 HD12 LEU   228      -0.541 -63.425  86.937  1.00  0.00      1S   H  
ATOM   3594 HD13 LEU   228      -2.069 -64.272  87.388  1.00  0.00      1S   H  
ATOM   3595 HD21 LEU   228      -3.072 -62.071  90.173  1.00  0.00      1S   H  
ATOM   3596 HD22 LEU   228      -1.884 -63.357  90.622  1.00  0.00      1S   H  
ATOM   3597 HD23 LEU   228      -3.221 -63.723  89.473  1.00  0.00      1S   H  
ATOM   3598  N   THR   229       1.432 -59.324  89.882  1.00  1.00      1S   N  
ATOM   3599  CA  THR   229       2.687 -58.861  90.436  1.00  1.00      1S   C  
ATOM   3600  C   THR   229       2.425 -57.767  91.428  1.00  1.00      1S   C  
ATOM   3601  O   THR   229       3.027 -57.753  92.497  1.00  1.00      1S   O  
ATOM   3602  CB  THR   229       3.651 -58.345  89.377  1.00  1.00      1S   C  
ATOM   3603  CG2 THR   229       4.955 -57.819  90.013  1.00  1.00      1S   C  
ATOM   3604  OG1 THR   229       3.997 -59.399  88.490  1.00  1.00      1S   O  
ATOM   3605  HN  THR   229       1.319 -59.163  88.903  1.00  0.00      1S   H  
ATOM   3606  HA  THR   229       3.142 -59.690  90.960  1.00  0.00      1S   H  
ATOM   3607  HB  THR   229       3.178 -57.532  88.784  1.00  0.00      1S   H  
ATOM   3608  HG1 THR   229       3.203 -59.583  87.974  1.00  0.00      1S   H  
ATOM   3609 HG21 THR   229       5.393 -58.587  90.684  1.00  0.00      1S   H  
ATOM   3610 HG22 THR   229       4.770 -56.895  90.599  1.00  0.00      1S   H  
ATOM   3611 HG23 THR   229       5.695 -57.575  89.222  1.00  0.00      1S   H  
ATOM   3612  N   VAL   230       1.487 -56.839  91.113  1.00  1.00      1S   N  
ATOM   3613  CA  VAL   230       1.080 -55.774  92.009  1.00  1.00      1S   C  
ATOM   3614  C   VAL   230       0.475 -56.378  93.249  1.00  1.00      1S   C  
ATOM   3615  O   VAL   230       0.858 -56.028  94.358  1.00  1.00      1S   O  
ATOM   3616  CB  VAL   230       0.109 -54.783  91.375  1.00  1.00      1S   C  
ATOM   3617  CG1 VAL   230      -0.425 -53.782  92.425  1.00  1.00      1S   C  
ATOM   3618  CG2 VAL   230       0.846 -54.023  90.254  1.00  1.00      1S   C  
ATOM   3619  HN  VAL   230       1.017 -56.863  90.232  1.00  0.00      1S   H  
ATOM   3620  HA  VAL   230       1.972 -55.239  92.305  1.00  0.00      1S   H  
ATOM   3621  HB  VAL   230      -0.753 -55.330  90.931  1.00  0.00      1S   H  
ATOM   3622 HG11 VAL   230       0.420 -53.324  92.983  1.00  0.00      1S   H  
ATOM   3623 HG12 VAL   230      -1.103 -54.280  93.149  1.00  0.00      1S   H  
ATOM   3624 HG13 VAL   230      -0.996 -52.974  91.924  1.00  0.00      1S   H  
ATOM   3625 HG21 VAL   230       1.232 -54.712  89.479  1.00  0.00      1S   H  
ATOM   3626 HG22 VAL   230       1.703 -53.456  90.675  1.00  0.00      1S   H  
ATOM   3627 HG23 VAL   230       0.154 -53.304  89.767  1.00  0.00      1S   H  
ATOM   3628  N   LEU   231      -0.444 -57.350  93.100  1.00  1.00      1S   N  
ATOM   3629  CA  LEU   231      -1.056 -58.005  94.230  1.00  1.00      1S   C  
ATOM   3630  C   LEU   231      -0.060 -58.818  95.022  1.00  1.00      1S   C  
ATOM   3631  O   LEU   231      -0.069 -58.754  96.241  1.00  1.00      1S   O  
ATOM   3632  CB  LEU   231      -2.245 -58.883  93.798  1.00  1.00      1S   C  
ATOM   3633  CG  LEU   231      -3.391 -58.066  93.154  1.00  1.00      1S   C  
ATOM   3634  CD1 LEU   231      -4.472 -59.004  92.602  1.00  1.00      1S   C  
ATOM   3635  CD2 LEU   231      -4.004 -57.040  94.121  1.00  1.00      1S   C  
ATOM   3636  HN  LEU   231      -0.750 -57.650  92.198  1.00  0.00      1S   H  
ATOM   3637  HA  LEU   231      -1.417 -57.233  94.895  1.00  0.00      1S   H  
ATOM   3638  HB1 LEU   231      -2.655 -59.423  94.679  1.00  0.00      1S   H  
ATOM   3639  HB2 LEU   231      -1.892 -59.640  93.064  1.00  0.00      1S   H  
ATOM   3640  HG  LEU   231      -2.983 -57.491  92.294  1.00  0.00      1S   H  
ATOM   3641 HD11 LEU   231      -4.913 -59.600  93.427  1.00  0.00      1S   H  
ATOM   3642 HD12 LEU   231      -4.042 -59.697  91.849  1.00  0.00      1S   H  
ATOM   3643 HD13 LEU   231      -5.276 -58.410  92.120  1.00  0.00      1S   H  
ATOM   3644 HD21 LEU   231      -3.274 -56.248  94.391  1.00  0.00      1S   H  
ATOM   3645 HD22 LEU   231      -4.319 -57.563  95.041  1.00  0.00      1S   H  
ATOM   3646 HD23 LEU   231      -4.895 -56.557  93.670  1.00  0.00      1S   H  
ATOM   3647  N   TYR   232       0.862 -59.549  94.358  1.00  1.00      1S   N  
ATOM   3648  CA  TYR   232       1.896 -60.373  94.953  1.00  1.00      1S   C  
ATOM   3649  C   TYR   232       2.828 -59.541  95.802  1.00  1.00      1S   C  
ATOM   3650  O   TYR   232       3.151 -59.920  96.926  1.00  1.00      1S   O  
ATOM   3651  CB  TYR   232       2.714 -61.110  93.852  1.00  1.00      1S   C  
ATOM   3652  CG  TYR   232       3.793 -61.998  94.416  1.00  1.00      1S   C  
ATOM   3653  CD1 TYR   232       3.491 -63.294  94.856  1.00  1.00      1S   C  
ATOM   3654  CD2 TYR   232       5.112 -61.522  94.537  1.00  1.00      1S   C  
ATOM   3655  CE1 TYR   232       4.494 -64.102  95.401  1.00  1.00      1S   C  
ATOM   3656  CE2 TYR   232       6.109 -62.323  95.106  1.00  1.00      1S   C  
ATOM   3657  CZ  TYR   232       5.800 -63.618  95.538  1.00  1.00      1S   C  
ATOM   3658  OH  TYR   232       6.796 -64.445  96.099  1.00  1.00      1S   O  
ATOM   3659  HN  TYR   232       0.850 -59.569  93.359  1.00  0.00      1S   H  
ATOM   3660  HA  TYR   232       1.407 -61.096  95.591  1.00  0.00      1S   H  
ATOM   3661  HB1 TYR   232       3.186 -60.375  93.166  1.00  0.00      1S   H  
ATOM   3662  HB2 TYR   232       2.031 -61.748  93.252  1.00  0.00      1S   H  
ATOM   3663  HD1 TYR   232       2.482 -63.672  94.773  1.00  0.00      1S   H  
ATOM   3664  HD2 TYR   232       5.353 -60.522  94.208  1.00  0.00      1S   H  
ATOM   3665  HE1 TYR   232       4.266 -65.105  95.707  1.00  0.00      1S   H  
ATOM   3666  HE2 TYR   232       7.114 -61.938  95.204  1.00  0.00      1S   H  
ATOM   3667  HH  TYR   232       7.630 -63.973  96.057  1.00  0.00      1S   H  
ATOM   3668  N   SER   233       3.275 -58.381  95.268  1.00  1.00      1S   N  
ATOM   3669  CA  SER   233       4.188 -57.475  95.926  1.00  1.00      1S   C  
ATOM   3670  C   SER   233       3.562 -56.911  97.174  1.00  1.00      1S   C  
ATOM   3671  O   SER   233       4.196 -56.869  98.223  1.00  1.00      1S   O  
ATOM   3672  CB  SER   233       4.686 -56.329  95.000  1.00  1.00      1S   C  
ATOM   3673  OG  SER   233       3.645 -55.460  94.566  1.00  1.00      1S   O  
ATOM   3674  HN  SER   233       2.998 -58.115  94.345  1.00  0.00      1S   H  
ATOM   3675  HA  SER   233       5.050 -58.057  96.225  1.00  0.00      1S   H  
ATOM   3676  HB1 SER   233       5.165 -56.772  94.101  1.00  0.00      1S   H  
ATOM   3677  HB2 SER   233       5.446 -55.719  95.533  1.00  0.00      1S   H  
ATOM   3678  HG1 SER   233       3.043 -55.994  94.038  1.00  0.00      1S   H  
ATOM   3679  N   LEU   234       2.273 -56.510  97.085  1.00  1.00      1S   N  
ATOM   3680  CA  LEU   234       1.522 -55.957  98.181  1.00  1.00      1S   C  
ATOM   3681  C   LEU   234       1.256 -56.989  99.246  1.00  1.00      1S   C  
ATOM   3682  O   LEU   234       1.382 -56.674 100.422  1.00  1.00      1S   O  
ATOM   3683  CB  LEU   234       0.181 -55.354  97.723  1.00  1.00      1S   C  
ATOM   3684  CG  LEU   234       0.316 -54.116  96.808  1.00  1.00      1S   C  
ATOM   3685  CD1 LEU   234      -1.049 -53.741  96.203  1.00  1.00      1S   C  
ATOM   3686  CD2 LEU   234       0.958 -52.919  97.530  1.00  1.00      1S   C  
ATOM   3687  HN  LEU   234       1.782 -56.561  96.217  1.00  0.00      1S   H  
ATOM   3688  HA  LEU   234       2.124 -55.182  98.632  1.00  0.00      1S   H  
ATOM   3689  HB1 LEU   234      -0.403 -55.039  98.616  1.00  0.00      1S   H  
ATOM   3690  HB2 LEU   234      -0.401 -56.136  97.185  1.00  0.00      1S   H  
ATOM   3691  HG  LEU   234       0.992 -54.371  95.964  1.00  0.00      1S   H  
ATOM   3692 HD11 LEU   234      -1.754 -53.443  97.005  1.00  0.00      1S   H  
ATOM   3693 HD12 LEU   234      -1.480 -54.606  95.654  1.00  0.00      1S   H  
ATOM   3694 HD13 LEU   234      -0.938 -52.893  95.495  1.00  0.00      1S   H  
ATOM   3695 HD21 LEU   234       2.014 -53.143  97.787  1.00  0.00      1S   H  
ATOM   3696 HD22 LEU   234       0.400 -52.686  98.461  1.00  0.00      1S   H  
ATOM   3697 HD23 LEU   234       0.944 -52.026  96.870  1.00  0.00      1S   H  
ATOM   3698  N   ILE   235       0.933 -58.255  98.877  1.00  1.00      1S   N  
ATOM   3699  CA  ILE   235       0.738 -59.355  99.810  1.00  1.00      1S   C  
ATOM   3700  C   ILE   235       2.013 -59.605 100.573  1.00  1.00      1S   C  
ATOM   3701  O   ILE   235       1.970 -59.759 101.789  1.00  1.00      1S   O  
ATOM   3702  CB  ILE   235       0.268 -60.650  99.144  1.00  1.00      1S   C  
ATOM   3703  CG1 ILE   235      -1.170 -60.480  98.606  1.00  1.00      1S   C  
ATOM   3704  CG2 ILE   235       0.305 -61.844 100.127  1.00  1.00      1S   C  
ATOM   3705  CD  ILE   235      -1.626 -61.631  97.703  1.00  1.00      1S   C  
ATOM   3706  HN  ILE   235       0.820 -58.490  97.912  1.00  0.00      1S   H  
ATOM   3707  HA  ILE   235      -0.011 -59.045 100.525  1.00  0.00      1S   H  
ATOM   3708  HB  ILE   235       0.944 -60.877  98.287  1.00  0.00      1S   H  
ATOM   3709 HG11 ILE   235      -1.236 -59.540  98.030  1.00  0.00      1S   H  
ATOM   3710 HG12 ILE   235      -1.872 -60.378  99.462  1.00  0.00      1S   H  
ATOM   3711 HG21 ILE   235      -0.349 -61.638 101.001  1.00  0.00      1S   H  
ATOM   3712 HG22 ILE   235       1.331 -62.059 100.488  1.00  0.00      1S   H  
ATOM   3713 HG23 ILE   235      -0.058 -62.763  99.625  1.00  0.00      1S   H  
ATOM   3714  HD1 ILE   235      -1.785 -62.556  98.296  1.00  0.00      1S   H  
ATOM   3715  HD2 ILE   235      -0.860 -61.834  96.924  1.00  0.00      1S   H  
ATOM   3716  HD3 ILE   235      -2.580 -61.372  97.199  1.00  0.00      1S   H  
ATOM   3717  N   GLY   236       3.183 -59.596  99.886  1.00  1.00      1S   N  
ATOM   3718  CA  GLY   236       4.483 -59.744 100.505  1.00  1.00      1S   C  
ATOM   3719  C   GLY   236       4.704 -58.692 101.551  1.00  1.00      1S   C  
ATOM   3720  O   GLY   236       5.019 -59.016 102.691  1.00  1.00      1S   O  
ATOM   3721  HN  GLY   236       3.191 -59.469  98.894  1.00  0.00      1S   H  
ATOM   3722  HA1 GLY   236       5.228 -59.620  99.734  1.00  0.00      1S   H  
ATOM   3723  HA2 GLY   236       4.512 -60.711 100.986  1.00  0.00      1S   H  
ATOM   3724  N   ARG   237       4.464 -57.406 101.201  1.00  1.00      1S   N  
ATOM   3725  CA  ARG   237       4.571 -56.284 102.107  1.00  1.00      1S   C  
ATOM   3726  C   ARG   237       3.713 -56.465 103.335  1.00  1.00      1S   C  
ATOM   3727  O   ARG   237       4.187 -56.266 104.442  1.00  1.00      1S   O  
ATOM   3728  CB  ARG   237       4.207 -54.946 101.429  1.00  1.00      1S   C  
ATOM   3729  CG  ARG   237       5.234 -54.532 100.366  1.00  1.00      1S   C  
ATOM   3730  CD  ARG   237       4.818 -53.255  99.637  1.00  1.00      1S   C  
ATOM   3731  NE  ARG   237       5.848 -52.938  98.598  1.00  1.00      1S   N  
ATOM   3732  CZ  ARG   237       5.780 -51.810  97.838  1.00  1.00      1S   C  
ATOM   3733  NH1 ARG   237       6.751 -51.554  96.924  1.00  1.00      1S   N1+
ATOM   3734  NH2 ARG   237       4.751 -50.934  97.986  1.00  1.00      1S   N  
ATOM   3735  HN  ARG   237       4.179 -57.180 100.271  1.00  0.00      1S   H  
ATOM   3736  HA  ARG   237       5.599 -56.233 102.435  1.00  0.00      1S   H  
ATOM   3737  HB1 ARG   237       4.159 -54.133 102.187  1.00  0.00      1S   H  
ATOM   3738  HB2 ARG   237       3.205 -55.028 100.955  1.00  0.00      1S   H  
ATOM   3739  HG1 ARG   237       5.353 -55.352  99.628  1.00  0.00      1S   H  
ATOM   3740  HG2 ARG   237       6.219 -54.382 100.860  1.00  0.00      1S   H  
ATOM   3741  HD1 ARG   237       4.757 -52.408 100.354  1.00  0.00      1S   H  
ATOM   3742  HD2 ARG   237       3.838 -53.398  99.133  1.00  0.00      1S   H  
ATOM   3743  HE  ARG   237       6.610 -53.569  98.460  1.00  0.00      1S   H  
ATOM   3744 HH11 ARG   237       7.507 -52.195  96.806  1.00  0.00      1S   H  
ATOM   3745 HH12 ARG   237       6.700 -50.730  96.363  1.00  0.00      1S   H  
ATOM   3746 HH21 ARG   237       4.721 -50.102  97.437  1.00  0.00      1S   H  
ATOM   3747 HH22 ARG   237       4.017 -51.143  98.628  1.00  0.00      1S   H  
ATOM   3748  N   LYS   238       2.449 -56.902 103.177  1.00  1.00      1S   N  
ATOM   3749  CA  LYS   238       1.517 -57.090 104.266  1.00  1.00      1S   C  
ATOM   3750  C   LYS   238       1.892 -58.182 105.227  1.00  1.00      1S   C  
ATOM   3751  O   LYS   238       1.696 -58.023 106.431  1.00  1.00      1S   O  
ATOM   3752  CB  LYS   238       0.114 -57.397 103.721  1.00  1.00      1S   C  
ATOM   3753  CG  LYS   238      -0.467 -56.190 102.983  1.00  1.00      1S   C  
ATOM   3754  CD  LYS   238      -0.804 -55.010 103.897  1.00  1.00      1S   C  
ATOM   3755  CE  LYS   238      -1.430 -53.850 103.123  1.00  1.00      1S   C  
ATOM   3756  NZ  LYS   238      -1.673 -52.715 104.035  1.00  1.00      1S   N1+
ATOM   3757  HN  LYS   238       2.085 -57.090 102.265  1.00  0.00      1S   H  
ATOM   3758  HA  LYS   238       1.498 -56.175 104.837  1.00  0.00      1S   H  
ATOM   3759  HB1 LYS   238      -0.583 -57.676 104.543  1.00  0.00      1S   H  
ATOM   3760  HB2 LYS   238       0.175 -58.258 103.017  1.00  0.00      1S   H  
ATOM   3761  HG1 LYS   238      -1.378 -56.522 102.461  1.00  0.00      1S   H  
ATOM   3762  HG2 LYS   238       0.238 -55.825 102.212  1.00  0.00      1S   H  
ATOM   3763  HD1 LYS   238       0.132 -54.651 104.379  1.00  0.00      1S   H  
ATOM   3764  HD2 LYS   238      -1.496 -55.358 104.695  1.00  0.00      1S   H  
ATOM   3765  HE1 LYS   238      -2.400 -54.151 102.674  1.00  0.00      1S   H  
ATOM   3766  HE2 LYS   238      -0.743 -53.506 102.320  1.00  0.00      1S   H  
ATOM   3767  HZ1 LYS   238      -0.794 -52.492 104.545  1.00  0.00      1S   H  
ATOM   3768  HZ2 LYS   238      -2.411 -52.975 104.720  1.00  0.00      1S   H  
ATOM   3769  HZ3 LYS   238      -1.980 -51.884 103.490  1.00  0.00      1S   H  
ATOM   3770  N   LEU   239       2.459 -59.302 104.720  1.00  1.00      1S   N  
ATOM   3771  CA  LEU   239       2.899 -60.425 105.523  1.00  1.00      1S   C  
ATOM   3772  C   LEU   239       3.990 -60.011 106.486  1.00  1.00      1S   C  
ATOM   3773  O   LEU   239       3.986 -60.416 107.647  1.00  1.00      1S   O  
ATOM   3774  CB  LEU   239       3.430 -61.589 104.648  1.00  1.00      1S   C  
ATOM   3775  CG  LEU   239       2.345 -62.320 103.820  1.00  1.00      1S   C  
ATOM   3776  CD1 LEU   239       2.988 -63.295 102.815  1.00  1.00      1S   C  
ATOM   3777  CD2 LEU   239       1.305 -63.034 104.704  1.00  1.00      1S   C  
ATOM   3778  HN  LEU   239       2.594 -59.402 103.735  1.00  0.00      1S   H  
ATOM   3779  HA  LEU   239       2.058 -60.760 106.111  1.00  0.00      1S   H  
ATOM   3780  HB1 LEU   239       3.926 -62.349 105.291  1.00  0.00      1S   H  
ATOM   3781  HB2 LEU   239       4.197 -61.188 103.949  1.00  0.00      1S   H  
ATOM   3782  HG  LEU   239       1.788 -61.564 103.226  1.00  0.00      1S   H  
ATOM   3783 HD11 LEU   239       3.542 -64.093 103.352  1.00  0.00      1S   H  
ATOM   3784 HD12 LEU   239       3.693 -62.755 102.149  1.00  0.00      1S   H  
ATOM   3785 HD13 LEU   239       2.208 -63.768 102.185  1.00  0.00      1S   H  
ATOM   3786 HD21 LEU   239       0.713 -62.296 105.284  1.00  0.00      1S   H  
ATOM   3787 HD22 LEU   239       1.810 -63.725 105.411  1.00  0.00      1S   H  
ATOM   3788 HD23 LEU   239       0.604 -63.620 104.074  1.00  0.00      1S   H  
ATOM   3789  N   TRP   240       4.928 -59.159 106.017  1.00  1.00      1S   N  
ATOM   3790  CA  TRP   240       6.028 -58.641 106.797  1.00  1.00      1S   C  
ATOM   3791  C   TRP   240       5.593 -57.527 107.733  1.00  1.00      1S   C  
ATOM   3792  O   TRP   240       6.068 -57.447 108.864  1.00  1.00      1S   O  
ATOM   3793  CB  TRP   240       7.154 -58.125 105.863  1.00  1.00      1S   C  
ATOM   3794  CG  TRP   240       7.859 -59.245 105.108  1.00  1.00      1S   C  
ATOM   3795  CD1 TRP   240       7.758 -59.596 103.791  1.00  1.00      1S   C  
ATOM   3796  CD2 TRP   240       8.809 -60.157 105.688  1.00  1.00      1S   C  
ATOM   3797  CE2 TRP   240       9.182 -61.066 104.673  1.00  1.00      1S   C  
ATOM   3798  CE3 TRP   240       9.360 -60.242 106.964  1.00  1.00      1S   C  
ATOM   3799  NE1 TRP   240       8.504 -60.719 103.529  1.00  1.00      1S   N  
ATOM   3800  CZ2 TRP   240      10.107 -62.074 104.916  1.00  1.00      1S   C  
ATOM   3801  CZ3 TRP   240      10.312 -61.244 107.202  1.00  1.00      1S   C  
ATOM   3802  CH2 TRP   240      10.679 -62.148 106.193  1.00  1.00      1S   C  
ATOM   3803  HN  TRP   240       4.905 -58.860 105.065  1.00  0.00      1S   H  
ATOM   3804  HA  TRP   240       6.418 -59.442 107.410  1.00  0.00      1S   H  
ATOM   3805  HB1 TRP   240       7.922 -57.585 106.458  1.00  0.00      1S   H  
ATOM   3806  HB2 TRP   240       6.716 -57.414 105.128  1.00  0.00      1S   H  
ATOM   3807  HD1 TRP   240       7.283 -59.002 103.032  1.00  0.00      1S   H  
ATOM   3808  HE1 TRP   240       8.546 -61.192 102.677  1.00  0.00      1S   H  
ATOM   3809  HE3 TRP   240       9.095 -59.551 107.750  1.00  0.00      1S   H  
ATOM   3810  HZ2 TRP   240      10.403 -62.771 104.148  1.00  0.00      1S   H  
ATOM   3811  HZ3 TRP   240      10.774 -61.319 108.176  1.00  0.00      1S   H  
ATOM   3812  HH2 TRP   240      11.418 -62.908 106.401  1.00  0.00      1S   H  
ATOM   3813  N   ARG   241       4.683 -56.635 107.279  1.00  1.00      1S   N  
ATOM   3814  CA  ARG   241       4.291 -55.434 107.988  1.00  1.00      1S   C  
ATOM   3815  C   ARG   241       3.380 -55.671 109.168  1.00  1.00      1S   C  
ATOM   3816  O   ARG   241       3.554 -55.040 110.209  1.00  1.00      1S   O  
ATOM   3817  CB  ARG   241       3.597 -54.438 107.040  1.00  1.00      1S   C  
ATOM   3818  CG  ARG   241       4.605 -53.730 106.122  1.00  1.00      1S   C  
ATOM   3819  CD  ARG   241       3.911 -52.770 105.160  1.00  1.00      1S   C  
ATOM   3820  NE  ARG   241       4.944 -52.165 104.265  1.00  1.00      1S   N  
ATOM   3821  CZ  ARG   241       4.621 -51.237 103.322  1.00  1.00      1S   C  
ATOM   3822  NH1 ARG   241       5.598 -50.693 102.551  1.00  1.00      1S   N1+
ATOM   3823  NH2 ARG   241       3.331 -50.847 103.146  1.00  1.00      1S   N  
ATOM   3824  HN  ARG   241       4.301 -56.728 106.361  1.00  0.00      1S   H  
ATOM   3825  HA  ARG   241       5.187 -54.965 108.370  1.00  0.00      1S   H  
ATOM   3826  HB1 ARG   241       3.064 -53.648 107.616  1.00  0.00      1S   H  
ATOM   3827  HB2 ARG   241       2.843 -54.980 106.426  1.00  0.00      1S   H  
ATOM   3828  HG1 ARG   241       5.188 -54.482 105.550  1.00  0.00      1S   H  
ATOM   3829  HG2 ARG   241       5.330 -53.172 106.755  1.00  0.00      1S   H  
ATOM   3830  HD1 ARG   241       3.408 -51.959 105.732  1.00  0.00      1S   H  
ATOM   3831  HD2 ARG   241       3.168 -53.314 104.534  1.00  0.00      1S   H  
ATOM   3832  HE  ARG   241       5.901 -52.429 104.380  1.00  0.00      1S   H  
ATOM   3833 HH11 ARG   241       6.550 -50.963 102.691  1.00  0.00      1S   H  
ATOM   3834 HH12 ARG   241       5.369 -49.991 101.880  1.00  0.00      1S   H  
ATOM   3835 HH21 ARG   241       2.621 -51.235 103.730  1.00  0.00      1S   H  
ATOM   3836 HH22 ARG   241       3.106 -50.148 102.471  1.00  0.00      1S   H  
ATOM   3837  N   ARG   242       2.378 -56.566 109.036  1.00  1.00      1S   N  
ATOM   3838  CA  ARG   242       1.440 -56.855 110.098  1.00  1.00      1S   C  
ATOM   3839  C   ARG   242       1.963 -58.030 110.873  1.00  1.00      1S   C  
ATOM   3840  O   ARG   242       2.789 -58.790 110.374  1.00  1.00      1S   O  
ATOM   3841  CB  ARG   242       0.037 -57.208 109.563  1.00  1.00      1S   C  
ATOM   3842  CG  ARG   242      -0.609 -56.042 108.795  1.00  1.00      1S   C  
ATOM   3843  CD  ARG   242      -1.991 -56.382 108.228  1.00  1.00      1S   C  
ATOM   3844  NE  ARG   242      -2.927 -56.633 109.371  1.00  1.00      1S   N  
ATOM   3845  CZ  ARG   242      -4.235 -56.964 109.185  1.00  1.00      1S   C  
ATOM   3846  NH1 ARG   242      -5.028 -57.190 110.265  1.00  1.00      1S   N1+
ATOM   3847  NH2 ARG   242      -4.753 -57.080 107.935  1.00  1.00      1S   N  
ATOM   3848  HN  ARG   242       2.258 -57.096 108.198  1.00  0.00      1S   H  
ATOM   3849  HA  ARG   242       1.358 -56.003 110.761  1.00  0.00      1S   H  
ATOM   3850  HB1 ARG   242      -0.625 -57.493 110.410  1.00  0.00      1S   H  
ATOM   3851  HB2 ARG   242       0.115 -58.082 108.878  1.00  0.00      1S   H  
ATOM   3852  HG1 ARG   242       0.053 -55.765 107.944  1.00  0.00      1S   H  
ATOM   3853  HG2 ARG   242      -0.684 -55.157 109.464  1.00  0.00      1S   H  
ATOM   3854  HD1 ARG   242      -1.935 -57.298 107.599  1.00  0.00      1S   H  
ATOM   3855  HD2 ARG   242      -2.382 -55.532 107.627  1.00  0.00      1S   H  
ATOM   3856  HE  ARG   242      -2.573 -56.588 110.304  1.00  0.00      1S   H  
ATOM   3857 HH11 ARG   242      -4.640 -57.137 111.184  1.00  0.00      1S   H  
ATOM   3858 HH12 ARG   242      -5.981 -57.457 110.134  1.00  0.00      1S   H  
ATOM   3859 HH21 ARG   242      -4.165 -56.941 107.141  1.00  0.00      1S   H  
ATOM   3860 HH22 ARG   242      -5.704 -57.354 107.808  1.00  0.00      1S   H  
ATOM   3861  N   ARG   243       1.497 -58.198 112.130  1.00  1.00      1S   N  
ATOM   3862  CA  ARG   243       1.949 -59.279 112.973  1.00  1.00      1S   C  
ATOM   3863  C   ARG   243       0.869 -60.309 113.096  1.00  1.00      1S   C  
ATOM   3864  O   ARG   243       1.160 -61.482 113.325  1.00  1.00      1S   O  
ATOM   3865  CB  ARG   243       2.380 -58.795 114.365  1.00  1.00      1S   C  
ATOM   3866  CG  ARG   243       3.603 -57.870 114.276  1.00  1.00      1S   C  
ATOM   3867  CD  ARG   243       4.123 -57.490 115.659  1.00  1.00      1S   C  
ATOM   3868  NE  ARG   243       5.297 -56.578 115.496  1.00  1.00      1S   N  
ATOM   3869  CZ  ARG   243       5.955 -56.065 116.573  1.00  1.00      1S   C  
ATOM   3870  NH1 ARG   243       7.013 -55.234 116.384  1.00  1.00      1S   N1+
ATOM   3871  NH2 ARG   243       5.563 -56.377 117.837  1.00  1.00      1S   N  
ATOM   3872  HN  ARG   243       0.838 -57.569 112.534  1.00  0.00      1S   H  
ATOM   3873  HA  ARG   243       2.803 -59.770 112.527  1.00  0.00      1S   H  
ATOM   3874  HB1 ARG   243       2.658 -59.673 114.993  1.00  0.00      1S   H  
ATOM   3875  HB2 ARG   243       1.545 -58.260 114.866  1.00  0.00      1S   H  
ATOM   3876  HG1 ARG   243       3.330 -56.952 113.710  1.00  0.00      1S   H  
ATOM   3877  HG2 ARG   243       4.406 -58.396 113.710  1.00  0.00      1S   H  
ATOM   3878  HD1 ARG   243       4.449 -58.399 116.210  1.00  0.00      1S   H  
ATOM   3879  HD2 ARG   243       3.332 -56.959 116.233  1.00  0.00      1S   H  
ATOM   3880  HE  ARG   243       5.605 -56.335 114.577  1.00  0.00      1S   H  
ATOM   3881 HH11 ARG   243       7.304 -55.002 115.458  1.00  0.00      1S   H  
ATOM   3882 HH12 ARG   243       7.494 -54.858 117.173  1.00  0.00      1S   H  
ATOM   3883 HH21 ARG   243       4.786 -56.989 117.972  1.00  0.00      1S   H  
ATOM   3884 HH22 ARG   243       6.049 -55.997 118.621  1.00  0.00      1S   H  
ATOM   3885  N   ARG   244      -0.404 -59.895 112.919  1.00  1.00      1S   N  
ATOM   3886  CA  ARG   244      -1.495 -60.825 112.813  1.00  1.00      1S   C  
ATOM   3887  C   ARG   244      -2.440 -60.272 111.782  1.00  1.00      1S   C  
ATOM   3888  O   ARG   244      -2.588 -59.055 111.645  1.00  1.00      1S   O  
ATOM   3889  CB  ARG   244      -2.238 -61.044 114.151  1.00  1.00      1S   C  
ATOM   3890  CG  ARG   244      -2.998 -59.809 114.661  1.00  1.00      1S   C  
ATOM   3891  CD  ARG   244      -3.630 -60.030 116.034  1.00  1.00      1S   C  
ATOM   3892  NE  ARG   244      -4.496 -58.844 116.326  1.00  1.00      1S   N  
ATOM   3893  CZ  ARG   244      -5.309 -58.793 117.416  1.00  1.00      1S   C  
ATOM   3894  NH1 ARG   244      -6.006 -57.658 117.685  1.00  1.00      1S   N1+
ATOM   3895  NH2 ARG   244      -5.428 -59.864 118.242  1.00  1.00      1S   N  
ATOM   3896  HN  ARG   244      -0.637 -58.938 112.770  1.00  0.00      1S   H  
ATOM   3897  HA  ARG   244      -1.123 -61.774 112.450  1.00  0.00      1S   H  
ATOM   3898  HB1 ARG   244      -1.489 -61.344 114.917  1.00  0.00      1S   H  
ATOM   3899  HB2 ARG   244      -2.956 -61.887 114.037  1.00  0.00      1S   H  
ATOM   3900  HG1 ARG   244      -3.806 -59.568 113.933  1.00  0.00      1S   H  
ATOM   3901  HG2 ARG   244      -2.307 -58.939 114.710  1.00  0.00      1S   H  
ATOM   3902  HD1 ARG   244      -2.853 -60.119 116.823  1.00  0.00      1S   H  
ATOM   3903  HD2 ARG   244      -4.254 -60.949 116.033  1.00  0.00      1S   H  
ATOM   3904  HE  ARG   244      -4.456 -58.054 115.717  1.00  0.00      1S   H  
ATOM   3905 HH11 ARG   244      -5.918 -56.865 117.086  1.00  0.00      1S   H  
ATOM   3906 HH12 ARG   244      -6.592 -57.617 118.492  1.00  0.00      1S   H  
ATOM   3907 HH21 ARG   244      -6.028 -59.823 119.038  1.00  0.00      1S   H  
ATOM   3908 HH22 ARG   244      -4.998 -60.729 117.990  1.00  0.00      1S   H  
ATOM   3909  N   GLY   245      -3.106 -61.176 111.031  1.00  1.00      1S   N  
ATOM   3910  CA  GLY   245      -4.090 -60.813 110.034  1.00  1.00      1S   C  
ATOM   3911  C   GLY   245      -5.502 -60.780 110.570  1.00  1.00      1S   C  
ATOM   3912  O   GLY   245      -6.415 -60.373 109.853  1.00  1.00      1S   O  
ATOM   3913  HN  GLY   245      -2.902 -62.153 111.109  1.00  0.00      1S   H  
ATOM   3914  HA1 GLY   245      -4.050 -61.582 109.277  1.00  0.00      1S   H  
ATOM   3915  HA2 GLY   245      -3.854 -59.836 109.637  1.00  0.00      1S   H  
ATOM   3916  N   ASP   246      -5.727 -61.226 111.828  1.00  1.00      1S   N  
ATOM   3917  CA  ASP   246      -7.053 -61.505 112.355  1.00  1.00      1S   C  
ATOM   3918  C   ASP   246      -6.984 -61.463 113.870  1.00  1.00      1S   C  
ATOM   3919  O   ASP   246      -5.948 -61.119 114.422  1.00  1.00      1S   O  
ATOM   3920  CB  ASP   246      -7.561 -62.892 111.872  1.00  1.00      1S   C  
ATOM   3921  CG  ASP   246      -6.455 -63.940 112.021  1.00  1.00      1S   C  
ATOM   3922  OD1 ASP   246      -5.645 -63.833 112.975  1.00  1.00      1S   O  
ATOM   3923  OD2 ASP   246      -6.381 -64.839 111.153  1.00  1.00      1S   O1-
ATOM   3924  HN  ASP   246      -4.978 -61.534 112.412  1.00  0.00      1S   H  
ATOM   3925  HA  ASP   246      -7.731 -60.725 112.037  1.00  0.00      1S   H  
ATOM   3926  HB1 ASP   246      -7.813 -62.811 110.791  1.00  0.00      1S   H  
ATOM   3927  HB2 ASP   246      -8.474 -63.215 112.408  1.00  0.00      1S   H  
ATOM   3928  N   ALA   247      -8.073 -61.828 114.593  1.00  1.00      1S   N  
ATOM   3929  CA  ALA   247      -8.144 -61.736 116.041  1.00  1.00      1S   C  
ATOM   3930  C   ALA   247      -7.242 -62.701 116.783  1.00  1.00      1S   C  
ATOM   3931  O   ALA   247      -6.865 -62.442 117.923  1.00  1.00      1S   O  
ATOM   3932  CB  ALA   247      -9.577 -61.992 116.552  1.00  1.00      1S   C  
ATOM   3933  HN  ALA   247      -8.915 -62.117 114.145  1.00  0.00      1S   H  
ATOM   3934  HA  ALA   247      -7.852 -60.734 116.321  1.00  0.00      1S   H  
ATOM   3935  HB1 ALA   247      -9.930 -63.003 116.256  1.00  0.00      1S   H  
ATOM   3936  HB2 ALA   247     -10.273 -61.240 116.124  1.00  0.00      1S   H  
ATOM   3937  HB3 ALA   247      -9.627 -61.911 117.660  1.00  0.00      1S   H  
ATOM   3938  N   VAL   248      -6.894 -63.850 116.173  1.00  1.00      1S   N  
ATOM   3939  CA  VAL   248      -6.353 -64.972 116.901  1.00  1.00      1S   C  
ATOM   3940  C   VAL   248      -4.973 -64.806 117.538  1.00  1.00      1S   C  
ATOM   3941  O   VAL   248      -4.865 -65.283 118.662  1.00  1.00      1S   O  
ATOM   3942  CB  VAL   248      -6.438 -66.250 116.110  1.00  1.00      1S   C  
ATOM   3943  CG1 VAL   248      -7.915 -66.621 115.859  1.00  1.00      1S   C  
ATOM   3944  CG2 VAL   248      -5.734 -66.036 114.783  1.00  1.00      1S   C  
ATOM   3945  HN  VAL   248      -7.136 -64.031 115.223  1.00  0.00      1S   H  
ATOM   3946  HA  VAL   248      -7.024 -65.130 117.734  1.00  0.00      1S   H  
ATOM   3947  HB  VAL   248      -5.962 -67.081 116.674  1.00  0.00      1S   H  
ATOM   3948 HG11 VAL   248      -8.370 -65.926 115.119  1.00  0.00      1S   H  
ATOM   3949 HG12 VAL   248      -8.503 -66.579 116.796  1.00  0.00      1S   H  
ATOM   3950 HG13 VAL   248      -7.979 -67.651 115.448  1.00  0.00      1S   H  
ATOM   3951 HG21 VAL   248      -4.855 -65.365 114.845  1.00  0.00      1S   H  
ATOM   3952 HG22 VAL   248      -6.455 -65.601 114.068  1.00  0.00      1S   H  
ATOM   3953 HG23 VAL   248      -5.402 -67.014 114.392  1.00  0.00      1S   H  
ATOM   3954  N   VAL   249      -3.947 -64.158 116.887  1.00  1.00      1S   N  
ATOM   3955  CA  VAL   249      -2.614 -63.791 117.409  1.00  1.00      1S   C  
ATOM   3956  C   VAL   249      -1.572 -64.146 116.351  1.00  1.00      1S   C  
ATOM   3957  O   VAL   249      -1.935 -64.590 115.272  1.00  1.00      1S   O  
ATOM   3958  CB  VAL   249      -2.219 -64.272 118.827  1.00  1.00      1S   C  
ATOM   3959  CG1 VAL   249      -1.932 -65.786 118.866  1.00  1.00      1S   C  
ATOM   3960  CG2 VAL   249      -1.057 -63.481 119.464  1.00  1.00      1S   C  
ATOM   3961  HN  VAL   249      -4.098 -63.859 115.947  1.00  0.00      1S   H  
ATOM   3962  HA  VAL   249      -2.641 -62.713 117.452  1.00  0.00      1S   H  
ATOM   3963  HB  VAL   249      -3.084 -64.056 119.496  1.00  0.00      1S   H  
ATOM   3964 HG11 VAL   249      -1.698 -66.176 117.857  1.00  0.00      1S   H  
ATOM   3965 HG12 VAL   249      -2.805 -66.344 119.261  1.00  0.00      1S   H  
ATOM   3966 HG13 VAL   249      -1.065 -66.008 119.520  1.00  0.00      1S   H  
ATOM   3967 HG21 VAL   249      -1.076 -62.417 119.154  1.00  0.00      1S   H  
ATOM   3968 HG22 VAL   249      -0.081 -63.931 119.186  1.00  0.00      1S   H  
ATOM   3969 HG23 VAL   249      -1.142 -63.534 120.571  1.00  0.00      1S   H  
ATOM   3970  N   GLY   250      -0.252 -63.948 116.613  1.00  1.00      1S   N  
ATOM   3971  CA  GLY   250       0.821 -64.083 115.644  1.00  1.00      1S   C  
ATOM   3972  C   GLY   250       1.462 -65.447 115.572  1.00  1.00      1S   C  
ATOM   3973  O   GLY   250       2.296 -65.678 114.698  1.00  1.00      1S   O  
ATOM   3974  HN  GLY   250       0.032 -63.613 117.507  1.00  0.00      1S   H  
ATOM   3975  HA1 GLY   250       1.583 -63.373 115.926  1.00  0.00      1S   H  
ATOM   3976  HA2 GLY   250       0.416 -63.874 114.663  1.00  0.00      1S   H  
ATOM   3977  N   ALA   251       1.078 -66.400 116.454  1.00  1.00      1S   N  
ATOM   3978  CA  ALA   251       1.096 -67.802 116.095  1.00  1.00      1S   C  
ATOM   3979  C   ALA   251      -0.144 -68.379 116.708  1.00  1.00      1S   C  
ATOM   3980  O   ALA   251      -0.293 -68.387 117.929  1.00  1.00      1S   O  
ATOM   3981  CB  ALA   251       2.306 -68.626 116.580  1.00  1.00      1S   C  
ATOM   3982  HN  ALA   251       0.578 -66.175 117.286  1.00  0.00      1S   H  
ATOM   3983  HA  ALA   251       1.015 -67.891 115.019  1.00  0.00      1S   H  
ATOM   3984  HB1 ALA   251       2.406 -68.588 117.685  1.00  0.00      1S   H  
ATOM   3985  HB2 ALA   251       3.242 -68.239 116.125  1.00  0.00      1S   H  
ATOM   3986  HB3 ALA   251       2.191 -69.689 116.273  1.00  0.00      1S   H  
ATOM   3987  N   SER   252      -1.080 -68.851 115.858  1.00  1.00      1S   N  
ATOM   3988  CA  SER   252      -2.371 -69.314 116.312  1.00  1.00      1S   C  
ATOM   3989  C   SER   252      -3.004 -70.090 115.204  1.00  1.00      1S   C  
ATOM   3990  O   SER   252      -2.491 -70.113 114.093  1.00  1.00      1S   O  
ATOM   3991  CB  SER   252      -3.325 -68.154 116.637  1.00  1.00      1S   C  
ATOM   3992  OG  SER   252      -3.228 -67.158 115.632  1.00  1.00      1S   O  
ATOM   3993  HN  SER   252      -0.951 -68.839 114.869  1.00  0.00      1S   H  
ATOM   3994  HA  SER   252      -2.245 -69.968 117.164  1.00  0.00      1S   H  
ATOM   3995  HB1 SER   252      -3.048 -67.713 117.608  1.00  0.00      1S   H  
ATOM   3996  HB2 SER   252      -4.379 -68.488 116.728  1.00  0.00      1S   H  
ATOM   3997  HG1 SER   252      -2.493 -66.580 115.857  1.00  0.00      1S   H  
ATOM   3998  N   LEU   253      -4.170 -70.721 115.474  1.00  1.00      1S   N  
ATOM   3999  CA  LEU   253      -4.890 -71.524 114.513  1.00  1.00      1S   C  
ATOM   4000  C   LEU   253      -5.305 -70.747 113.289  1.00  1.00      1S   C  
ATOM   4001  O   LEU   253      -5.042 -71.194 112.178  1.00  1.00      1S   O  
ATOM   4002  CB  LEU   253      -6.127 -72.219 115.134  1.00  1.00      1S   C  
ATOM   4003  CG  LEU   253      -5.763 -73.313 116.168  1.00  1.00      1S   C  
ATOM   4004  CD1 LEU   253      -7.017 -73.838 116.891  1.00  1.00      1S   C  
ATOM   4005  CD2 LEU   253      -4.987 -74.480 115.526  1.00  1.00      1S   C  
ATOM   4006  HN  LEU   253      -4.572 -70.689 116.385  1.00  0.00      1S   H  
ATOM   4007  HA  LEU   253      -4.204 -72.280 114.162  1.00  0.00      1S   H  
ATOM   4008  HB1 LEU   253      -6.730 -72.703 114.333  1.00  0.00      1S   H  
ATOM   4009  HB2 LEU   253      -6.766 -71.454 115.626  1.00  0.00      1S   H  
ATOM   4010  HG  LEU   253      -5.107 -72.854 116.943  1.00  0.00      1S   H  
ATOM   4011 HD11 LEU   253      -7.707 -74.319 116.167  1.00  0.00      1S   H  
ATOM   4012 HD12 LEU   253      -7.551 -73.006 117.397  1.00  0.00      1S   H  
ATOM   4013 HD13 LEU   253      -6.729 -74.590 117.658  1.00  0.00      1S   H  
ATOM   4014 HD21 LEU   253      -3.994 -74.146 115.161  1.00  0.00      1S   H  
ATOM   4015 HD22 LEU   253      -5.559 -74.894 114.669  1.00  0.00      1S   H  
ATOM   4016 HD23 LEU   253      -4.826 -75.290 116.267  1.00  0.00      1S   H  
ATOM   4017  N   ARG   254      -5.934 -69.561 113.427  1.00  1.00      1S   N  
ATOM   4018  CA  ARG   254      -6.448 -68.876 112.259  1.00  1.00      1S   C  
ATOM   4019  C   ARG   254      -5.374 -68.115 111.499  1.00  1.00      1S   C  
ATOM   4020  O   ARG   254      -5.388 -68.115 110.271  1.00  1.00      1S   O  
ATOM   4021  CB  ARG   254      -7.631 -67.968 112.615  1.00  1.00      1S   C  
ATOM   4022  CG  ARG   254      -8.318 -67.290 111.433  1.00  1.00      1S   C  
ATOM   4023  CD  ARG   254      -9.359 -66.278 111.922  1.00  1.00      1S   C  
ATOM   4024  NE  ARG   254      -9.942 -65.585 110.734  1.00  1.00      1S   N  
ATOM   4025  CZ  ARG   254     -10.892 -66.164 109.948  1.00  1.00      1S   C  
ATOM   4026  NH1 ARG   254     -11.326 -65.517 108.835  1.00  1.00      1S   N1+
ATOM   4027  NH2 ARG   254     -11.408 -67.382 110.257  1.00  1.00      1S   N  
ATOM   4028  HN  ARG   254      -6.109 -69.143 114.315  1.00  0.00      1S   H  
ATOM   4029  HA  ARG   254      -6.848 -69.621 111.585  1.00  0.00      1S   H  
ATOM   4030  HB1 ARG   254      -7.294 -67.168 113.282  1.00  0.00      1S   H  
ATOM   4031  HB2 ARG   254      -8.388 -68.561 113.176  1.00  0.00      1S   H  
ATOM   4032  HG1 ARG   254      -8.781 -68.063 110.786  1.00  0.00      1S   H  
ATOM   4033  HG2 ARG   254      -7.565 -66.765 110.812  1.00  0.00      1S   H  
ATOM   4034  HD1 ARG   254      -8.881 -65.509 112.567  1.00  0.00      1S   H  
ATOM   4035  HD2 ARG   254     -10.163 -66.776 112.505  1.00  0.00      1S   H  
ATOM   4036  HE  ARG   254      -9.556 -64.708 110.456  1.00  0.00      1S   H  
ATOM   4037 HH11 ARG   254     -10.902 -64.654 108.566  1.00  0.00      1S   H  
ATOM   4038 HH12 ARG   254     -12.025 -65.935 108.260  1.00  0.00      1S   H  
ATOM   4039 HH21 ARG   254     -11.057 -67.866 111.056  1.00  0.00      1S   H  
ATOM   4040 HH22 ARG   254     -12.089 -67.804 109.664  1.00  0.00      1S   H  
ATOM   4041  N   ASP   255      -4.397 -67.478 112.194  1.00  1.00      1S   N  
ATOM   4042  CA  ASP   255      -3.329 -66.699 111.596  1.00  1.00      1S   C  
ATOM   4043  C   ASP   255      -2.414 -67.606 110.826  1.00  1.00      1S   C  
ATOM   4044  O   ASP   255      -1.992 -67.270 109.723  1.00  1.00      1S   O  
ATOM   4045  CB  ASP   255      -2.511 -65.955 112.677  1.00  1.00      1S   C  
ATOM   4046  CG  ASP   255      -1.390 -65.073 112.122  1.00  1.00      1S   C  
ATOM   4047  OD1 ASP   255      -1.698 -64.124 111.353  1.00  1.00      1S   O  
ATOM   4048  OD2 ASP   255      -0.209 -65.354 112.469  1.00  1.00      1S   O1-
ATOM   4049  HN  ASP   255      -4.388 -67.486 113.191  1.00  0.00      1S   H  
ATOM   4050  HA  ASP   255      -3.774 -65.985 110.916  1.00  0.00      1S   H  
ATOM   4051  HB1 ASP   255      -2.067 -66.692 113.381  1.00  0.00      1S   H  
ATOM   4052  HB2 ASP   255      -3.203 -65.303 113.251  1.00  0.00      1S   H  
ATOM   4053  N   GLN   256      -2.126 -68.808 111.379  1.00  1.00      1S   N  
ATOM   4054  CA  GLN   256      -1.349 -69.827 110.713  1.00  1.00      1S   C  
ATOM   4055  C   GLN   256      -2.055 -70.250 109.447  1.00  1.00      1S   C  
ATOM   4056  O   GLN   256      -1.433 -70.312 108.391  1.00  1.00      1S   O  
ATOM   4057  CB  GLN   256      -1.098 -71.055 111.624  1.00  1.00      1S   C  
ATOM   4058  CG  GLN   256      -0.034 -72.063 111.148  1.00  1.00      1S   C  
ATOM   4059  CD  GLN   256      -0.452 -72.770 109.858  1.00  1.00      1S   C  
ATOM   4060  NE2 GLN   256       0.420 -72.648 108.818  1.00  1.00      1S   N  
ATOM   4061  OE1 GLN   256      -1.522 -73.382 109.773  1.00  1.00      1S   O  
ATOM   4062  HN  GLN   256      -2.472 -69.053 112.284  1.00  0.00      1S   H  
ATOM   4063  HA  GLN   256      -0.399 -69.384 110.449  1.00  0.00      1S   H  
ATOM   4064  HB1 GLN   256      -2.056 -71.576 111.838  1.00  0.00      1S   H  
ATOM   4065  HB2 GLN   256      -0.711 -70.664 112.593  1.00  0.00      1S   H  
ATOM   4066  HG1 GLN   256       0.107 -72.838 111.933  1.00  0.00      1S   H  
ATOM   4067  HG2 GLN   256       0.930 -71.531 111.009  1.00  0.00      1S   H  
ATOM   4068 HE21 GLN   256       0.179 -73.057 107.937  1.00  0.00      1S   H  
ATOM   4069 HE22 GLN   256       1.221 -72.058 108.904  1.00  0.00      1S   H  
ATOM   4070  N   ASN   257      -3.383 -70.515 109.520  1.00  1.00      1S   N  
ATOM   4071  CA  ASN   257      -4.175 -70.954 108.386  1.00  1.00      1S   C  
ATOM   4072  C   ASN   257      -4.185 -69.943 107.265  1.00  1.00      1S   C  
ATOM   4073  O   ASN   257      -4.076 -70.322 106.099  1.00  1.00      1S   O  
ATOM   4074  CB  ASN   257      -5.648 -71.258 108.762  1.00  1.00      1S   C  
ATOM   4075  CG  ASN   257      -5.736 -72.575 109.543  1.00  1.00      1S   C  
ATOM   4076  ND2 ASN   257      -6.827 -72.717 110.351  1.00  1.00      1S   N  
ATOM   4077  OD1 ASN   257      -4.878 -73.456 109.424  1.00  1.00      1S   O  
ATOM   4078  HN  ASN   257      -3.875 -70.439 110.386  1.00  0.00      1S   H  
ATOM   4079  HA  ASN   257      -3.700 -71.841 107.990  1.00  0.00      1S   H  
ATOM   4080  HB1 ASN   257      -6.268 -71.372 107.847  1.00  0.00      1S   H  
ATOM   4081  HB2 ASN   257      -6.060 -70.425 109.368  1.00  0.00      1S   H  
ATOM   4082 HD21 ASN   257      -6.921 -73.547 110.899  1.00  0.00      1S   H  
ATOM   4083 HD22 ASN   257      -7.478 -71.965 110.448  1.00  0.00      1S   H  
ATOM   4084  N   HSD   258      -4.273 -68.631 107.591  1.00  1.00      1S   N  
ATOM   4085  CA  HSD   258      -4.203 -67.564 106.618  1.00  1.00      1S   C  
ATOM   4086  C   HSD   258      -2.865 -67.549 105.935  1.00  1.00      1S   C  
ATOM   4087  O   HSD   258      -2.816 -67.538 104.715  1.00  1.00      1S   O  
ATOM   4088  CB  HSD   258      -4.476 -66.172 107.221  1.00  1.00      1S   C  
ATOM   4089  CG  HSD   258      -5.911 -65.995 107.618  1.00  1.00      1S   C  
ATOM   4090  CD2 HSD   258      -7.009 -66.766 107.381  1.00  1.00      1S   C  
ATOM   4091  ND1 HSD   258      -6.365 -64.906 108.323  1.00  1.00      1S   N  
ATOM   4092  CE1 HSD   258      -7.699 -65.075 108.490  1.00  1.00      1S   C  
ATOM   4093  NE2 HSD   258      -8.136 -66.186 107.931  1.00  1.00      1S   N  
ATOM   4094  HN  HSD   258      -4.384 -68.342 108.542  1.00  0.00      1S   H  
ATOM   4095  HA  HSD   258      -4.947 -67.761 105.858  1.00  0.00      1S   H  
ATOM   4096  HB1 HSD   258      -4.247 -65.376 106.478  1.00  0.00      1S   H  
ATOM   4097  HB2 HSD   258      -3.829 -66.013 108.112  1.00  0.00      1S   H  
ATOM   4098  HD1 HSD   258      -5.795 -64.197 108.741  1.00  0.00      1S   H  
ATOM   4099  HD2 HSD   258      -7.101 -67.706 106.851  1.00  0.00      1S   H  
ATOM   4100  HE1 HSD   258      -8.305 -64.378 109.065  1.00  0.00      1S   H  
ATOM   4101  N   LYS   259      -1.748 -67.612 106.691  1.00  1.00      1S   N  
ATOM   4102  CA  LYS   259      -0.406 -67.595 106.144  1.00  1.00      1S   C  
ATOM   4103  C   LYS   259      -0.119 -68.765 105.236  1.00  1.00      1S   C  
ATOM   4104  O   LYS   259       0.536 -68.608 104.210  1.00  1.00      1S   O  
ATOM   4105  CB  LYS   259       0.654 -67.597 107.260  1.00  1.00      1S   C  
ATOM   4106  CG  LYS   259       0.666 -66.276 108.034  1.00  1.00      1S   C  
ATOM   4107  CD  LYS   259       1.651 -66.295 109.205  1.00  1.00      1S   C  
ATOM   4108  CE  LYS   259       1.683 -64.952 109.938  1.00  1.00      1S   C  
ATOM   4109  NZ  LYS   259       2.550 -65.028 111.134  1.00  1.00      1S   N1+
ATOM   4110  HN  LYS   259      -1.804 -67.664 107.688  1.00  0.00      1S   H  
ATOM   4111  HA  LYS   259      -0.300 -66.691 105.560  1.00  0.00      1S   H  
ATOM   4112  HB1 LYS   259       1.670 -67.746 106.829  1.00  0.00      1S   H  
ATOM   4113  HB2 LYS   259       0.451 -68.436 107.962  1.00  0.00      1S   H  
ATOM   4114  HG1 LYS   259      -0.350 -66.059 108.428  1.00  0.00      1S   H  
ATOM   4115  HG2 LYS   259       0.935 -65.453 107.336  1.00  0.00      1S   H  
ATOM   4116  HD1 LYS   259       2.667 -66.530 108.816  1.00  0.00      1S   H  
ATOM   4117  HD2 LYS   259       1.350 -67.106 109.907  1.00  0.00      1S   H  
ATOM   4118  HE1 LYS   259       0.664 -64.668 110.271  1.00  0.00      1S   H  
ATOM   4119  HE2 LYS   259       2.076 -64.156 109.272  1.00  0.00      1S   H  
ATOM   4120  HZ1 LYS   259       3.374 -65.627 110.927  1.00  0.00      1S   H  
ATOM   4121  HZ2 LYS   259       2.004 -65.437 111.923  1.00  0.00      1S   H  
ATOM   4122  HZ3 LYS   259       2.867 -64.073 111.395  1.00  0.00      1S   H  
ATOM   4123  N   GLN   260      -0.626 -69.964 105.586  1.00  1.00      1S   N  
ATOM   4124  CA  GLN   260      -0.436 -71.170 104.819  1.00  1.00      1S   C  
ATOM   4125  C   GLN   260      -1.146 -71.124 103.492  1.00  1.00      1S   C  
ATOM   4126  O   GLN   260      -0.583 -71.517 102.472  1.00  1.00      1S   O  
ATOM   4127  CB  GLN   260      -0.957 -72.386 105.593  1.00  1.00      1S   C  
ATOM   4128  CG  GLN   260      -0.620 -73.722 104.925  1.00  1.00      1S   C  
ATOM   4129  CD  GLN   260      -1.065 -74.834 105.867  1.00  1.00      1S   C  
ATOM   4130  NE2 GLN   260      -2.082 -75.618 105.421  1.00  1.00      1S   N  
ATOM   4131  OE1 GLN   260      -0.537 -74.984 106.973  1.00  1.00      1S   O  
ATOM   4132  HN  GLN   260      -1.139 -70.071 106.437  1.00  0.00      1S   H  
ATOM   4133  HA  GLN   260       0.624 -71.287 104.642  1.00  0.00      1S   H  
ATOM   4134  HB1 GLN   260      -2.054 -72.299 105.760  1.00  0.00      1S   H  
ATOM   4135  HB2 GLN   260      -0.475 -72.355 106.588  1.00  0.00      1S   H  
ATOM   4136  HG1 GLN   260       0.475 -73.805 104.758  1.00  0.00      1S   H  
ATOM   4137  HG2 GLN   260      -1.133 -73.809 103.944  1.00  0.00      1S   H  
ATOM   4138 HE21 GLN   260      -2.408 -75.506 104.483  1.00  0.00      1S   H  
ATOM   4139 HE22 GLN   260      -2.421 -76.352 106.006  1.00  0.00      1S   H  
ATOM   4140  N   THR   261      -2.401 -70.614 103.480  1.00  1.00      1S   N  
ATOM   4141  CA  THR   261      -3.208 -70.462 102.283  1.00  1.00      1S   C  
ATOM   4142  C   THR   261      -2.564 -69.458 101.353  1.00  1.00      1S   C  
ATOM   4143  O   THR   261      -2.537 -69.649 100.139  1.00  1.00      1S   O  
ATOM   4144  CB  THR   261      -4.632 -70.014 102.592  1.00  1.00      1S   C  
ATOM   4145  CG2 THR   261      -5.458 -69.887 101.294  1.00  1.00      1S   C  
ATOM   4146  OG1 THR   261      -5.269 -70.965 103.437  1.00  1.00      1S   O  
ATOM   4147  HN  THR   261      -2.827 -70.311 104.330  1.00  0.00      1S   H  
ATOM   4148  HA  THR   261      -3.236 -71.420 101.781  1.00  0.00      1S   H  
ATOM   4149  HB  THR   261      -4.626 -69.036 103.123  1.00  0.00      1S   H  
ATOM   4150  HG1 THR   261      -4.872 -70.864 104.308  1.00  0.00      1S   H  
ATOM   4151 HG21 THR   261      -5.396 -70.823 100.701  1.00  0.00      1S   H  
ATOM   4152 HG22 THR   261      -5.083 -69.051 100.671  1.00  0.00      1S   H  
ATOM   4153 HG23 THR   261      -6.525 -69.688 101.527  1.00  0.00      1S   H  
ATOM   4154  N   VAL   262      -1.996 -68.371 101.921  1.00  1.00      1S   N  
ATOM   4155  CA  VAL   262      -1.329 -67.316 101.190  1.00  1.00      1S   C  
ATOM   4156  C   VAL   262      -0.078 -67.816 100.534  1.00  1.00      1S   C  
ATOM   4157  O   VAL   262       0.167 -67.523  99.366  1.00  1.00      1S   O  
ATOM   4158  CB  VAL   262      -0.988 -66.150 102.095  1.00  1.00      1S   C  
ATOM   4159  CG1 VAL   262      -0.129 -65.099 101.362  1.00  1.00      1S   C  
ATOM   4160  CG2 VAL   262      -2.329 -65.536 102.505  1.00  1.00      1S   C  
ATOM   4161  HN  VAL   262      -2.037 -68.238 102.910  1.00  0.00      1S   H  
ATOM   4162  HA  VAL   262      -1.997 -66.978 100.411  1.00  0.00      1S   H  
ATOM   4163  HB  VAL   262      -0.446 -66.501 103.001  1.00  0.00      1S   H  
ATOM   4164 HG11 VAL   262      -0.587 -64.850 100.381  1.00  0.00      1S   H  
ATOM   4165 HG12 VAL   262       0.904 -65.466 101.191  1.00  0.00      1S   H  
ATOM   4166 HG13 VAL   262      -0.068 -64.170 101.966  1.00  0.00      1S   H  
ATOM   4167 HG21 VAL   262      -3.051 -66.267 102.899  1.00  0.00      1S   H  
ATOM   4168 HG22 VAL   262      -2.800 -65.120 101.595  1.00  0.00      1S   H  
ATOM   4169 HG23 VAL   262      -2.174 -64.740 103.263  1.00  0.00      1S   H  
ATOM   4170  N   LYS   263       0.732 -68.609 101.271  1.00  1.00      1S   N  
ATOM   4171  CA  LYS   263       1.952 -69.190 100.769  1.00  1.00      1S   C  
ATOM   4172  C   LYS   263       1.659 -70.118  99.624  1.00  1.00      1S   C  
ATOM   4173  O   LYS   263       2.347 -70.090  98.609  1.00  1.00      1S   O  
ATOM   4174  CB  LYS   263       2.705 -69.975 101.860  1.00  1.00      1S   C  
ATOM   4175  CG  LYS   263       4.040 -70.553 101.369  1.00  1.00      1S   C  
ATOM   4176  CD  LYS   263       4.825 -71.256 102.479  1.00  1.00      1S   C  
ATOM   4177  CE  LYS   263       6.146 -71.832 101.963  1.00  1.00      1S   C  
ATOM   4178  NZ  LYS   263       6.875 -72.521 103.048  1.00  1.00      1S   N1+
ATOM   4179  HN  LYS   263       0.515 -68.820 102.223  1.00  0.00      1S   H  
ATOM   4180  HA  LYS   263       2.577 -68.384 100.409  1.00  0.00      1S   H  
ATOM   4181  HB1 LYS   263       2.065 -70.799 102.246  1.00  0.00      1S   H  
ATOM   4182  HB2 LYS   263       2.910 -69.286 102.709  1.00  0.00      1S   H  
ATOM   4183  HG1 LYS   263       4.656 -69.728 100.948  1.00  0.00      1S   H  
ATOM   4184  HG2 LYS   263       3.853 -71.289 100.555  1.00  0.00      1S   H  
ATOM   4185  HD1 LYS   263       4.194 -72.074 102.892  1.00  0.00      1S   H  
ATOM   4186  HD2 LYS   263       5.024 -70.524 103.293  1.00  0.00      1S   H  
ATOM   4187  HE1 LYS   263       6.797 -71.026 101.565  1.00  0.00      1S   H  
ATOM   4188  HE2 LYS   263       5.955 -72.575 101.163  1.00  0.00      1S   H  
ATOM   4189  HZ1 LYS   263       6.285 -73.289 103.427  1.00  0.00      1S   H  
ATOM   4190  HZ2 LYS   263       7.088 -71.842 103.806  1.00  0.00      1S   H  
ATOM   4191  HZ3 LYS   263       7.762 -72.916 102.675  1.00  0.00      1S   H  
ATOM   4192  N   MET   264       0.584 -70.926  99.750  1.00  1.00      1S   N  
ATOM   4193  CA  MET   264       0.125 -71.833  98.730  1.00  1.00      1S   C  
ATOM   4194  C   MET   264      -0.238 -71.108  97.464  1.00  1.00      1S   C  
ATOM   4195  O   MET   264       0.194 -71.506  96.387  1.00  1.00      1S   O  
ATOM   4196  CB  MET   264      -1.111 -72.626  99.197  1.00  1.00      1S   C  
ATOM   4197  CG  MET   264      -1.624 -73.642  98.161  1.00  1.00      1S   C  
ATOM   4198  SD  MET   264      -3.095 -74.558  98.695  1.00  1.00      1S   S  
ATOM   4199  CE  MET   264      -4.238 -73.146  98.660  1.00  1.00      1S   C  
ATOM   4200  HN  MET   264       0.039 -70.918 100.588  1.00  0.00      1S   H  
ATOM   4201  HA  MET   264       0.936 -72.512  98.509  1.00  0.00      1S   H  
ATOM   4202  HB1 MET   264      -1.921 -71.914  99.453  1.00  0.00      1S   H  
ATOM   4203  HB2 MET   264      -0.852 -73.162 100.134  1.00  0.00      1S   H  
ATOM   4204  HG1 MET   264      -0.800 -74.352  97.931  1.00  0.00      1S   H  
ATOM   4205  HG2 MET   264      -1.866 -73.118  97.213  1.00  0.00      1S   H  
ATOM   4206  HE1 MET   264      -4.174 -72.611  97.688  1.00  0.00      1S   H  
ATOM   4207  HE2 MET   264      -4.014 -72.419  99.468  1.00  0.00      1S   H  
ATOM   4208  HE3 MET   264      -5.286 -73.489  98.793  1.00  0.00      1S   H  
ATOM   4209  N   LEU   265      -1.016 -70.004  97.571  1.00  1.00      1S   N  
ATOM   4210  CA  LEU   265      -1.439 -69.218  96.436  1.00  1.00      1S   C  
ATOM   4211  C   LEU   265      -0.259 -68.632  95.713  1.00  1.00      1S   C  
ATOM   4212  O   LEU   265      -0.164 -68.749  94.496  1.00  1.00      1S   O  
ATOM   4213  CB  LEU   265      -2.370 -68.049  96.825  1.00  1.00      1S   C  
ATOM   4214  CG  LEU   265      -2.792 -67.175  95.619  1.00  1.00      1S   C  
ATOM   4215  CD1 LEU   265      -3.524 -68.009  94.562  1.00  1.00      1S   C  
ATOM   4216  CD2 LEU   265      -3.624 -65.975  96.057  1.00  1.00      1S   C  
ATOM   4217  HN  LEU   265      -1.347 -69.692  98.460  1.00  0.00      1S   H  
ATOM   4218  HA  LEU   265      -1.954 -69.886  95.760  1.00  0.00      1S   H  
ATOM   4219  HB1 LEU   265      -1.867 -67.405  97.579  1.00  0.00      1S   H  
ATOM   4220  HB2 LEU   265      -3.283 -68.467  97.305  1.00  0.00      1S   H  
ATOM   4221  HG  LEU   265      -1.881 -66.742  95.146  1.00  0.00      1S   H  
ATOM   4222 HD11 LEU   265      -4.224 -68.693  95.086  1.00  0.00      1S   H  
ATOM   4223 HD12 LEU   265      -2.818 -68.624  93.968  1.00  0.00      1S   H  
ATOM   4224 HD13 LEU   265      -4.097 -67.358  93.869  1.00  0.00      1S   H  
ATOM   4225 HD21 LEU   265      -3.529 -65.833  97.155  1.00  0.00      1S   H  
ATOM   4226 HD22 LEU   265      -4.692 -66.131  95.793  1.00  0.00      1S   H  
ATOM   4227 HD23 LEU   265      -3.272 -65.050  95.559  1.00  0.00      1S   H  
ATOM   4228  N   ALA   266       0.681 -68.014  96.459  1.00  1.00      1S   N  
ATOM   4229  CA  ALA   266       1.862 -67.375  95.930  1.00  1.00      1S   C  
ATOM   4230  C   ALA   266       2.727 -68.342  95.157  1.00  1.00      1S   C  
ATOM   4231  O   ALA   266       3.224 -68.006  94.086  1.00  1.00      1S   O  
ATOM   4232  CB  ALA   266       2.686 -66.745  97.070  1.00  1.00      1S   C  
ATOM   4233  HN  ALA   266       0.588 -67.970  97.454  1.00  0.00      1S   H  
ATOM   4234  HA  ALA   266       1.543 -66.602  95.244  1.00  0.00      1S   H  
ATOM   4235  HB1 ALA   266       2.533 -67.302  98.017  1.00  0.00      1S   H  
ATOM   4236  HB2 ALA   266       2.359 -65.694  97.227  1.00  0.00      1S   H  
ATOM   4237  HB3 ALA   266       3.773 -66.742  96.850  1.00  0.00      1S   H  
ATOM   4238  N   VAL   267       2.883 -69.580  95.677  1.00  1.00      1S   N  
ATOM   4239  CA  VAL   267       3.655 -70.650  95.079  1.00  1.00      1S   C  
ATOM   4240  C   VAL   267       3.017 -71.129  93.804  1.00  1.00      1S   C  
ATOM   4241  O   VAL   267       3.705 -71.346  92.811  1.00  1.00      1S   O  
ATOM   4242  CB  VAL   267       3.819 -71.813  96.048  1.00  1.00      1S   C  
ATOM   4243  CG1 VAL   267       4.384 -73.071  95.355  1.00  1.00      1S   C  
ATOM   4244  CG2 VAL   267       4.759 -71.348  97.175  1.00  1.00      1S   C  
ATOM   4245  HN  VAL   267       2.460 -69.809  96.553  1.00  0.00      1S   H  
ATOM   4246  HA  VAL   267       4.631 -70.258  94.828  1.00  0.00      1S   H  
ATOM   4247  HB  VAL   267       2.826 -72.065  96.488  1.00  0.00      1S   H  
ATOM   4248 HG11 VAL   267       5.289 -72.815  94.766  1.00  0.00      1S   H  
ATOM   4249 HG12 VAL   267       3.626 -73.514  94.680  1.00  0.00      1S   H  
ATOM   4250 HG13 VAL   267       4.656 -73.841  96.104  1.00  0.00      1S   H  
ATOM   4251 HG21 VAL   267       4.538 -70.312  97.499  1.00  0.00      1S   H  
ATOM   4252 HG22 VAL   267       5.815 -71.390  96.836  1.00  0.00      1S   H  
ATOM   4253 HG23 VAL   267       4.638 -72.003  98.057  1.00  0.00      1S   H  
ATOM   4254  N   VAL   268       1.680 -71.291  93.793  1.00  1.00      1S   N  
ATOM   4255  CA  VAL   268       0.934 -71.749  92.645  1.00  1.00      1S   C  
ATOM   4256  C   VAL   268       1.026 -70.746  91.519  1.00  1.00      1S   C  
ATOM   4257  O   VAL   268       1.288 -71.125  90.380  1.00  1.00      1S   O  
ATOM   4258  CB  VAL   268      -0.501 -72.026  93.040  1.00  1.00      1S   C  
ATOM   4259  CG1 VAL   268      -1.372 -72.265  91.808  1.00  1.00      1S   C  
ATOM   4260  CG2 VAL   268      -0.502 -73.265  93.953  1.00  1.00      1S   C  
ATOM   4261  HN  VAL   268       1.134 -71.125  94.613  1.00  0.00      1S   H  
ATOM   4262  HA  VAL   268       1.382 -72.670  92.297  1.00  0.00      1S   H  
ATOM   4263  HB  VAL   268      -0.911 -71.155  93.600  1.00  0.00      1S   H  
ATOM   4264 HG11 VAL   268      -0.900 -73.031  91.156  1.00  0.00      1S   H  
ATOM   4265 HG12 VAL   268      -1.488 -71.322  91.236  1.00  0.00      1S   H  
ATOM   4266 HG13 VAL   268      -2.383 -72.609  92.097  1.00  0.00      1S   H  
ATOM   4267 HG21 VAL   268       0.506 -73.510  94.340  1.00  0.00      1S   H  
ATOM   4268 HG22 VAL   268      -0.874 -74.149  93.392  1.00  0.00      1S   H  
ATOM   4269 HG23 VAL   268      -1.168 -73.083  94.823  1.00  0.00      1S   H  
ATOM   4270  N   VAL   269       0.865 -69.435  91.827  1.00  1.00      1S   N  
ATOM   4271  CA  VAL   269       0.980 -68.348  90.873  1.00  1.00      1S   C  
ATOM   4272  C   VAL   269       2.378 -68.288  90.308  1.00  1.00      1S   C  
ATOM   4273  O   VAL   269       2.550 -68.142  89.101  1.00  1.00      1S   O  
ATOM   4274  CB  VAL   269       0.622 -66.989  91.472  1.00  1.00      1S   C  
ATOM   4275  CG1 VAL   269       0.791 -65.872  90.419  1.00  1.00      1S   C  
ATOM   4276  CG2 VAL   269      -0.828 -67.025  91.988  1.00  1.00      1S   C  
ATOM   4277  HN  VAL   269       0.651 -69.157  92.763  1.00  0.00      1S   H  
ATOM   4278  HA  VAL   269       0.302 -68.562  90.059  1.00  0.00      1S   H  
ATOM   4279  HB  VAL   269       1.289 -66.764  92.336  1.00  0.00      1S   H  
ATOM   4280 HG11 VAL   269       0.268 -66.150  89.480  1.00  0.00      1S   H  
ATOM   4281 HG12 VAL   269       1.862 -65.694  90.192  1.00  0.00      1S   H  
ATOM   4282 HG13 VAL   269       0.360 -64.921  90.797  1.00  0.00      1S   H  
ATOM   4283 HG21 VAL   269      -0.858 -66.997  93.093  1.00  0.00      1S   H  
ATOM   4284 HG22 VAL   269      -1.361 -67.933  91.636  1.00  0.00      1S   H  
ATOM   4285 HG23 VAL   269      -1.381 -66.130  91.630  1.00  0.00      1S   H  
ATOM   4286  N   PHE   270       3.411 -68.437  91.169  1.00  1.00      1S   N  
ATOM   4287  CA  PHE   270       4.806 -68.417  90.787  1.00  1.00      1S   C  
ATOM   4288  C   PHE   270       5.128 -69.565  89.855  1.00  1.00      1S   C  
ATOM   4289  O   PHE   270       5.817 -69.373  88.856  1.00  1.00      1S   O  
ATOM   4290  CB  PHE   270       5.726 -68.465  92.041  1.00  1.00      1S   C  
ATOM   4291  CG  PHE   270       7.192 -68.489  91.682  1.00  1.00      1S   C  
ATOM   4292  CD1 PHE   270       7.916 -67.299  91.513  1.00  1.00      1S   C  
ATOM   4293  CD2 PHE   270       7.834 -69.719  91.444  1.00  1.00      1S   C  
ATOM   4294  CE1 PHE   270       9.257 -67.336  91.113  1.00  1.00      1S   C  
ATOM   4295  CE2 PHE   270       9.166 -69.758  91.021  1.00  1.00      1S   C  
ATOM   4296  CZ  PHE   270       9.881 -68.566  90.862  1.00  1.00      1S   C  
ATOM   4297  HN  PHE   270       3.242 -68.560  92.146  1.00  0.00      1S   H  
ATOM   4298  HA  PHE   270       4.981 -67.493  90.252  1.00  0.00      1S   H  
ATOM   4299  HB1 PHE   270       5.498 -69.364  92.652  1.00  0.00      1S   H  
ATOM   4300  HB2 PHE   270       5.537 -67.566  92.667  1.00  0.00      1S   H  
ATOM   4301  HD1 PHE   270       7.432 -66.348  91.683  1.00  0.00      1S   H  
ATOM   4302  HD2 PHE   270       7.282 -70.642  91.552  1.00  0.00      1S   H  
ATOM   4303  HE1 PHE   270       9.810 -66.417  90.989  1.00  0.00      1S   H  
ATOM   4304  HE2 PHE   270       9.639 -70.708  90.818  1.00  0.00      1S   H  
ATOM   4305  HZ  PHE   270      10.912 -68.595  90.544  1.00  0.00      1S   H  
ATOM   4306  N   ALA   271       4.634 -70.784  90.167  1.00  1.00      1S   N  
ATOM   4307  CA  ALA   271       4.871 -71.980  89.391  1.00  1.00      1S   C  
ATOM   4308  C   ALA   271       4.283 -71.841  88.012  1.00  1.00      1S   C  
ATOM   4309  O   ALA   271       4.896 -72.250  87.029  1.00  1.00      1S   O  
ATOM   4310  CB  ALA   271       4.270 -73.227  90.063  1.00  1.00      1S   C  
ATOM   4311  HN  ALA   271       4.087 -70.917  90.993  1.00  0.00      1S   H  
ATOM   4312  HA  ALA   271       5.941 -72.104  89.295  1.00  0.00      1S   H  
ATOM   4313  HB1 ALA   271       3.173 -73.120  90.195  1.00  0.00      1S   H  
ATOM   4314  HB2 ALA   271       4.727 -73.371  91.066  1.00  0.00      1S   H  
ATOM   4315  HB3 ALA   271       4.470 -74.137  89.458  1.00  0.00      1S   H  
ATOM   4316  N   PHE   272       3.095 -71.197  87.917  1.00  1.00      1S   N  
ATOM   4317  CA  PHE   272       2.455 -70.876  86.664  1.00  1.00      1S   C  
ATOM   4318  C   PHE   272       3.245 -69.892  85.870  1.00  1.00      1S   C  
ATOM   4319  O   PHE   272       3.456 -70.088  84.686  1.00  1.00      1S   O  
ATOM   4320  CB  PHE   272       1.010 -70.333  86.832  1.00  1.00      1S   C  
ATOM   4321  CG  PHE   272       0.099 -71.381  87.408  1.00  1.00      1S   C  
ATOM   4322  CD1 PHE   272      -0.936 -71.037  88.282  1.00  1.00      1S   C  
ATOM   4323  CD2 PHE   272       0.247 -72.731  87.067  1.00  1.00      1S   C  
ATOM   4324  CE1 PHE   272      -1.790 -72.033  88.766  1.00  1.00      1S   C  
ATOM   4325  CE2 PHE   272      -0.571 -73.732  87.582  1.00  1.00      1S   C  
ATOM   4326  CZ  PHE   272      -1.598 -73.366  88.434  1.00  1.00      1S   C  
ATOM   4327  HN  PHE   272       2.604 -70.906  88.737  1.00  0.00      1S   H  
ATOM   4328  HA  PHE   272       2.468 -71.770  86.064  1.00  0.00      1S   H  
ATOM   4329  HB1 PHE   272       0.582 -70.046  85.847  1.00  0.00      1S   H  
ATOM   4330  HB2 PHE   272       1.006 -69.449  87.504  1.00  0.00      1S   H  
ATOM   4331  HD1 PHE   272      -1.052 -70.009  88.583  1.00  0.00      1S   H  
ATOM   4332  HD2 PHE   272       1.003 -72.999  86.382  1.00  0.00      1S   H  
ATOM   4333  HE1 PHE   272      -2.599 -71.840  89.434  1.00  0.00      1S   H  
ATOM   4334  HE2 PHE   272      -0.422 -74.767  87.314  1.00  0.00      1S   H  
ATOM   4335  HZ  PHE   272      -2.290 -74.090  88.807  1.00  0.00      1S   H  
ATOM   4336  N   ILE   273       3.769 -68.821  86.480  1.00  1.00      1S   N  
ATOM   4337  CA  ILE   273       4.572 -67.861  85.756  1.00  1.00      1S   C  
ATOM   4338  C   ILE   273       5.827 -68.498  85.207  1.00  1.00      1S   C  
ATOM   4339  O   ILE   273       6.161 -68.278  84.048  1.00  1.00      1S   O  
ATOM   4340  CB  ILE   273       4.894 -66.648  86.603  1.00  1.00      1S   C  
ATOM   4341  CG1 ILE   273       3.587 -65.877  86.905  1.00  1.00      1S   C  
ATOM   4342  CG2 ILE   273       5.957 -65.754  85.920  1.00  1.00      1S   C  
ATOM   4343  CD  ILE   273       3.774 -64.836  88.008  1.00  1.00      1S   C  
ATOM   4344  HN  ILE   273       3.613 -68.638  87.450  1.00  0.00      1S   H  
ATOM   4345  HA  ILE   273       3.991 -67.534  84.906  1.00  0.00      1S   H  
ATOM   4346  HB  ILE   273       5.313 -66.995  87.576  1.00  0.00      1S   H  
ATOM   4347 HG11 ILE   273       2.798 -66.586  87.235  1.00  0.00      1S   H  
ATOM   4348 HG12 ILE   273       3.219 -65.389  85.977  1.00  0.00      1S   H  
ATOM   4349 HG21 ILE   273       5.947 -65.873  84.821  1.00  0.00      1S   H  
ATOM   4350 HG22 ILE   273       6.972 -66.031  86.274  1.00  0.00      1S   H  
ATOM   4351 HG23 ILE   273       5.786 -64.682  86.141  1.00  0.00      1S   H  
ATOM   4352  HD1 ILE   273       4.432 -64.011  87.663  1.00  0.00      1S   H  
ATOM   4353  HD2 ILE   273       4.239 -65.310  88.900  1.00  0.00      1S   H  
ATOM   4354  HD3 ILE   273       2.795 -64.405  88.306  1.00  0.00      1S   H  
ATOM   4355  N   LEU   274       6.517 -69.354  85.992  1.00  1.00      1S   N  
ATOM   4356  CA  LEU   274       7.711 -70.040  85.549  1.00  1.00      1S   C  
ATOM   4357  C   LEU   274       7.428 -70.905  84.355  1.00  1.00      1S   C  
ATOM   4358  O   LEU   274       8.158 -70.847  83.376  1.00  1.00      1S   O  
ATOM   4359  CB  LEU   274       8.344 -70.903  86.671  1.00  1.00      1S   C  
ATOM   4360  CG  LEU   274       9.660 -71.666  86.327  1.00  1.00      1S   C  
ATOM   4361  CD1 LEU   274      10.308 -72.214  87.608  1.00  1.00      1S   C  
ATOM   4362  CD2 LEU   274       9.513 -72.841  85.334  1.00  1.00      1S   C  
ATOM   4363  HN  LEU   274       6.220 -69.546  86.928  1.00  0.00      1S   H  
ATOM   4364  HA  LEU   274       8.421 -69.283  85.246  1.00  0.00      1S   H  
ATOM   4365  HB1 LEU   274       7.595 -71.631  87.049  1.00  0.00      1S   H  
ATOM   4366  HB2 LEU   274       8.574 -70.209  87.511  1.00  0.00      1S   H  
ATOM   4367  HG  LEU   274      10.373 -70.933  85.884  1.00  0.00      1S   H  
ATOM   4368 HD11 LEU   274       9.630 -72.952  88.088  1.00  0.00      1S   H  
ATOM   4369 HD12 LEU   274      10.519 -71.394  88.325  1.00  0.00      1S   H  
ATOM   4370 HD13 LEU   274      11.263 -72.724  87.357  1.00  0.00      1S   H  
ATOM   4371 HD21 LEU   274       9.663 -72.495  84.291  1.00  0.00      1S   H  
ATOM   4372 HD22 LEU   274       8.503 -73.291  85.422  1.00  0.00      1S   H  
ATOM   4373 HD23 LEU   274      10.264 -73.632  85.534  1.00  0.00      1S   H  
ATOM   4374  N   CYS   275       6.381 -71.747  84.401  1.00  1.00      1S   N  
ATOM   4375  CA  CYS   275       6.185 -72.750  83.383  1.00  1.00      1S   C  
ATOM   4376  C   CYS   275       5.577 -72.182  82.118  1.00  1.00      1S   C  
ATOM   4377  O   CYS   275       5.818 -72.693  81.026  1.00  1.00      1S   O  
ATOM   4378  CB  CYS   275       5.289 -73.869  83.923  1.00  1.00      1S   C  
ATOM   4379  SG  CYS   275       6.080 -74.845  85.241  1.00  1.00      1S   S  
ATOM   4380  HN  CYS   275       5.761 -71.779  85.184  1.00  0.00      1S   H  
ATOM   4381  HA  CYS   275       7.143 -73.178  83.121  1.00  0.00      1S   H  
ATOM   4382  HB1 CYS   275       5.014 -74.546  83.087  1.00  0.00      1S   H  
ATOM   4383  HB2 CYS   275       4.353 -73.423  84.320  1.00  0.00      1S   H  
ATOM   4384  HG1 CYS   275       6.075 -73.863  86.133  1.00  0.00      1S   H  
ATOM   4385  N   TRP   276       4.777 -71.102  82.250  1.00  1.00      1S   N  
ATOM   4386  CA  TRP   276       4.007 -70.508  81.182  1.00  1.00      1S   C  
ATOM   4387  C   TRP   276       4.748 -69.403  80.479  1.00  1.00      1S   C  
ATOM   4388  O   TRP   276       4.589 -69.236  79.275  1.00  1.00      1S   O  
ATOM   4389  CB  TRP   276       2.682 -69.920  81.710  1.00  1.00      1S   C  
ATOM   4390  CG  TRP   276       1.734 -70.996  82.216  1.00  1.00      1S   C  
ATOM   4391  CD1 TRP   276       1.912 -71.948  83.183  1.00  1.00      1S   C  
ATOM   4392  CD2 TRP   276       0.449 -71.264  81.646  1.00  1.00      1S   C  
ATOM   4393  CE2 TRP   276      -0.085 -72.366  82.347  1.00  1.00      1S   C  
ATOM   4394  CE3 TRP   276      -0.247 -70.670  80.604  1.00  1.00      1S   C  
ATOM   4395  NE1 TRP   276       0.810 -72.738  83.296  1.00  1.00      1S   N  
ATOM   4396  CZ2 TRP   276      -1.299 -72.909  82.009  1.00  1.00      1S   C  
ATOM   4397  CZ3 TRP   276      -1.494 -71.210  80.267  1.00  1.00      1S   C  
ATOM   4398  CH2 TRP   276      -1.983 -72.342  80.946  1.00  1.00      1S   C  
ATOM   4399  HN  TRP   276       4.597 -70.718  83.155  1.00  0.00      1S   H  
ATOM   4400  HA  TRP   276       3.778 -71.269  80.447  1.00  0.00      1S   H  
ATOM   4401  HB1 TRP   276       2.171 -69.343  80.911  1.00  0.00      1S   H  
ATOM   4402  HB2 TRP   276       2.901 -69.209  82.536  1.00  0.00      1S   H  
ATOM   4403  HD1 TRP   276       2.808 -72.120  83.751  1.00  0.00      1S   H  
ATOM   4404  HE1 TRP   276       0.698 -73.471  83.930  1.00  0.00      1S   H  
ATOM   4405  HE3 TRP   276       0.155 -69.850  80.043  1.00  0.00      1S   H  
ATOM   4406  HZ2 TRP   276      -1.705 -73.773  82.515  1.00  0.00      1S   H  
ATOM   4407  HZ3 TRP   276      -2.024 -70.791  79.428  1.00  0.00      1S   H  
ATOM   4408  HH2 TRP   276      -2.877 -72.865  80.672  1.00  0.00      1S   H  
ATOM   4409  N   LEU   277       5.571 -68.605  81.195  1.00  1.00      1S   N  
ATOM   4410  CA  LEU   277       6.329 -67.508  80.617  1.00  1.00      1S   C  
ATOM   4411  C   LEU   277       7.247 -67.905  79.470  1.00  1.00      1S   C  
ATOM   4412  O   LEU   277       7.195 -67.200  78.462  1.00  1.00      1S   O  
ATOM   4413  CB  LEU   277       7.132 -66.710  81.679  1.00  1.00      1S   C  
ATOM   4414  CG  LEU   277       8.042 -65.576  81.157  1.00  1.00      1S   C  
ATOM   4415  CD1 LEU   277       7.267 -64.448  80.460  1.00  1.00      1S   C  
ATOM   4416  CD2 LEU   277       8.886 -65.010  82.310  1.00  1.00      1S   C  
ATOM   4417  HN  LEU   277       5.690 -68.734  82.179  1.00  0.00      1S   H  
ATOM   4418  HA  LEU   277       5.590 -66.836  80.203  1.00  0.00      1S   H  
ATOM   4419  HB1 LEU   277       7.770 -67.411  82.255  1.00  0.00      1S   H  
ATOM   4420  HB2 LEU   277       6.412 -66.277  82.405  1.00  0.00      1S   H  
ATOM   4421  HG  LEU   277       8.750 -66.010  80.414  1.00  0.00      1S   H  
ATOM   4422 HD11 LEU   277       6.894 -63.729  81.218  1.00  0.00      1S   H  
ATOM   4423 HD12 LEU   277       6.407 -64.842  79.879  1.00  0.00      1S   H  
ATOM   4424 HD13 LEU   277       7.929 -63.890  79.769  1.00  0.00      1S   H  
ATOM   4425 HD21 LEU   277       9.519 -65.807  82.753  1.00  0.00      1S   H  
ATOM   4426 HD22 LEU   277       8.221 -64.605  83.104  1.00  0.00      1S   H  
ATOM   4427 HD23 LEU   277       9.542 -64.193  81.943  1.00  0.00      1S   H  
ATOM   4428  N   PRO   278       8.068 -68.970  79.488  1.00  1.00      1S   N  
ATOM   4429  CA  PRO   278       8.972 -69.306  78.394  1.00  1.00      1S   C  
ATOM   4430  C   PRO   278       8.206 -69.673  77.156  1.00  1.00      1S   C  
ATOM   4431  O   PRO   278       8.658 -69.382  76.051  1.00  1.00      1S   O  
ATOM   4432  CB  PRO   278       9.743 -70.539  78.902  1.00  1.00      1S   C  
ATOM   4433  CG  PRO   278       9.740 -70.377  80.419  1.00  1.00      1S   C  
ATOM   4434  CD  PRO   278       8.362 -69.779  80.667  1.00  1.00      1S   C  
ATOM   4435  HA  PRO   278       9.597 -68.448  78.194  1.00  0.00      1S   H  
ATOM   4436  HB1 PRO   278      10.766 -70.595  78.484  1.00  0.00      1S   H  
ATOM   4437  HB2 PRO   278       9.198 -71.483  78.665  1.00  0.00      1S   H  
ATOM   4438  HG1 PRO   278       9.885 -71.334  80.960  1.00  0.00      1S   H  
ATOM   4439  HG2 PRO   278      10.521 -69.648  80.727  1.00  0.00      1S   H  
ATOM   4440  HD1 PRO   278       7.595 -70.580  80.739  1.00  0.00      1S   H  
ATOM   4441  HD2 PRO   278       8.373 -69.177  81.596  1.00  0.00      1S   H  
ATOM   4442  N   PHE   279       7.029 -70.298  77.356  1.00  1.00      1S   N  
ATOM   4443  CA  PHE   279       6.093 -70.679  76.338  1.00  1.00      1S   C  
ATOM   4444  C   PHE   279       5.516 -69.450  75.664  1.00  1.00      1S   C  
ATOM   4445  O   PHE   279       5.541 -69.366  74.441  1.00  1.00      1S   O  
ATOM   4446  CB  PHE   279       5.001 -71.575  76.977  1.00  1.00      1S   C  
ATOM   4447  CG  PHE   279       3.885 -71.913  76.041  1.00  1.00      1S   C  
ATOM   4448  CD1 PHE   279       4.042 -72.914  75.072  1.00  1.00      1S   C  
ATOM   4449  CD2 PHE   279       2.668 -71.217  76.129  1.00  1.00      1S   C  
ATOM   4450  CE1 PHE   279       2.979 -73.244  74.225  1.00  1.00      1S   C  
ATOM   4451  CE2 PHE   279       1.597 -71.565  75.305  1.00  1.00      1S   C  
ATOM   4452  CZ  PHE   279       1.745 -72.597  74.365  1.00  1.00      1S   C  
ATOM   4453  HN  PHE   279       6.751 -70.534  78.284  1.00  0.00      1S   H  
ATOM   4454  HA  PHE   279       6.628 -71.248  75.591  1.00  0.00      1S   H  
ATOM   4455  HB1 PHE   279       4.560 -71.083  77.864  1.00  0.00      1S   H  
ATOM   4456  HB2 PHE   279       5.460 -72.528  77.322  1.00  0.00      1S   H  
ATOM   4457  HD1 PHE   279       4.983 -73.438  74.986  1.00  0.00      1S   H  
ATOM   4458  HD2 PHE   279       2.555 -70.418  76.849  1.00  0.00      1S   H  
ATOM   4459  HE1 PHE   279       3.108 -74.004  73.472  1.00  0.00      1S   H  
ATOM   4460  HE2 PHE   279       0.665 -71.028  75.390  1.00  0.00      1S   H  
ATOM   4461  HZ  PHE   279       0.931 -72.841  73.698  1.00  0.00      1S   H  
ATOM   4462  N   HSD   280       5.003 -68.460  76.434  1.00  1.00      1S   N  
ATOM   4463  CA  HSD   280       4.373 -67.270  75.888  1.00  1.00      1S   C  
ATOM   4464  C   HSD   280       5.327 -66.432  75.088  1.00  1.00      1S   C  
ATOM   4465  O   HSD   280       4.984 -65.951  74.008  1.00  1.00      1S   O  
ATOM   4466  CB  HSD   280       3.769 -66.367  76.983  1.00  1.00      1S   C  
ATOM   4467  CG  HSD   280       2.490 -66.936  77.504  1.00  1.00      1S   C  
ATOM   4468  CD2 HSD   280       2.169 -67.410  78.734  1.00  1.00      1S   C  
ATOM   4469  ND1 HSD   280       1.356 -67.085  76.734  1.00  1.00      1S   N  
ATOM   4470  CE1 HSD   280       0.411 -67.635  77.532  1.00  1.00      1S   C  
ATOM   4471  NE2 HSD   280       0.860 -67.851  78.751  1.00  1.00      1S   N  
ATOM   4472  HN  HSD   280       5.010 -68.531  77.431  1.00  0.00      1S   H  
ATOM   4473  HA  HSD   280       3.590 -67.593  75.217  1.00  0.00      1S   H  
ATOM   4474  HB1 HSD   280       3.528 -65.359  76.579  1.00  0.00      1S   H  
ATOM   4475  HB2 HSD   280       4.493 -66.242  77.817  1.00  0.00      1S   H  
ATOM   4476  HD1 HSD   280       1.263 -66.826  75.771  1.00  0.00      1S   H  
ATOM   4477  HD2 HSD   280       2.765 -67.444  79.637  1.00  0.00      1S   H  
ATOM   4478  HE1 HSD   280      -0.599 -67.857  77.191  1.00  0.00      1S   H  
ATOM   4479  N   VAL   281       6.566 -66.270  75.598  1.00  1.00      1S   N  
ATOM   4480  CA  VAL   281       7.612 -65.511  74.955  1.00  1.00      1S   C  
ATOM   4481  C   VAL   281       8.040 -66.199  73.682  1.00  1.00      1S   C  
ATOM   4482  O   VAL   281       8.214 -65.548  72.655  1.00  1.00      1S   O  
ATOM   4483  CB  VAL   281       8.804 -65.313  75.881  1.00  1.00      1S   C  
ATOM   4484  CG1 VAL   281       9.979 -64.641  75.141  1.00  1.00      1S   C  
ATOM   4485  CG2 VAL   281       8.353 -64.438  77.066  1.00  1.00      1S   C  
ATOM   4486  HN  VAL   281       6.812 -66.679  76.476  1.00  0.00      1S   H  
ATOM   4487  HA  VAL   281       7.207 -64.544  74.690  1.00  0.00      1S   H  
ATOM   4488  HB  VAL   281       9.140 -66.299  76.275  1.00  0.00      1S   H  
ATOM   4489 HG11 VAL   281       9.629 -63.727  74.615  1.00  0.00      1S   H  
ATOM   4490 HG12 VAL   281      10.432 -65.330  74.399  1.00  0.00      1S   H  
ATOM   4491 HG13 VAL   281      10.769 -64.350  75.865  1.00  0.00      1S   H  
ATOM   4492 HG21 VAL   281       7.455 -64.854  77.564  1.00  0.00      1S   H  
ATOM   4493 HG22 VAL   281       8.115 -63.411  76.718  1.00  0.00      1S   H  
ATOM   4494 HG23 VAL   281       9.168 -64.374  77.819  1.00  0.00      1S   H  
ATOM   4495  N   GLY   282       8.184 -67.545  73.719  1.00  1.00      1S   N  
ATOM   4496  CA  GLY   282       8.641 -68.342  72.605  1.00  1.00      1S   C  
ATOM   4497  C   GLY   282       7.692 -68.330  71.444  1.00  1.00      1S   C  
ATOM   4498  O   GLY   282       8.132 -68.342  70.301  1.00  1.00      1S   O  
ATOM   4499  HN  GLY   282       8.012 -68.055  74.561  1.00  0.00      1S   H  
ATOM   4500  HA1 GLY   282       8.724 -69.359  72.957  1.00  0.00      1S   H  
ATOM   4501  HA2 GLY   282       9.583 -67.929  72.271  1.00  0.00      1S   H  
ATOM   4502  N   ARG   283       6.364 -68.280  71.702  1.00  1.00      1S   N  
ATOM   4503  CA  ARG   283       5.350 -68.213  70.670  1.00  1.00      1S   C  
ATOM   4504  C   ARG   283       5.422 -66.922  69.907  1.00  1.00      1S   C  
ATOM   4505  O   ARG   283       5.291 -66.914  68.686  1.00  1.00      1S   O  
ATOM   4506  CB  ARG   283       3.927 -68.305  71.241  1.00  1.00      1S   C  
ATOM   4507  CG  ARG   283       3.617 -69.697  71.786  1.00  1.00      1S   C  
ATOM   4508  CD  ARG   283       2.272 -69.761  72.501  1.00  1.00      1S   C  
ATOM   4509  NE  ARG   283       1.167 -69.631  71.509  1.00  1.00      1S   N  
ATOM   4510  CZ  ARG   283      -0.141 -69.862  71.815  1.00  1.00      1S   C  
ATOM   4511  NH1 ARG   283      -1.088 -69.750  70.848  1.00  1.00      1S   N1+
ATOM   4512  NH2 ARG   283      -0.520 -70.205  73.071  1.00  1.00      1S   N  
ATOM   4513  HN  ARG   283       6.025 -68.300  72.642  1.00  0.00      1S   H  
ATOM   4514  HA  ARG   283       5.514 -69.028  69.978  1.00  0.00      1S   H  
ATOM   4515  HB1 ARG   283       3.183 -68.080  70.446  1.00  0.00      1S   H  
ATOM   4516  HB2 ARG   283       3.801 -67.553  72.053  1.00  0.00      1S   H  
ATOM   4517  HG1 ARG   283       4.403 -69.990  72.512  1.00  0.00      1S   H  
ATOM   4518  HG2 ARG   283       3.653 -70.443  70.962  1.00  0.00      1S   H  
ATOM   4519  HD1 ARG   283       2.174 -68.975  73.281  1.00  0.00      1S   H  
ATOM   4520  HD2 ARG   283       2.195 -70.760  72.944  1.00  0.00      1S   H  
ATOM   4521  HE  ARG   283       1.401 -69.387  70.570  1.00  0.00      1S   H  
ATOM   4522 HH11 ARG   283      -0.827 -69.469  69.925  1.00  0.00      1S   H  
ATOM   4523 HH12 ARG   283      -2.049 -69.914  71.067  1.00  0.00      1S   H  
ATOM   4524 HH21 ARG   283       0.174 -70.310  73.780  1.00  0.00      1S   H  
ATOM   4525 HH22 ARG   283      -1.483 -70.380  73.268  1.00  0.00      1S   H  
ATOM   4526  N   TYR   284       5.656 -65.801  70.624  1.00  1.00      1S   N  
ATOM   4527  CA  TYR   284       5.784 -64.486  70.043  1.00  1.00      1S   C  
ATOM   4528  C   TYR   284       7.042 -64.396  69.198  1.00  1.00      1S   C  
ATOM   4529  O   TYR   284       7.023 -63.828  68.108  1.00  1.00      1S   O  
ATOM   4530  CB  TYR   284       5.787 -63.398  71.144  1.00  1.00      1S   C  
ATOM   4531  CG  TYR   284       5.697 -62.020  70.544  1.00  1.00      1S   C  
ATOM   4532  CD1 TYR   284       4.450 -61.455  70.226  1.00  1.00      1S   C  
ATOM   4533  CD2 TYR   284       6.867 -61.294  70.265  1.00  1.00      1S   C  
ATOM   4534  CE1 TYR   284       4.380 -60.177  69.659  1.00  1.00      1S   C  
ATOM   4535  CE2 TYR   284       6.797 -60.024  69.680  1.00  1.00      1S   C  
ATOM   4536  CZ  TYR   284       5.550 -59.463  69.382  1.00  1.00      1S   C  
ATOM   4537  OH  TYR   284       5.464 -58.174  68.813  1.00  1.00      1S   O  
ATOM   4538  HN  TYR   284       5.751 -65.841  71.616  1.00  0.00      1S   H  
ATOM   4539  HA  TYR   284       4.925 -64.335  69.403  1.00  0.00      1S   H  
ATOM   4540  HB1 TYR   284       6.702 -63.467  71.770  1.00  0.00      1S   H  
ATOM   4541  HB2 TYR   284       4.903 -63.540  71.805  1.00  0.00      1S   H  
ATOM   4542  HD1 TYR   284       3.542 -62.006  70.426  1.00  0.00      1S   H  
ATOM   4543  HD2 TYR   284       7.832 -61.726  70.490  1.00  0.00      1S   H  
ATOM   4544  HE1 TYR   284       3.425 -59.730  69.446  1.00  0.00      1S   H  
ATOM   4545  HE2 TYR   284       7.707 -59.482  69.468  1.00  0.00      1S   H  
ATOM   4546  HH  TYR   284       6.350 -57.806  68.785  1.00  0.00      1S   H  
ATOM   4547  N   LEU   285       8.163 -64.987  69.674  1.00  1.00      1S   N  
ATOM   4548  CA  LEU   285       9.404 -65.042  68.931  1.00  1.00      1S   C  
ATOM   4549  C   LEU   285       9.239 -65.870  67.680  1.00  1.00      1S   C  
ATOM   4550  O   LEU   285       9.614 -65.443  66.596  1.00  1.00      1S   O  
ATOM   4551  CB  LEU   285      10.566 -65.637  69.761  1.00  1.00      1S   C  
ATOM   4552  CG  LEU   285      11.050 -64.729  70.915  1.00  1.00      1S   C  
ATOM   4553  CD1 LEU   285      12.035 -65.485  71.825  1.00  1.00      1S   C  
ATOM   4554  CD2 LEU   285      11.680 -63.422  70.398  1.00  1.00      1S   C  
ATOM   4555  HN  LEU   285       8.175 -65.423  70.573  1.00  0.00      1S   H  
ATOM   4556  HA  LEU   285       9.651 -64.037  68.623  1.00  0.00      1S   H  
ATOM   4557  HB1 LEU   285      11.441 -65.830  69.099  1.00  0.00      1S   H  
ATOM   4558  HB2 LEU   285      10.243 -66.613  70.186  1.00  0.00      1S   H  
ATOM   4559  HG  LEU   285      10.170 -64.455  71.539  1.00  0.00      1S   H  
ATOM   4560 HD11 LEU   285      12.939 -65.782  71.252  1.00  0.00      1S   H  
ATOM   4561 HD12 LEU   285      11.557 -66.399  72.236  1.00  0.00      1S   H  
ATOM   4562 HD13 LEU   285      12.348 -64.839  72.673  1.00  0.00      1S   H  
ATOM   4563 HD21 LEU   285      10.920 -62.787  69.897  1.00  0.00      1S   H  
ATOM   4564 HD22 LEU   285      12.490 -63.648  69.672  1.00  0.00      1S   H  
ATOM   4565 HD23 LEU   285      12.113 -62.845  71.242  1.00  0.00      1S   H  
ATOM   4566  N   PHE   286       8.626 -67.066  67.789  1.00  1.00      1S   N  
ATOM   4567  CA  PHE   286       8.427 -67.987  66.692  1.00  1.00      1S   C  
ATOM   4568  C   PHE   286       7.609 -67.358  65.579  1.00  1.00      1S   C  
ATOM   4569  O   PHE   286       7.898 -67.543  64.399  1.00  1.00      1S   O  
ATOM   4570  CB  PHE   286       7.728 -69.270  67.218  1.00  1.00      1S   C  
ATOM   4571  CG  PHE   286       7.546 -70.304  66.142  1.00  1.00      1S   C  
ATOM   4572  CD1 PHE   286       8.629 -71.086  65.712  1.00  1.00      1S   C  
ATOM   4573  CD2 PHE   286       6.294 -70.464  65.523  1.00  1.00      1S   C  
ATOM   4574  CE1 PHE   286       8.459 -72.022  64.686  1.00  1.00      1S   C  
ATOM   4575  CE2 PHE   286       6.129 -71.386  64.484  1.00  1.00      1S   C  
ATOM   4576  CZ  PHE   286       7.213 -72.167  64.065  1.00  1.00      1S   C  
ATOM   4577  HN  PHE   286       8.298 -67.389  68.676  1.00  0.00      1S   H  
ATOM   4578  HA  PHE   286       9.403 -68.235  66.299  1.00  0.00      1S   H  
ATOM   4579  HB1 PHE   286       6.736 -69.021  67.654  1.00  0.00      1S   H  
ATOM   4580  HB2 PHE   286       8.350 -69.724  68.019  1.00  0.00      1S   H  
ATOM   4581  HD1 PHE   286       9.599 -70.963  66.172  1.00  0.00      1S   H  
ATOM   4582  HD2 PHE   286       5.459 -69.857  65.840  1.00  0.00      1S   H  
ATOM   4583  HE1 PHE   286       9.286 -72.638  64.370  1.00  0.00      1S   H  
ATOM   4584  HE2 PHE   286       5.166 -71.497  64.008  1.00  0.00      1S   H  
ATOM   4585  HZ  PHE   286       7.090 -72.885  63.267  1.00  0.00      1S   H  
ATOM   4586  N   SER   287       6.570 -66.590  65.961  1.00  1.00      1S   N  
ATOM   4587  CA  SER   287       5.624 -65.988  65.058  1.00  1.00      1S   C  
ATOM   4588  C   SER   287       6.181 -64.800  64.294  1.00  1.00      1S   C  
ATOM   4589  O   SER   287       5.900 -64.670  63.103  1.00  1.00      1S   O  
ATOM   4590  CB  SER   287       4.320 -65.600  65.804  1.00  1.00      1S   C  
ATOM   4591  OG  SER   287       4.541 -64.638  66.829  1.00  1.00      1S   O  
ATOM   4592  HN  SER   287       6.378 -66.464  66.932  1.00  0.00      1S   H  
ATOM   4593  HA  SER   287       5.358 -66.740  64.327  1.00  0.00      1S   H  
ATOM   4594  HB1 SER   287       3.893 -66.511  66.277  1.00  0.00      1S   H  
ATOM   4595  HB2 SER   287       3.571 -65.195  65.092  1.00  0.00      1S   H  
ATOM   4596  HG1 SER   287       5.139 -65.049  67.461  1.00  0.00      1S   H  
ATOM   4597  N   LYS   288       6.950 -63.893  64.957  1.00  1.00      1S   N  
ATOM   4598  CA  LYS   288       7.284 -62.600  64.384  1.00  1.00      1S   C  
ATOM   4599  C   LYS   288       8.757 -62.269  64.346  1.00  1.00      1S   C  
ATOM   4600  O   LYS   288       9.141 -61.349  63.626  1.00  1.00      1S   O  
ATOM   4601  CB  LYS   288       6.548 -61.457  65.107  1.00  1.00      1S   C  
ATOM   4602  CG  LYS   288       5.040 -61.529  64.864  1.00  1.00      1S   C  
ATOM   4603  CD  LYS   288       4.282 -60.338  65.450  1.00  1.00      1S   C  
ATOM   4604  CE  LYS   288       2.796 -60.401  65.115  1.00  1.00      1S   C  
ATOM   4605  NZ  LYS   288       2.103 -59.173  65.535  1.00  1.00      1S   N1+
ATOM   4606  HN  LYS   288       7.191 -64.025  65.916  1.00  0.00      1S   H  
ATOM   4607  HA  LYS   288       6.968 -62.576  63.351  1.00  0.00      1S   H  
ATOM   4608  HB1 LYS   288       6.897 -60.473  64.718  1.00  0.00      1S   H  
ATOM   4609  HB2 LYS   288       6.755 -61.498  66.198  1.00  0.00      1S   H  
ATOM   4610  HG1 LYS   288       4.629 -62.472  65.286  1.00  0.00      1S   H  
ATOM   4611  HG2 LYS   288       4.874 -61.550  63.762  1.00  0.00      1S   H  
ATOM   4612  HD1 LYS   288       4.717 -59.407  65.021  1.00  0.00      1S   H  
ATOM   4613  HD2 LYS   288       4.426 -60.320  66.553  1.00  0.00      1S   H  
ATOM   4614  HE1 LYS   288       2.311 -61.268  65.615  1.00  0.00      1S   H  
ATOM   4615  HE2 LYS   288       2.666 -60.487  64.015  1.00  0.00      1S   H  
ATOM   4616  HZ1 LYS   288       2.498 -58.349  65.040  1.00  0.00      1S   H  
ATOM   4617  HZ2 LYS   288       2.231 -59.057  66.562  1.00  0.00      1S   H  
ATOM   4618  HZ3 LYS   288       1.087 -59.258  65.328  1.00  0.00      1S   H  
ATOM   4619  N   SER   289       9.639 -63.006  65.063  1.00  1.00      1S   N  
ATOM   4620  CA  SER   289      11.064 -62.948  64.781  1.00  1.00      1S   C  
ATOM   4621  C   SER   289      11.291 -64.027  63.748  1.00  1.00      1S   C  
ATOM   4622  O   SER   289      10.383 -64.795  63.436  1.00  1.00      1S   O  
ATOM   4623  CB  SER   289      11.993 -63.123  66.029  1.00  1.00      1S   C  
ATOM   4624  OG  SER   289      12.104 -64.462  66.498  1.00  1.00      1S   O  
ATOM   4625  HN  SER   289       9.345 -63.740  65.672  1.00  0.00      1S   H  
ATOM   4626  HA  SER   289      11.310 -61.990  64.344  1.00  0.00      1S   H  
ATOM   4627  HB1 SER   289      11.617 -62.487  66.858  1.00  0.00      1S   H  
ATOM   4628  HB2 SER   289      13.019 -62.785  65.773  1.00  0.00      1S   H  
ATOM   4629  HG1 SER   289      11.203 -64.801  66.572  1.00  0.00      1S   H  
ATOM   4630  N   PHE   290      12.519 -64.158  63.207  1.00  1.00      1S   N  
ATOM   4631  CA  PHE   290      12.852 -65.324  62.414  1.00  1.00      1S   C  
ATOM   4632  C   PHE   290      12.921 -66.546  63.272  1.00  1.00      1S   C  
ATOM   4633  O   PHE   290      12.600 -67.639  62.810  1.00  1.00      1S   O  
ATOM   4634  CB  PHE   290      14.264 -65.259  61.800  1.00  1.00      1S   C  
ATOM   4635  CG  PHE   290      14.293 -64.182  60.788  1.00  1.00      1S   C  
ATOM   4636  CD1 PHE   290      14.645 -62.864  61.121  1.00  1.00      1S   C  
ATOM   4637  CD2 PHE   290      13.936 -64.495  59.476  1.00  1.00      1S   C  
ATOM   4638  CE1 PHE   290      14.682 -61.876  60.131  1.00  1.00      1S   C  
ATOM   4639  CE2 PHE   290      13.986 -63.517  58.492  1.00  1.00      1S   C  
ATOM   4640  CZ  PHE   290      14.371 -62.209  58.807  1.00  1.00      1S   C  
ATOM   4641  HN  PHE   290      13.249 -63.497  63.359  1.00  0.00      1S   H  
ATOM   4642  HA  PHE   290      12.100 -65.470  61.649  1.00  0.00      1S   H  
ATOM   4643  HB1 PHE   290      14.525 -66.215  61.292  1.00  0.00      1S   H  
ATOM   4644  HB2 PHE   290      15.040 -65.044  62.560  1.00  0.00      1S   H  
ATOM   4645  HD1 PHE   290      14.885 -62.611  62.143  1.00  0.00      1S   H  
ATOM   4646  HD2 PHE   290      13.663 -65.508  59.216  1.00  0.00      1S   H  
ATOM   4647  HE1 PHE   290      14.943 -60.861  60.387  1.00  0.00      1S   H  
ATOM   4648  HE2 PHE   290      13.684 -63.793  57.504  1.00  0.00      1S   H  
ATOM   4649  HZ  PHE   290      14.412 -61.451  58.044  1.00  0.00      1S   H  
ATOM   4650  N   GLU   291      13.420 -66.333  64.514  1.00  1.00      1S   N  
ATOM   4651  CA  GLU   291      14.309 -67.209  65.225  1.00  1.00      1S   C  
ATOM   4652  C   GLU   291      15.659 -67.250  64.523  1.00  1.00      1S   C  
ATOM   4653  O   GLU   291      15.832 -68.104  63.652  1.00  1.00      1S   O  
ATOM   4654  CB  GLU   291      13.726 -68.638  65.444  1.00  1.00      1S   C  
ATOM   4655  CG  GLU   291      14.661 -69.716  66.024  1.00  1.00      1S   C  
ATOM   4656  CD  GLU   291      15.112 -69.384  67.440  1.00  1.00      1S   C  
ATOM   4657  OE1 GLU   291      14.774 -70.182  68.353  1.00  1.00      1S   O  
ATOM   4658  OE2 GLU   291      15.811 -68.355  67.634  1.00  1.00      1S   O1-
ATOM   4659  HN  GLU   291      13.321 -65.433  64.933  1.00  0.00      1S   H  
ATOM   4660  HA  GLU   291      14.459 -66.754  66.193  1.00  0.00      1S   H  
ATOM   4661  HB1 GLU   291      13.402 -69.043  64.463  1.00  0.00      1S   H  
ATOM   4662  HB2 GLU   291      12.819 -68.557  66.081  1.00  0.00      1S   H  
ATOM   4663  HG1 GLU   291      15.545 -69.851  65.371  1.00  0.00      1S   H  
ATOM   4664  HG2 GLU   291      14.118 -70.686  66.032  1.00  0.00      1S   H  
ATOM   4665  N   PRO   292      16.680 -66.427  64.824  1.00  1.00      1S   N  
ATOM   4666  CA  PRO   292      18.055 -66.841  64.597  1.00  1.00      1S   C  
ATOM   4667  C   PRO   292      18.455 -67.878  65.624  1.00  1.00      1S   C  
ATOM   4668  O   PRO   292      19.144 -67.559  66.591  1.00  1.00      1S   O  
ATOM   4669  CB  PRO   292      18.893 -65.558  64.722  1.00  1.00      1S   C  
ATOM   4670  CG  PRO   292      17.900 -64.449  64.371  1.00  1.00      1S   C  
ATOM   4671  CD  PRO   292      16.594 -64.968  64.998  1.00  1.00      1S   C  
ATOM   4672  HA  PRO   292      18.161 -67.258  63.605  1.00  0.00      1S   H  
ATOM   4673  HB1 PRO   292      19.770 -65.578  64.043  1.00  0.00      1S   H  
ATOM   4674  HB2 PRO   292      19.243 -65.376  65.761  1.00  0.00      1S   H  
ATOM   4675  HG1 PRO   292      18.220 -63.465  64.766  1.00  0.00      1S   H  
ATOM   4676  HG2 PRO   292      17.796 -64.391  63.265  1.00  0.00      1S   H  
ATOM   4677  HD1 PRO   292      16.573 -64.734  66.084  1.00  0.00      1S   H  
ATOM   4678  HD2 PRO   292      15.708 -64.534  64.492  1.00  0.00      1S   H  
ATOM   4679  N   GLY   293      18.042 -69.144  65.410  1.00  1.00      1S   N  
ATOM   4680  CA  GLY   293      18.378 -70.253  66.272  1.00  1.00      1S   C  
ATOM   4681  C   GLY   293      19.509 -70.999  65.642  1.00  1.00      1S   C  
ATOM   4682  O   GLY   293      19.599 -72.216  65.773  1.00  1.00      1S   O  
ATOM   4683  HN  GLY   293      17.449 -69.356  64.636  1.00  0.00      1S   H  
ATOM   4684  HA1 GLY   293      17.515 -70.904  66.276  1.00  0.00      1S   H  
ATOM   4685  HA2 GLY   293      18.657 -69.905  67.256  1.00  0.00      1S   H  
ATOM   4686  N   SER   294      20.362 -70.255  64.886  1.00  1.00      1S   N  
ATOM   4687  CA  SER   294      21.228 -70.722  63.818  1.00  1.00      1S   C  
ATOM   4688  C   SER   294      20.409 -71.500  62.801  1.00  1.00      1S   C  
ATOM   4689  O   SER   294      19.248 -71.168  62.558  1.00  1.00      1S   O  
ATOM   4690  CB  SER   294      22.449 -71.520  64.334  1.00  1.00      1S   C  
ATOM   4691  OG  SER   294      23.477 -71.677  63.364  1.00  1.00      1S   O  
ATOM   4692  HN  SER   294      20.308 -69.263  64.961  1.00  0.00      1S   H  
ATOM   4693  HA  SER   294      21.585 -69.826  63.333  1.00  0.00      1S   H  
ATOM   4694  HB1 SER   294      22.121 -72.526  64.620  1.00  0.00      1S   H  
ATOM   4695  HB2 SER   294      22.875 -71.013  65.227  1.00  0.00      1S   H  
ATOM   4696  HG1 SER   294      24.133 -72.255  63.765  1.00  0.00      1S   H  
ATOM   4697  N   LEU   295      20.976 -72.582  62.216  1.00  1.00      1S   N  
ATOM   4698  CA  LEU   295      20.148 -73.635  61.698  1.00  1.00      1S   C  
ATOM   4699  C   LEU   295      20.655 -75.001  61.992  1.00  1.00      1S   C  
ATOM   4700  O   LEU   295      19.827 -75.811  62.323  1.00  1.00      1S   O  
ATOM   4701  CB  LEU   295      19.820 -73.602  60.204  1.00  1.00      1S   C  
ATOM   4702  CG  LEU   295      18.890 -74.761  59.755  1.00  1.00      1S   C  
ATOM   4703  CD1 LEU   295      17.486 -74.658  60.384  1.00  1.00      1S   C  
ATOM   4704  CD2 LEU   295      18.926 -74.841  58.237  1.00  1.00      1S   C  
ATOM   4705  HN  LEU   295      21.956 -72.753  62.279  1.00  0.00      1S   H  
ATOM   4706  HA  LEU   295      19.205 -73.584  62.228  1.00  0.00      1S   H  
ATOM   4707  HB1 LEU   295      20.761 -73.633  59.614  1.00  0.00      1S   H  
ATOM   4708  HB2 LEU   295      19.305 -72.642  59.975  1.00  0.00      1S   H  
ATOM   4709  HG  LEU   295      19.298 -75.749  60.065  1.00  0.00      1S   H  
ATOM   4710 HD11 LEU   295      17.077 -73.642  60.243  1.00  0.00      1S   H  
ATOM   4711 HD12 LEU   295      17.525 -74.809  61.480  1.00  0.00      1S   H  
ATOM   4712 HD13 LEU   295      16.797 -75.412  59.948  1.00  0.00      1S   H  
ATOM   4713 HD21 LEU   295      19.936 -75.177  57.938  1.00  0.00      1S   H  
ATOM   4714 HD22 LEU   295      18.804 -73.839  57.804  1.00  0.00      1S   H  
ATOM   4715 HD23 LEU   295      18.164 -75.543  57.841  1.00  0.00      1S   H  
ATOM   4716  N   GLU   296      21.931 -75.426  61.896  1.00  1.00      1S   N  
ATOM   4717  CA  GLU   296      22.182 -76.825  62.272  1.00  1.00      1S   C  
ATOM   4718  C   GLU   296      22.245 -77.000  63.788  1.00  1.00      1S   C  
ATOM   4719  O   GLU   296      22.408 -78.105  64.301  1.00  1.00      1S   O  
ATOM   4720  CB  GLU   296      23.398 -77.455  61.588  1.00  1.00      1S   C  
ATOM   4721  CG  GLU   296      24.712 -76.800  62.017  1.00  1.00      1S   C  
ATOM   4722  CD  GLU   296      25.901 -77.431  61.302  1.00  1.00      1S   C  
ATOM   4723  OE1 GLU   296      27.039 -76.973  61.586  1.00  1.00      1S   O  
ATOM   4724  OE2 GLU   296      25.703 -78.360  60.477  1.00  1.00      1S   O1-
ATOM   4725  HN  GLU   296      22.692 -74.883  61.551  1.00  0.00      1S   H  
ATOM   4726  HA  GLU   296      21.363 -77.440  61.918  1.00  0.00      1S   H  
ATOM   4727  HB1 GLU   296      23.267 -77.359  60.485  1.00  0.00      1S   H  
ATOM   4728  HB2 GLU   296      23.423 -78.545  61.820  1.00  0.00      1S   H  
ATOM   4729  HG1 GLU   296      24.855 -76.926  63.112  1.00  0.00      1S   H  
ATOM   4730  HG2 GLU   296      24.684 -75.715  61.781  1.00  0.00      1S   H  
ATOM   4731  N   ILE   297      21.992 -75.889  64.526  1.00  1.00      1S   N  
ATOM   4732  CA  ILE   297      21.518 -75.831  65.896  1.00  1.00      1S   C  
ATOM   4733  C   ILE   297      19.990 -76.006  65.862  1.00  1.00      1S   C  
ATOM   4734  O   ILE   297      19.274 -75.648  66.785  1.00  1.00      1S   O  
ATOM   4735  CB  ILE   297      21.927 -74.473  66.502  1.00  1.00      1S   C  
ATOM   4736  CG1 ILE   297      23.463 -74.258  66.467  1.00  1.00      1S   C  
ATOM   4737  CG2 ILE   297      21.422 -74.169  67.927  1.00  1.00      1S   C  
ATOM   4738  CD  ILE   297      24.256 -75.306  67.252  1.00  1.00      1S   C  
ATOM   4739  HN  ILE   297      21.983 -75.007  64.064  1.00  0.00      1S   H  
ATOM   4740  HA  ILE   297      21.949 -76.649  66.456  1.00  0.00      1S   H  
ATOM   4741  HB  ILE   297      21.453 -73.703  65.869  1.00  0.00      1S   H  
ATOM   4742 HG11 ILE   297      23.677 -73.258  66.909  1.00  0.00      1S   H  
ATOM   4743 HG12 ILE   297      23.824 -74.233  65.417  1.00  0.00      1S   H  
ATOM   4744 HG21 ILE   297      21.635 -75.022  68.585  1.00  0.00      1S   H  
ATOM   4745 HG22 ILE   297      20.336 -73.946  67.939  1.00  0.00      1S   H  
ATOM   4746 HG23 ILE   297      21.940 -73.278  68.340  1.00  0.00      1S   H  
ATOM   4747  HD1 ILE   297      24.125 -76.316  66.809  1.00  0.00      1S   H  
ATOM   4748  HD2 ILE   297      23.923 -75.332  68.309  1.00  0.00      1S   H  
ATOM   4749  HD3 ILE   297      25.339 -75.060  67.242  1.00  0.00      1S   H  
ATOM   4750  N   ALA   298      19.425 -76.607  64.784  1.00  1.00      1S   N  
ATOM   4751  CA  ALA   298      18.001 -76.711  64.482  1.00  1.00      1S   C  
ATOM   4752  C   ALA   298      17.419 -77.669  65.415  1.00  1.00      1S   C  
ATOM   4753  O   ALA   298      16.360 -77.438  65.971  1.00  1.00      1S   O  
ATOM   4754  CB  ALA   298      17.644 -77.331  63.105  1.00  1.00      1S   C  
ATOM   4755  HN  ALA   298      20.012 -76.921  64.041  1.00  0.00      1S   H  
ATOM   4756  HA  ALA   298      17.536 -75.745  64.618  1.00  0.00      1S   H  
ATOM   4757  HB1 ALA   298      18.356 -78.142  62.840  1.00  0.00      1S   H  
ATOM   4758  HB2 ALA   298      17.691 -76.569  62.313  1.00  0.00      1S   H  
ATOM   4759  HB3 ALA   298      16.609 -77.728  63.062  1.00  0.00      1S   H  
ATOM   4760  N   GLN   299      18.143 -78.777  65.611  1.00  1.00      1S   N  
ATOM   4761  CA  GLN   299      17.829 -79.799  66.554  1.00  1.00      1S   C  
ATOM   4762  C   GLN   299      17.759 -79.222  67.944  1.00  1.00      1S   C  
ATOM   4763  O   GLN   299      16.813 -79.485  68.674  1.00  1.00      1S   O  
ATOM   4764  CB  GLN   299      18.916 -80.874  66.465  1.00  1.00      1S   C  
ATOM   4765  CG  GLN   299      18.822 -81.653  65.146  1.00  1.00      1S   C  
ATOM   4766  CD  GLN   299      19.961 -82.669  65.104  1.00  1.00      1S   C  
ATOM   4767  NE2 GLN   299      19.668 -83.868  64.545  1.00  1.00      1S   N  
ATOM   4768  OE1 GLN   299      21.079 -82.412  65.556  1.00  1.00      1S   O  
ATOM   4769  HN  GLN   299      18.991 -78.917  65.106  1.00  0.00      1S   H  
ATOM   4770  HA  GLN   299      16.861 -80.210  66.301  1.00  0.00      1S   H  
ATOM   4771  HB1 GLN   299      18.834 -81.584  67.310  1.00  0.00      1S   H  
ATOM   4772  HB2 GLN   299      19.913 -80.385  66.541  1.00  0.00      1S   H  
ATOM   4773  HG1 GLN   299      18.915 -80.973  64.273  1.00  0.00      1S   H  
ATOM   4774  HG2 GLN   299      17.835 -82.162  65.092  1.00  0.00      1S   H  
ATOM   4775 HE21 GLN   299      20.344 -84.601  64.537  1.00  0.00      1S   H  
ATOM   4776 HE22 GLN   299      18.732 -84.052  64.240  1.00  0.00      1S   H  
ATOM   4777  N   ILE   300      18.713 -78.343  68.321  1.00  1.00      1S   N  
ATOM   4778  CA  ILE   300      18.688 -77.660  69.600  1.00  1.00      1S   C  
ATOM   4779  C   ILE   300      17.476 -76.752  69.701  1.00  1.00      1S   C  
ATOM   4780  O   ILE   300      16.813 -76.742  70.731  1.00  1.00      1S   O  
ATOM   4781  CB  ILE   300      19.963 -76.871  69.860  1.00  1.00      1S   C  
ATOM   4782  CG1 ILE   300      21.187 -77.820  69.925  1.00  1.00      1S   C  
ATOM   4783  CG2 ILE   300      19.835 -76.023  71.150  1.00  1.00      1S   C  
ATOM   4784  CD  ILE   300      22.543 -77.104  69.953  1.00  1.00      1S   C  
ATOM   4785  HN  ILE   300      19.459 -78.095  67.708  1.00  0.00      1S   H  
ATOM   4786  HA  ILE   300      18.596 -78.417  70.367  1.00  0.00      1S   H  
ATOM   4787  HB  ILE   300      20.103 -76.184  69.005  1.00  0.00      1S   H  
ATOM   4788 HG11 ILE   300      21.184 -78.507  69.051  1.00  0.00      1S   H  
ATOM   4789 HG12 ILE   300      21.093 -78.445  70.841  1.00  0.00      1S   H  
ATOM   4790 HG21 ILE   300      19.528 -76.666  72.002  1.00  0.00      1S   H  
ATOM   4791 HG22 ILE   300      19.087 -75.213  71.024  1.00  0.00      1S   H  
ATOM   4792 HG23 ILE   300      20.799 -75.539  71.405  1.00  0.00      1S   H  
ATOM   4793  HD1 ILE   300      22.431 -76.018  70.143  1.00  0.00      1S   H  
ATOM   4794  HD2 ILE   300      23.058 -77.236  68.978  1.00  0.00      1S   H  
ATOM   4795  HD3 ILE   300      23.192 -77.519  70.752  1.00  0.00      1S   H  
ATOM   4796  N   SER   301      17.129 -75.999  68.627  1.00  1.00      1S   N  
ATOM   4797  CA  SER   301      15.974 -75.121  68.581  1.00  1.00      1S   C  
ATOM   4798  C   SER   301      14.691 -75.894  68.770  1.00  1.00      1S   C  
ATOM   4799  O   SER   301      13.844 -75.500  69.563  1.00  1.00      1S   O  
ATOM   4800  CB  SER   301      15.858 -74.332  67.254  1.00  1.00      1S   C  
ATOM   4801  OG  SER   301      16.980 -73.480  67.075  1.00  1.00      1S   O  
ATOM   4802  HN  SER   301      17.689 -76.004  67.799  1.00  0.00      1S   H  
ATOM   4803  HA  SER   301      16.065 -74.422  69.401  1.00  0.00      1S   H  
ATOM   4804  HB1 SER   301      14.942 -73.703  67.249  1.00  0.00      1S   H  
ATOM   4805  HB2 SER   301      15.812 -75.028  66.391  1.00  0.00      1S   H  
ATOM   4806  HG1 SER   301      16.733 -72.626  67.442  1.00  0.00      1S   H  
ATOM   4807  N   GLN   302      14.548 -77.044  68.071  1.00  1.00      1S   N  
ATOM   4808  CA  GLN   302      13.409 -77.930  68.132  1.00  1.00      1S   C  
ATOM   4809  C   GLN   302      13.277 -78.548  69.499  1.00  1.00      1S   C  
ATOM   4810  O   GLN   302      12.177 -78.631  70.033  1.00  1.00      1S   O  
ATOM   4811  CB  GLN   302      13.513 -79.063  67.085  1.00  1.00      1S   C  
ATOM   4812  CG  GLN   302      13.407 -78.544  65.639  1.00  1.00      1S   C  
ATOM   4813  CD  GLN   302      13.691 -79.687  64.659  1.00  1.00      1S   C  
ATOM   4814  NE2 GLN   302      14.490 -79.390  63.592  1.00  1.00      1S   N  
ATOM   4815  OE1 GLN   302      13.203 -80.808  64.838  1.00  1.00      1S   O  
ATOM   4816  HN  GLN   302      15.268 -77.334  67.440  1.00  0.00      1S   H  
ATOM   4817  HA  GLN   302      12.521 -77.346  67.939  1.00  0.00      1S   H  
ATOM   4818  HB1 GLN   302      12.690 -79.797  67.246  1.00  0.00      1S   H  
ATOM   4819  HB2 GLN   302      14.480 -79.596  67.223  1.00  0.00      1S   H  
ATOM   4820  HG1 GLN   302      14.117 -77.712  65.469  1.00  0.00      1S   H  
ATOM   4821  HG2 GLN   302      12.386 -78.150  65.455  1.00  0.00      1S   H  
ATOM   4822 HE21 GLN   302      14.650 -80.086  62.894  1.00  0.00      1S   H  
ATOM   4823 HE22 GLN   302      14.869 -78.471  63.493  1.00  0.00      1S   H  
ATOM   4824  N   TYR   303      14.409 -78.956  70.116  1.00  1.00      1S   N  
ATOM   4825  CA  TYR   303      14.470 -79.490  71.457  1.00  1.00      1S   C  
ATOM   4826  C   TYR   303      14.018 -78.476  72.470  1.00  1.00      1S   C  
ATOM   4827  O   TYR   303      13.196 -78.798  73.318  1.00  1.00      1S   O  
ATOM   4828  CB  TYR   303      15.906 -79.944  71.831  1.00  1.00      1S   C  
ATOM   4829  CG  TYR   303      15.995 -80.516  73.227  1.00  1.00      1S   C  
ATOM   4830  CD1 TYR   303      15.283 -81.676  73.502  1.00  1.00      1S   C  
ATOM   4831  CD2 TYR   303      16.684 -79.896  74.282  1.00  1.00      1S   C  
ATOM   4832  CE1 TYR   303      15.409 -82.357  74.714  1.00  1.00      1S   C  
ATOM   4833  CE2 TYR   303      16.730 -80.504  75.548  1.00  1.00      1S   C  
ATOM   4834  CZ  TYR   303      16.133 -81.760  75.749  1.00  1.00      1S   C  
ATOM   4835  OH  TYR   303      16.192 -82.397  77.006  1.00  1.00      1S   O  
ATOM   4836  HN  TYR   303      15.288 -78.905  69.643  1.00  0.00      1S   H  
ATOM   4837  HA  TYR   303      13.792 -80.332  71.494  1.00  0.00      1S   H  
ATOM   4838  HB1 TYR   303      16.630 -79.109  71.734  1.00  0.00      1S   H  
ATOM   4839  HB2 TYR   303      16.212 -80.747  71.126  1.00  0.00      1S   H  
ATOM   4840  HD1 TYR   303      14.598 -81.993  72.748  1.00  0.00      1S   H  
ATOM   4841  HD2 TYR   303      17.155 -78.937  74.124  1.00  0.00      1S   H  
ATOM   4842  HE1 TYR   303      14.912 -83.305  74.859  1.00  0.00      1S   H  
ATOM   4843  HE2 TYR   303      17.231 -80.003  76.362  1.00  0.00      1S   H  
ATOM   4844  HH  TYR   303      16.624 -81.801  77.620  1.00  0.00      1S   H  
ATOM   4845  N   CYS   304      14.541 -77.231  72.402  1.00  1.00      1S   N  
ATOM   4846  CA  CYS   304      14.215 -76.159  73.319  1.00  1.00      1S   C  
ATOM   4847  C   CYS   304      12.755 -75.814  73.228  1.00  1.00      1S   C  
ATOM   4848  O   CYS   304      12.106 -75.571  74.245  1.00  1.00      1S   O  
ATOM   4849  CB  CYS   304      15.008 -74.860  73.037  1.00  1.00      1S   C  
ATOM   4850  SG  CYS   304      16.779 -75.026  73.414  1.00  1.00      1S   S  
ATOM   4851  HN  CYS   304      15.212 -77.004  71.697  1.00  0.00      1S   H  
ATOM   4852  HA  CYS   304      14.418 -76.507  74.323  1.00  0.00      1S   H  
ATOM   4853  HB1 CYS   304      14.592 -74.038  73.661  1.00  0.00      1S   H  
ATOM   4854  HB2 CYS   304      14.870 -74.572  71.971  1.00  0.00      1S   H  
ATOM   4855  HG1 CYS   304      17.064 -75.731  72.328  1.00  0.00      1S   H  
ATOM   4856  N   ASN   305      12.200 -75.835  71.993  1.00  1.00      1S   N  
ATOM   4857  CA  ASN   305      10.796 -75.622  71.739  1.00  1.00      1S   C  
ATOM   4858  C   ASN   305      10.005 -76.702  72.425  1.00  1.00      1S   C  
ATOM   4859  O   ASN   305       9.153 -76.382  73.240  1.00  1.00      1S   O  
ATOM   4860  CB  ASN   305      10.436 -75.569  70.231  1.00  1.00      1S   C  
ATOM   4861  CG  ASN   305      11.044 -74.309  69.597  1.00  1.00      1S   C  
ATOM   4862  ND2 ASN   305      11.224 -74.342  68.244  1.00  1.00      1S   N  
ATOM   4863  OD1 ASN   305      11.343 -73.326  70.283  1.00  1.00      1S   O  
ATOM   4864  HN  ASN   305      12.760 -76.013  71.184  1.00  0.00      1S   H  
ATOM   4865  HA  ASN   305      10.519 -74.688  72.209  1.00  0.00      1S   H  
ATOM   4866  HB1 ASN   305       9.334 -75.519  70.103  1.00  0.00      1S   H  
ATOM   4867  HB2 ASN   305      10.817 -76.473  69.714  1.00  0.00      1S   H  
ATOM   4868 HD21 ASN   305      11.631 -73.552  67.788  1.00  0.00      1S   H  
ATOM   4869 HD22 ASN   305      10.967 -75.153  67.721  1.00  0.00      1S   H  
ATOM   4870  N   LEU   306      10.319 -77.998  72.187  1.00  1.00      1S   N  
ATOM   4871  CA  LEU   306       9.639 -79.121  72.801  1.00  1.00      1S   C  
ATOM   4872  C   LEU   306       9.713 -79.119  74.302  1.00  1.00      1S   C  
ATOM   4873  O   LEU   306       8.725 -79.437  74.948  1.00  1.00      1S   O  
ATOM   4874  CB  LEU   306      10.175 -80.482  72.313  1.00  1.00      1S   C  
ATOM   4875  CG  LEU   306       9.815 -80.785  70.845  1.00  1.00      1S   C  
ATOM   4876  CD1 LEU   306      10.574 -82.028  70.362  1.00  1.00      1S   C  
ATOM   4877  CD2 LEU   306       8.298 -80.943  70.634  1.00  1.00      1S   C  
ATOM   4878  HN  LEU   306      11.053 -78.240  71.553  1.00  0.00      1S   H  
ATOM   4879  HA  LEU   306       8.594 -79.034  72.548  1.00  0.00      1S   H  
ATOM   4880  HB1 LEU   306       9.760 -81.308  72.935  1.00  0.00      1S   H  
ATOM   4881  HB2 LEU   306      11.282 -80.497  72.429  1.00  0.00      1S   H  
ATOM   4882  HG  LEU   306      10.149 -79.930  70.216  1.00  0.00      1S   H  
ATOM   4883 HD11 LEU   306      10.264 -82.924  70.940  1.00  0.00      1S   H  
ATOM   4884 HD12 LEU   306      11.661 -81.868  70.513  1.00  0.00      1S   H  
ATOM   4885 HD13 LEU   306      10.382 -82.209  69.284  1.00  0.00      1S   H  
ATOM   4886 HD21 LEU   306       7.773 -79.982  70.814  1.00  0.00      1S   H  
ATOM   4887 HD22 LEU   306       7.892 -81.708  71.329  1.00  0.00      1S   H  
ATOM   4888 HD23 LEU   306       8.089 -81.261  69.591  1.00  0.00      1S   H  
ATOM   4889  N   VAL   307      10.857 -78.718  74.898  1.00  1.00      1S   N  
ATOM   4890  CA  VAL   307      11.026 -78.581  76.331  1.00  1.00      1S   C  
ATOM   4891  C   VAL   307      10.071 -77.532  76.863  1.00  1.00      1S   C  
ATOM   4892  O   VAL   307       9.452 -77.743  77.898  1.00  1.00      1S   O  
ATOM   4893  CB  VAL   307      12.466 -78.254  76.719  1.00  1.00      1S   C  
ATOM   4894  CG1 VAL   307      12.586 -77.913  78.220  1.00  1.00      1S   C  
ATOM   4895  CG2 VAL   307      13.366 -79.466  76.399  1.00  1.00      1S   C  
ATOM   4896  HN  VAL   307      11.662 -78.490  74.349  1.00  0.00      1S   H  
ATOM   4897  HA  VAL   307      10.757 -79.526  76.782  1.00  0.00      1S   H  
ATOM   4898  HB  VAL   307      12.816 -77.382  76.121  1.00  0.00      1S   H  
ATOM   4899 HG11 VAL   307      12.120 -78.715  78.832  1.00  0.00      1S   H  
ATOM   4900 HG12 VAL   307      12.091 -76.948  78.456  1.00  0.00      1S   H  
ATOM   4901 HG13 VAL   307      13.655 -77.829  78.506  1.00  0.00      1S   H  
ATOM   4902 HG21 VAL   307      13.132 -79.916  75.416  1.00  0.00      1S   H  
ATOM   4903 HG22 VAL   307      13.240 -80.253  77.171  1.00  0.00      1S   H  
ATOM   4904 HG23 VAL   307      14.429 -79.146  76.395  1.00  0.00      1S   H  
ATOM   4905  N   SER   308       9.881 -76.402  76.141  1.00  1.00      1S   N  
ATOM   4906  CA  SER   308       8.943 -75.353  76.503  1.00  1.00      1S   C  
ATOM   4907  C   SER   308       7.504 -75.838  76.487  1.00  1.00      1S   C  
ATOM   4908  O   SER   308       6.743 -75.521  77.400  1.00  1.00      1S   O  
ATOM   4909  CB  SER   308       9.050 -74.107  75.590  1.00  1.00      1S   C  
ATOM   4910  OG  SER   308      10.348 -73.532  75.677  1.00  1.00      1S   O  
ATOM   4911  HN  SER   308      10.390 -76.252  75.295  1.00  0.00      1S   H  
ATOM   4912  HA  SER   308       9.176 -75.052  77.516  1.00  0.00      1S   H  
ATOM   4913  HB1 SER   308       8.312 -73.338  75.904  1.00  0.00      1S   H  
ATOM   4914  HB2 SER   308       8.849 -74.371  74.532  1.00  0.00      1S   H  
ATOM   4915  HG1 SER   308      10.936 -74.102  75.171  1.00  0.00      1S   H  
ATOM   4916  N   PHE   309       7.109 -76.654  75.470  1.00  1.00      1S   N  
ATOM   4917  CA  PHE   309       5.793 -77.275  75.372  1.00  1.00      1S   C  
ATOM   4918  C   PHE   309       5.581 -78.289  76.481  1.00  1.00      1S   C  
ATOM   4919  O   PHE   309       4.484 -78.409  77.019  1.00  1.00      1S   O  
ATOM   4920  CB  PHE   309       5.551 -78.016  74.021  1.00  1.00      1S   C  
ATOM   4921  CG  PHE   309       5.182 -77.062  72.909  1.00  1.00      1S   C  
ATOM   4922  CD1 PHE   309       6.175 -76.456  72.130  1.00  1.00      1S   C  
ATOM   4923  CD2 PHE   309       3.838 -76.795  72.590  1.00  1.00      1S   C  
ATOM   4924  CE1 PHE   309       5.865 -75.547  71.116  1.00  1.00      1S   C  
ATOM   4925  CE2 PHE   309       3.511 -75.920  71.542  1.00  1.00      1S   C  
ATOM   4926  CZ  PHE   309       4.526 -75.277  70.821  1.00  1.00      1S   C  
ATOM   4927  HN  PHE   309       7.744 -76.877  74.732  1.00  0.00      1S   H  
ATOM   4928  HA  PHE   309       5.050 -76.499  75.502  1.00  0.00      1S   H  
ATOM   4929  HB1 PHE   309       4.710 -78.738  74.113  1.00  0.00      1S   H  
ATOM   4930  HB2 PHE   309       6.461 -78.580  73.725  1.00  0.00      1S   H  
ATOM   4931  HD1 PHE   309       7.190 -76.727  72.294  1.00  0.00      1S   H  
ATOM   4932  HD2 PHE   309       3.049 -77.279  73.147  1.00  0.00      1S   H  
ATOM   4933  HE1 PHE   309       6.657 -75.071  70.554  1.00  0.00      1S   H  
ATOM   4934  HE2 PHE   309       2.477 -75.731  71.299  1.00  0.00      1S   H  
ATOM   4935  HZ  PHE   309       4.278 -74.589  70.026  1.00  0.00      1S   H  
ATOM   4936  N   VAL   310       6.635 -79.042  76.863  1.00  1.00      1S   N  
ATOM   4937  CA  VAL   310       6.594 -80.019  77.930  1.00  1.00      1S   C  
ATOM   4938  C   VAL   310       6.447 -79.343  79.280  1.00  1.00      1S   C
[truncated: 81,093 more chars]
