# Supplementary material for: Locating ligand binding sites in G-protein coupled receptors using combined information from docking and sequence conservation
Source: PeerJ. 2021 Sep 24;9:e12219. doi: 10.7717/peerj.12219 (PMC8475542; doi:10.7717/peerj.12219)
Supplement: Supplemental Information 1 [file peerj-09-12219-s001.zip › Homology models/model_H1.pdb]

ATOM      1  N   THR     1      14.739 -16.151  -3.968  1.00  1.00      1S   N  
ATOM      2  CA  THR     1      15.458 -17.308  -3.357  1.00  1.00      1S   C  
ATOM      3  C   THR     1      16.623 -17.737  -4.211  1.00  1.00      1S   C  
ATOM      4  O   THR     1      16.893 -17.153  -5.260  1.00  1.00      1S   O  
ATOM      5  CB  THR     1      14.511 -18.492  -3.104  1.00  1.00      1S   C  
ATOM      6  CG2 THR     1      13.354 -18.054  -2.185  1.00  1.00      1S   C  
ATOM      7  OG1 THR     1      13.956 -19.016  -4.310  1.00  1.00      1S   O  
ATOM      8  HA  THR     1      15.858 -16.957  -2.417  1.00  0.00      1S   H  
ATOM      9  HB  THR     1      15.061 -19.312  -2.590  1.00  0.00      1S   H  
ATOM     10  HG1 THR     1      13.394 -19.751  -4.050  1.00  0.00      1S   H  
ATOM     11 HG21 THR     1      12.669 -17.354  -2.708  1.00  0.00      1S   H  
ATOM     12 HG22 THR     1      13.748 -17.558  -1.273  1.00  0.00      1S   H  
ATOM     13 HG23 THR     1      12.764 -18.942  -1.870  1.00  0.00      1S   H  
ATOM     14  HT1 THR     1      15.427 -15.512  -4.416  1.00  0.00      1S   H  
ATOM     15  HT2 THR     1      14.202 -15.641  -3.238  1.00  0.00      1S   H  
ATOM     16  HT3 THR     1      14.083 -16.513  -4.691  1.00  0.00      1S   H  
ATOM     17  N   THR     2      17.334 -18.804  -3.771  1.00  1.00      1S   N  
ATOM     18  CA  THR     2      18.409 -19.434  -4.507  1.00  1.00      1S   C  
ATOM     19  C   THR     2      17.851 -20.114  -5.728  1.00  1.00      1S   C  
ATOM     20  O   THR     2      18.440 -20.008  -6.789  1.00  1.00      1S   O  
ATOM     21  CB  THR     2      19.191 -20.436  -3.670  1.00  1.00      1S   C  
ATOM     22  CG2 THR     2      20.323 -21.097  -4.488  1.00  1.00      1S   C  
ATOM     23  OG1 THR     2      19.774 -19.765  -2.561  1.00  1.00      1S   O  
ATOM     24  HN  THR     2      17.144 -19.221  -2.886  1.00  0.00      1S   H  
ATOM     25  HA  THR     2      19.083 -18.655  -4.842  1.00  0.00      1S   H  
ATOM     26  HB  THR     2      18.511 -21.225  -3.278  1.00  0.00      1S   H  
ATOM     27  HG1 THR     2      20.257 -20.433  -2.069  1.00  0.00      1S   H  
ATOM     28 HG21 THR     2      20.962 -20.324  -4.965  1.00  0.00      1S   H  
ATOM     29 HG22 THR     2      19.909 -21.753  -5.282  1.00  0.00      1S   H  
ATOM     30 HG23 THR     2      20.960 -21.726  -3.831  1.00  0.00      1S   H  
ATOM     31  N   MET     3      16.677 -20.785  -5.630  1.00  1.00      1S   N  
ATOM     32  CA  MET     3      15.994 -21.420  -6.746  1.00  1.00      1S   C  
ATOM     33  C   MET     3      15.557 -20.409  -7.776  1.00  1.00      1S   C  
ATOM     34  O   MET     3      15.601 -20.665  -8.977  1.00  1.00      1S   O  
ATOM     35  CB  MET     3      14.729 -22.176  -6.284  1.00  1.00      1S   C  
ATOM     36  CG  MET     3      15.057 -23.404  -5.420  1.00  1.00      1S   C  
ATOM     37  SD  MET     3      13.599 -24.216  -4.692  1.00  1.00      1S   S  
ATOM     38  CE  MET     3      12.891 -24.882  -6.228  1.00  1.00      1S   C  
ATOM     39  HN  MET     3      16.208 -20.859  -4.755  1.00  0.00      1S   H  
ATOM     40  HA  MET     3      16.679 -22.112  -7.217  1.00  0.00      1S   H  
ATOM     41  HB1 MET     3      14.152 -22.517  -7.173  1.00  0.00      1S   H  
ATOM     42  HB2 MET     3      14.084 -21.482  -5.702  1.00  0.00      1S   H  
ATOM     43  HG1 MET     3      15.736 -23.086  -4.599  1.00  0.00      1S   H  
ATOM     44  HG2 MET     3      15.621 -24.130  -6.046  1.00  0.00      1S   H  
ATOM     45  HE1 MET     3      13.648 -25.464  -6.795  1.00  0.00      1S   H  
ATOM     46  HE2 MET     3      12.514 -24.070  -6.886  1.00  0.00      1S   H  
ATOM     47  HE3 MET     3      12.039 -25.559  -6.005  1.00  0.00      1S   H  
ATOM     48  N   ALA     4      15.152 -19.211  -7.306  1.00  1.00      1S   N  
ATOM     49  CA  ALA     4      14.741 -18.117  -8.143  1.00  1.00      1S   C  
ATOM     50  C   ALA     4      15.893 -17.564  -8.951  1.00  1.00      1S   C  
ATOM     51  O   ALA     4      15.678 -17.113 -10.069  1.00  1.00      1S   O  
ATOM     52  CB  ALA     4      14.122 -16.987  -7.305  1.00  1.00      1S   C  
ATOM     53  HN  ALA     4      15.116 -19.037  -6.325  1.00  0.00      1S   H  
ATOM     54  HA  ALA     4      13.991 -18.492  -8.827  1.00  0.00      1S   H  
ATOM     55  HB1 ALA     4      14.887 -16.515  -6.656  1.00  0.00      1S   H  
ATOM     56  HB2 ALA     4      13.316 -17.399  -6.659  1.00  0.00      1S   H  
ATOM     57  HB3 ALA     4      13.679 -16.206  -7.958  1.00  0.00      1S   H  
ATOM     58  N   SER     5      17.143 -17.615  -8.415  1.00  1.00      1S   N  
ATOM     59  CA  SER     5      18.363 -17.196  -9.091  1.00  1.00      1S   C  
ATOM     60  C   SER     5      18.665 -18.048 -10.328  1.00  1.00      1S   C  
ATOM     61  O   SER     5      18.697 -17.438 -11.395  1.00  1.00      1S   O  
ATOM     62  CB  SER     5      19.581 -17.084  -8.142  1.00  1.00      1S   C  
ATOM     63  OG  SER     5      19.354 -16.117  -7.126  1.00  1.00      1S   O  
ATOM     64  HN  SER     5      17.276 -17.943  -7.482  1.00  0.00      1S   H  
ATOM     65  HA  SER     5      18.170 -16.197  -9.458  1.00  0.00      1S   H  
ATOM     66  HB1 SER     5      20.496 -16.806  -8.707  1.00  0.00      1S   H  
ATOM     67  HB2 SER     5      19.761 -18.040  -7.619  1.00  0.00      1S   H  
ATOM     68  HG1 SER     5      19.707 -15.287  -7.457  1.00  0.00      1S   H  
ATOM     69  N   PRO     6      18.814 -19.392 -10.343  1.00  1.00      1S   N  
ATOM     70  CA  PRO     6      18.669 -20.215 -11.525  1.00  1.00      1S   C  
ATOM     71  C   PRO     6      17.541 -19.928 -12.465  1.00  1.00      1S   C  
ATOM     72  O   PRO     6      17.818 -19.858 -13.654  1.00  1.00      1S   O  
ATOM     73  CB  PRO     6      18.559 -21.645 -10.946  1.00  1.00      1S   C  
ATOM     74  CG  PRO     6      19.015 -21.511  -9.484  1.00  1.00      1S   C  
ATOM     75  CD  PRO     6      19.721 -20.163  -9.490  1.00  1.00      1S   C  
ATOM     76  HA  PRO     6      19.574 -20.078 -12.100  1.00  0.00      1S   H  
ATOM     77  HB1 PRO     6      19.218 -22.339 -11.505  1.00  0.00      1S   H  
ATOM     78  HB2 PRO     6      17.517 -22.034 -10.960  1.00  0.00      1S   H  
ATOM     79  HG1 PRO     6      18.111 -21.419  -8.842  1.00  0.00      1S   H  
ATOM     80  HG2 PRO     6      19.633 -22.354  -9.128  1.00  0.00      1S   H  
ATOM     81  HD1 PRO     6      19.912 -19.742  -8.496  1.00  0.00      1S   H  
ATOM     82  HD2 PRO     6      20.693 -20.269 -10.025  1.00  0.00      1S   H  
ATOM     83  N   GLN     7      16.289 -19.758 -11.993  1.00  1.00      1S   N  
ATOM     84  CA  GLN     7      15.156 -19.583 -12.876  1.00  1.00      1S   C  
ATOM     85  C   GLN     7      15.167 -18.250 -13.559  1.00  1.00      1S   C  
ATOM     86  O   GLN     7      14.724 -18.143 -14.700  1.00  1.00      1S   O  
ATOM     87  CB  GLN     7      13.823 -19.749 -12.134  1.00  1.00      1S   C  
ATOM     88  CG  GLN     7      13.631 -21.210 -11.704  1.00  1.00      1S   C  
ATOM     89  CD  GLN     7      12.317 -21.343 -10.938  1.00  1.00      1S   C  
ATOM     90  NE2 GLN     7      11.401 -22.208 -11.465  1.00  1.00      1S   N  
ATOM     91  OE1 GLN     7      12.118 -20.697  -9.904  1.00  1.00      1S   O  
ATOM     92  HN  GLN     7      16.085 -19.808 -11.017  1.00  0.00      1S   H  
ATOM     93  HA  GLN     7      15.214 -20.340 -13.647  1.00  0.00      1S   H  
ATOM     94  HB1 GLN     7      12.978 -19.463 -12.801  1.00  0.00      1S   H  
ATOM     95  HB2 GLN     7      13.810 -19.078 -11.246  1.00  0.00      1S   H  
ATOM     96  HG1 GLN     7      14.463 -21.534 -11.045  1.00  0.00      1S   H  
ATOM     97  HG2 GLN     7      13.631 -21.858 -12.606  1.00  0.00      1S   H  
ATOM     98 HE21 GLN     7      10.527 -22.338 -11.002  1.00  0.00      1S   H  
ATOM     99 HE22 GLN     7      11.613 -22.705 -12.306  1.00  0.00      1S   H  
ATOM    100  N   LEU     8      15.732 -17.214 -12.895  1.00  1.00      1S   N  
ATOM    101  CA  LEU     8      15.964 -15.911 -13.466  1.00  1.00      1S   C  
ATOM    102  C   LEU     8      16.805 -16.043 -14.701  1.00  1.00      1S   C  
ATOM    103  O   LEU     8      16.446 -15.526 -15.753  1.00  1.00      1S   O  
ATOM    104  CB  LEU     8      16.575 -14.907 -12.442  1.00  1.00      1S   C  
ATOM    105  CG  LEU     8      16.770 -13.449 -12.937  1.00  1.00      1S   C  
ATOM    106  CD1 LEU     8      16.931 -12.438 -11.788  1.00  1.00      1S   C  
ATOM    107  CD2 LEU     8      17.930 -13.262 -13.930  1.00  1.00      1S   C  
ATOM    108  HN  LEU     8      16.037 -17.323 -11.950  1.00  0.00      1S   H  
ATOM    109  HA  LEU     8      15.009 -15.554 -13.787  1.00  0.00      1S   H  
ATOM    110  HB1 LEU     8      17.542 -15.291 -12.060  1.00  0.00      1S   H  
ATOM    111  HB2 LEU     8      15.873 -14.870 -11.578  1.00  0.00      1S   H  
ATOM    112  HG  LEU     8      15.834 -13.173 -13.458  1.00  0.00      1S   H  
ATOM    113 HD11 LEU     8      17.866 -12.634 -11.224  1.00  0.00      1S   H  
ATOM    114 HD12 LEU     8      16.066 -12.482 -11.095  1.00  0.00      1S   H  
ATOM    115 HD13 LEU     8      16.986 -11.412 -12.213  1.00  0.00      1S   H  
ATOM    116 HD21 LEU     8      17.628 -13.593 -14.937  1.00  0.00      1S   H  
ATOM    117 HD22 LEU     8      18.811 -13.859 -13.620  1.00  0.00      1S   H  
ATOM    118 HD23 LEU     8      18.218 -12.193 -14.005  1.00  0.00      1S   H  
ATOM    119  N   MET     9      17.923 -16.780 -14.605  1.00  1.00      1S   N  
ATOM    120  CA  MET     9      18.902 -16.923 -15.654  1.00  1.00      1S   C  
ATOM    121  C   MET     9      18.345 -17.527 -16.951  1.00  1.00      1S   C  
ATOM    122  O   MET     9      18.358 -16.789 -17.936  1.00  1.00      1S   O  
ATOM    123  CB  MET     9      20.141 -17.645 -15.093  1.00  1.00      1S   C  
ATOM    124  CG  MET     9      20.858 -16.856 -13.984  1.00  1.00      1S   C  
ATOM    125  SD  MET     9      21.609 -15.295 -14.527  1.00  1.00      1S   S  
ATOM    126  CE  MET     9      22.856 -16.059 -15.604  1.00  1.00      1S   C  
ATOM    127  HN  MET     9      18.153 -17.233 -13.746  1.00  0.00      1S   H  
ATOM    128  HA  MET     9      19.209 -15.918 -15.911  1.00  0.00      1S   H  
ATOM    129  HB1 MET     9      20.846 -17.893 -15.913  1.00  0.00      1S   H  
ATOM    130  HB2 MET     9      19.819 -18.595 -14.616  1.00  0.00      1S   H  
ATOM    131  HG1 MET     9      21.639 -17.518 -13.548  1.00  0.00      1S   H  
ATOM    132  HG2 MET     9      20.133 -16.645 -13.172  1.00  0.00      1S   H  
ATOM    133  HE1 MET     9      22.389 -16.516 -16.502  1.00  0.00      1S   H  
ATOM    134  HE2 MET     9      23.414 -16.853 -15.063  1.00  0.00      1S   H  
ATOM    135  HE3 MET     9      23.588 -15.302 -15.955  1.00  0.00      1S   H  
ATOM    136  N   PRO    10      17.796 -18.750 -17.061  1.00  1.00      1S   N  
ATOM    137  CA  PRO    10      16.952 -19.151 -18.172  1.00  1.00      1S   C  
ATOM    138  C   PRO    10      15.803 -18.296 -18.611  1.00  1.00      1S   C  
ATOM    139  O   PRO    10      15.545 -18.301 -19.811  1.00  1.00      1S   O  
ATOM    140  CB  PRO    10      16.433 -20.536 -17.730  1.00  1.00      1S   C  
ATOM    141  CG  PRO    10      17.360 -20.955 -16.580  1.00  1.00      1S   C  
ATOM    142  CD  PRO    10      18.516 -19.981 -16.721  1.00  1.00      1S   C  
ATOM    143  HA  PRO    10      17.608 -19.213 -19.029  1.00  0.00      1S   H  
ATOM    144  HB1 PRO    10      16.488 -21.256 -18.571  1.00  0.00      1S   H  
ATOM    145  HB2 PRO    10      15.391 -20.495 -17.343  1.00  0.00      1S   H  
ATOM    146  HG1 PRO    10      16.836 -20.737 -15.623  1.00  0.00      1S   H  
ATOM    147  HG2 PRO    10      17.657 -22.019 -16.604  1.00  0.00      1S   H  
ATOM    148  HD1 PRO    10      19.152 -19.937 -15.824  1.00  0.00      1S   H  
ATOM    149  HD2 PRO    10      19.134 -20.270 -17.603  1.00  0.00      1S   H  
ATOM    150  N   LEU    11      15.093 -17.553 -17.733  1.00  1.00      1S   N  
ATOM    151  CA  LEU    11      14.032 -16.692 -18.204  1.00  1.00      1S   C  
ATOM    152  C   LEU    11      14.625 -15.549 -18.980  1.00  1.00      1S   C  
ATOM    153  O   LEU    11      14.101 -15.226 -20.031  1.00  1.00      1S   O  
ATOM    154  CB  LEU    11      13.099 -16.168 -17.093  1.00  1.00      1S   C  
ATOM    155  CG  LEU    11      12.152 -17.242 -16.508  1.00  1.00      1S   C  
ATOM    156  CD1 LEU    11      11.443 -16.729 -15.242  1.00  1.00      1S   C  
ATOM    157  CD2 LEU    11      11.120 -17.745 -17.533  1.00  1.00      1S   C  
ATOM    158  HN  LEU    11      15.263 -17.563 -16.749  1.00  0.00      1S   H  
ATOM    159  HA  LEU    11      13.431 -17.254 -18.905  1.00  0.00      1S   H  
ATOM    160  HB1 LEU    11      12.464 -15.342 -17.487  1.00  0.00      1S   H  
ATOM    161  HB2 LEU    11      13.726 -15.763 -16.273  1.00  0.00      1S   H  
ATOM    162  HG  LEU    11      12.766 -18.121 -16.205  1.00  0.00      1S   H  
ATOM    163 HD11 LEU    11      11.031 -15.712 -15.414  1.00  0.00      1S   H  
ATOM    164 HD12 LEU    11      12.159 -16.692 -14.396  1.00  0.00      1S   H  
ATOM    165 HD13 LEU    11      10.612 -17.406 -14.955  1.00  0.00      1S   H  
ATOM    166 HD21 LEU    11      11.619 -18.288 -18.362  1.00  0.00      1S   H  
ATOM    167 HD22 LEU    11      10.544 -16.894 -17.953  1.00  0.00      1S   H  
ATOM    168 HD23 LEU    11      10.412 -18.445 -17.041  1.00  0.00      1S   H  
ATOM    169  N   VAL    12      15.770 -14.970 -18.548  1.00  1.00      1S   N  
ATOM    170  CA  VAL    12      16.478 -13.927 -19.277  1.00  1.00      1S   C  
ATOM    171  C   VAL    12      16.916 -14.382 -20.649  1.00  1.00      1S   C  
ATOM    172  O   VAL    12      16.767 -13.632 -21.610  1.00  1.00      1S   O  
ATOM    173  CB  VAL    12      17.679 -13.381 -18.510  1.00  1.00      1S   C  
ATOM    174  CG1 VAL    12      18.566 -12.447 -19.358  1.00  1.00      1S   C  
ATOM    175  CG2 VAL    12      17.133 -12.593 -17.318  1.00  1.00      1S   C  
ATOM    176  HN  VAL    12      16.194 -15.261 -17.690  1.00  0.00      1S   H  
ATOM    177  HA  VAL    12      15.777 -13.117 -19.424  1.00  0.00      1S   H  
ATOM    178  HB  VAL    12      18.303 -14.221 -18.134  1.00  0.00      1S   H  
ATOM    179 HG11 VAL    12      17.946 -11.668 -19.850  1.00  0.00      1S   H  
ATOM    180 HG12 VAL    12      19.123 -13.015 -20.132  1.00  0.00      1S   H  
ATOM    181 HG13 VAL    12      19.308 -11.943 -18.703  1.00  0.00      1S   H  
ATOM    182 HG21 VAL    12      16.572 -13.285 -16.669  1.00  0.00      1S   H  
ATOM    183 HG22 VAL    12      16.455 -11.779 -17.653  1.00  0.00      1S   H  
ATOM    184 HG23 VAL    12      17.960 -12.151 -16.725  1.00  0.00      1S   H  
ATOM    185  N   VAL    13      17.434 -15.626 -20.791  1.00  1.00      1S   N  
ATOM    186  CA  VAL    13      17.845 -16.173 -22.073  1.00  1.00      1S   C  
ATOM    187  C   VAL    13      16.665 -16.295 -23.004  1.00  1.00      1S   C  
ATOM    188  O   VAL    13      16.733 -15.841 -24.144  1.00  1.00      1S   O  
ATOM    189  CB  VAL    13      18.532 -17.529 -21.957  1.00  1.00      1S   C  
ATOM    190  CG1 VAL    13      18.841 -18.114 -23.357  1.00  1.00      1S   C  
ATOM    191  CG2 VAL    13      19.834 -17.350 -21.153  1.00  1.00      1S   C  
ATOM    192  HN  VAL    13      17.561 -16.222 -20.000  1.00  0.00      1S   H  
ATOM    193  HA  VAL    13      18.541 -15.474 -22.516  1.00  0.00      1S   H  
ATOM    194  HB  VAL    13      17.873 -18.241 -21.411  1.00  0.00      1S   H  
ATOM    195 HG11 VAL    13      19.384 -17.368 -23.975  1.00  0.00      1S   H  
ATOM    196 HG12 VAL    13      17.912 -18.408 -23.888  1.00  0.00      1S   H  
ATOM    197 HG13 VAL    13      19.475 -19.020 -23.259  1.00  0.00      1S   H  
ATOM    198 HG21 VAL    13      19.632 -16.958 -20.137  1.00  0.00      1S   H  
ATOM    199 HG22 VAL    13      20.514 -16.645 -21.678  1.00  0.00      1S   H  
ATOM    200 HG23 VAL    13      20.353 -18.327 -21.053  1.00  0.00      1S   H  
ATOM    201  N   VAL    14      15.541 -16.885 -22.529  1.00  1.00      1S   N  
ATOM    202  CA  VAL    14      14.346 -17.093 -23.323  1.00  1.00      1S   C  
ATOM    203  C   VAL    14      13.775 -15.768 -23.734  1.00  1.00      1S   C  
ATOM    204  O   VAL    14      13.451 -15.557 -24.894  1.00  1.00      1S   O  
ATOM    205  CB  VAL    14      13.286 -17.909 -22.590  1.00  1.00      1S   C  
ATOM    206  CG1 VAL    14      11.966 -17.951 -23.385  1.00  1.00      1S   C  
ATOM    207  CG2 VAL    14      13.828 -19.339 -22.403  1.00  1.00      1S   C  
ATOM    208  HN  VAL    14      15.495 -17.219 -21.589  1.00  0.00      1S   H  
ATOM    209  HA  VAL    14      14.634 -17.619 -24.222  1.00  0.00      1S   H  
ATOM    210  HB  VAL    14      13.086 -17.465 -21.588  1.00  0.00      1S   H  
ATOM    211 HG11 VAL    14      12.158 -18.243 -24.440  1.00  0.00      1S   H  
ATOM    212 HG12 VAL    14      11.459 -16.963 -23.374  1.00  0.00      1S   H  
ATOM    213 HG13 VAL    14      11.272 -18.693 -22.937  1.00  0.00      1S   H  
ATOM    214 HG21 VAL    14      14.768 -19.345 -21.818  1.00  0.00      1S   H  
ATOM    215 HG22 VAL    14      14.033 -19.801 -23.392  1.00  0.00      1S   H  
ATOM    216 HG23 VAL    14      13.080 -19.962 -21.870  1.00  0.00      1S   H  
ATOM    217  N   LEU    15      13.684 -14.829 -22.786  1.00  1.00      1S   N  
ATOM    218  CA  LEU    15      13.077 -13.545 -22.963  1.00  1.00      1S   C  
ATOM    219  C   LEU    15      13.830 -12.650 -23.914  1.00  1.00      1S   C  
ATOM    220  O   LEU    15      13.224 -11.983 -24.751  1.00  1.00      1S   O  
ATOM    221  CB  LEU    15      12.982 -12.880 -21.582  1.00  1.00      1S   C  
ATOM    222  CG  LEU    15      11.816 -13.412 -20.711  1.00  1.00      1S   C  
ATOM    223  CD1 LEU    15      11.861 -12.872 -19.273  1.00  1.00      1S   C  
ATOM    224  CD2 LEU    15      10.443 -13.131 -21.322  1.00  1.00      1S   C  
ATOM    225  HN  LEU    15      14.002 -15.014 -21.856  1.00  0.00      1S   H  
ATOM    226  HA  LEU    15      12.102 -13.699 -23.396  1.00  0.00      1S   H  
ATOM    227  HB1 LEU    15      12.888 -11.800 -21.703  1.00  0.00      1S   H  
ATOM    228  HB2 LEU    15      13.942 -13.026 -21.043  1.00  0.00      1S   H  
ATOM    229  HG  LEU    15      11.907 -14.522 -20.650  1.00  0.00      1S   H  
ATOM    230 HD11 LEU    15      12.112 -11.800 -19.285  1.00  0.00      1S   H  
ATOM    231 HD12 LEU    15      12.635 -13.391 -18.673  1.00  0.00      1S   H  
ATOM    232 HD13 LEU    15      10.875 -12.997 -18.778  1.00  0.00      1S   H  
ATOM    233 HD21 LEU    15      10.393 -13.490 -22.367  1.00  0.00      1S   H  
ATOM    234 HD22 LEU    15      10.207 -12.048 -21.311  1.00  0.00      1S   H  
ATOM    235 HD23 LEU    15       9.669 -13.672 -20.734  1.00  0.00      1S   H  
ATOM    236  N   SER    16      15.177 -12.638 -23.830  1.00  1.00      1S   N  
ATOM    237  CA  SER    16      16.027 -11.888 -24.727  1.00  1.00      1S   C  
ATOM    238  C   SER    16      15.969 -12.470 -26.115  1.00  1.00      1S   C  
ATOM    239  O   SER    16      15.968 -11.725 -27.087  1.00  1.00      1S   O  
ATOM    240  CB  SER    16      17.501 -11.816 -24.253  1.00  1.00      1S   C  
ATOM    241  OG  SER    16      18.117 -13.099 -24.174  1.00  1.00      1S   O  
ATOM    242  HN  SER    16      15.651 -13.167 -23.127  1.00  0.00      1S   H  
ATOM    243  HA  SER    16      15.641 -10.879 -24.775  1.00  0.00      1S   H  
ATOM    244  HB1 SER    16      17.536 -11.351 -23.245  1.00  0.00      1S   H  
ATOM    245  HB2 SER    16      18.091 -11.180 -24.949  1.00  0.00      1S   H  
ATOM    246  HG1 SER    16      17.741 -13.530 -23.400  1.00  0.00      1S   H  
ATOM    247  N   THR    17      15.871 -13.819 -26.230  1.00  1.00      1S   N  
ATOM    248  CA  THR    17      15.742 -14.521 -27.491  1.00  1.00      1S   C  
ATOM    249  C   THR    17      14.445 -14.146 -28.140  1.00  1.00      1S   C  
ATOM    250  O   THR    17      14.433 -13.908 -29.335  1.00  1.00      1S   O  
ATOM    251  CB  THR    17      15.855 -16.034 -27.379  1.00  1.00      1S   C  
ATOM    252  CG2 THR    17      15.672 -16.721 -28.751  1.00  1.00      1S   C  
ATOM    253  OG1 THR    17      17.145 -16.371 -26.889  1.00  1.00      1S   O  
ATOM    254  HN  THR    17      15.882 -14.397 -25.417  1.00  0.00      1S   H  
ATOM    255  HA  THR    17      16.536 -14.168 -28.135  1.00  0.00      1S   H  
ATOM    256  HB  THR    17      15.097 -16.433 -26.670  1.00  0.00      1S   H  
ATOM    257  HG1 THR    17      17.154 -16.108 -25.963  1.00  0.00      1S   H  
ATOM    258 HG21 THR    17      16.339 -16.258 -29.509  1.00  0.00      1S   H  
ATOM    259 HG22 THR    17      14.622 -16.635 -29.098  1.00  0.00      1S   H  
ATOM    260 HG23 THR    17      15.917 -17.802 -28.680  1.00  0.00      1S   H  
ATOM    261  N   ILE    18      13.329 -13.998 -27.384  1.00  1.00      1S   N  
ATOM    262  CA  ILE    18      12.074 -13.513 -27.934  1.00  1.00      1S   C  
ATOM    263  C   ILE    18      12.267 -12.167 -28.595  1.00  1.00      1S   C  
ATOM    264  O   ILE    18      11.893 -12.011 -29.750  1.00  1.00      1S   O  
ATOM    265  CB  ILE    18      10.930 -13.452 -26.923  1.00  1.00      1S   C  
ATOM    266  CG1 ILE    18      10.568 -14.858 -26.387  1.00  1.00      1S   C  
ATOM    267  CG2 ILE    18       9.678 -12.789 -27.546  1.00  1.00      1S   C  
ATOM    268  CD  ILE    18      10.106 -15.848 -27.459  1.00  1.00      1S   C  
ATOM    269  HN  ILE    18      13.334 -14.201 -26.406  1.00  0.00      1S   H  
ATOM    270  HA  ILE    18      11.799 -14.196 -28.724  1.00  0.00      1S   H  
ATOM    271  HB  ILE    18      11.243 -12.832 -26.052  1.00  0.00      1S   H  
ATOM    272 HG11 ILE    18       9.757 -14.740 -25.637  1.00  0.00      1S   H  
ATOM    273 HG12 ILE    18      11.432 -15.297 -25.862  1.00  0.00      1S   H  
ATOM    274 HG21 ILE    18       9.459 -13.226 -28.543  1.00  0.00      1S   H  
ATOM    275 HG22 ILE    18       9.825 -11.699 -27.670  1.00  0.00      1S   H  
ATOM    276 HG23 ILE    18       8.797 -12.945 -26.889  1.00  0.00      1S   H  
ATOM    277  HD1 ILE    18      10.944 -16.132 -28.129  1.00  0.00      1S   H  
ATOM    278  HD2 ILE    18       9.303 -15.402 -28.077  1.00  0.00      1S   H  
ATOM    279  HD3 ILE    18       9.712 -16.771 -26.982  1.00  0.00      1S   H  
ATOM    280  N   CYS    19      12.918 -11.196 -27.914  1.00  1.00      1S   N  
ATOM    281  CA  CYS    19      13.186  -9.878 -28.452  1.00  1.00      1S   C  
ATOM    282  C   CYS    19      14.093  -9.922 -29.663  1.00  1.00      1S   C  
ATOM    283  O   CYS    19      13.835  -9.244 -30.647  1.00  1.00      1S   O  
ATOM    284  CB  CYS    19      13.808  -8.947 -27.377  1.00  1.00      1S   C  
ATOM    285  SG  CYS    19      14.068  -7.221 -27.920  1.00  1.00      1S   S  
ATOM    286  HN  CYS    19      13.250 -11.360 -26.987  1.00  0.00      1S   H  
ATOM    287  HA  CYS    19      12.236  -9.464 -28.763  1.00  0.00      1S   H  
ATOM    288  HB1 CYS    19      14.773  -9.380 -27.037  1.00  0.00      1S   H  
ATOM    289  HB2 CYS    19      13.126  -8.954 -26.498  1.00  0.00      1S   H  
ATOM    290  HG1 CYS    19      12.839  -7.044 -28.389  1.00  0.00      1S   H  
ATOM    291  N   LEU    20      15.174 -10.724 -29.634  1.00  1.00      1S   N  
ATOM    292  CA  LEU    20      16.135 -10.811 -30.712  1.00  1.00      1S   C  
ATOM    293  C   LEU    20      15.557 -11.477 -31.938  1.00  1.00      1S   C  
ATOM    294  O   LEU    20      15.808 -11.030 -33.056  1.00  1.00      1S   O  
ATOM    295  CB  LEU    20      17.399 -11.581 -30.278  1.00  1.00      1S   C  
ATOM    296  CG  LEU    20      18.253 -10.832 -29.228  1.00  1.00      1S   C  
ATOM    297  CD1 LEU    20      19.355 -11.753 -28.676  1.00  1.00      1S   C  
ATOM    298  CD2 LEU    20      18.843  -9.520 -29.779  1.00  1.00      1S   C  
ATOM    299  HN  LEU    20      15.386 -11.266 -28.822  1.00  0.00      1S   H  
ATOM    300  HA  LEU    20      16.404  -9.805 -30.999  1.00  0.00      1S   H  
ATOM    301  HB1 LEU    20      18.046 -11.781 -31.160  1.00  0.00      1S   H  
ATOM    302  HB2 LEU    20      17.089 -12.562 -29.853  1.00  0.00      1S   H  
ATOM    303  HG  LEU    20      17.600 -10.555 -28.371  1.00  0.00      1S   H  
ATOM    304 HD11 LEU    20      20.044 -12.058 -29.491  1.00  0.00      1S   H  
ATOM    305 HD12 LEU    20      18.904 -12.666 -28.230  1.00  0.00      1S   H  
ATOM    306 HD13 LEU    20      19.939 -11.228 -27.891  1.00  0.00      1S   H  
ATOM    307 HD21 LEU    20      18.039  -8.784 -29.989  1.00  0.00      1S   H  
ATOM    308 HD22 LEU    20      19.404  -9.714 -30.717  1.00  0.00      1S   H  
ATOM    309 HD23 LEU    20      19.535  -9.071 -29.036  1.00  0.00      1S   H  
ATOM    310  N   VAL    21      14.726 -12.532 -31.753  1.00  1.00      1S   N  
ATOM    311  CA  VAL    21      13.976 -13.201 -32.802  1.00  1.00      1S   C  
ATOM    312  C   VAL    21      13.028 -12.178 -33.417  1.00  1.00      1S   C  
ATOM    313  O   VAL    21      12.952 -12.053 -34.639  1.00  1.00      1S   O  
ATOM    314  CB  VAL    21      13.206 -14.424 -32.279  1.00  1.00      1S   C  
ATOM    315  CG1 VAL    21      12.315 -15.066 -33.350  1.00  1.00      1S   C  
ATOM    316  CG2 VAL    21      14.157 -15.534 -31.787  1.00  1.00      1S   C  
ATOM    317  HN  VAL    21      14.562 -12.889 -30.832  1.00  0.00      1S   H  
ATOM    318  HA  VAL    21      14.677 -13.522 -33.560  1.00  0.00      1S   H  
ATOM    319  HB  VAL    21      12.567 -14.092 -31.428  1.00  0.00      1S   H  
ATOM    320 HG11 VAL    21      12.702 -16.062 -33.651  1.00  0.00      1S   H  
ATOM    321 HG12 VAL    21      12.250 -14.456 -34.271  1.00  0.00      1S   H  
ATOM    322 HG13 VAL    21      11.300 -15.219 -32.924  1.00  0.00      1S   H  
ATOM    323 HG21 VAL    21      15.006 -15.137 -31.203  1.00  0.00      1S   H  
ATOM    324 HG22 VAL    21      14.577 -16.096 -32.646  1.00  0.00      1S   H  
ATOM    325 HG23 VAL    21      13.585 -16.248 -31.153  1.00  0.00      1S   H  
ATOM    326  N   THR    22      12.337 -11.381 -32.562  1.00  1.00      1S   N  
ATOM    327  CA  THR    22      11.406 -10.330 -32.934  1.00  1.00      1S   C  
ATOM    328  C   THR    22      12.041  -9.264 -33.765  1.00  1.00      1S   C  
ATOM    329  O   THR    22      11.576  -8.995 -34.866  1.00  1.00      1S   O  
ATOM    330  CB  THR    22      10.721  -9.671 -31.735  1.00  1.00      1S   C  
ATOM    331  CG2 THR    22       9.752  -8.552 -32.155  1.00  1.00      1S   C  
ATOM    332  OG1 THR    22       9.958 -10.617 -31.002  1.00  1.00      1S   O  
ATOM    333  HN  THR    22      12.440 -11.515 -31.578  1.00  0.00      1S   H  
ATOM    334  HA  THR    22      10.668 -10.778 -33.573  1.00  0.00      1S   H  
ATOM    335  HB  THR    22      11.474  -9.244 -31.043  1.00  0.00      1S   H  
ATOM    336  HG1 THR    22      10.593 -11.222 -30.602  1.00  0.00      1S   H  
ATOM    337 HG21 THR    22       9.011  -8.923 -32.884  1.00  0.00      1S   H  
ATOM    338 HG22 THR    22      10.294  -7.684 -32.584  1.00  0.00      1S   H  
ATOM    339 HG23 THR    22       9.181  -8.206 -31.270  1.00  0.00      1S   H  
ATOM    340  N   VAL    23      13.122  -8.620 -33.286  1.00  1.00      1S   N  
ATOM    341  CA  VAL    23      13.701  -7.490 -33.973  1.00  1.00      1S   C  
ATOM    342  C   VAL    23      14.258  -7.963 -35.270  1.00  1.00      1S   C  
ATOM    343  O   VAL    23      13.937  -7.401 -36.306  1.00  1.00      1S   O  
ATOM    344  CB  VAL    23      14.794  -6.774 -33.199  1.00  1.00      1S   C  
ATOM    345  CG1 VAL    23      15.412  -5.651 -34.067  1.00  1.00      1S   C  
ATOM    346  CG2 VAL    23      14.173  -6.178 -31.921  1.00  1.00      1S   C  
ATOM    347  HN  VAL    23      13.541  -8.874 -32.415  1.00  0.00      1S   H  
ATOM    348  HA  VAL    23      12.905  -6.788 -34.185  1.00  0.00      1S   H  
ATOM    349  HB  VAL    23      15.594  -7.493 -32.910  1.00  0.00      1S   H  
ATOM    350 HG11 VAL    23      14.612  -4.995 -34.470  1.00  0.00      1S   H  
ATOM    351 HG12 VAL    23      15.992  -6.066 -34.918  1.00  0.00      1S   H  
ATOM    352 HG13 VAL    23      16.102  -5.034 -33.456  1.00  0.00      1S   H  
ATOM    353 HG21 VAL    23      13.720  -6.960 -31.283  1.00  0.00      1S   H  
ATOM    354 HG22 VAL    23      13.383  -5.444 -32.185  1.00  0.00      1S   H  
ATOM    355 HG23 VAL    23      14.957  -5.659 -31.329  1.00  0.00      1S   H  
ATOM    356  N   GLY    24      15.053  -9.055 -35.244  1.00  1.00      1S   N  
ATOM    357  CA  GLY    24      15.758  -9.541 -36.398  1.00  1.00      1S   C  
ATOM    358  C   GLY    24      14.843  -9.848 -37.533  1.00  1.00      1S   C  
ATOM    359  O   GLY    24      15.215  -9.626 -38.663  1.00  1.00      1S   O  
ATOM    360  HN  GLY    24      15.213  -9.562 -34.399  1.00  0.00      1S   H  
ATOM    361  HA1 GLY    24      16.265 -10.450 -36.115  1.00  0.00      1S   H  
ATOM    362  HA2 GLY    24      16.429  -8.756 -36.719  1.00  0.00      1S   H  
ATOM    363  N   LEU    25      13.617 -10.331 -37.282  1.00  1.00      1S   N  
ATOM    364  CA  LEU    25      12.709 -10.685 -38.335  1.00  1.00      1S   C  
ATOM    365  C   LEU    25      11.700  -9.615 -38.651  1.00  1.00      1S   C  
ATOM    366  O   LEU    25      11.497  -9.315 -39.823  1.00  1.00      1S   O  
ATOM    367  CB  LEU    25      11.971 -11.954 -37.943  1.00  1.00      1S   C  
ATOM    368  CG  LEU    25      10.893 -12.388 -38.943  1.00  1.00      1S   C  
ATOM    369  CD1 LEU    25      11.396 -12.648 -40.366  1.00  1.00      1S   C  
ATOM    370  CD2 LEU    25      10.232 -13.628 -38.403  1.00  1.00      1S   C  
ATOM    371  HN  LEU    25      13.308 -10.507 -36.350  1.00  0.00      1S   H  
ATOM    372  HA  LEU    25      13.261 -10.885 -39.244  1.00  0.00      1S   H  
ATOM    373  HB1 LEU    25      11.504 -11.816 -36.942  1.00  0.00      1S   H  
ATOM    374  HB2 LEU    25      12.721 -12.772 -37.847  1.00  0.00      1S   H  
ATOM    375  HG  LEU    25      10.106 -11.601 -39.008  1.00  0.00      1S   H  
ATOM    376 HD11 LEU    25      12.270 -13.333 -40.344  1.00  0.00      1S   H  
ATOM    377 HD12 LEU    25      11.683 -11.693 -40.853  1.00  0.00      1S   H  
ATOM    378 HD13 LEU    25      10.596 -13.113 -40.980  1.00  0.00      1S   H  
ATOM    379 HD21 LEU    25       9.499 -13.334 -37.630  1.00  0.00      1S   H  
ATOM    380 HD22 LEU    25      10.976 -14.331 -37.967  1.00  0.00      1S   H  
ATOM    381 HD23 LEU    25       9.686 -14.120 -39.232  1.00  0.00      1S   H  
ATOM    382  N   ASN    26      11.018  -9.009 -37.643  1.00  1.00      1S   N  
ATOM    383  CA  ASN    26       9.984  -8.010 -37.883  1.00  1.00      1S   C  
ATOM    384  C   ASN    26      10.598  -6.833 -38.591  1.00  1.00      1S   C  
ATOM    385  O   ASN    26      10.005  -6.295 -39.519  1.00  1.00      1S   O  
ATOM    386  CB  ASN    26       9.266  -7.461 -36.617  1.00  1.00      1S   C  
ATOM    387  CG  ASN    26       8.319  -8.504 -36.022  1.00  1.00      1S   C  
ATOM    388  ND2 ASN    26       8.880  -9.480 -35.269  1.00  1.00      1S   N  
ATOM    389  OD1 ASN    26       7.105  -8.439 -36.223  1.00  1.00      1S   O  
ATOM    390  HN  ASN    26      11.206  -9.223 -36.686  1.00  0.00      1S   H  
ATOM    391  HA  ASN    26       9.251  -8.448 -38.548  1.00  0.00      1S   H  
ATOM    392  HB1 ASN    26       8.637  -6.583 -36.888  1.00  0.00      1S   H  
ATOM    393  HB2 ASN    26      10.003  -7.136 -35.854  1.00  0.00      1S   H  
ATOM    394 HD21 ASN    26       9.867  -9.468 -35.100  1.00  0.00      1S   H  
ATOM    395 HD22 ASN    26       8.302 -10.163 -34.825  1.00  0.00      1S   H  
ATOM    396  N   LEU    27      11.844  -6.470 -38.206  1.00  1.00      1S   N  
ATOM    397  CA  LEU    27      12.617  -5.426 -38.835  1.00  1.00      1S   C  
ATOM    398  C   LEU    27      13.052  -5.779 -40.243  1.00  1.00      1S   C  
ATOM    399  O   LEU    27      13.059  -4.915 -41.115  1.00  1.00      1S   O  
ATOM    400  CB  LEU    27      13.869  -5.062 -38.010  1.00  1.00      1S   C  
ATOM    401  CG  LEU    27      14.684  -3.851 -38.497  1.00  1.00      1S   C  
ATOM    402  CD1 LEU    27      13.836  -2.569 -38.539  1.00  1.00      1S   C  
ATOM    403  CD2 LEU    27      15.938  -3.674 -37.623  1.00  1.00      1S   C  
ATOM    404  HN  LEU    27      12.303  -6.944 -37.454  1.00  0.00      1S   H  
ATOM    405  HA  LEU    27      11.973  -4.566 -38.890  1.00  0.00      1S   H  
ATOM    406  HB1 LEU    27      14.556  -5.937 -37.998  1.00  0.00      1S   H  
ATOM    407  HB2 LEU    27      13.549  -4.868 -36.961  1.00  0.00      1S   H  
ATOM    408  HG  LEU    27      15.037  -4.064 -39.532  1.00  0.00      1S   H  
ATOM    409 HD11 LEU    27      13.389  -2.372 -37.541  1.00  0.00      1S   H  
ATOM    410 HD12 LEU    27      13.018  -2.664 -39.283  1.00  0.00      1S   H  
ATOM    411 HD13 LEU    27      14.467  -1.702 -38.826  1.00  0.00      1S   H  
ATOM    412 HD21 LEU    27      16.537  -4.609 -37.615  1.00  0.00      1S   H  
ATOM    413 HD22 LEU    27      15.649  -3.432 -36.578  1.00  0.00      1S   H  
ATOM    414 HD23 LEU    27      16.569  -2.851 -38.019  1.00  0.00      1S   H  
ATOM    415  N   LEU    28      13.418  -7.052 -40.530  1.00  1.00      1S   N  
ATOM    416  CA  LEU    28      13.795  -7.449 -41.877  1.00  1.00      1S   C  
ATOM    417  C   LEU    28      12.622  -7.474 -42.825  1.00  1.00      1S   C  
ATOM    418  O   LEU    28      12.784  -7.151 -43.998  1.00  1.00      1S   O  
ATOM    419  CB  LEU    28      14.457  -8.837 -41.946  1.00  1.00      1S   C  
ATOM    420  CG  LEU    28      15.877  -8.875 -41.356  1.00  1.00      1S   C  
ATOM    421  CD1 LEU    28      16.363 -10.327 -41.232  1.00  1.00      1S   C  
ATOM    422  CD2 LEU    28      16.913  -8.079 -42.134  1.00  1.00      1S   C  
ATOM    423  HN  LEU    28      13.443  -7.766 -39.833  1.00  0.00      1S   H  
ATOM    424  HA  LEU    28      14.490  -6.714 -42.254  1.00  0.00      1S   H  
ATOM    425  HB1 LEU    28      14.525  -9.190 -43.000  1.00  0.00      1S   H  
ATOM    426  HB2 LEU    28      13.817  -9.552 -41.385  1.00  0.00      1S   H  
ATOM    427  HG  LEU    28      15.845  -8.389 -40.360  1.00  0.00      1S   H  
ATOM    428 HD11 LEU    28      16.456 -10.784 -42.240  1.00  0.00      1S   H  
ATOM    429 HD12 LEU    28      15.650 -10.938 -40.643  1.00  0.00      1S   H  
ATOM    430 HD13 LEU    28      17.351 -10.357 -40.725  1.00  0.00      1S   H  
ATOM    431 HD21 LEU    28      16.614  -7.018 -42.261  1.00  0.00      1S   H  
ATOM    432 HD22 LEU    28      17.043  -8.567 -43.115  1.00  0.00      1S   H  
ATOM    433 HD23 LEU    28      17.877  -8.124 -41.588  1.00  0.00      1S   H  
ATOM    434  N   VAL    29      11.402  -7.819 -42.342  1.00  1.00      1S   N  
ATOM    435  CA  VAL    29      10.177  -7.747 -43.123  1.00  1.00      1S   C  
ATOM    436  C   VAL    29       9.905  -6.310 -43.500  1.00  1.00      1S   C  
ATOM    437  O   VAL    29       9.493  -6.026 -44.621  1.00  1.00      1S   O  
ATOM    438  CB  VAL    29       8.962  -8.331 -42.404  1.00  1.00      1S   C  
ATOM    439  CG1 VAL    29       7.660  -8.096 -43.205  1.00  1.00      1S   C  
ATOM    440  CG2 VAL    29       9.189  -9.842 -42.213  1.00  1.00      1S   C  
ATOM    441  HN  VAL    29      11.295  -8.127 -41.397  1.00  0.00      1S   H  
ATOM    442  HA  VAL    29      10.340  -8.302 -44.036  1.00  0.00      1S   H  
ATOM    443  HB  VAL    29       8.841  -7.855 -41.405  1.00  0.00      1S   H  
ATOM    444 HG11 VAL    29       7.776  -8.479 -44.240  1.00  0.00      1S   H  
ATOM    445 HG12 VAL    29       7.397  -7.018 -43.245  1.00  0.00      1S   H  
ATOM    446 HG13 VAL    29       6.815  -8.629 -42.720  1.00  0.00      1S   H  
ATOM    447 HG21 VAL    29       9.755 -10.044 -41.283  1.00  0.00      1S   H  
ATOM    448 HG22 VAL    29       9.739 -10.278 -43.072  1.00  0.00      1S   H  
ATOM    449 HG23 VAL    29       8.210 -10.360 -42.142  1.00  0.00      1S   H  
ATOM    450  N   LEU    30      10.185  -5.358 -42.583  1.00  1.00      1S   N  
ATOM    451  CA  LEU    30      10.053  -3.940 -42.843  1.00  1.00      1S   C  
ATOM    452  C   LEU    30      11.002  -3.478 -43.912  1.00  1.00      1S   C  
ATOM    453  O   LEU    30      10.618  -2.700 -44.780  1.00  1.00      1S   O  
ATOM    454  CB  LEU    30      10.315  -3.087 -41.587  1.00  1.00      1S   C  
ATOM    455  CG  LEU    30       9.225  -3.248 -40.516  1.00  1.00      1S   C  
ATOM    456  CD1 LEU    30       9.672  -2.634 -39.191  1.00  1.00      1S   C  
ATOM    457  CD2 LEU    30       7.897  -2.629 -40.963  1.00  1.00      1S   C  
ATOM    458  HN  LEU    30      10.516  -5.604 -41.675  1.00  0.00      1S   H  
ATOM    459  HA  LEU    30       9.050  -3.766 -43.204  1.00  0.00      1S   H  
ATOM    460  HB1 LEU    30      10.373  -2.008 -41.855  1.00  0.00      1S   H  
ATOM    461  HB2 LEU    30      11.293  -3.369 -41.146  1.00  0.00      1S   H  
ATOM    462  HG  LEU    30       9.056  -4.333 -40.344  1.00  0.00      1S   H  
ATOM    463 HD11 LEU    30       9.689  -1.527 -39.258  1.00  0.00      1S   H  
ATOM    464 HD12 LEU    30      10.693  -2.982 -38.939  1.00  0.00      1S   H  
ATOM    465 HD13 LEU    30       8.980  -2.937 -38.376  1.00  0.00      1S   H  
ATOM    466 HD21 LEU    30       7.478  -3.191 -41.824  1.00  0.00      1S   H  
ATOM    467 HD22 LEU    30       8.045  -1.572 -41.265  1.00  0.00      1S   H  
ATOM    468 HD23 LEU    30       7.165  -2.663 -40.129  1.00  0.00      1S   H  
ATOM    469  N   TYR    31      12.256  -3.982 -43.895  1.00  1.00      1S   N  
ATOM    470  CA  TYR    31      13.268  -3.672 -44.879  1.00  1.00      1S   C  
ATOM    471  C   TYR    31      12.848  -4.170 -46.250  1.00  1.00      1S   C  
ATOM    472  O   TYR    31      13.076  -3.494 -47.249  1.00  1.00      1S   O  
ATOM    473  CB  TYR    31      14.638  -4.280 -44.463  1.00  1.00      1S   C  
ATOM    474  CG  TYR    31      15.762  -3.873 -45.387  1.00  1.00      1S   C  
ATOM    475  CD1 TYR    31      16.666  -2.854 -45.048  1.00  1.00      1S   C  
ATOM    476  CD2 TYR    31      15.911  -4.514 -46.626  1.00  1.00      1S   C  
ATOM    477  CE1 TYR    31      17.699  -2.500 -45.929  1.00  1.00      1S   C  
ATOM    478  CE2 TYR    31      16.940  -4.178 -47.505  1.00  1.00      1S   C  
ATOM    479  CZ  TYR    31      17.841  -3.171 -47.153  1.00  1.00      1S   C  
ATOM    480  OH  TYR    31      18.885  -2.839 -48.040  1.00  1.00      1S   O  
ATOM    481  HN  TYR    31      12.538  -4.616 -43.176  1.00  0.00      1S   H  
ATOM    482  HA  TYR    31      13.357  -2.595 -44.921  1.00  0.00      1S   H  
ATOM    483  HB1 TYR    31      14.585  -5.388 -44.447  1.00  0.00      1S   H  
ATOM    484  HB2 TYR    31      14.892  -3.936 -43.437  1.00  0.00      1S   H  
ATOM    485  HD1 TYR    31      16.563  -2.336 -44.107  1.00  0.00      1S   H  
ATOM    486  HD2 TYR    31      15.199  -5.262 -46.921  1.00  0.00      1S   H  
ATOM    487  HE1 TYR    31      18.388  -1.713 -45.660  1.00  0.00      1S   H  
ATOM    488  HE2 TYR    31      17.027  -4.696 -48.449  1.00  0.00      1S   H  
ATOM    489  HH  TYR    31      18.842  -3.445 -48.783  1.00  0.00      1S   H  
ATOM    490  N   ALA    32      12.215  -5.364 -46.314  1.00  1.00      1S   N  
ATOM    491  CA  ALA    32      11.776  -6.022 -47.528  1.00  1.00      1S   C  
ATOM    492  C   ALA    32      10.794  -5.224 -48.307  1.00  1.00      1S   C  
ATOM    493  O   ALA    32      10.844  -5.144 -49.532  1.00  1.00      1S   O  
ATOM    494  CB  ALA    32      11.113  -7.379 -47.205  1.00  1.00      1S   C  
ATOM    495  HN  ALA    32      12.053  -5.886 -45.478  1.00  0.00      1S   H  
ATOM    496  HA  ALA    32      12.633  -6.141 -48.170  1.00  0.00      1S   H  
ATOM    497  HB1 ALA    32      10.256  -7.256 -46.517  1.00  0.00      1S   H  
ATOM    498  HB2 ALA    32      11.840  -8.059 -46.715  1.00  0.00      1S   H  
ATOM    499  HB3 ALA    32      10.740  -7.876 -48.123  1.00  0.00      1S   H  
ATOM    500  N   VAL    33       9.877  -4.586 -47.585  1.00  1.00      1S   N  
ATOM    501  CA  VAL    33       8.815  -3.823 -48.165  1.00  1.00      1S   C  
ATOM    502  C   VAL    33       9.380  -2.545 -48.736  1.00  1.00      1S   C  
ATOM    503  O   VAL    33       8.983  -2.100 -49.811  1.00  1.00      1S   O  
ATOM    504  CB  VAL    33       7.802  -3.548 -47.090  1.00  1.00      1S   C  
ATOM    505  CG1 VAL    33       6.685  -2.631 -47.653  1.00  1.00      1S   C  
ATOM    506  CG2 VAL    33       7.309  -4.937 -46.580  1.00  1.00      1S   C  
ATOM    507  HN  VAL    33       9.854  -4.675 -46.591  1.00  0.00      1S   H  
ATOM    508  HA  VAL    33       8.357  -4.396 -48.960  1.00  0.00      1S   H  
ATOM    509  HB  VAL    33       8.303  -3.025 -46.242  1.00  0.00      1S   H  
ATOM    510 HG11 VAL    33       6.001  -3.218 -48.301  1.00  0.00      1S   H  
ATOM    511 HG12 VAL    33       7.071  -1.775 -48.236  1.00  0.00      1S   H  
ATOM    512 HG13 VAL    33       6.101  -2.178 -46.832  1.00  0.00      1S   H  
ATOM    513 HG21 VAL    33       8.059  -5.746 -46.614  1.00  0.00      1S   H  
ATOM    514 HG22 VAL    33       6.442  -5.275 -47.185  1.00  0.00      1S   H  
ATOM    515 HG23 VAL    33       6.998  -4.860 -45.517  1.00  0.00      1S   H  
ATOM    516  N   ARG    34      10.351  -1.949 -48.017  1.00  1.00      1S   N  
ATOM    517  CA  ARG    34      10.990  -0.705 -48.365  1.00  1.00      1S   C  
ATOM    518  C   ARG    34      11.879  -0.824 -49.572  1.00  1.00      1S   C  
ATOM    519  O   ARG    34      11.954   0.095 -50.385  1.00  1.00      1S   O  
ATOM    520  CB  ARG    34      11.845  -0.223 -47.185  1.00  1.00      1S   C  
ATOM    521  CG  ARG    34      10.963   0.270 -46.034  1.00  1.00      1S   C  
ATOM    522  CD  ARG    34      11.796   0.621 -44.806  1.00  1.00      1S   C  
ATOM    523  NE  ARG    34      10.864   1.122 -43.751  1.00  1.00      1S   N  
ATOM    524  CZ  ARG    34      11.322   1.522 -42.530  1.00  1.00      1S   C  
ATOM    525  NH1 ARG    34      10.443   1.996 -41.609  1.00  1.00      1S   N1+
ATOM    526  NH2 ARG    34      12.649   1.456 -42.226  1.00  1.00      1S   N  
ATOM    527  HN  ARG    34      10.664  -2.359 -47.162  1.00  0.00      1S   H  
ATOM    528  HA  ARG    34      10.224   0.025 -48.583  1.00  0.00      1S   H  
ATOM    529  HB1 ARG    34      12.514   0.611 -47.493  1.00  0.00      1S   H  
ATOM    530  HB2 ARG    34      12.484  -1.059 -46.823  1.00  0.00      1S   H  
ATOM    531  HG1 ARG    34      10.223  -0.515 -45.767  1.00  0.00      1S   H  
ATOM    532  HG2 ARG    34      10.396   1.161 -46.383  1.00  0.00      1S   H  
ATOM    533  HD1 ARG    34      12.528   1.420 -45.054  1.00  0.00      1S   H  
ATOM    534  HD2 ARG    34      12.324  -0.280 -44.426  1.00  0.00      1S   H  
ATOM    535  HE  ARG    34       9.892   1.182 -43.947  1.00  0.00      1S   H  
ATOM    536 HH11 ARG    34       9.475   2.054 -41.832  1.00  0.00      1S   H  
ATOM    537 HH12 ARG    34      10.777   2.299 -40.717  1.00  0.00      1S   H  
ATOM    538 HH21 ARG    34      13.287   1.112 -42.913  1.00  0.00      1S   H  
ATOM    539 HH22 ARG    34      12.972   1.757 -41.338  1.00  0.00      1S   H  
ATOM    540  N   SER    35      12.569  -1.974 -49.703  1.00  1.00      1S   N  
ATOM    541  CA  SER    35      13.508  -2.246 -50.759  1.00  1.00      1S   C  
ATOM    542  C   SER    35      12.870  -2.313 -52.135  1.00  1.00      1S   C  
ATOM    543  O   SER    35      13.425  -1.770 -53.089  1.00  1.00      1S   O  
ATOM    544  CB  SER    35      14.315  -3.542 -50.463  1.00  1.00      1S   C  
ATOM    545  OG  SER    35      13.483  -4.688 -50.298  1.00  1.00      1S   O  
ATOM    546  HN  SER    35      12.504  -2.680 -48.998  1.00  0.00      1S   H  
ATOM    547  HA  SER    35      14.216  -1.429 -50.774  1.00  0.00      1S   H  
ATOM    548  HB1 SER    35      14.889  -3.404 -49.523  1.00  0.00      1S   H  
ATOM    549  HB2 SER    35      15.034  -3.749 -51.282  1.00  0.00      1S   H  
ATOM    550  HG1 SER    35      12.627  -4.381 -49.993  1.00  0.00      1S   H  
ATOM    551  N   GLU    36      11.715  -3.014 -52.276  1.00  1.00      1S   N  
ATOM    552  CA  GLU    36      11.383  -3.650 -53.534  1.00  1.00      1S   C  
ATOM    553  C   GLU    36       9.972  -3.414 -53.999  1.00  1.00      1S   C  
ATOM    554  O   GLU    36       9.056  -3.143 -53.225  1.00  1.00      1S   O  
ATOM    555  CB  GLU    36      11.592  -5.173 -53.417  1.00  1.00      1S   C  
ATOM    556  CG  GLU    36      13.085  -5.554 -53.433  1.00  1.00      1S   C  
ATOM    557  CD  GLU    36      13.273  -7.023 -53.092  1.00  1.00      1S   C  
ATOM    558  OE1 GLU    36      14.452  -7.443 -52.941  1.00  1.00      1S   O  
ATOM    559  OE2 GLU    36      12.248  -7.749 -52.986  1.00  1.00      1S   O1-
ATOM    560  HN  GLU    36      11.172  -3.299 -51.491  1.00  0.00      1S   H  
ATOM    561  HA  GLU    36      12.029  -3.280 -54.318  1.00  0.00      1S   H  
ATOM    562  HB1 GLU    36      11.103  -5.715 -54.256  1.00  0.00      1S   H  
ATOM    563  HB2 GLU    36      11.122  -5.515 -52.466  1.00  0.00      1S   H  
ATOM    564  HG1 GLU    36      13.645  -4.952 -52.696  1.00  0.00      1S   H  
ATOM    565  HG2 GLU    36      13.522  -5.344 -54.431  1.00  0.00      1S   H  
ATOM    566  N   ARG    37       9.807  -3.546 -55.341  1.00  1.00      1S   N  
ATOM    567  CA  ARG    37       8.562  -3.458 -56.063  1.00  1.00      1S   C  
ATOM    568  C   ARG    37       8.110  -4.825 -56.512  1.00  1.00      1S   C  
ATOM    569  O   ARG    37       7.225  -4.949 -57.358  1.00  1.00      1S   O  
ATOM    570  CB  ARG    37       8.672  -2.528 -57.290  1.00  1.00      1S   C  
ATOM    571  CG  ARG    37       8.851  -1.053 -56.893  1.00  1.00      1S   C  
ATOM    572  CD  ARG    37       7.566  -0.465 -56.300  1.00  1.00      1S   C  
ATOM    573  NE  ARG    37       7.811   0.955 -55.902  1.00  1.00      1S   N  
ATOM    574  CZ  ARG    37       6.857   1.689 -55.259  1.00  1.00      1S   C  
ATOM    575  NH1 ARG    37       7.128   2.976 -54.914  1.00  1.00      1S   N1+
ATOM    576  NH2 ARG    37       5.640   1.154 -54.954  1.00  1.00      1S   N  
ATOM    577  HN  ARG    37      10.600  -3.721 -55.918  1.00  0.00      1S   H  
ATOM    578  HA  ARG    37       7.798  -3.092 -55.393  1.00  0.00      1S   H  
ATOM    579  HB1 ARG    37       7.753  -2.593 -57.915  1.00  0.00      1S   H  
ATOM    580  HB2 ARG    37       9.535  -2.850 -57.912  1.00  0.00      1S   H  
ATOM    581  HG1 ARG    37       9.128  -0.475 -57.803  1.00  0.00      1S   H  
ATOM    582  HG2 ARG    37       9.684  -0.966 -56.162  1.00  0.00      1S   H  
ATOM    583  HD1 ARG    37       7.249  -1.031 -55.399  1.00  0.00      1S   H  
ATOM    584  HD2 ARG    37       6.757  -0.481 -57.062  1.00  0.00      1S   H  
ATOM    585  HE  ARG    37       8.690   1.371 -56.099  1.00  0.00      1S   H  
ATOM    586 HH11 ARG    37       8.017   3.369 -55.129  1.00  0.00      1S   H  
ATOM    587 HH12 ARG    37       6.438   3.518 -54.436  1.00  0.00      1S   H  
ATOM    588 HH21 ARG    37       5.452   0.204 -55.196  1.00  0.00      1S   H  
ATOM    589 HH22 ARG    37       4.968   1.696 -54.466  1.00  0.00      1S   H  
ATOM    590  N   LYS    38       8.610  -5.893 -55.835  1.00  1.00      1S   N  
ATOM    591  CA  LYS    38       7.744  -6.996 -55.476  1.00  1.00      1S   C  
ATOM    592  C   LYS    38       6.842  -6.435 -54.412  1.00  1.00      1S   C  
ATOM    593  O   LYS    38       7.280  -5.795 -53.456  1.00  1.00      1S   O  
ATOM    594  CB  LYS    38       8.456  -8.256 -54.959  1.00  1.00      1S   C  
ATOM    595  CG  LYS    38       9.197  -8.993 -56.080  1.00  1.00      1S   C  
ATOM    596  CD  LYS    38       9.924 -10.242 -55.571  1.00  1.00      1S   C  
ATOM    597  CE  LYS    38      10.739 -10.932 -56.668  1.00  1.00      1S   C  
ATOM    598  NZ  LYS    38      11.415 -12.135 -56.132  1.00  1.00      1S   N1+
ATOM    599  HN  LYS    38       9.453  -5.831 -55.312  1.00  0.00      1S   H  
ATOM    600  HA  LYS    38       7.143  -7.268 -56.335  1.00  0.00      1S   H  
ATOM    601  HB1 LYS    38       7.707  -8.959 -54.527  1.00  0.00      1S   H  
ATOM    602  HB2 LYS    38       9.174  -7.978 -54.156  1.00  0.00      1S   H  
ATOM    603  HG1 LYS    38       9.934  -8.302 -56.546  1.00  0.00      1S   H  
ATOM    604  HG2 LYS    38       8.465  -9.292 -56.865  1.00  0.00      1S   H  
ATOM    605  HD1 LYS    38       9.171 -10.950 -55.159  1.00  0.00      1S   H  
ATOM    606  HD2 LYS    38      10.595  -9.935 -54.739  1.00  0.00      1S   H  
ATOM    607  HE1 LYS    38      11.521 -10.247 -57.060  1.00  0.00      1S   H  
ATOM    608  HE2 LYS    38      10.080 -11.253 -57.502  1.00  0.00      1S   H  
ATOM    609  HZ1 LYS    38      10.701 -12.798 -55.769  1.00  0.00      1S   H  
ATOM    610  HZ2 LYS    38      12.053 -11.854 -55.359  1.00  0.00      1S   H  
ATOM    611  HZ3 LYS    38      11.964 -12.592 -56.888  1.00  0.00      1S   H  
ATOM    612  N   LEU    39       5.541  -6.555 -54.700  1.00  1.00      1S   N  
ATOM    613  CA  LEU    39       4.596  -5.512 -54.445  1.00  1.00      1S   C  
ATOM    614  C   LEU    39       3.315  -6.275 -54.506  1.00  1.00      1S   C  
ATOM    615  O   LEU    39       3.266  -7.360 -53.937  1.00  1.00      1S   O  
ATOM    616  CB  LEU    39       4.693  -4.369 -55.497  1.00  1.00      1S   C  
ATOM    617  CG  LEU    39       3.940  -3.054 -55.200  1.00  1.00      1S   C  
ATOM    618  CD1 LEU    39       4.455  -2.410 -53.902  1.00  1.00      1S   C  
ATOM    619  CD2 LEU    39       4.048  -2.073 -56.382  1.00  1.00      1S   C  
ATOM    620  HN  LEU    39       5.210  -7.283 -55.292  1.00  0.00      1S   H  
ATOM    621  HA  LEU    39       4.736  -5.145 -53.437  1.00  0.00      1S   H  
ATOM    622  HB1 LEU    39       4.421  -4.752 -56.502  1.00  0.00      1S   H  
ATOM    623  HB2 LEU    39       5.762  -4.075 -55.543  1.00  0.00      1S   H  
ATOM    624  HG  LEU    39       2.859  -3.274 -55.075  1.00  0.00      1S   H  
ATOM    625 HD11 LEU    39       5.564  -2.399 -53.884  1.00  0.00      1S   H  
ATOM    626 HD12 LEU    39       4.092  -2.974 -53.018  1.00  0.00      1S   H  
ATOM    627 HD13 LEU    39       4.099  -1.363 -53.828  1.00  0.00      1S   H  
ATOM    628 HD21 LEU    39       3.684  -2.547 -57.318  1.00  0.00      1S   H  
ATOM    629 HD22 LEU    39       5.103  -1.772 -56.531  1.00  0.00      1S   H  
ATOM    630 HD23 LEU    39       3.440  -1.164 -56.186  1.00  0.00      1S   H  
ATOM    631  N   HSD    40       2.251  -5.729 -55.152  1.00  1.00      1S   N  
ATOM    632  CA  HSD    40       0.879  -5.898 -54.714  1.00  1.00      1S   C  
ATOM    633  C   HSD    40       0.777  -5.107 -53.427  1.00  1.00      1S   C  
ATOM    634  O   HSD    40       1.047  -5.609 -52.339  1.00  1.00      1S   O  
ATOM    635  CB  HSD    40       0.402  -7.365 -54.569  1.00  1.00      1S   C  
ATOM    636  CG  HSD    40      -0.985  -7.513 -54.052  1.00  1.00      1S   C  
ATOM    637  CD2 HSD    40      -1.404  -7.872 -52.809  1.00  1.00      1S   C  
ATOM    638  ND1 HSD    40      -2.123  -7.291 -54.791  1.00  1.00      1S   N  
ATOM    639  CE1 HSD    40      -3.171  -7.533 -53.966  1.00  1.00      1S   C  
ATOM    640  NE2 HSD    40      -2.784  -7.884 -52.754  1.00  1.00      1S   N  
ATOM    641  HN  HSD    40       2.390  -4.993 -55.810  1.00  0.00      1S   H  
ATOM    642  HA  HSD    40       0.261  -5.412 -55.455  1.00  0.00      1S   H  
ATOM    643  HB1 HSD    40       1.041  -7.912 -53.849  1.00  0.00      1S   H  
ATOM    644  HB2 HSD    40       0.489  -7.875 -55.553  1.00  0.00      1S   H  
ATOM    645  HD1 HSD    40      -2.155  -7.021 -55.755  1.00  0.00      1S   H  
ATOM    646  HD2 HSD    40      -0.820  -8.127 -51.934  1.00  0.00      1S   H  
ATOM    647  HE1 HSD    40      -4.207  -7.452 -54.292  1.00  0.00      1S   H  
ATOM    648  N   THR    41       0.482  -3.798 -53.567  1.00  1.00      1S   N  
ATOM    649  CA  THR    41       1.003  -2.772 -52.689  1.00  1.00      1S   C  
ATOM    650  C   THR    41       0.173  -2.614 -51.450  1.00  1.00      1S   C  
ATOM    651  O   THR    41       0.661  -2.124 -50.435  1.00  1.00      1S   O  
ATOM    652  CB  THR    41       1.104  -1.439 -53.434  1.00  1.00      1S   C  
ATOM    653  CG2 THR    41      -0.260  -0.755 -53.625  1.00  1.00      1S   C  
ATOM    654  OG1 THR    41       2.006  -0.536 -52.805  1.00  1.00      1S   O  
ATOM    655  HN  THR    41       0.078  -3.455 -54.411  1.00  0.00      1S   H  
ATOM    656  HA  THR    41       1.994  -3.078 -52.384  1.00  0.00      1S   H  
ATOM    657  HB  THR    41       1.513  -1.648 -54.449  1.00  0.00      1S   H  
ATOM    658  HG1 THR    41       1.785  -0.545 -51.869  1.00  0.00      1S   H  
ATOM    659 HG21 THR    41      -0.570  -0.255 -52.683  1.00  0.00      1S   H  
ATOM    660 HG22 THR    41      -1.039  -1.486 -53.924  1.00  0.00      1S   H  
ATOM    661 HG23 THR    41      -0.197   0.012 -54.418  1.00  0.00      1S   H  
ATOM    662  N   VAL    42      -1.114  -3.008 -51.529  1.00  1.00      1S   N  
ATOM    663  CA  VAL    42      -2.104  -2.675 -50.541  1.00  1.00      1S   C  
ATOM    664  C   VAL    42      -2.182  -3.735 -49.500  1.00  1.00      1S   C  
ATOM    665  O   VAL    42      -2.103  -3.425 -48.315  1.00  1.00      1S   O  
ATOM    666  CB  VAL    42      -3.466  -2.459 -51.161  1.00  1.00      1S   C  
ATOM    667  CG1 VAL    42      -4.527  -2.403 -50.038  1.00  1.00      1S   C  
ATOM    668  CG2 VAL    42      -3.366  -1.158 -51.986  1.00  1.00      1S   C  
ATOM    669  HN  VAL    42      -1.457  -3.455 -52.349  1.00  0.00      1S   H  
ATOM    670  HA  VAL    42      -1.813  -1.759 -50.042  1.00  0.00      1S   H  
ATOM    671  HB  VAL    42      -3.721  -3.299 -51.846  1.00  0.00      1S   H  
ATOM    672 HG11 VAL    42      -4.134  -1.803 -49.194  1.00  0.00      1S   H  
ATOM    673 HG12 VAL    42      -4.761  -3.420 -49.659  1.00  0.00      1S   H  
ATOM    674 HG13 VAL    42      -5.478  -1.962 -50.368  1.00  0.00      1S   H  
ATOM    675 HG21 VAL    42      -2.374  -0.684 -51.881  1.00  0.00      1S   H  
ATOM    676 HG22 VAL    42      -4.104  -0.414 -51.632  1.00  0.00      1S   H  
ATOM    677 HG23 VAL    42      -3.548  -1.368 -53.062  1.00  0.00      1S   H  
ATOM    678  N   GLY    43      -2.345  -5.019 -49.898  1.00  1.00      1S   N  
ATOM    679  CA  GLY    43      -2.478  -6.107 -48.950  1.00  1.00      1S   C  
ATOM    680  C   GLY    43      -1.210  -6.239 -48.168  1.00  1.00      1S   C  
ATOM    681  O   GLY    43      -1.227  -6.494 -46.968  1.00  1.00      1S   O  
ATOM    682  HN  GLY    43      -2.399  -5.266 -50.862  1.00  0.00      1S   H  
ATOM    683  HA1 GLY    43      -2.634  -7.015 -49.512  1.00  0.00      1S   H  
ATOM    684  HA2 GLY    43      -3.284  -5.871 -48.269  1.00  0.00      1S   H  
ATOM    685  N   ASN    44      -0.076  -5.980 -48.855  1.00  1.00      1S   N  
ATOM    686  CA  ASN    44       1.219  -5.884 -48.251  1.00  1.00      1S   C  
ATOM    687  C   ASN    44       1.325  -4.688 -47.361  1.00  1.00      1S   C  
ATOM    688  O   ASN    44       1.873  -4.865 -46.293  1.00  1.00      1S   O  
ATOM    689  CB  ASN    44       2.376  -5.898 -49.267  1.00  1.00      1S   C  
ATOM    690  CG  ASN    44       2.516  -7.325 -49.809  1.00  1.00      1S   C  
ATOM    691  ND2 ASN    44       2.992  -7.447 -51.077  1.00  1.00      1S   N  
ATOM    692  OD1 ASN    44       2.231  -8.311 -49.123  1.00  1.00      1S   O  
ATOM    693  HN  ASN    44      -0.106  -5.791 -49.833  1.00  0.00      1S   H  
ATOM    694  HA  ASN    44       1.321  -6.730 -47.586  1.00  0.00      1S   H  
ATOM    695  HB1 ASN    44       3.336  -5.624 -48.778  1.00  0.00      1S   H  
ATOM    696  HB2 ASN    44       2.171  -5.177 -50.085  1.00  0.00      1S   H  
ATOM    697 HD21 ASN    44       3.118  -6.634 -51.645  1.00  0.00      1S   H  
ATOM    698 HD22 ASN    44       3.121  -8.356 -51.467  1.00  0.00      1S   H  
ATOM    699  N   LEU    45       0.776  -3.486 -47.681  1.00  1.00      1S   N  
ATOM    700  CA  LEU    45       0.772  -2.337 -46.774  1.00  1.00      1S   C  
ATOM    701  C   LEU    45       0.199  -2.670 -45.409  1.00  1.00      1S   C  
ATOM    702  O   LEU    45       0.705  -2.213 -44.389  1.00  1.00      1S   O  
ATOM    703  CB  LEU    45      -0.024  -1.120 -47.318  1.00  1.00      1S   C  
ATOM    704  CG  LEU    45       0.039   0.166 -46.456  1.00  1.00      1S   C  
ATOM    705  CD1 LEU    45       1.476   0.690 -46.281  1.00  1.00      1S   C  
ATOM    706  CD2 LEU    45      -0.890   1.255 -47.024  1.00  1.00      1S   C  
ATOM    707  HN  LEU    45       0.320  -3.338 -48.556  1.00  0.00      1S   H  
ATOM    708  HA  LEU    45       1.806  -2.051 -46.644  1.00  0.00      1S   H  
ATOM    709  HB1 LEU    45      -1.093  -1.402 -47.430  1.00  0.00      1S   H  
ATOM    710  HB2 LEU    45       0.360  -0.869 -48.329  1.00  0.00      1S   H  
ATOM    711  HG  LEU    45      -0.345  -0.077 -45.440  1.00  0.00      1S   H  
ATOM    712 HD11 LEU    45       1.951   0.848 -47.272  1.00  0.00      1S   H  
ATOM    713 HD12 LEU    45       2.089  -0.030 -45.700  1.00  0.00      1S   H  
ATOM    714 HD13 LEU    45       1.467   1.656 -45.733  1.00  0.00      1S   H  
ATOM    715 HD21 LEU    45      -1.933   0.877 -47.085  1.00  0.00      1S   H  
ATOM    716 HD22 LEU    45      -0.560   1.557 -48.039  1.00  0.00      1S   H  
ATOM    717 HD23 LEU    45      -0.881   2.149 -46.364  1.00  0.00      1S   H  
ATOM    718  N   TYR    46      -0.851  -3.518 -45.365  1.00  1.00      1S   N  
ATOM    719  CA  TYR    46      -1.445  -4.013 -44.143  1.00  1.00      1S   C  
ATOM    720  C   TYR    46      -0.538  -4.959 -43.412  1.00  1.00      1S   C  
ATOM    721  O   TYR    46      -0.418  -4.877 -42.196  1.00  1.00      1S   O  
ATOM    722  CB  TYR    46      -2.744  -4.788 -44.406  1.00  1.00      1S   C  
ATOM    723  CG  TYR    46      -3.825  -3.817 -44.717  1.00  1.00      1S   C  
ATOM    724  CD1 TYR    46      -4.260  -3.612 -46.032  1.00  1.00      1S   C  
ATOM    725  CD2 TYR    46      -4.418  -3.097 -43.672  1.00  1.00      1S   C  
ATOM    726  CE1 TYR    46      -5.278  -2.695 -46.304  1.00  1.00      1S   C  
ATOM    727  CE2 TYR    46      -5.458  -2.207 -43.939  1.00  1.00      1S   C  
ATOM    728  CZ  TYR    46      -5.910  -2.030 -45.251  1.00  1.00      1S   C  
ATOM    729  OH  TYR    46      -7.058  -1.260 -45.498  1.00  1.00      1S   O  
ATOM    730  HN  TYR    46      -1.261  -3.856 -46.210  1.00  0.00      1S   H  
ATOM    731  HA  TYR    46      -1.630  -3.168 -43.495  1.00  0.00      1S   H  
ATOM    732  HB1 TYR    46      -3.073  -5.371 -43.518  1.00  0.00      1S   H  
ATOM    733  HB2 TYR    46      -2.619  -5.474 -45.266  1.00  0.00      1S   H  
ATOM    734  HD1 TYR    46      -3.828  -4.184 -46.835  1.00  0.00      1S   H  
ATOM    735  HD2 TYR    46      -4.085  -3.245 -42.655  1.00  0.00      1S   H  
ATOM    736  HE1 TYR    46      -5.619  -2.559 -47.319  1.00  0.00      1S   H  
ATOM    737  HE2 TYR    46      -5.926  -1.679 -43.122  1.00  0.00      1S   H  
ATOM    738  HH  TYR    46      -7.377  -1.494 -46.372  1.00  0.00      1S   H  
ATOM    739  N   ILE    47       0.150  -5.869 -44.134  1.00  1.00      1S   N  
ATOM    740  CA  ILE    47       1.140  -6.770 -43.571  1.00  1.00      1S   C  
ATOM    741  C   ILE    47       2.310  -5.968 -43.009  1.00  1.00      1S   C  
ATOM    742  O   ILE    47       2.918  -6.326 -42.004  1.00  1.00      1S   O  
ATOM    743  CB  ILE    47       1.618  -7.789 -44.608  1.00  1.00      1S   C  
ATOM    744  CG1 ILE    47       0.448  -8.699 -45.063  1.00  1.00      1S   C  
ATOM    745  CG2 ILE    47       2.776  -8.642 -44.048  1.00  1.00      1S   C  
ATOM    746  CD  ILE    47       0.816  -9.575 -46.264  1.00  1.00      1S   C  
ATOM    747  HN  ILE    47       0.025  -5.932 -45.123  1.00  0.00      1S   H  
ATOM    748  HA  ILE    47       0.674  -7.302 -42.755  1.00  0.00      1S   H  
ATOM    749  HB  ILE    47       1.995  -7.243 -45.501  1.00  0.00      1S   H  
ATOM    750 HG11 ILE    47      -0.426  -8.077 -45.344  1.00  0.00      1S   H  
ATOM    751 HG12 ILE    47       0.133  -9.344 -44.215  1.00  0.00      1S   H  
ATOM    752 HG21 ILE    47       2.433  -9.162 -43.133  1.00  0.00      1S   H  
ATOM    753 HG22 ILE    47       3.662  -8.024 -43.797  1.00  0.00      1S   H  
ATOM    754 HG23 ILE    47       3.106  -9.399 -44.787  1.00  0.00      1S   H  
ATOM    755  HD1 ILE    47       1.575 -10.337 -45.989  1.00  0.00      1S   H  
ATOM    756  HD2 ILE    47       1.229  -8.941 -47.072  1.00  0.00      1S   H  
ATOM    757  HD3 ILE    47      -0.076 -10.095 -46.661  1.00  0.00      1S   H  
ATOM    758  N   VAL    48       2.630  -4.825 -43.639  1.00  1.00      1S   N  
ATOM    759  CA  VAL    48       3.715  -3.949 -43.269  1.00  1.00      1S   C  
ATOM    760  C   VAL    48       3.342  -3.133 -42.060  1.00  1.00      1S   C  
ATOM    761  O   VAL    48       4.171  -2.874 -41.192  1.00  1.00      1S   O  
ATOM    762  CB  VAL    48       4.069  -3.018 -44.403  1.00  1.00      1S   C  
ATOM    763  CG1 VAL    48       5.318  -2.175 -44.064  1.00  1.00      1S   C  
ATOM    764  CG2 VAL    48       4.369  -3.878 -45.629  1.00  1.00      1S   C  
ATOM    765  HN  VAL    48       2.149  -4.567 -44.477  1.00  0.00      1S   H  
ATOM    766  HA  VAL    48       4.574  -4.560 -43.032  1.00  0.00      1S   H  
ATOM    767  HB  VAL    48       3.218  -2.343 -44.641  1.00  0.00      1S   H  
ATOM    768 HG11 VAL    48       6.195  -2.842 -43.912  1.00  0.00      1S   H  
ATOM    769 HG12 VAL    48       5.173  -1.561 -43.155  1.00  0.00      1S   H  
ATOM    770 HG13 VAL    48       5.546  -1.488 -44.905  1.00  0.00      1S   H  
ATOM    771 HG21 VAL    48       4.235  -4.969 -45.485  1.00  0.00      1S   H  
ATOM    772 HG22 VAL    48       5.422  -3.725 -45.826  1.00  0.00      1S   H  
ATOM    773 HG23 VAL    48       3.818  -3.532 -46.526  1.00  0.00      1S   H  
ATOM    774  N   SER    49       2.060  -2.729 -41.945  1.00  1.00      1S   N  
ATOM    775  CA  SER    49       1.550  -2.054 -40.771  1.00  1.00      1S   C  
ATOM    776  C   SER    49       1.487  -3.006 -39.599  1.00  1.00      1S   C  
ATOM    777  O   SER    49       1.669  -2.601 -38.453  1.00  1.00      1S   O  
ATOM    778  CB  SER    49       0.165  -1.392 -40.997  1.00  1.00      1S   C  
ATOM    779  OG  SER    49      -0.888  -2.334 -41.168  1.00  1.00      1S   O  
ATOM    780  HN  SER    49       1.409  -2.879 -42.689  1.00  0.00      1S   H  
ATOM    781  HA  SER    49       2.251  -1.268 -40.525  1.00  0.00      1S   H  
ATOM    782  HB1 SER    49       0.212  -0.737 -41.893  1.00  0.00      1S   H  
ATOM    783  HB2 SER    49      -0.087  -0.760 -40.118  1.00  0.00      1S   H  
ATOM    784  HG1 SER    49      -0.531  -3.057 -41.695  1.00  0.00      1S   H  
ATOM    785  N   LEU    50       1.271  -4.318 -39.876  1.00  1.00      1S   N  
ATOM    786  CA  LEU    50       1.255  -5.364 -38.880  1.00  1.00      1S   C  
ATOM    787  C   LEU    50       2.601  -5.497 -38.239  1.00  1.00      1S   C  
ATOM    788  O   LEU    50       2.691  -5.794 -37.054  1.00  1.00      1S   O  
ATOM    789  CB  LEU    50       0.845  -6.737 -39.461  1.00  1.00      1S   C  
ATOM    790  CG  LEU    50      -0.679  -6.882 -39.603  1.00  1.00      1S   C  
ATOM    791  CD1 LEU    50      -1.060  -8.018 -40.558  1.00  1.00      1S   C  
ATOM    792  CD2 LEU    50      -1.319  -7.092 -38.226  1.00  1.00      1S   C  
ATOM    793  HN  LEU    50       1.117  -4.624 -40.814  1.00  0.00      1S   H  
ATOM    794  HA  LEU    50       0.562  -5.068 -38.107  1.00  0.00      1S   H  
ATOM    795  HB1 LEU    50       1.205  -7.570 -38.815  1.00  0.00      1S   H  
ATOM    796  HB2 LEU    50       1.309  -6.871 -40.455  1.00  0.00      1S   H  
ATOM    797  HG  LEU    50      -1.084  -5.939 -40.036  1.00  0.00      1S   H  
ATOM    798 HD11 LEU    50      -0.145  -8.519 -40.938  1.00  0.00      1S   H  
ATOM    799 HD12 LEU    50      -1.635  -7.639 -41.427  1.00  0.00      1S   H  
ATOM    800 HD13 LEU    50      -1.686  -8.765 -40.025  1.00  0.00      1S   H  
ATOM    801 HD21 LEU    50      -1.110  -6.235 -37.554  1.00  0.00      1S   H  
ATOM    802 HD22 LEU    50      -0.927  -8.015 -37.749  1.00  0.00      1S   H  
ATOM    803 HD23 LEU    50      -2.418  -7.183 -38.343  1.00  0.00      1S   H  
ATOM    804  N   SER    51       3.674  -5.228 -39.009  1.00  1.00      1S   N  
ATOM    805  CA  SER    51       5.026  -5.285 -38.522  1.00  1.00      1S   C  
ATOM    806  C   SER    51       5.467  -4.011 -37.848  1.00  1.00      1S   C  
ATOM    807  O   SER    51       6.362  -4.083 -37.018  1.00  1.00      1S   O  
ATOM    808  CB  SER    51       6.037  -5.709 -39.601  1.00  1.00      1S   C  
ATOM    809  OG  SER    51       5.923  -4.928 -40.777  1.00  1.00      1S   O  
ATOM    810  HN  SER    51       3.559  -4.980 -39.968  1.00  0.00      1S   H  
ATOM    811  HA  SER    51       5.070  -6.056 -37.768  1.00  0.00      1S   H  
ATOM    812  HB1 SER    51       5.829  -6.763 -39.886  1.00  0.00      1S   H  
ATOM    813  HB2 SER    51       7.079  -5.653 -39.218  1.00  0.00      1S   H  
ATOM    814  HG1 SER    51       5.203  -4.303 -40.633  1.00  0.00      1S   H  
ATOM    815  N   VAL    52       4.850  -2.823 -38.115  1.00  1.00      1S   N  
ATOM    816  CA  VAL    52       5.062  -1.639 -37.286  1.00  1.00      1S   C  
ATOM    817  C   VAL    52       4.564  -1.958 -35.899  1.00  1.00      1S   C  
ATOM    818  O   VAL    52       5.289  -1.758 -34.936  1.00  1.00      1S   O  
ATOM    819  CB  VAL    52       4.387  -0.347 -37.764  1.00  1.00      1S   C  
ATOM    820  CG1 VAL    52       4.596   0.804 -36.746  1.00  1.00      1S   C  
ATOM    821  CG2 VAL    52       4.968   0.063 -39.130  1.00  1.00      1S   C  
ATOM    822  HN  VAL    52       4.175  -2.730 -38.844  1.00  0.00      1S   H  
ATOM    823  HA  VAL    52       6.128  -1.464 -37.225  1.00  0.00      1S   H  
ATOM    824  HB  VAL    52       3.293  -0.515 -37.882  1.00  0.00      1S   H  
ATOM    825 HG11 VAL    52       5.675   0.930 -36.516  1.00  0.00      1S   H  
ATOM    826 HG12 VAL    52       4.049   0.611 -35.801  1.00  0.00      1S   H  
ATOM    827 HG13 VAL    52       4.215   1.759 -37.165  1.00  0.00      1S   H  
ATOM    828 HG21 VAL    52       4.812  -0.730 -39.888  1.00  0.00      1S   H  
ATOM    829 HG22 VAL    52       6.056   0.268 -39.041  1.00  0.00      1S   H  
ATOM    830 HG23 VAL    52       4.469   0.991 -39.486  1.00  0.00      1S   H  
ATOM    831  N   ALA    53       3.340  -2.525 -35.771  1.00  1.00      1S   N  
ATOM    832  CA  ALA    53       2.732  -2.833 -34.493  1.00  1.00      1S   C  
ATOM    833  C   ALA    53       3.528  -3.838 -33.720  1.00  1.00      1S   C  
ATOM    834  O   ALA    53       3.818  -3.647 -32.542  1.00  1.00      1S   O  
ATOM    835  CB  ALA    53       1.302  -3.390 -34.643  1.00  1.00      1S   C  
ATOM    836  HN  ALA    53       2.790  -2.742 -36.576  1.00  0.00      1S   H  
ATOM    837  HA  ALA    53       2.721  -1.920 -33.917  1.00  0.00      1S   H  
ATOM    838  HB1 ALA    53       1.301  -4.423 -35.052  1.00  0.00      1S   H  
ATOM    839  HB2 ALA    53       0.716  -2.757 -35.339  1.00  0.00      1S   H  
ATOM    840  HB3 ALA    53       0.784  -3.395 -33.659  1.00  0.00      1S   H  
ATOM    841  N   ASP    54       3.929  -4.920 -34.410  1.00  1.00      1S   N  
ATOM    842  CA  ASP    54       4.685  -6.004 -33.849  1.00  1.00      1S   C  
ATOM    843  C   ASP    54       6.096  -5.575 -33.495  1.00  1.00      1S   C  
ATOM    844  O   ASP    54       6.667  -6.073 -32.530  1.00  1.00      1S   O  
ATOM    845  CB  ASP    54       4.751  -7.177 -34.850  1.00  1.00      1S   C  
ATOM    846  CG  ASP    54       3.401  -7.872 -35.043  1.00  1.00      1S   C  
ATOM    847  OD1 ASP    54       3.309  -8.703 -35.984  1.00  1.00      1S   O  
ATOM    848  OD2 ASP    54       2.460  -7.611 -34.247  1.00  1.00      1S   O1-
ATOM    849  HN  ASP    54       3.664  -5.044 -35.365  1.00  0.00      1S   H  
ATOM    850  HA  ASP    54       4.200  -6.320 -32.934  1.00  0.00      1S   H  
ATOM    851  HB1 ASP    54       5.474  -7.938 -34.501  1.00  0.00      1S   H  
ATOM    852  HB2 ASP    54       5.103  -6.800 -35.832  1.00  0.00      1S   H  
ATOM    853  N   LEU    55       6.695  -4.622 -34.247  1.00  1.00      1S   N  
ATOM    854  CA  LEU    55       8.015  -4.097 -33.964  1.00  1.00      1S   C  
ATOM    855  C   LEU    55       7.996  -3.112 -32.822  1.00  1.00      1S   C  
ATOM    856  O   LEU    55       8.936  -3.082 -32.028  1.00  1.00      1S   O  
ATOM    857  CB  LEU    55       8.667  -3.390 -35.173  1.00  1.00      1S   C  
ATOM    858  CG  LEU    55      10.119  -2.917 -34.927  1.00  1.00      1S   C  
ATOM    859  CD1 LEU    55      11.053  -4.088 -34.566  1.00  1.00      1S   C  
ATOM    860  CD2 LEU    55      10.671  -2.149 -36.132  1.00  1.00      1S   C  
ATOM    861  HN  LEU    55       6.251  -4.256 -35.064  1.00  0.00      1S   H  
ATOM    862  HA  LEU    55       8.633  -4.935 -33.676  1.00  0.00      1S   H  
ATOM    863  HB1 LEU    55       8.041  -2.519 -35.468  1.00  0.00      1S   H  
ATOM    864  HB2 LEU    55       8.676  -4.099 -36.030  1.00  0.00      1S   H  
ATOM    865  HG  LEU    55      10.115  -2.195 -34.078  1.00  0.00      1S   H  
ATOM    866 HD11 LEU    55      10.974  -4.888 -35.333  1.00  0.00      1S   H  
ATOM    867 HD12 LEU    55      10.788  -4.516 -33.577  1.00  0.00      1S   H  
ATOM    868 HD13 LEU    55      12.106  -3.741 -34.524  1.00  0.00      1S   H  
ATOM    869 HD21 LEU    55       9.895  -1.474 -36.554  1.00  0.00      1S   H  
ATOM    870 HD22 LEU    55      10.993  -2.875 -36.905  1.00  0.00      1S   H  
ATOM    871 HD23 LEU    55      11.552  -1.541 -35.839  1.00  0.00      1S   H  
ATOM    872  N   ILE    56       6.911  -2.300 -32.672  1.00  1.00      1S   N  
ATOM    873  CA  ILE    56       6.715  -1.422 -31.526  1.00  1.00      1S   C  
ATOM    874  C   ILE    56       6.714  -2.288 -30.283  1.00  1.00      1S   C  
ATOM    875  O   ILE    56       7.264  -1.905 -29.260  1.00  1.00      1S   O  
ATOM    876  CB  ILE    56       5.431  -0.574 -31.563  1.00  1.00      1S   C  
ATOM    877  CG1 ILE    56       5.431   0.483 -32.692  1.00  1.00      1S   C  
ATOM    878  CG2 ILE    56       5.246   0.175 -30.228  1.00  1.00      1S   C  
ATOM    879  CD  ILE    56       4.049   1.122 -32.898  1.00  1.00      1S   C  
ATOM    880  HN  ILE    56       6.173  -2.299 -33.347  1.00  0.00      1S   H  
ATOM    881  HA  ILE    56       7.568  -0.759 -31.474  1.00  0.00      1S   H  
ATOM    882  HB  ILE    56       4.562  -1.253 -31.715  1.00  0.00      1S   H  
ATOM    883 HG11 ILE    56       5.762   0.031 -33.642  1.00  0.00      1S   H  
ATOM    884 HG12 ILE    56       6.168   1.278 -32.447  1.00  0.00      1S   H  
ATOM    885 HG21 ILE    56       6.122   0.832 -30.039  1.00  0.00      1S   H  
ATOM    886 HG22 ILE    56       5.137  -0.532 -29.384  1.00  0.00      1S   H  
ATOM    887 HG23 ILE    56       4.333   0.803 -30.238  1.00  0.00      1S   H  
ATOM    888  HD1 ILE    56       3.787   1.783 -32.045  1.00  0.00      1S   H  
ATOM    889  HD2 ILE    56       3.267   0.336 -32.985  1.00  0.00      1S   H  
ATOM    890  HD3 ILE    56       4.036   1.737 -33.821  1.00  0.00      1S   H  
ATOM    891  N   VAL    57       6.145  -3.511 -30.379  1.00  1.00      1S   N  
ATOM    892  CA  VAL    57       6.153  -4.518 -29.342  1.00  1.00      1S   C  
ATOM    893  C   VAL    57       7.522  -5.106 -29.122  1.00  1.00      1S   C  
ATOM    894  O   VAL    57       7.909  -5.343 -27.986  1.00  1.00      1S   O  
ATOM    895  CB  VAL    57       5.147  -5.615 -29.639  1.00  1.00      1S   C  
ATOM    896  CG1 VAL    57       5.320  -6.861 -28.745  1.00  1.00      1S   C  
ATOM    897  CG2 VAL    57       3.760  -4.988 -29.461  1.00  1.00      1S   C  
ATOM    898  HN  VAL    57       5.687  -3.780 -31.224  1.00  0.00      1S   H  
ATOM    899  HA  VAL    57       5.868  -4.030 -28.421  1.00  0.00      1S   H  
ATOM    900  HB  VAL    57       5.238  -5.942 -30.695  1.00  0.00      1S   H  
ATOM    901 HG11 VAL    57       5.362  -6.571 -27.676  1.00  0.00      1S   H  
ATOM    902 HG12 VAL    57       6.249  -7.412 -29.005  1.00  0.00      1S   H  
ATOM    903 HG13 VAL    57       4.463  -7.551 -28.892  1.00  0.00      1S   H  
ATOM    904 HG21 VAL    57       3.652  -4.104 -30.121  1.00  0.00      1S   H  
ATOM    905 HG22 VAL    57       3.612  -4.657 -28.411  1.00  0.00      1S   H  
ATOM    906 HG23 VAL    57       2.966  -5.718 -29.723  1.00  0.00      1S   H  
ATOM    907  N   GLY    58       8.323  -5.339 -30.180  1.00  1.00      1S   N  
ATOM    908  CA  GLY    58       9.661  -5.873 -30.042  1.00  1.00      1S   C  
ATOM    909  C   GLY    58      10.654  -4.974 -29.338  1.00  1.00      1S   C  
ATOM    910  O   GLY    58      11.799  -5.371 -29.139  1.00  1.00      1S   O  
ATOM    911  HN  GLY    58       8.005  -5.185 -31.114  1.00  0.00      1S   H  
ATOM    912  HA1 GLY    58      10.031  -6.030 -31.042  1.00  0.00      1S   H  
ATOM    913  HA2 GLY    58       9.578  -6.798 -29.492  1.00  0.00      1S   H  
ATOM    914  N   ALA    59      10.236  -3.750 -28.936  1.00  1.00      1S   N  
ATOM    915  CA  ALA    59      11.043  -2.806 -28.205  1.00  1.00      1S   C  
ATOM    916  C   ALA    59      10.207  -2.157 -27.121  1.00  1.00      1S   C  
ATOM    917  O   ALA    59       9.037  -1.862 -27.333  1.00  1.00      1S   O  
ATOM    918  CB  ALA    59      11.553  -1.710 -29.153  1.00  1.00      1S   C  
ATOM    919  HN  ALA    59       9.305  -3.448 -29.136  1.00  0.00      1S   H  
ATOM    920  HA  ALA    59      11.871  -3.319 -27.734  1.00  0.00      1S   H  
ATOM    921  HB1 ALA    59      10.703  -1.260 -29.712  1.00  0.00      1S   H  
ATOM    922  HB2 ALA    59      12.250  -2.157 -29.894  1.00  0.00      1S   H  
ATOM    923  HB3 ALA    59      12.088  -0.910 -28.602  1.00  0.00      1S   H  
ATOM    924  N   VAL    60      10.796  -1.927 -25.916  1.00  1.00      1S   N  
ATOM    925  CA  VAL    60      10.156  -1.370 -24.724  1.00  1.00      1S   C  
ATOM    926  C   VAL    60       9.248  -2.380 -24.081  1.00  1.00      1S   C  
ATOM    927  O   VAL    60       9.471  -2.771 -22.943  1.00  1.00      1S   O  
ATOM    928  CB  VAL    60       9.460  -0.014 -24.861  1.00  1.00      1S   C  
ATOM    929  CG1 VAL    60       8.762   0.381 -23.535  1.00  1.00      1S   C  
ATOM    930  CG2 VAL    60      10.512   1.041 -25.251  1.00  1.00      1S   C  
ATOM    931  HN  VAL    60      11.753  -2.171 -25.787  1.00  0.00      1S   H  
ATOM    932  HA  VAL    60      10.966  -1.223 -24.024  1.00  0.00      1S   H  
ATOM    933  HB  VAL    60       8.688  -0.057 -25.659  1.00  0.00      1S   H  
ATOM    934 HG11 VAL    60       9.476   0.321 -22.687  1.00  0.00      1S   H  
ATOM    935 HG12 VAL    60       7.893  -0.276 -23.323  1.00  0.00      1S   H  
ATOM    936 HG13 VAL    60       8.385   1.419 -23.601  1.00  0.00      1S   H  
ATOM    937 HG21 VAL    60      11.013   0.770 -26.203  1.00  0.00      1S   H  
ATOM    938 HG22 VAL    60      11.281   1.130 -24.454  1.00  0.00      1S   H  
ATOM    939 HG23 VAL    60      10.025   2.031 -25.379  1.00  0.00      1S   H  
ATOM    940  N   VAL    61       8.211  -2.856 -24.804  1.00  1.00      1S   N  
ATOM    941  CA  VAL    61       7.290  -3.888 -24.381  1.00  1.00      1S   C  
ATOM    942  C   VAL    61       8.068  -5.143 -24.048  1.00  1.00      1S   C  
ATOM    943  O   VAL    61       7.792  -5.807 -23.050  1.00  1.00      1S   O  
ATOM    944  CB  VAL    61       6.254  -4.153 -25.457  1.00  1.00      1S   C  
ATOM    945  CG1 VAL    61       5.382  -5.368 -25.141  1.00  1.00      1S   C  
ATOM    946  CG2 VAL    61       5.376  -2.912 -25.664  1.00  1.00      1S   C  
ATOM    947  HN  VAL    61       8.061  -2.518 -25.733  1.00  0.00      1S   H  
ATOM    948  HA  VAL    61       6.798  -3.540 -23.491  1.00  0.00      1S   H  
ATOM    949  HB  VAL    61       6.781  -4.326 -26.408  1.00  0.00      1S   H  
ATOM    950 HG11 VAL    61       4.922  -5.259 -24.137  1.00  0.00      1S   H  
ATOM    951 HG12 VAL    61       5.977  -6.306 -25.173  1.00  0.00      1S   H  
ATOM    952 HG13 VAL    61       4.569  -5.453 -25.893  1.00  0.00      1S   H  
ATOM    953 HG21 VAL    61       6.023  -2.032 -25.816  1.00  0.00      1S   H  
ATOM    954 HG22 VAL    61       4.721  -2.733 -24.787  1.00  0.00      1S   H  
ATOM    955 HG23 VAL    61       4.741  -3.041 -26.567  1.00  0.00      1S   H  
ATOM    956  N   MET    62       9.118  -5.412 -24.866  1.00  1.00      1S   N  
ATOM    957  CA  MET    62      10.160  -6.382 -24.627  1.00  1.00      1S   C  
ATOM    958  C   MET    62      10.932  -6.112 -23.373  1.00  1.00      1S   C  
ATOM    959  O   MET    62      10.510  -6.757 -22.418  1.00  1.00      1S   O  
ATOM    960  CB  MET    62      11.027  -6.630 -25.866  1.00  1.00      1S   C  
ATOM    961  CG  MET    62      10.329  -7.400 -26.985  1.00  1.00      1S   C  
ATOM    962  SD  MET    62       9.888  -9.118 -26.653  1.00  1.00      1S   S  
ATOM    963  CE  MET    62       8.397  -8.856 -25.657  1.00  1.00      1S   C  
ATOM    964  HN  MET    62       9.238  -4.873 -25.695  1.00  0.00      1S   H  
ATOM    965  HA  MET    62       9.673  -7.297 -24.378  1.00  0.00      1S   H  
ATOM    966  HB1 MET    62      11.955  -7.179 -25.590  1.00  0.00      1S   H  
ATOM    967  HB2 MET    62      11.314  -5.643 -26.296  1.00  0.00      1S   H  
ATOM    968  HG1 MET    62      11.018  -7.386 -27.857  1.00  0.00      1S   H  
ATOM    969  HG2 MET    62       9.424  -6.841 -27.273  1.00  0.00      1S   H  
ATOM    970  HE1 MET    62       8.003  -7.820 -25.746  1.00  0.00      1S   H  
ATOM    971  HE2 MET    62       8.600  -9.062 -24.583  1.00  0.00      1S   H  
ATOM    972  HE3 MET    62       7.601  -9.538 -25.981  1.00  0.00      1S   H  
ATOM    973  N   PRO    63      11.946  -5.259 -23.169  1.00  1.00      1S   N  
ATOM    974  CA  PRO    63      12.539  -5.064 -21.866  1.00  1.00      1S   C  
ATOM    975  C   PRO    63      11.644  -4.914 -20.677  1.00  1.00      1S   C  
ATOM    976  O   PRO    63      11.992  -5.478 -19.657  1.00  1.00      1S   O  
ATOM    977  CB  PRO    63      13.408  -3.807 -22.054  1.00  1.00      1S   C  
ATOM    978  CG  PRO    63      13.477  -3.594 -23.575  1.00  1.00      1S   C  
ATOM    979  CD  PRO    63      13.011  -4.930 -24.121  1.00  1.00      1S   C  
ATOM    980  HA  PRO    63      13.133  -5.947 -21.676  1.00  0.00      1S   H  
ATOM    981  HB1 PRO    63      14.418  -3.976 -21.628  1.00  0.00      1S   H  
ATOM    982  HB2 PRO    63      12.959  -2.903 -21.588  1.00  0.00      1S   H  
ATOM    983  HG1 PRO    63      12.719  -2.834 -23.870  1.00  0.00      1S   H  
ATOM    984  HG2 PRO    63      14.476  -3.285 -23.933  1.00  0.00      1S   H  
ATOM    985  HD1 PRO    63      12.708  -4.844 -25.177  1.00  0.00      1S   H  
ATOM    986  HD2 PRO    63      13.822  -5.689 -24.007  1.00  0.00      1S   H  
ATOM    987  N   MET    64      10.497  -4.221 -20.738  1.00  1.00      1S   N  
ATOM    988  CA  MET    64       9.725  -3.991 -19.544  1.00  1.00      1S   C  
ATOM    989  C   MET    64       9.053  -5.238 -19.030  1.00  1.00      1S   C  
ATOM    990  O   MET    64       8.987  -5.412 -17.820  1.00  1.00      1S   O  
ATOM    991  CB  MET    64       8.660  -2.912 -19.746  1.00  1.00      1S   C  
ATOM    992  CG  MET    64       9.233  -1.505 -20.006  1.00  1.00      1S   C  
ATOM    993  SD  MET    64      10.319  -0.857 -18.705  1.00  1.00      1S   S  
ATOM    994  CE  MET    64       9.032  -0.764 -17.432  1.00  1.00      1S   C  
ATOM    995  HN  MET    64      10.167  -3.796 -21.581  1.00  0.00      1S   H  
ATOM    996  HA  MET    64      10.402  -3.660 -18.770  1.00  0.00      1S   H  
ATOM    997  HB1 MET    64       7.977  -2.866 -18.869  1.00  0.00      1S   H  
ATOM    998  HB2 MET    64       8.067  -3.214 -20.632  1.00  0.00      1S   H  
ATOM    999  HG1 MET    64       8.378  -0.811 -20.158  1.00  0.00      1S   H  
ATOM   1000  HG2 MET    64       9.804  -1.523 -20.956  1.00  0.00      1S   H  
ATOM   1001  HE1 MET    64       8.808  -1.768 -17.011  1.00  0.00      1S   H  
ATOM   1002  HE2 MET    64       8.093  -0.336 -17.841  1.00  0.00      1S   H  
ATOM   1003  HE3 MET    64       9.359  -0.111 -16.602  1.00  0.00      1S   H  
ATOM   1004  N   ASN    65       8.575  -6.154 -19.908  1.00  1.00      1S   N  
ATOM   1005  CA  ASN    65       8.018  -7.421 -19.469  1.00  1.00      1S   C  
ATOM   1006  C   ASN    65       9.116  -8.340 -18.995  1.00  1.00      1S   C  
ATOM   1007  O   ASN    65       8.948  -9.072 -18.024  1.00  1.00      1S   O  
ATOM   1008  CB  ASN    65       7.244  -8.148 -20.588  1.00  1.00      1S   C  
ATOM   1009  CG  ASN    65       6.564  -9.421 -20.047  1.00  1.00      1S   C  
ATOM   1010  ND2 ASN    65       7.024 -10.611 -20.537  1.00  1.00      1S   N  
ATOM   1011  OD1 ASN    65       5.659  -9.342 -19.212  1.00  1.00      1S   O  
ATOM   1012  HN  ASN    65       8.608  -6.006 -20.895  1.00  0.00      1S   H  
ATOM   1013  HA  ASN    65       7.347  -7.225 -18.643  1.00  0.00      1S   H  
ATOM   1014  HB1 ASN    65       7.919  -8.391 -21.436  1.00  0.00      1S   H  
ATOM   1015  HB2 ASN    65       6.448  -7.473 -20.972  1.00  0.00      1S   H  
ATOM   1016 HD21 ASN    65       6.607 -11.463 -20.226  1.00  0.00      1S   H  
ATOM   1017 HD22 ASN    65       7.774 -10.622 -21.198  1.00  0.00      1S   H  
ATOM   1018  N   ILE    66      10.281  -8.313 -19.674  1.00  1.00      1S   N  
ATOM   1019  CA  ILE    66      11.435  -9.116 -19.338  1.00  1.00      1S   C  
ATOM   1020  C   ILE    66      11.905  -8.774 -17.952  1.00  1.00      1S   C  
ATOM   1021  O   ILE    66      12.153  -9.641 -17.114  1.00  1.00      1S   O  
ATOM   1022  CB  ILE    66      12.566  -8.891 -20.335  1.00  1.00      1S   C  
ATOM   1023  CG1 ILE    66      12.079  -9.342 -21.731  1.00  1.00      1S   C  
ATOM   1024  CG2 ILE    66      13.882  -9.581 -19.884  1.00  1.00      1S   C  
ATOM   1025  CD  ILE    66      13.098  -9.116 -22.851  1.00  1.00      1S   C  
ATOM   1026  HN  ILE    66      10.391  -7.720 -20.470  1.00  0.00      1S   H  
ATOM   1027  HA  ILE    66      11.109 -10.141 -19.347  1.00  0.00      1S   H  
ATOM   1028  HB  ILE    66      12.778  -7.799 -20.396  1.00  0.00      1S   H  
ATOM   1029 HG11 ILE    66      11.148  -8.820 -22.000  1.00  0.00      1S   H  
ATOM   1030 HG12 ILE    66      11.746 -10.388 -21.685  1.00  0.00      1S   H  
ATOM   1031 HG21 ILE    66      13.745 -10.673 -19.767  1.00  0.00      1S   H  
ATOM   1032 HG22 ILE    66      14.246  -9.169 -18.920  1.00  0.00      1S   H  
ATOM   1033 HG23 ILE    66      14.686  -9.410 -20.627  1.00  0.00      1S   H  
ATOM   1034  HD1 ILE    66      14.031  -9.689 -22.669  1.00  0.00      1S   H  
ATOM   1035  HD2 ILE    66      13.353  -8.036 -22.920  1.00  0.00      1S   H  
ATOM   1036  HD3 ILE    66      12.676  -9.439 -23.826  1.00  0.00      1S   H  
ATOM   1037  N   LEU    67      11.984  -7.459 -17.694  1.00  1.00      1S   N  
ATOM   1038  CA  LEU    67      12.398  -6.892 -16.452  1.00  1.00      1S   C  
ATOM   1039  C   LEU    67      11.340  -7.030 -15.424  1.00  1.00      1S   C  
ATOM   1040  O   LEU    67      11.666  -7.086 -14.250  1.00  1.00      1S   O  
ATOM   1041  CB  LEU    67      12.719  -5.399 -16.585  1.00  1.00      1S   C  
ATOM   1042  CG  LEU    67      13.989  -5.155 -17.420  1.00  1.00      1S   C  
ATOM   1043  CD1 LEU    67      14.124  -3.663 -17.687  1.00  1.00      1S   C  
ATOM   1044  CD2 LEU    67      15.254  -5.720 -16.759  1.00  1.00      1S   C  
ATOM   1045  HN  LEU    67      11.763  -6.792 -18.406  1.00  0.00      1S   H  
ATOM   1046  HA  LEU    67      13.263  -7.434 -16.100  1.00  0.00      1S   H  
ATOM   1047  HB1 LEU    67      12.871  -4.938 -15.584  1.00  0.00      1S   H  
ATOM   1048  HB2 LEU    67      11.857  -4.883 -17.067  1.00  0.00      1S   H  
ATOM   1049  HG  LEU    67      13.894  -5.665 -18.403  1.00  0.00      1S   H  
ATOM   1050 HD11 LEU    67      14.256  -3.142 -16.714  1.00  0.00      1S   H  
ATOM   1051 HD12 LEU    67      13.211  -3.265 -18.182  1.00  0.00      1S   H  
ATOM   1052 HD13 LEU    67      15.001  -3.449 -18.333  1.00  0.00      1S   H  
ATOM   1053 HD21 LEU    67      15.226  -6.830 -16.751  1.00  0.00      1S   H  
ATOM   1054 HD22 LEU    67      15.338  -5.353 -15.715  1.00  0.00      1S   H  
ATOM   1055 HD23 LEU    67      16.152  -5.400 -17.327  1.00  0.00      1S   H  
ATOM   1056  N   TYR    68      10.047  -7.133 -15.803  1.00  1.00      1S   N  
ATOM   1057  CA  TYR    68       8.986  -7.301 -14.838  1.00  1.00      1S   C  
ATOM   1058  C   TYR    68       9.224  -8.558 -14.054  1.00  1.00      1S   C  
ATOM   1059  O   TYR    68       9.259  -8.531 -12.834  1.00  1.00      1S   O  
ATOM   1060  CB  TYR    68       7.563  -7.384 -15.471  1.00  1.00      1S   C  
ATOM   1061  CG  TYR    68       6.450  -7.311 -14.437  1.00  1.00      1S   C  
ATOM   1062  CD1 TYR    68       5.544  -6.238 -14.451  1.00  1.00      1S   C  
ATOM   1063  CD2 TYR    68       6.271  -8.307 -13.454  1.00  1.00      1S   C  
ATOM   1064  CE1 TYR    68       4.504  -6.167 -13.513  1.00  1.00      1S   C  
ATOM   1065  CE2 TYR    68       5.263  -8.235 -12.503  1.00  1.00      1S   C  
ATOM   1066  CZ  TYR    68       4.370  -7.173 -12.547  1.00  1.00      1S   C  
ATOM   1067  OH  TYR    68       3.310  -7.173 -11.635  1.00  1.00      1S   O  
ATOM   1068  HN  TYR    68       9.770  -7.079 -16.761  1.00  0.00      1S   H  
ATOM   1069  HA  TYR    68       9.029  -6.453 -14.167  1.00  0.00      1S   H  
ATOM   1070  HB1 TYR    68       7.432  -8.319 -16.050  1.00  0.00      1S   H  
ATOM   1071  HB2 TYR    68       7.432  -6.538 -16.177  1.00  0.00      1S   H  
ATOM   1072  HD1 TYR    68       5.640  -5.468 -15.202  1.00  0.00      1S   H  
ATOM   1073  HD2 TYR    68       6.893  -9.175 -13.405  1.00  0.00      1S   H  
ATOM   1074  HE1 TYR    68       3.802  -5.348 -13.547  1.00  0.00      1S   H  
ATOM   1075  HE2 TYR    68       5.170  -9.019 -11.763  1.00  0.00      1S   H  
ATOM   1076  HH  TYR    68       3.420  -7.944 -11.072  1.00  0.00      1S   H  
ATOM   1077  N   LEU    69       9.336  -9.708 -14.738  1.00  1.00      1S   N  
ATOM   1078  CA  LEU    69       8.933 -10.965 -14.155  1.00  1.00      1S   C  
ATOM   1079  C   LEU    69      10.026 -11.545 -13.315  1.00  1.00      1S   C  
ATOM   1080  O   LEU    69       9.806 -12.465 -12.529  1.00  1.00      1S   O  
ATOM   1081  CB  LEU    69       8.442 -11.925 -15.259  1.00  1.00      1S   C  
ATOM   1082  CG  LEU    69       7.306 -11.304 -16.118  1.00  1.00      1S   C  
ATOM   1083  CD1 LEU    69       6.958 -12.164 -17.341  1.00  1.00      1S   C  
ATOM   1084  CD2 LEU    69       6.024 -10.972 -15.335  1.00  1.00      1S   C  
ATOM   1085  HN  LEU    69       9.502  -9.715 -15.722  1.00  0.00      1S   H  
ATOM   1086  HA  LEU    69       8.114 -10.791 -13.476  1.00  0.00      1S   H  
ATOM   1087  HB1 LEU    69       8.077 -12.870 -14.805  1.00  0.00      1S   H  
ATOM   1088  HB2 LEU    69       9.294 -12.164 -15.932  1.00  0.00      1S   H  
ATOM   1089  HG  LEU    69       7.682 -10.340 -16.519  1.00  0.00      1S   H  
ATOM   1090 HD11 LEU    69       6.583 -13.157 -17.017  1.00  0.00      1S   H  
ATOM   1091 HD12 LEU    69       7.853 -12.302 -17.983  1.00  0.00      1S   H  
ATOM   1092 HD13 LEU    69       6.165 -11.663 -17.937  1.00  0.00      1S   H  
ATOM   1093 HD21 LEU    69       6.163 -11.080 -14.241  1.00  0.00      1S   H  
ATOM   1094 HD22 LEU    69       5.217 -11.656 -15.654  1.00  0.00      1S   H  
ATOM   1095 HD23 LEU    69       5.690  -9.937 -15.558  1.00  0.00      1S   H  
ATOM   1096  N   LEU    70      11.225 -10.951 -13.445  1.00  1.00      1S   N  
ATOM   1097  CA  LEU    70      12.388 -11.287 -12.690  1.00  1.00      1S   C  
ATOM   1098  C   LEU    70      12.750 -10.217 -11.692  1.00  1.00      1S   C  
ATOM   1099  O   LEU    70      13.141 -10.551 -10.575  1.00  1.00      1S   O  
ATOM   1100  CB  LEU    70      13.526 -11.528 -13.682  1.00  1.00      1S   C  
ATOM   1101  CG  LEU    70      13.228 -12.756 -14.569  1.00  1.00      1S   C  
ATOM   1102  CD1 LEU    70      14.317 -12.922 -15.627  1.00  1.00      1S   C  
ATOM   1103  CD2 LEU    70      13.030 -14.018 -13.714  1.00  1.00      1S   C  
ATOM   1104  HN  LEU    70      11.358 -10.249 -14.140  1.00  0.00      1S   H  
ATOM   1105  HA  LEU    70      12.204 -12.180 -12.111  1.00  0.00      1S   H  
ATOM   1106  HB1 LEU    70      14.471 -11.694 -13.127  1.00  0.00      1S   H  
ATOM   1107  HB2 LEU    70      13.662 -10.636 -14.332  1.00  0.00      1S   H  
ATOM   1108  HG  LEU    70      12.277 -12.598 -15.130  1.00  0.00      1S   H  
ATOM   1109 HD11 LEU    70      15.243 -12.409 -15.296  1.00  0.00      1S   H  
ATOM   1110 HD12 LEU    70      14.003 -12.480 -16.596  1.00  0.00      1S   H  
ATOM   1111 HD13 LEU    70      14.553 -13.990 -15.788  1.00  0.00      1S   H  
ATOM   1112 HD21 LEU    70      12.015 -14.048 -13.267  1.00  0.00      1S   H  
ATOM   1113 HD22 LEU    70      13.773 -14.055 -12.891  1.00  0.00      1S   H  
ATOM   1114 HD23 LEU    70      13.155 -14.917 -14.344  1.00  0.00      1S   H  
ATOM   1115  N   MET    71      12.637  -8.908 -12.041  1.00  1.00      1S   N  
ATOM   1116  CA  MET    71      13.020  -7.825 -11.141  1.00  1.00      1S   C  
ATOM   1117  C   MET    71      11.917  -7.471 -10.201  1.00  1.00      1S   C  
ATOM   1118  O   MET    71      12.170  -7.145  -9.043  1.00  1.00      1S   O  
ATOM   1119  CB  MET    71      13.445  -6.519 -11.857  1.00  1.00      1S   C  
ATOM   1120  CG  MET    71      14.622  -6.688 -12.836  1.00  1.00      1S   C  
ATOM   1121  SD  MET    71      16.242  -6.979 -12.049  1.00  1.00      1S   S  
ATOM   1122  CE  MET    71      16.097  -8.723 -11.552  1.00  1.00      1S   C  
ATOM   1123  HN  MET    71      12.308  -8.629 -12.941  1.00  0.00      1S   H  
ATOM   1124  HA  MET    71      13.831  -8.157 -10.520  1.00  0.00      1S   H  
ATOM   1125  HB1 MET    71      13.729  -5.753 -11.102  1.00  0.00      1S   H  
ATOM   1126  HB2 MET    71      12.581  -6.096 -12.409  1.00  0.00      1S   H  
ATOM   1127  HG1 MET    71      14.683  -5.745 -13.425  1.00  0.00      1S   H  
ATOM   1128  HG2 MET    71      14.391  -7.498 -13.562  1.00  0.00      1S   H  
ATOM   1129  HE1 MET    71      15.358  -9.260 -12.182  1.00  0.00      1S   H  
ATOM   1130  HE2 MET    71      15.780  -8.814 -10.490  1.00  0.00      1S   H  
ATOM   1131  HE3 MET    71      17.069  -9.248 -11.652  1.00  0.00      1S   H  
ATOM   1132  N   SER    72      10.674  -7.523 -10.716  1.00  1.00      1S   N  
ATOM   1133  CA  SER    72       9.439  -7.220 -10.040  1.00  1.00      1S   C  
ATOM   1134  C   SER    72       9.187  -5.738  -9.906  1.00  1.00      1S   C  
ATOM   1135  O   SER    72       8.182  -5.375  -9.300  1.00  1.00      1S   O  
ATOM   1136  CB  SER    72       9.219  -7.997  -8.717  1.00  1.00      1S   C  
ATOM   1137  OG  SER    72       9.216  -9.398  -8.974  1.00  1.00      1S   O  
ATOM   1138  HN  SER    72      10.541  -7.836 -11.656  1.00  0.00      1S   H  
ATOM   1139  HA  SER    72       8.662  -7.566 -10.703  1.00  0.00      1S   H  
ATOM   1140  HB1 SER    72       8.238  -7.732  -8.269  1.00  0.00      1S   H  
ATOM   1141  HB2 SER    72      10.016  -7.765  -7.981  1.00  0.00      1S   H  
ATOM   1142  HG1 SER    72      10.107  -9.623  -9.255  1.00  0.00      1S   H  
ATOM   1143  N   LYS    73      10.050  -4.854 -10.494  1.00  1.00      1S   N  
ATOM   1144  CA  LYS    73       9.820  -3.418 -10.454  1.00  1.00      1S   C  
ATOM   1145  C   LYS    73      10.730  -2.641 -11.407  1.00  1.00      1S   C  
ATOM   1146  O   LYS    73      11.822  -3.090 -11.750  1.00  1.00      1S   O  
ATOM   1147  CB  LYS    73      10.007  -2.878  -9.012  1.00  1.00      1S   C  
ATOM   1148  CG  LYS    73       9.688  -1.394  -8.828  1.00  1.00      1S   C  
ATOM   1149  CD  LYS    73       9.783  -0.944  -7.377  1.00  1.00      1S   C  
ATOM   1150  CE  LYS    73       9.432   0.536  -7.248  1.00  1.00      1S   C  
ATOM   1151  NZ  LYS    73       9.471   0.938  -5.831  1.00  1.00      1S   N1+
ATOM   1152  HN  LYS    73      10.873  -5.157 -10.968  1.00  0.00      1S   H  
ATOM   1153  HA  LYS    73       8.801  -3.250 -10.775  1.00  0.00      1S   H  
ATOM   1154  HB1 LYS    73      11.041  -3.087  -8.666  1.00  0.00      1S   H  
ATOM   1155  HB2 LYS    73       9.316  -3.436  -8.340  1.00  0.00      1S   H  
ATOM   1156  HG1 LYS    73       8.666  -1.186  -9.218  1.00  0.00      1S   H  
ATOM   1157  HG2 LYS    73      10.412  -0.779  -9.404  1.00  0.00      1S   H  
ATOM   1158  HD1 LYS    73      10.815  -1.131  -7.007  1.00  0.00      1S   H  
ATOM   1159  HD2 LYS    73       9.093  -1.562  -6.763  1.00  0.00      1S   H  
ATOM   1160  HE1 LYS    73       8.409   0.730  -7.634  1.00  0.00      1S   H  
ATOM   1161  HE2 LYS    73      10.159   1.159  -7.813  1.00  0.00      1S   H  
ATOM   1162  HZ1 LYS    73      10.448   0.864  -5.483  1.00  0.00      1S   H  
ATOM   1163  HZ2 LYS    73       8.858   0.298  -5.282  1.00  0.00      1S   H  
ATOM   1164  HZ3 LYS    73       9.137   1.917  -5.733  1.00  0.00      1S   H  
ATOM   1165  N   TRP    74      10.274  -1.428 -11.847  1.00  1.00      1S   N  
ATOM   1166  CA  TRP    74      11.020  -0.450 -12.618  1.00  1.00      1S   C  
ATOM   1167  C   TRP    74      11.044   0.848 -11.837  1.00  1.00      1S   C  
ATOM   1168  O   TRP    74      10.080   1.186 -11.152  1.00  1.00      1S   O  
ATOM   1169  CB  TRP    74      10.332  -0.152 -13.980  1.00  1.00      1S   C  
ATOM   1170  CG  TRP    74      10.996   0.902 -14.860  1.00  1.00      1S   C  
ATOM   1171  CD1 TRP    74      10.729   2.242 -14.920  1.00  1.00      1S   C  
ATOM   1172  CD2 TRP    74      12.068   0.666 -15.800  1.00  1.00      1S   C  
ATOM   1173  CE2 TRP    74      12.386   1.916 -16.374  1.00  1.00      1S   C  
ATOM   1174  CE3 TRP    74      12.745  -0.491 -16.164  1.00  1.00      1S   C  
ATOM   1175  NE1 TRP    74      11.569   2.861 -15.812  1.00  1.00      1S   N  
ATOM   1176  CZ2 TRP    74      13.386   2.028 -17.337  1.00  1.00      1S   C  
ATOM   1177  CZ3 TRP    74      13.760  -0.360 -17.128  1.00  1.00      1S   C  
ATOM   1178  CH2 TRP    74      14.067   0.870 -17.712  1.00  1.00      1S   C  
ATOM   1179  HN  TRP    74       9.374  -1.110 -11.560  1.00  0.00      1S   H  
ATOM   1180  HA  TRP    74      12.034  -0.794 -12.769  1.00  0.00      1S   H  
ATOM   1181  HB1 TRP    74       9.287   0.178 -13.783  1.00  0.00      1S   H  
ATOM   1182  HB2 TRP    74      10.276  -1.103 -14.552  1.00  0.00      1S   H  
ATOM   1183  HD1 TRP    74       9.986   2.748 -14.319  1.00  0.00      1S   H  
ATOM   1184  HE1 TRP    74      11.609   3.819 -16.000  1.00  0.00      1S   H  
ATOM   1185  HE3 TRP    74      12.517  -1.455 -15.739  1.00  0.00      1S   H  
ATOM   1186  HZ2 TRP    74      13.641   2.974 -17.788  1.00  0.00      1S   H  
ATOM   1187  HZ3 TRP    74      14.352  -1.197 -17.432  1.00  0.00      1S   H  
ATOM   1188  HH2 TRP    74      14.850   0.921 -18.457  1.00  0.00      1S   H  
ATOM   1189  N   SER    75      12.147   1.627 -11.963  1.00  1.00      1S   N  
ATOM   1190  CA  SER    75      12.234   2.941 -11.369  1.00  1.00      1S   C  
ATOM   1191  C   SER    75      12.694   3.947 -12.391  1.00  1.00      1S   C  
ATOM   1192  O   SER    75      13.892   4.027 -12.646  1.00  1.00      1S   O  
ATOM   1193  CB  SER    75      13.234   2.963 -10.178  1.00  1.00      1S   C  
ATOM   1194  OG  SER    75      13.350   4.252  -9.578  1.00  1.00      1S   O  
ATOM   1195  HN  SER    75      12.937   1.336 -12.497  1.00  0.00      1S   H  
ATOM   1196  HA  SER    75      11.263   3.260 -11.017  1.00  0.00      1S   H  
ATOM   1197  HB1 SER    75      14.239   2.623 -10.507  1.00  0.00      1S   H  
ATOM   1198  HB2 SER    75      12.871   2.258  -9.401  1.00  0.00      1S   H  
ATOM   1199  HG1 SER    75      13.990   4.734 -10.110  1.00  0.00      1S   H  
ATOM   1200  N   LEU    76      11.747   4.777 -12.915  1.00  1.00      1S   N  
ATOM   1201  CA  LEU    76      11.839   6.226 -12.819  1.00  1.00      1S   C  
ATOM   1202  C   LEU    76      10.436   6.797 -12.682  1.00  1.00      1S   C  
ATOM   1203  O   LEU    76       9.998   7.636 -13.469  1.00  1.00      1S   O  
ATOM   1204  CB  LEU    76      12.550   6.976 -13.978  1.00  1.00      1S   C  
ATOM   1205  CG  LEU    76      14.073   6.801 -14.098  1.00  1.00      1S   C  
ATOM   1206  CD1 LEU    76      14.568   7.274 -15.477  1.00  1.00      1S   C  
ATOM   1207  CD2 LEU    76      14.801   7.500 -12.939  1.00  1.00      1S   C  
ATOM   1208  HN  LEU    76      10.826   4.442 -13.088  1.00  0.00      1S   H  
ATOM   1209  HA  LEU    76      12.348   6.461 -11.895  1.00  0.00      1S   H  
ATOM   1210  HB1 LEU    76      12.357   8.072 -13.907  1.00  0.00      1S   H  
ATOM   1211  HB2 LEU    76      12.131   6.621 -14.923  1.00  0.00      1S   H  
ATOM   1212  HG  LEU    76      14.307   5.719 -14.066  1.00  0.00      1S   H  
ATOM   1213 HD11 LEU    76      14.373   8.357 -15.615  1.00  0.00      1S   H  
ATOM   1214 HD12 LEU    76      14.042   6.713 -16.280  1.00  0.00      1S   H  
ATOM   1215 HD13 LEU    76      15.658   7.086 -15.576  1.00  0.00      1S   H  
ATOM   1216 HD21 LEU    76      14.441   7.118 -11.962  1.00  0.00      1S   H  
ATOM   1217 HD22 LEU    76      14.618   8.595 -12.979  1.00  0.00      1S   H  
ATOM   1218 HD23 LEU    76      15.894   7.318 -13.005  1.00  0.00      1S   H  
ATOM   1219  N   GLY    77       9.717   6.403 -11.609  1.00  1.00      1S   N  
ATOM   1220  CA  GLY    77       8.896   7.359 -10.889  1.00  1.00      1S   C  
ATOM   1221  C   GLY    77       7.407   7.375 -11.128  1.00  1.00      1S   C  
ATOM   1222  O   GLY    77       6.716   7.849 -10.229  1.00  1.00      1S   O  
ATOM   1223  HN  GLY    77       9.968   5.586 -11.097  1.00  0.00      1S   H  
ATOM   1224  HA1 GLY    77       9.276   8.357 -11.055  1.00  0.00      1S   H  
ATOM   1225  HA2 GLY    77       9.014   7.066  -9.855  1.00  0.00      1S   H  
ATOM   1226  N   ARG    78       6.894   6.880 -12.296  1.00  1.00      1S   N  
ATOM   1227  CA  ARG    78       5.578   6.240 -12.435  1.00  1.00      1S   C  
ATOM   1228  C   ARG    78       4.820   6.461 -13.726  1.00  1.00      1S   C  
ATOM   1229  O   ARG    78       4.429   5.447 -14.296  1.00  1.00      1S   O  
ATOM   1230  CB  ARG    78       4.611   6.219 -11.216  1.00  1.00      1S   C  
ATOM   1231  CG  ARG    78       3.503   5.149 -11.268  1.00  1.00      1S   C  
ATOM   1232  CD  ARG    78       3.999   3.688 -11.340  1.00  1.00      1S   C  
ATOM   1233  NE  ARG    78       4.692   3.309 -10.058  1.00  1.00      1S   N  
ATOM   1234  CZ  ARG    78       6.036   3.502  -9.819  1.00  1.00      1S   C  
ATOM   1235  NH1 ARG    78       6.516   3.344  -8.573  1.00  1.00      1S   N1+
ATOM   1236  NH2 ARG    78       6.923   3.892 -10.767  1.00  1.00      1S   N  
ATOM   1237  HN  ARG    78       7.508   6.743 -13.069  1.00  0.00      1S   H  
ATOM   1238  HA  ARG    78       5.892   5.223 -12.561  1.00  0.00      1S   H  
ATOM   1239  HB1 ARG    78       4.158   7.222 -11.080  1.00  0.00      1S   H  
ATOM   1240  HB2 ARG    78       5.198   6.012 -10.296  1.00  0.00      1S   H  
ATOM   1241  HG1 ARG    78       2.859   5.348 -12.152  1.00  0.00      1S   H  
ATOM   1242  HG2 ARG    78       2.866   5.267 -10.363  1.00  0.00      1S   H  
ATOM   1243  HD1 ARG    78       4.664   3.521 -12.205  1.00  0.00      1S   H  
ATOM   1244  HD2 ARG    78       3.118   3.014 -11.442  1.00  0.00      1S   H  
ATOM   1245  HE  ARG    78       4.140   3.059  -9.284  1.00  0.00      1S   H  
ATOM   1246 HH11 ARG    78       7.488   3.441  -8.380  1.00  0.00      1S   H  
ATOM   1247 HH12 ARG    78       5.875   3.066  -7.840  1.00  0.00      1S   H  
ATOM   1248 HH21 ARG    78       7.807   4.183 -10.520  1.00  0.00      1S   H  
ATOM   1249 HH22 ARG    78       6.555   4.071 -11.709  1.00  0.00      1S   H  
ATOM   1250  N   PRO    79       4.581   7.633 -14.300  1.00  1.00      1S   N  
ATOM   1251  CA  PRO    79       4.155   7.785 -15.682  1.00  1.00      1S   C  
ATOM   1252  C   PRO    79       4.891   7.031 -16.775  1.00  1.00      1S   C  
ATOM   1253  O   PRO    79       4.333   6.924 -17.866  1.00  1.00      1S   O  
ATOM   1254  CB  PRO    79       4.297   9.312 -15.879  1.00  1.00      1S   C  
ATOM   1255  CG  PRO    79       4.471   9.900 -14.461  1.00  1.00      1S   C  
ATOM   1256  CD  PRO    79       4.007   8.763 -13.571  1.00  1.00      1S   C  
ATOM   1257  HA  PRO    79       3.130   7.442 -15.721  1.00  0.00      1S   H  
ATOM   1258  HB1 PRO    79       3.391   9.719 -16.372  1.00  0.00      1S   H  
ATOM   1259  HB2 PRO    79       5.193   9.575 -16.482  1.00  0.00      1S   H  
ATOM   1260  HG1 PRO    79       5.556  10.052 -14.259  1.00  0.00      1S   H  
ATOM   1261  HG2 PRO    79       3.926  10.851 -14.311  1.00  0.00      1S   H  
ATOM   1262  HD1 PRO    79       4.330   8.840 -12.515  1.00  0.00      1S   H  
ATOM   1263  HD2 PRO    79       2.894   8.684 -13.631  1.00  0.00      1S   H  
ATOM   1264  N   LEU    80       6.096   6.465 -16.525  1.00  1.00      1S   N  
ATOM   1265  CA  LEU    80       6.762   5.592 -17.471  1.00  1.00      1S   C  
ATOM   1266  C   LEU    80       6.052   4.271 -17.602  1.00  1.00      1S   C  
ATOM   1267  O   LEU    80       6.115   3.609 -18.635  1.00  1.00      1S   O  
ATOM   1268  CB  LEU    80       8.200   5.265 -17.037  1.00  1.00      1S   C  
ATOM   1269  CG  LEU    80       9.149   6.470 -17.116  1.00  1.00      1S   C  
ATOM   1270  CD1 LEU    80      10.518   6.035 -16.617  1.00  1.00      1S   C  
ATOM   1271  CD2 LEU    80       9.296   7.041 -18.536  1.00  1.00      1S   C  
ATOM   1272  HN  LEU    80       6.558   6.598 -15.652  1.00  0.00      1S   H  
ATOM   1273  HA  LEU    80       6.759   6.069 -18.440  1.00  0.00      1S   H  
ATOM   1274  HB1 LEU    80       8.624   4.467 -17.688  1.00  0.00      1S   H  
ATOM   1275  HB2 LEU    80       8.192   4.879 -15.993  1.00  0.00      1S   H  
ATOM   1276  HG  LEU    80       8.770   7.276 -16.447  1.00  0.00      1S   H  
ATOM   1277 HD11 LEU    80      10.936   5.227 -17.252  1.00  0.00      1S   H  
ATOM   1278 HD12 LEU    80      10.433   5.662 -15.573  1.00  0.00      1S   H  
ATOM   1279 HD13 LEU    80      11.210   6.904 -16.651  1.00  0.00      1S   H  
ATOM   1280 HD21 LEU    80       8.347   7.494 -18.888  1.00  0.00      1S   H  
ATOM   1281 HD22 LEU    80       9.595   6.234 -19.238  1.00  0.00      1S   H  
ATOM   1282 HD23 LEU    80      10.083   7.825 -18.548  1.00  0.00      1S   H  
ATOM   1283  N   CYS    81       5.342   3.868 -16.534  1.00  1.00      1S   N  
ATOM   1284  CA  CYS    81       4.578   2.655 -16.463  1.00  1.00      1S   C  
ATOM   1285  C   CYS    81       3.288   2.800 -17.212  1.00  1.00      1S   C  
ATOM   1286  O   CYS    81       2.911   1.894 -17.946  1.00  1.00      1S   O  
ATOM   1287  CB  CYS    81       4.275   2.305 -14.998  1.00  1.00      1S   C  
ATOM   1288  SG  CYS    81       5.798   1.793 -14.139  1.00  1.00      1S   S  
ATOM   1289  HN  CYS    81       5.309   4.433 -15.711  1.00  0.00      1S   H  
ATOM   1290  HA  CYS    81       5.143   1.858 -16.928  1.00  0.00      1S   H  
ATOM   1291  HB1 CYS    81       3.514   1.502 -14.947  1.00  0.00      1S   H  
ATOM   1292  HB2 CYS    81       3.826   3.184 -14.493  1.00  0.00      1S   H  
ATOM   1293  HG1 CYS    81       5.885   0.630 -14.770  1.00  0.00      1S   H  
ATOM   1294  N   LEU    82       2.603   3.964 -17.089  1.00  1.00      1S   N  
ATOM   1295  CA  LEU    82       1.409   4.283 -17.847  1.00  1.00      1S   C  
ATOM   1296  C   LEU    82       1.698   4.302 -19.335  1.00  1.00      1S   C  
ATOM   1297  O   LEU    82       0.848   3.963 -20.151  1.00  1.00      1S   O  
ATOM   1298  CB  LEU    82       0.808   5.643 -17.426  1.00  1.00      1S   C  
ATOM   1299  CG  LEU    82       0.178   5.670 -16.012  1.00  1.00      1S   C  
ATOM   1300  CD1 LEU    82      -0.270   7.100 -15.678  1.00  1.00      1S   C  
ATOM   1301  CD2 LEU    82      -1.018   4.712 -15.852  1.00  1.00      1S   C  
ATOM   1302  HN  LEU    82       2.926   4.687 -16.484  1.00  0.00      1S   H  
ATOM   1303  HA  LEU    82       0.685   3.503 -17.680  1.00  0.00      1S   H  
ATOM   1304  HB1 LEU    82       0.017   5.949 -18.137  1.00  0.00      1S   H  
ATOM   1305  HB2 LEU    82       1.606   6.417 -17.475  1.00  0.00      1S   H  
ATOM   1306  HG  LEU    82       0.959   5.373 -15.276  1.00  0.00      1S   H  
ATOM   1307 HD11 LEU    82      -1.044   7.419 -16.409  1.00  0.00      1S   H  
ATOM   1308 HD12 LEU    82       0.584   7.806 -15.737  1.00  0.00      1S   H  
ATOM   1309 HD13 LEU    82      -0.706   7.144 -14.657  1.00  0.00      1S   H  
ATOM   1310 HD21 LEU    82      -0.727   3.665 -16.053  1.00  0.00      1S   H  
ATOM   1311 HD22 LEU    82      -1.838   4.988 -16.547  1.00  0.00      1S   H  
ATOM   1312 HD23 LEU    82      -1.417   4.766 -14.816  1.00  0.00      1S   H  
ATOM   1313  N   PHE    83       2.942   4.648 -19.717  1.00  1.00      1S   N  
ATOM   1314  CA  PHE    83       3.430   4.588 -21.071  1.00  1.00      1S   C  
ATOM   1315  C   PHE    83       3.598   3.157 -21.576  1.00  1.00      1S   C  
ATOM   1316  O   PHE    83       3.202   2.867 -22.703  1.00  1.00      1S   O  
ATOM   1317  CB  PHE    83       4.747   5.393 -21.163  1.00  1.00      1S   C  
ATOM   1318  CG  PHE    83       5.423   5.238 -22.491  1.00  1.00      1S   C  
ATOM   1319  CD1 PHE    83       4.984   5.964 -23.607  1.00  1.00      1S   C  
ATOM   1320  CD2 PHE    83       6.455   4.295 -22.639  1.00  1.00      1S   C  
ATOM   1321  CE1 PHE    83       5.589   5.772 -24.853  1.00  1.00      1S   C  
ATOM   1322  CE2 PHE    83       7.057   4.101 -23.885  1.00  1.00      1S   C  
ATOM   1323  CZ  PHE    83       6.632   4.847 -24.989  1.00  1.00      1S   C  
ATOM   1324  HN  PHE    83       3.605   4.963 -19.043  1.00  0.00      1S   H  
ATOM   1325  HA  PHE    83       2.695   5.069 -21.702  1.00  0.00      1S   H  
ATOM   1326  HB1 PHE    83       5.453   5.067 -20.377  1.00  0.00      1S   H  
ATOM   1327  HB2 PHE    83       4.531   6.471 -21.002  1.00  0.00      1S   H  
ATOM   1328  HD1 PHE    83       4.170   6.667 -23.505  1.00  0.00      1S   H  
ATOM   1329  HD2 PHE    83       6.769   3.705 -21.790  1.00  0.00      1S   H  
ATOM   1330  HE1 PHE    83       5.253   6.337 -25.710  1.00  0.00      1S   H  
ATOM   1331  HE2 PHE    83       7.854   3.385 -23.996  1.00  0.00      1S   H  
ATOM   1332  HZ  PHE    83       7.104   4.701 -25.950  1.00  0.00      1S   H  
ATOM   1333  N   TRP    84       4.171   2.217 -20.775  1.00  1.00      1S   N  
ATOM   1334  CA  TRP    84       4.266   0.808 -21.147  1.00  1.00      1S   C  
ATOM   1335  C   TRP    84       2.891   0.264 -21.423  1.00  1.00      1S   C  
ATOM   1336  O   TRP    84       2.673  -0.490 -22.367  1.00  1.00      1S   O  
ATOM   1337  CB  TRP    84       4.885  -0.093 -20.037  1.00  1.00      1S   C  
ATOM   1338  CG  TRP    84       4.967  -1.577 -20.392  1.00  1.00      1S   C  
ATOM   1339  CD1 TRP    84       5.857  -2.198 -21.213  1.00  1.00      1S   C  
ATOM   1340  CD2 TRP    84       4.003  -2.594 -20.019  1.00  1.00      1S   C  
ATOM   1341  CE2 TRP    84       4.456  -3.807 -20.571  1.00  1.00      1S   C  
ATOM   1342  CE3 TRP    84       2.830  -2.533 -19.289  1.00  1.00      1S   C  
ATOM   1343  NE1 TRP    84       5.593  -3.548 -21.278  1.00  1.00      1S   N  
ATOM   1344  CZ2 TRP    84       3.754  -4.990 -20.360  1.00  1.00      1S   C  
ATOM   1345  CZ3 TRP    84       2.072  -3.712 -19.171  1.00  1.00      1S   C  
ATOM   1346  CH2 TRP    84       2.535  -4.927 -19.685  1.00  1.00      1S   C  
ATOM   1347  HN  TRP    84       4.537   2.457 -19.878  1.00  0.00      1S   H  
ATOM   1348  HA  TRP    84       4.855   0.738 -22.051  1.00  0.00      1S   H  
ATOM   1349  HB1 TRP    84       4.300   0.019 -19.099  1.00  0.00      1S   H  
ATOM   1350  HB2 TRP    84       5.916   0.270 -19.834  1.00  0.00      1S   H  
ATOM   1351  HD1 TRP    84       6.676  -1.702 -21.714  1.00  0.00      1S   H  
ATOM   1352  HE1 TRP    84       6.111  -4.215 -21.773  1.00  0.00      1S   H  
ATOM   1353  HE3 TRP    84       2.475  -1.612 -18.863  1.00  0.00      1S   H  
ATOM   1354  HZ2 TRP    84       4.129  -5.935 -20.705  1.00  0.00      1S   H  
ATOM   1355  HZ3 TRP    84       1.114  -3.685 -18.688  1.00  0.00      1S   H  
ATOM   1356  HH2 TRP    84       1.940  -5.824 -19.567  1.00  0.00      1S   H  
ATOM   1357  N   LEU    85       1.935   0.686 -20.581  1.00  1.00      1S   N  
ATOM   1358  CA  LEU    85       0.566   0.286 -20.638  1.00  1.00      1S   C  
ATOM   1359  C   LEU    85      -0.124   0.778 -21.872  1.00  1.00      1S   C  
ATOM   1360  O   LEU    85      -0.850   0.016 -22.505  1.00  1.00      1S   O  
ATOM   1361  CB  LEU    85      -0.172   0.832 -19.412  1.00  1.00      1S   C  
ATOM   1362  CG  LEU    85       0.221   0.194 -18.079  1.00  1.00      1S   C  
ATOM   1363  CD1 LEU    85      -0.437   0.901 -16.887  1.00  1.00      1S   C  
ATOM   1364  CD2 LEU    85      -0.190  -1.261 -18.101  1.00  1.00      1S   C  
ATOM   1365  HN  LEU    85       2.164   1.310 -19.836  1.00  0.00      1S   H  
ATOM   1366  HA  LEU    85       0.535  -0.792 -20.676  1.00  0.00      1S   H  
ATOM   1367  HB1 LEU    85      -1.266   0.672 -19.537  1.00  0.00      1S   H  
ATOM   1368  HB2 LEU    85       0.028   1.918 -19.335  1.00  0.00      1S   H  
ATOM   1369  HG  LEU    85       1.321   0.230 -17.946  1.00  0.00      1S   H  
ATOM   1370 HD11 LEU    85      -1.477   1.179 -17.142  1.00  0.00      1S   H  
ATOM   1371 HD12 LEU    85       0.110   1.825 -16.624  1.00  0.00      1S   H  
ATOM   1372 HD13 LEU    85      -0.455   0.232 -16.000  1.00  0.00      1S   H  
ATOM   1373 HD21 LEU    85       0.204  -1.794 -18.985  1.00  0.00      1S   H  
ATOM   1374 HD22 LEU    85      -1.296  -1.328 -18.130  1.00  0.00      1S   H  
ATOM   1375 HD23 LEU    85       0.199  -1.755 -17.189  1.00  0.00      1S   H  
ATOM   1376  N   SER    86       0.108   2.050 -22.269  1.00  1.00      1S   N  
ATOM   1377  CA  SER    86      -0.471   2.621 -23.462  1.00  1.00      1S   C  
ATOM   1378  C   SER    86      -0.051   1.871 -24.686  1.00  1.00      1S   C  
ATOM   1379  O   SER    86      -0.873   1.484 -25.503  1.00  1.00      1S   O  
ATOM   1380  CB  SER    86      -0.131   4.115 -23.675  1.00  1.00      1S   C  
ATOM   1381  OG  SER    86       1.247   4.412 -23.857  1.00  1.00      1S   O  
ATOM   1382  HN  SER    86       0.683   2.661 -21.727  1.00  0.00      1S   H  
ATOM   1383  HA  SER    86      -1.544   2.530 -23.366  1.00  0.00      1S   H  
ATOM   1384  HB1 SER    86      -0.515   4.716 -22.824  1.00  0.00      1S   H  
ATOM   1385  HB2 SER    86      -0.636   4.435 -24.608  1.00  0.00      1S   H  
ATOM   1386  HG1 SER    86       1.730   3.929 -23.179  1.00  0.00      1S   H  
ATOM   1387  N   MET    87       1.263   1.624 -24.805  1.00  1.00      1S   N  
ATOM   1388  CA  MET    87       1.866   0.991 -25.936  1.00  1.00      1S   C  
ATOM   1389  C   MET    87       1.423  -0.435 -26.053  1.00  1.00      1S   C  
ATOM   1390  O   MET    87       1.114  -0.882 -27.151  1.00  1.00      1S   O  
ATOM   1391  CB  MET    87       3.394   1.031 -25.802  1.00  1.00      1S   C  
ATOM   1392  CG  MET    87       4.127   0.346 -26.960  1.00  1.00      1S   C  
ATOM   1393  SD  MET    87       5.933   0.352 -26.779  1.00  1.00      1S   S  
ATOM   1394  CE  MET    87       6.220   2.079 -27.208  1.00  1.00      1S   C  
ATOM   1395  HN  MET    87       1.900   1.928 -24.099  1.00  0.00      1S   H  
ATOM   1396  HA  MET    87       1.557   1.524 -26.826  1.00  0.00      1S   H  
ATOM   1397  HB1 MET    87       3.693   0.555 -24.842  1.00  0.00      1S   H  
ATOM   1398  HB2 MET    87       3.704   2.099 -25.756  1.00  0.00      1S   H  
ATOM   1399  HG1 MET    87       3.827   0.845 -27.907  1.00  0.00      1S   H  
ATOM   1400  HG2 MET    87       3.791  -0.711 -27.033  1.00  0.00      1S   H  
ATOM   1401  HE1 MET    87       5.699   2.754 -26.499  1.00  0.00      1S   H  
ATOM   1402  HE2 MET    87       5.853   2.300 -28.232  1.00  0.00      1S   H  
ATOM   1403  HE3 MET    87       7.306   2.305 -27.172  1.00  0.00      1S   H  
ATOM   1404  N   ASP    88       1.356  -1.176 -24.921  1.00  1.00      1S   N  
ATOM   1405  CA  ASP    88       0.928  -2.557 -24.896  1.00  1.00      1S   C  
ATOM   1406  C   ASP    88      -0.490  -2.641 -25.393  1.00  1.00      1S   C  
ATOM   1407  O   ASP    88      -0.763  -3.366 -26.344  1.00  1.00      1S   O  
ATOM   1408  CB  ASP    88       1.032  -3.190 -23.476  1.00  1.00      1S   C  
ATOM   1409  CG  ASP    88       0.727  -4.697 -23.464  1.00  1.00      1S   C  
ATOM   1410  OD1 ASP    88       1.562  -5.459 -22.911  1.00  1.00      1S   O  
ATOM   1411  OD2 ASP    88      -0.343  -5.106 -23.993  1.00  1.00      1S   O1-
ATOM   1412  HN  ASP    88       1.616  -0.792 -24.036  1.00  0.00      1S   H  
ATOM   1413  HA  ASP    88       1.561  -3.102 -25.582  1.00  0.00      1S   H  
ATOM   1414  HB1 ASP    88       0.346  -2.675 -22.773  1.00  0.00      1S   H  
ATOM   1415  HB2 ASP    88       2.070  -3.045 -23.105  1.00  0.00      1S   H  
ATOM   1416  N   TYR    89      -1.421  -1.886 -24.773  1.00  1.00      1S   N  
ATOM   1417  CA  TYR    89      -2.824  -1.990 -25.083  1.00  1.00      1S   C  
ATOM   1418  C   TYR    89      -3.107  -1.532 -26.498  1.00  1.00      1S   C  
ATOM   1419  O   TYR    89      -3.956  -2.110 -27.171  1.00  1.00      1S   O  
ATOM   1420  CB  TYR    89      -3.704  -1.189 -24.103  1.00  1.00      1S   C  
ATOM   1421  CG  TYR    89      -3.591  -1.612 -22.670  1.00  1.00      1S   C  
ATOM   1422  CD1 TYR    89      -3.825  -0.644 -21.682  1.00  1.00      1S   C  
ATOM   1423  CD2 TYR    89      -3.297  -2.932 -22.275  1.00  1.00      1S   C  
ATOM   1424  CE1 TYR    89      -3.750  -0.975 -20.332  1.00  1.00      1S   C  
ATOM   1425  CE2 TYR    89      -3.213  -3.263 -20.921  1.00  1.00      1S   C  
ATOM   1426  CZ  TYR    89      -3.443  -2.285 -19.954  1.00  1.00      1S   C  
ATOM   1427  OH  TYR    89      -3.393  -2.647 -18.606  1.00  1.00      1S   O  
ATOM   1428  HN  TYR    89      -1.183  -1.264 -24.027  1.00  0.00      1S   H  
ATOM   1429  HA  TYR    89      -3.101  -3.030 -25.016  1.00  0.00      1S   H  
ATOM   1430  HB1 TYR    89      -4.774  -1.282 -24.371  1.00  0.00      1S   H  
ATOM   1431  HB2 TYR    89      -3.396  -0.127 -24.153  1.00  0.00      1S   H  
ATOM   1432  HD1 TYR    89      -4.061   0.372 -21.957  1.00  0.00      1S   H  
ATOM   1433  HD2 TYR    89      -3.133  -3.713 -23.001  1.00  0.00      1S   H  
ATOM   1434  HE1 TYR    89      -3.948  -0.205 -19.611  1.00  0.00      1S   H  
ATOM   1435  HE2 TYR    89      -2.983  -4.279 -20.631  1.00  0.00      1S   H  
ATOM   1436  HH  TYR    89      -3.229  -3.591 -18.559  1.00  0.00      1S   H  
ATOM   1437  N   VAL    90      -2.380  -0.497 -26.995  1.00  1.00      1S   N  
ATOM   1438  CA  VAL    90      -2.534   0.034 -28.338  1.00  1.00      1S   C  
ATOM   1439  C   VAL    90      -1.996  -0.952 -29.330  1.00  1.00      1S   C  
ATOM   1440  O   VAL    90      -2.663  -1.251 -30.306  1.00  1.00      1S   O  
ATOM   1441  CB  VAL    90      -1.864   1.390 -28.558  1.00  1.00      1S   C  
ATOM   1442  CG1 VAL    90      -1.853   1.797 -30.049  1.00  1.00      1S   C  
ATOM   1443  CG2 VAL    90      -2.642   2.454 -27.767  1.00  1.00      1S   C  
ATOM   1444  HN  VAL    90      -1.708  -0.026 -26.426  1.00  0.00      1S   H  
ATOM   1445  HA  VAL    90      -3.593   0.143 -28.530  1.00  0.00      1S   H  
ATOM   1446  HB  VAL    90      -0.816   1.350 -28.184  1.00  0.00      1S   H  
ATOM   1447 HG11 VAL    90      -2.877   1.723 -30.473  1.00  0.00      1S   H  
ATOM   1448 HG12 VAL    90      -1.169   1.155 -30.641  1.00  0.00      1S   H  
ATOM   1449 HG13 VAL    90      -1.508   2.848 -30.149  1.00  0.00      1S   H  
ATOM   1450 HG21 VAL    90      -2.782   2.146 -26.717  1.00  0.00      1S   H  
ATOM   1451 HG22 VAL    90      -3.646   2.600 -28.216  1.00  0.00      1S   H  
ATOM   1452 HG23 VAL    90      -2.097   3.421 -27.777  1.00  0.00      1S   H  
ATOM   1453  N   ALA    91      -0.791  -1.517 -29.118  1.00  1.00      1S   N  
ATOM   1454  CA  ALA    91      -0.194  -2.451 -30.045  1.00  1.00      1S   C  
ATOM   1455  C   ALA    91      -1.043  -3.686 -30.177  1.00  1.00      1S   C  
ATOM   1456  O   ALA    91      -1.248  -4.195 -31.273  1.00  1.00      1S   O  
ATOM   1457  CB  ALA    91       1.194  -2.916 -29.586  1.00  1.00      1S   C  
ATOM   1458  HN  ALA    91      -0.243  -1.301 -28.309  1.00  0.00      1S   H  
ATOM   1459  HA  ALA    91      -0.114  -1.967 -31.009  1.00  0.00      1S   H  
ATOM   1460  HB1 ALA    91       1.136  -3.478 -28.628  1.00  0.00      1S   H  
ATOM   1461  HB2 ALA    91       1.870  -2.049 -29.436  1.00  0.00      1S   H  
ATOM   1462  HB3 ALA    91       1.638  -3.574 -30.363  1.00  0.00      1S   H  
ATOM   1463  N   SER    92      -1.579  -4.155 -29.029  1.00  1.00      1S   N  
ATOM   1464  CA  SER    92      -2.298  -5.393 -28.889  1.00  1.00      1S   C  
ATOM   1465  C   SER    92      -3.641  -5.327 -29.568  1.00  1.00      1S   C  
ATOM   1466  O   SER    92      -3.986  -6.202 -30.360  1.00  1.00      1S   O  
ATOM   1467  CB  SER    92      -2.455  -5.812 -27.399  1.00  1.00      1S   C  
ATOM   1468  OG  SER    92      -3.273  -4.942 -26.628  1.00  1.00      1S   O  
ATOM   1469  HN  SER    92      -1.436  -3.654 -28.177  1.00  0.00      1S   H  
ATOM   1470  HA  SER    92      -1.713  -6.152 -29.388  1.00  0.00      1S   H  
ATOM   1471  HB1 SER    92      -1.447  -5.840 -26.927  1.00  0.00      1S   H  
ATOM   1472  HB2 SER    92      -2.898  -6.824 -27.338  1.00  0.00      1S   H  
ATOM   1473  HG1 SER    92      -2.679  -4.279 -26.263  1.00  0.00      1S   H  
ATOM   1474  N   THR    93      -4.424  -4.259 -29.280  1.00  1.00      1S   N  
ATOM   1475  CA  THR    93      -5.746  -4.079 -29.831  1.00  1.00      1S   C  
ATOM   1476  C   THR    93      -5.679  -3.511 -31.234  1.00  1.00      1S   C  
ATOM   1477  O   THR    93      -6.607  -3.675 -32.017  1.00  1.00      1S   O  
ATOM   1478  CB  THR    93      -6.701  -3.261 -28.976  1.00  1.00      1S   C  
ATOM   1479  CG2 THR    93      -6.885  -3.941 -27.605  1.00  1.00      1S   C  
ATOM   1480  OG1 THR    93      -6.263  -1.921 -28.787  1.00  1.00      1S   O  
ATOM   1481  HN  THR    93      -4.125  -3.571 -28.621  1.00  0.00      1S   H  
ATOM   1482  HA  THR    93      -6.190  -5.060 -29.891  1.00  0.00      1S   H  
ATOM   1483  HB  THR    93      -7.697  -3.226 -29.475  1.00  0.00      1S   H  
ATOM   1484  HG1 THR    93      -5.486  -1.975 -28.218  1.00  0.00      1S   H  
ATOM   1485 HG21 THR    93      -5.962  -3.867 -26.992  1.00  0.00      1S   H  
ATOM   1486 HG22 THR    93      -7.143  -5.012 -27.731  1.00  0.00      1S   H  
ATOM   1487 HG23 THR    93      -7.717  -3.455 -27.056  1.00  0.00      1S   H  
ATOM   1488  N   ALA    94      -4.565  -2.852 -31.630  1.00  1.00      1S   N  
ATOM   1489  CA  ALA    94      -4.392  -2.390 -32.993  1.00  1.00      1S   C  
ATOM   1490  C   ALA    94      -4.197  -3.573 -33.883  1.00  1.00      1S   C  
ATOM   1491  O   ALA    94      -4.714  -3.586 -34.992  1.00  1.00      1S   O  
ATOM   1492  CB  ALA    94      -3.186  -1.455 -33.209  1.00  1.00      1S   C  
ATOM   1493  HN  ALA    94      -3.818  -2.645 -30.999  1.00  0.00      1S   H  
ATOM   1494  HA  ALA    94      -5.293  -1.877 -33.298  1.00  0.00      1S   H  
ATOM   1495  HB1 ALA    94      -2.240  -1.947 -32.902  1.00  0.00      1S   H  
ATOM   1496  HB2 ALA    94      -3.307  -0.530 -32.607  1.00  0.00      1S   H  
ATOM   1497  HB3 ALA    94      -3.104  -1.151 -34.275  1.00  0.00      1S   H  
ATOM   1498  N   SER    95      -3.473  -4.599 -33.375  1.00  1.00      1S   N  
ATOM   1499  CA  SER    95      -3.149  -5.829 -34.063  1.00  1.00      1S   C  
ATOM   1500  C   SER    95      -4.373  -6.645 -34.397  1.00  1.00      1S   C  
ATOM   1501  O   SER    95      -4.485  -7.144 -35.509  1.00  1.00      1S   O  
ATOM   1502  CB  SER    95      -2.162  -6.714 -33.274  1.00  1.00      1S   C  
ATOM   1503  OG  SER    95      -0.889  -6.085 -33.204  1.00  1.00      1S   O  
ATOM   1504  HN  SER    95      -3.091  -4.522 -32.456  1.00  0.00      1S   H  
ATOM   1505  HA  SER    95      -2.676  -5.555 -34.993  1.00  0.00      1S   H  
ATOM   1506  HB1 SER    95      -2.021  -7.691 -33.784  1.00  0.00      1S   H  
ATOM   1507  HB2 SER    95      -2.534  -6.900 -32.245  1.00  0.00      1S   H  
ATOM   1508  HG1 SER    95      -0.958  -5.405 -32.523  1.00  0.00      1S   H  
ATOM   1509  N   ILE    96      -5.350  -6.789 -33.471  1.00  1.00      1S   N  
ATOM   1510  CA  ILE    96      -6.598  -7.480 -33.756  1.00  1.00      1S   C  
ATOM   1511  C   ILE    96      -7.410  -6.772 -34.814  1.00  1.00      1S   C  
ATOM   1512  O   ILE    96      -7.936  -7.399 -35.735  1.00  1.00      1S   O  
ATOM   1513  CB  ILE    96      -7.450  -7.729 -32.510  1.00  1.00      1S   C  
ATOM   1514  CG1 ILE    96      -8.730  -8.521 -32.808  1.00  1.00      1S   C  
ATOM   1515  CG2 ILE    96      -7.831  -6.438 -31.776  1.00  1.00      1S   C  
ATOM   1516  CD  ILE    96      -8.556  -9.938 -33.344  1.00  1.00      1S   C  
ATOM   1517  HN  ILE    96      -5.251  -6.422 -32.549  1.00  0.00      1S   H  
ATOM   1518  HA  ILE    96      -6.327  -8.436 -34.176  1.00  0.00      1S   H  
ATOM   1519  HB  ILE    96      -6.835  -8.290 -31.780  1.00  0.00      1S   H  
ATOM   1520 HG11 ILE    96      -9.329  -7.937 -33.539  1.00  0.00      1S   H  
ATOM   1521 HG12 ILE    96      -9.331  -8.573 -31.874  1.00  0.00      1S   H  
ATOM   1522 HG21 ILE    96      -8.498  -5.792 -32.382  1.00  0.00      1S   H  
ATOM   1523 HG22 ILE    96      -6.901  -5.902 -31.537  1.00  0.00      1S   H  
ATOM   1524 HG23 ILE    96      -8.351  -6.673 -30.823  1.00  0.00      1S   H  
ATOM   1525  HD1 ILE    96      -8.435 -10.644 -32.498  1.00  0.00      1S   H  
ATOM   1526  HD2 ILE    96      -7.699 -10.022 -34.041  1.00  0.00      1S   H  
ATOM   1527  HD3 ILE    96      -9.452 -10.260 -33.907  1.00  0.00      1S   H  
ATOM   1528  N   PHE    97      -7.501  -5.428 -34.709  1.00  1.00      1S   N  
ATOM   1529  CA  PHE    97      -8.289  -4.605 -35.582  1.00  1.00      1S   C  
ATOM   1530  C   PHE    97      -7.686  -4.594 -36.955  1.00  1.00      1S   C  
ATOM   1531  O   PHE    97      -8.414  -4.720 -37.924  1.00  1.00      1S   O  
ATOM   1532  CB  PHE    97      -8.445  -3.157 -35.041  1.00  1.00      1S   C  
ATOM   1533  CG  PHE    97      -9.450  -3.090 -33.911  1.00  1.00      1S   C  
ATOM   1534  CD1 PHE    97      -9.160  -2.349 -32.752  1.00  1.00      1S   C  
ATOM   1535  CD2 PHE    97     -10.709  -3.721 -34.001  1.00  1.00      1S   C  
ATOM   1536  CE1 PHE    97     -10.068  -2.295 -31.689  1.00  1.00      1S   C  
ATOM   1537  CE2 PHE    97     -11.633  -3.639 -32.953  1.00  1.00      1S   C  
ATOM   1538  CZ  PHE    97     -11.312  -2.925 -31.796  1.00  1.00      1S   C  
ATOM   1539  HN  PHE    97      -7.043  -4.946 -33.965  1.00  0.00      1S   H  
ATOM   1540  HA  PHE    97      -9.253  -5.078 -35.691  1.00  0.00      1S   H  
ATOM   1541  HB1 PHE    97      -8.810  -2.470 -35.833  1.00  0.00      1S   H  
ATOM   1542  HB2 PHE    97      -7.460  -2.792 -34.674  1.00  0.00      1S   H  
ATOM   1543  HD1 PHE    97      -8.220  -1.825 -32.669  1.00  0.00      1S   H  
ATOM   1544  HD2 PHE    97     -10.991  -4.268 -34.888  1.00  0.00      1S   H  
ATOM   1545  HE1 PHE    97      -9.822  -1.735 -30.798  1.00  0.00      1S   H  
ATOM   1546  HE2 PHE    97     -12.594  -4.126 -33.038  1.00  0.00      1S   H  
ATOM   1547  HZ  PHE    97     -12.024  -2.856 -30.986  1.00  0.00      1S   H  
ATOM   1548  N   SER    98      -6.347  -4.510 -37.081  1.00  1.00      1S   N  
ATOM   1549  CA  SER    98      -5.647  -4.501 -38.348  1.00  1.00      1S   C  
ATOM   1550  C   SER    98      -5.755  -5.811 -39.103  1.00  1.00      1S   C  
ATOM   1551  O   SER    98      -5.903  -5.799 -40.323  1.00  1.00      1S   O  
ATOM   1552  CB  SER    98      -4.157  -4.124 -38.174  1.00  1.00      1S   C  
ATOM   1553  OG  SER    98      -3.490  -5.025 -37.303  1.00  1.00      1S   O  
ATOM   1554  HN  SER    98      -5.761  -4.422 -36.275  1.00  0.00      1S   H  
ATOM   1555  HA  SER    98      -6.107  -3.737 -38.959  1.00  0.00      1S   H  
ATOM   1556  HB1 SER    98      -4.094  -3.110 -37.723  1.00  0.00      1S   H  
ATOM   1557  HB2 SER    98      -3.636  -4.109 -39.155  1.00  0.00      1S   H  
ATOM   1558  HG1 SER    98      -2.615  -4.666 -37.147  1.00  0.00      1S   H  
ATOM   1559  N   VAL    99      -5.713  -6.973 -38.397  1.00  1.00      1S   N  
ATOM   1560  CA  VAL    99      -5.863  -8.291 -38.995  1.00  1.00      1S   C  
ATOM   1561  C   VAL    99      -7.263  -8.439 -39.553  1.00  1.00      1S   C  
ATOM   1562  O   VAL    99      -7.427  -8.986 -40.638  1.00  1.00      1S   O  
ATOM   1563  CB  VAL    99      -5.546  -9.438 -38.033  1.00  1.00      1S   C  
ATOM   1564  CG1 VAL    99      -5.816 -10.817 -38.674  1.00  1.00      1S   C  
ATOM   1565  CG2 VAL    99      -4.056  -9.382 -37.648  1.00  1.00      1S   C  
ATOM   1566  HN  VAL    99      -5.552  -6.963 -37.411  1.00  0.00      1S   H  
ATOM   1567  HA  VAL    99      -5.174  -8.349 -39.826  1.00  0.00      1S   H  
ATOM   1568  HB  VAL    99      -6.166  -9.330 -37.114  1.00  0.00      1S   H  
ATOM   1569 HG11 VAL    99      -5.191 -10.948 -39.582  1.00  0.00      1S   H  
ATOM   1570 HG12 VAL    99      -6.878 -10.939 -38.961  1.00  0.00      1S   H  
ATOM   1571 HG13 VAL    99      -5.563 -11.623 -37.952  1.00  0.00      1S   H  
ATOM   1572 HG21 VAL    99      -3.759  -8.373 -37.316  1.00  0.00      1S   H  
ATOM   1573 HG22 VAL    99      -3.424  -9.655 -38.519  1.00  0.00      1S   H  
ATOM   1574 HG23 VAL    99      -3.847 -10.096 -36.824  1.00  0.00      1S   H  
ATOM   1575  N   PHE   100      -8.298  -7.902 -38.857  1.00  1.00      1S   N  
ATOM   1576  CA  PHE   100      -9.680  -7.875 -39.301  1.00  1.00      1S   C  
ATOM   1577  C   PHE   100      -9.818  -7.162 -40.637  1.00  1.00      1S   C  
ATOM   1578  O   PHE   100     -10.544  -7.615 -41.516  1.00  1.00      1S   O  
ATOM   1579  CB  PHE   100     -10.578  -7.200 -38.222  1.00  1.00      1S   C  
ATOM   1580  CG  PHE   100     -12.031  -7.139 -38.603  1.00  1.00      1S   C  
ATOM   1581  CD1 PHE   100     -12.831  -8.289 -38.552  1.00  1.00      1S   C  
ATOM   1582  CD2 PHE   100     -12.595  -5.931 -39.050  1.00  1.00      1S   C  
ATOM   1583  CE1 PHE   100     -14.163  -8.230 -38.969  1.00  1.00      1S   C  
ATOM   1584  CE2 PHE   100     -13.943  -5.868 -39.419  1.00  1.00      1S   C  
ATOM   1585  CZ  PHE   100     -14.728  -7.024 -39.393  1.00  1.00      1S   C  
ATOM   1586  HN  PHE   100      -8.135  -7.462 -37.975  1.00  0.00      1S   H  
ATOM   1587  HA  PHE   100      -9.994  -8.902 -39.436  1.00  0.00      1S   H  
ATOM   1588  HB1 PHE   100     -10.239  -6.165 -38.032  1.00  0.00      1S   H  
ATOM   1589  HB2 PHE   100     -10.499  -7.766 -37.269  1.00  0.00      1S   H  
ATOM   1590  HD1 PHE   100     -12.412  -9.226 -38.212  1.00  0.00      1S   H  
ATOM   1591  HD2 PHE   100     -11.983  -5.044 -39.118  1.00  0.00      1S   H  
ATOM   1592  HE1 PHE   100     -14.760  -9.116 -38.991  1.00  0.00      1S   H  
ATOM   1593  HE2 PHE   100     -14.367  -4.938 -39.768  1.00  0.00      1S   H  
ATOM   1594  HZ  PHE   100     -15.760  -6.992 -39.709  1.00  0.00      1S   H  
ATOM   1595  N   ILE   101      -9.090  -6.042 -40.823  1.00  1.00      1S   N  
ATOM   1596  CA  ILE   101      -9.084  -5.259 -42.040  1.00  1.00      1S   C  
ATOM   1597  C   ILE   101      -8.396  -5.989 -43.176  1.00  1.00      1S   C  
ATOM   1598  O   ILE   101      -8.873  -5.950 -44.311  1.00  1.00      1S   O  
ATOM   1599  CB  ILE   101      -8.428  -3.909 -41.815  1.00  1.00      1S   C  
ATOM   1600  CG1 ILE   101      -9.105  -3.122 -40.666  1.00  1.00      1S   C  
ATOM   1601  CG2 ILE   101      -8.465  -3.083 -43.105  1.00  1.00      1S   C  
ATOM   1602  CD  ILE   101     -10.598  -2.829 -40.848  1.00  1.00      1S   C  
ATOM   1603  HN  ILE   101      -8.519  -5.684 -40.086  1.00  0.00      1S   H  
ATOM   1604  HA  ILE   101     -10.111  -5.108 -42.340  1.00  0.00      1S   H  
ATOM   1605  HB  ILE   101      -7.361  -4.063 -41.529  1.00  0.00      1S   H  
ATOM   1606 HG11 ILE   101      -8.559  -2.166 -40.515  1.00  0.00      1S   H  
ATOM   1607 HG12 ILE   101      -9.000  -3.697 -39.739  1.00  0.00      1S   H  
ATOM   1608 HG21 ILE   101      -9.508  -2.911 -43.440  1.00  0.00      1S   H  
ATOM   1609 HG22 ILE   101      -7.902  -3.566 -43.928  1.00  0.00      1S   H  
ATOM   1610 HG23 ILE   101      -7.986  -2.105 -42.904  1.00  0.00      1S   H  
ATOM   1611  HD1 ILE   101     -11.174  -3.767 -40.985  1.00  0.00      1S   H  
ATOM   1612  HD2 ILE   101     -10.769  -2.170 -41.724  1.00  0.00      1S   H  
ATOM   1613  HD3 ILE   101     -10.992  -2.318 -39.943  1.00  0.00      1S   H  
ATOM   1614  N   LEU   102      -7.277  -6.710 -42.898  1.00  1.00      1S   N  
ATOM   1615  CA  LEU   102      -6.589  -7.530 -43.877  1.00  1.00      1S   C  
ATOM   1616  C   LEU   102      -7.520  -8.607 -44.375  1.00  1.00      1S   C  
ATOM   1617  O   LEU   102      -7.590  -8.876 -45.570  1.00  1.00      1S   O  
ATOM   1618  CB  LEU   102      -5.316  -8.215 -43.310  1.00  1.00      1S   C  
ATOM   1619  CG  LEU   102      -4.510  -9.048 -44.339  1.00  1.00      1S   C  
ATOM   1620  CD1 LEU   102      -4.007  -8.206 -45.526  1.00  1.00      1S   C  
ATOM   1621  CD2 LEU   102      -3.346  -9.801 -43.668  1.00  1.00      1S   C  
ATOM   1622  HN  LEU   102      -6.890  -6.719 -41.977  1.00  0.00      1S   H  
ATOM   1623  HA  LEU   102      -6.325  -6.887 -44.705  1.00  0.00      1S   H  
ATOM   1624  HB1 LEU   102      -5.606  -8.885 -42.471  1.00  0.00      1S   H  
ATOM   1625  HB2 LEU   102      -4.648  -7.432 -42.891  1.00  0.00      1S   H  
ATOM   1626  HG  LEU   102      -5.200  -9.819 -44.748  1.00  0.00      1S   H  
ATOM   1627 HD11 LEU   102      -3.393  -7.366 -45.150  1.00  0.00      1S   H  
ATOM   1628 HD12 LEU   102      -4.854  -7.795 -46.115  1.00  0.00      1S   H  
ATOM   1629 HD13 LEU   102      -3.377  -8.817 -46.205  1.00  0.00      1S   H  
ATOM   1630 HD21 LEU   102      -3.728 -10.479 -42.877  1.00  0.00      1S   H  
ATOM   1631 HD22 LEU   102      -2.633  -9.083 -43.212  1.00  0.00      1S   H  
ATOM   1632 HD23 LEU   102      -2.795 -10.411 -44.412  1.00  0.00      1S   H  
ATOM   1633  N   CYS   103      -8.298  -9.210 -43.448  1.00  1.00      1S   N  
ATOM   1634  CA  CYS   103      -9.251 -10.254 -43.731  1.00  1.00      1S   C  
ATOM   1635  C   CYS   103     -10.349  -9.808 -44.648  1.00  1.00      1S   C  
ATOM   1636  O   CYS   103     -10.691 -10.545 -45.564  1.00  1.00      1S   O  
ATOM   1637  CB  CYS   103      -9.899 -10.847 -42.454  1.00  1.00      1S   C  
ATOM   1638  SG  CYS   103      -8.716 -11.730 -41.391  1.00  1.00      1S   S  
ATOM   1639  HN  CYS   103      -8.223  -8.951 -42.486  1.00  0.00      1S   H  
ATOM   1640  HA  CYS   103      -8.719 -11.018 -44.265  1.00  0.00      1S   H  
ATOM   1641  HB1 CYS   103     -10.705 -11.555 -42.745  1.00  0.00      1S   H  
ATOM   1642  HB2 CYS   103     -10.373 -10.028 -41.875  1.00  0.00      1S   H  
ATOM   1643  HG1 CYS   103      -7.897 -10.701 -41.230  1.00  0.00      1S   H  
ATOM   1644  N   ILE   104     -10.899  -8.586 -44.447  1.00  1.00      1S   N  
ATOM   1645  CA  ILE   104     -11.941  -8.010 -45.275  1.00  1.00      1S   C  
ATOM   1646  C   ILE   104     -11.439  -7.814 -46.682  1.00  1.00      1S   C  
ATOM   1647  O   ILE   104     -12.150  -8.117 -47.631  1.00  1.00      1S   O  
ATOM   1648  CB  ILE   104     -12.469  -6.690 -44.723  1.00  1.00      1S   C  
ATOM   1649  CG1 ILE   104     -13.207  -6.925 -43.390  1.00  1.00      1S   C  
ATOM   1650  CG2 ILE   104     -13.439  -6.017 -45.721  1.00  1.00      1S   C  
ATOM   1651  CD  ILE   104     -13.471  -5.622 -42.633  1.00  1.00      1S   C  
ATOM   1652  HN  ILE   104     -10.595  -8.014 -43.688  1.00  0.00      1S   H  
ATOM   1653  HA  ILE   104     -12.757  -8.719 -45.313  1.00  0.00      1S   H  
ATOM   1654  HB  ILE   104     -11.610  -6.005 -44.541  1.00  0.00      1S   H  
ATOM   1655 HG11 ILE   104     -12.631  -7.608 -42.733  1.00  0.00      1S   H  
ATOM   1656 HG12 ILE   104     -14.176  -7.427 -43.609  1.00  0.00      1S   H  
ATOM   1657 HG21 ILE   104     -14.286  -6.701 -45.945  1.00  0.00      1S   H  
ATOM   1658 HG22 ILE   104     -12.924  -5.752 -46.665  1.00  0.00      1S   H  
ATOM   1659 HG23 ILE   104     -13.857  -5.077 -45.311  1.00  0.00      1S   H  
ATOM   1660  HD1 ILE   104     -13.672  -4.772 -43.315  1.00  0.00      1S   H  
ATOM   1661  HD2 ILE   104     -12.591  -5.359 -42.009  1.00  0.00      1S   H  
ATOM   1662  HD3 ILE   104     -14.359  -5.744 -41.980  1.00  0.00      1S   H  
ATOM   1663  N   ASP   105     -10.190  -7.336 -46.869  1.00  1.00      1S   N  
ATOM   1664  CA  ASP   105      -9.624  -7.137 -48.190  1.00  1.00      1S   C  
ATOM   1665  C   ASP   105      -9.496  -8.432 -48.938  1.00  1.00      1S   C  
ATOM   1666  O   ASP   105      -9.867  -8.522 -50.107  1.00  1.00      1S   O  
ATOM   1667  CB  ASP   105      -8.221  -6.498 -48.131  1.00  1.00      1S   C  
ATOM   1668  CG  ASP   105      -8.337  -5.040 -47.712  1.00  1.00      1S   C  
ATOM   1669  OD1 ASP   105      -7.271  -4.440 -47.435  1.00  1.00      1S   O  
ATOM   1670  OD2 ASP   105      -9.473  -4.494 -47.690  1.00  1.00      1S   O1-
ATOM   1671  HN  ASP   105      -9.608  -7.079 -46.099  1.00  0.00      1S   H  
ATOM   1672  HA  ASP   105     -10.303  -6.516 -48.759  1.00  0.00      1S   H  
ATOM   1673  HB1 ASP   105      -7.723  -6.530 -49.125  1.00  0.00      1S   H  
ATOM   1674  HB2 ASP   105      -7.584  -7.039 -47.399  1.00  0.00      1S   H  
ATOM   1675  N   ARG   106      -9.003  -9.481 -48.252  1.00  1.00      1S   N  
ATOM   1676  CA  ARG   106      -8.803 -10.782 -48.837  1.00  1.00      1S   C  
ATOM   1677  C   ARG   106     -10.112 -11.441 -49.185  1.00  1.00      1S   C  
ATOM   1678  O   ARG   106     -10.230 -12.119 -50.199  1.00  1.00      1S   O  
ATOM   1679  CB  ARG   106      -8.042 -11.688 -47.870  1.00  1.00      1S   C  
ATOM   1680  CG  ARG   106      -6.593 -11.233 -47.664  1.00  1.00      1S   C  
ATOM   1681  CD  ARG   106      -5.899 -12.154 -46.672  1.00  1.00      1S   C  
ATOM   1682  NE  ARG   106      -4.522 -11.675 -46.382  1.00  1.00      1S   N  
ATOM   1683  CZ  ARG   106      -3.452 -11.978 -47.164  1.00  1.00      1S   C  
ATOM   1684  NH1 ARG   106      -2.238 -11.471 -46.830  1.00  1.00      1S   N1+
ATOM   1685  NH2 ARG   106      -3.573 -12.775 -48.262  1.00  1.00      1S   N  
ATOM   1686  HN  ARG   106      -8.736  -9.387 -47.293  1.00  0.00      1S   H  
ATOM   1687  HA  ARG   106      -8.226 -10.665 -49.743  1.00  0.00      1S   H  
ATOM   1688  HB1 ARG   106      -8.018 -12.730 -48.262  1.00  0.00      1S   H  
ATOM   1689  HB2 ARG   106      -8.561 -11.701 -46.884  1.00  0.00      1S   H  
ATOM   1690  HG1 ARG   106      -6.572 -10.192 -47.278  1.00  0.00      1S   H  
ATOM   1691  HG2 ARG   106      -6.062 -11.242 -48.640  1.00  0.00      1S   H  
ATOM   1692  HD1 ARG   106      -5.875 -13.200 -47.037  1.00  0.00      1S   H  
ATOM   1693  HD2 ARG   106      -6.459 -12.091 -45.722  1.00  0.00      1S   H  
ATOM   1694  HE  ARG   106      -4.372 -11.113 -45.576  1.00  0.00      1S   H  
ATOM   1695 HH11 ARG   106      -1.429 -11.782 -47.334  1.00  0.00      1S   H  
ATOM   1696 HH12 ARG   106      -2.147 -10.867 -46.048  1.00  0.00      1S   H  
ATOM   1697 HH21 ARG   106      -4.468 -13.148 -48.497  1.00  0.00      1S   H  
ATOM   1698 HH22 ARG   106      -2.768 -12.990 -48.802  1.00  0.00      1S   H  
ATOM   1699  N   TYR   107     -11.134 -11.216 -48.344  1.00  1.00      1S   N  
ATOM   1700  CA  TYR   107     -12.472 -11.716 -48.473  1.00  1.00      1S   C  
ATOM   1701  C   TYR   107     -13.229 -11.045 -49.593  1.00  1.00      1S   C  
ATOM   1702  O   TYR   107     -13.871 -11.732 -50.382  1.00  1.00      1S   O  
ATOM   1703  CB  TYR   107     -13.164 -11.525 -47.101  1.00  1.00      1S   C  
ATOM   1704  CG  TYR   107     -14.649 -11.630 -47.136  1.00  1.00      1S   C  
ATOM   1705  CD1 TYR   107     -15.277 -12.847 -46.881  1.00  1.00      1S   C  
ATOM   1706  CD2 TYR   107     -15.418 -10.502 -47.466  1.00  1.00      1S   C  
ATOM   1707  CE1 TYR   107     -16.668 -12.916 -46.906  1.00  1.00      1S   C  
ATOM   1708  CE2 TYR   107     -16.800 -10.595 -47.592  1.00  1.00      1S   C  
ATOM   1709  CZ  TYR   107     -17.431 -11.799 -47.286  1.00  1.00      1S   C  
ATOM   1710  OH  TYR   107     -18.828 -11.848 -47.404  1.00  1.00      1S   O  
ATOM   1711  HN  TYR   107     -10.982 -10.674 -47.519  1.00  0.00      1S   H  
ATOM   1712  HA  TYR   107     -12.432 -12.770 -48.706  1.00  0.00      1S   H  
ATOM   1713  HB1 TYR   107     -12.924 -10.518 -46.703  1.00  0.00      1S   H  
ATOM   1714  HB2 TYR   107     -12.768 -12.279 -46.386  1.00  0.00      1S   H  
ATOM   1715  HD1 TYR   107     -14.689 -13.722 -46.646  1.00  0.00      1S   H  
ATOM   1716  HD2 TYR   107     -14.933  -9.559 -47.661  1.00  0.00      1S   H  
ATOM   1717  HE1 TYR   107     -17.124 -13.854 -46.678  1.00  0.00      1S   H  
ATOM   1718  HE2 TYR   107     -17.371  -9.732 -47.903  1.00  0.00      1S   H  
ATOM   1719  HH  TYR   107     -19.110 -11.009 -47.777  1.00  0.00      1S   H  
ATOM   1720  N   ARG   108     -13.220  -9.691 -49.670  1.00  1.00      1S   N  
ATOM   1721  CA  ARG   108     -14.069  -8.947 -50.577  1.00  1.00      1S   C  
ATOM   1722  C   ARG   108     -13.621  -9.189 -51.973  1.00  1.00      1S   C  
ATOM   1723  O   ARG   108     -14.446  -9.232 -52.874  1.00  1.00      1S   O  
ATOM   1724  CB  ARG   108     -14.047  -7.419 -50.371  1.00  1.00      1S   C  
ATOM   1725  CG  ARG   108     -14.775  -6.953 -49.105  1.00  1.00      1S   C  
ATOM   1726  CD  ARG   108     -14.596  -5.453 -48.862  1.00  1.00      1S   C  
ATOM   1727  NE  ARG   108     -15.304  -4.712 -49.950  1.00  1.00      1S   N  
ATOM   1728  CZ  ARG   108     -15.180  -3.362 -50.094  1.00  1.00      1S   C  
ATOM   1729  NH1 ARG   108     -15.888  -2.719 -51.060  1.00  1.00      1S   N1+
ATOM   1730  NH2 ARG   108     -14.354  -2.645 -49.283  1.00  1.00      1S   N  
ATOM   1731  HN  ARG   108     -12.679  -9.140 -49.035  1.00  0.00      1S   H  
ATOM   1732  HA  ARG   108     -15.083  -9.309 -50.476  1.00  0.00      1S   H  
ATOM   1733  HB1 ARG   108     -14.549  -6.921 -51.233  1.00  0.00      1S   H  
ATOM   1734  HB2 ARG   108     -12.992  -7.066 -50.340  1.00  0.00      1S   H  
ATOM   1735  HG1 ARG   108     -14.363  -7.494 -48.228  1.00  0.00      1S   H  
ATOM   1736  HG2 ARG   108     -15.854  -7.210 -49.170  1.00  0.00      1S   H  
ATOM   1737  HD1 ARG   108     -13.513  -5.197 -48.879  1.00  0.00      1S   H  
ATOM   1738  HD2 ARG   108     -15.041  -5.157 -47.888  1.00  0.00      1S   H  
ATOM   1739  HE  ARG   108     -15.898  -5.213 -50.565  1.00  0.00      1S   H  
ATOM   1740 HH11 ARG   108     -15.813  -1.726 -51.147  1.00  0.00      1S   H  
ATOM   1741 HH12 ARG   108     -16.463  -3.237 -51.684  1.00  0.00      1S   H  
ATOM   1742 HH21 ARG   108     -13.787  -3.133 -48.620  1.00  0.00      1S   H  
ATOM   1743 HH22 ARG   108     -14.270  -1.666 -49.404  1.00  0.00      1S   H  
ATOM   1744  N   SER   109     -12.299  -9.400 -52.155  1.00  1.00      1S   N  
ATOM   1745  CA  SER   109     -11.692  -9.712 -53.423  1.00  1.00      1S   C  
ATOM   1746  C   SER   109     -12.249 -10.975 -54.059  1.00  1.00      1S   C  
ATOM   1747  O   SER   109     -12.293 -11.063 -55.282  1.00  1.00      1S   O  
ATOM   1748  CB  SER   109     -10.144  -9.774 -53.321  1.00  1.00      1S   C  
ATOM   1749  OG  SER   109      -9.675 -10.884 -52.569  1.00  1.00      1S   O  
ATOM   1750  HN  SER   109     -11.671  -9.335 -51.382  1.00  0.00      1S   H  
ATOM   1751  HA  SER   109     -11.933  -8.890 -54.083  1.00  0.00      1S   H  
ATOM   1752  HB1 SER   109      -9.770  -8.843 -52.843  1.00  0.00      1S   H  
ATOM   1753  HB2 SER   109      -9.704  -9.840 -54.339  1.00  0.00      1S   H  
ATOM   1754  HG1 SER   109      -9.990 -10.773 -51.665  1.00  0.00      1S   H  
ATOM   1755  N   VAL   110     -12.698 -11.971 -53.252  1.00  1.00      1S   N  
ATOM   1756  CA  VAL   110     -13.192 -13.236 -53.762  1.00  1.00      1S   C  
ATOM   1757  C   VAL   110     -14.680 -13.394 -53.605  1.00  1.00      1S   C  
ATOM   1758  O   VAL   110     -15.314 -14.012 -54.460  1.00  1.00      1S   O  
ATOM   1759  CB  VAL   110     -12.444 -14.406 -53.157  1.00  1.00      1S   C  
ATOM   1760  CG1 VAL   110     -13.136 -15.757 -53.433  1.00  1.00      1S   C  
ATOM   1761  CG2 VAL   110     -11.029 -14.378 -53.775  1.00  1.00      1S   C  
ATOM   1762  HN  VAL   110     -12.656 -11.888 -52.258  1.00  0.00      1S   H  
ATOM   1763  HA  VAL   110     -13.027 -13.276 -54.829  1.00  0.00      1S   H  
ATOM   1764  HB  VAL   110     -12.368 -14.273 -52.056  1.00  0.00      1S   H  
ATOM   1765 HG11 VAL   110     -13.122 -15.988 -54.520  1.00  0.00      1S   H  
ATOM   1766 HG12 VAL   110     -14.181 -15.792 -53.069  1.00  0.00      1S   H  
ATOM   1767 HG13 VAL   110     -12.597 -16.549 -52.879  1.00  0.00      1S   H  
ATOM   1768 HG21 VAL   110     -10.458 -13.497 -53.416  1.00  0.00      1S   H  
ATOM   1769 HG22 VAL   110     -11.100 -14.322 -54.883  1.00  0.00      1S   H  
ATOM   1770 HG23 VAL   110     -10.471 -15.299 -53.510  1.00  0.00      1S   H  
ATOM   1771  N   GLN   111     -15.325 -12.845 -52.551  1.00  1.00      1S   N  
ATOM   1772  CA  GLN   111     -16.770 -12.925 -52.486  1.00  1.00      1S   C  
ATOM   1773  C   GLN   111     -17.376 -12.013 -53.507  1.00  1.00      1S   C  
ATOM   1774  O   GLN   111     -18.496 -12.260 -53.953  1.00  1.00      1S   O  
ATOM   1775  CB  GLN   111     -17.363 -12.653 -51.090  1.00  1.00      1S   C  
ATOM   1776  CG  GLN   111     -17.086 -13.826 -50.138  1.00  1.00      1S   C  
ATOM   1777  CD  GLN   111     -17.805 -15.095 -50.604  1.00  1.00      1S   C  
ATOM   1778  NE2 GLN   111     -17.114 -16.252 -50.427  1.00  1.00      1S   N  
ATOM   1779  OE1 GLN   111     -18.949 -15.064 -51.069  1.00  1.00      1S   O  
ATOM   1780  HN  GLN   111     -14.860 -12.349 -51.818  1.00  0.00      1S   H  
ATOM   1781  HA  GLN   111     -17.066 -13.925 -52.769  1.00  0.00      1S   H  
ATOM   1782  HB1 GLN   111     -18.466 -12.513 -51.154  1.00  0.00      1S   H  
ATOM   1783  HB2 GLN   111     -16.929 -11.721 -50.668  1.00  0.00      1S   H  
ATOM   1784  HG1 GLN   111     -17.490 -13.585 -49.141  1.00  0.00      1S   H  
ATOM   1785  HG2 GLN   111     -15.992 -13.996 -50.052  1.00  0.00      1S   H  
ATOM   1786 HE21 GLN   111     -17.528 -17.119 -50.701  1.00  0.00      1S   H  
ATOM   1787 HE22 GLN   111     -16.194 -16.234 -50.039  1.00  0.00      1S   H  
ATOM   1788  N   GLN   112     -16.625 -10.966 -53.934  1.00  1.00      1S   N  
ATOM   1789  CA  GLN   112     -17.021 -10.125 -55.034  1.00  1.00      1S   C  
ATOM   1790  C   GLN   112     -15.832  -9.808 -55.930  1.00  1.00      1S   C  
ATOM   1791  O   GLN   112     -14.921  -9.100 -55.506  1.00  1.00      1S   O  
ATOM   1792  CB  GLN   112     -17.679  -8.842 -54.521  1.00  1.00      1S   C  
ATOM   1793  CG  GLN   112     -19.007  -9.211 -53.837  1.00  1.00      1S   C  
ATOM   1794  CD  GLN   112     -19.659  -7.996 -53.219  1.00  1.00      1S   C  
ATOM   1795  NE2 GLN   112     -20.974  -7.786 -53.502  1.00  1.00      1S   N  
ATOM   1796  OE1 GLN   112     -18.983  -7.277 -52.480  1.00  1.00      1S   O  
ATOM   1797  HN  GLN   112     -15.741 -10.753 -53.519  1.00  0.00      1S   H  
ATOM   1798  HA  GLN   112     -17.782 -10.637 -55.596  1.00  0.00      1S   H  
ATOM   1799  HB1 GLN   112     -17.887  -8.166 -55.376  1.00  0.00      1S   H  
ATOM   1800  HB2 GLN   112     -16.993  -8.329 -53.812  1.00  0.00      1S   H  
ATOM   1801  HG1 GLN   112     -18.826  -9.918 -53.000  1.00  0.00      1S   H  
ATOM   1802  HG2 GLN   112     -19.678  -9.702 -54.574  1.00  0.00      1S   H  
ATOM   1803 HE21 GLN   112     -21.470  -8.441 -54.074  1.00  0.00      1S   H  
ATOM   1804 HE22 GLN   112     -21.434  -6.976 -53.140  1.00  0.00      1S   H  
ATOM   1805  N   PRO   113     -15.757 -10.296 -57.167  1.00  1.00      1S   N  
ATOM   1806  CA  PRO   113     -14.496 -10.341 -57.895  1.00  1.00      1S   C  
ATOM   1807  C   PRO   113     -14.212  -9.071 -58.670  1.00  1.00      1S   C  
ATOM   1808  O   PRO   113     -13.055  -8.853 -59.026  1.00  1.00      1S   O  
ATOM   1809  CB  PRO   113     -14.682 -11.534 -58.845  1.00  1.00      1S   C  
ATOM   1810  CG  PRO   113     -16.189 -11.597 -59.117  1.00  1.00      1S   C  
ATOM   1811  CD  PRO   113     -16.796 -11.112 -57.803  1.00  1.00      1S   C  
ATOM   1812  HA  PRO   113     -13.678 -10.498 -57.209  1.00  0.00      1S   H  
ATOM   1813  HB1 PRO   113     -14.384 -12.461 -58.305  1.00  0.00      1S   H  
ATOM   1814  HB2 PRO   113     -14.085 -11.457 -59.776  1.00  0.00      1S   H  
ATOM   1815  HG1 PRO   113     -16.457 -10.895 -59.935  1.00  0.00      1S   H  
ATOM   1816  HG2 PRO   113     -16.528 -12.620 -59.379  1.00  0.00      1S   H  
ATOM   1817  HD1 PRO   113     -17.705 -10.498 -57.977  1.00  0.00      1S   H  
ATOM   1818  HD2 PRO   113     -17.033 -11.980 -57.149  1.00  0.00      1S   H  
ATOM   1819  N   LEU   114     -15.240  -8.249 -58.973  1.00  1.00      1S   N  
ATOM   1820  CA  LEU   114     -15.120  -7.110 -59.859  1.00  1.00      1S   C  
ATOM   1821  C   LEU   114     -15.346  -5.845 -59.088  1.00  1.00      1S   C  
ATOM   1822  O   LEU   114     -14.714  -4.822 -59.345  1.00  1.00      1S   O  
ATOM   1823  CB  LEU   114     -16.164  -7.199 -60.997  1.00  1.00      1S   C  
ATOM   1824  CG  LEU   114     -15.872  -8.348 -61.991  1.00  1.00      1S   C  
ATOM   1825  CD1 LEU   114     -17.008  -8.506 -63.017  1.00  1.00      1S   C  
ATOM   1826  CD2 LEU   114     -14.517  -8.158 -62.701  1.00  1.00      1S   C  
ATOM   1827  HN  LEU   114     -16.162  -8.469 -58.669  1.00  0.00      1S   H  
ATOM   1828  HA  LEU   114     -14.122  -7.051 -60.268  1.00  0.00      1S   H  
ATOM   1829  HB1 LEU   114     -16.188  -6.246 -61.570  1.00  0.00      1S   H  
ATOM   1830  HB2 LEU   114     -17.173  -7.357 -60.555  1.00  0.00      1S   H  
ATOM   1831  HG  LEU   114     -15.818  -9.300 -61.415  1.00  0.00      1S   H  
ATOM   1832 HD11 LEU   114     -17.114  -7.582 -63.622  1.00  0.00      1S   H  
ATOM   1833 HD12 LEU   114     -17.971  -8.708 -62.501  1.00  0.00      1S   H  
ATOM   1834 HD13 LEU   114     -16.789  -9.354 -63.700  1.00  0.00      1S   H  
ATOM   1835 HD21 LEU   114     -13.677  -8.247 -61.982  1.00  0.00      1S   H  
ATOM   1836 HD22 LEU   114     -14.473  -7.156 -63.178  1.00  0.00      1S   H  
ATOM   1837 HD23 LEU   114     -14.381  -8.931 -63.486  1.00  0.00      1S   H  
ATOM   1838  N   ARG   115     -16.270  -5.916 -58.111  1.00  1.00      1S   N  
ATOM   1839  CA  ARG   115     -16.715  -4.832 -57.279  1.00  1.00      1S   C  
ATOM   1840  C   ARG   115     -15.669  -4.348 -56.296  1.00  1.00      1S   C  
ATOM   1841  O   ARG   115     -15.684  -3.172 -55.932  1.00  1.00      1S   O  
ATOM   1842  CB  ARG   115     -17.985  -5.289 -56.538  1.00  1.00      1S   C  
ATOM   1843  CG  ARG   115     -18.501  -4.329 -55.461  1.00  1.00      1S   C  
ATOM   1844  CD  ARG   115     -19.838  -4.790 -54.887  1.00  1.00      1S   C  
ATOM   1845  NE  ARG   115     -20.280  -3.873 -53.783  1.00  1.00      1S   N  
ATOM   1846  CZ  ARG   115     -19.704  -3.839 -52.535  1.00  1.00      1S   C  
ATOM   1847  NH1 ARG   115     -20.203  -3.002 -51.601  1.00  1.00      1S   N1+
ATOM   1848  NH2 ARG   115     -18.651  -4.614 -52.172  1.00  1.00      1S   N  
ATOM   1849  HN  ARG   115     -16.752  -6.772 -57.954  1.00  0.00      1S   H  
ATOM   1850  HA  ARG   115     -16.966  -3.998 -57.920  1.00  0.00      1S   H  
ATOM   1851  HB1 ARG   115     -17.784  -6.272 -56.064  1.00  0.00      1S   H  
ATOM   1852  HB2 ARG   115     -18.786  -5.443 -57.296  1.00  0.00      1S   H  
ATOM   1853  HG1 ARG   115     -18.603  -3.307 -55.886  1.00  0.00      1S   H  
ATOM   1854  HG2 ARG   115     -17.748  -4.293 -54.643  1.00  0.00      1S   H  
ATOM   1855  HD1 ARG   115     -19.744  -5.817 -54.502  1.00  0.00      1S   H  
ATOM   1856  HD2 ARG   115     -20.625  -4.776 -55.675  1.00  0.00      1S   H  
ATOM   1857  HE  ARG   115     -21.039  -3.270 -53.952  1.00  0.00      1S   H  
ATOM   1858 HH11 ARG   115     -20.993  -2.412 -51.824  1.00  0.00      1S   H  
ATOM   1859 HH12 ARG   115     -19.822  -2.988 -50.681  1.00  0.00      1S   H  
ATOM   1860 HH21 ARG   115     -18.355  -4.647 -51.252  1.00  0.00      1S   H  
ATOM   1861 HH22 ARG   115     -18.399  -5.387 -52.803  1.00  0.00      1S   H  
ATOM   1862  N   TYR   116     -14.721  -5.210 -55.847  1.00  1.00      1S   N  
ATOM   1863  CA  TYR   116     -13.623  -4.741 -55.028  1.00  1.00      1S   C  
ATOM   1864  C   TYR   116     -12.394  -4.596 -55.892  1.00  1.00      1S   C  
ATOM   1865  O   TYR   116     -11.476  -5.412 -55.820  1.00  1.00      1S   O  
ATOM   1866  CB  TYR   116     -13.322  -5.630 -53.783  1.00  1.00      1S   C  
ATOM   1867  CG  TYR   116     -12.265  -5.025 -52.869  1.00  1.00      1S   C  
ATOM   1868  CD1 TYR   116     -12.305  -3.669 -52.486  1.00  1.00      1S   C  
ATOM   1869  CD2 TYR   116     -11.190  -5.814 -52.421  1.00  1.00      1S   C  
ATOM   1870  CE1 TYR   116     -11.280  -3.112 -51.711  1.00  1.00      1S   C  
ATOM   1871  CE2 TYR   116     -10.176  -5.267 -51.626  1.00  1.00      1S   C  
ATOM   1872  CZ  TYR   116     -10.213  -3.911 -51.284  1.00  1.00      1S   C  
ATOM   1873  OH  TYR   116      -9.172  -3.348 -50.521  1.00  1.00      1S   O  
ATOM   1874  HN  TYR   116     -14.698  -6.169 -56.120  1.00  0.00      1S   H  
ATOM   1875  HA  TYR   116     -13.860  -3.756 -54.656  1.00  0.00      1S   H  
ATOM   1876  HB1 TYR   116     -12.996  -6.643 -54.104  1.00  0.00      1S   H  
ATOM   1877  HB2 TYR   116     -14.249  -5.739 -53.181  1.00  0.00      1S   H  
ATOM   1878  HD1 TYR   116     -13.117  -3.033 -52.802  1.00  0.00      1S   H  
ATOM   1879  HD2 TYR   116     -11.133  -6.851 -52.709  1.00  0.00      1S   H  
ATOM   1880  HE1 TYR   116     -11.315  -2.066 -51.447  1.00  0.00      1S   H  
ATOM   1881  HE2 TYR   116      -9.354  -5.890 -51.302  1.00  0.00      1S   H  
ATOM   1882  HH  TYR   116      -8.763  -4.053 -50.011  1.00  0.00      1S   H  
ATOM   1883  N   LEU   117     -12.338  -3.495 -56.679  1.00  1.00      1S   N  
ATOM   1884  CA  LEU   117     -11.072  -2.903 -57.034  1.00  1.00      1S   C  
ATOM   1885  C   LEU   117     -11.302  -1.532 -57.609  1.00  1.00      1S   C  
ATOM   1886  O   LEU   117     -12.156  -1.382 -58.478  1.00  1.00      1S   O  
ATOM   1887  CB  LEU   117     -10.265  -3.679 -58.109  1.00  1.00      1S   C  
ATOM   1888  CG  LEU   117      -8.867  -3.085 -58.409  1.00  1.00      1S   C  
ATOM   1889  CD1 LEU   117      -7.967  -3.071 -57.159  1.00  1.00      1S   C  
ATOM   1890  CD2 LEU   117      -8.192  -3.818 -59.577  1.00  1.00      1S   C  
ATOM   1891  HN  LEU   117     -13.150  -2.954 -56.886  1.00  0.00      1S   H  
ATOM   1892  HA  LEU   117     -10.506  -2.803 -56.119  1.00  0.00      1S   H  
ATOM   1893  HB1 LEU   117     -10.855  -3.722 -59.051  1.00  0.00      1S   H  
ATOM   1894  HB2 LEU   117     -10.121  -4.726 -57.767  1.00  0.00      1S   H  
ATOM   1895  HG  LEU   117      -8.994  -2.030 -58.745  1.00  0.00      1S   H  
ATOM   1896 HD11 LEU   117      -7.796  -4.106 -56.798  1.00  0.00      1S   H  
ATOM   1897 HD12 LEU   117      -8.434  -2.488 -56.340  1.00  0.00      1S   H  
ATOM   1898 HD13 LEU   117      -6.987  -2.604 -57.393  1.00  0.00      1S   H  
ATOM   1899 HD21 LEU   117      -8.836  -3.770 -60.481  1.00  0.00      1S   H  
ATOM   1900 HD22 LEU   117      -8.021  -4.883 -59.314  1.00  0.00      1S   H  
ATOM   1901 HD23 LEU   117      -7.216  -3.343 -59.811  1.00  0.00      1S   H  
ATOM   1902  N   LYS   118     -10.488  -0.531 -57.174  1.00  1.00      1S   N  
ATOM   1903  CA  LYS   118     -10.191   0.669 -57.941  1.00  1.00      1S   C  
ATOM   1904  C   LYS   118      -8.862   1.162 -57.452  1.00  1.00      1S   C  
ATOM   1905  O   LYS   118      -8.552   0.944 -56.298  1.00  1.00      1S   O  
ATOM   1906  CB  LYS   118     -11.171   1.840 -57.689  1.00  1.00      1S   C  
ATOM   1907  CG  LYS   118     -12.543   1.600 -58.312  1.00  1.00      1S   C  
ATOM   1908  CD  LYS   118     -13.537   2.738 -58.106  1.00  1.00      1S   C  
ATOM   1909  CE  LYS   118     -14.868   2.403 -58.782  1.00  1.00      1S   C  
ATOM   1910  NZ  LYS   118     -15.846   3.485 -58.563  1.00  1.00      1S   N1+
ATOM   1911  HN  LYS   118      -9.906  -0.660 -56.374  1.00  0.00      1S   H  
ATOM   1912  HA  LYS   118     -10.113   0.419 -58.989  1.00  0.00      1S   H  
ATOM   1913  HB1 LYS   118     -10.763   2.779 -58.130  1.00  0.00      1S   H  
ATOM   1914  HB2 LYS   118     -11.290   1.997 -56.594  1.00  0.00      1S   H  
ATOM   1915  HG1 LYS   118     -12.998   0.697 -57.850  1.00  0.00      1S   H  
ATOM   1916  HG2 LYS   118     -12.412   1.411 -59.401  1.00  0.00      1S   H  
ATOM   1917  HD1 LYS   118     -13.114   3.677 -58.527  1.00  0.00      1S   H  
ATOM   1918  HD2 LYS   118     -13.691   2.881 -57.012  1.00  0.00      1S   H  
ATOM   1919  HE1 LYS   118     -15.291   1.465 -58.363  1.00  0.00      1S   H  
ATOM   1920  HE2 LYS   118     -14.725   2.281 -59.877  1.00  0.00      1S   H  
ATOM   1921  HZ1 LYS   118     -15.467   4.373 -58.950  1.00  0.00      1S   H  
ATOM   1922  HZ2 LYS   118     -16.015   3.595 -57.543  1.00  0.00      1S   H  
ATOM   1923  HZ3 LYS   118     -16.739   3.249 -59.041  1.00  0.00      1S   H  
ATOM   1924  N   TYR   119      -8.057   1.911 -58.252  1.00  1.00      1S   N  
ATOM   1925  CA  TYR   119      -6.993   2.741 -57.701  1.00  1.00      1S   C  
ATOM   1926  C   TYR   119      -7.707   3.937 -57.115  1.00  1.00      1S   C  
ATOM   1927  O   TYR   119      -8.637   4.453 -57.733  1.00  1.00      1S   O  
ATOM   1928  CB  TYR   119      -5.934   3.182 -58.743  1.00  1.00      1S   C  
ATOM   1929  CG  TYR   119      -4.793   3.962 -58.127  1.00  1.00      1S   C  
ATOM   1930  CD1 TYR   119      -3.594   3.316 -57.789  1.00  1.00      1S   C  
ATOM   1931  CD2 TYR   119      -4.892   5.353 -57.924  1.00  1.00      1S   C  
ATOM   1932  CE1 TYR   119      -2.510   4.051 -57.303  1.00  1.00      1S   C  
ATOM   1933  CE2 TYR   119      -3.824   6.079 -57.381  1.00  1.00      1S   C  
ATOM   1934  CZ  TYR   119      -2.624   5.428 -57.077  1.00  1.00      1S   C  
ATOM   1935  OH  TYR   119      -1.526   6.163 -56.575  1.00  1.00      1S   O  
ATOM   1936  HN  TYR   119      -8.254   2.045 -59.220  1.00  0.00      1S   H  
ATOM   1937  HA  TYR   119      -6.498   2.194 -56.908  1.00  0.00      1S   H  
ATOM   1938  HB1 TYR   119      -6.402   3.807 -59.534  1.00  0.00      1S   H  
ATOM   1939  HB2 TYR   119      -5.506   2.276 -59.225  1.00  0.00      1S   H  
ATOM   1940  HD1 TYR   119      -3.492   2.251 -57.942  1.00  0.00      1S   H  
ATOM   1941  HD2 TYR   119      -5.802   5.870 -58.189  1.00  0.00      1S   H  
ATOM   1942  HE1 TYR   119      -1.579   3.547 -57.128  1.00  0.00      1S   H  
ATOM   1943  HE2 TYR   119      -3.924   7.143 -57.226  1.00  0.00      1S   H  
ATOM   1944  HH  TYR   119      -1.792   7.083 -56.505  1.00  0.00      1S   H  
ATOM   1945  N   ARG   120      -7.301   4.321 -55.880  1.00  1.00      1S   N  
ATOM   1946  CA  ARG   120      -8.183   4.512 -54.747  1.00  1.00      1S   C  
ATOM   1947  C   ARG   120      -7.896   3.403 -53.759  1.00  1.00      1S   C  
ATOM   1948  O   ARG   120      -8.167   3.565 -52.576  1.00  1.00      1S   O  
ATOM   1949  CB  ARG   120      -9.711   4.546 -55.037  1.00  1.00      1S   C  
ATOM   1950  CG  ARG   120     -10.625   4.645 -53.805  1.00  1.00      1S   C  
ATOM   1951  CD  ARG   120     -12.107   4.680 -54.175  1.00  1.00      1S   C  
ATOM   1952  NE  ARG   120     -12.907   4.692 -52.906  1.00  1.00      1S   N  
ATOM   1953  CZ  ARG   120     -13.205   3.560 -52.200  1.00  1.00      1S   C  
ATOM   1954  NH1 ARG   120     -13.953   3.666 -51.069  1.00  1.00      1S   N1+
ATOM   1955  NH2 ARG   120     -12.774   2.332 -52.603  1.00  1.00      1S   N  
ATOM   1956  HN  ARG   120      -6.337   4.268 -55.635  1.00  0.00      1S   H  
ATOM   1957  HA  ARG   120      -7.898   5.445 -54.283  1.00  0.00      1S   H  
ATOM   1958  HB1 ARG   120      -9.992   3.630 -55.599  1.00  0.00      1S   H  
ATOM   1959  HB2 ARG   120      -9.916   5.423 -55.689  1.00  0.00      1S   H  
ATOM   1960  HG1 ARG   120     -10.352   5.546 -53.213  1.00  0.00      1S   H  
ATOM   1961  HG2 ARG   120     -10.463   3.750 -53.165  1.00  0.00      1S   H  
ATOM   1962  HD1 ARG   120     -12.389   3.799 -54.791  1.00  0.00      1S   H  
ATOM   1963  HD2 ARG   120     -12.343   5.607 -54.742  1.00  0.00      1S   H  
ATOM   1964  HE  ARG   120     -13.228   5.564 -52.555  1.00  0.00      1S   H  
ATOM   1965 HH11 ARG   120     -14.274   4.559 -50.770  1.00  0.00      1S   H  
ATOM   1966 HH12 ARG   120     -14.189   2.846 -50.549  1.00  0.00      1S   H  
ATOM   1967 HH21 ARG   120     -12.190   2.263 -53.411  1.00  0.00      1S   H  
ATOM   1968 HH22 ARG   120     -13.036   1.522 -52.097  1.00  0.00      1S   H  
ATOM   1969  N   THR   121      -7.310   2.242 -54.164  1.00  1.00      1S   N  
ATOM   1970  CA  THR   121      -7.021   1.167 -53.217  1.00  1.00      1S   C  
ATOM   1971  C   THR   121      -5.944   1.669 -52.282  1.00  1.00      1S   C  
ATOM   1972  O   THR   121      -6.016   1.438 -51.081  1.00  1.00      1S   O  
ATOM   1973  CB  THR   121      -6.591  -0.195 -53.790  1.00  1.00      1S   C  
ATOM   1974  CG2 THR   121      -6.531  -1.250 -52.678  1.00  1.00      1S   C  
ATOM   1975  OG1 THR   121      -7.526  -0.749 -54.684  1.00  1.00      1S   O  
ATOM   1976  HN  THR   121      -7.098   2.066 -55.121  1.00  0.00      1S   H  
ATOM   1977  HA  THR   121      -7.919   1.002 -52.637  1.00  0.00      1S   H  
ATOM   1978  HB  THR   121      -5.606  -0.105 -54.300  1.00  0.00      1S   H  
ATOM   1979  HG1 THR   121      -7.617  -0.124 -55.421  1.00  0.00      1S   H  
ATOM   1980 HG21 THR   121      -7.537  -1.652 -52.434  1.00  0.00      1S   H  
ATOM   1981 HG22 THR   121      -6.128  -0.820 -51.750  1.00  0.00      1S   H  
ATOM   1982 HG23 THR   121      -5.884  -2.097 -52.991  1.00  0.00      1S   H  
ATOM   1983  N   LYS   122      -4.954   2.443 -52.793  1.00  1.00      1S   N  
ATOM   1984  CA  LYS   122      -3.942   3.055 -51.958  1.00  1.00      1S   C  
ATOM   1985  C   LYS   122      -4.541   4.020 -50.958  1.00  1.00      1S   C  
ATOM   1986  O   LYS   122      -4.168   4.001 -49.788  1.00  1.00      1S   O  
ATOM   1987  CB  LYS   122      -2.858   3.790 -52.773  1.00  1.00      1S   C  
ATOM   1988  CG  LYS   122      -2.004   2.828 -53.612  1.00  1.00      1S   C  
ATOM   1989  CD  LYS   122      -0.831   3.545 -54.293  1.00  1.00      1S   C  
ATOM   1990  CE  LYS   122       0.020   2.619 -55.171  1.00  1.00      1S   C  
ATOM   1991  NZ  LYS   122       0.972   3.393 -55.999  1.00  1.00      1S   N1+
ATOM   1992  HN  LYS   122      -4.901   2.649 -53.767  1.00  0.00      1S   H  
ATOM   1993  HA  LYS   122      -3.462   2.263 -51.400  1.00  0.00      1S   H  
ATOM   1994  HB1 LYS   122      -2.171   4.324 -52.077  1.00  0.00      1S   H  
ATOM   1995  HB2 LYS   122      -3.327   4.547 -53.439  1.00  0.00      1S   H  
ATOM   1996  HG1 LYS   122      -2.644   2.348 -54.386  1.00  0.00      1S   H  
ATOM   1997  HG2 LYS   122      -1.602   2.029 -52.951  1.00  0.00      1S   H  
ATOM   1998  HD1 LYS   122      -0.187   4.019 -53.521  1.00  0.00      1S   H  
ATOM   1999  HD2 LYS   122      -1.262   4.358 -54.911  1.00  0.00      1S   H  
ATOM   2000  HE1 LYS   122      -0.630   2.037 -55.860  1.00  0.00      1S   H  
ATOM   2001  HE2 LYS   122       0.607   1.919 -54.543  1.00  0.00      1S   H  
ATOM   2002  HZ1 LYS   122       1.700   3.813 -55.387  1.00  0.00      1S   H  
ATOM   2003  HZ2 LYS   122       0.462   4.151 -56.498  1.00  0.00      1S   H  
ATOM   2004  HZ3 LYS   122       1.421   2.763 -56.694  1.00  0.00      1S   H  
ATOM   2005  N   THR   123      -5.519   4.849 -51.392  1.00  1.00      1S   N  
ATOM   2006  CA  THR   123      -6.200   5.815 -50.550  1.00  1.00      1S   C  
ATOM   2007  C   THR   123      -7.079   5.151 -49.509  1.00  1.00      1S   C  
ATOM   2008  O   THR   123      -7.064   5.543 -48.344  1.00  1.00      1S   O  
ATOM   2009  CB  THR   123      -7.038   6.787 -51.366  1.00  1.00      1S   C  
ATOM   2010  CG2 THR   123      -7.759   7.810 -50.464  1.00  1.00      1S   C  
ATOM   2011  OG1 THR   123      -6.211   7.493 -52.282  1.00  1.00      1S   O  
ATOM   2012  HN  THR   123      -5.808   4.842 -52.346  1.00  0.00      1S   H  
ATOM   2013  HA  THR   123      -5.439   6.373 -50.022  1.00  0.00      1S   H  
ATOM   2014  HB  THR   123      -7.795   6.231 -51.963  1.00  0.00      1S   H  
ATOM   2015  HG1 THR   123      -5.744   8.150 -51.760  1.00  0.00      1S   H  
ATOM   2016 HG21 THR   123      -7.040   8.277 -49.757  1.00  0.00      1S   H  
ATOM   2017 HG22 THR   123      -8.563   7.320 -49.875  1.00  0.00      1S   H  
ATOM   2018 HG23 THR   123      -8.227   8.610 -51.076  1.00  0.00      1S   H  
ATOM   2019  N   ARG   124      -7.863   4.115 -49.895  1.00  1.00      1S   N  
ATOM   2020  CA  ARG   124      -8.754   3.390 -49.016  1.00  1.00      1S   C  
ATOM   2021  C   ARG   124      -7.948   2.686 -47.976  1.00  1.00      1S   C  
ATOM   2022  O   ARG   124      -8.239   2.811 -46.795  1.00  1.00      1S   O  
ATOM   2023  CB  ARG   124      -9.618   2.332 -49.745  1.00  1.00      1S   C  
ATOM   2024  CG  ARG   124     -10.580   1.561 -48.819  1.00  1.00      1S   C  
ATOM   2025  CD  ARG   124     -11.301   0.416 -49.537  1.00  1.00      1S   C  
ATOM   2026  NE  ARG   124     -12.007  -0.429 -48.510  1.00  1.00      1S   N  
ATOM   2027  CZ  ARG   124     -11.413  -1.510 -47.919  1.00  1.00      1S   C  
ATOM   2028  NH1 ARG   124     -12.119  -2.285 -47.053  1.00  1.00      1S   N1+
ATOM   2029  NH2 ARG   124     -10.122  -1.844 -48.185  1.00  1.00      1S   N  
ATOM   2030  HN  ARG   124      -7.867   3.808 -50.846  1.00  0.00      1S   H  
ATOM   2031  HA  ARG   124      -9.397   4.108 -48.525  1.00  0.00      1S   H  
ATOM   2032  HB1 ARG   124      -8.951   1.603 -50.256  1.00  0.00      1S   H  
ATOM   2033  HB2 ARG   124     -10.217   2.843 -50.532  1.00  0.00      1S   H  
ATOM   2034  HG1 ARG   124     -11.325   2.265 -48.388  1.00  0.00      1S   H  
ATOM   2035  HG2 ARG   124     -10.002   1.125 -47.974  1.00  0.00      1S   H  
ATOM   2036  HD1 ARG   124     -10.578  -0.203 -50.110  1.00  0.00      1S   H  
ATOM   2037  HD2 ARG   124     -12.061   0.815 -50.242  1.00  0.00      1S   H  
ATOM   2038  HE  ARG   124     -12.923  -0.180 -48.226  1.00  0.00      1S   H  
ATOM   2039 HH11 ARG   124     -11.673  -3.088 -46.651  1.00  0.00      1S   H  
ATOM   2040 HH12 ARG   124     -13.037  -2.021 -46.773  1.00  0.00      1S   H  
ATOM   2041 HH21 ARG   124      -9.602  -1.308 -48.852  1.00  0.00      1S   H  
ATOM   2042 HH22 ARG   124      -9.765  -2.716 -47.860  1.00  0.00      1S   H  
ATOM   2043  N   ALA   125      -6.884   1.967 -48.392  1.00  1.00      1S   N  
ATOM   2044  CA  ALA   125      -6.024   1.222 -47.513  1.00  1.00      1S   C  
ATOM   2045  C   ALA   125      -5.428   2.092 -46.446  1.00  1.00      1S   C  
ATOM   2046  O   ALA   125      -5.495   1.769 -45.267  1.00  1.00      1S   O  
ATOM   2047  CB  ALA   125      -4.887   0.538 -48.277  1.00  1.00      1S   C  
ATOM   2048  HN  ALA   125      -6.648   1.907 -49.361  1.00  0.00      1S   H  
ATOM   2049  HA  ALA   125      -6.641   0.474 -47.051  1.00  0.00      1S   H  
ATOM   2050  HB1 ALA   125      -4.174   1.274 -48.706  1.00  0.00      1S   H  
ATOM   2051  HB2 ALA   125      -5.327  -0.037 -49.118  1.00  0.00      1S   H  
ATOM   2052  HB3 ALA   125      -4.331  -0.166 -47.621  1.00  0.00      1S   H  
ATOM   2053  N   SER   126      -4.889   3.260 -46.849  1.00  1.00      1S   N  
ATOM   2054  CA  SER   126      -4.258   4.207 -45.964  1.00  1.00      1S   C  
ATOM   2055  C   SER   126      -5.222   4.864 -44.990  1.00  1.00      1S   C  
ATOM   2056  O   SER   126      -4.882   5.048 -43.824  1.00  1.00      1S   O  
ATOM   2057  CB  SER   126      -3.457   5.271 -46.757  1.00  1.00      1S   C  
ATOM   2058  OG  SER   126      -4.290   6.171 -47.481  1.00  1.00      1S   O  
ATOM   2059  HN  SER   126      -4.879   3.509 -47.816  1.00  0.00      1S   H  
ATOM   2060  HA  SER   126      -3.545   3.645 -45.376  1.00  0.00      1S   H  
ATOM   2061  HB1 SER   126      -2.811   4.744 -47.494  1.00  0.00      1S   H  
ATOM   2062  HB2 SER   126      -2.802   5.850 -46.073  1.00  0.00      1S   H  
ATOM   2063  HG1 SER   126      -4.744   6.706 -46.824  1.00  0.00      1S   H  
ATOM   2064  N   ALA   127      -6.458   5.221 -45.425  1.00  1.00      1S   N  
ATOM   2065  CA  ALA   127      -7.428   5.864 -44.557  1.00  1.00      1S   C  
ATOM   2066  C   ALA   127      -8.000   4.871 -43.572  1.00  1.00      1S   C  
ATOM   2067  O   ALA   127      -8.366   5.232 -42.455  1.00  1.00      1S   O  
ATOM   2068  CB  ALA   127      -8.595   6.507 -45.335  1.00  1.00      1S   C  
ATOM   2069  HN  ALA   127      -6.746   5.072 -46.371  1.00  0.00      1S   H  
ATOM   2070  HA  ALA   127      -6.920   6.640 -44.002  1.00  0.00      1S   H  
ATOM   2071  HB1 ALA   127      -9.167   5.745 -45.905  1.00  0.00      1S   H  
ATOM   2072  HB2 ALA   127      -8.203   7.260 -46.052  1.00  0.00      1S   H  
ATOM   2073  HB3 ALA   127      -9.288   7.027 -44.638  1.00  0.00      1S   H  
ATOM   2074  N   THR   128      -8.058   3.584 -43.981  1.00  1.00      1S   N  
ATOM   2075  CA  THR   128      -8.592   2.478 -43.217  1.00  1.00      1S   C  
ATOM   2076  C   THR   128      -7.629   2.064 -42.124  1.00  1.00      1S   C  
ATOM   2077  O   THR   128      -8.059   1.787 -41.007  1.00  1.00      1S   O  
ATOM   2078  CB  THR   128      -8.906   1.290 -44.113  1.00  1.00      1S   C  
ATOM   2079  CG2 THR   128      -9.456   0.104 -43.314  1.00  1.00      1S   C  
ATOM   2080  OG1 THR   128      -9.901   1.637 -45.065  1.00  1.00      1S   O  
ATOM   2081  HN  THR   128      -7.743   3.345 -44.898  1.00  0.00      1S   H  
ATOM   2082  HA  THR   128      -9.507   2.810 -42.745  1.00  0.00      1S   H  
ATOM   2083  HB  THR   128      -7.988   0.980 -44.661  1.00  0.00      1S   H  
ATOM   2084  HG1 THR   128      -9.441   2.148 -45.743  1.00  0.00      1S   H  
ATOM   2085 HG21 THR   128     -10.395   0.378 -42.791  1.00  0.00      1S   H  
ATOM   2086 HG22 THR   128      -8.722  -0.246 -42.561  1.00  0.00      1S   H  
ATOM   2087 HG23 THR   128      -9.670  -0.738 -44.008  1.00  0.00      1S   H  
ATOM   2088  N   ILE   129      -6.299   2.034 -42.409  1.00  1.00      1S   N  
ATOM   2089  CA  ILE   129      -5.243   1.713 -41.458  1.00  1.00      1S   C  
ATOM   2090  C   ILE   129      -5.249   2.729 -40.349  1.00  1.00      1S   C  
ATOM   2091  O   ILE   129      -5.315   2.360 -39.181  1.00  1.00      1S   O  
ATOM   2092  CB  ILE   129      -3.862   1.653 -42.117  1.00  1.00      1S   C  
ATOM   2093  CG1 ILE   129      -3.779   0.423 -43.037  1.00  1.00      1S   C  
ATOM   2094  CG2 ILE   129      -2.714   1.571 -41.091  1.00  1.00      1S   C  
ATOM   2095  CD  ILE   129      -2.590   0.469 -43.993  1.00  1.00      1S   C  
ATOM   2096  HN  ILE   129      -5.979   2.235 -43.334  1.00  0.00      1S   H  
ATOM   2097  HA  ILE   129      -5.471   0.750 -41.023  1.00  0.00      1S   H  
ATOM   2098  HB  ILE   129      -3.720   2.570 -42.733  1.00  0.00      1S   H  
ATOM   2099 HG11 ILE   129      -4.709   0.346 -43.632  1.00  0.00      1S   H  
ATOM   2100 HG12 ILE   129      -3.718  -0.496 -42.413  1.00  0.00      1S   H  
ATOM   2101 HG21 ILE   129      -2.897   0.730 -40.387  1.00  0.00      1S   H  
ATOM   2102 HG22 ILE   129      -2.619   2.519 -40.525  1.00  0.00      1S   H  
ATOM   2103 HG23 ILE   129      -1.741   1.394 -41.590  1.00  0.00      1S   H  
ATOM   2104  HD1 ILE   129      -1.636   0.310 -43.448  1.00  0.00      1S   H  
ATOM   2105  HD2 ILE   129      -2.547   1.456 -44.503  1.00  0.00      1S   H  
ATOM   2106  HD3 ILE   129      -2.686  -0.324 -44.765  1.00  0.00      1S   H  
ATOM   2107  N   LEU   130      -5.246   4.039 -40.698  1.00  1.00      1S   N  
ATOM   2108  CA  LEU   130      -5.315   5.139 -39.759  1.00  1.00      1S   C  
ATOM   2109  C   LEU   130      -6.582   5.103 -38.959  1.00  1.00      1S   C  
ATOM   2110  O   LEU   130      -6.554   5.399 -37.774  1.00  1.00      1S   O  
ATOM   2111  CB  LEU   130      -5.256   6.511 -40.460  1.00  1.00      1S   C  
ATOM   2112  CG  LEU   130      -3.876   6.832 -41.070  1.00  1.00      1S   C  
ATOM   2113  CD1 LEU   130      -3.971   8.064 -41.988  1.00  1.00      1S   C  
ATOM   2114  CD2 LEU   130      -2.801   7.032 -39.984  1.00  1.00      1S   C  
ATOM   2115  HN  LEU   130      -5.206   4.307 -41.658  1.00  0.00      1S   H  
ATOM   2116  HA  LEU   130      -4.494   5.034 -39.065  1.00  0.00      1S   H  
ATOM   2117  HB1 LEU   130      -5.500   7.323 -39.739  1.00  0.00      1S   H  
ATOM   2118  HB2 LEU   130      -6.021   6.532 -41.267  1.00  0.00      1S   H  
ATOM   2119  HG  LEU   130      -3.565   5.971 -41.705  1.00  0.00      1S   H  
ATOM   2120 HD11 LEU   130      -4.275   8.957 -41.402  1.00  0.00      1S   H  
ATOM   2121 HD12 LEU   130      -4.722   7.888 -42.787  1.00  0.00      1S   H  
ATOM   2122 HD13 LEU   130      -2.988   8.265 -42.464  1.00  0.00      1S   H  
ATOM   2123 HD21 LEU   130      -2.618   6.090 -39.428  1.00  0.00      1S   H  
ATOM   2124 HD22 LEU   130      -3.126   7.812 -39.263  1.00  0.00      1S   H  
ATOM   2125 HD23 LEU   130      -1.845   7.356 -40.446  1.00  0.00      1S   H  
ATOM   2126  N   GLY   131      -7.712   4.692 -39.578  1.00  1.00      1S   N  
ATOM   2127  CA  GLY   131      -8.967   4.458 -38.898  1.00  1.00      1S   C  
ATOM   2128  C   GLY   131      -8.853   3.410 -37.815  1.00  1.00      1S   C  
ATOM   2129  O   GLY   131      -9.338   3.612 -36.704  1.00  1.00      1S   O  
ATOM   2130  HN  GLY   131      -7.715   4.512 -40.560  1.00  0.00      1S   H  
ATOM   2131  HA1 GLY   131      -9.659   4.096 -39.645  1.00  0.00      1S   H  
ATOM   2132  HA2 GLY   131      -9.277   5.389 -38.446  1.00  0.00      1S   H  
ATOM   2133  N   ALA   132      -8.182   2.271 -38.112  1.00  1.00      1S   N  
ATOM   2134  CA  ALA   132      -7.955   1.176 -37.189  1.00  1.00      1S   C  
ATOM   2135  C   ALA   132      -7.013   1.549 -36.057  1.00  1.00      1S   C  
ATOM   2136  O   ALA   132      -7.286   1.226 -34.902  1.00  1.00      1S   O  
ATOM   2137  CB  ALA   132      -7.405  -0.072 -37.910  1.00  1.00      1S   C  
ATOM   2138  HN  ALA   132      -7.822   2.127 -39.033  1.00  0.00      1S   H  
ATOM   2139  HA  ALA   132      -8.911   0.921 -36.753  1.00  0.00      1S   H  
ATOM   2140  HB1 ALA   132      -6.431   0.144 -38.398  1.00  0.00      1S   H  
ATOM   2141  HB2 ALA   132      -8.120  -0.398 -38.696  1.00  0.00      1S   H  
ATOM   2142  HB3 ALA   132      -7.268  -0.914 -37.198  1.00  0.00      1S   H  
ATOM   2143  N   TRP   133      -5.893   2.261 -36.350  1.00  1.00      1S   N  
ATOM   2144  CA  TRP   133      -4.937   2.715 -35.351  1.00  1.00      1S   C  
ATOM   2145  C   TRP   133      -5.530   3.788 -34.478  1.00  1.00      1S   C  
ATOM   2146  O   TRP   133      -5.271   3.819 -33.279  1.00  1.00      1S   O  
ATOM   2147  CB  TRP   133      -3.624   3.281 -35.950  1.00  1.00      1S   C  
ATOM   2148  CG  TRP   133      -2.690   2.207 -36.458  1.00  1.00      1S   C  
ATOM   2149  CD1 TRP   133      -2.588   1.711 -37.719  1.00  1.00      1S   C  
ATOM   2150  CD2 TRP   133      -1.706   1.511 -35.674  1.00  1.00      1S   C  
ATOM   2151  CE2 TRP   133      -1.073   0.594 -36.541  1.00  1.00      1S   C  
ATOM   2152  CE3 TRP   133      -1.338   1.626 -34.340  1.00  1.00      1S   C  
ATOM   2153  NE1 TRP   133      -1.639   0.721 -37.781  1.00  1.00      1S   N  
ATOM   2154  CZ2 TRP   133      -0.045  -0.222 -36.085  1.00  1.00      1S   C  
ATOM   2155  CZ3 TRP   133      -0.291   0.813 -33.884  1.00  1.00      1S   C  
ATOM   2156  CH2 TRP   133       0.346  -0.081 -34.749  1.00  1.00      1S   C  
ATOM   2157  HN  TRP   133      -5.675   2.498 -37.297  1.00  0.00      1S   H  
ATOM   2158  HA  TRP   133      -4.699   1.874 -34.713  1.00  0.00      1S   H  
ATOM   2159  HB1 TRP   133      -3.061   3.845 -35.174  1.00  0.00      1S   H  
ATOM   2160  HB2 TRP   133      -3.870   3.983 -36.777  1.00  0.00      1S   H  
ATOM   2161  HD1 TRP   133      -3.124   2.106 -38.550  1.00  0.00      1S   H  
ATOM   2162  HE1 TRP   133      -1.412   0.197 -38.573  1.00  0.00      1S   H  
ATOM   2163  HE3 TRP   133      -1.811   2.321 -33.665  1.00  0.00      1S   H  
ATOM   2164  HZ2 TRP   133       0.456  -0.920 -36.737  1.00  0.00      1S   H  
ATOM   2165  HZ3 TRP   133       0.036   0.884 -32.858  1.00  0.00      1S   H  
ATOM   2166  HH2 TRP   133       1.167  -0.656 -34.367  1.00  0.00      1S   H  
ATOM   2167  N   PHE   134      -6.362   4.680 -35.056  1.00  1.00      1S   N  
ATOM   2168  CA  PHE   134      -7.043   5.741 -34.351  1.00  1.00      1S   C  
ATOM   2169  C   PHE   134      -7.996   5.168 -33.325  1.00  1.00      1S   C  
ATOM   2170  O   PHE   134      -8.013   5.619 -32.183  1.00  1.00      1S   O  
ATOM   2171  CB  PHE   134      -7.809   6.663 -35.341  1.00  1.00      1S   C  
ATOM   2172  CG  PHE   134      -8.628   7.708 -34.638  1.00  1.00      1S   C  
ATOM   2173  CD1 PHE   134      -8.018   8.836 -34.071  1.00  1.00      1S   C  
ATOM   2174  CD2 PHE   134     -10.007   7.506 -34.460  1.00  1.00      1S   C  
ATOM   2175  CE1 PHE   134      -8.778   9.755 -33.338  1.00  1.00      1S   C  
ATOM   2176  CE2 PHE   134     -10.767   8.417 -33.720  1.00  1.00      1S   C  
ATOM   2177  CZ  PHE   134     -10.152   9.545 -33.162  1.00  1.00      1S   C  
ATOM   2178  HN  PHE   134      -6.538   4.650 -36.039  1.00  0.00      1S   H  
ATOM   2179  HA  PHE   134      -6.294   6.321 -33.828  1.00  0.00      1S   H  
ATOM   2180  HB1 PHE   134      -8.482   6.056 -35.984  1.00  0.00      1S   H  
ATOM   2181  HB2 PHE   134      -7.082   7.186 -35.998  1.00  0.00      1S   H  
ATOM   2182  HD1 PHE   134      -6.954   8.986 -34.184  1.00  0.00      1S   H  
ATOM   2183  HD2 PHE   134     -10.477   6.623 -34.869  1.00  0.00      1S   H  
ATOM   2184  HE1 PHE   134      -8.303  10.621 -32.901  1.00  0.00      1S   H  
ATOM   2185  HE2 PHE   134     -11.824   8.247 -33.577  1.00  0.00      1S   H  
ATOM   2186  HZ  PHE   134     -10.738  10.250 -32.591  1.00  0.00      1S   H  
ATOM   2187  N   LEU   135      -8.803   4.154 -33.718  1.00  1.00      1S   N  
ATOM   2188  CA  LEU   135      -9.771   3.503 -32.863  1.00  1.00      1S   C  
ATOM   2189  C   LEU   135      -9.071   2.808 -31.734  1.00  1.00      1S   C  
ATOM   2190  O   LEU   135      -9.473   2.951 -30.581  1.00  1.00      1S   O  
ATOM   2191  CB  LEU   135     -10.632   2.490 -33.659  1.00  1.00      1S   C  
ATOM   2192  CG  LEU   135     -11.714   1.694 -32.876  1.00  1.00      1S   C  
ATOM   2193  CD1 LEU   135     -12.635   0.944 -33.852  1.00  1.00      1S   C  
ATOM   2194  CD2 LEU   135     -11.160   0.665 -31.876  1.00  1.00      1S   C  
ATOM   2195  HN  LEU   135      -8.769   3.816 -34.657  1.00  0.00      1S   H  
ATOM   2196  HA  LEU   135     -10.410   4.268 -32.443  1.00  0.00      1S   H  
ATOM   2197  HB1 LEU   135      -9.965   1.770 -34.180  1.00  0.00      1S   H  
ATOM   2198  HB2 LEU   135     -11.158   3.073 -34.450  1.00  0.00      1S   H  
ATOM   2199  HG  LEU   135     -12.342   2.419 -32.310  1.00  0.00      1S   H  
ATOM   2200 HD11 LEU   135     -12.044   0.219 -34.451  1.00  0.00      1S   H  
ATOM   2201 HD12 LEU   135     -13.141   1.654 -34.537  1.00  0.00      1S   H  
ATOM   2202 HD13 LEU   135     -13.409   0.383 -33.285  1.00  0.00      1S   H  
ATOM   2203 HD21 LEU   135     -11.011   1.112 -30.873  1.00  0.00      1S   H  
ATOM   2204 HD22 LEU   135     -10.186   0.278 -32.244  1.00  0.00      1S   H  
ATOM   2205 HD23 LEU   135     -11.860  -0.186 -31.759  1.00  0.00      1S   H  
ATOM   2206  N   SER   136      -7.984   2.056 -32.038  1.00  1.00      1S   N  
ATOM   2207  CA  SER   136      -7.196   1.338 -31.059  1.00  1.00      1S   C  
ATOM   2208  C   SER   136      -6.683   2.279 -29.998  1.00  1.00      1S   C  
ATOM   2209  O   SER   136      -6.627   1.937 -28.824  1.00  1.00      1S   O  
ATOM   2210  CB  SER   136      -5.996   0.621 -31.719  1.00  1.00      1S   C  
ATOM   2211  OG  SER   136      -5.168  -0.015 -30.755  1.00  1.00      1S   O  
ATOM   2212  HN  SER   136      -7.677   1.964 -32.985  1.00  0.00      1S   H  
ATOM   2213  HA  SER   136      -7.838   0.606 -30.590  1.00  0.00      1S   H  
ATOM   2214  HB1 SER   136      -5.374   1.348 -32.283  1.00  0.00      1S   H  
ATOM   2215  HB2 SER   136      -6.369  -0.143 -32.433  1.00  0.00      1S   H  
ATOM   2216  HG1 SER   136      -5.695  -0.708 -30.342  1.00  0.00      1S   H  
ATOM   2217  N   PHE   137      -6.324   3.504 -30.405  1.00  1.00      1S   N  
ATOM   2218  CA  PHE   137      -5.729   4.492 -29.560  1.00  1.00      1S   C  
ATOM   2219  C   PHE   137      -6.759   5.221 -28.719  1.00  1.00      1S   C  
ATOM   2220  O   PHE   137      -6.487   5.508 -27.555  1.00  1.00      1S   O  
ATOM   2221  CB  PHE   137      -4.917   5.441 -30.460  1.00  1.00      1S   C  
ATOM   2222  CG  PHE   137      -4.183   6.471 -29.668  1.00  1.00      1S   C  
ATOM   2223  CD1 PHE   137      -2.900   6.211 -29.167  1.00  1.00      1S   C  
ATOM   2224  CD2 PHE   137      -4.799   7.703 -29.402  1.00  1.00      1S   C  
ATOM   2225  CE1 PHE   137      -2.214   7.201 -28.455  1.00  1.00      1S   C  
ATOM   2226  CE2 PHE   137      -4.135   8.676 -28.651  1.00  1.00      1S   C  
ATOM   2227  CZ  PHE   137      -2.833   8.435 -28.198  1.00  1.00      1S   C  
ATOM   2228  HN  PHE   137      -6.422   3.767 -31.363  1.00  0.00      1S   H  
ATOM   2229  HA  PHE   137      -5.054   3.991 -28.881  1.00  0.00      1S   H  
ATOM   2230  HB1 PHE   137      -5.576   5.948 -31.196  1.00  0.00      1S   H  
ATOM   2231  HB2 PHE   137      -4.165   4.844 -31.025  1.00  0.00      1S   H  
ATOM   2232  HD1 PHE   137      -2.435   5.252 -29.342  1.00  0.00      1S   H  
ATOM   2233  HD2 PHE   137      -5.798   7.892 -29.768  1.00  0.00      1S   H  
ATOM   2234  HE1 PHE   137      -1.231   6.996 -28.057  1.00  0.00      1S   H  
ATOM   2235  HE2 PHE   137      -4.625   9.612 -28.430  1.00  0.00      1S   H  
ATOM   2236  HZ  PHE   137      -2.323   9.180 -27.605  1.00  0.00      1S   H  
ATOM   2237  N   LEU   138      -7.968   5.522 -29.266  1.00  1.00      1S   N  
ATOM   2238  CA  LEU   138      -9.054   6.134 -28.514  1.00  1.00      1S   C  
ATOM   2239  C   LEU   138      -9.530   5.182 -27.450  1.00  1.00      1S   C  
ATOM   2240  O   LEU   138      -9.922   5.577 -26.356  1.00  1.00      1S   O  
ATOM   2241  CB  LEU   138     -10.306   6.495 -29.366  1.00  1.00      1S   C  
ATOM   2242  CG  LEU   138     -11.434   7.224 -28.578  1.00  1.00      1S   C  
ATOM   2243  CD1 LEU   138     -10.997   8.613 -28.077  1.00  1.00      1S   C  
ATOM   2244  CD2 LEU   138     -12.741   7.336 -29.381  1.00  1.00      1S   C  
ATOM   2245  HN  LEU   138      -8.163   5.322 -30.225  1.00  0.00      1S   H  
ATOM   2246  HA  LEU   138      -8.656   7.019 -28.039  1.00  0.00      1S   H  
ATOM   2247  HB1 LEU   138     -10.725   5.562 -29.804  1.00  0.00      1S   H  
ATOM   2248  HB2 LEU   138      -9.992   7.144 -30.211  1.00  0.00      1S   H  
ATOM   2249  HG  LEU   138     -11.686   6.610 -27.682  1.00  0.00      1S   H  
ATOM   2250 HD11 LEU   138     -10.917   9.322 -28.926  1.00  0.00      1S   H  
ATOM   2251 HD12 LEU   138     -10.012   8.566 -27.575  1.00  0.00      1S   H  
ATOM   2252 HD13 LEU   138     -11.740   9.006 -27.350  1.00  0.00      1S   H  
ATOM   2253 HD21 LEU   138     -13.094   6.331 -29.691  1.00  0.00      1S   H  
ATOM   2254 HD22 LEU   138     -12.585   7.961 -30.284  1.00  0.00      1S   H  
ATOM   2255 HD23 LEU   138     -13.528   7.808 -28.754  1.00  0.00      1S   H  
ATOM   2256  N   TRP   139      -9.496   3.872 -27.748  1.00  1.00      1S   N  
ATOM   2257  CA  TRP   139      -9.913   2.854 -26.827  1.00  1.00      1S   C  
ATOM   2258  C   TRP   139      -8.960   2.775 -25.652  1.00  1.00      1S   C  
ATOM   2259  O   TRP   139      -9.383   2.598 -24.513  1.00  1.00      1S   O  
ATOM   2260  CB  TRP   139     -10.012   1.487 -27.549  1.00  1.00      1S   C  
ATOM   2261  CG  TRP   139     -10.508   0.382 -26.653  1.00  1.00      1S   C  
ATOM   2262  CD1 TRP   139     -11.764   0.171 -26.161  1.00  1.00      1S   C  
ATOM   2263  CD2 TRP   139      -9.633  -0.520 -25.946  1.00  1.00      1S   C  
ATOM   2264  CE2 TRP   139     -10.428  -1.186 -25.009  1.00  1.00      1S   C  
ATOM   2265  CE3 TRP   139      -8.277  -0.756 -26.047  1.00  1.00      1S   C  
ATOM   2266  NE1 TRP   139     -11.727  -0.786 -25.174  1.00  1.00      1S   N  
ATOM   2267  CZ2 TRP   139      -9.846  -2.082 -24.125  1.00  1.00      1S   C  
ATOM   2268  CZ3 TRP   139      -7.695  -1.686 -25.163  1.00  1.00      1S   C  
ATOM   2269  CH2 TRP   139      -8.478  -2.347 -24.214  1.00  1.00      1S   C  
ATOM   2270  HN  TRP   139      -9.191   3.553 -28.644  1.00  0.00      1S   H  
ATOM   2271  HA  TRP   139     -10.889   3.128 -26.450  1.00  0.00      1S   H  
ATOM   2272  HB1 TRP   139      -9.020   1.218 -27.971  1.00  0.00      1S   H  
ATOM   2273  HB2 TRP   139     -10.725   1.593 -28.396  1.00  0.00      1S   H  
ATOM   2274  HD1 TRP   139     -12.646   0.703 -26.482  1.00  0.00      1S   H  
ATOM   2275  HE1 TRP   139     -12.504  -1.158 -24.708  1.00  0.00      1S   H  
ATOM   2276  HE3 TRP   139      -7.688  -0.293 -26.813  1.00  0.00      1S   H  
ATOM   2277  HZ2 TRP   139     -10.439  -2.523 -23.362  1.00  0.00      1S   H  
ATOM   2278  HZ3 TRP   139      -6.643  -1.908 -25.237  1.00  0.00      1S   H  
ATOM   2279  HH2 TRP   139      -8.025  -3.069 -23.547  1.00  0.00      1S   H  
ATOM   2280  N   VAL   140      -7.643   2.917 -25.909  1.00  1.00      1S   N  
ATOM   2281  CA  VAL   140      -6.645   2.763 -24.885  1.00  1.00      1S   C  
ATOM   2282  C   VAL   140      -6.478   3.997 -24.082  1.00  1.00      1S   C  
ATOM   2283  O   VAL   140      -6.616   3.907 -22.881  1.00  1.00      1S   O  
ATOM   2284  CB  VAL   140      -5.298   2.360 -25.424  1.00  1.00      1S   C  
ATOM   2285  CG1 VAL   140      -4.219   2.332 -24.322  1.00  1.00      1S   C  
ATOM   2286  CG2 VAL   140      -5.488   0.953 -25.971  1.00  1.00      1S   C  
ATOM   2287  HN  VAL   140      -7.306   3.085 -26.833  1.00  0.00      1S   H  
ATOM   2288  HA  VAL   140      -6.971   1.985 -24.207  1.00  0.00      1S   H  
ATOM   2289  HB  VAL   140      -4.974   3.040 -26.243  1.00  0.00      1S   H  
ATOM   2290 HG11 VAL   140      -4.578   1.735 -23.460  1.00  0.00      1S   H  
ATOM   2291 HG12 VAL   140      -3.953   3.347 -23.971  1.00  0.00      1S   H  
ATOM   2292 HG13 VAL   140      -3.294   1.863 -24.713  1.00  0.00      1S   H  
ATOM   2293 HG21 VAL   140      -6.116   0.941 -26.872  1.00  0.00      1S   H  
ATOM   2294 HG22 VAL   140      -5.951   0.310 -25.195  1.00  0.00      1S   H  
ATOM   2295 HG23 VAL   140      -4.511   0.535 -26.241  1.00  0.00      1S   H  
ATOM   2296  N   ILE   141      -6.132   5.144 -24.693  1.00  1.00      1S   N  
ATOM   2297  CA  ILE   141      -5.552   6.282 -24.008  1.00  1.00      1S   C  
ATOM   2298  C   ILE   141      -6.473   7.074 -23.129  1.00  1.00      1S   C  
ATOM   2299  O   ILE   141      -6.054   7.356 -22.004  1.00  1.00      1S   O  
ATOM   2300  CB  ILE   141      -4.807   7.178 -24.969  1.00  1.00      1S   C  
ATOM   2301  CG1 ILE   141      -3.559   6.430 -25.446  1.00  1.00      1S   C  
ATOM   2302  CG2 ILE   141      -4.432   8.552 -24.362  1.00  1.00      1S   C  
ATOM   2303  CD  ILE   141      -2.542   6.146 -24.351  1.00  1.00      1S   C  
ATOM   2304  HN  ILE   141      -6.133   5.207 -25.690  1.00  0.00      1S   H  
ATOM   2305  HA  ILE   141      -4.834   5.869 -23.324  1.00  0.00      1S   H  
ATOM   2306  HB  ILE   141      -5.441   7.369 -25.866  1.00  0.00      1S   H  
ATOM   2307 HG11 ILE   141      -3.059   7.096 -26.164  1.00  0.00      1S   H  
ATOM   2308 HG12 ILE   141      -3.830   5.492 -25.979  1.00  0.00      1S   H  
ATOM   2309 HG21 ILE   141      -3.979   8.433 -23.355  1.00  0.00      1S   H  
ATOM   2310 HG22 ILE   141      -5.325   9.204 -24.270  1.00  0.00      1S   H  
ATOM   2311 HG23 ILE   141      -3.697   9.065 -25.018  1.00  0.00      1S   H  
ATOM   2312  HD1 ILE   141      -2.731   5.151 -23.897  1.00  0.00      1S   H  
ATOM   2313  HD2 ILE   141      -2.554   6.903 -23.543  1.00  0.00      1S   H  
ATOM   2314  HD3 ILE   141      -1.531   6.169 -24.806  1.00  0.00      1S   H  
ATOM   2315  N   PRO   142      -7.697   7.447 -23.492  1.00  1.00      1S   N  
ATOM   2316  CA  PRO   142      -8.601   8.111 -22.583  1.00  1.00      1S   C  
ATOM   2317  C   PRO   142      -8.837   7.281 -21.369  1.00  1.00      1S   C  
ATOM   2318  O   PRO   142      -8.898   7.887 -20.319  1.00  1.00      1S   O  
ATOM   2319  CB  PRO   142      -9.890   8.298 -23.378  1.00  1.00      1S   C  
ATOM   2320  CG  PRO   142      -9.385   8.496 -24.805  1.00  1.00      1S   C  
ATOM   2321  CD  PRO   142      -8.111   7.649 -24.872  1.00  1.00      1S   C  
ATOM   2322  HA  PRO   142      -8.147   9.044 -22.280  1.00  0.00      1S   H  
ATOM   2323  HB1 PRO   142     -10.485   9.162 -23.018  1.00  0.00      1S   H  
ATOM   2324  HB2 PRO   142     -10.518   7.379 -23.352  1.00  0.00      1S   H  
ATOM   2325  HG1 PRO   142     -10.146   8.173 -25.539  1.00  0.00      1S   H  
ATOM   2326  HG2 PRO   142      -9.127   9.565 -24.968  1.00  0.00      1S   H  
ATOM   2327  HD1 PRO   142      -8.277   6.649 -25.301  1.00  0.00      1S   H  
ATOM   2328  HD2 PRO   142      -7.334   8.184 -25.456  1.00  0.00      1S   H  
ATOM   2329  N   ILE   143      -8.881   5.937 -21.509  1.00  1.00      1S   N  
ATOM   2330  CA  ILE   143      -9.023   4.943 -20.468  1.00  1.00      1S   C  
ATOM   2331  C   ILE   143      -7.735   4.700 -19.718  1.00  1.00      1S   C  
ATOM   2332  O   ILE   143      -7.761   4.509 -18.504  1.00  1.00      1S   O  
ATOM   2333  CB  ILE   143      -9.547   3.666 -21.106  1.00  1.00      1S   C  
ATOM   2334  CG1 ILE   143     -11.049   3.902 -21.406  1.00  1.00      1S   C  
ATOM   2335  CG2 ILE   143      -9.335   2.407 -20.235  1.00  1.00      1S   C  
ATOM   2336  CD  ILE   143     -11.683   2.870 -22.340  1.00  1.00      1S   C  
ATOM   2337  HN  ILE   143      -8.826   5.549 -22.426  1.00  0.00      1S   H  
ATOM   2338  HA  ILE   143      -9.744   5.301 -19.749  1.00  0.00      1S   H  
ATOM   2339  HB  ILE   143      -9.006   3.503 -22.065  1.00  0.00      1S   H  
ATOM   2340 HG11 ILE   143     -11.199   4.905 -21.860  1.00  0.00      1S   H  
ATOM   2341 HG12 ILE   143     -11.591   3.902 -20.433  1.00  0.00      1S   H  
ATOM   2342 HG21 ILE   143     -10.053   2.429 -19.392  1.00  0.00      1S   H  
ATOM   2343 HG22 ILE   143      -8.307   2.294 -19.841  1.00  0.00      1S   H  
ATOM   2344 HG23 ILE   143      -9.536   1.496 -20.836  1.00  0.00      1S   H  
ATOM   2345  HD1 ILE   143     -11.105   1.923 -22.344  1.00  0.00      1S   H  
ATOM   2346  HD2 ILE   143     -11.716   3.253 -23.381  1.00  0.00      1S   H  
ATOM   2347  HD3 ILE   143     -12.722   2.650 -22.015  1.00  0.00      1S   H  
ATOM   2348  N   LEU   144      -6.571   4.712 -20.407  1.00  1.00      1S   N  
ATOM   2349  CA  LEU   144      -5.254   4.436 -19.878  1.00  1.00      1S   C  
ATOM   2350  C   LEU   144      -5.009   5.433 -18.790  1.00  1.00      1S   C  
ATOM   2351  O   LEU   144      -4.572   5.109 -17.689  1.00  1.00      1S   O  
ATOM   2352  CB  LEU   144      -4.127   4.548 -20.954  1.00  1.00      1S   C  
ATOM   2353  CG  LEU   144      -2.682   4.280 -20.481  1.00  1.00      1S   C  
ATOM   2354  CD1 LEU   144      -2.068   5.446 -19.688  1.00  1.00      1S   C  
ATOM   2355  CD2 LEU   144      -2.589   2.970 -19.705  1.00  1.00      1S   C  
ATOM   2356  HN  LEU   144      -6.585   4.852 -21.397  1.00  0.00      1S   H  
ATOM   2357  HA  LEU   144      -5.288   3.439 -19.468  1.00  0.00      1S   H  
ATOM   2358  HB1 LEU   144      -4.148   5.559 -21.410  1.00  0.00      1S   H  
ATOM   2359  HB2 LEU   144      -4.349   3.813 -21.758  1.00  0.00      1S   H  
ATOM   2360  HG  LEU   144      -2.053   4.172 -21.395  1.00  0.00      1S   H  
ATOM   2361 HD11 LEU   144      -2.212   5.283 -18.600  1.00  0.00      1S   H  
ATOM   2362 HD12 LEU   144      -2.538   6.410 -19.969  1.00  0.00      1S   H  
ATOM   2363 HD13 LEU   144      -0.983   5.521 -19.892  1.00  0.00      1S   H  
ATOM   2364 HD21 LEU   144      -2.663   2.095 -20.385  1.00  0.00      1S   H  
ATOM   2365 HD22 LEU   144      -3.390   2.894 -18.957  1.00  0.00      1S   H  
ATOM   2366 HD23 LEU   144      -1.640   2.952 -19.138  1.00  0.00      1S   H  
ATOM   2367  N   GLY   145      -5.350   6.696 -19.110  1.00  1.00      1S   N  
ATOM   2368  CA  GLY   145      -5.192   7.808 -18.224  1.00  1.00      1S   C  
ATOM   2369  C   GLY   145      -6.444   8.132 -17.456  1.00  1.00      1S   C  
ATOM   2370  O   GLY   145      -6.378   8.902 -16.507  1.00  1.00      1S   O  
ATOM   2371  HN  GLY   145      -5.723   6.899 -20.014  1.00  0.00      1S   H  
ATOM   2372  HA1 GLY   145      -4.958   8.656 -18.848  1.00  0.00      1S   H  
ATOM   2373  HA2 GLY   145      -4.408   7.584 -17.513  1.00  0.00      1S   H  
ATOM   2374  N   TRP   146      -7.638   7.589 -17.800  1.00  1.00      1S   N  
ATOM   2375  CA  TRP   146      -8.854   7.926 -17.072  1.00  1.00      1S   C  
ATOM   2376  C   TRP   146      -8.791   7.334 -15.693  1.00  1.00      1S   C  
ATOM   2377  O   TRP   146      -8.994   8.022 -14.699  1.00  1.00      1S   O  
ATOM   2378  CB  TRP   146     -10.186   7.413 -17.708  1.00  1.00      1S   C  
ATOM   2379  CG  TRP   146     -11.468   7.900 -17.093  1.00  1.00      1S   C  
ATOM   2380  CD1 TRP   146     -11.651   8.950 -16.245  1.00  1.00      1S   C  
ATOM   2381  CD2 TRP   146     -12.780   7.365 -17.366  1.00  1.00      1S   C  
ATOM   2382  CE2 TRP   146     -13.681   8.095 -16.567  1.00  1.00      1S   C  
ATOM   2383  CE3 TRP   146     -13.213   6.348 -18.209  1.00  1.00      1S   C  
ATOM   2384  NE1 TRP   146     -12.970   9.062 -15.900  1.00  1.00      1S   N  
ATOM   2385  CZ2 TRP   146     -15.038   7.787 -16.563  1.00  1.00      1S   C  
ATOM   2386  CZ3 TRP   146     -14.590   6.062 -18.230  1.00  1.00      1S   C  
ATOM   2387  CH2 TRP   146     -15.484   6.763 -17.406  1.00  1.00      1S   C  
ATOM   2388  HN  TRP   146      -7.742   6.990 -18.591  1.00  0.00      1S   H  
ATOM   2389  HA  TRP   146      -8.896   9.004 -16.992  1.00  0.00      1S   H  
ATOM   2390  HB1 TRP   146     -10.186   6.306 -17.794  1.00  0.00      1S   H  
ATOM   2391  HB2 TRP   146     -10.312   7.828 -18.715  1.00  0.00      1S   H  
ATOM   2392  HD1 TRP   146     -10.864   9.598 -15.884  1.00  0.00      1S   H  
ATOM   2393  HE1 TRP   146     -13.327   9.654 -15.211  1.00  0.00      1S   H  
ATOM   2394  HE3 TRP   146     -12.541   5.798 -18.847  1.00  0.00      1S   H  
ATOM   2395  HZ2 TRP   146     -15.735   8.320 -15.935  1.00  0.00      1S   H  
ATOM   2396  HZ3 TRP   146     -14.964   5.289 -18.885  1.00  0.00      1S   H  
ATOM   2397  HH2 TRP   146     -16.536   6.515 -17.427  1.00  0.00      1S   H  
ATOM   2398  N   ASN   147      -8.499   6.022 -15.638  1.00  1.00      1S   N  
ATOM   2399  CA  ASN   147      -8.766   5.155 -14.519  1.00  1.00      1S   C  
ATOM   2400  C   ASN   147      -7.888   5.385 -13.310  1.00  1.00      1S   C  
ATOM   2401  O   ASN   147      -8.153   4.814 -12.257  1.00  1.00      1S   O  
ATOM   2402  CB  ASN   147      -8.634   3.685 -14.975  1.00  1.00      1S   C  
ATOM   2403  CG  ASN   147      -9.776   3.359 -15.947  1.00  1.00      1S   C  
ATOM   2404  ND2 ASN   147      -9.455   2.545 -16.987  1.00  1.00      1S   N  
ATOM   2405  OD1 ASN   147     -10.917   3.804 -15.781  1.00  1.00      1S   O  
ATOM   2406  HN  ASN   147      -8.213   5.547 -16.468  1.00  0.00      1S   H  
ATOM   2407  HA  ASN   147      -9.781   5.348 -14.196  1.00  0.00      1S   H  
ATOM   2408  HB1 ASN   147      -8.701   2.986 -14.116  1.00  0.00      1S   H  
ATOM   2409  HB2 ASN   147      -7.651   3.544 -15.478  1.00  0.00      1S   H  
ATOM   2410 HD21 ASN   147      -8.500   2.295 -17.149  1.00  0.00      1S   H  
ATOM   2411 HD22 ASN   147     -10.169   2.262 -17.626  1.00  0.00      1S   H  
ATOM   2412  N   HSD   148      -6.847   6.243 -13.408  1.00  1.00      1S   N  
ATOM   2413  CA  HSD   148      -6.063   6.644 -12.258  1.00  1.00      1S   C  
ATOM   2414  C   HSD   148      -6.319   8.074 -11.871  1.00  1.00      1S   C  
ATOM   2415  O   HSD   148      -6.493   8.370 -10.690  1.00  1.00      1S   O  
ATOM   2416  CB  HSD   148      -4.561   6.441 -12.493  1.00  1.00      1S   C  
ATOM   2417  CG  HSD   148      -4.209   5.012 -12.243  1.00  1.00      1S   C  
ATOM   2418  CD2 HSD   148      -3.968   3.990 -13.101  1.00  1.00      1S   C  
ATOM   2419  ND1 HSD   148      -4.123   4.472 -10.978  1.00  1.00      1S   N  
ATOM   2420  CE1 HSD   148      -3.808   3.169 -11.133  1.00  1.00      1S   C  
ATOM   2421  NE2 HSD   148      -3.712   2.834 -12.392  1.00  1.00      1S   N  
ATOM   2422  HN  HSD   148      -6.603   6.653 -14.283  1.00  0.00      1S   H  
ATOM   2423  HA  HSD   148      -6.345   6.057 -11.395  1.00  0.00      1S   H  
ATOM   2424  HB1 HSD   148      -3.954   7.052 -11.790  1.00  0.00      1S   H  
ATOM   2425  HB2 HSD   148      -4.290   6.727 -13.532  1.00  0.00      1S   H  
ATOM   2426  HD1 HSD   148      -4.323   4.950 -10.121  1.00  0.00      1S   H  
ATOM   2427  HD2 HSD   148      -3.963   3.977 -14.183  1.00  0.00      1S   H  
ATOM   2428  HE1 HSD   148      -3.610   2.485 -10.310  1.00  0.00      1S   H  
ATOM   2429  N   PHE   149      -6.349   9.007 -12.848  1.00  1.00      1S   N  
ATOM   2430  CA  PHE   149      -6.443  10.432 -12.594  1.00  1.00      1S   C  
ATOM   2431  C   PHE   149      -7.857  10.841 -12.219  1.00  1.00      1S   C  
ATOM   2432  O   PHE   149      -8.088  11.962 -11.767  1.00  1.00      1S   O  
ATOM   2433  CB  PHE   149      -5.968  11.247 -13.822  1.00  1.00      1S   C  
ATOM   2434  CG  PHE   149      -4.481  11.056 -14.033  1.00  1.00      1S   C  
ATOM   2435  CD1 PHE   149      -3.981   9.947 -14.738  1.00  1.00      1S   C  
ATOM   2436  CD2 PHE   149      -3.558  11.988 -13.524  1.00  1.00      1S   C  
ATOM   2437  CE1 PHE   149      -2.616   9.796 -14.981  1.00  1.00      1S   C  
ATOM   2438  CE2 PHE   149      -2.181  11.823 -13.737  1.00  1.00      1S   C  
ATOM   2439  CZ  PHE   149      -1.710  10.732 -14.478  1.00  1.00      1S   C  
ATOM   2440  HN  PHE   149      -6.241   8.757 -13.807  1.00  0.00      1S   H  
ATOM   2441  HA  PHE   149      -5.808  10.671 -11.751  1.00  0.00      1S   H  
ATOM   2442  HB1 PHE   149      -6.156  12.333 -13.676  1.00  0.00      1S   H  
ATOM   2443  HB2 PHE   149      -6.502  10.915 -14.738  1.00  0.00      1S   H  
ATOM   2444  HD1 PHE   149      -4.641   9.179 -15.086  1.00  0.00      1S   H  
ATOM   2445  HD2 PHE   149      -3.912  12.839 -12.963  1.00  0.00      1S   H  
ATOM   2446  HE1 PHE   149      -2.275   8.952 -15.556  1.00  0.00      1S   H  
ATOM   2447  HE2 PHE   149      -1.482  12.542 -13.335  1.00  0.00      1S   H  
ATOM   2448  HZ  PHE   149      -0.652  10.608 -14.654  1.00  0.00      1S   H  
ATOM   2449  N   MET   150      -8.822   9.903 -12.368  1.00  1.00      1S   N  
ATOM   2450  CA  MET   150     -10.199  10.007 -11.945  1.00  1.00      1S   C  
ATOM   2451  C   MET   150     -10.326   9.743 -10.468  1.00  1.00      1S   C  
ATOM   2452  O   MET   150     -10.681  10.635  -9.700  1.00  1.00      1S   O  
ATOM   2453  CB  MET   150     -11.064   8.948 -12.679  1.00  1.00      1S   C  
ATOM   2454  CG  MET   150     -12.535   8.799 -12.227  1.00  1.00      1S   C  
ATOM   2455  SD  MET   150     -13.479   7.523 -13.122  1.00  1.00      1S   S  
ATOM   2456  CE  MET   150     -12.634   6.026 -12.551  1.00  1.00      1S   C  
ATOM   2457  HN  MET   150      -8.588   9.030 -12.792  1.00  0.00      1S   H  
ATOM   2458  HA  MET   150     -10.563  11.002 -12.159  1.00  0.00      1S   H  
ATOM   2459  HB1 MET   150     -10.554   7.964 -12.605  1.00  0.00      1S   H  
ATOM   2460  HB2 MET   150     -11.065   9.223 -13.752  1.00  0.00      1S   H  
ATOM   2461  HG1 MET   150     -13.028   9.786 -12.360  1.00  0.00      1S   H  
ATOM   2462  HG2 MET   150     -12.573   8.558 -11.145  1.00  0.00      1S   H  
ATOM   2463  HE1 MET   150     -13.000   5.725 -11.546  1.00  0.00      1S   H  
ATOM   2464  HE2 MET   150     -11.535   6.159 -12.494  1.00  0.00      1S   H  
ATOM   2465  HE3 MET   150     -12.826   5.177 -13.240  1.00  0.00      1S   H  
ATOM   2466  N   GLN   151     -10.094   8.471 -10.066  1.00  1.00      1S   N  
ATOM   2467  CA  GLN   151     -10.672   7.888  -8.879  1.00  1.00      1S   C  
ATOM   2468  C   GLN   151      -9.723   7.823  -7.727  1.00  1.00      1S   C  
ATOM   2469  O   GLN   151      -9.880   6.973  -6.850  1.00  1.00      1S   O  
ATOM   2470  CB  GLN   151     -11.194   6.467  -9.170  1.00  1.00      1S   C  
ATOM   2471  CG  GLN   151     -10.142   5.568  -9.841  1.00  1.00      1S   C  
ATOM   2472  CD  GLN   151     -10.721   4.166 -10.023  1.00  1.00      1S   C  
ATOM   2473  NE2 GLN   151     -10.796   3.708 -11.304  1.00  1.00      1S   N  
ATOM   2474  OE1 GLN   151     -11.090   3.506  -9.045  1.00  1.00      1S   O  
ATOM   2475  HN  GLN   151      -9.694   7.811 -10.695  1.00  0.00      1S   H  
ATOM   2476  HA  GLN   151     -11.509   8.494  -8.560  1.00  0.00      1S   H  
ATOM   2477  HB1 GLN   151     -12.066   6.567  -9.852  1.00  0.00      1S   H  
ATOM   2478  HB2 GLN   151     -11.579   5.992  -8.240  1.00  0.00      1S   H  
ATOM   2479  HG1 GLN   151      -9.228   5.495  -9.216  1.00  0.00      1S   H  
ATOM   2480  HG2 GLN   151      -9.862   5.996 -10.827  1.00  0.00      1S   H  
ATOM   2481 HE21 GLN   151     -11.223   2.818 -11.476  1.00  0.00      1S   H  
ATOM   2482 HE22 GLN   151     -10.428   4.252 -12.057  1.00  0.00      1S   H  
ATOM   2483  N   GLN   152      -8.760   8.775  -7.671  1.00  1.00      1S   N  
ATOM   2484  CA  GLN   152      -8.193   9.281  -6.437  1.00  1.00      1S   C  
ATOM   2485  C   GLN   152      -7.468   8.251  -5.612  1.00  1.00      1S   C  
ATOM   2486  O   GLN   152      -7.219   8.442  -4.423  1.00  1.00      1S   O  
ATOM   2487  CB  GLN   152      -9.259  10.015  -5.580  1.00  1.00      1S   C  
ATOM   2488  CG  GLN   152      -9.955  11.177  -6.319  1.00  1.00      1S   C  
ATOM   2489  CD  GLN   152      -8.933  12.250  -6.715  1.00  1.00      1S   C  
ATOM   2490  NE2 GLN   152      -9.107  12.834  -7.938  1.00  1.00      1S   N  
ATOM   2491  OE1 GLN   152      -8.009  12.560  -5.955  1.00  1.00      1S   O  
ATOM   2492  HN  GLN   152      -8.561   9.327  -8.477  1.00  0.00      1S   H  
ATOM   2493  HA  GLN   152      -7.444   9.998  -6.737  1.00  0.00      1S   H  
ATOM   2494  HB1 GLN   152      -8.797  10.412  -4.650  1.00  0.00      1S   H  
ATOM   2495  HB2 GLN   152     -10.042   9.283  -5.279  1.00  0.00      1S   H  
ATOM   2496  HG1 GLN   152     -10.715  11.638  -5.654  1.00  0.00      1S   H  
ATOM   2497  HG2 GLN   152     -10.476  10.789  -7.218  1.00  0.00      1S   H  
ATOM   2498 HE21 GLN   152      -8.470  13.541  -8.237  1.00  0.00      1S   H  
ATOM   2499 HE22 GLN   152      -9.862  12.544  -8.528  1.00  0.00      1S   H  
ATOM   2500  N   THR   153      -7.093   7.134  -6.259  1.00  1.00      1S   N  
ATOM   2501  CA  THR   153      -6.251   6.125  -5.707  1.00  1.00      1S   C  
ATOM   2502  C   THR   153      -5.394   5.768  -6.876  1.00  1.00      1S   C  
ATOM   2503  O   THR   153      -5.884   5.538  -7.984  1.00  1.00      1S   O  
ATOM   2504  CB  THR   153      -6.952   4.884  -5.144  1.00  1.00      1S   C  
ATOM   2505  CG2 THR   153      -7.792   5.256  -3.910  1.00  1.00      1S   C  
ATOM   2506  OG1 THR   153      -7.811   4.249  -6.087  1.00  1.00      1S   O  
ATOM   2507  HN  THR   153      -7.356   6.990  -7.211  1.00  0.00      1S   H  
ATOM   2508  HA  THR   153      -5.617   6.561  -4.947  1.00  0.00      1S   H  
ATOM   2509  HB  THR   153      -6.182   4.145  -4.826  1.00  0.00      1S   H  
ATOM   2510  HG1 THR   153      -8.486   4.894  -6.310  1.00  0.00      1S   H  
ATOM   2511 HG21 THR   153      -8.627   5.930  -4.198  1.00  0.00      1S   H  
ATOM   2512 HG22 THR   153      -7.165   5.772  -3.154  1.00  0.00      1S   H  
ATOM   2513 HG23 THR   153      -8.224   4.342  -3.450  1.00  0.00      1S   H  
ATOM   2514  N   SER   154      -4.071   5.719  -6.629  1.00  1.00      1S   N  
ATOM   2515  CA  SER   154      -3.138   5.169  -7.567  1.00  1.00      1S   C  
ATOM   2516  C   SER   154      -3.028   3.699  -7.338  1.00  1.00      1S   C  
ATOM   2517  O   SER   154      -2.415   3.072  -8.183  1.00  1.00      1S   O  
ATOM   2518  CB  SER   154      -1.747   5.831  -7.574  1.00  1.00      1S   C  
ATOM   2519  OG  SER   154      -1.148   5.812  -6.284  1.00  1.00      1S   O  
ATOM   2520  HN  SER   154      -3.682   5.995  -5.755  1.00  0.00      1S   H  
ATOM   2521  HA  SER   154      -3.536   5.292  -8.561  1.00  0.00      1S   H  
ATOM   2522  HB1 SER   154      -1.858   6.887  -7.903  1.00  0.00      1S   H  
ATOM   2523  HB2 SER   154      -1.078   5.316  -8.299  1.00  0.00      1S   H  
ATOM   2524  HG1 SER   154      -0.226   6.053  -6.414  1.00  0.00      1S   H  
ATOM   2525  N   VAL   155      -3.691   3.147  -6.276  1.00  1.00      1S   N  
ATOM   2526  CA  VAL   155      -4.365   1.849  -6.219  1.00  1.00      1S   C  
ATOM   2527  C   VAL   155      -3.473   0.638  -6.300  1.00  1.00      1S   C  
ATOM   2528  O   VAL   155      -3.485  -0.222  -5.421  1.00  1.00      1S   O  
ATOM   2529  CB  VAL   155      -5.596   1.746  -7.136  1.00  1.00      1S   C  
ATOM   2530  CG1 VAL   155      -5.270   1.684  -8.639  1.00  1.00      1S   C  
ATOM   2531  CG2 VAL   155      -6.493   0.559  -6.739  1.00  1.00      1S   C  
ATOM   2532  HN  VAL   155      -3.947   3.742  -5.521  1.00  0.00      1S   H  
ATOM   2533  HA  VAL   155      -4.765   1.828  -5.214  1.00  0.00      1S   H  
ATOM   2534  HB  VAL   155      -6.184   2.677  -6.985  1.00  0.00      1S   H  
ATOM   2535 HG11 VAL   155      -4.742   0.745  -8.904  1.00  0.00      1S   H  
ATOM   2536 HG12 VAL   155      -4.652   2.550  -8.921  1.00  0.00      1S   H  
ATOM   2537 HG13 VAL   155      -6.201   1.742  -9.239  1.00  0.00      1S   H  
ATOM   2538 HG21 VAL   155      -6.843   0.665  -5.692  1.00  0.00      1S   H  
ATOM   2539 HG22 VAL   155      -5.947  -0.402  -6.847  1.00  0.00      1S   H  
ATOM   2540 HG23 VAL   155      -7.379   0.530  -7.409  1.00  0.00      1S   H  
ATOM   2541  N   ARG   156      -2.651   0.557  -7.365  1.00  1.00      1S   N  
ATOM   2542  CA  ARG   156      -1.652  -0.422  -7.614  1.00  1.00      1S   C  
ATOM   2543  C   ARG   156      -0.571  -0.264  -6.586  1.00  1.00      1S   C  
ATOM   2544  O   ARG   156      -0.422   0.781  -5.951  1.00  1.00      1S   O  
ATOM   2545  CB  ARG   156      -1.017  -0.247  -9.031  1.00  1.00      1S   C  
ATOM   2546  CG  ARG   156      -0.174   1.037  -9.226  1.00  1.00      1S   C  
ATOM   2547  CD  ARG   156       0.449   1.226 -10.611  1.00  1.00      1S   C  
ATOM   2548  NE  ARG   156      -0.641   1.522 -11.597  1.00  1.00      1S   N  
ATOM   2549  CZ  ARG   156      -0.380   1.719 -12.924  1.00  1.00      1S   C  
ATOM   2550  NH1 ARG   156      -1.404   1.910 -13.793  1.00  1.00      1S   N1+
ATOM   2551  NH2 ARG   156       0.893   1.709 -13.401  1.00  1.00      1S   N  
ATOM   2552  HN  ARG   156      -2.666   1.304  -8.030  1.00  0.00      1S   H  
ATOM   2553  HA  ARG   156      -2.102  -1.402  -7.518  1.00  0.00      1S   H  
ATOM   2554  HB1 ARG   156      -1.843  -0.247  -9.776  1.00  0.00      1S   H  
ATOM   2555  HB2 ARG   156      -0.371  -1.124  -9.250  1.00  0.00      1S   H  
ATOM   2556  HG1 ARG   156       0.655   1.054  -8.491  1.00  0.00      1S   H  
ATOM   2557  HG2 ARG   156      -0.768   1.934  -9.017  1.00  0.00      1S   H  
ATOM   2558  HD1 ARG   156       0.993   0.309 -10.912  1.00  0.00      1S   H  
ATOM   2559  HD2 ARG   156       1.148   2.090 -10.593  1.00  0.00      1S   H  
ATOM   2560  HE  ARG   156      -1.587   1.541 -11.292  1.00  0.00      1S   H  
ATOM   2561 HH11 ARG   156      -2.342   1.980 -13.435  1.00  0.00      1S   H  
ATOM   2562 HH12 ARG   156      -1.236   2.063 -14.761  1.00  0.00      1S   H  
ATOM   2563 HH21 ARG   156       1.645   1.526 -12.770  1.00  0.00      1S   H  
ATOM   2564 HH22 ARG   156       1.050   1.817 -14.374  1.00  0.00      1S   H  
ATOM   2565  N   ARG   157       0.255  -1.306  -6.449  1.00  1.00      1S   N  
ATOM   2566  CA  ARG   157       1.543  -1.160  -5.834  1.00  1.00      1S   C  
ATOM   2567  C   ARG   157       2.387  -0.235  -6.659  1.00  1.00      1S   C  
ATOM   2568  O   ARG   157       2.413  -0.334  -7.886  1.00  1.00      1S   O  
ATOM   2569  CB  ARG   157       2.298  -2.494  -5.828  1.00  1.00      1S   C  
ATOM   2570  CG  ARG   157       1.622  -3.567  -4.980  1.00  1.00      1S   C  
ATOM   2571  CD  ARG   157       2.379  -4.893  -5.062  1.00  1.00      1S   C  
ATOM   2572  NE  ARG   157       1.665  -5.921  -4.241  1.00  1.00      1S   N  
ATOM   2573  CZ  ARG   157       0.517  -6.540  -4.649  1.00  1.00      1S   C  
ATOM   2574  NH1 ARG   157      -0.053  -7.470  -3.838  1.00  1.00      1S   N1+
ATOM   2575  NH2 ARG   157      -0.071  -6.254  -5.844  1.00  1.00      1S   N  
ATOM   2576  HN  ARG   157       0.061  -2.191  -6.858  1.00  0.00      1S   H  
ATOM   2577  HA  ARG   157       1.427  -0.772  -4.831  1.00  0.00      1S   H  
ATOM   2578  HB1 ARG   157       3.322  -2.339  -5.425  1.00  0.00      1S   H  
ATOM   2579  HB2 ARG   157       2.383  -2.875  -6.873  1.00  0.00      1S   H  
ATOM   2580  HG1 ARG   157       0.579  -3.705  -5.339  1.00  0.00      1S   H  
ATOM   2581  HG2 ARG   157       1.580  -3.220  -3.924  1.00  0.00      1S   H  
ATOM   2582  HD1 ARG   157       3.409  -4.781  -4.658  1.00  0.00      1S   H  
ATOM   2583  HD2 ARG   157       2.445  -5.243  -6.109  1.00  0.00      1S   H  
ATOM   2584  HE  ARG   157       2.038  -6.155  -3.351  1.00  0.00      1S   H  
ATOM   2585 HH11 ARG   157       0.359  -7.676  -2.955  1.00  0.00      1S   H  
ATOM   2586 HH12 ARG   157      -0.893  -7.930  -4.124  1.00  0.00      1S   H  
ATOM   2587 HH21 ARG   157       0.346  -5.569  -6.440  1.00  0.00      1S   H  
ATOM   2588 HH22 ARG   157      -0.908  -6.712  -6.118  1.00  0.00      1S   H  
ATOM   2589  N   GLU   158       3.172   0.637  -5.983  1.00  1.00      1S   N  
ATOM   2590  CA  GLU   158       4.259   1.354  -6.608  1.00  1.00      1S   C  
ATOM   2591  C   GLU   158       5.253   0.362  -7.193  1.00  1.00      1S   C  
ATOM   2592  O   GLU   158       5.919   0.620  -8.188  1.00  1.00      1S   O  
ATOM   2593  CB  GLU   158       4.983   2.301  -5.610  1.00  1.00      1S   C  
ATOM   2594  CG  GLU   158       4.130   3.481  -5.079  1.00  1.00      1S   C  
ATOM   2595  CD  GLU   158       3.665   4.463  -6.163  1.00  1.00      1S   C  
ATOM   2596  OE1 GLU   158       4.012   4.277  -7.357  1.00  1.00      1S   O  
ATOM   2597  OE2 GLU   158       2.948   5.431  -5.796  1.00  1.00      1S   O1-
ATOM   2598  HN  GLU   158       3.077   0.770  -5.000  1.00  0.00      1S   H  
ATOM   2599  HA  GLU   158       3.843   1.916  -7.430  1.00  0.00      1S   H  
ATOM   2600  HB1 GLU   158       5.897   2.724  -6.076  1.00  0.00      1S   H  
ATOM   2601  HB2 GLU   158       5.311   1.702  -4.731  1.00  0.00      1S   H  
ATOM   2602  HG1 GLU   158       4.739   4.055  -4.345  1.00  0.00      1S   H  
ATOM   2603  HG2 GLU   158       3.235   3.092  -4.550  1.00  0.00      1S   H  
ATOM   2604  N   ASP   159       5.305  -0.850  -6.609  1.00  1.00      1S   N  
ATOM   2605  CA  ASP   159       6.116  -1.951  -7.052  1.00  1.00      1S   C  
ATOM   2606  C   ASP   159       5.777  -2.500  -8.420  1.00  1.00      1S   C  
ATOM   2607  O   ASP   159       6.686  -2.824  -9.177  1.00  1.00      1S   O  
ATOM   2608  CB  ASP   159       6.095  -3.095  -6.014  1.00  1.00      1S   C  
ATOM   2609  CG  ASP   159       6.753  -2.629  -4.712  1.00  1.00      1S   C  
ATOM   2610  OD1 ASP   159       6.465  -3.262  -3.663  1.00  1.00      1S   O  
ATOM   2611  OD2 ASP   159       7.547  -1.647  -4.749  1.00  1.00      1S   O1-
ATOM   2612  HN  ASP   159       4.755  -1.034  -5.799  1.00  0.00      1S   H  
ATOM   2613  HA  ASP   159       7.116  -1.571  -7.144  1.00  0.00      1S   H  
ATOM   2614  HB1 ASP   159       6.644  -3.985  -6.387  1.00  0.00      1S   H  
ATOM   2615  HB2 ASP   159       5.050  -3.398  -5.802  1.00  0.00      1S   H  
ATOM   2616  N   LYS   160       4.488  -2.625  -8.798  1.00  1.00      1S   N  
ATOM   2617  CA  LYS   160       4.136  -3.233 -10.064  1.00  1.00      1S   C  
ATOM   2618  C   LYS   160       3.775  -2.118 -11.031  1.00  1.00      1S   C  
ATOM   2619  O   LYS   160       4.084  -0.950 -10.796  1.00  1.00      1S   O  
ATOM   2620  CB  LYS   160       2.958  -4.223  -9.887  1.00  1.00      1S   C  
ATOM   2621  CG  LYS   160       3.227  -5.391  -8.914  1.00  1.00      1S   C  
ATOM   2622  CD  LYS   160       2.017  -6.338  -8.793  1.00  1.00      1S   C  
ATOM   2623  CE  LYS   160       2.181  -7.581  -7.916  1.00  1.00      1S   C  
ATOM   2624  NZ  LYS   160       0.935  -8.393  -7.945  1.00  1.00      1S   N1+
ATOM   2625  HN  LYS   160       3.733  -2.289  -8.239  1.00  0.00      1S   H  
ATOM   2626  HA  LYS   160       4.970  -3.783 -10.477  1.00  0.00      1S   H  
ATOM   2627  HB1 LYS   160       2.700  -4.673 -10.871  1.00  0.00      1S   H  
ATOM   2628  HB2 LYS   160       2.072  -3.664  -9.510  1.00  0.00      1S   H  
ATOM   2629  HG1 LYS   160       3.477  -4.979  -7.916  1.00  0.00      1S   H  
ATOM   2630  HG2 LYS   160       4.106  -5.963  -9.282  1.00  0.00      1S   H  
ATOM   2631  HD1 LYS   160       1.751  -6.689  -9.815  1.00  0.00      1S   H  
ATOM   2632  HD2 LYS   160       1.158  -5.742  -8.411  1.00  0.00      1S   H  
ATOM   2633  HE1 LYS   160       2.366  -7.285  -6.864  1.00  0.00      1S   H  
ATOM   2634  HE2 LYS   160       3.014  -8.222  -8.270  1.00  0.00      1S   H  
ATOM   2635  HZ1 LYS   160       0.983  -9.103  -8.703  1.00  0.00      1S   H  
ATOM   2636  HZ2 LYS   160       0.114  -7.772  -8.130  1.00  0.00      1S   H  
ATOM   2637  HZ3 LYS   160       0.801  -8.875  -7.034  1.00  0.00      1S   H  
ATOM   2638  N   CYS   161       3.082  -2.454 -12.145  1.00  1.00      1S   N  
ATOM   2639  CA  CYS   161       2.180  -1.532 -12.802  1.00  1.00      1S   C  
ATOM   2640  C   CYS   161       0.779  -1.966 -12.464  1.00  1.00      1S   C  
ATOM   2641  O   CYS   161      -0.170  -1.329 -12.912  1.00  1.00      1S   O  
ATOM   2642  CB  CYS   161       2.239  -1.565 -14.353  1.00  1.00      1S   C  
ATOM   2643  SG  CYS   161       3.868  -1.139 -15.013  1.00  1.00      1S   S  
ATOM   2644  HN  CYS   161       3.017  -3.399 -12.452  1.00  0.00      1S   H  
ATOM   2645  HA  CYS   161       2.339  -0.524 -12.448  1.00  0.00      1S   H  
ATOM   2646  HB1 CYS   161       1.488  -0.851 -14.763  1.00  0.00      1S   H  
ATOM   2647  HB2 CYS   161       1.961  -2.579 -14.712  1.00  0.00      1S   H  
ATOM   2648  HG1 CYS   161       3.455  -1.001 -16.266  1.00  0.00      1S   H  
ATOM   2649  N   GLU   162       0.633  -3.093 -11.705  1.00  1.00      1S   N  
ATOM   2650  CA  GLU   162      -0.198  -4.247 -12.023  1.00  1.00      1S   C  
ATOM   2651  C   GLU   162      -1.468  -3.859 -12.651  1.00  1.00      1S   C  
ATOM   2652  O   GLU   162      -2.266  -3.165 -12.026  1.00  1.00      1S   O  
ATOM   2653  CB  GLU   162      -0.571  -5.138 -10.834  1.00  1.00      1S   C  
ATOM   2654  CG  GLU   162      -1.125  -6.522 -11.240  1.00  1.00      1S   C  
ATOM   2655  CD  GLU   162      -1.452  -7.375 -10.015  1.00  1.00      1S   C  
ATOM   2656  OE1 GLU   162      -1.401  -6.851  -8.869  1.00  1.00      1S   O  
ATOM   2657  OE2 GLU   162      -1.735  -8.586 -10.214  1.00  1.00      1S   O1-
ATOM   2658  HN  GLU   162       1.334  -3.306 -11.032  1.00  0.00      1S   H  
ATOM   2659  HA  GLU   162       0.383  -4.831 -12.725  1.00  0.00      1S   H  
ATOM   2660  HB1 GLU   162      -1.283  -4.615 -10.159  1.00  0.00      1S   H  
ATOM   2661  HB2 GLU   162       0.354  -5.282 -10.269  1.00  0.00      1S   H  
ATOM   2662  HG1 GLU   162      -0.365  -7.055 -11.853  1.00  0.00      1S   H  
ATOM   2663  HG2 GLU   162      -2.047  -6.411 -11.848  1.00  0.00      1S   H  
ATOM   2664  N   THR   163      -1.584  -4.229 -13.940  1.00  1.00      1S   N  
ATOM   2665  CA  THR   163      -1.784  -3.272 -14.994  1.00  1.00      1S   C  
ATOM   2666  C   THR   163      -3.136  -2.584 -14.941  1.00  1.00      1S   C  
ATOM   2667  O   THR   163      -3.943  -2.810 -14.043  1.00  1.00      1S   O  
ATOM   2668  CB  THR   163      -1.414  -3.872 -16.339  1.00  1.00      1S   C  
ATOM   2669  CG2 THR   163       0.045  -4.394 -16.314  1.00  1.00      1S   C  
ATOM   2670  OG1 THR   163      -2.277  -4.933 -16.708  1.00  1.00      1S   O  
ATOM   2671  HN  THR   163      -1.142  -5.057 -14.269  1.00  0.00      1S   H  
ATOM   2672  HA  THR   163      -1.056  -2.489 -14.836  1.00  0.00      1S   H  
ATOM   2673  HB  THR   163      -1.498  -3.112 -17.128  1.00  0.00      1S   H  
ATOM   2674  HG1 THR   163      -2.003  -5.187 -17.592  1.00  0.00      1S   H  
ATOM   2675 HG21 THR   163       0.245  -5.065 -15.457  1.00  0.00      1S   H  
ATOM   2676 HG22 THR   163       0.764  -3.550 -16.269  1.00  0.00      1S   H  
ATOM   2677 HG23 THR   163       0.255  -4.970 -17.240  1.00  0.00      1S   H  
ATOM   2678  N   ASP   164      -3.377  -1.665 -15.896  1.00  1.00      1S   N  
ATOM   2679  CA  ASP   164      -3.770  -0.288 -15.683  1.00  1.00      1S   C  
ATOM   2680  C   ASP   164      -4.927  -0.042 -14.754  1.00  1.00      1S   C  
ATOM   2681  O   ASP   164      -4.911   0.905 -13.980  1.00  1.00      1S   O  
ATOM   2682  CB  ASP   164      -4.085   0.392 -17.046  1.00  1.00      1S   C  
ATOM   2683  CG  ASP   164      -4.432   1.872 -16.957  1.00  1.00      1S   C  
ATOM   2684  OD1 ASP   164      -3.544   2.647 -16.523  1.00  1.00      1S   O  
ATOM   2685  OD2 ASP   164      -5.585   2.224 -17.332  1.00  1.00      1S   O1-
ATOM   2686  HN  ASP   164      -3.069  -1.838 -16.829  1.00  0.00      1S   H  
ATOM   2687  HA  ASP   164      -2.906   0.197 -15.256  1.00  0.00      1S   H  
ATOM   2688  HB1 ASP   164      -4.943  -0.074 -17.549  1.00  0.00      1S   H  
ATOM   2689  HB2 ASP   164      -3.211   0.265 -17.715  1.00  0.00      1S   H  
ATOM   2690  N   PHE   165      -5.999  -0.827 -14.887  1.00  1.00      1S   N  
ATOM   2691  CA  PHE   165      -7.310  -0.244 -14.936  1.00  1.00      1S   C  
ATOM   2692  C   PHE   165      -8.236  -0.981 -14.020  1.00  1.00      1S   C  
ATOM   2693  O   PHE   165      -8.186  -2.209 -13.942  1.00  1.00      1S   O  
ATOM   2694  CB  PHE   165      -7.830  -0.301 -16.396  1.00  1.00      1S   C  
ATOM   2695  CG  PHE   165      -7.770  -1.690 -17.001  1.00  1.00      1S   C  
ATOM   2696  CD1 PHE   165      -8.943  -2.452 -17.017  1.00  1.00      1S   C  
ATOM   2697  CD2 PHE   165      -6.606  -2.257 -17.564  1.00  1.00      1S   C  
ATOM   2698  CE1 PHE   165      -8.955  -3.711 -17.617  1.00  1.00      1S   C  
ATOM   2699  CE2 PHE   165      -6.605  -3.535 -18.119  1.00  1.00      1S   C  
ATOM   2700  CZ  PHE   165      -7.787  -4.263 -18.153  1.00  1.00      1S   C  
ATOM   2701  HN  PHE   165      -5.928  -1.742 -15.274  1.00  0.00      1S   H  
ATOM   2702  HA  PHE   165      -7.280   0.790 -14.612  1.00  0.00      1S   H  
ATOM   2703  HB1 PHE   165      -7.203   0.360 -17.030  1.00  0.00      1S   H  
ATOM   2704  HB2 PHE   165      -8.876   0.065 -16.444  1.00  0.00      1S   H  
ATOM   2705  HD1 PHE   165      -9.847  -2.053 -16.581  1.00  0.00      1S   H  
ATOM   2706  HD2 PHE   165      -5.672  -1.756 -17.572  1.00  0.00      1S   H  
ATOM   2707  HE1 PHE   165      -9.882  -4.239 -17.706  1.00  0.00      1S   H  
ATOM   2708  HE2 PHE   165      -5.701  -3.950 -18.541  1.00  0.00      1S   H  
ATOM   2709  HZ  PHE   165      -7.792  -5.240 -18.607  1.00  0.00      1S   H  
ATOM   2710  N   TYR   166      -9.116  -0.247 -13.296  1.00  1.00      1S   N  
ATOM   2711  CA  TYR   166      -9.976  -0.930 -12.367  1.00  1.00      1S   C  
ATOM   2712  C   TYR   166     -11.121  -0.070 -11.906  1.00  1.00      1S   C  
ATOM   2713  O   TYR   166     -10.929   0.904 -11.189  1.00  1.00      1S   O  
ATOM   2714  CB  TYR   166      -9.181  -1.379 -11.108  1.00  1.00      1S   C  
ATOM   2715  CG  TYR   166     -10.002  -2.270 -10.222  1.00  1.00      1S   C  
ATOM   2716  CD1 TYR   166     -10.193  -3.615 -10.566  1.00  1.00      1S   C  
ATOM   2717  CD2 TYR   166     -10.620  -1.760  -9.071  1.00  1.00      1S   C  
ATOM   2718  CE1 TYR   166     -10.983  -4.448  -9.766  1.00  1.00      1S   C  
ATOM   2719  CE2 TYR   166     -11.417  -2.585  -8.271  1.00  1.00      1S   C  
ATOM   2720  CZ  TYR   166     -11.597  -3.931  -8.616  1.00  1.00      1S   C  
ATOM   2721  OH  TYR   166     -12.407  -4.761  -7.814  1.00  1.00      1S   O  
ATOM   2722  HN  TYR   166      -9.170   0.748 -13.333  1.00  0.00      1S   H  
ATOM   2723  HA  TYR   166     -10.400  -1.786 -12.877  1.00  0.00      1S   H  
ATOM   2724  HB1 TYR   166      -8.828  -0.500 -10.527  1.00  0.00      1S   H  
ATOM   2725  HB2 TYR   166      -8.288  -1.961 -11.418  1.00  0.00      1S   H  
ATOM   2726  HD1 TYR   166      -9.720  -3.994 -11.457  1.00  0.00      1S   H  
ATOM   2727  HD2 TYR   166     -10.491  -0.719  -8.811  1.00  0.00      1S   H  
ATOM   2728  HE1 TYR   166     -11.125  -5.483 -10.037  1.00  0.00      1S   H  
ATOM   2729  HE2 TYR   166     -11.889  -2.175  -7.390  1.00  0.00      1S   H  
ATOM   2730  HH  TYR   166     -12.900  -4.192  -7.219  1.00  0.00      1S   H  
ATOM   2731  N   ASP   167     -12.355  -0.501 -12.222  1.00  1.00      1S   N  
ATOM   2732  CA  ASP   167     -13.503  -0.203 -11.401  1.00  1.00      1S   C  
ATOM   2733  C   ASP   167     -14.235  -1.502 -11.271  1.00  1.00      1S   C  
ATOM   2734  O   ASP   167     -14.608  -1.915 -10.174  1.00  1.00      1S   O  
ATOM   2735  CB  ASP   167     -14.488   0.815 -12.024  1.00  1.00      1S   C  
ATOM   2736  CG  ASP   167     -13.924   2.220 -11.896  1.00  1.00      1S   C  
ATOM   2737  OD1 ASP   167     -13.591   2.821 -12.950  1.00  1.00      1S   O  
ATOM   2738  OD2 ASP   167     -13.834   2.707 -10.736  1.00  1.00      1S   O1-
ATOM   2739  HN  ASP   167     -12.491  -1.198 -12.918  1.00  0.00      1S   H  
ATOM   2740  HA  ASP   167     -13.198   0.100 -10.408  1.00  0.00      1S   H  
ATOM   2741  HB1 ASP   167     -15.460   0.802 -11.483  1.00  0.00      1S   H  
ATOM   2742  HB2 ASP   167     -14.666   0.582 -13.094  1.00  0.00      1S   H  
ATOM   2743  N   VAL   168     -14.490  -2.142 -12.432  1.00  1.00      1S   N  
ATOM   2744  CA  VAL   168     -15.561  -3.087 -12.567  1.00  1.00      1S   C  
ATOM   2745  C   VAL   168     -15.170  -4.231 -13.459  1.00  1.00      1S   C  
ATOM   2746  O   VAL   168     -14.372  -4.103 -14.381  1.00  1.00      1S   O  
ATOM   2747  CB  VAL   168     -16.796  -2.435 -13.189  1.00  1.00      1S   C  
ATOM   2748  CG1 VAL   168     -17.503  -1.534 -12.164  1.00  1.00      1S   C  
ATOM   2749  CG2 VAL   168     -16.389  -1.592 -14.406  1.00  1.00      1S   C  
ATOM   2750  HN  VAL   168     -14.083  -1.848 -13.291  1.00  0.00      1S   H  
ATOM   2751  HA  VAL   168     -15.810  -3.506 -11.601  1.00  0.00      1S   H  
ATOM   2752  HB  VAL   168     -17.521  -3.219 -13.506  1.00  0.00      1S   H  
ATOM   2753 HG11 VAL   168     -16.929  -0.597 -12.018  1.00  0.00      1S   H  
ATOM   2754 HG12 VAL   168     -17.600  -2.046 -11.186  1.00  0.00      1S   H  
ATOM   2755 HG13 VAL   168     -18.511  -1.258 -12.538  1.00  0.00      1S   H  
ATOM   2756 HG21 VAL   168     -15.469  -1.998 -14.859  1.00  0.00      1S   H  
ATOM   2757 HG22 VAL   168     -16.180  -0.542 -14.118  1.00  0.00      1S   H  
ATOM   2758 HG23 VAL   168     -17.195  -1.588 -15.165  1.00  0.00      1S   H  
ATOM   2759  N   THR   169     -15.837  -5.375 -13.202  1.00  1.00      1S   N  
ATOM   2760  CA  THR   169     -15.989  -6.541 -14.038  1.00  1.00      1S   C  
ATOM   2761  C   THR   169     -16.649  -6.207 -15.350  1.00  1.00      1S   C  
ATOM   2762  O   THR   169     -16.266  -6.737 -16.386  1.00  1.00      1S   O  
ATOM   2763  CB  THR   169     -16.843  -7.559 -13.293  1.00  1.00      1S   C  
ATOM   2764  CG2 THR   169     -17.264  -8.769 -14.151  1.00  1.00      1S   C  
ATOM   2765  OG1 THR   169     -16.110  -8.018 -12.167  1.00  1.00      1S   O  
ATOM   2766  HN  THR   169     -16.337  -5.452 -12.343  1.00  0.00      1S   H  
ATOM   2767  HA  THR   169     -15.005  -6.929 -14.252  1.00  0.00      1S   H  
ATOM   2768  HB  THR   169     -17.765  -7.062 -12.915  1.00  0.00      1S   H  
ATOM   2769  HG1 THR   169     -16.635  -8.712 -11.762  1.00  0.00      1S   H  
ATOM   2770 HG21 THR   169     -16.392  -9.251 -14.633  1.00  0.00      1S   H  
ATOM   2771 HG22 THR   169     -17.981  -8.465 -14.943  1.00  0.00      1S   H  
ATOM   2772 HG23 THR   169     -17.775  -9.520 -13.512  1.00  0.00      1S   H  
ATOM   2773  N   TRP   170     -17.653  -5.305 -15.346  1.00  1.00      1S   N  
ATOM   2774  CA  TRP   170     -18.400  -4.919 -16.522  1.00  1.00      1S   C  
ATOM   2775  C   TRP   170     -17.531  -4.294 -17.597  1.00  1.00      1S   C  
ATOM   2776  O   TRP   170     -17.645  -4.658 -18.763  1.00  1.00      1S   O  
ATOM   2777  CB  TRP   170     -19.543  -3.945 -16.143  1.00  1.00      1S   C  
ATOM   2778  CG  TRP   170     -20.331  -3.407 -17.322  1.00  1.00      1S   C  
ATOM   2779  CD1 TRP   170     -21.310  -4.019 -18.051  1.00  1.00      1S   C  
ATOM   2780  CD2 TRP   170     -20.043  -2.158 -17.992  1.00  1.00      1S   C  
ATOM   2781  CE2 TRP   170     -20.909  -2.084 -19.099  1.00  1.00      1S   C  
ATOM   2782  CE3 TRP   170     -19.123  -1.150 -17.722  1.00  1.00      1S   C  
ATOM   2783  NE1 TRP   170     -21.678  -3.227 -19.114  1.00  1.00      1S   N  
ATOM   2784  CZ2 TRP   170     -20.876  -0.984 -19.954  1.00  1.00      1S   C  
ATOM   2785  CZ3 TRP   170     -19.079  -0.049 -18.592  1.00  1.00      1S   C  
ATOM   2786  CH2 TRP   170     -19.950   0.034 -19.687  1.00  1.00      1S   C  
ATOM   2787  HN  TRP   170     -17.950  -4.883 -14.494  1.00  0.00      1S   H  
ATOM   2788  HA  TRP   170     -18.831  -5.819 -16.938  1.00  0.00      1S   H  
ATOM   2789  HB1 TRP   170     -19.121  -3.092 -15.568  1.00  0.00      1S   H  
ATOM   2790  HB2 TRP   170     -20.248  -4.488 -15.475  1.00  0.00      1S   H  
ATOM   2791  HD1 TRP   170     -21.719  -4.995 -17.833  1.00  0.00      1S   H  
ATOM   2792  HE1 TRP   170     -22.358  -3.445 -19.780  1.00  0.00      1S   H  
ATOM   2793  HE3 TRP   170     -18.451  -1.188 -16.883  1.00  0.00      1S   H  
ATOM   2794  HZ2 TRP   170     -21.535  -0.907 -20.804  1.00  0.00      1S   H  
ATOM   2795  HZ3 TRP   170     -18.369   0.744 -18.411  1.00  0.00      1S   H  
ATOM   2796  HH2 TRP   170     -19.904   0.896 -20.339  1.00  0.00      1S   H  
ATOM   2797  N   PHE   171     -16.645  -3.342 -17.224  1.00  1.00      1S   N  
ATOM   2798  CA  PHE   171     -15.764  -2.630 -18.129  1.00  1.00      1S   C  
ATOM   2799  C   PHE   171     -14.773  -3.598 -18.727  1.00  1.00      1S   C  
ATOM   2800  O   PHE   171     -14.459  -3.539 -19.914  1.00  1.00      1S   O  
ATOM   2801  CB  PHE   171     -15.004  -1.520 -17.356  1.00  1.00      1S   C  
ATOM   2802  CG  PHE   171     -14.045  -0.744 -18.187  1.00  1.00      1S   C  
ATOM   2803  CD1 PHE   171     -14.437   0.448 -18.811  1.00  1.00      1S   C  
ATOM   2804  CD2 PHE   171     -12.735  -1.226 -18.349  1.00  1.00      1S   C  
ATOM   2805  CE1 PHE   171     -13.534   1.134 -19.625  1.00  1.00      1S   C  
ATOM   2806  CE2 PHE   171     -11.840  -0.558 -19.179  1.00  1.00      1S   C  
ATOM   2807  CZ  PHE   171     -12.251   0.611 -19.818  1.00  1.00      1S   C  
ATOM   2808  HN  PHE   171     -16.574  -3.071 -16.268  1.00  0.00      1S   H  
ATOM   2809  HA  PHE   171     -16.362  -2.199 -18.921  1.00  0.00      1S   H  
ATOM   2810  HB1 PHE   171     -14.417  -1.973 -16.529  1.00  0.00      1S   H  
ATOM   2811  HB2 PHE   171     -15.735  -0.802 -16.927  1.00  0.00      1S   H  
ATOM   2812  HD1 PHE   171     -15.438   0.830 -18.673  1.00  0.00      1S   H  
ATOM   2813  HD2 PHE   171     -12.427  -2.138 -17.859  1.00  0.00      1S   H  
ATOM   2814  HE1 PHE   171     -13.830   2.053 -20.108  1.00  0.00      1S   H  
ATOM   2815  HE2 PHE   171     -10.843  -0.945 -19.331  1.00  0.00      1S   H  
ATOM   2816  HZ  PHE   171     -11.565   1.098 -20.472  1.00  0.00      1S   H  
ATOM   2817  N   LYS   172     -14.273  -4.517 -17.878  1.00  1.00      1S   N  
ATOM   2818  CA  LYS   172     -13.325  -5.543 -18.216  1.00  1.00      1S   C  
ATOM   2819  C   LYS   172     -13.881  -6.511 -19.231  1.00  1.00      1S   C  
ATOM   2820  O   LYS   172     -13.189  -6.932 -20.155  1.00  1.00      1S   O  
ATOM   2821  CB  LYS   172     -12.943  -6.320 -16.941  1.00  1.00      1S   C  
ATOM   2822  CG  LYS   172     -12.052  -5.487 -16.016  1.00  1.00      1S   C  
ATOM   2823  CD  LYS   172     -11.543  -6.277 -14.808  1.00  1.00      1S   C  
ATOM   2824  CE  LYS   172     -10.608  -5.454 -13.921  1.00  1.00      1S   C  
ATOM   2825  NZ  LYS   172     -10.145  -6.276 -12.783  1.00  1.00      1S   N1+
ATOM   2826  HN  LYS   172     -14.560  -4.518 -16.922  1.00  0.00      1S   H  
ATOM   2827  HA  LYS   172     -12.450  -5.069 -18.641  1.00  0.00      1S   H  
ATOM   2828  HB1 LYS   172     -12.405  -7.255 -17.198  1.00  0.00      1S   H  
ATOM   2829  HB2 LYS   172     -13.857  -6.616 -16.388  1.00  0.00      1S   H  
ATOM   2830  HG1 LYS   172     -12.572  -4.569 -15.690  1.00  0.00      1S   H  
ATOM   2831  HG2 LYS   172     -11.184  -5.145 -16.601  1.00  0.00      1S   H  
ATOM   2832  HD1 LYS   172     -10.996  -7.172 -15.183  1.00  0.00      1S   H  
ATOM   2833  HD2 LYS   172     -12.416  -6.630 -14.217  1.00  0.00      1S   H  
ATOM   2834  HE1 LYS   172     -11.135  -4.564 -13.514  1.00  0.00      1S   H  
ATOM   2835  HE2 LYS   172      -9.713  -5.121 -14.491  1.00  0.00      1S   H  
ATOM   2836  HZ1 LYS   172      -9.724  -7.158 -13.139  1.00  0.00      1S   H  
ATOM   2837  HZ2 LYS   172     -10.956  -6.501 -12.172  1.00  0.00      1S   H  
ATOM   2838  HZ3 LYS   172      -9.434  -5.748 -12.237  1.00  0.00      1S   H  
ATOM   2839  N   VAL   173     -15.170  -6.871 -19.088  1.00  1.00      1S   N  
ATOM   2840  CA  VAL   173     -15.864  -7.763 -19.983  1.00  1.00      1S   C  
ATOM   2841  C   VAL   173     -16.183  -7.050 -21.265  1.00  1.00      1S   C  
ATOM   2842  O   VAL   173     -16.026  -7.634 -22.327  1.00  1.00      1S   O  
ATOM   2843  CB  VAL   173     -17.124  -8.326 -19.350  1.00  1.00      1S   C  
ATOM   2844  CG1 VAL   173     -17.986  -9.072 -20.382  1.00  1.00      1S   C  
ATOM   2845  CG2 VAL   173     -16.706  -9.295 -18.231  1.00  1.00      1S   C  
ATOM   2846  HN  VAL   173     -15.709  -6.538 -18.316  1.00  0.00      1S   H  
ATOM   2847  HA  VAL   173     -15.202  -8.583 -20.225  1.00  0.00      1S   H  
ATOM   2848  HB  VAL   173     -17.725  -7.498 -18.910  1.00  0.00      1S   H  
ATOM   2849 HG11 VAL   173     -17.352  -9.701 -21.041  1.00  0.00      1S   H  
ATOM   2850 HG12 VAL   173     -18.540  -8.339 -21.003  1.00  0.00      1S   H  
ATOM   2851 HG13 VAL   173     -18.726  -9.725 -19.876  1.00  0.00      1S   H  
ATOM   2852 HG21 VAL   173     -15.986  -8.832 -17.528  1.00  0.00      1S   H  
ATOM   2853 HG22 VAL   173     -16.229 -10.194 -18.671  1.00  0.00      1S   H  
ATOM   2854 HG23 VAL   173     -17.603  -9.613 -17.660  1.00  0.00      1S   H  
ATOM   2855  N   MET   174     -16.592  -5.760 -21.217  1.00  1.00      1S   N  
ATOM   2856  CA  MET   174     -16.879  -4.962 -22.391  1.00  1.00      1S   C  
ATOM   2857  C   MET   174     -15.668  -4.880 -23.277  1.00  1.00      1S   C  
ATOM   2858  O   MET   174     -15.792  -5.027 -24.484  1.00  1.00      1S   O  
ATOM   2859  CB  MET   174     -17.326  -3.528 -22.034  1.00  1.00      1S   C  
ATOM   2860  CG  MET   174     -17.623  -2.632 -23.255  1.00  1.00      1S   C  
ATOM   2861  SD  MET   174     -18.194  -0.962 -22.824  1.00  1.00      1S   S  
ATOM   2862  CE  MET   174     -16.626  -0.369 -22.121  1.00  1.00      1S   C  
ATOM   2863  HN  MET   174     -16.717  -5.293 -20.342  1.00  0.00      1S   H  
ATOM   2864  HA  MET   174     -17.668  -5.456 -22.940  1.00  0.00      1S   H  
ATOM   2865  HB1 MET   174     -16.542  -3.054 -21.407  1.00  0.00      1S   H  
ATOM   2866  HB2 MET   174     -18.250  -3.596 -21.417  1.00  0.00      1S   H  
ATOM   2867  HG1 MET   174     -18.392  -3.141 -23.877  1.00  0.00      1S   H  
ATOM   2868  HG2 MET   174     -16.709  -2.542 -23.880  1.00  0.00      1S   H  
ATOM   2869  HE1 MET   174     -15.784  -0.537 -22.826  1.00  0.00      1S   H  
ATOM   2870  HE2 MET   174     -16.387  -0.889 -21.168  1.00  0.00      1S   H  
ATOM   2871  HE3 MET   174     -16.679   0.719 -21.904  1.00  0.00      1S   H  
ATOM   2872  N   THR   175     -14.471  -4.718 -22.666  1.00  1.00      1S   N  
ATOM   2873  CA  THR   175     -13.170  -4.760 -23.298  1.00  1.00      1S   C  
ATOM   2874  C   THR   175     -12.945  -6.046 -24.030  1.00  1.00      1S   C  
ATOM   2875  O   THR   175     -12.694  -6.022 -25.225  1.00  1.00      1S   O  
ATOM   2876  CB  THR   175     -12.065  -4.582 -22.276  1.00  1.00      1S   C  
ATOM   2877  CG2 THR   175     -10.672  -4.969 -22.842  1.00  1.00      1S   C  
ATOM   2878  OG1 THR   175     -12.090  -3.238 -21.811  1.00  1.00      1S   O  
ATOM   2879  HN  THR   175     -14.448  -4.590 -21.677  1.00  0.00      1S   H  
ATOM   2880  HA  THR   175     -13.132  -3.965 -24.031  1.00  0.00      1S   H  
ATOM   2881  HB  THR   175     -12.245  -5.218 -21.389  1.00  0.00      1S   H  
ATOM   2882  HG1 THR   175     -12.915  -3.134 -21.329  1.00  0.00      1S   H  
ATOM   2883 HG21 THR   175     -10.585  -4.673 -23.910  1.00  0.00      1S   H  
ATOM   2884 HG22 THR   175     -10.515  -6.065 -22.775  1.00  0.00      1S   H  
ATOM   2885 HG23 THR   175      -9.862  -4.473 -22.269  1.00  0.00      1S   H  
ATOM   2886  N   ALA   176     -13.048  -7.200 -23.339  1.00  1.00      1S   N  
ATOM   2887  CA  ALA   176     -12.882  -8.507 -23.921  1.00  1.00      1S   C  
ATOM   2888  C   ALA   176     -13.884  -8.770 -25.016  1.00  1.00      1S   C  
ATOM   2889  O   ALA   176     -13.587  -9.476 -25.969  1.00  1.00      1S   O  
ATOM   2890  CB  ALA   176     -13.060  -9.580 -22.840  1.00  1.00      1S   C  
ATOM   2891  HN  ALA   176     -13.247  -7.198 -22.360  1.00  0.00      1S   H  
ATOM   2892  HA  ALA   176     -11.893  -8.571 -24.356  1.00  0.00      1S   H  
ATOM   2893  HB1 ALA   176     -13.740  -9.227 -22.038  1.00  0.00      1S   H  
ATOM   2894  HB2 ALA   176     -12.075  -9.824 -22.386  1.00  0.00      1S   H  
ATOM   2895  HB3 ALA   176     -13.504 -10.506 -23.256  1.00  0.00      1S   H  
ATOM   2896  N   ILE   177     -15.095  -8.195 -24.908  1.00  1.00      1S   N  
ATOM   2897  CA  ILE   177     -16.146  -8.336 -25.880  1.00  1.00      1S   C  
ATOM   2898  C   ILE   177     -15.875  -7.495 -27.118  1.00  1.00      1S   C  
ATOM   2899  O   ILE   177     -15.966  -8.020 -28.221  1.00  1.00      1S   O  
ATOM   2900  CB  ILE   177     -17.521  -8.119 -25.276  1.00  1.00      1S   C  
ATOM   2901  CG1 ILE   177     -17.826  -9.285 -24.299  1.00  1.00      1S   C  
ATOM   2902  CG2 ILE   177     -18.605  -8.062 -26.375  1.00  1.00      1S   C  
ATOM   2903  CD  ILE   177     -19.121  -9.071 -23.517  1.00  1.00      1S   C  
ATOM   2904  HN  ILE   177     -15.331  -7.667 -24.094  1.00  0.00      1S   H  
ATOM   2905  HA  ILE   177     -16.157  -9.365 -26.187  1.00  0.00      1S   H  
ATOM   2906  HB  ILE   177     -17.527  -7.161 -24.712  1.00  0.00      1S   H  
ATOM   2907 HG11 ILE   177     -16.992  -9.408 -23.577  1.00  0.00      1S   H  
ATOM   2908 HG12 ILE   177     -17.895 -10.235 -24.872  1.00  0.00      1S   H  
ATOM   2909 HG21 ILE   177     -18.609  -9.011 -26.952  1.00  0.00      1S   H  
ATOM   2910 HG22 ILE   177     -18.438  -7.216 -27.071  1.00  0.00      1S   H  
ATOM   2911 HG23 ILE   177     -19.609  -7.921 -25.925  1.00  0.00      1S   H  
ATOM   2912  HD1 ILE   177     -20.007  -9.127 -24.182  1.00  0.00      1S   H  
ATOM   2913  HD2 ILE   177     -19.107  -8.072 -23.031  1.00  0.00      1S   H  
ATOM   2914  HD3 ILE   177     -19.231  -9.851 -22.734  1.00  0.00      1S   H  
ATOM   2915  N   ILE   178     -15.527  -6.187 -26.999  1.00  1.00      1S   N  
ATOM   2916  CA  ILE   178     -15.326  -5.309 -28.146  1.00  1.00      1S   C  
ATOM   2917  C   ILE   178     -13.911  -5.393 -28.677  1.00  1.00      1S   C  
ATOM   2918  O   ILE   178     -13.594  -4.802 -29.708  1.00  1.00      1S   O  
ATOM   2919  CB  ILE   178     -15.702  -3.842 -27.908  1.00  1.00      1S   C  
ATOM   2920  CG1 ILE   178     -14.761  -3.101 -26.922  1.00  1.00      1S   C  
ATOM   2921  CG2 ILE   178     -17.184  -3.796 -27.472  1.00  1.00      1S   C  
ATOM   2922  CD  ILE   178     -15.056  -1.604 -26.785  1.00  1.00      1S   C  
ATOM   2923  HN  ILE   178     -15.440  -5.755 -26.101  1.00  0.00      1S   H  
ATOM   2924  HA  ILE   178     -15.975  -5.657 -28.939  1.00  0.00      1S   H  
ATOM   2925  HB  ILE   178     -15.634  -3.308 -28.886  1.00  0.00      1S   H  
ATOM   2926 HG11 ILE   178     -13.711  -3.208 -27.263  1.00  0.00      1S   H  
ATOM   2927 HG12 ILE   178     -14.826  -3.562 -25.922  1.00  0.00      1S   H  
ATOM   2928 HG21 ILE   178     -17.310  -4.215 -26.452  1.00  0.00      1S   H  
ATOM   2929 HG22 ILE   178     -17.813  -4.381 -28.176  1.00  0.00      1S   H  
ATOM   2930 HG23 ILE   178     -17.556  -2.751 -27.466  1.00  0.00      1S   H  
ATOM   2931  HD1 ILE   178     -16.102  -1.427 -26.459  1.00  0.00      1S   H  
ATOM   2932  HD2 ILE   178     -14.891  -1.089 -27.755  1.00  0.00      1S   H  
ATOM   2933  HD3 ILE   178     -14.382  -1.152 -26.028  1.00  0.00      1S   H  
ATOM   2934  N   ASN   179     -13.024  -6.142 -27.993  1.00  1.00      1S   N  
ATOM   2935  CA  ASN   179     -11.681  -6.391 -28.449  1.00  1.00      1S   C  
ATOM   2936  C   ASN   179     -11.444  -7.841 -28.317  1.00  1.00      1S   C  
ATOM   2937  O   ASN   179     -11.571  -8.396 -27.233  1.00  1.00      1S   O  
ATOM   2938  CB  ASN   179     -10.577  -5.723 -27.607  1.00  1.00      1S   C  
ATOM   2939  CG  ASN   179     -10.617  -4.237 -27.918  1.00  1.00      1S   C  
ATOM   2940  ND2 ASN   179     -11.116  -3.421 -26.952  1.00  1.00      1S   N  
ATOM   2941  OD1 ASN   179     -10.213  -3.831 -29.010  1.00  1.00      1S   O  
ATOM   2942  HN  ASN   179     -13.274  -6.576 -27.128  1.00  0.00      1S   H  
ATOM   2943  HA  ASN   179     -11.582  -6.130 -29.495  1.00  0.00      1S   H  
ATOM   2944  HB1 ASN   179      -9.573  -6.103 -27.898  1.00  0.00      1S   H  
ATOM   2945  HB2 ASN   179     -10.714  -5.914 -26.524  1.00  0.00      1S   H  
ATOM   2946 HD21 ASN   179     -11.152  -2.436 -27.113  1.00  0.00      1S   H  
ATOM   2947 HD22 ASN   179     -11.439  -3.809 -26.089  1.00  0.00      1S   H  
ATOM   2948  N   PHE   180     -11.048  -8.470 -29.436  1.00  1.00      1S   N  
ATOM   2949  CA  PHE   180     -10.713  -9.862 -29.521  1.00  1.00      1S   C  
ATOM   2950  C   PHE   180     -11.953 -10.675 -29.701  1.00  1.00      1S   C  
ATOM   2951  O   PHE   180     -12.067 -11.310 -30.728  1.00  1.00      1S   O  
ATOM   2952  CB  PHE   180      -9.768 -10.446 -28.441  1.00  1.00      1S   C  
ATOM   2953  CG  PHE   180      -8.450  -9.723 -28.449  1.00  1.00      1S   C  
ATOM   2954  CD1 PHE   180      -8.175  -8.684 -27.545  1.00  1.00      1S   C  
ATOM   2955  CD2 PHE   180      -7.450 -10.115 -29.348  1.00  1.00      1S   C  
ATOM   2956  CE1 PHE   180      -6.933  -8.036 -27.558  1.00  1.00      1S   C  
ATOM   2957  CE2 PHE   180      -6.191  -9.500 -29.327  1.00  1.00      1S   C  
ATOM   2958  CZ  PHE   180      -5.939  -8.446 -28.452  1.00  1.00      1S   C  
ATOM   2959  HN  PHE   180     -10.965  -7.963 -30.289  1.00  0.00      1S   H  
ATOM   2960  HA  PHE   180     -10.190  -9.951 -30.462  1.00  0.00      1S   H  
ATOM   2961  HB1 PHE   180      -9.549 -11.507 -28.664  1.00  0.00      1S   H  
ATOM   2962  HB2 PHE   180     -10.212 -10.392 -27.427  1.00  0.00      1S   H  
ATOM   2963  HD1 PHE   180      -8.925  -8.383 -26.831  1.00  0.00      1S   H  
ATOM   2964  HD2 PHE   180      -7.664 -10.910 -30.037  1.00  0.00      1S   H  
ATOM   2965  HE1 PHE   180      -6.732  -7.233 -26.866  1.00  0.00      1S   H  
ATOM   2966  HE2 PHE   180      -5.390  -9.833 -29.965  1.00  0.00      1S   H  
ATOM   2967  HZ  PHE   180      -4.972  -7.966 -28.456  1.00  0.00      1S   H  
ATOM   2968  N   TYR   181     -12.943 -10.690 -28.783  1.00  1.00      1S   N  
ATOM   2969  CA  TYR   181     -14.133 -11.506 -28.965  1.00  1.00      1S   C  
ATOM   2970  C   TYR   181     -14.950 -11.084 -30.182  1.00  1.00      1S   C  
ATOM   2971  O   TYR   181     -15.380 -11.946 -30.948  1.00  1.00      1S   O  
ATOM   2972  CB  TYR   181     -15.007 -11.477 -27.694  1.00  1.00      1S   C  
ATOM   2973  CG  TYR   181     -16.257 -12.304 -27.774  1.00  1.00      1S   C  
ATOM   2974  CD1 TYR   181     -16.221 -13.685 -27.536  1.00  1.00      1S   C  
ATOM   2975  CD2 TYR   181     -17.478 -11.693 -28.105  1.00  1.00      1S   C  
ATOM   2976  CE1 TYR   181     -17.392 -14.447 -27.622  1.00  1.00      1S   C  
ATOM   2977  CE2 TYR   181     -18.649 -12.451 -28.198  1.00  1.00      1S   C  
ATOM   2978  CZ  TYR   181     -18.608 -13.828 -27.947  1.00  1.00      1S   C  
ATOM   2979  OH  TYR   181     -19.787 -14.596 -28.050  1.00  1.00      1S   O  
ATOM   2980  HN  TYR   181     -12.891 -10.160 -27.937  1.00  0.00      1S   H  
ATOM   2981  HA  TYR   181     -13.806 -12.525 -29.126  1.00  0.00      1S   H  
ATOM   2982  HB1 TYR   181     -15.301 -10.428 -27.517  1.00  0.00      1S   H  
ATOM   2983  HB2 TYR   181     -14.417 -11.829 -26.820  1.00  0.00      1S   H  
ATOM   2984  HD1 TYR   181     -15.285 -14.163 -27.285  1.00  0.00      1S   H  
ATOM   2985  HD2 TYR   181     -17.510 -10.631 -28.301  1.00  0.00      1S   H  
ATOM   2986  HE1 TYR   181     -17.355 -15.512 -27.443  1.00  0.00      1S   H  
ATOM   2987  HE2 TYR   181     -19.578 -11.968 -28.465  1.00  0.00      1S   H  
ATOM   2988  HH  TYR   181     -20.495 -14.011 -28.328  1.00  0.00      1S   H  
ATOM   2989  N   LEU   182     -15.161  -9.756 -30.394  1.00  1.00      1S   N  
ATOM   2990  CA  LEU   182     -15.914  -9.228 -31.519  1.00  1.00      1S   C  
ATOM   2991  C   LEU   182     -15.195  -9.557 -32.822  1.00  1.00      1S   C  
ATOM   2992  O   LEU   182     -15.736 -10.375 -33.562  1.00  1.00      1S   O  
ATOM   2993  CB  LEU   182     -16.300  -7.733 -31.369  1.00  1.00      1S   C  
ATOM   2994  CG  LEU   182     -17.037  -7.144 -32.596  1.00  1.00      1S   C  
ATOM   2995  CD1 LEU   182     -18.434  -7.773 -32.730  1.00  1.00      1S   C  
ATOM   2996  CD2 LEU   182     -17.095  -5.607 -32.552  1.00  1.00      1S   C  
ATOM   2997  HN  LEU   182     -14.833  -9.075 -29.742  1.00  0.00      1S   H  
ATOM   2998  HA  LEU   182     -16.845  -9.776 -31.535  1.00  0.00      1S   H  
ATOM   2999  HB1 LEU   182     -15.401  -7.133 -31.131  1.00  0.00      1S   H  
ATOM   3000  HB2 LEU   182     -16.959  -7.618 -30.483  1.00  0.00      1S   H  
ATOM   3001  HG  LEU   182     -16.470  -7.397 -33.521  1.00  0.00      1S   H  
ATOM   3002 HD11 LEU   182     -18.995  -7.652 -31.779  1.00  0.00      1S   H  
ATOM   3003 HD12 LEU   182     -18.352  -8.857 -32.957  1.00  0.00      1S   H  
ATOM   3004 HD13 LEU   182     -19.004  -7.285 -33.548  1.00  0.00      1S   H  
ATOM   3005 HD21 LEU   182     -16.068  -5.183 -32.547  1.00  0.00      1S   H  
ATOM   3006 HD22 LEU   182     -17.629  -5.261 -31.643  1.00  0.00      1S   H  
ATOM   3007 HD23 LEU   182     -17.626  -5.221 -33.449  1.00  0.00      1S   H  
ATOM   3008  N   PRO   183     -13.993  -9.084 -33.135  1.00  1.00      1S   N  
ATOM   3009  CA  PRO   183     -13.130  -9.691 -34.116  1.00  1.00      1S   C  
ATOM   3010  C   PRO   183     -12.912 -11.186 -34.266  1.00  1.00      1S   C  
ATOM   3011  O   PRO   183     -12.766 -11.596 -35.408  1.00  1.00      1S   O  
ATOM   3012  CB  PRO   183     -11.808  -9.009 -33.743  1.00  1.00      1S   C  
ATOM   3013  CG  PRO   183     -12.162  -7.756 -32.920  1.00  1.00      1S   C  
ATOM   3014  CD  PRO   183     -13.634  -7.655 -33.191  1.00  1.00      1S   C  
ATOM   3015  HA  PRO   183     -13.509  -9.368 -35.075  1.00  0.00      1S   H  
ATOM   3016  HB1 PRO   183     -11.223  -8.747 -34.647  1.00  0.00      1S   H  
ATOM   3017  HB2 PRO   183     -11.216  -9.669 -33.072  1.00  0.00      1S   H  
ATOM   3018  HG1 PRO   183     -12.041  -7.977 -31.836  1.00  0.00      1S   H  
ATOM   3019  HG2 PRO   183     -11.574  -6.858 -33.185  1.00  0.00      1S   H  
ATOM   3020  HD1 PRO   183     -14.139  -6.966 -32.502  1.00  0.00      1S   H  
ATOM   3021  HD2 PRO   183     -13.789  -7.299 -34.238  1.00  0.00      1S   H  
ATOM   3022  N   THR   184     -12.832 -12.026 -33.215  1.00  1.00      1S   N  
ATOM   3023  CA  THR   184     -12.362 -13.403 -33.336  1.00  1.00      1S   C  
ATOM   3024  C   THR   184     -13.386 -14.287 -33.970  1.00  1.00      1S   C  
ATOM   3025  O   THR   184     -13.063 -15.071 -34.862  1.00  1.00      1S   O  
ATOM   3026  CB  THR   184     -11.913 -13.984 -32.007  1.00  1.00      1S   C  
ATOM   3027  CG2 THR   184     -11.741 -15.514 -32.030  1.00  1.00      1S   C  
ATOM   3028  OG1 THR   184     -10.662 -13.392 -31.687  1.00  1.00      1S   O  
ATOM   3029  HN  THR   184     -12.949 -11.693 -32.280  1.00  0.00      1S   H  
ATOM   3030  HA  THR   184     -11.511 -13.404 -34.004  1.00  0.00      1S   H  
ATOM   3031  HB  THR   184     -12.644 -13.733 -31.205  1.00  0.00      1S   H  
ATOM   3032  HG1 THR   184     -10.888 -12.531 -31.314  1.00  0.00      1S   H  
ATOM   3033 HG21 THR   184     -11.462 -15.846 -33.046  1.00  0.00      1S   H  
ATOM   3034 HG22 THR   184     -12.689 -16.019 -31.750  1.00  0.00      1S   H  
ATOM   3035 HG23 THR   184     -10.950 -15.843 -31.324  1.00  0.00      1S   H  
ATOM   3036  N   LEU   185     -14.664 -14.143 -33.556  1.00  1.00      1S   N  
ATOM   3037  CA  LEU   185     -15.770 -14.844 -34.163  1.00  1.00      1S   C  
ATOM   3038  C   LEU   185     -15.903 -14.420 -35.591  1.00  1.00      1S   C  
ATOM   3039  O   LEU   185     -16.195 -15.232 -36.463  1.00  1.00      1S   O  
ATOM   3040  CB  LEU   185     -17.114 -14.514 -33.486  1.00  1.00      1S   C  
ATOM   3041  CG  LEU   185     -17.204 -14.979 -32.021  1.00  1.00      1S   C  
ATOM   3042  CD1 LEU   185     -18.497 -14.448 -31.388  1.00  1.00      1S   C  
ATOM   3043  CD2 LEU   185     -17.116 -16.511 -31.892  1.00  1.00      1S   C  
ATOM   3044  HN  LEU   185     -14.905 -13.497 -32.835  1.00  0.00      1S   H  
ATOM   3045  HA  LEU   185     -15.566 -15.905 -34.138  1.00  0.00      1S   H  
ATOM   3046  HB1 LEU   185     -17.945 -14.997 -34.048  1.00  0.00      1S   H  
ATOM   3047  HB2 LEU   185     -17.278 -13.413 -33.515  1.00  0.00      1S   H  
ATOM   3048  HG  LEU   185     -16.351 -14.540 -31.453  1.00  0.00      1S   H  
ATOM   3049 HD11 LEU   185     -19.378 -14.743 -31.996  1.00  0.00      1S   H  
ATOM   3050 HD12 LEU   185     -18.466 -13.339 -31.316  1.00  0.00      1S   H  
ATOM   3051 HD13 LEU   185     -18.615 -14.872 -30.372  1.00  0.00      1S   H  
ATOM   3052 HD21 LEU   185     -16.119 -16.880 -32.211  1.00  0.00      1S   H  
ATOM   3053 HD22 LEU   185     -17.893 -16.994 -32.523  1.00  0.00      1S   H  
ATOM   3054 HD23 LEU   185     -17.278 -16.815 -30.837  1.00  0.00      1S   H  
ATOM   3055  N   LEU   186     -15.639 -13.121 -35.846  1.00  1.00      1S   N  
ATOM   3056  CA  LEU   186     -15.727 -12.547 -37.151  1.00  1.00      1S   C  
ATOM   3057  C   LEU   186     -14.686 -13.077 -38.081  1.00  1.00      1S   C  
ATOM   3058  O   LEU   186     -15.050 -13.509 -39.161  1.00  1.00      1S   O  
ATOM   3059  CB  LEU   186     -15.662 -11.014 -37.136  1.00  1.00      1S   C  
ATOM   3060  CG  LEU   186     -16.929 -10.350 -36.563  1.00  1.00      1S   C  
ATOM   3061  CD1 LEU   186     -16.698  -8.848 -36.319  1.00  1.00      1S   C  
ATOM   3062  CD2 LEU   186     -18.154 -10.561 -37.473  1.00  1.00      1S   C  
ATOM   3063  HN  LEU   186     -15.376 -12.496 -35.114  1.00  0.00      1S   H  
ATOM   3064  HA  LEU   186     -16.673 -12.857 -37.565  1.00  0.00      1S   H  
ATOM   3065  HB1 LEU   186     -15.560 -10.664 -38.179  1.00  0.00      1S   H  
ATOM   3066  HB2 LEU   186     -14.773 -10.679 -36.562  1.00  0.00      1S   H  
ATOM   3067  HG  LEU   186     -17.146 -10.829 -35.581  1.00  0.00      1S   H  
ATOM   3068 HD11 LEU   186     -16.481  -8.332 -37.278  1.00  0.00      1S   H  
ATOM   3069 HD12 LEU   186     -15.838  -8.690 -35.635  1.00  0.00      1S   H  
ATOM   3070 HD13 LEU   186     -17.601  -8.389 -35.866  1.00  0.00      1S   H  
ATOM   3071 HD21 LEU   186     -18.214 -11.597 -37.859  1.00  0.00      1S   H  
ATOM   3072 HD22 LEU   186     -18.107  -9.871 -38.340  1.00  0.00      1S   H  
ATOM   3073 HD23 LEU   186     -19.086 -10.349 -36.910  1.00  0.00      1S   H  
ATOM   3074  N   MET   187     -13.386 -13.105 -37.723  1.00  1.00      1S   N  
ATOM   3075  CA  MET   187     -12.352 -13.589 -38.615  1.00  1.00      1S   C  
ATOM   3076  C   MET   187     -12.582 -15.025 -39.003  1.00  1.00      1S   C  
ATOM   3077  O   MET   187     -12.477 -15.358 -40.178  1.00  1.00      1S   O  
ATOM   3078  CB  MET   187     -10.942 -13.469 -38.014  1.00  1.00      1S   C  
ATOM   3079  CG  MET   187     -10.499 -12.006 -37.859  1.00  1.00      1S   C  
ATOM   3080  SD  MET   187      -8.823 -11.815 -37.191  1.00  1.00      1S   S  
ATOM   3081  CE  MET   187      -9.144 -12.485 -35.539  1.00  1.00      1S   C  
ATOM   3082  HN  MET   187     -13.078 -12.764 -36.835  1.00  0.00      1S   H  
ATOM   3083  HA  MET   187     -12.391 -12.994 -39.517  1.00  0.00      1S   H  
ATOM   3084  HB1 MET   187     -10.207 -13.970 -38.685  1.00  0.00      1S   H  
ATOM   3085  HB2 MET   187     -10.922 -13.987 -37.031  1.00  0.00      1S   H  
ATOM   3086  HG1 MET   187     -11.216 -11.469 -37.208  1.00  0.00      1S   H  
ATOM   3087  HG2 MET   187     -10.555 -11.524 -38.860  1.00  0.00      1S   H  
ATOM   3088  HE1 MET   187      -9.363 -13.573 -35.568  1.00  0.00      1S   H  
ATOM   3089  HE2 MET   187     -10.012 -11.972 -35.073  1.00  0.00      1S   H  
ATOM   3090  HE3 MET   187      -8.262 -12.337 -34.881  1.00  0.00      1S   H  
ATOM   3091  N   LEU   188     -12.964 -15.884 -38.028  1.00  1.00      1S   N  
ATOM   3092  CA  LEU   188     -13.289 -17.279 -38.240  1.00  1.00      1S   C  
ATOM   3093  C   LEU   188     -14.481 -17.442 -39.156  1.00  1.00      1S   C  
ATOM   3094  O   LEU   188     -14.465 -18.278 -40.057  1.00  1.00      1S   O  
ATOM   3095  CB  LEU   188     -13.572 -18.006 -36.902  1.00  1.00      1S   C  
ATOM   3096  CG  LEU   188     -12.328 -18.155 -35.992  1.00  1.00      1S   C  
ATOM   3097  CD1 LEU   188     -12.698 -18.644 -34.583  1.00  1.00      1S   C  
ATOM   3098  CD2 LEU   188     -11.277 -19.101 -36.587  1.00  1.00      1S   C  
ATOM   3099  HN  LEU   188     -13.053 -15.569 -37.085  1.00  0.00      1S   H  
ATOM   3100  HA  LEU   188     -12.450 -17.743 -38.731  1.00  0.00      1S   H  
ATOM   3101  HB1 LEU   188     -13.970 -19.025 -37.102  1.00  0.00      1S   H  
ATOM   3102  HB2 LEU   188     -14.350 -17.437 -36.346  1.00  0.00      1S   H  
ATOM   3103  HG  LEU   188     -11.858 -17.150 -35.882  1.00  0.00      1S   H  
ATOM   3104 HD11 LEU   188     -13.171 -19.647 -34.642  1.00  0.00      1S   H  
ATOM   3105 HD12 LEU   188     -13.400 -17.937 -34.095  1.00  0.00      1S   H  
ATOM   3106 HD13 LEU   188     -11.782 -18.726 -33.960  1.00  0.00      1S   H  
ATOM   3107 HD21 LEU   188     -11.646 -19.549 -37.532  1.00  0.00      1S   H  
ATOM   3108 HD22 LEU   188     -11.043 -19.931 -35.888  1.00  0.00      1S   H  
ATOM   3109 HD23 LEU   188     -10.340 -18.539 -36.780  1.00  0.00      1S   H  
ATOM   3110  N   TRP   189     -15.529 -16.612 -38.962  1.00  1.00      1S   N  
ATOM   3111  CA  TRP   189     -16.723 -16.594 -39.774  1.00  1.00      1S   C  
ATOM   3112  C   TRP   189     -16.439 -16.111 -41.191  1.00  1.00      1S   C  
ATOM   3113  O   TRP   189     -16.890 -16.729 -42.154  1.00  1.00      1S   O  
ATOM   3114  CB  TRP   189     -17.821 -15.713 -39.113  1.00  1.00      1S   C  
ATOM   3115  CG  TRP   189     -19.131 -15.648 -39.868  1.00  1.00      1S   C  
ATOM   3116  CD1 TRP   189     -20.207 -16.486 -39.799  1.00  1.00      1S   C  
ATOM   3117  CD2 TRP   189     -19.413 -14.709 -40.928  1.00  1.00      1S   C  
ATOM   3118  CE2 TRP   189     -20.666 -15.065 -41.462  1.00  1.00      1S   C  
ATOM   3119  CE3 TRP   189     -18.684 -13.642 -41.438  1.00  1.00      1S   C  
ATOM   3120  NE1 TRP   189     -21.141 -16.142 -40.750  1.00  1.00      1S   N  
ATOM   3121  CZ2 TRP   189     -21.206 -14.357 -42.536  1.00  1.00      1S   C  
ATOM   3122  CZ3 TRP   189     -19.216 -12.953 -42.538  1.00  1.00      1S   C  
ATOM   3123  CH2 TRP   189     -20.459 -13.304 -43.078  1.00  1.00      1S   C  
ATOM   3124  HN  TRP   189     -15.523 -15.958 -38.207  1.00  0.00      1S   H  
ATOM   3125  HA  TRP   189     -17.088 -17.610 -39.835  1.00  0.00      1S   H  
ATOM   3126  HB1 TRP   189     -17.431 -14.683 -38.971  1.00  0.00      1S   H  
ATOM   3127  HB2 TRP   189     -18.033 -16.133 -38.104  1.00  0.00      1S   H  
ATOM   3128  HD1 TRP   189     -20.302 -17.308 -39.105  1.00  0.00      1S   H  
ATOM   3129  HE1 TRP   189     -22.002 -16.581 -40.889  1.00  0.00      1S   H  
ATOM   3130  HE3 TRP   189     -17.740 -13.335 -41.022  1.00  0.00      1S   H  
ATOM   3131  HZ2 TRP   189     -22.167 -14.612 -42.955  1.00  0.00      1S   H  
ATOM   3132  HZ3 TRP   189     -18.665 -12.137 -42.972  1.00  0.00      1S   H  
ATOM   3133  HH2 TRP   189     -20.847 -12.747 -43.918  1.00  0.00      1S   H  
ATOM   3134  N   PHE   190     -15.678 -14.995 -41.345  1.00  1.00      1S   N  
ATOM   3135  CA  PHE   190     -15.361 -14.332 -42.601  1.00  1.00      1S   C  
ATOM   3136  C   PHE   190     -14.504 -15.240 -43.438  1.00  1.00      1S   C  
ATOM   3137  O   PHE   190     -14.633 -15.288 -44.658  1.00  1.00      1S   O  
ATOM   3138  CB  PHE   190     -14.584 -12.983 -42.419  1.00  1.00      1S   C  
ATOM   3139  CG  PHE   190     -15.509 -11.789 -42.312  1.00  1.00      1S   C  
ATOM   3140  CD1 PHE   190     -15.765 -11.149 -41.088  1.00  1.00      1S   C  
ATOM   3141  CD2 PHE   190     -16.094 -11.248 -43.471  1.00  1.00      1S   C  
ATOM   3142  CE1 PHE   190     -16.644 -10.065 -41.002  1.00  1.00      1S   C  
ATOM   3143  CE2 PHE   190     -16.948 -10.138 -43.400  1.00  1.00      1S   C  
ATOM   3144  CZ  PHE   190     -17.244  -9.562 -42.159  1.00  1.00      1S   C  
ATOM   3145  HN  PHE   190     -15.314 -14.534 -40.534  1.00  0.00      1S   H  
ATOM   3146  HA  PHE   190     -16.285 -14.171 -43.139  1.00  0.00      1S   H  
ATOM   3147  HB1 PHE   190     -13.930 -12.779 -43.294  1.00  0.00      1S   H  
ATOM   3148  HB2 PHE   190     -13.940 -13.032 -41.515  1.00  0.00      1S   H  
ATOM   3149  HD1 PHE   190     -15.266 -11.470 -40.198  1.00  0.00      1S   H  
ATOM   3150  HD2 PHE   190     -15.880 -11.692 -44.429  1.00  0.00      1S   H  
ATOM   3151  HE1 PHE   190     -16.842  -9.602 -40.048  1.00  0.00      1S   H  
ATOM   3152  HE2 PHE   190     -17.393  -9.739 -44.299  1.00  0.00      1S   H  
ATOM   3153  HZ  PHE   190     -17.919  -8.721 -42.094  1.00  0.00      1S   H  
ATOM   3154  N   TYR   191     -13.609 -16.001 -42.785  1.00  1.00      1S   N  
ATOM   3155  CA  TYR   191     -12.693 -16.885 -43.445  1.00  1.00      1S   C  
ATOM   3156  C   TYR   191     -13.343 -18.184 -43.828  1.00  1.00      1S   C  
ATOM   3157  O   TYR   191     -13.008 -18.737 -44.873  1.00  1.00      1S   O  
ATOM   3158  CB  TYR   191     -11.481 -17.172 -42.547  1.00  1.00      1S   C  
ATOM   3159  CG  TYR   191     -10.567 -18.208 -43.137  1.00  1.00      1S   C  
ATOM   3160  CD1 TYR   191      -9.922 -17.964 -44.352  1.00  1.00      1S   C  
ATOM   3161  CD2 TYR   191     -10.502 -19.492 -42.579  1.00  1.00      1S   C  
ATOM   3162  CE1 TYR   191      -9.183 -18.972 -44.972  1.00  1.00      1S   C  
ATOM   3163  CE2 TYR   191      -9.683 -20.475 -43.138  1.00  1.00      1S   C  
ATOM   3164  CZ  TYR   191      -9.014 -20.212 -44.338  1.00  1.00      1S   C  
ATOM   3165  OH  TYR   191      -8.152 -21.180 -44.890  1.00  1.00      1S   O  
ATOM   3166  HN  TYR   191     -13.518 -15.948 -41.791  1.00  0.00      1S   H  
ATOM   3167  HA  TYR   191     -12.352 -16.402 -44.352  1.00  0.00      1S   H  
ATOM   3168  HB1 TYR   191     -11.837 -17.531 -41.557  1.00  0.00      1S   H  
ATOM   3169  HB2 TYR   191     -10.896 -16.238 -42.397  1.00  0.00      1S   H  
ATOM   3170  HD1 TYR   191     -10.042 -17.009 -44.835  1.00  0.00      1S   H  
ATOM   3171  HD2 TYR   191     -11.100 -19.730 -41.716  1.00  0.00      1S   H  
ATOM   3172  HE1 TYR   191      -8.738 -18.771 -45.930  1.00  0.00      1S   H  
ATOM   3173  HE2 TYR   191      -9.577 -21.429 -42.644  1.00  0.00      1S   H  
ATOM   3174  HH  TYR   191      -7.655 -20.757 -45.594  1.00  0.00      1S   H  
ATOM   3175  N   ALA   192     -14.290 -18.729 -43.025  1.00  1.00      1S   N  
ATOM   3176  CA  ALA   192     -15.000 -19.924 -43.433  1.00  1.00      1S   C  
ATOM   3177  C   ALA   192     -15.696 -19.658 -44.743  1.00  1.00      1S   C  
ATOM   3178  O   ALA   192     -15.736 -20.525 -45.598  1.00  1.00      1S   O  
ATOM   3179  CB  ALA   192     -16.036 -20.434 -42.413  1.00  1.00      1S   C  
ATOM   3180  HN  ALA   192     -14.542 -18.336 -42.141  1.00  0.00      1S   H  
ATOM   3181  HA  ALA   192     -14.265 -20.701 -43.590  1.00  0.00      1S   H  
ATOM   3182  HB1 ALA   192     -16.838 -19.685 -42.245  1.00  0.00      1S   H  
ATOM   3183  HB2 ALA   192     -15.541 -20.647 -41.442  1.00  0.00      1S   H  
ATOM   3184  HB3 ALA   192     -16.499 -21.379 -42.776  1.00  0.00      1S   H  
ATOM   3185  N   LYS   193     -16.160 -18.407 -44.954  1.00  1.00      1S   N  
ATOM   3186  CA  LYS   193     -16.795 -17.961 -46.163  1.00  1.00      1S   C  
ATOM   3187  C   LYS   193     -15.906 -17.834 -47.390  1.00  1.00      1S   C  
ATOM   3188  O   LYS   193     -16.320 -18.267 -48.461  1.00  1.00      1S   O  
ATOM   3189  CB  LYS   193     -17.527 -16.641 -45.910  1.00  1.00      1S   C  
ATOM   3190  CG  LYS   193     -18.398 -16.222 -47.094  1.00  1.00      1S   C  
ATOM   3191  CD  LYS   193     -19.479 -15.213 -46.704  1.00  1.00      1S   C  
ATOM   3192  CE  LYS   193     -20.207 -14.670 -47.933  1.00  1.00      1S   C  
ATOM   3193  NZ  LYS   193     -21.153 -13.606 -47.544  1.00  1.00      1S   N1+
ATOM   3194  HN  LYS   193     -16.080 -17.718 -44.237  1.00  0.00      1S   H  
ATOM   3195  HA  LYS   193     -17.547 -18.698 -46.399  1.00  0.00      1S   H  
ATOM   3196  HB1 LYS   193     -16.802 -15.836 -45.670  1.00  0.00      1S   H  
ATOM   3197  HB2 LYS   193     -18.180 -16.777 -45.019  1.00  0.00      1S   H  
ATOM   3198  HG1 LYS   193     -18.885 -17.117 -47.539  1.00  0.00      1S   H  
ATOM   3199  HG2 LYS   193     -17.734 -15.774 -47.865  1.00  0.00      1S   H  
ATOM   3200  HD1 LYS   193     -19.012 -14.374 -46.146  1.00  0.00      1S   H  
ATOM   3201  HD2 LYS   193     -20.199 -15.704 -46.015  1.00  0.00      1S   H  
ATOM   3202  HE1 LYS   193     -20.767 -15.472 -48.455  1.00  0.00      1S   H  
ATOM   3203  HE2 LYS   193     -19.480 -14.216 -48.637  1.00  0.00      1S   H  
ATOM   3204  HZ1 LYS   193     -20.603 -12.832 -47.111  1.00  0.00      1S   H  
ATOM   3205  HZ2 LYS   193     -21.840 -13.975 -46.858  1.00  0.00      1S   H  
ATOM   3206  HZ3 LYS   193     -21.643 -13.249 -48.388  1.00  0.00      1S   H  
ATOM   3207  N   ILE   194     -14.665 -17.269 -47.313  1.00  1.00      1S   N  
ATOM   3208  CA  ILE   194     -13.765 -17.210 -48.470  1.00  1.00      1S   C  
ATOM   3209  C   ILE   194     -13.384 -18.610 -48.885  1.00  1.00      1S   C  
ATOM   3210  O   ILE   194     -13.247 -18.915 -50.066  1.00  1.00      1S   O  
ATOM   3211  CB  ILE   194     -12.499 -16.370 -48.264  1.00  1.00      1S   C  
ATOM   3212  CG1 ILE   194     -11.805 -16.026 -49.603  1.00  1.00      1S   C  
ATOM   3213  CG2 ILE   194     -11.495 -17.055 -47.317  1.00  1.00      1S   C  
ATOM   3214  CD  ILE   194     -10.621 -15.074 -49.421  1.00  1.00      1S   C  
ATOM   3215  HN  ILE   194     -14.313 -16.889 -46.460  1.00  0.00      1S   H  
ATOM   3216  HA  ILE   194     -14.325 -16.763 -49.281  1.00  0.00      1S   H  
ATOM   3217  HB  ILE   194     -12.813 -15.408 -47.795  1.00  0.00      1S   H  
ATOM   3218 HG11 ILE   194     -12.550 -15.559 -50.282  1.00  0.00      1S   H  
ATOM   3219 HG12 ILE   194     -11.438 -16.957 -50.088  1.00  0.00      1S   H  
ATOM   3220 HG21 ILE   194     -11.027 -17.939 -47.801  1.00  0.00      1S   H  
ATOM   3221 HG22 ILE   194     -11.997 -17.374 -46.391  1.00  0.00      1S   H  
ATOM   3222 HG23 ILE   194     -10.686 -16.357 -47.038  1.00  0.00      1S   H  
ATOM   3223  HD1 ILE   194      -9.781 -15.566 -48.888  1.00  0.00      1S   H  
ATOM   3224  HD2 ILE   194     -10.933 -14.195 -48.823  1.00  0.00      1S   H  
ATOM   3225  HD3 ILE   194     -10.249 -14.723 -50.406  1.00  0.00      1S   H  
ATOM   3226  N   TYR   195     -13.277 -19.506 -47.877  1.00  1.00      1S   N  
ATOM   3227  CA  TYR   195     -13.004 -20.905 -48.013  1.00  1.00      1S   C  
ATOM   3228  C   TYR   195     -14.183 -21.582 -48.670  1.00  1.00      1S   C  
ATOM   3229  O   TYR   195     -13.982 -22.448 -49.512  1.00  1.00      1S   O  
ATOM   3230  CB  TYR   195     -12.689 -21.516 -46.625  1.00  1.00      1S   C  
ATOM   3231  CG  TYR   195     -12.308 -22.962 -46.722  1.00  1.00      1S   C  
ATOM   3232  CD1 TYR   195     -10.974 -23.331 -46.946  1.00  1.00      1S   C  
ATOM   3233  CD2 TYR   195     -13.293 -23.959 -46.617  1.00  1.00      1S   C  
ATOM   3234  CE1 TYR   195     -10.625 -24.682 -47.059  1.00  1.00      1S   C  
ATOM   3235  CE2 TYR   195     -12.948 -25.309 -46.738  1.00  1.00      1S   C  
ATOM   3236  CZ  TYR   195     -11.613 -25.671 -46.954  1.00  1.00      1S   C  
ATOM   3237  OH  TYR   195     -11.266 -27.034 -47.056  1.00  1.00      1S   O  
ATOM   3238  HN  TYR   195     -13.399 -19.201 -46.934  1.00  0.00      1S   H  
ATOM   3239  HA  TYR   195     -12.144 -21.009 -48.662  1.00  0.00      1S   H  
ATOM   3240  HB1 TYR   195     -13.556 -21.429 -45.944  1.00  0.00      1S   H  
ATOM   3241  HB2 TYR   195     -11.840 -20.965 -46.165  1.00  0.00      1S   H  
ATOM   3242  HD1 TYR   195     -10.213 -22.569 -47.031  1.00  0.00      1S   H  
ATOM   3243  HD2 TYR   195     -14.324 -23.680 -46.456  1.00  0.00      1S   H  
ATOM   3244  HE1 TYR   195      -9.593 -24.953 -47.225  1.00  0.00      1S   H  
ATOM   3245  HE2 TYR   195     -13.712 -26.068 -46.653  1.00  0.00      1S   H  
ATOM   3246  HH  TYR   195     -10.310 -27.089 -47.120  1.00  0.00      1S   H  
ATOM   3247  N   LYS   196     -15.437 -21.181 -48.338  1.00  1.00      1S   N  
ATOM   3248  CA  LYS   196     -16.646 -21.655 -48.984  1.00  1.00      1S   C  
ATOM   3249  C   LYS   196     -16.633 -21.307 -50.450  1.00  1.00      1S   C  
ATOM   3250  O   LYS   196     -16.946 -22.159 -51.265  1.00  1.00      1S   O  
ATOM   3251  CB  LYS   196     -17.966 -21.132 -48.361  1.00  1.00      1S   C  
ATOM   3252  CG  LYS   196     -18.306 -21.778 -47.012  1.00  1.00      1S   C  
ATOM   3253  CD  LYS   196     -19.503 -21.123 -46.310  1.00  1.00      1S   C  
ATOM   3254  CE  LYS   196     -19.731 -21.698 -44.908  1.00  1.00      1S   C  
ATOM   3255  NZ  LYS   196     -20.918 -21.085 -44.273  1.00  1.00      1S   N1+
ATOM   3256  HN  LYS   196     -15.577 -20.509 -47.613  1.00  0.00      1S   H  
ATOM   3257  HA  LYS   196     -16.648 -22.733 -48.907  1.00  0.00      1S   H  
ATOM   3258  HB1 LYS   196     -18.819 -21.358 -49.038  1.00  0.00      1S   H  
ATOM   3259  HB2 LYS   196     -17.917 -20.031 -48.246  1.00  0.00      1S   H  
ATOM   3260  HG1 LYS   196     -17.439 -21.721 -46.335  1.00  0.00      1S   H  
ATOM   3261  HG2 LYS   196     -18.510 -22.859 -47.166  1.00  0.00      1S   H  
ATOM   3262  HD1 LYS   196     -20.408 -21.278 -46.938  1.00  0.00      1S   H  
ATOM   3263  HD2 LYS   196     -19.323 -20.028 -46.229  1.00  0.00      1S   H  
ATOM   3264  HE1 LYS   196     -18.853 -21.497 -44.257  1.00  0.00      1S   H  
ATOM   3265  HE2 LYS   196     -19.902 -22.794 -44.964  1.00  0.00      1S   H  
ATOM   3266  HZ1 LYS   196     -21.754 -21.255 -44.868  1.00  0.00      1S   H  
ATOM   3267  HZ2 LYS   196     -20.769 -20.061 -44.171  1.00  0.00      1S   H  
ATOM   3268  HZ3 LYS   196     -21.070 -21.508 -43.334  1.00  0.00      1S   H  
ATOM   3269  N   ALA   197     -16.223 -20.079 -50.843  1.00  1.00      1S   N  
ATOM   3270  CA  ALA   197     -16.083 -19.718 -52.242  1.00  1.00      1S   C  
ATOM   3271  C   ALA   197     -15.043 -20.542 -52.967  1.00  1.00      1S   C  
ATOM   3272  O   ALA   197     -15.318 -21.006 -54.070  1.00  1.00      1S   O  
ATOM   3273  CB  ALA   197     -15.748 -18.234 -52.454  1.00  1.00      1S   C  
ATOM   3274  HN  ALA   197     -15.980 -19.376 -50.176  1.00  0.00      1S   H  
ATOM   3275  HA  ALA   197     -17.031 -19.915 -52.724  1.00  0.00      1S   H  
ATOM   3276  HB1 ALA   197     -15.081 -17.862 -51.649  1.00  0.00      1S   H  
ATOM   3277  HB2 ALA   197     -16.690 -17.648 -52.447  1.00  0.00      1S   H  
ATOM   3278  HB3 ALA   197     -15.261 -18.044 -53.434  1.00  0.00      1S   H  
ATOM   3279  N   VAL   198     -13.850 -20.781 -52.353  1.00  1.00      1S   N  
ATOM   3280  CA  VAL   198     -12.775 -21.599 -52.909  1.00  1.00      1S   C  
ATOM   3281  C   VAL   198     -13.284 -23.001 -53.171  1.00  1.00      1S   C  
ATOM   3282  O   VAL   198     -12.970 -23.589 -54.199  1.00  1.00      1S   O  
ATOM   3283  CB  VAL   198     -11.548 -21.699 -51.987  1.00  1.00      1S   C  
ATOM   3284  CG1 VAL   198     -10.484 -22.672 -52.552  1.00  1.00      1S   C  
ATOM   3285  CG2 VAL   198     -10.897 -20.317 -51.798  1.00  1.00      1S   C  
ATOM   3286  HN  VAL   198     -13.656 -20.382 -51.458  1.00  0.00      1S   H  
ATOM   3287  HA  VAL   198     -12.483 -21.158 -53.853  1.00  0.00      1S   H  
ATOM   3288  HB  VAL   198     -11.874 -22.063 -50.988  1.00  0.00      1S   H  
ATOM   3289 HG11 VAL   198     -10.260 -22.419 -53.611  1.00  0.00      1S   H  
ATOM   3290 HG12 VAL   198     -10.830 -23.725 -52.502  1.00  0.00      1S   H  
ATOM   3291 HG13 VAL   198      -9.544 -22.590 -51.967  1.00  0.00      1S   H  
ATOM   3292 HG21 VAL   198     -11.639 -19.496 -51.822  1.00  0.00      1S   H  
ATOM   3293 HG22 VAL   198     -10.162 -20.149 -52.610  1.00  0.00      1S   H  
ATOM   3294 HG23 VAL   198     -10.348 -20.275 -50.834  1.00  0.00      1S   H  
ATOM   3295  N   ARG   199     -14.092 -23.525 -52.221  1.00  1.00      1S   N  
ATOM   3296  CA  ARG   199     -14.639 -24.859 -52.137  1.00  1.00      1S   C  
ATOM   3297  C   ARG   199     -15.815 -25.139 -53.045  1.00  1.00      1S   C  
ATOM   3298  O   ARG   199     -15.952 -26.259 -53.535  1.00  1.00      1S   O  
ATOM   3299  CB  ARG   199     -15.113 -25.083 -50.688  1.00  1.00      1S   C  
ATOM   3300  CG  ARG   199     -15.794 -26.424 -50.405  1.00  1.00      1S   C  
ATOM   3301  CD  ARG   199     -16.125 -26.559 -48.923  1.00  1.00      1S   C  
ATOM   3302  NE  ARG   199     -16.802 -27.876 -48.732  1.00  1.00      1S   N  
ATOM   3303  CZ  ARG   199     -17.246 -28.280 -47.508  1.00  1.00      1S   C  
ATOM   3304  NH1 ARG   199     -17.850 -29.492 -47.387  1.00  1.00      1S   N1+
ATOM   3305  NH2 ARG   199     -17.092 -27.488 -46.409  1.00  1.00      1S   N  
ATOM   3306  HN  ARG   199     -14.295 -22.966 -51.418  1.00  0.00      1S   H  
ATOM   3307  HA  ARG   199     -13.853 -25.560 -52.379  1.00  0.00      1S   H  
ATOM   3308  HB1 ARG   199     -15.819 -24.271 -50.408  1.00  0.00      1S   H  
ATOM   3309  HB2 ARG   199     -14.226 -24.991 -50.021  1.00  0.00      1S   H  
ATOM   3310  HG1 ARG   199     -15.121 -27.248 -50.728  1.00  0.00      1S   H  
ATOM   3311  HG2 ARG   199     -16.740 -26.492 -50.989  1.00  0.00      1S   H  
ATOM   3312  HD1 ARG   199     -16.810 -25.745 -48.602  1.00  0.00      1S   H  
ATOM   3313  HD2 ARG   199     -15.194 -26.538 -48.317  1.00  0.00      1S   H  
ATOM   3314  HE  ARG   199     -16.929 -28.473 -49.515  1.00  0.00      1S   H  
ATOM   3315 HH11 ARG   199     -17.961 -30.071 -48.188  1.00  0.00      1S   H  
ATOM   3316 HH12 ARG   199     -18.175 -29.796 -46.492  1.00  0.00      1S   H  
ATOM   3317 HH21 ARG   199     -16.645 -26.601 -46.510  1.00  0.00      1S   H  
ATOM   3318 HH22 ARG   199     -17.416 -27.798 -45.525  1.00  0.00      1S   H  
ATOM   3319  N   GLN   200     -16.709 -24.146 -53.288  1.00  1.00      1S   N  
ATOM   3320  CA  GLN   200     -17.916 -24.295 -54.088  1.00  1.00      1S   C  
ATOM   3321  C   GLN   200     -17.600 -24.682 -55.520  1.00  1.00      1S   C  
ATOM   3322  O   GLN   200     -18.435 -25.276 -56.202  1.00  1.00      1S   O  
ATOM   3323  CB  GLN   200     -18.780 -23.008 -54.060  1.00  1.00      1S   C  
ATOM   3324  CG  GLN   200     -19.590 -22.866 -52.752  1.00  1.00      1S   C  
ATOM   3325  CD  GLN   200     -20.190 -21.459 -52.646  1.00  1.00      1S   C  
ATOM   3326  NE2 GLN   200     -20.039 -20.814 -51.451  1.00  1.00      1S   N  
ATOM   3327  OE1 GLN   200     -20.787 -20.956 -53.602  1.00  1.00      1S   O  
ATOM   3328  HN  GLN   200     -16.594 -23.249 -52.864  1.00  0.00      1S   H  
ATOM   3329  HA  GLN   200     -18.495 -25.101 -53.661  1.00  0.00      1S   H  
ATOM   3330  HB1 GLN   200     -19.512 -23.015 -54.899  1.00  0.00      1S   H  
ATOM   3331  HB2 GLN   200     -18.110 -22.130 -54.197  1.00  0.00      1S   H  
ATOM   3332  HG1 GLN   200     -18.952 -23.081 -51.876  1.00  0.00      1S   H  
ATOM   3333  HG2 GLN   200     -20.414 -23.609 -52.744  1.00  0.00      1S   H  
ATOM   3334 HE21 GLN   200     -20.437 -19.907 -51.331  1.00  0.00      1S   H  
ATOM   3335 HE22 GLN   200     -19.534 -21.252 -50.708  1.00  0.00      1S   H  
ATOM   3336  N   HSE   201     -16.354 -24.391 -55.964  1.00  1.00      1S   N  
ATOM   3337  CA  HSE   201     -15.750 -24.918 -57.164  1.00  1.00      1S   C  
ATOM   3338  C   HSE   201     -14.390 -25.503 -56.829  1.00  1.00      1S   C  
ATOM   3339  O   HSE   201     -13.986 -25.556 -55.672  1.00  1.00      1S   O  
ATOM   3340  CB  HSE   201     -15.561 -23.780 -58.198  1.00  1.00      1S   C  
ATOM   3341  CG  HSE   201     -14.890 -22.540 -57.642  1.00  1.00      1S   C  
ATOM   3342  CD2 HSE   201     -15.439 -21.344 -57.296  1.00  1.00      1S   C  
ATOM   3343  ND1 HSE   201     -13.524 -22.510 -57.432  1.00  1.00      1S   N  
ATOM   3344  CE1 HSE   201     -13.268 -21.301 -56.977  1.00  1.00      1S   C  
ATOM   3345  NE2 HSE   201     -14.391 -20.551 -56.878  1.00  1.00      1S   N  
ATOM   3346  HN  HSE   201     -15.738 -23.851 -55.394  1.00  0.00      1S   H  
ATOM   3347  HA  HSE   201     -16.364 -25.710 -57.571  1.00  0.00      1S   H  
ATOM   3348  HB1 HSE   201     -16.572 -23.472 -58.543  1.00  0.00      1S   H  
ATOM   3349  HB2 HSE   201     -15.009 -24.136 -59.093  1.00  0.00      1S   H  
ATOM   3350  HD2 HSE   201     -16.470 -21.024 -57.310  1.00  0.00      1S   H  
ATOM   3351  HE1 HSE   201     -12.278 -20.929 -56.710  1.00  0.00      1S   H  
ATOM   3352  HE2 HSE   201     -14.461 -19.617 -56.526  1.00  0.00      1S   H  
ATOM   3353  N   CYS   202     -13.631 -25.937 -57.867  1.00  1.00      1S   N  
ATOM   3354  CA  CYS   202     -12.187 -25.806 -57.895  1.00  1.00      1S   C  
ATOM   3355  C   CYS   202     -11.814 -25.133 -59.193  1.00  1.00      1S   C  
ATOM   3356  O   CYS   202     -11.801 -25.772 -60.244  1.00  1.00      1S   O  
ATOM   3357  CB  CYS   202     -11.408 -27.141 -57.843  1.00  1.00      1S   C  
ATOM   3358  SG  CYS   202     -11.468 -27.880 -56.188  1.00  1.00      1S   S  
ATOM   3359  HN  CYS   202     -14.048 -26.182 -58.737  1.00  0.00      1S   H  
ATOM   3360  HA  CYS   202     -11.864 -25.161 -57.087  1.00  0.00      1S   H  
ATOM   3361  HB1 CYS   202     -10.343 -26.964 -58.115  1.00  0.00      1S   H  
ATOM   3362  HB2 CYS   202     -11.833 -27.844 -58.592  1.00  0.00      1S   H  
ATOM   3363  HG1 CYS   202     -12.507 -27.156 -55.795  1.00  0.00      1S   H  
ATOM   3364  N   LEU   203     -11.487 -23.821 -59.122  1.00  1.00      1S   N  
ATOM   3365  CA  LEU   203     -10.912 -23.033 -60.186  1.00  1.00      1S   C  
ATOM   3366  C   LEU   203     -10.027 -22.013 -59.516  1.00  1.00      1S   C  
ATOM   3367  O   LEU   203     -10.156 -21.768 -58.317  1.00  1.00      1S   O  
ATOM   3368  CB  LEU   203     -11.953 -22.295 -61.071  1.00  1.00      1S   C  
ATOM   3369  CG  LEU   203     -12.782 -23.233 -61.981  1.00  1.00      1S   C  
ATOM   3370  CD1 LEU   203     -13.880 -22.465 -62.738  1.00  1.00      1S   C  
ATOM   3371  CD2 LEU   203     -11.898 -24.016 -62.973  1.00  1.00      1S   C  
ATOM   3372  HN  LEU   203     -11.616 -23.320 -58.267  1.00  0.00      1S   H  
ATOM   3373  HA  LEU   203     -10.272 -23.669 -60.779  1.00  0.00      1S   H  
ATOM   3374  HB1 LEU   203     -11.437 -21.561 -61.729  1.00  0.00      1S   H  
ATOM   3375  HB2 LEU   203     -12.647 -21.728 -60.412  1.00  0.00      1S   H  
ATOM   3376  HG  LEU   203     -13.299 -23.971 -61.326  1.00  0.00      1S   H  
ATOM   3377 HD11 LEU   203     -13.426 -21.712 -63.417  1.00  0.00      1S   H  
ATOM   3378 HD12 LEU   203     -14.553 -21.944 -62.024  1.00  0.00      1S   H  
ATOM   3379 HD13 LEU   203     -14.486 -23.170 -63.346  1.00  0.00      1S   H  
ATOM   3380 HD21 LEU   203     -11.148 -24.637 -62.443  1.00  0.00      1S   H  
ATOM   3381 HD22 LEU   203     -11.362 -23.315 -63.647  1.00  0.00      1S   H  
ATOM   3382 HD23 LEU   203     -12.524 -24.694 -63.589  1.00  0.00      1S   H  
ATOM   3383  N   HSD   204      -9.075 -21.427 -60.296  1.00  1.00      1S   N  
ATOM   3384  CA  HSD   204      -8.064 -20.472 -59.860  1.00  1.00      1S   C  
ATOM   3385  C   HSD   204      -7.122 -21.045 -58.822  1.00  1.00      1S   C  
ATOM   3386  O   HSD   204      -6.576 -20.312 -58.003  1.00  1.00      1S   O  
ATOM   3387  CB  HSD   204      -8.670 -19.154 -59.307  1.00  1.00      1S   C  
ATOM   3388  CG  HSD   204      -9.473 -18.410 -60.329  1.00  1.00      1S   C  
ATOM   3389  CD2 HSD   204     -10.815 -18.215 -60.432  1.00  1.00      1S   C  
ATOM   3390  ND1 HSD   204      -8.912 -17.755 -61.403  1.00  1.00      1S   N  
ATOM   3391  CE1 HSD   204      -9.934 -17.197 -62.097  1.00  1.00      1S   C  
ATOM   3392  NE2 HSD   204     -11.106 -17.450 -61.549  1.00  1.00      1S   N  
ATOM   3393  HN  HSD   204      -9.038 -21.647 -61.267  1.00  0.00      1S   H  
ATOM   3394  HA  HSD   204      -7.474 -20.236 -60.733  1.00  0.00      1S   H  
ATOM   3395  HB1 HSD   204      -7.868 -18.467 -58.961  1.00  0.00      1S   H  
ATOM   3396  HB2 HSD   204      -9.324 -19.376 -58.436  1.00  0.00      1S   H  
ATOM   3397  HD1 HSD   204      -7.934 -17.698 -61.610  1.00  0.00      1S   H  
ATOM   3398  HD2 HSD   204     -11.615 -18.561 -59.791  1.00  0.00      1S   H  
ATOM   3399  HE1 HSD   204      -9.779 -16.607 -62.999  1.00  0.00      1S   H  
ATOM   3400  N   MET   205      -6.942 -22.386 -58.818  1.00  1.00      1S   N  
ATOM   3401  CA  MET   205      -6.987 -23.136 -57.583  1.00  1.00      1S   C  
ATOM   3402  C   MET   205      -5.857 -22.930 -56.615  1.00  1.00      1S   C  
ATOM   3403  O   MET   205      -6.097 -22.440 -55.513  1.00  1.00      1S   O  
ATOM   3404  CB  MET   205      -7.173 -24.648 -57.828  1.00  1.00      1S   C  
ATOM   3405  CG  MET   205      -7.436 -25.451 -56.540  1.00  1.00      1S   C  
ATOM   3406  SD  MET   205      -8.921 -24.887 -55.645  1.00  1.00      1S   S  
ATOM   3407  CE  MET   205      -8.867 -26.152 -54.355  1.00  1.00      1S   C  
ATOM   3408  HN  MET   205      -7.146 -22.928 -59.627  1.00  0.00      1S   H  
ATOM   3409  HA  MET   205      -7.876 -22.785 -57.078  1.00  0.00      1S   H  
ATOM   3410  HB1 MET   205      -6.287 -25.062 -58.355  1.00  0.00      1S   H  
ATOM   3411  HB2 MET   205      -8.053 -24.781 -58.498  1.00  0.00      1S   H  
ATOM   3412  HG1 MET   205      -6.545 -25.387 -55.877  1.00  0.00      1S   H  
ATOM   3413  HG2 MET   205      -7.550 -26.520 -56.822  1.00  0.00      1S   H  
ATOM   3414  HE1 MET   205      -8.556 -25.714 -53.389  1.00  0.00      1S   H  
ATOM   3415  HE2 MET   205      -8.156 -26.963 -54.621  1.00  0.00      1S   H  
ATOM   3416  HE3 MET   205      -9.866 -26.607 -54.198  1.00  0.00      1S   H  
ATOM   3417  N   ASN   206      -4.601 -23.310 -56.967  1.00  1.00      1S   N  
ATOM   3418  CA  ASN   206      -3.503 -23.304 -56.012  1.00  1.00      1S   C  
ATOM   3419  C   ASN   206      -3.220 -21.893 -55.563  1.00  1.00      1S   C  
ATOM   3420  O   ASN   206      -2.908 -21.661 -54.400  1.00  1.00      1S   O  
ATOM   3421  CB  ASN   206      -2.176 -23.894 -56.563  1.00  1.00      1S   C  
ATOM   3422  CG  ASN   206      -2.307 -25.399 -56.828  1.00  1.00      1S   C  
ATOM   3423  ND2 ASN   206      -1.433 -25.923 -57.738  1.00  1.00      1S   N  
ATOM   3424  OD1 ASN   206      -3.138 -26.088 -56.230  1.00  1.00      1S   O  
ATOM   3425  HN  ASN   206      -4.396 -23.663 -57.876  1.00  0.00      1S   H  
ATOM   3426  HA  ASN   206      -3.819 -23.866 -55.143  1.00  0.00      1S   H  
ATOM   3427  HB1 ASN   206      -1.365 -23.759 -55.813  1.00  0.00      1S   H  
ATOM   3428  HB2 ASN   206      -1.886 -23.368 -57.497  1.00  0.00      1S   H  
ATOM   3429 HD21 ASN   206      -1.460 -26.900 -57.939  1.00  0.00      1S   H  
ATOM   3430 HD22 ASN   206      -0.765 -25.331 -58.189  1.00  0.00      1S   H  
ATOM   3431  N   ARG   207      -3.378 -20.930 -56.497  1.00  1.00      1S   N  
ATOM   3432  CA  ARG   207      -3.172 -19.519 -56.305  1.00  1.00      1S   C  
ATOM   3433  C   ARG   207      -4.187 -18.849 -55.399  1.00  1.00      1S   C  
ATOM   3434  O   ARG   207      -3.791 -18.103 -54.505  1.00  1.00      1S   O  
ATOM   3435  CB  ARG   207      -3.159 -18.793 -57.667  1.00  1.00      1S   C  
ATOM   3436  CG  ARG   207      -2.944 -17.273 -57.575  1.00  1.00      1S   C  
ATOM   3437  CD  ARG   207      -1.605 -16.916 -56.923  1.00  1.00      1S   C  
ATOM   3438  NE  ARG   207      -1.523 -15.429 -56.802  1.00  1.00      1S   N  
ATOM   3439  CZ  ARG   207      -0.474 -14.825 -56.175  1.00  1.00      1S   C  
ATOM   3440  NH1 ARG   207      -0.443 -13.470 -56.072  1.00  1.00      1S   N1+
ATOM   3441  NH2 ARG   207       0.548 -15.559 -55.653  1.00  1.00      1S   N  
ATOM   3442  HN  ARG   207      -3.635 -21.188 -57.425  1.00  0.00      1S   H  
ATOM   3443  HA  ARG   207      -2.206 -19.417 -55.832  1.00  0.00      1S   H  
ATOM   3444  HB1 ARG   207      -4.114 -18.995 -58.200  1.00  0.00      1S   H  
ATOM   3445  HB2 ARG   207      -2.336 -19.226 -58.280  1.00  0.00      1S   H  
ATOM   3446  HG1 ARG   207      -3.778 -16.817 -56.997  1.00  0.00      1S   H  
ATOM   3447  HG2 ARG   207      -2.981 -16.849 -58.602  1.00  0.00      1S   H  
ATOM   3448  HD1 ARG   207      -0.761 -17.279 -57.549  1.00  0.00      1S   H  
ATOM   3449  HD2 ARG   207      -1.531 -17.348 -55.902  1.00  0.00      1S   H  
ATOM   3450  HE  ARG   207      -2.257 -14.869 -57.168  1.00  0.00      1S   H  
ATOM   3451 HH11 ARG   207      -1.182 -12.928 -56.457  1.00  0.00      1S   H  
ATOM   3452 HH12 ARG   207       0.325 -13.025 -55.613  1.00  0.00      1S   H  
ATOM   3453 HH21 ARG   207       0.511 -16.554 -55.729  1.00  0.00      1S   H  
ATOM   3454 HH22 ARG   207       1.303 -15.097 -55.212  1.00  0.00      1S   H  
ATOM   3455  N   GLU   208      -5.517 -19.084 -55.569  1.00  1.00      1S   N  
ATOM   3456  CA  GLU   208      -6.531 -18.502 -54.694  1.00  1.00      1S   C  
ATOM   3457  C   GLU   208      -6.325 -18.992 -53.282  1.00  1.00      1S   C  
ATOM   3458  O   GLU   208      -6.605 -18.310 -52.301  1.00  1.00      1S   O  
ATOM   3459  CB  GLU   208      -7.980 -18.893 -55.090  1.00  1.00      1S   C  
ATOM   3460  CG  GLU   208      -9.069 -18.140 -54.292  1.00  1.00      1S   C  
ATOM   3461  CD  GLU   208     -10.472 -18.611 -54.676  1.00  1.00      1S   C  
ATOM   3462  OE1 GLU   208     -11.431 -18.133 -54.024  1.00  1.00      1S   O  
ATOM   3463  OE2 GLU   208     -10.613 -19.464 -55.589  1.00  1.00      1S   O1-
ATOM   3464  HN  GLU   208      -5.861 -19.670 -56.303  1.00  0.00      1S   H  
ATOM   3465  HA  GLU   208      -6.424 -17.427 -54.721  1.00  0.00      1S   H  
ATOM   3466  HB1 GLU   208      -8.117 -19.990 -54.954  1.00  0.00      1S   H  
ATOM   3467  HB2 GLU   208      -8.124 -18.672 -56.169  1.00  0.00      1S   H  
ATOM   3468  HG1 GLU   208      -8.987 -17.048 -54.474  1.00  0.00      1S   H  
ATOM   3469  HG2 GLU   208      -8.942 -18.319 -53.203  1.00  0.00      1S   H  
ATOM   3470  N   ARG   209      -5.799 -20.223 -53.185  1.00  1.00      1S   N  
ATOM   3471  CA  ARG   209      -5.712 -20.984 -51.985  1.00  1.00      1S   C  
ATOM   3472  C   ARG   209      -4.385 -20.833 -51.299  1.00  1.00      1S   C  
ATOM   3473  O   ARG   209      -4.263 -21.154 -50.126  1.00  1.00      1S   O  
ATOM   3474  CB  ARG   209      -5.972 -22.439 -52.351  1.00  1.00      1S   C  
ATOM   3475  CG  ARG   209      -6.048 -23.379 -51.151  1.00  1.00      1S   C  
ATOM   3476  CD  ARG   209      -6.473 -24.777 -51.567  1.00  1.00      1S   C  
ATOM   3477  NE  ARG   209      -5.418 -25.318 -52.486  1.00  1.00      1S   N  
ATOM   3478  CZ  ARG   209      -5.462 -26.598 -52.952  1.00  1.00      1S   C  
ATOM   3479  NH1 ARG   209      -4.483 -27.052 -53.777  1.00  1.00      1S   N1+
ATOM   3480  NH2 ARG   209      -6.481 -27.432 -52.602  1.00  1.00      1S   N  
ATOM   3481  HN  ARG   209      -5.517 -20.706 -54.012  1.00  0.00      1S   H  
ATOM   3482  HA  ARG   209      -6.479 -20.650 -51.302  1.00  0.00      1S   H  
ATOM   3483  HB1 ARG   209      -5.197 -22.779 -53.073  1.00  0.00      1S   H  
ATOM   3484  HB2 ARG   209      -6.954 -22.476 -52.880  1.00  0.00      1S   H  
ATOM   3485  HG1 ARG   209      -6.790 -22.972 -50.428  1.00  0.00      1S   H  
ATOM   3486  HG2 ARG   209      -5.063 -23.432 -50.638  1.00  0.00      1S   H  
ATOM   3487  HD1 ARG   209      -7.435 -24.710 -52.114  1.00  0.00      1S   H  
ATOM   3488  HD2 ARG   209      -6.574 -25.439 -50.682  1.00  0.00      1S   H  
ATOM   3489  HE  ARG   209      -4.662 -24.733 -52.755  1.00  0.00      1S   H  
ATOM   3490 HH11 ARG   209      -4.516 -27.992 -54.112  1.00  0.00      1S   H  
ATOM   3491 HH12 ARG   209      -3.767 -26.438 -54.099  1.00  0.00      1S   H  
ATOM   3492 HH21 ARG   209      -7.221 -27.073 -52.035  1.00  0.00      1S   H  
ATOM   3493 HH22 ARG   209      -6.528 -28.345 -52.983  1.00  0.00      1S   H  
ATOM   3494  N   LYS   210      -3.369 -20.259 -51.974  1.00  1.00      1S   N  
ATOM   3495  CA  LYS   210      -2.223 -19.647 -51.337  1.00  1.00      1S   C  
ATOM   3496  C   LYS   210      -2.708 -18.483 -50.495  1.00  1.00      1S   C  
ATOM   3497  O   LYS   210      -2.301 -18.311 -49.347  1.00  1.00      1S   O  
ATOM   3498  CB  LYS   210      -1.240 -19.111 -52.402  1.00  1.00      1S   C  
ATOM   3499  CG  LYS   210      -0.009 -18.398 -51.833  1.00  1.00      1S   C  
ATOM   3500  CD  LYS   210       0.885 -17.825 -52.938  1.00  1.00      1S   C  
ATOM   3501  CE  LYS   210       2.077 -17.075 -52.349  1.00  1.00      1S   C  
ATOM   3502  NZ  LYS   210       2.984 -16.556 -53.398  1.00  1.00      1S   N1+
ATOM   3503  HN  LYS   210      -3.406 -20.157 -52.966  1.00  0.00      1S   H  
ATOM   3504  HA  LYS   210      -1.735 -20.374 -50.703  1.00  0.00      1S   H  
ATOM   3505  HB1 LYS   210      -1.774 -18.401 -53.071  1.00  0.00      1S   H  
ATOM   3506  HB2 LYS   210      -0.897 -19.963 -53.031  1.00  0.00      1S   H  
ATOM   3507  HG1 LYS   210       0.577 -19.107 -51.208  1.00  0.00      1S   H  
ATOM   3508  HG2 LYS   210      -0.326 -17.553 -51.182  1.00  0.00      1S   H  
ATOM   3509  HD1 LYS   210       0.274 -17.137 -53.560  1.00  0.00      1S   H  
ATOM   3510  HD2 LYS   210       1.242 -18.660 -53.580  1.00  0.00      1S   H  
ATOM   3511  HE1 LYS   210       2.656 -17.780 -51.717  1.00  0.00      1S   H  
ATOM   3512  HE2 LYS   210       1.745 -16.217 -51.727  1.00  0.00      1S   H  
ATOM   3513  HZ1 LYS   210       2.766 -15.558 -53.586  1.00  0.00      1S   H  
ATOM   3514  HZ2 LYS   210       2.875 -17.117 -54.266  1.00  0.00      1S   H  
ATOM   3515  HZ3 LYS   210       3.966 -16.635 -53.057  1.00  0.00      1S   H  
ATOM   3516  N   ALA   211      -3.642 -17.684 -51.071  1.00  1.00      1S   N  
ATOM   3517  CA  ALA   211      -4.211 -16.506 -50.463  1.00  1.00      1S   C  
ATOM   3518  C   ALA   211      -5.080 -16.855 -49.276  1.00  1.00      1S   C  
ATOM   3519  O   ALA   211      -4.945 -16.257 -48.210  1.00  1.00      1S   O  
ATOM   3520  CB  ALA   211      -5.036 -15.685 -51.476  1.00  1.00      1S   C  
ATOM   3521  HN  ALA   211      -3.968 -17.882 -51.993  1.00  0.00      1S   H  
ATOM   3522  HA  ALA   211      -3.384 -15.901 -50.119  1.00  0.00      1S   H  
ATOM   3523  HB1 ALA   211      -6.070 -16.070 -51.586  1.00  0.00      1S   H  
ATOM   3524  HB2 ALA   211      -4.551 -15.721 -52.475  1.00  0.00      1S   H  
ATOM   3525  HB3 ALA   211      -5.097 -14.624 -51.155  1.00  0.00      1S   H  
ATOM   3526  N   ALA   212      -5.976 -17.863 -49.433  1.00  1.00      1S   N  
ATOM   3527  CA  ALA   212      -6.852 -18.342 -48.385  1.00  1.00      1S   C  
ATOM   3528  C   ALA   212      -6.064 -19.001 -47.276  1.00  1.00      1S   C  
ATOM   3529  O   ALA   212      -6.380 -18.854 -46.102  1.00  1.00      1S   O  
ATOM   3530  CB  ALA   212      -7.890 -19.358 -48.905  1.00  1.00      1S   C  
ATOM   3531  HN  ALA   212      -6.087 -18.311 -50.319  1.00  0.00      1S   H  
ATOM   3532  HA  ALA   212      -7.374 -17.488 -47.975  1.00  0.00      1S   H  
ATOM   3533  HB1 ALA   212      -7.392 -20.261 -49.316  1.00  0.00      1S   H  
ATOM   3534  HB2 ALA   212      -8.503 -18.900 -49.710  1.00  0.00      1S   H  
ATOM   3535  HB3 ALA   212      -8.576 -19.676 -48.090  1.00  0.00      1S   H  
ATOM   3536  N   LYS   213      -4.991 -19.740 -47.613  1.00  1.00      1S   N  
ATOM   3537  CA  LYS   213      -4.208 -20.481 -46.652  1.00  1.00      1S   C  
ATOM   3538  C   LYS   213      -3.470 -19.594 -45.695  1.00  1.00      1S   C  
ATOM   3539  O   LYS   213      -3.491 -19.832 -44.490  1.00  1.00      1S   O  
ATOM   3540  CB  LYS   213      -3.171 -21.353 -47.363  1.00  1.00      1S   C  
ATOM   3541  CG  LYS   213      -2.268 -22.157 -46.433  1.00  1.00      1S   C  
ATOM   3542  CD  LYS   213      -1.340 -23.068 -47.230  1.00  1.00      1S   C  
ATOM   3543  CE  LYS   213      -0.427 -23.866 -46.307  1.00  1.00      1S   C  
ATOM   3544  NZ  LYS   213       0.455 -24.747 -47.095  1.00  1.00      1S   N1+
ATOM   3545  HN  LYS   213      -4.714 -19.846 -48.566  1.00  0.00      1S   H  
ATOM   3546  HA  LYS   213      -4.878 -21.110 -46.082  1.00  0.00      1S   H  
ATOM   3547  HB1 LYS   213      -2.543 -20.722 -48.033  1.00  0.00      1S   H  
ATOM   3548  HB2 LYS   213      -3.721 -22.081 -48.000  1.00  0.00      1S   H  
ATOM   3549  HG1 LYS   213      -2.901 -22.768 -45.751  1.00  0.00      1S   H  
ATOM   3550  HG2 LYS   213      -1.646 -21.476 -45.810  1.00  0.00      1S   H  
ATOM   3551  HD1 LYS   213      -0.731 -22.438 -47.919  1.00  0.00      1S   H  
ATOM   3552  HD2 LYS   213      -1.960 -23.755 -47.848  1.00  0.00      1S   H  
ATOM   3553  HE1 LYS   213      -1.030 -24.502 -45.625  1.00  0.00      1S   H  
ATOM   3554  HE2 LYS   213       0.211 -23.182 -45.706  1.00  0.00      1S   H  
ATOM   3555  HZ1 LYS   213       1.038 -24.168 -47.734  1.00  0.00      1S   H  
ATOM   3556  HZ2 LYS   213      -0.127 -25.402 -47.656  1.00  0.00      1S   H  
ATOM   3557  HZ3 LYS   213       1.070 -25.288 -46.454  1.00  0.00      1S   H  
ATOM   3558  N   GLN   214      -2.823 -18.525 -46.221  1.00  1.00      1S   N  
ATOM   3559  CA  GLN   214      -2.135 -17.526 -45.441  1.00  1.00      1S   C  
ATOM   3560  C   GLN   214      -3.126 -16.900 -44.497  1.00  1.00      1S   C  
ATOM   3561  O   GLN   214      -2.890 -16.836 -43.298  1.00  1.00      1S   O  
ATOM   3562  CB  GLN   214      -1.503 -16.439 -46.347  1.00  1.00      1S   C  
ATOM   3563  CG  GLN   214      -0.639 -15.427 -45.580  1.00  1.00      1S   C  
ATOM   3564  CD  GLN   214      -0.075 -14.362 -46.523  1.00  1.00      1S   C  
ATOM   3565  NE2 GLN   214       1.205 -13.959 -46.296  1.00  1.00      1S   N  
ATOM   3566  OE1 GLN   214      -0.762 -13.885 -47.429  1.00  1.00      1S   O  
ATOM   3567  HN  GLN   214      -2.819 -18.366 -47.207  1.00  0.00      1S   H  
ATOM   3568  HA  GLN   214      -1.367 -18.021 -44.862  1.00  0.00      1S   H  
ATOM   3569  HB1 GLN   214      -2.312 -15.899 -46.888  1.00  0.00      1S   H  
ATOM   3570  HB2 GLN   214      -0.871 -16.939 -47.112  1.00  0.00      1S   H  
ATOM   3571  HG1 GLN   214       0.171 -15.935 -45.017  1.00  0.00      1S   H  
ATOM   3572  HG2 GLN   214      -1.312 -14.925 -44.871  1.00  0.00      1S   H  
ATOM   3573 HE21 GLN   214       1.594 -13.225 -46.846  1.00  0.00      1S   H  
ATOM   3574 HE22 GLN   214       1.719 -14.342 -45.526  1.00  0.00      1S   H  
ATOM   3575  N   LEU   215      -4.304 -16.511 -45.030  1.00  1.00      1S   N  
ATOM   3576  CA  LEU   215      -5.362 -15.854 -44.309  1.00  1.00      1S   C  
ATOM   3577  C   LEU   215      -5.883 -16.639 -43.135  1.00  1.00      1S   C  
ATOM   3578  O   LEU   215      -6.018 -16.108 -42.033  1.00  1.00      1S   O  
ATOM   3579  CB  LEU   215      -6.547 -15.567 -45.252  1.00  1.00      1S   C  
ATOM   3580  CG  LEU   215      -7.713 -14.804 -44.599  1.00  1.00      1S   C  
ATOM   3581  CD1 LEU   215      -7.227 -13.557 -43.847  1.00  1.00      1S   C  
ATOM   3582  CD2 LEU   215      -8.799 -14.480 -45.635  1.00  1.00      1S   C  
ATOM   3583  HN  LEU   215      -4.486 -16.657 -46.001  1.00  0.00      1S   H  
ATOM   3584  HA  LEU   215      -4.939 -14.936 -43.934  1.00  0.00      1S   H  
ATOM   3585  HB1 LEU   215      -6.941 -16.515 -45.675  1.00  0.00      1S   H  
ATOM   3586  HB2 LEU   215      -6.162 -14.977 -46.108  1.00  0.00      1S   H  
ATOM   3587  HG  LEU   215      -8.190 -15.469 -43.840  1.00  0.00      1S   H  
ATOM   3588 HD11 LEU   215      -6.172 -13.309 -44.075  1.00  0.00      1S   H  
ATOM   3589 HD12 LEU   215      -7.314 -13.709 -42.752  1.00  0.00      1S   H  
ATOM   3590 HD13 LEU   215      -7.843 -12.693 -44.142  1.00  0.00      1S   H  
ATOM   3591 HD21 LEU   215      -9.268 -15.418 -45.986  1.00  0.00      1S   H  
ATOM   3592 HD22 LEU   215      -8.355 -13.982 -46.516  1.00  0.00      1S   H  
ATOM   3593 HD23 LEU   215      -9.584 -13.826 -45.199  1.00  0.00      1S   H  
ATOM   3594  N   GLY   216      -6.172 -17.937 -43.356  1.00  1.00      1S   N  
ATOM   3595  CA  GLY   216      -6.703 -18.822 -42.350  1.00  1.00      1S   C  
ATOM   3596  C   GLY   216      -5.722 -19.083 -41.258  1.00  1.00      1S   C  
ATOM   3597  O   GLY   216      -6.092 -19.228 -40.098  1.00  1.00      1S   O  
ATOM   3598  HN  GLY   216      -6.052 -18.336 -44.265  1.00  0.00      1S   H  
ATOM   3599  HA1 GLY   216      -6.881 -19.766 -42.839  1.00  0.00      1S   H  
ATOM   3600  HA2 GLY   216      -7.593 -18.374 -41.931  1.00  0.00      1S   H  
ATOM   3601  N   PHE   217      -4.426 -19.154 -41.617  1.00  1.00      1S   N  
ATOM   3602  CA  PHE   217      -3.374 -19.517 -40.702  1.00  1.00      1S   C  
ATOM   3603  C   PHE   217      -3.047 -18.360 -39.824  1.00  1.00      1S   C  
ATOM   3604  O   PHE   217      -2.768 -18.558 -38.650  1.00  1.00      1S   O  
ATOM   3605  CB  PHE   217      -2.080 -19.948 -41.423  1.00  1.00      1S   C  
ATOM   3606  CG  PHE   217      -2.163 -21.357 -41.959  1.00  1.00      1S   C  
ATOM   3607  CD1 PHE   217      -3.374 -22.039 -42.223  1.00  1.00      1S   C  
ATOM   3608  CD2 PHE   217      -0.955 -22.032 -42.201  1.00  1.00      1S   C  
ATOM   3609  CE1 PHE   217      -3.370 -23.345 -42.715  1.00  1.00      1S   C  
ATOM   3610  CE2 PHE   217      -0.950 -23.346 -42.682  1.00  1.00      1S   C  
ATOM   3611  CZ  PHE   217      -2.159 -24.001 -42.940  1.00  1.00      1S   C  
ATOM   3612  HN  PHE   217      -4.147 -19.035 -42.569  1.00  0.00      1S   H  
ATOM   3613  HA  PHE   217      -3.724 -20.315 -40.060  1.00  0.00      1S   H  
ATOM   3614  HB1 PHE   217      -1.220 -19.923 -40.715  1.00  0.00      1S   H  
ATOM   3615  HB2 PHE   217      -1.863 -19.264 -42.271  1.00  0.00      1S   H  
ATOM   3616  HD1 PHE   217      -4.340 -21.594 -42.064  1.00  0.00      1S   H  
ATOM   3617  HD2 PHE   217      -0.017 -21.533 -42.004  1.00  0.00      1S   H  
ATOM   3618  HE1 PHE   217      -4.308 -23.844 -42.914  1.00  0.00      1S   H  
ATOM   3619  HE2 PHE   217      -0.013 -23.854 -42.853  1.00  0.00      1S   H  
ATOM   3620  HZ  PHE   217      -2.160 -25.014 -43.315  1.00  0.00      1S   H  
ATOM   3621  N   ILE   218      -3.105 -17.124 -40.362  1.00  1.00      1S   N  
ATOM   3622  CA  ILE   218      -2.881 -15.902 -39.622  1.00  1.00      1S   C  
ATOM   3623  C   ILE   218      -3.901 -15.750 -38.544  1.00  1.00      1S   C  
ATOM   3624  O   ILE   218      -3.535 -15.460 -37.412  1.00  1.00      1S   O  
ATOM   3625  CB  ILE   218      -2.931 -14.682 -40.510  1.00  1.00      1S   C  
ATOM   3626  CG1 ILE   218      -1.740 -14.709 -41.469  1.00  1.00      1S   C  
ATOM   3627  CG2 ILE   218      -2.911 -13.355 -39.713  1.00  1.00      1S   C  
ATOM   3628  CD  ILE   218      -2.087 -13.874 -42.686  1.00  1.00      1S   C  
ATOM   3629  HN  ILE   218      -3.308 -17.003 -41.334  1.00  0.00      1S   H  
ATOM   3630  HA  ILE   218      -1.911 -15.958 -39.152  1.00  0.00      1S   H  
ATOM   3631  HB  ILE   218      -3.869 -14.721 -41.114  1.00  0.00      1S   H  
ATOM   3632 HG11 ILE   218      -1.492 -15.741 -41.789  1.00  0.00      1S   H  
ATOM   3633 HG12 ILE   218      -0.836 -14.311 -40.959  1.00  0.00      1S   H  
ATOM   3634 HG21 ILE   218      -1.989 -13.299 -39.097  1.00  0.00      1S   H  
ATOM   3635 HG22 ILE   218      -3.795 -13.248 -39.056  1.00  0.00      1S   H  
ATOM   3636 HG23 ILE   218      -2.918 -12.490 -40.407  1.00  0.00      1S   H  
ATOM   3637  HD1 ILE   218      -2.343 -12.835 -42.394  1.00  0.00      1S   H  
ATOM   3638  HD2 ILE   218      -2.943 -14.294 -43.247  1.00  0.00      1S   H  
ATOM   3639  HD3 ILE   218      -1.201 -13.846 -43.346  1.00  0.00      1S   H  
ATOM   3640  N   MET   219      -5.199 -15.957 -38.861  1.00  1.00      1S   N  
ATOM   3641  CA  MET   219      -6.257 -15.785 -37.897  1.00  1.00      1S   C  
ATOM   3642  C   MET   219      -6.230 -16.889 -36.853  1.00  1.00      1S   C  
ATOM   3643  O   MET   219      -6.557 -16.661 -35.694  1.00  1.00      1S   O  
ATOM   3644  CB  MET   219      -7.649 -15.706 -38.564  1.00  1.00      1S   C  
ATOM   3645  CG  MET   219      -8.359 -17.059 -38.665  1.00  1.00      1S   C  
ATOM   3646  SD  MET   219      -9.850 -17.074 -39.626  1.00  1.00      1S   S  
ATOM   3647  CE  MET   219      -9.921 -18.883 -39.530  1.00  1.00      1S   C  
ATOM   3648  HN  MET   219      -5.479 -16.202 -39.788  1.00  0.00      1S   H  
ATOM   3649  HA  MET   219      -6.083 -14.840 -37.401  1.00  0.00      1S   H  
ATOM   3650  HB1 MET   219      -7.533 -15.266 -39.580  1.00  0.00      1S   H  
ATOM   3651  HB2 MET   219      -8.292 -15.019 -37.971  1.00  0.00      1S   H  
ATOM   3652  HG1 MET   219      -8.609 -17.413 -37.641  1.00  0.00      1S   H  
ATOM   3653  HG2 MET   219      -7.658 -17.787 -39.115  1.00  0.00      1S   H  
ATOM   3654  HE1 MET   219      -9.552 -19.267 -38.559  1.00  0.00      1S   H  
ATOM   3655  HE2 MET   219      -9.280 -19.346 -40.307  1.00  0.00      1S   H  
ATOM   3656  HE3 MET   219     -10.965 -19.239 -39.667  1.00  0.00      1S   H  
ATOM   3657  N   ALA   220      -5.830 -18.130 -37.233  1.00  1.00      1S   N  
ATOM   3658  CA  ALA   220      -5.745 -19.243 -36.320  1.00  1.00      1S   C  
ATOM   3659  C   ALA   220      -4.573 -19.035 -35.404  1.00  1.00      1S   C  
ATOM   3660  O   ALA   220      -4.699 -19.215 -34.201  1.00  1.00      1S   O  
ATOM   3661  CB  ALA   220      -5.605 -20.598 -37.038  1.00  1.00      1S   C  
ATOM   3662  HN  ALA   220      -5.617 -18.336 -38.187  1.00  0.00      1S   H  
ATOM   3663  HA  ALA   220      -6.645 -19.259 -35.719  1.00  0.00      1S   H  
ATOM   3664  HB1 ALA   220      -4.710 -20.611 -37.694  1.00  0.00      1S   H  
ATOM   3665  HB2 ALA   220      -6.503 -20.783 -37.667  1.00  0.00      1S   H  
ATOM   3666  HB3 ALA   220      -5.524 -21.426 -36.301  1.00  0.00      1S   H  
ATOM   3667  N   ALA   221      -3.420 -18.583 -35.942  1.00  1.00      1S   N  
ATOM   3668  CA  ALA   221      -2.214 -18.283 -35.202  1.00  1.00      1S   C  
ATOM   3669  C   ALA   221      -2.430 -17.193 -34.211  1.00  1.00      1S   C  
ATOM   3670  O   ALA   221      -1.965 -17.268 -33.075  1.00  1.00      1S   O  
ATOM   3671  CB  ALA   221      -1.121 -17.750 -36.122  1.00  1.00      1S   C  
ATOM   3672  HN  ALA   221      -3.354 -18.416 -36.926  1.00  0.00      1S   H  
ATOM   3673  HA  ALA   221      -1.884 -19.171 -34.685  1.00  0.00      1S   H  
ATOM   3674  HB1 ALA   221      -1.536 -17.035 -36.865  1.00  0.00      1S   H  
ATOM   3675  HB2 ALA   221      -0.649 -18.596 -36.662  1.00  0.00      1S   H  
ATOM   3676  HB3 ALA   221      -0.344 -17.215 -35.545  1.00  0.00      1S   H  
ATOM   3677  N   PHE   222      -3.178 -16.162 -34.659  1.00  1.00      1S   N  
ATOM   3678  CA  PHE   222      -3.647 -15.039 -33.904  1.00  1.00      1S   C  
ATOM   3679  C   PHE   222      -4.279 -15.526 -32.623  1.00  1.00      1S   C  
ATOM   3680  O   PHE   222      -3.872 -15.142 -31.531  1.00  1.00      1S   O  
ATOM   3681  CB  PHE   222      -4.609 -14.188 -34.776  1.00  1.00      1S   C  
ATOM   3682  CG  PHE   222      -5.106 -12.997 -34.055  1.00  1.00      1S   C  
ATOM   3683  CD1 PHE   222      -4.575 -11.729 -34.320  1.00  1.00      1S   C  
ATOM   3684  CD2 PHE   222      -6.060 -13.158 -33.041  1.00  1.00      1S   C  
ATOM   3685  CE1 PHE   222      -4.936 -10.649 -33.517  1.00  1.00      1S   C  
ATOM   3686  CE2 PHE   222      -6.374 -12.109 -32.202  1.00  1.00      1S   C  
ATOM   3687  CZ  PHE   222      -5.801 -10.861 -32.442  1.00  1.00      1S   C  
ATOM   3688  HN  PHE   222      -3.475 -16.153 -35.614  1.00  0.00      1S   H  
ATOM   3689  HA  PHE   222      -2.805 -14.427 -33.664  1.00  0.00      1S   H  
ATOM   3690  HB1 PHE   222      -5.491 -14.763 -35.092  1.00  0.00      1S   H  
ATOM   3691  HB2 PHE   222      -4.072 -13.839 -35.683  1.00  0.00      1S   H  
ATOM   3692  HD1 PHE   222      -3.859 -11.594 -35.115  1.00  0.00      1S   H  
ATOM   3693  HD2 PHE   222      -6.510 -14.111 -32.840  1.00  0.00      1S   H  
ATOM   3694  HE1 PHE   222      -4.524  -9.670 -33.704  1.00  0.00      1S   H  
ATOM   3695  HE2 PHE   222      -7.065 -12.284 -31.394  1.00  0.00      1S   H  
ATOM   3696  HZ  PHE   222      -6.076 -10.039 -31.831  1.00  0.00      1S   H  
ATOM   3697  N   ILE   223      -5.290 -16.403 -32.767  1.00  1.00      1S   N  
ATOM   3698  CA  ILE   223      -6.147 -16.854 -31.705  1.00  1.00      1S   C  
ATOM   3699  C   ILE   223      -5.436 -17.834 -30.826  1.00  1.00      1S   C  
ATOM   3700  O   ILE   223      -5.725 -17.913 -29.643  1.00  1.00      1S   O  
ATOM   3701  CB  ILE   223      -7.422 -17.458 -32.268  1.00  1.00      1S   C  
ATOM   3702  CG1 ILE   223      -8.236 -16.349 -32.969  1.00  1.00      1S   C  
ATOM   3703  CG2 ILE   223      -8.266 -18.173 -31.184  1.00  1.00      1S   C  
ATOM   3704  CD  ILE   223      -9.320 -16.922 -33.876  1.00  1.00      1S   C  
ATOM   3705  HN  ILE   223      -5.550 -16.720 -33.676  1.00  0.00      1S   H  
ATOM   3706  HA  ILE   223      -6.393 -15.993 -31.107  1.00  0.00      1S   H  
ATOM   3707  HB  ILE   223      -7.139 -18.212 -33.038  1.00  0.00      1S   H  
ATOM   3708 HG11 ILE   223      -7.573 -15.732 -33.609  1.00  0.00      1S   H  
ATOM   3709 HG12 ILE   223      -8.680 -15.674 -32.205  1.00  0.00      1S   H  
ATOM   3710 HG21 ILE   223      -8.458 -17.496 -30.328  1.00  0.00      1S   H  
ATOM   3711 HG22 ILE   223      -7.745 -19.079 -30.810  1.00  0.00      1S   H  
ATOM   3712 HG23 ILE   223      -9.242 -18.499 -31.593  1.00  0.00      1S   H  
ATOM   3713  HD1 ILE   223     -10.082 -17.458 -33.274  1.00  0.00      1S   H  
ATOM   3714  HD2 ILE   223      -8.881 -17.637 -34.603  1.00  0.00      1S   H  
ATOM   3715  HD3 ILE   223      -9.819 -16.104 -34.439  1.00  0.00      1S   H  
ATOM   3716  N   LEU   224      -4.463 -18.597 -31.353  1.00  1.00      1S   N  
ATOM   3717  CA  LEU   224      -3.686 -19.519 -30.558  1.00  1.00      1S   C  
ATOM   3718  C   LEU   224      -2.858 -18.793 -29.515  1.00  1.00      1S   C  
ATOM   3719  O   LEU   224      -2.699 -19.289 -28.400  1.00  1.00      1S   O  
ATOM   3720  CB  LEU   224      -2.762 -20.381 -31.451  1.00  1.00      1S   C  
ATOM   3721  CG  LEU   224      -3.509 -21.463 -32.270  1.00  1.00      1S   C  
ATOM   3722  CD1 LEU   224      -2.583 -22.098 -33.324  1.00  1.00      1S   C  
ATOM   3723  CD2 LEU   224      -4.164 -22.535 -31.381  1.00  1.00      1S   C  
ATOM   3724  HN  LEU   224      -4.249 -18.563 -32.328  1.00  0.00      1S   H  
ATOM   3725  HA  LEU   224      -4.374 -20.159 -30.025  1.00  0.00      1S   H  
ATOM   3726  HB1 LEU   224      -1.999 -20.898 -30.828  1.00  0.00      1S   H  
ATOM   3727  HB2 LEU   224      -2.224 -19.708 -32.154  1.00  0.00      1S   H  
ATOM   3728  HG  LEU   224      -4.341 -20.979 -32.820  1.00  0.00      1S   H  
ATOM   3729 HD11 LEU   224      -1.736 -22.619 -32.830  1.00  0.00      1S   H  
ATOM   3730 HD12 LEU   224      -2.175 -21.318 -34.001  1.00  0.00      1S   H  
ATOM   3731 HD13 LEU   224      -3.145 -22.834 -33.937  1.00  0.00      1S   H  
ATOM   3732 HD21 LEU   224      -4.985 -22.093 -30.777  1.00  0.00      1S   H  
ATOM   3733 HD22 LEU   224      -3.414 -22.981 -30.695  1.00  0.00      1S   H  
ATOM   3734 HD23 LEU   224      -4.598 -23.340 -32.011  1.00  0.00      1S   H  
ATOM   3735  N   CYS   225      -2.332 -17.593 -29.853  1.00  1.00      1S   N  
ATOM   3736  CA  CYS   225      -1.425 -16.857 -28.998  1.00  1.00      1S   C  
ATOM   3737  C   CYS   225      -2.079 -15.729 -28.225  1.00  1.00      1S   C  
ATOM   3738  O   CYS   225      -1.735 -15.516 -27.065  1.00  1.00      1S   O  
ATOM   3739  CB  CYS   225      -0.240 -16.315 -29.811  1.00  1.00      1S   C  
ATOM   3740  SG  CYS   225       0.757 -17.669 -30.507  1.00  1.00      1S   S  
ATOM   3741  HN  CYS   225      -2.498 -17.202 -30.756  1.00  0.00      1S   H  
ATOM   3742  HA  CYS   225      -1.024 -17.532 -28.256  1.00  0.00      1S   H  
ATOM   3743  HB1 CYS   225       0.403 -15.684 -29.161  1.00  0.00      1S   H  
ATOM   3744  HB2 CYS   225      -0.636 -15.679 -30.630  1.00  0.00      1S   H  
ATOM   3745  HG1 CYS   225      -0.252 -18.227 -31.162  1.00  0.00      1S   H  
ATOM   3746  N   TRP   226      -3.059 -14.988 -28.805  1.00  1.00      1S   N  
ATOM   3747  CA  TRP   226      -3.909 -14.079 -28.042  1.00  1.00      1S   C  
ATOM   3748  C   TRP   226      -4.981 -14.946 -27.433  1.00  1.00      1S   C  
ATOM   3749  O   TRP   226      -4.975 -16.134 -27.706  1.00  1.00      1S   O  
ATOM   3750  CB  TRP   226      -4.599 -13.011 -28.935  1.00  1.00      1S   C  
ATOM   3751  CG  TRP   226      -3.644 -12.041 -29.576  1.00  1.00      1S   C  
ATOM   3752  CD1 TRP   226      -3.186 -12.007 -30.859  1.00  1.00      1S   C  
ATOM   3753  CD2 TRP   226      -2.994 -10.953 -28.887  1.00  1.00      1S   C  
ATOM   3754  CE2 TRP   226      -2.154 -10.328 -29.829  1.00  1.00      1S   C  
ATOM   3755  CE3 TRP   226      -3.073 -10.512 -27.575  1.00  1.00      1S   C  
ATOM   3756  NE1 TRP   226      -2.315 -10.964 -31.026  1.00  1.00      1S   N  
ATOM   3757  CZ2 TRP   226      -1.337  -9.265 -29.461  1.00  1.00      1S   C  
ATOM   3758  CZ3 TRP   226      -2.244  -9.442 -27.202  1.00  1.00      1S   C  
ATOM   3759  CH2 TRP   226      -1.372  -8.849 -28.128  1.00  1.00      1S   C  
ATOM   3760  HN  TRP   226      -3.328 -15.125 -29.758  1.00  0.00      1S   H  
ATOM   3761  HA  TRP   226      -3.336 -13.602 -27.259  1.00  0.00      1S   H  
ATOM   3762  HB1 TRP   226      -5.327 -12.418 -28.342  1.00  0.00      1S   H  
ATOM   3763  HB2 TRP   226      -5.147 -13.517 -29.759  1.00  0.00      1S   H  
ATOM   3764  HD1 TRP   226      -3.470 -12.695 -31.639  1.00  0.00      1S   H  
ATOM   3765  HE1 TRP   226      -1.771 -10.809 -31.827  1.00  0.00      1S   H  
ATOM   3766  HE3 TRP   226      -3.734 -10.960 -26.852  1.00  0.00      1S   H  
ATOM   3767  HZ2 TRP   226      -0.674  -8.788 -30.167  1.00  0.00      1S   H  
ATOM   3768  HZ3 TRP   226      -2.278  -9.072 -26.188  1.00  0.00      1S   H  
ATOM   3769  HH2 TRP   226      -0.725  -8.044 -27.811  1.00  0.00      1S   H  
ATOM   3770  N   ILE   227      -5.946 -14.397 -26.653  1.00  1.00      1S   N  
ATOM   3771  CA  ILE   227      -7.298 -14.945 -26.518  1.00  1.00      1S   C  
ATOM   3772  C   ILE   227      -7.497 -16.449 -26.128  1.00  1.00      1S   C  
ATOM   3773  O   ILE   227      -8.610 -16.954 -26.220  1.00  1.00      1S   O  
ATOM   3774  CB  ILE   227      -8.144 -14.470 -27.732  1.00  1.00      1S   C  
ATOM   3775  CG1 ILE   227      -9.672 -14.542 -27.539  1.00  1.00      1S   C  
ATOM   3776  CG2 ILE   227      -7.697 -15.160 -29.025  1.00  1.00      1S   C  
ATOM   3777  CD  ILE   227     -10.560 -14.126 -28.699  1.00  1.00      1S   C  
ATOM   3778  HN  ILE   227      -5.849 -13.461 -26.327  1.00  0.00      1S   H  
ATOM   3779  HA  ILE   227      -7.688 -14.408 -25.672  1.00  0.00      1S   H  
ATOM   3780  HB  ILE   227      -7.925 -13.381 -27.861  1.00  0.00      1S   H  
ATOM   3781 HG11 ILE   227      -9.900 -13.846 -26.714  1.00  0.00      1S   H  
ATOM   3782 HG12 ILE   227      -9.999 -15.564 -27.264  1.00  0.00      1S   H  
ATOM   3783 HG21 ILE   227      -7.508 -16.238 -28.848  1.00  0.00      1S   H  
ATOM   3784 HG22 ILE   227      -6.763 -14.700 -29.398  1.00  0.00      1S   H  
ATOM   3785 HG23 ILE   227      -8.443 -15.058 -29.836  1.00  0.00      1S   H  
ATOM   3786  HD1 ILE   227     -10.710 -14.982 -29.387  1.00  0.00      1S   H  
ATOM   3787  HD2 ILE   227     -10.099 -13.295 -29.263  1.00  0.00      1S   H  
ATOM   3788  HD3 ILE   227     -11.555 -13.801 -28.323  1.00  0.00      1S   H  
ATOM   3789  N   PRO   228      -6.546 -17.258 -25.658  1.00  1.00      1S   N  
ATOM   3790  CA  PRO   228      -6.687 -17.838 -24.333  1.00  1.00      1S   C  
ATOM   3791  C   PRO   228      -6.604 -16.879 -23.192  1.00  1.00      1S   C  
ATOM   3792  O   PRO   228      -7.256 -17.136 -22.186  1.00  1.00      1S   O  
ATOM   3793  CB  PRO   228      -5.568 -18.907 -24.284  1.00  1.00      1S   C  
ATOM   3794  CG  PRO   228      -5.145 -19.075 -25.750  1.00  1.00      1S   C  
ATOM   3795  CD  PRO   228      -6.343 -18.474 -26.455  1.00  1.00      1S   C  
ATOM   3796  HA  PRO   228      -7.662 -18.303 -24.281  1.00  0.00      1S   H  
ATOM   3797  HB1 PRO   228      -5.982 -19.861 -23.895  1.00  0.00      1S   H  
ATOM   3798  HB2 PRO   228      -4.697 -18.602 -23.670  1.00  0.00      1S   H  
ATOM   3799  HG1 PRO   228      -4.262 -18.429 -25.962  1.00  0.00      1S   H  
ATOM   3800  HG2 PRO   228      -4.921 -20.119 -26.040  1.00  0.00      1S   H  
ATOM   3801  HD1 PRO   228      -6.166 -18.257 -27.514  1.00  0.00      1S   H  
ATOM   3802  HD2 PRO   228      -7.224 -19.151 -26.353  1.00  0.00      1S   H  
ATOM   3803  N   TYR   229      -5.839 -15.773 -23.326  1.00  1.00      1S   N  
ATOM   3804  CA  TYR   229      -5.678 -14.763 -22.305  1.00  1.00      1S   C  
ATOM   3805  C   TYR   229      -6.989 -14.103 -21.983  1.00  1.00      1S   C  
ATOM   3806  O   TYR   229      -7.237 -13.796 -20.820  1.00  1.00      1S   O  
ATOM   3807  CB  TYR   229      -4.668 -13.664 -22.755  1.00  1.00      1S   C  
ATOM   3808  CG  TYR   229      -4.645 -12.435 -21.860  1.00  1.00      1S   C  
ATOM   3809  CD1 TYR   229      -3.839 -12.405 -20.724  1.00  1.00      1S   C  
ATOM   3810  CD2 TYR   229      -5.491 -11.335 -22.102  1.00  1.00      1S   C  
ATOM   3811  CE1 TYR   229      -3.809 -11.303 -19.878  1.00  1.00      1S   C  
ATOM   3812  CE2 TYR   229      -5.522 -10.247 -21.217  1.00  1.00      1S   C  
ATOM   3813  CZ  TYR   229      -4.669 -10.226 -20.104  1.00  1.00      1S   C  
ATOM   3814  OH  TYR   229      -4.680  -9.141 -19.203  1.00  1.00      1S   O  
ATOM   3815  HN  TYR   229      -5.320 -15.623 -24.164  1.00  0.00      1S   H  
ATOM   3816  HA  TYR   229      -5.323 -15.250 -21.406  1.00  0.00      1S   H  
ATOM   3817  HB1 TYR   229      -4.913 -13.331 -23.784  1.00  0.00      1S   H  
ATOM   3818  HB2 TYR   229      -3.648 -14.104 -22.774  1.00  0.00      1S   H  
ATOM   3819  HD1 TYR   229      -3.241 -13.250 -20.489  1.00  0.00      1S   H  
ATOM   3820  HD2 TYR   229      -6.155 -11.350 -22.953  1.00  0.00      1S   H  
ATOM   3821  HE1 TYR   229      -3.111 -11.310 -19.062  1.00  0.00      1S   H  
ATOM   3822  HE2 TYR   229      -6.202  -9.428 -21.397  1.00  0.00      1S   H  
ATOM   3823  HH  TYR   229      -4.123  -9.379 -18.456  1.00  0.00      1S   H  
ATOM   3824  N   PHE   230      -7.840 -13.838 -23.006  1.00  1.00      1S   N  
ATOM   3825  CA  PHE   230      -9.041 -13.042 -22.849  1.00  1.00      1S   C  
ATOM   3826  C   PHE   230      -9.956 -13.715 -21.857  1.00  1.00      1S   C  
ATOM   3827  O   PHE   230     -10.611 -13.059 -21.053  1.00  1.00      1S   O  
ATOM   3828  CB  PHE   230      -9.761 -12.755 -24.210  1.00  1.00      1S   C  
ATOM   3829  CG  PHE   230     -11.118 -13.423 -24.400  1.00  1.00      1S   C  
ATOM   3830  CD1 PHE   230     -12.237 -12.771 -23.889  1.00  1.00      1S   C  
ATOM   3831  CD2 PHE   230     -11.294 -14.721 -24.901  1.00  1.00      1S   C  
ATOM   3832  CE1 PHE   230     -13.509 -13.340 -23.963  1.00  1.00      1S   C  
ATOM   3833  CE2 PHE   230     -12.564 -15.299 -25.004  1.00  1.00      1S   C  
ATOM   3834  CZ  PHE   230     -13.678 -14.608 -24.523  1.00  1.00      1S   C  
ATOM   3835  HN  PHE   230      -7.638 -14.150 -23.930  1.00  0.00      1S   H  
ATOM   3836  HA  PHE   230      -8.727 -12.095 -22.432  1.00  0.00      1S   H  
ATOM   3837  HB1 PHE   230      -9.096 -13.039 -25.046  1.00  0.00      1S   H  
ATOM   3838  HB2 PHE   230      -9.922 -11.657 -24.295  1.00  0.00      1S   H  
ATOM   3839  HD1 PHE   230     -12.061 -11.843 -23.387  1.00  0.00      1S   H  
ATOM   3840  HD2 PHE   230     -10.431 -15.303 -25.173  1.00  0.00      1S   H  
ATOM   3841  HE1 PHE   230     -14.366 -12.794 -23.623  1.00  0.00      1S   H  
ATOM   3842  HE2 PHE   230     -12.677 -16.290 -25.417  1.00  0.00      1S   H  
ATOM   3843  HZ  PHE   230     -14.660 -15.056 -24.569  1.00  0.00      1S   H  
ATOM   3844  N   ILE   231      -9.982 -15.067 -21.944  1.00  1.00      1S   N  
ATOM   3845  CA  ILE   231     -10.790 -15.962 -21.164  1.00  1.00      1S   C  
ATOM   3846  C   ILE   231     -10.359 -15.854 -19.735  1.00  1.00      1S   C  
ATOM   3847  O   ILE   231     -11.194 -15.665 -18.860  1.00  1.00      1S   O  
ATOM   3848  CB  ILE   231     -10.663 -17.413 -21.626  1.00  1.00      1S   C  
ATOM   3849  CG1 ILE   231     -11.099 -17.546 -23.100  1.00  1.00      1S   C  
ATOM   3850  CG2 ILE   231     -11.499 -18.334 -20.712  1.00  1.00      1S   C  
ATOM   3851  CD  ILE   231     -10.817 -18.906 -23.739  1.00  1.00      1S   C  
ATOM   3852  HN  ILE   231      -9.406 -15.520 -22.619  1.00  0.00      1S   H  
ATOM   3853  HA  ILE   231     -11.817 -15.633 -21.245  1.00  0.00      1S   H  
ATOM   3854  HB  ILE   231      -9.597 -17.726 -21.563  1.00  0.00      1S   H  
ATOM   3855 HG11 ILE   231     -10.537 -16.804 -23.700  1.00  0.00      1S   H  
ATOM   3856 HG12 ILE   231     -12.184 -17.316 -23.178  1.00  0.00      1S   H  
ATOM   3857 HG21 ILE   231     -12.561 -18.010 -20.712  1.00  0.00      1S   H  
ATOM   3858 HG22 ILE   231     -11.121 -18.321 -19.669  1.00  0.00      1S   H  
ATOM   3859 HG23 ILE   231     -11.447 -19.382 -21.069  1.00  0.00      1S   H  
ATOM   3860  HD1 ILE   231     -11.412 -19.708 -23.256  1.00  0.00      1S   H  
ATOM   3861  HD2 ILE   231      -9.738 -19.152 -23.649  1.00  0.00      1S   H  
ATOM   3862  HD3 ILE   231     -11.080 -18.876 -24.819  1.00  0.00      1S   H  
ATOM   3863  N   PHE   232      -9.034 -15.935 -19.465  1.00  1.00      1S   N  
ATOM   3864  CA  PHE   232      -8.502 -15.851 -18.123  1.00  1.00      1S   C  
ATOM   3865  C   PHE   232      -8.751 -14.501 -17.518  1.00  1.00      1S   C  
ATOM   3866  O   PHE   232      -9.119 -14.429 -16.355  1.00  1.00      1S   O  
ATOM   3867  CB  PHE   232      -6.986 -16.137 -18.029  1.00  1.00      1S   C  
ATOM   3868  CG  PHE   232      -6.758 -17.614 -18.160  1.00  1.00      1S   C  
ATOM   3869  CD1 PHE   232      -6.298 -18.163 -19.364  1.00  1.00      1S   C  
ATOM   3870  CD2 PHE   232      -7.012 -18.470 -17.075  1.00  1.00      1S   C  
ATOM   3871  CE1 PHE   232      -6.129 -19.544 -19.505  1.00  1.00      1S   C  
ATOM   3872  CE2 PHE   232      -6.835 -19.852 -17.205  1.00  1.00      1S   C  
ATOM   3873  CZ  PHE   232      -6.400 -20.390 -18.423  1.00  1.00      1S   C  
ATOM   3874  HN  PHE   232      -8.365 -16.060 -20.194  1.00  0.00      1S   H  
ATOM   3875  HA  PHE   232      -9.046 -16.564 -17.518  1.00  0.00      1S   H  
ATOM   3876  HB1 PHE   232      -6.580 -15.834 -17.039  1.00  0.00      1S   H  
ATOM   3877  HB2 PHE   232      -6.430 -15.597 -18.826  1.00  0.00      1S   H  
ATOM   3878  HD1 PHE   232      -6.064 -17.507 -20.185  1.00  0.00      1S   H  
ATOM   3879  HD2 PHE   232      -7.348 -18.060 -16.133  1.00  0.00      1S   H  
ATOM   3880  HE1 PHE   232      -5.786 -19.955 -20.443  1.00  0.00      1S   H  
ATOM   3881  HE2 PHE   232      -7.011 -20.500 -16.359  1.00  0.00      1S   H  
ATOM   3882  HZ  PHE   232      -6.246 -21.455 -18.519  1.00  0.00      1S   H  
ATOM   3883  N   PHE   233      -8.616 -13.403 -18.293  1.00  1.00      1S   N  
ATOM   3884  CA  PHE   233      -8.886 -12.056 -17.841  1.00  1.00      1S   C  
ATOM   3885  C   PHE   233     -10.335 -11.902 -17.420  1.00  1.00      1S   C  
ATOM   3886  O   PHE   233     -10.645 -11.274 -16.409  1.00  1.00      1S   O  
ATOM   3887  CB  PHE   233      -8.533 -11.039 -18.954  1.00  1.00      1S   C  
ATOM   3888  CG  PHE   233      -8.738  -9.636 -18.474  1.00  1.00      1S   C  
ATOM   3889  CD1 PHE   233      -7.854  -9.069 -17.542  1.00  1.00      1S   C  
ATOM   3890  CD2 PHE   233      -9.870  -8.916 -18.888  1.00  1.00      1S   C  
ATOM   3891  CE1 PHE   233      -8.115  -7.808 -17.003  1.00  1.00      1S   C  
ATOM   3892  CE2 PHE   233     -10.108  -7.641 -18.380  1.00  1.00      1S   C  
ATOM   3893  CZ  PHE   233      -9.252  -7.111 -17.410  1.00  1.00      1S   C  
ATOM   3894  HN  PHE   233      -8.315 -13.483 -19.243  1.00  0.00      1S   H  
ATOM   3895  HA  PHE   233      -8.267 -11.874 -16.976  1.00  0.00      1S   H  
ATOM   3896  HB1 PHE   233      -9.153 -11.211 -19.859  1.00  0.00      1S   H  
ATOM   3897  HB2 PHE   233      -7.464 -11.148 -19.234  1.00  0.00      1S   H  
ATOM   3898  HD1 PHE   233      -6.983  -9.618 -17.217  1.00  0.00      1S   H  
ATOM   3899  HD2 PHE   233     -10.568  -9.356 -19.587  1.00  0.00      1S   H  
ATOM   3900  HE1 PHE   233      -7.446  -7.371 -16.277  1.00  0.00      1S   H  
ATOM   3901  HE2 PHE   233     -10.950  -7.077 -18.740  1.00  0.00      1S   H  
ATOM   3902  HZ  PHE   233      -9.448  -6.159 -16.963  1.00  0.00      1S   H  
ATOM   3903  N   MET   234     -11.247 -12.515 -18.194  1.00  1.00      1S   N  
ATOM   3904  CA  MET   234     -12.656 -12.539 -17.920  1.00  1.00      1S   C  
ATOM   3905  C   MET   234     -12.967 -13.300 -16.642  1.00  1.00      1S   C  
ATOM   3906  O   MET   234     -13.779 -12.851 -15.835  1.00  1.00      1S   O  
ATOM   3907  CB  MET   234     -13.398 -13.154 -19.121  1.00  1.00      1S   C  
ATOM   3908  CG  MET   234     -14.917 -13.070 -18.973  1.00  1.00      1S   C  
ATOM   3909  SD  MET   234     -15.866 -13.692 -20.384  1.00  1.00      1S   S  
ATOM   3910  CE  MET   234     -15.533 -12.232 -21.400  1.00  1.00      1S   C  
ATOM   3911  HN  MET   234     -10.968 -12.992 -19.026  1.00  0.00      1S   H  
ATOM   3912  HA  MET   234     -12.983 -11.516 -17.795  1.00  0.00      1S   H  
ATOM   3913  HB1 MET   234     -13.107 -14.217 -19.252  1.00  0.00      1S   H  
ATOM   3914  HB2 MET   234     -13.080 -12.608 -20.035  1.00  0.00      1S   H  
ATOM   3915  HG1 MET   234     -15.197 -12.018 -18.755  1.00  0.00      1S   H  
ATOM   3916  HG2 MET   234     -15.168 -13.672 -18.081  1.00  0.00      1S   H  
ATOM   3917  HE1 MET   234     -14.444 -12.120 -21.585  1.00  0.00      1S   H  
ATOM   3918  HE2 MET   234     -15.887 -11.304 -20.908  1.00  0.00      1S   H  
ATOM   3919  HE3 MET   234     -16.044 -12.318 -22.382  1.00  0.00      1S   H  
ATOM   3920  N   VAL   235     -12.283 -14.448 -16.412  1.00  1.00      1S   N  
ATOM   3921  CA  VAL   235     -12.374 -15.266 -15.214  1.00  1.00      1S   C  
ATOM   3922  C   VAL   235     -11.902 -14.494 -13.993  1.00  1.00      1S   C  
ATOM   3923  O   VAL   235     -12.517 -14.591 -12.934  1.00  1.00      1S   O  
ATOM   3924  CB  VAL   235     -11.587 -16.574 -15.356  1.00  1.00      1S   C  
ATOM   3925  CG1 VAL   235     -11.478 -17.339 -14.018  1.00  1.00      1S   C  
ATOM   3926  CG2 VAL   235     -12.273 -17.469 -16.411  1.00  1.00      1S   C  
ATOM   3927  HN  VAL   235     -11.649 -14.793 -17.104  1.00  0.00      1S   H  
ATOM   3928  HA  VAL   235     -13.418 -15.506 -15.064  1.00  0.00      1S   H  
ATOM   3929  HB  VAL   235     -10.558 -16.345 -15.709  1.00  0.00      1S   H  
ATOM   3930 HG11 VAL   235     -12.484 -17.476 -13.570  1.00  0.00      1S   H  
ATOM   3931 HG12 VAL   235     -10.832 -16.799 -13.296  1.00  0.00      1S   H  
ATOM   3932 HG13 VAL   235     -11.030 -18.340 -14.192  1.00  0.00      1S   H  
ATOM   3933 HG21 VAL   235     -12.473 -16.923 -17.351  1.00  0.00      1S   H  
ATOM   3934 HG22 VAL   235     -13.242 -17.845 -16.023  1.00  0.00      1S   H  
ATOM   3935 HG23 VAL   235     -11.625 -18.340 -16.645  1.00  0.00      1S   H  
ATOM   3936  N   ILE   236     -10.819 -13.685 -14.126  1.00  1.00      1S   N  
ATOM   3937  CA  ILE   236     -10.242 -12.861 -13.072  1.00  1.00      1S   C  
ATOM   3938  C   ILE   236     -11.232 -11.822 -12.600  1.00  1.00      1S   C  
ATOM   3939  O   ILE   236     -11.328 -11.533 -11.408  1.00  1.00      1S   O  
ATOM   3940  CB  ILE   236      -8.950 -12.165 -13.508  1.00  1.00      1S   C  
ATOM   3941  CG1 ILE   236      -7.833 -13.205 -13.737  1.00  1.00      1S   C  
ATOM   3942  CG2 ILE   236      -8.467 -11.125 -12.468  1.00  1.00      1S   C  
ATOM   3943  CD  ILE   236      -6.626 -12.638 -14.488  1.00  1.00      1S   C  
ATOM   3944  HN  ILE   236     -10.341 -13.639 -15.003  1.00  0.00      1S   H  
ATOM   3945  HA  ILE   236     -10.022 -13.512 -12.238  1.00  0.00      1S   H  
ATOM   3946  HB  ILE   236      -9.138 -11.635 -14.468  1.00  0.00      1S   H  
ATOM   3947 HG11 ILE   236      -8.226 -14.071 -14.300  1.00  0.00      1S   H  
ATOM   3948 HG12 ILE   236      -7.501 -13.599 -12.752  1.00  0.00      1S   H  
ATOM   3949 HG21 ILE   236      -8.289 -11.624 -11.491  1.00  0.00      1S   H  
ATOM   3950 HG22 ILE   236      -9.201 -10.307 -12.325  1.00  0.00      1S   H  
ATOM   3951 HG23 ILE   236      -7.519 -10.655 -12.800  1.00  0.00      1S   H  
ATOM   3952  HD1 ILE   236      -6.061 -11.926 -13.849  1.00  0.00      1S   H  
ATOM   3953  HD2 ILE   236      -6.949 -12.100 -15.403  1.00  0.00      1S   H  
ATOM   3954  HD3 ILE   236      -5.942 -13.460 -14.787  1.00  0.00      1S   H  
ATOM   3955  N   ALA   237     -12.017 -11.234 -13.527  1.00  1.00      1S   N  
ATOM   3956  CA  ALA   237     -13.027 -10.267 -13.178  1.00  1.00      1S   C  
ATOM   3957  C   ALA   237     -14.130 -10.898 -12.348  1.00  1.00      1S   C  
ATOM   3958  O   ALA   237     -14.547 -10.342 -11.334  1.00  1.00      1S   O  
ATOM   3959  CB  ALA   237     -13.622  -9.621 -14.438  1.00  1.00      1S   C  
ATOM   3960  HN  ALA   237     -11.929 -11.448 -14.498  1.00  0.00      1S   H  
ATOM   3961  HA  ALA   237     -12.559  -9.496 -12.583  1.00  0.00      1S   H  
ATOM   3962  HB1 ALA   237     -14.125 -10.373 -15.081  1.00  0.00      1S   H  
ATOM   3963  HB2 ALA   237     -12.822  -9.131 -15.031  1.00  0.00      1S   H  
ATOM   3964  HB3 ALA   237     -14.359  -8.850 -14.150  1.00  0.00      1S   H  
ATOM   3965  N   PHE   238     -14.590 -12.108 -12.738  1.00  1.00      1S   N  
ATOM   3966  CA  PHE   238     -15.654 -12.823 -12.065  1.00  1.00      1S   C  
ATOM   3967  C   PHE   238     -15.260 -13.292 -10.682  1.00  1.00      1S   C  
ATOM   3968  O   PHE   238     -16.084 -13.258  -9.769  1.00  1.00      1S   O  
ATOM   3969  CB  PHE   238     -16.138 -14.046 -12.892  1.00  1.00      1S   C  
ATOM   3970  CG  PHE   238     -16.658 -13.651 -14.259  1.00  1.00      1S   C  
ATOM   3971  CD1 PHE   238     -16.550 -14.563 -15.323  1.00  1.00      1S   C  
ATOM   3972  CD2 PHE   238     -17.277 -12.407 -14.506  1.00  1.00      1S   C  
ATOM   3973  CE1 PHE   238     -17.040 -14.241 -16.594  1.00  1.00      1S   C  
ATOM   3974  CE2 PHE   238     -17.722 -12.065 -15.787  1.00  1.00      1S   C  
ATOM   3975  CZ  PHE   238     -17.602 -12.982 -16.833  1.00  1.00      1S   C  
ATOM   3976  HN  PHE   238     -14.226 -12.553 -13.554  1.00  0.00      1S   H  
ATOM   3977  HA  PHE   238     -16.475 -12.136 -11.923  1.00  0.00      1S   H  
ATOM   3978  HB1 PHE   238     -16.964 -14.571 -12.367  1.00  0.00      1S   H  
ATOM   3979  HB2 PHE   238     -15.293 -14.756 -13.035  1.00  0.00      1S   H  
ATOM   3980  HD1 PHE   238     -16.086 -15.525 -15.161  1.00  0.00      1S   H  
ATOM   3981  HD2 PHE   238     -17.417 -11.688 -13.717  1.00  0.00      1S   H  
ATOM   3982  HE1 PHE   238     -16.944 -14.950 -17.404  1.00  0.00      1S   H  
ATOM   3983  HE2 PHE   238     -18.168 -11.097 -15.961  1.00  0.00      1S   H  
ATOM   3984  HZ  PHE   238     -17.941 -12.717 -17.824  1.00  0.00      1S   H  
ATOM   3985  N   CYS   239     -13.994 -13.728 -10.494  1.00  1.00      1S   N  
ATOM   3986  CA  CYS   239     -13.539 -14.235  -9.219  1.00  1.00      1S   C  
ATOM   3987  C   CYS   239     -12.053 -14.024  -9.098  1.00  1.00      1S   C  
ATOM   3988  O   CYS   239     -11.340 -13.938 -10.092  1.00  1.00      1S   O  
ATOM   3989  CB  CYS   239     -13.875 -15.735  -9.048  1.00  1.00      1S   C  
ATOM   3990  SG  CYS   239     -13.231 -16.774 -10.406  1.00  1.00      1S   S  
ATOM   3991  HN  CYS   239     -13.325 -13.739 -11.236  1.00  0.00      1S   H  
ATOM   3992  HA  CYS   239     -14.010 -13.662  -8.431  1.00  0.00      1S   H  
ATOM   3993  HB1 CYS   239     -14.983 -15.824  -9.027  1.00  0.00      1S   H  
ATOM   3994  HB2 CYS   239     -13.504 -16.096  -8.064  1.00  0.00      1S   H  
ATOM   3995  HG1 CYS   239     -13.299 -15.823 -11.328  1.00  0.00      1S   H  
ATOM   3996  N   LYS   240     -11.545 -13.924  -7.851  1.00  1.00      1S   N  
ATOM   3997  CA  LYS   240     -10.211 -13.433  -7.605  1.00  1.00      1S   C  
ATOM   3998  C   LYS   240      -9.285 -14.530  -7.176  1.00  1.00      1S   C  
ATOM   3999  O   LYS   240      -9.648 -15.399  -6.387  1.00  1.00      1S   O  
ATOM   4000  CB  LYS   240     -10.219 -12.343  -6.519  1.00  1.00      1S   C  
ATOM   4001  CG  LYS   240     -10.961 -11.094  -7.009  1.00  1.00      1S   C  
ATOM   4002  CD  LYS   240     -10.994  -9.970  -5.971  1.00  1.00      1S   C  
ATOM   4003  CE  LYS   240     -11.665  -8.707  -6.520  1.00  1.00      1S   C  
ATOM   4004  NZ  LYS   240     -11.654  -7.631  -5.506  1.00  1.00      1S   N1+
ATOM   4005  HN  LYS   240     -12.103 -14.088  -7.041  1.00  0.00      1S   H  
ATOM   4006  HA  LYS   240      -9.806 -12.990  -8.506  1.00  0.00      1S   H  
ATOM   4007  HB1 LYS   240      -9.178 -12.052  -6.253  1.00  0.00      1S   H  
ATOM   4008  HB2 LYS   240     -10.716 -12.732  -5.602  1.00  0.00      1S   H  
ATOM   4009  HG1 LYS   240     -12.006 -11.360  -7.282  1.00  0.00      1S   H  
ATOM   4010  HG2 LYS   240     -10.454 -10.724  -7.929  1.00  0.00      1S   H  
ATOM   4011  HD1 LYS   240      -9.949  -9.738  -5.668  1.00  0.00      1S   H  
ATOM   4012  HD2 LYS   240     -11.544 -10.331  -5.073  1.00  0.00      1S   H  
ATOM   4013  HE1 LYS   240     -12.722  -8.914  -6.792  1.00  0.00      1S   H  
ATOM   4014  HE2 LYS   240     -11.121  -8.338  -7.416  1.00  0.00      1S   H  
ATOM   4015  HZ1 LYS   240     -10.671  -7.416  -5.243  1.00  0.00      1S   H  
ATOM   4016  HZ2 LYS   240     -12.176  -7.945  -4.664  1.00  0.00      1S   H  
ATOM   4017  HZ3 LYS   240     -12.103  -6.779  -5.899  1.00  0.00      1S   H  
ATOM   4018  N   ASN   241      -8.037 -14.471  -7.701  1.00  1.00      1S   N  
ATOM   4019  CA  ASN   241      -6.910 -15.291  -7.308  1.00  1.00      1S   C  
ATOM   4020  C   ASN   241      -7.132 -16.775  -7.503  1.00  1.00      1S   C  
ATOM   4021  O   ASN   241      -6.674 -17.588  -6.702  1.00  1.00      1S   O  
ATOM   4022  CB  ASN   241      -6.418 -14.988  -5.864  1.00  1.00      1S   C  
ATOM   4023  CG  ASN   241      -5.884 -13.552  -5.771  1.00  1.00      1S   C  
ATOM   4024  ND2 ASN   241      -5.871 -13.000  -4.522  1.00  1.00      1S   N  
ATOM   4025  OD1 ASN   241      -5.475 -12.948  -6.768  1.00  1.00      1S   O  
ATOM   4026  HN  ASN   241      -7.808 -13.757  -8.358  1.00  0.00      1S   H  
ATOM   4027  HA  ASN   241      -6.115 -15.035  -7.995  1.00  0.00      1S   H  
ATOM   4028  HB1 ASN   241      -5.591 -15.673  -5.578  1.00  0.00      1S   H  
ATOM   4029  HB2 ASN   241      -7.257 -15.127  -5.149  1.00  0.00      1S   H  
ATOM   4030 HD21 ASN   241      -5.503 -12.080  -4.399  1.00  0.00      1S   H  
ATOM   4031 HD22 ASN   241      -6.210 -13.523  -3.740  1.00  0.00      1S   H  
ATOM   4032  N   CYS   242      -7.809 -17.162  -8.609  1.00  1.00      1S   N  
ATOM   4033  CA  CYS   242      -7.830 -18.540  -9.052  1.00  1.00      1S   C  
ATOM   4034  C   CYS   242      -7.651 -18.609 -10.550  1.00  1.00      1S   C  
ATOM   4035  O   CYS   242      -7.775 -19.675 -11.150  1.00  1.00      1S   O  
ATOM   4036  CB  CYS   242      -9.066 -19.340  -8.581  1.00  1.00      1S   C  
ATOM   4037  SG  CYS   242     -10.644 -18.620  -9.107  1.00  1.00      1S   S  
ATOM   4038  HN  CYS   242      -8.274 -16.500  -9.190  1.00  0.00      1S   H  
ATOM   4039  HA  CYS   242      -6.959 -19.039  -8.647  1.00  0.00      1S   H  
ATOM   4040  HB1 CYS   242      -9.036 -19.374  -7.470  1.00  0.00      1S   H  
ATOM   4041  HB2 CYS   242      -8.983 -20.390  -8.936  1.00  0.00      1S   H  
ATOM   4042  HG1 CYS   242     -10.435 -18.828 -10.399  1.00  0.00      1S   H  
ATOM   4043  N   CYS   243      -7.241 -17.474 -11.170  1.00  1.00      1S   N  
ATOM   4044  CA  CYS   243      -6.171 -17.538 -12.135  1.00  1.00      1S   C  
ATOM   4045  C   CYS   243      -4.957 -17.179 -11.320  1.00  1.00      1S   C  
ATOM   4046  O   CYS   243      -4.912 -16.133 -10.673  1.00  1.00      1S   O  
ATOM   4047  CB  CYS   243      -6.282 -16.566 -13.339  1.00  1.00      1S   C  
ATOM   4048  SG  CYS   243      -4.899 -16.717 -14.532  1.00  1.00      1S   S  
ATOM   4049  HN  CYS   243      -7.371 -16.576 -10.762  1.00  0.00      1S   H  
ATOM   4050  HA  CYS   243      -6.063 -18.547 -12.511  1.00  0.00      1S   H  
ATOM   4051  HB1 CYS   243      -6.340 -15.525 -12.959  1.00  0.00      1S   H  
ATOM   4052  HB2 CYS   243      -7.239 -16.778 -13.864  1.00  0.00      1S   H  
ATOM   4053  HG1 CYS   243      -3.946 -16.465 -13.642  1.00  0.00      1S   H  
ATOM   4054  N   ASN   244      -3.955 -18.080 -11.350  1.00  1.00      1S   N  
ATOM   4055  CA  ASN   244      -2.675 -17.920 -10.709  1.00  1.00      1S   C  
ATOM   4056  C   ASN   244      -1.822 -16.974 -11.510  1.00  1.00      1S   C  
ATOM   4057  O   ASN   244      -1.998 -16.804 -12.716  1.00  1.00      1S   O  
ATOM   4058  CB  ASN   244      -1.936 -19.278 -10.602  1.00  1.00      1S   C  
ATOM   4059  CG  ASN   244      -2.609 -20.147  -9.533  1.00  1.00      1S   C  
ATOM   4060  ND2 ASN   244      -2.351 -21.486  -9.599  1.00  1.00      1S   N  
ATOM   4061  OD1 ASN   244      -3.327 -19.651  -8.659  1.00  1.00      1S   O  
ATOM   4062  HN  ASN   244      -4.071 -18.940 -11.837  1.00  0.00      1S   H  
ATOM   4063  HA  ASN   244      -2.823 -17.479  -9.731  1.00  0.00      1S   H  
ATOM   4064  HB1 ASN   244      -0.873 -19.135 -10.315  1.00  0.00      1S   H  
ATOM   4065  HB2 ASN   244      -1.976 -19.795 -11.586  1.00  0.00      1S   H  
ATOM   4066 HD21 ASN   244      -2.749 -22.092  -8.913  1.00  0.00      1S   H  
ATOM   4067 HD22 ASN   244      -1.766 -21.851 -10.322  1.00  0.00      1S   H  
ATOM   4068  N   GLU   245      -0.861 -16.329 -10.811  1.00  1.00      1S   N  
ATOM   4069  CA  GLU   245       0.022 -15.326 -11.347  1.00  1.00      1S   C  
ATOM   4070  C   GLU   245       0.971 -15.914 -12.342  1.00  1.00      1S   C  
ATOM   4071  O   GLU   245       1.242 -15.299 -13.364  1.00  1.00      1S   O  
ATOM   4072  CB  GLU   245       0.848 -14.650 -10.238  1.00  1.00      1S   C  
ATOM   4073  CG  GLU   245      -0.028 -13.776  -9.322  1.00  1.00      1S   C  
ATOM   4074  CD  GLU   245       0.809 -13.058  -8.264  1.00  1.00      1S   C  
ATOM   4075  OE1 GLU   245       0.206 -12.273  -7.483  1.00  1.00      1S   O  
ATOM   4076  OE2 GLU   245       2.050 -13.269  -8.220  1.00  1.00      1S   O1-
ATOM   4077  HN  GLU   245      -0.754 -16.490  -9.833  1.00  0.00      1S   H  
ATOM   4078  HA  GLU   245      -0.577 -14.581 -11.855  1.00  0.00      1S   H  
ATOM   4079  HB1 GLU   245       1.625 -14.000 -10.695  1.00  0.00      1S   H  
ATOM   4080  HB2 GLU   245       1.363 -15.429  -9.632  1.00  0.00      1S   H  
ATOM   4081  HG1 GLU   245      -0.794 -14.399  -8.814  1.00  0.00      1S   H  
ATOM   4082  HG2 GLU   245      -0.548 -13.011  -9.939  1.00  0.00      1S   H  
ATOM   4083  N   HSD   246       1.465 -17.145 -12.095  1.00  1.00      1S   N  
ATOM   4084  CA  HSD   246       2.361 -17.841 -12.993  1.00  1.00      1S   C  
ATOM   4085  C   HSD   246       1.732 -18.072 -14.344  1.00  1.00      1S   C  
ATOM   4086  O   HSD   246       2.394 -17.959 -15.373  1.00  1.00      1S   O  
ATOM   4087  CB  HSD   246       2.780 -19.206 -12.412  1.00  1.00      1S   C  
ATOM   4088  CG  HSD   246       3.668 -19.046 -11.214  1.00  1.00      1S   C  
ATOM   4089  CD2 HSD   246       3.405 -19.194  -9.887  1.00  1.00      1S   C  
ATOM   4090  ND1 HSD   246       4.989 -18.663 -11.295  1.00  1.00      1S   N  
ATOM   4091  CE1 HSD   246       5.459 -18.605 -10.025  1.00  1.00      1S   C  
ATOM   4092  NE2 HSD   246       4.535 -18.918  -9.137  1.00  1.00      1S   N  
ATOM   4093  HN  HSD   246       1.222 -17.633 -11.262  1.00  0.00      1S   H  
ATOM   4094  HA  HSD   246       3.237 -17.223 -13.135  1.00  0.00      1S   H  
ATOM   4095  HB1 HSD   246       3.338 -19.799 -13.170  1.00  0.00      1S   H  
ATOM   4096  HB2 HSD   246       1.876 -19.782 -12.119  1.00  0.00      1S   H  
ATOM   4097  HD1 HSD   246       5.493 -18.467 -12.138  1.00  0.00      1S   H  
ATOM   4098  HD2 HSD   246       2.485 -19.472  -9.390  1.00  0.00      1S   H  
ATOM   4099  HE1 HSD   246       6.487 -18.333  -9.789  1.00  0.00      1S   H  
ATOM   4100  N   LEU   247       0.415 -18.362 -14.358  1.00  1.00      1S   N  
ATOM   4101  CA  LEU   247      -0.334 -18.594 -15.563  1.00  1.00      1S   C  
ATOM   4102  C   LEU   247      -0.622 -17.314 -16.312  1.00  1.00      1S   C  
ATOM   4103  O   LEU   247      -0.554 -17.274 -17.537  1.00  1.00      1S   O  
ATOM   4104  CB  LEU   247      -1.665 -19.289 -15.235  1.00  1.00      1S   C  
ATOM   4105  CG  LEU   247      -2.520 -19.645 -16.467  1.00  1.00      1S   C  
ATOM   4106  CD1 LEU   247      -1.755 -20.497 -17.498  1.00  1.00      1S   C  
ATOM   4107  CD2 LEU   247      -3.798 -20.355 -16.010  1.00  1.00      1S   C  
ATOM   4108  HN  LEU   247      -0.104 -18.429 -13.510  1.00  0.00      1S   H  
ATOM   4109  HA  LEU   247       0.263 -19.234 -16.197  1.00  0.00      1S   H  
ATOM   4110  HB1 LEU   247      -2.265 -18.650 -14.551  1.00  0.00      1S   H  
ATOM   4111  HB2 LEU   247      -1.436 -20.232 -14.689  1.00  0.00      1S   H  
ATOM   4112  HG  LEU   247      -2.829 -18.702 -16.976  1.00  0.00      1S   H  
ATOM   4113 HD11 LEU   247      -1.349 -21.411 -17.016  1.00  0.00      1S   H  
ATOM   4114 HD12 LEU   247      -0.914 -19.925 -17.943  1.00  0.00      1S   H  
ATOM   4115 HD13 LEU   247      -2.434 -20.799 -18.323  1.00  0.00      1S   H  
ATOM   4116 HD21 LEU   247      -4.450 -19.654 -15.446  1.00  0.00      1S   H  
ATOM   4117 HD22 LEU   247      -3.555 -21.221 -15.361  1.00  0.00      1S   H  
ATOM   4118 HD23 LEU   247      -4.346 -20.729 -16.896  1.00  0.00      1S   H  
ATOM   4119  N   HSD   248      -0.940 -16.214 -15.597  1.00  1.00      1S   N  
ATOM   4120  CA  HSD   248      -1.186 -14.934 -16.224  1.00  1.00      1S   C  
ATOM   4121  C   HSD   248       0.096 -14.346 -16.796  1.00  1.00      1S   C  
ATOM   4122  O   HSD   248       0.096 -13.664 -17.817  1.00  1.00      1S   O  
ATOM   4123  CB  HSD   248      -1.844 -13.936 -15.247  1.00  1.00      1S   C  
ATOM   4124  CG  HSD   248      -2.214 -12.607 -15.860  1.00  1.00      1S   C  
ATOM   4125  CD2 HSD   248      -3.433 -12.091 -16.171  1.00  1.00      1S   C  
ATOM   4126  ND1 HSD   248      -1.301 -11.632 -16.204  1.00  1.00      1S   N  
ATOM   4127  CE1 HSD   248      -2.005 -10.585 -16.692  1.00  1.00      1S   C  
ATOM   4128  NE2 HSD   248      -3.304 -10.809 -16.675  1.00  1.00      1S   N  
ATOM   4129  HN  HSD   248      -1.034 -16.247 -14.604  1.00  0.00      1S   H  
ATOM   4130  HA  HSD   248      -1.882 -15.102 -17.031  1.00  0.00      1S   H  
ATOM   4131  HB1 HSD   248      -1.173 -13.763 -14.378  1.00  0.00      1S   H  
ATOM   4132  HB2 HSD   248      -2.779 -14.398 -14.861  1.00  0.00      1S   H  
ATOM   4133  HD1 HSD   248      -0.305 -11.729 -16.165  1.00  0.00      1S   H  
ATOM   4134  HD2 HSD   248      -4.412 -12.543 -16.099  1.00  0.00      1S   H  
ATOM   4135  HE1 HSD   248      -1.527  -9.687 -17.082  1.00  0.00      1S   H  
ATOM   4136  N   MET   249       1.257 -14.608 -16.168  1.00  1.00      1S   N  
ATOM   4137  CA  MET   249       2.536 -14.185 -16.693  1.00  1.00      1S   C  
ATOM   4138  C   MET   249       2.914 -14.997 -17.910  1.00  1.00      1S   C  
ATOM   4139  O   MET   249       3.519 -14.467 -18.839  1.00  1.00      1S   O  
ATOM   4140  CB  MET   249       3.653 -14.304 -15.645  1.00  1.00      1S   C  
ATOM   4141  CG  MET   249       3.461 -13.337 -14.465  1.00  1.00      1S   C  
ATOM   4142  SD  MET   249       4.715 -13.576 -13.170  1.00  1.00      1S   S  
ATOM   4143  CE  MET   249       3.957 -12.462 -11.957  1.00  1.00      1S   C  
ATOM   4144  HN  MET   249       1.280 -15.106 -15.302  1.00  0.00      1S   H  
ATOM   4145  HA  MET   249       2.457 -13.149 -16.996  1.00  0.00      1S   H  
ATOM   4146  HB1 MET   249       4.635 -14.079 -16.117  1.00  0.00      1S   H  
ATOM   4147  HB2 MET   249       3.684 -15.349 -15.261  1.00  0.00      1S   H  
ATOM   4148  HG1 MET   249       2.452 -13.468 -14.031  1.00  0.00      1S   H  
ATOM   4149  HG2 MET   249       3.481 -12.295 -14.845  1.00  0.00      1S   H  
ATOM   4150  HE1 MET   249       2.895 -12.735 -11.782  1.00  0.00      1S   H  
ATOM   4151  HE2 MET   249       3.986 -11.408 -12.303  1.00  0.00      1S   H  
ATOM   4152  HE3 MET   249       4.489 -12.523 -10.983  1.00  0.00      1S   H  
ATOM   4153  N   PHE   250       2.506 -16.292 -17.959  1.00  1.00      1S   N  
ATOM   4154  CA  PHE   250       2.639 -17.149 -19.125  1.00  1.00      1S   C  
ATOM   4155  C   PHE   250       1.913 -16.536 -20.318  1.00  1.00      1S   C  
ATOM   4156  O   PHE   250       2.414 -16.586 -21.441  1.00  1.00      1S   O  
ATOM   4157  CB  PHE   250       2.128 -18.594 -18.830  1.00  1.00      1S   C  
ATOM   4158  CG  PHE   250       2.270 -19.526 -20.004  1.00  1.00      1S   C  
ATOM   4159  CD1 PHE   250       3.486 -20.178 -20.261  1.00  1.00      1S   C  
ATOM   4160  CD2 PHE   250       1.185 -19.733 -20.875  1.00  1.00      1S   C  
ATOM   4161  CE1 PHE   250       3.621 -21.014 -21.376  1.00  1.00      1S   C  
ATOM   4162  CE2 PHE   250       1.319 -20.562 -21.994  1.00  1.00      1S   C  
ATOM   4163  CZ  PHE   250       2.538 -21.204 -22.245  1.00  1.00      1S   C  
ATOM   4164  HN  PHE   250       2.053 -16.713 -17.175  1.00  0.00      1S   H  
ATOM   4165  HA  PHE   250       3.692 -17.199 -19.364  1.00  0.00      1S   H  
ATOM   4166  HB1 PHE   250       1.060 -18.586 -18.545  1.00  0.00      1S   H  
ATOM   4167  HB2 PHE   250       2.701 -19.023 -17.980  1.00  0.00      1S   H  
ATOM   4168  HD1 PHE   250       4.325 -20.029 -19.598  1.00  0.00      1S   H  
ATOM   4169  HD2 PHE   250       0.245 -19.234 -20.688  1.00  0.00      1S   H  
ATOM   4170  HE1 PHE   250       4.560 -21.511 -21.568  1.00  0.00      1S   H  
ATOM   4171  HE2 PHE   250       0.483 -20.706 -22.664  1.00  0.00      1S   H  
ATOM   4172  HZ  PHE   250       2.643 -21.844 -23.108  1.00  0.00      1S   H  
ATOM   4173  N   THR   251       0.733 -15.922 -20.083  1.00  1.00      1S   N  
ATOM   4174  CA  THR   251      -0.088 -15.303 -21.109  1.00  1.00      1S   C  
ATOM   4175  C   THR   251       0.359 -13.917 -21.569  1.00  1.00      1S   C  
ATOM   4176  O   THR   251       0.164 -13.608 -22.742  1.00  1.00      1S   O  
ATOM   4177  CB  THR   251      -1.545 -15.228 -20.705  1.00  1.00      1S   C  
ATOM   4178  CG2 THR   251      -2.180 -16.630 -20.657  1.00  1.00      1S   C  
ATOM   4179  OG1 THR   251      -1.719 -14.674 -19.436  1.00  1.00      1S   O  
ATOM   4180  HN  THR   251       0.334 -15.922 -19.171  1.00  0.00      1S   H  
ATOM   4181  HA  THR   251      -0.037 -15.935 -21.980  1.00  0.00      1S   H  
ATOM   4182  HB  THR   251      -2.108 -14.632 -21.464  1.00  0.00      1S   H  
ATOM   4183  HG1 THR   251      -1.094 -13.916 -19.364  1.00  0.00      1S   H  
ATOM   4184 HG21 THR   251      -1.642 -17.276 -19.933  1.00  0.00      1S   H  
ATOM   4185 HG22 THR   251      -2.161 -17.107 -21.656  1.00  0.00      1S   H  
ATOM   4186 HG23 THR   251      -3.238 -16.544 -20.325  1.00  0.00      1S   H  
ATOM   4187  N   ILE   252       0.990 -13.046 -20.718  1.00  1.00      1S   N  
ATOM   4188  CA  ILE   252       1.589 -11.792 -21.202  1.00  1.00      1S   C  
ATOM   4189  C   ILE   252       2.672 -12.157 -22.201  1.00  1.00      1S   C  
ATOM   4190  O   ILE   252       2.818 -11.547 -23.259  1.00  1.00      1S   O  
ATOM   4191  CB  ILE   252       2.207 -10.888 -20.114  1.00  1.00      1S   C  
ATOM   4192  CG1 ILE   252       1.169 -10.442 -19.056  1.00  1.00      1S   C  
ATOM   4193  CG2 ILE   252       2.841  -9.635 -20.766  1.00  1.00      1S   C  
ATOM   4194  CD  ILE   252       1.789  -9.648 -17.895  1.00  1.00      1S   C  
ATOM   4195  HN  ILE   252       1.113 -13.245 -19.749  1.00  0.00      1S   H  
ATOM   4196  HA  ILE   252       0.822 -11.233 -21.720  1.00  0.00      1S   H  
ATOM   4197  HB  ILE   252       3.009 -11.450 -19.585  1.00  0.00      1S   H  
ATOM   4198 HG11 ILE   252       0.663 -11.336 -18.639  1.00  0.00      1S   H  
ATOM   4199 HG12 ILE   252       0.397  -9.812 -19.552  1.00  0.00      1S   H  
ATOM   4200 HG21 ILE   252       2.085  -9.069 -21.349  1.00  0.00      1S   H  
ATOM   4201 HG22 ILE   252       3.671  -9.920 -21.437  1.00  0.00      1S   H  
ATOM   4202 HG23 ILE   252       3.273  -8.953 -20.008  1.00  0.00      1S   H  
ATOM   4203  HD1 ILE   252       2.164  -8.661 -18.238  1.00  0.00      1S   H  
ATOM   4204  HD2 ILE   252       2.640 -10.210 -17.453  1.00  0.00      1S   H  
ATOM   4205  HD3 ILE   252       1.035  -9.467 -17.101  1.00  0.00      1S   H  
ATOM   4206  N   TRP   253       3.418 -13.227 -21.872  1.00  1.00      1S   N  
ATOM   4207  CA  TRP   253       4.566 -13.689 -22.591  1.00  1.00      1S   C  
ATOM   4208  C   TRP   253       4.260 -14.344 -23.937  1.00  1.00      1S   C  
ATOM   4209  O   TRP   253       4.960 -14.072 -24.911  1.00  1.00      1S   O  
ATOM   4210  CB  TRP   253       5.351 -14.638 -21.664  1.00  1.00      1S   C  
ATOM   4211  CG  TRP   253       6.627 -15.137 -22.268  1.00  1.00      1S   C  
ATOM   4212  CD1 TRP   253       7.768 -14.442 -22.506  1.00  1.00      1S   C  
ATOM   4213  CD2 TRP   253       6.796 -16.431 -22.876  1.00  1.00      1S   C  
ATOM   4214  CE2 TRP   253       8.097 -16.452 -23.409  1.00  1.00      1S   C  
ATOM   4215  CE3 TRP   253       5.934 -17.511 -23.001  1.00  1.00      1S   C  
ATOM   4216  NE1 TRP   253       8.677 -15.233 -23.165  1.00  1.00      1S   N  
ATOM   4217  CZ2 TRP   253       8.570 -17.582 -24.067  1.00  1.00      1S   C  
ATOM   4218  CZ3 TRP   253       6.417 -18.653 -23.661  1.00  1.00      1S   C  
ATOM   4219  CH2 TRP   253       7.724 -18.691 -24.169  1.00  1.00      1S   C  
ATOM   4220  HN  TRP   253       3.222 -13.731 -21.033  1.00  0.00      1S   H  
ATOM   4221  HA  TRP   253       5.183 -12.823 -22.790  1.00  0.00      1S   H  
ATOM   4222  HB1 TRP   253       4.713 -15.495 -21.365  1.00  0.00      1S   H  
ATOM   4223  HB2 TRP   253       5.612 -14.074 -20.739  1.00  0.00      1S   H  
ATOM   4224  HD1 TRP   253       7.908 -13.406 -22.235  1.00  0.00      1S   H  
ATOM   4225  HE1 TRP   253       9.587 -14.975 -23.408  1.00  0.00      1S   H  
ATOM   4226  HE3 TRP   253       4.924 -17.496 -22.623  1.00  0.00      1S   H  
ATOM   4227  HZ2 TRP   253       9.547 -17.603 -24.522  1.00  0.00      1S   H  
ATOM   4228  HZ3 TRP   253       5.769 -19.507 -23.786  1.00  0.00      1S   H  
ATOM   4229  HH2 TRP   253       8.068 -19.574 -24.689  1.00  0.00      1S   H  
ATOM   4230  N   LEU   254       3.226 -15.220 -24.043  1.00  1.00      1S   N  
ATOM   4231  CA  LEU   254       2.875 -15.905 -25.282  1.00  1.00      1S   C  
ATOM   4232  C   LEU   254       2.293 -14.951 -26.294  1.00  1.00      1S   C  
ATOM   4233  O   LEU   254       2.475 -15.115 -27.499  1.00  1.00      1S   O  
ATOM   4234  CB  LEU   254       1.835 -17.034 -25.064  1.00  1.00      1S   C  
ATOM   4235  CG  LEU   254       1.472 -17.869 -26.324  1.00  1.00      1S   C  
ATOM   4236  CD1 LEU   254       2.692 -18.567 -26.954  1.00  1.00      1S   C  
ATOM   4237  CD2 LEU   254       0.366 -18.892 -26.012  1.00  1.00      1S   C  
ATOM   4238  HN  LEU   254       2.679 -15.468 -23.245  1.00  0.00      1S   H  
ATOM   4239  HA  LEU   254       3.785 -16.324 -25.690  1.00  0.00      1S   H  
ATOM   4240  HB1 LEU   254       0.901 -16.587 -24.658  1.00  0.00      1S   H  
ATOM   4241  HB2 LEU   254       2.232 -17.729 -24.293  1.00  0.00      1S   H  
ATOM   4242  HG  LEU   254       1.051 -17.181 -27.092  1.00  0.00      1S   H  
ATOM   4243 HD11 LEU   254       3.226 -19.175 -26.195  1.00  0.00      1S   H  
ATOM   4244 HD12 LEU   254       3.395 -17.820 -27.372  1.00  0.00      1S   H  
ATOM   4245 HD13 LEU   254       2.369 -19.233 -27.783  1.00  0.00      1S   H  
ATOM   4246 HD21 LEU   254      -0.539 -18.374 -25.628  1.00  0.00      1S   H  
ATOM   4247 HD22 LEU   254       0.718 -19.618 -25.249  1.00  0.00      1S   H  
ATOM   4248 HD23 LEU   254       0.088 -19.447 -26.933  1.00  0.00      1S   H  
ATOM   4249  N   GLY   255       1.593 -13.896 -25.815  1.00  1.00      1S   N  
ATOM   4250  CA  GLY   255       1.007 -12.874 -26.657  1.00  1.00      1S   C  
ATOM   4251  C   GLY   255       2.052 -12.107 -27.419  1.00  1.00      1S   C  
ATOM   4252  O   GLY   255       1.794 -11.598 -28.503  1.00  1.00      1S   O  
ATOM   4253  HN  GLY   255       1.452 -13.782 -24.833  1.00  0.00      1S   H  
ATOM   4254  HA1 GLY   255       0.493 -12.185 -26.005  1.00  0.00      1S   H  
ATOM   4255  HA2 GLY   255       0.354 -13.362 -27.368  1.00  0.00      1S   H  
ATOM   4256  N   TYR   256       3.284 -12.032 -26.879  1.00  1.00      1S   N  
ATOM   4257  CA  TYR   256       4.415 -11.445 -27.554  1.00  1.00      1S   C  
ATOM   4258  C   TYR   256       4.979 -12.329 -28.624  1.00  1.00      1S   C  
ATOM   4259  O   TYR   256       5.439 -11.818 -29.640  1.00  1.00      1S   O  
ATOM   4260  CB  TYR   256       5.548 -11.131 -26.572  1.00  1.00      1S   C  
ATOM   4261  CG  TYR   256       5.105 -10.096 -25.577  1.00  1.00      1S   C  
ATOM   4262  CD1 TYR   256       5.610 -10.170 -24.273  1.00  1.00      1S   C  
ATOM   4263  CD2 TYR   256       4.229  -9.038 -25.908  1.00  1.00      1S   C  
ATOM   4264  CE1 TYR   256       5.253  -9.208 -23.334  1.00  1.00      1S   C  
ATOM   4265  CE2 TYR   256       3.830  -8.112 -24.942  1.00  1.00      1S   C  
ATOM   4266  CZ  TYR   256       4.358  -8.188 -23.656  1.00  1.00      1S   C  
ATOM   4267  OH  TYR   256       3.993  -7.239 -22.688  1.00  1.00      1S   O  
ATOM   4268  HN  TYR   256       3.464 -12.384 -25.963  1.00  0.00      1S   H  
ATOM   4269  HA  TYR   256       4.090 -10.548 -28.060  1.00  0.00      1S   H  
ATOM   4270  HB1 TYR   256       6.434 -10.731 -27.109  1.00  0.00      1S   H  
ATOM   4271  HB2 TYR   256       5.848 -12.049 -26.022  1.00  0.00      1S   H  
ATOM   4272  HD1 TYR   256       6.291 -10.963 -23.997  1.00  0.00      1S   H  
ATOM   4273  HD2 TYR   256       3.836  -8.911 -26.903  1.00  0.00      1S   H  
ATOM   4274  HE1 TYR   256       5.633  -9.284 -22.343  1.00  0.00      1S   H  
ATOM   4275  HE2 TYR   256       3.144  -7.320 -25.207  1.00  0.00      1S   H  
ATOM   4276  HH  TYR   256       3.283  -6.692 -23.043  1.00  0.00      1S   H  
ATOM   4277  N   ILE   257       4.928 -13.673 -28.444  1.00  1.00      1S   N  
ATOM   4278  CA  ILE   257       5.303 -14.652 -29.454  1.00  1.00      1S   C  
ATOM   4279  C   ILE   257       4.366 -14.582 -30.634  1.00  1.00      1S   C  
ATOM   4280  O   ILE   257       4.764 -14.921 -31.743  1.00  1.00      1S   O  
ATOM   4281  CB  ILE   257       5.352 -16.084 -28.922  1.00  1.00      1S   C  
ATOM   4282  CG1 ILE   257       6.457 -16.194 -27.857  1.00  1.00      1S   C  
ATOM   4283  CG2 ILE   257       5.595 -17.116 -30.056  1.00  1.00      1S   C  
ATOM   4284  CD  ILE   257       6.435 -17.518 -27.097  1.00  1.00      1S   C  
ATOM   4285  HN  ILE   257       4.587 -14.055 -27.588  1.00  0.00      1S   H  
ATOM   4286  HA  ILE   257       6.289 -14.385 -29.811  1.00  0.00      1S   H  
ATOM   4287  HB  ILE   257       4.380 -16.322 -28.443  1.00  0.00      1S   H  
ATOM   4288 HG11 ILE   257       6.373 -15.366 -27.120  1.00  0.00      1S   H  
ATOM   4289 HG12 ILE   257       7.433 -16.093 -28.376  1.00  0.00      1S   H  
ATOM   4290 HG21 ILE   257       6.486 -16.825 -30.652  1.00  0.00      1S   H  
ATOM   4291 HG22 ILE   257       4.718 -17.180 -30.731  1.00  0.00      1S   H  
ATOM   4292 HG23 ILE   257       5.759 -18.134 -29.653  1.00  0.00      1S   H  
ATOM   4293  HD1 ILE   257       6.533 -18.389 -27.776  1.00  0.00      1S   H  
ATOM   4294  HD2 ILE   257       5.494 -17.620 -26.517  1.00  0.00      1S   H  
ATOM   4295  HD3 ILE   257       7.291 -17.542 -26.397  1.00  0.00      1S   H  
ATOM   4296  N   ASN   258       3.121 -14.066 -30.462  1.00  1.00      1S   N  
ATOM   4297  CA  ASN   258       2.222 -13.762 -31.563  1.00  1.00      1S   C  
ATOM   4298  C   ASN   258       2.877 -12.850 -32.591  1.00  1.00      1S   C  
ATOM   4299  O   ASN   258       2.587 -12.937 -33.779  1.00  1.00      1S   O  
ATOM   4300  CB  ASN   258       0.914 -13.083 -31.077  1.00  1.00      1S   C  
ATOM   4301  CG  ASN   258      -0.068 -12.897 -32.235  1.00  1.00      1S   C  
ATOM   4302  ND2 ASN   258      -0.673 -14.025 -32.689  1.00  1.00      1S   N  
ATOM   4303  OD1 ASN   258      -0.243 -11.783 -32.741  1.00  1.00      1S   O  
ATOM   4304  HN  ASN   258       2.793 -13.821 -29.552  1.00  0.00      1S   H  
ATOM   4305  HA  ASN   258       1.989 -14.705 -32.040  1.00  0.00      1S   H  
ATOM   4306  HB1 ASN   258       1.136 -12.077 -30.668  1.00  0.00      1S   H  
ATOM   4307  HB2 ASN   258       0.441 -13.684 -30.276  1.00  0.00      1S   H  
ATOM   4308 HD21 ASN   258      -1.276 -13.961 -33.482  1.00  0.00      1S   H  
ATOM   4309 HD22 ASN   258      -0.529 -14.900 -32.230  1.00  0.00      1S   H  
ATOM   4310  N   SER   259       3.799 -11.979 -32.141  1.00  1.00      1S   N  
ATOM   4311  CA  SER   259       4.609 -11.134 -32.979  1.00  1.00      1S   C  
ATOM   4312  C   SER   259       5.939 -11.817 -33.156  1.00  1.00      1S   C  
ATOM   4313  O   SER   259       6.349 -12.587 -32.292  1.00  1.00      1S   O  
ATOM   4314  CB  SER   259       4.827  -9.770 -32.312  1.00  1.00      1S   C  
ATOM   4315  OG  SER   259       3.575  -9.120 -32.125  1.00  1.00      1S   O  
ATOM   4316  HN  SER   259       4.032 -11.946 -31.171  1.00  0.00      1S   H  
ATOM   4317  HA  SER   259       4.142 -11.015 -33.948  1.00  0.00      1S   H  
ATOM   4318  HB1 SER   259       5.499  -9.133 -32.918  1.00  0.00      1S   H  
ATOM   4319  HB2 SER   259       5.290  -9.904 -31.312  1.00  0.00      1S   H  
ATOM   4320  HG1 SER   259       3.294  -8.780 -32.985  1.00  0.00      1S   H  
ATOM   4321  N   THR   260       6.604 -11.589 -34.322  1.00  1.00      1S   N  
ATOM   4322  CA  THR   260       7.640 -12.439 -34.914  1.00  1.00      1S   C  
ATOM   4323  C   THR   260       6.937 -13.441 -35.752  1.00  1.00      1S   C  
ATOM   4324  O   THR   260       7.189 -13.583 -36.942  1.00  1.00      1S   O  
ATOM   4325  CB  THR   260       8.566 -13.240 -34.016  1.00  1.00      1S   C  
ATOM   4326  CG2 THR   260       9.703 -13.847 -34.851  1.00  1.00      1S   C  
ATOM   4327  OG1 THR   260       9.119 -12.427 -33.009  1.00  1.00      1S   O  
ATOM   4328  HN  THR   260       6.292 -10.857 -34.924  1.00  0.00      1S   H  
ATOM   4329  HA  THR   260       8.229 -11.830 -35.577  1.00  0.00      1S   H  
ATOM   4330  HB  THR   260       8.026 -14.061 -33.495  1.00  0.00      1S   H  
ATOM   4331  HG1 THR   260       8.386 -12.167 -32.442  1.00  0.00      1S   H  
ATOM   4332 HG21 THR   260      10.564 -13.150 -34.937  1.00  0.00      1S   H  
ATOM   4333 HG22 THR   260       9.381 -14.132 -35.864  1.00  0.00      1S   H  
ATOM   4334 HG23 THR   260      10.021 -14.794 -34.381  1.00  0.00      1S   H  
ATOM   4335  N   LEU   261       6.021 -14.176 -35.105  1.00  1.00      1S   N  
ATOM   4336  CA  LEU   261       5.270 -15.248 -35.668  1.00  1.00      1S   C  
ATOM   4337  C   LEU   261       4.426 -14.748 -36.800  1.00  1.00      1S   C  
ATOM   4338  O   LEU   261       4.327 -15.426 -37.819  1.00  1.00      1S   O  
ATOM   4339  CB  LEU   261       4.413 -15.874 -34.560  1.00  1.00      1S   C  
ATOM   4340  CG  LEU   261       3.510 -17.061 -34.933  1.00  1.00      1S   C  
ATOM   4341  CD1 LEU   261       2.937 -17.703 -33.661  1.00  1.00      1S   C  
ATOM   4342  CD2 LEU   261       2.338 -16.678 -35.842  1.00  1.00      1S   C  
ATOM   4343  HN  LEU   261       5.840 -14.003 -34.138  1.00  0.00      1S   H  
ATOM   4344  HA  LEU   261       5.967 -15.980 -36.047  1.00  0.00      1S   H  
ATOM   4345  HB1 LEU   261       3.783 -15.085 -34.098  1.00  0.00      1S   H  
ATOM   4346  HB2 LEU   261       5.120 -16.231 -33.775  1.00  0.00      1S   H  
ATOM   4347  HG  LEU   261       4.129 -17.827 -35.455  1.00  0.00      1S   H  
ATOM   4348 HD11 LEU   261       2.305 -16.968 -33.118  1.00  0.00      1S   H  
ATOM   4349 HD12 LEU   261       3.753 -18.041 -32.989  1.00  0.00      1S   H  
ATOM   4350 HD13 LEU   261       2.308 -18.579 -33.930  1.00  0.00      1S   H  
ATOM   4351 HD21 LEU   261       2.628 -16.725 -36.907  1.00  0.00      1S   H  
ATOM   4352 HD22 LEU   261       1.970 -15.654 -35.610  1.00  0.00      1S   H  
ATOM   4353 HD23 LEU   261       1.528 -17.409 -35.703  1.00  0.00      1S   H  
ATOM   4354  N   ASN   262       3.809 -13.545 -36.665  1.00  1.00      1S   N  
ATOM   4355  CA  ASN   262       2.989 -12.971 -37.711  1.00  1.00      1S   C  
ATOM   4356  C   ASN   262       3.815 -12.767 -38.967  1.00  1.00      1S   C  
ATOM   4357  O   ASN   262       3.455 -13.448 -39.929  1.00  1.00      1S   O  
ATOM   4358  CB  ASN   262       2.229 -11.691 -37.309  1.00  1.00      1S   C  
ATOM   4359  CG  ASN   262       1.146 -11.961 -36.264  1.00  1.00      1S   C  
ATOM   4360  ND2 ASN   262       0.839 -10.884 -35.481  1.00  1.00      1S   N  
ATOM   4361  OD1 ASN   262       0.593 -13.060 -36.153  1.00  1.00      1S   O  
ATOM   4362  HN  ASN   262       3.881 -13.017 -35.822  1.00  0.00      1S   H  
ATOM   4363  HA  ASN   262       2.252 -13.723 -37.964  1.00  0.00      1S   H  
ATOM   4364  HB1 ASN   262       1.736 -11.245 -38.196  1.00  0.00      1S   H  
ATOM   4365  HB2 ASN   262       2.936 -10.957 -36.883  1.00  0.00      1S   H  
ATOM   4366 HD21 ASN   262       0.177 -10.984 -34.740  1.00  0.00      1S   H  
ATOM   4367 HD22 ASN   262       1.340 -10.024 -35.605  1.00  0.00      1S   H  
ATOM   4368  N   PRO   263       4.946 -12.013 -39.043  1.00  1.00      1S   N  
ATOM   4369  CA  PRO   263       5.968 -12.195 -40.049  1.00  1.00      1S   C  
ATOM   4370  C   PRO   263       6.245 -13.599 -40.458  1.00  1.00      1S   C  
ATOM   4371  O   PRO   263       6.188 -13.839 -41.636  1.00  1.00      1S   O  
ATOM   4372  CB  PRO   263       7.196 -11.470 -39.490  1.00  1.00      1S   C  
ATOM   4373  CG  PRO   263       6.659 -10.637 -38.323  1.00  1.00      1S   C  
ATOM   4374  CD  PRO   263       5.152 -10.652 -38.532  1.00  1.00      1S   C  
ATOM   4375  HA  PRO   263       5.628 -11.698 -40.942  1.00  0.00      1S   H  
ATOM   4376  HB1 PRO   263       7.628 -10.795 -40.251  1.00  0.00      1S   H  
ATOM   4377  HB2 PRO   263       7.976 -12.168 -39.130  1.00  0.00      1S   H  
ATOM   4378  HG1 PRO   263       6.872 -11.153 -37.364  1.00  0.00      1S   H  
ATOM   4379  HG2 PRO   263       7.099  -9.624 -38.306  1.00  0.00      1S   H  
ATOM   4380  HD1 PRO   263       4.601 -10.398 -37.614  1.00  0.00      1S   H  
ATOM   4381  HD2 PRO   263       4.899  -9.933 -39.347  1.00  0.00      1S   H  
ATOM   4382  N   LEU   264       6.472 -14.583 -39.589  1.00  1.00      1S   N  
ATOM   4383  CA  LEU   264       6.763 -15.920 -40.065  1.00  1.00      1S   C  
ATOM   4384  C   LEU   264       5.723 -16.598 -40.922  1.00  1.00      1S   C  
ATOM   4385  O   LEU   264       6.100 -17.157 -41.948  1.00  1.00      1S   O  
ATOM   4386  CB  LEU   264       7.161 -16.866 -38.931  1.00  1.00      1S   C  
ATOM   4387  CG  LEU   264       8.528 -16.475 -38.354  1.00  1.00      1S   C  
ATOM   4388  CD1 LEU   264       8.799 -17.161 -37.012  1.00  1.00      1S   C  
ATOM   4389  CD2 LEU   264       9.672 -16.721 -39.363  1.00  1.00      1S   C  
ATOM   4390  HN  LEU   264       6.490 -14.426 -38.603  1.00  0.00      1S   H  
ATOM   4391  HA  LEU   264       7.609 -15.810 -40.724  1.00  0.00      1S   H  
ATOM   4392  HB1 LEU   264       7.224 -17.916 -39.289  1.00  0.00      1S   H  
ATOM   4393  HB2 LEU   264       6.391 -16.818 -38.131  1.00  0.00      1S   H  
ATOM   4394  HG  LEU   264       8.472 -15.390 -38.129  1.00  0.00      1S   H  
ATOM   4395 HD11 LEU   264       8.836 -18.261 -37.147  1.00  0.00      1S   H  
ATOM   4396 HD12 LEU   264       7.996 -16.910 -36.288  1.00  0.00      1S   H  
ATOM   4397 HD13 LEU   264       9.769 -16.810 -36.598  1.00  0.00      1S   H  
ATOM   4398 HD21 LEU   264       9.553 -16.098 -40.274  1.00  0.00      1S   H  
ATOM   4399 HD22 LEU   264       9.697 -17.786 -39.670  1.00  0.00      1S   H  
ATOM   4400 HD23 LEU   264      10.649 -16.456 -38.908  1.00  0.00      1S   H  
ATOM   4401  N   ILE   265       4.402 -16.541 -40.607  1.00  1.00      1S   N  
ATOM   4402  CA  ILE   265       3.395 -17.094 -41.514  1.00  1.00      1S   C  
ATOM   4403  C   ILE   265       3.454 -16.320 -42.834  1.00  1.00      1S   C  
ATOM   4404  O   ILE   265       3.249 -16.893 -43.900  1.00  1.00      1S   O  
ATOM   4405  CB  ILE   265       1.961 -17.102 -40.970  1.00  1.00      1S   C  
ATOM   4406  CG1 ILE   265       1.854 -17.823 -39.607  1.00  1.00      1S   C  
ATOM   4407  CG2 ILE   265       1.004 -17.805 -41.970  1.00  1.00      1S   C  
ATOM   4408  CD  ILE   265       0.507 -17.551 -38.941  1.00  1.00      1S   C  
ATOM   4409  HN  ILE   265       4.074 -16.091 -39.777  1.00  0.00      1S   H  
ATOM   4410  HA  ILE   265       3.675 -18.121 -41.707  1.00  0.00      1S   H  
ATOM   4411  HB  ILE   265       1.628 -16.050 -40.823  1.00  0.00      1S   H  
ATOM   4412 HG11 ILE   265       2.664 -17.501 -38.921  1.00  0.00      1S   H  
ATOM   4413 HG12 ILE   265       1.966 -18.919 -39.767  1.00  0.00      1S   H  
ATOM   4414 HG21 ILE   265       1.306 -18.865 -42.105  1.00  0.00      1S   H  
ATOM   4415 HG22 ILE   265       0.995 -17.306 -42.958  1.00  0.00      1S   H  
ATOM   4416 HG23 ILE   265      -0.038 -17.793 -41.592  1.00  0.00      1S   H  
ATOM   4417  HD1 ILE   265      -0.190 -17.047 -39.639  1.00  0.00      1S   H  
ATOM   4418  HD2 ILE   265       0.634 -16.884 -38.064  1.00  0.00      1S   H  
ATOM   4419  HD3 ILE   265       0.036 -18.503 -38.617  1.00  0.00      1S   H  
ATOM   4420  N   TYR   266       3.812 -15.006 -42.770  1.00  1.00      1S   N  
ATOM   4421  CA  TYR   266       3.979 -14.090 -43.891  1.00  1.00      1S   C  
ATOM   4422  C   TYR   266       5.146 -14.417 -44.842  1.00  1.00      1S   C  
ATOM   4423  O   TYR   266       4.760 -14.774 -45.952  1.00  1.00      1S   O  
ATOM   4424  CB  TYR   266       3.980 -12.585 -43.494  1.00  1.00      1S   C  
ATOM   4425  CG  TYR   266       2.750 -12.140 -42.744  1.00  1.00      1S   C  
ATOM   4426  CD1 TYR   266       2.837 -11.252 -41.654  1.00  1.00      1S   C  
ATOM   4427  CD2 TYR   266       1.474 -12.469 -43.210  1.00  1.00      1S   C  
ATOM   4428  CE1 TYR   266       1.693 -10.860 -40.943  1.00  1.00      1S   C  
ATOM   4429  CE2 TYR   266       0.345 -11.913 -42.621  1.00  1.00      1S   C  
ATOM   4430  CZ  TYR   266       0.433 -11.243 -41.413  1.00  1.00      1S   C  
ATOM   4431  OH  TYR   266      -0.756 -10.966 -40.717  1.00  1.00      1S   O  
ATOM   4432  HN  TYR   266       3.998 -14.600 -41.877  1.00  0.00      1S   H  
ATOM   4433  HA  TYR   266       3.098 -14.249 -44.489  1.00  0.00      1S   H  
ATOM   4434  HB1 TYR   266       4.033 -11.959 -44.409  1.00  0.00      1S   H  
ATOM   4435  HB2 TYR   266       4.853 -12.349 -42.862  1.00  0.00      1S   H  
ATOM   4436  HD1 TYR   266       3.796 -10.888 -41.332  1.00  0.00      1S   H  
ATOM   4437  HD2 TYR   266       1.344 -13.104 -44.056  1.00  0.00      1S   H  
ATOM   4438  HE1 TYR   266       1.787 -10.246 -40.062  1.00  0.00      1S   H  
ATOM   4439  HE2 TYR   266      -0.600 -11.980 -43.121  1.00  0.00      1S   H  
ATOM   4440  HH  TYR   266      -0.530 -10.491 -39.916  1.00  0.00      1S   H  
ATOM   4441  N   PRO   267       6.502 -14.412 -44.637  1.00  1.00      1S   N  
ATOM   4442  CA  PRO   267       7.441 -15.141 -45.466  1.00  1.00      1S   C  
ATOM   4443  C   PRO   267       7.077 -16.498 -45.958  1.00  1.00      1S   C  
ATOM   4444  O   PRO   267       7.327 -16.758 -47.130  1.00  1.00      1S   O  
ATOM   4445  CB  PRO   267       8.734 -15.176 -44.617  1.00  1.00      1S   C  
ATOM   4446  CG  PRO   267       8.505 -14.120 -43.524  1.00  1.00      1S   C  
ATOM   4447  CD  PRO   267       7.331 -13.319 -44.095  1.00  1.00      1S   C  
ATOM   4448  HA  PRO   267       7.570 -14.553 -46.353  1.00  0.00      1S   H  
ATOM   4449  HB1 PRO   267       9.614 -14.915 -45.239  1.00  0.00      1S   H  
ATOM   4450  HB2 PRO   267       8.901 -16.165 -44.139  1.00  0.00      1S   H  
ATOM   4451  HG1 PRO   267       8.175 -14.663 -42.610  1.00  0.00      1S   H  
ATOM   4452  HG2 PRO   267       9.404 -13.526 -43.281  1.00  0.00      1S   H  
ATOM   4453  HD1 PRO   267       6.822 -12.642 -43.391  1.00  0.00      1S   H  
ATOM   4454  HD2 PRO   267       7.710 -12.705 -44.940  1.00  0.00      1S   H  
ATOM   4455  N   LEU   268       6.493 -17.370 -45.120  1.00  1.00      1S   N  
ATOM   4456  CA  LEU   268       6.270 -18.738 -45.510  1.00  1.00      1S   C  
ATOM   4457  C   LEU   268       5.171 -18.864 -46.536  1.00  1.00      1S   C  
ATOM   4458  O   LEU   268       5.349 -19.536 -47.549  1.00  1.00      1S   O  
ATOM   4459  CB  LEU   268       5.960 -19.624 -44.287  1.00  1.00      1S   C  
ATOM   4460  CG  LEU   268       7.170 -19.791 -43.335  1.00  1.00      1S   C  
ATOM   4461  CD1 LEU   268       6.751 -20.522 -42.047  1.00  1.00      1S   C  
ATOM   4462  CD2 LEU   268       8.362 -20.496 -44.011  1.00  1.00      1S   C  
ATOM   4463  HN  LEU   268       6.263 -17.129 -44.177  1.00  0.00      1S   H  
ATOM   4464  HA  LEU   268       7.172 -19.096 -45.984  1.00  0.00      1S   H  
ATOM   4465  HB1 LEU   268       5.646 -20.636 -44.623  1.00  0.00      1S   H  
ATOM   4466  HB2 LEU   268       5.116 -19.173 -43.719  1.00  0.00      1S   H  
ATOM   4467  HG  LEU   268       7.525 -18.779 -43.035  1.00  0.00      1S   H  
ATOM   4468 HD11 LEU   268       6.387 -21.543 -42.287  1.00  0.00      1S   H  
ATOM   4469 HD12 LEU   268       5.937 -19.964 -41.536  1.00  0.00      1S   H  
ATOM   4470 HD13 LEU   268       7.613 -20.603 -41.352  1.00  0.00      1S   H  
ATOM   4471 HD21 LEU   268       8.794 -19.860 -44.811  1.00  0.00      1S   H  
ATOM   4472 HD22 LEU   268       8.034 -21.459 -44.456  1.00  0.00      1S   H  
ATOM   4473 HD23 LEU   268       9.159 -20.700 -43.266  1.00  0.00      1S   H  
ATOM   4474  N   CYS   269       4.015 -18.208 -46.309  1.00  1.00      1S   N  
ATOM   4475  CA  CYS   269       2.856 -18.361 -47.160  1.00  1.00      1S   C  
ATOM   4476  C   CYS   269       2.767 -17.258 -48.184  1.00  1.00      1S   C  
ATOM   4477  O   CYS   269       1.835 -17.234 -48.986  1.00  1.00      1S   O  
ATOM   4478  CB  CYS   269       1.552 -18.453 -46.345  1.00  1.00      1S   C  
ATOM   4479  SG  CYS   269       1.537 -19.926 -45.273  1.00  1.00      1S   S  
ATOM   4480  HN  CYS   269       3.892 -17.629 -45.502  1.00  0.00      1S   H  
ATOM   4481  HA  CYS   269       2.947 -19.283 -47.718  1.00  0.00      1S   H  
ATOM   4482  HB1 CYS   269       0.685 -18.506 -47.038  1.00  0.00      1S   H  
ATOM   4483  HB2 CYS   269       1.444 -17.537 -45.727  1.00  0.00      1S   H  
ATOM   4484  HG1 CYS   269       2.575 -19.541 -44.544  1.00  0.00      1S   H  
ATOM   4485  N   ASN   270       3.777 -16.360 -48.231  1.00  1.00      1S   N  
ATOM   4486  CA  ASN   270       4.095 -15.638 -49.438  1.00  1.00      1S   C  
ATOM   4487  C   ASN   270       5.170 -16.401 -50.172  1.00  1.00      1S   C  
ATOM   4488  O   ASN   270       4.881 -17.186 -51.068  1.00  1.00      1S   O  
ATOM   4489  CB  ASN   270       4.571 -14.185 -49.207  1.00  1.00      1S   C  
ATOM   4490  CG  ASN   270       3.376 -13.297 -48.845  1.00  1.00      1S   C  
ATOM   4491  ND2 ASN   270       3.557 -12.424 -47.813  1.00  1.00      1S   N  
ATOM   4492  OD1 ASN   270       2.325 -13.363 -49.492  1.00  1.00      1S   O  
ATOM   4493  HN  ASN   270       4.430 -16.271 -47.481  1.00  0.00      1S   H  
ATOM   4494  HA  ASN   270       3.234 -15.618 -50.091  1.00  0.00      1S   H  
ATOM   4495  HB1 ASN   270       5.014 -13.768 -50.138  1.00  0.00      1S   H  
ATOM   4496  HB2 ASN   270       5.329 -14.161 -48.400  1.00  0.00      1S   H  
ATOM   4497 HD21 ASN   270       2.847 -11.753 -47.607  1.00  0.00      1S   H  
ATOM   4498 HD22 ASN   270       4.420 -12.421 -47.308  1.00  0.00      1S   H  
ATOM   4499  N   GLU   271       6.455 -16.147 -49.855  1.00  1.00      1S   N  
ATOM   4500  CA  GLU   271       7.566 -16.496 -50.715  1.00  1.00      1S   C  
ATOM   4501  C   GLU   271       7.522 -15.788 -52.069  1.00  1.00      1S   C  
ATOM   4502  O   GLU   271       8.013 -16.248 -53.094  1.00  1.00      1S   O  
ATOM   4503  CB  GLU   271       7.902 -18.007 -50.760  1.00  1.00      1S   C  
ATOM   4504  CG  GLU   271       9.206 -18.368 -51.508  1.00  1.00      1S   C  
ATOM   4505  CD  GLU   271       9.525 -19.854 -51.422  1.00  1.00      1S   C  
ATOM   4506  OE1 GLU   271       8.745 -20.612 -50.791  1.00  1.00      1S   O  
ATOM   4507  OE2 GLU   271      10.569 -20.247 -52.008  1.00  1.00      1S   O1-
ATOM   4508  HN  GLU   271       6.687 -15.672 -49.009  1.00  0.00      1S   H  
ATOM   4509  HA  GLU   271       8.413 -16.061 -50.221  1.00  0.00      1S   H  
ATOM   4510  HB1 GLU   271       7.053 -18.563 -51.209  1.00  0.00      1S   H  
ATOM   4511  HB2 GLU   271       8.005 -18.347 -49.703  1.00  0.00      1S   H  
ATOM   4512  HG1 GLU   271      10.060 -17.785 -51.116  1.00  0.00      1S   H  
ATOM   4513  HG2 GLU   271       9.121 -18.139 -52.589  1.00  0.00      1S   H  
ATOM   4514  N   ASN   272       7.015 -14.537 -52.074  1.00  1.00      1S   N  
ATOM   4515  CA  ASN   272       7.777 -13.469 -52.686  1.00  1.00      1S   C  
ATOM   4516  C   ASN   272       8.720 -13.013 -51.600  1.00  1.00      1S   C  
ATOM   4517  O   ASN   272       9.879 -12.700 -51.855  1.00  1.00      1S   O  
ATOM   4518  CB  ASN   272       6.925 -12.258 -53.138  1.00  1.00      1S   C  
ATOM   4519  CG  ASN   272       6.135 -12.628 -54.397  1.00  1.00      1S   C  
ATOM   4520  ND2 ASN   272       4.915 -12.030 -54.540  1.00  1.00      1S   N  
ATOM   4521  OD1 ASN   272       6.598 -13.407 -55.237  1.00  1.00      1S   O  
ATOM   4522  HN  ASN   272       6.319 -14.250 -51.423  1.00  0.00      1S   H  
ATOM   4523  HA  ASN   272       8.371 -13.845 -53.509  1.00  0.00      1S   H  
ATOM   4524  HB1 ASN   272       7.588 -11.402 -53.395  1.00  0.00      1S   H  
ATOM   4525  HB2 ASN   272       6.238 -11.944 -52.325  1.00  0.00      1S   H  
ATOM   4526 HD21 ASN   272       4.376 -12.215 -55.359  1.00  0.00      1S   H  
ATOM   4527 HD22 ASN   272       4.588 -11.388 -53.848  1.00  0.00      1S   H  
ATOM   4528  N   PHE   273       8.207 -13.030 -50.347  1.00  1.00      1S   N  
ATOM   4529  CA  PHE   273       8.830 -12.538 -49.150  1.00  1.00      1S   C  
ATOM   4530  C   PHE   273       9.967 -13.378 -48.676  1.00  1.00      1S   C  
ATOM   4531  O   PHE   273      10.947 -12.813 -48.216  1.00  1.00      1S   O  
ATOM   4532  CB  PHE   273       7.847 -12.503 -47.963  1.00  1.00      1S   C  
ATOM   4533  CG  PHE   273       7.016 -11.261 -47.973  1.00  1.00      1S   C  
ATOM   4534  CD1 PHE   273       6.164 -10.951 -49.046  1.00  1.00      1S   C  
ATOM   4535  CD2 PHE   273       7.084 -10.380 -46.880  1.00  1.00      1S   C  
ATOM   4536  CE1 PHE   273       5.402  -9.780 -49.032  1.00  1.00      1S   C  
ATOM   4537  CE2 PHE   273       6.321  -9.209 -46.863  1.00  1.00      1S   C  
ATOM   4538  CZ  PHE   273       5.481  -8.908 -47.940  1.00  1.00      1S   C  
ATOM   4539  HN  PHE   273       7.276 -13.351 -50.206  1.00  0.00      1S   H  
ATOM   4540  HA  PHE   273       9.220 -11.550 -49.354  1.00  0.00      1S   H  
ATOM   4541  HB1 PHE   273       8.387 -12.525 -46.991  1.00  0.00      1S   H  
ATOM   4542  HB2 PHE   273       7.172 -13.381 -48.005  1.00  0.00      1S   H  
ATOM   4543  HD1 PHE   273       6.074 -11.615 -49.890  1.00  0.00      1S   H  
ATOM   4544  HD2 PHE   273       7.735 -10.604 -46.047  1.00  0.00      1S   H  
ATOM   4545  HE1 PHE   273       4.749  -9.555 -49.862  1.00  0.00      1S   H  
ATOM   4546  HE2 PHE   273       6.381  -8.536 -46.021  1.00  0.00      1S   H  
ATOM   4547  HZ  PHE   273       4.892  -8.003 -47.928  1.00  0.00      1S   H  
ATOM   4548  N   LYS   274       9.885 -14.729 -48.730  1.00  1.00      1S   N  
ATOM   4549  CA  LYS   274      10.915 -15.592 -48.179  1.00  1.00      1S   C  
ATOM   4550  C   LYS   274      12.209 -15.401 -48.930  1.00  1.00      1S   C  
ATOM   4551  O   LYS   274      13.290 -15.438 -48.356  1.00  1.00      1S   O  
ATOM   4552  CB  LYS   274      10.551 -17.092 -48.218  1.00  1.00      1S   C  
ATOM   4553  CG  LYS   274      11.499 -17.987 -47.409  1.00  1.00      1S   C  
ATOM   4554  CD  LYS   274      11.108 -19.470 -47.456  1.00  1.00      1S   C  
ATOM   4555  CE  LYS   274      12.095 -20.340 -46.671  1.00  1.00      1S   C  
ATOM   4556  NZ  LYS   274      11.707 -21.766 -46.724  1.00  1.00      1S   N1+
ATOM   4557  HN  LYS   274       9.089 -15.190 -49.112  1.00  0.00      1S   H  
ATOM   4558  HA  LYS   274      11.063 -15.300 -47.148  1.00  0.00      1S   H  
ATOM   4559  HB1 LYS   274      10.547 -17.449 -49.263  1.00  0.00      1S   H  
ATOM   4560  HB2 LYS   274       9.527 -17.229 -47.815  1.00  0.00      1S   H  
ATOM   4561  HG1 LYS   274      11.505 -17.644 -46.351  1.00  0.00      1S   H  
ATOM   4562  HG2 LYS   274      12.531 -17.886 -47.810  1.00  0.00      1S   H  
ATOM   4563  HD1 LYS   274      11.083 -19.800 -48.519  1.00  0.00      1S   H  
ATOM   4564  HD2 LYS   274      10.083 -19.586 -47.037  1.00  0.00      1S   H  
ATOM   4565  HE1 LYS   274      12.123 -20.032 -45.604  1.00  0.00      1S   H  
ATOM   4566  HE2 LYS   274      13.113 -20.249 -47.103  1.00  0.00      1S   H  
ATOM   4567  HZ1 LYS   274      11.566 -22.051 -47.715  1.00  0.00      1S   H  
ATOM   4568  HZ2 LYS   274      10.822 -21.905 -46.197  1.00  0.00      1S   H  
ATOM   4569  HZ3 LYS   274      12.458 -22.347 -46.298  1.00  0.00      1S   H  
ATOM   4570  N   LYS   275      12.102 -15.141 -50.246  1.00  1.00      1S   N  
ATOM   4571  CA  LYS   275      13.208 -14.843 -51.115  1.00  1.00      1S   C  
ATOM   4572  C   LYS   275      13.681 -13.423 -50.996  1.00  1.00      1S   C  
ATOM   4573  O   LYS   275      14.883 -13.179 -51.078  1.00  1.00      1S   O  
ATOM   4574  CB  LYS   275      12.803 -15.097 -52.566  1.00  1.00      1S   C  
ATOM   4575  CG  LYS   275      12.662 -16.598 -52.819  1.00  1.00      1S   C  
ATOM   4576  CD  LYS   275      12.222 -16.895 -54.251  1.00  1.00      1S   C  
ATOM   4577  CE  LYS   275      12.133 -18.397 -54.516  1.00  1.00      1S   C  
ATOM   4578  NZ  LYS   275      11.695 -18.651 -55.903  1.00  1.00      1S   N1+
ATOM   4579  HN  LYS   275      11.208 -15.143 -50.685  1.00  0.00      1S   H  
ATOM   4580  HA  LYS   275      14.037 -15.488 -50.856  1.00  0.00      1S   H  
ATOM   4581  HB1 LYS   275      13.570 -14.695 -53.265  1.00  0.00      1S   H  
ATOM   4582  HB2 LYS   275      11.835 -14.590 -52.777  1.00  0.00      1S   H  
ATOM   4583  HG1 LYS   275      11.923 -17.037 -52.114  1.00  0.00      1S   H  
ATOM   4584  HG2 LYS   275      13.645 -17.085 -52.626  1.00  0.00      1S   H  
ATOM   4585  HD1 LYS   275      12.953 -16.430 -54.950  1.00  0.00      1S   H  
ATOM   4586  HD2 LYS   275      11.228 -16.422 -54.418  1.00  0.00      1S   H  
ATOM   4587  HE1 LYS   275      11.392 -18.862 -53.836  1.00  0.00      1S   H  
ATOM   4588  HE2 LYS   275      13.123 -18.881 -54.370  1.00  0.00      1S   H  
ATOM   4589  HZ1 LYS   275      12.379 -18.230 -56.564  1.00  0.00      1S   H  
ATOM   4590  HZ2 LYS   275      10.759 -18.221 -56.049  1.00  0.00      1S   H  
ATOM   4591  HZ3 LYS   275      11.636 -19.676 -56.065  1.00  0.00      1S   H  
ATOM   4592  N   THR   276      12.767 -12.443 -50.766  1.00  1.00      1S   N  
ATOM   4593  CA  THR   276      13.148 -11.075 -50.455  1.00  1.00      1S   C  
ATOM   4594  C   THR   276      13.963 -11.081 -49.182  1.00  1.00      1S   C  
ATOM   4595  O   THR   276      15.013 -10.460 -49.123  1.00  1.00      1S   O  
ATOM   4596  CB  THR   276      11.978 -10.107 -50.330  1.00  1.00      1S   C  
ATOM   4597  CG2 THR   276      12.489  -8.688 -50.025  1.00  1.00      1S   C  
ATOM   4598  OG1 THR   276      11.248 -10.052 -51.548  1.00  1.00      1S   O  
ATOM   4599  HN  THR   276      11.786 -12.630 -50.758  1.00  0.00      1S   H  
ATOM   4600  HA  THR   276      13.789 -10.725 -51.251  1.00  0.00      1S   H  
ATOM   4601  HB  THR   276      11.282 -10.431 -49.525  1.00  0.00      1S   H  
ATOM   4602  HG1 THR   276      11.443  -9.184 -51.925  1.00  0.00      1S   H  
ATOM   4603 HG21 THR   276      13.297  -8.401 -50.728  1.00  0.00      1S   H  
ATOM   4604 HG22 THR   276      12.896  -8.640 -48.998  1.00  0.00      1S   H  
ATOM   4605 HG23 THR   276      11.669  -7.944 -50.110  1.00  0.00      1S   H  
ATOM   4606  N   PHE   277      13.530 -11.869 -48.176  1.00  1.00      1S   N  
ATOM   4607  CA  PHE   277      14.160 -12.096 -46.897  1.00  1.00      1S   C  
ATOM   4608  C   PHE   277      15.560 -12.663 -47.031  1.00  1.00      1S   C  
ATOM   4609  O   PHE   277      16.484 -12.155 -46.400  1.00  1.00      1S   O  
ATOM   4610  CB  PHE   277      13.265 -13.039 -46.050  1.00  1.00      1S   C  
ATOM   4611  CG  PHE   277      13.756 -13.215 -44.651  1.00  1.00      1S   C  
ATOM   4612  CD1 PHE   277      13.418 -12.278 -43.667  1.00  1.00      1S   C  
ATOM   4613  CD2 PHE   277      14.561 -14.316 -44.313  1.00  1.00      1S   C  
ATOM   4614  CE1 PHE   277      13.905 -12.427 -42.366  1.00  1.00      1S   C  
ATOM   4615  CE2 PHE   277      15.005 -14.486 -42.998  1.00  1.00      1S   C  
ATOM   4616  CZ  PHE   277      14.692 -13.531 -42.025  1.00  1.00      1S   C  
ATOM   4617  HN  PHE   277      12.671 -12.368 -48.289  1.00  0.00      1S   H  
ATOM   4618  HA  PHE   277      14.234 -11.135 -46.407  1.00  0.00      1S   H  
ATOM   4619  HB1 PHE   277      13.194 -14.040 -46.511  1.00  0.00      1S   H  
ATOM   4620  HB2 PHE   277      12.238 -12.619 -45.995  1.00  0.00      1S   H  
ATOM   4621  HD1 PHE   277      12.791 -11.434 -43.915  1.00  0.00      1S   H  
ATOM   4622  HD2 PHE   277      14.839 -15.034 -45.071  1.00  0.00      1S   H  
ATOM   4623  HE1 PHE   277      13.668 -11.692 -41.616  1.00  0.00      1S   H  
ATOM   4624  HE2 PHE   277      15.616 -15.338 -42.741  1.00  0.00      1S   H  
ATOM   4625  HZ  PHE   277      15.056 -13.643 -41.015  1.00  0.00      1S   H  
ATOM   4626  N   LYS   278      15.761 -13.715 -47.864  1.00  1.00      1S   N  
ATOM   4627  CA  LYS   278      17.065 -14.313 -48.097  1.00  1.00      1S   C  
ATOM   4628  C   LYS   278      18.018 -13.327 -48.727  1.00  1.00      1S   C  
ATOM   4629  O   LYS   278      19.183 -13.261 -48.347  1.00  1.00      1S   O  
ATOM   4630  CB  LYS   278      17.003 -15.566 -49.000  1.00  1.00      1S   C  
ATOM   4631  CG  LYS   278      16.375 -16.776 -48.293  1.00  1.00      1S   C  
ATOM   4632  CD  LYS   278      16.263 -18.004 -49.206  1.00  1.00      1S   C  
ATOM   4633  CE  LYS   278      15.616 -19.198 -48.498  1.00  1.00      1S   C  
ATOM   4634  NZ  LYS   278      15.519 -20.362 -49.407  1.00  1.00      1S   N1+
ATOM   4635  HN  LYS   278      14.999 -14.138 -48.350  1.00  0.00      1S   H  
ATOM   4636  HA  LYS   278      17.475 -14.597 -47.137  1.00  0.00      1S   H  
ATOM   4637  HB1 LYS   278      18.033 -15.864 -49.305  1.00  0.00      1S   H  
ATOM   4638  HB2 LYS   278      16.426 -15.331 -49.921  1.00  0.00      1S   H  
ATOM   4639  HG1 LYS   278      15.365 -16.509 -47.924  1.00  0.00      1S   H  
ATOM   4640  HG2 LYS   278      16.996 -17.035 -47.407  1.00  0.00      1S   H  
ATOM   4641  HD1 LYS   278      17.284 -18.283 -49.550  1.00  0.00      1S   H  
ATOM   4642  HD2 LYS   278      15.659 -17.729 -50.100  1.00  0.00      1S   H  
ATOM   4643  HE1 LYS   278      14.590 -18.938 -48.164  1.00  0.00      1S   H  
ATOM   4644  HE2 LYS   278      16.222 -19.502 -47.618  1.00  0.00      1S   H  
ATOM   4645  HZ1 LYS   278      16.453 -20.552 -49.823  1.00  0.00      1S   H  
ATOM   4646  HZ2 LYS   278      14.839 -20.155 -50.167  1.00  0.00      1S   H  
ATOM   4647  HZ3 LYS   278      15.203 -21.198 -48.876  1.00  0.00      1S   H  
ATOM   4648  N   ARG   279      17.524 -12.502 -49.678  1.00  1.00      1S   N  
ATOM   4649  CA  ARG   279      18.300 -11.467 -50.321  1.00  1.00      1S   C  
ATOM   4650  C   ARG   279      18.701 -10.367 -49.377  1.00  1.00      1S   C  
ATOM   4651  O   ARG   279      19.824  -9.879 -49.457  1.00  1.00      1S   O  
ATOM   4652  CB  ARG   279      17.545 -10.829 -51.498  1.00  1.00      1S   C  
ATOM   4653  CG  ARG   279      17.497 -11.769 -52.709  1.00  1.00      1S   C  
ATOM   4654  CD  ARG   279      16.849 -11.121 -53.931  1.00  1.00      1S   C  
ATOM   4655  NE  ARG   279      15.385 -10.982 -53.656  1.00  1.00      1S   N  
ATOM   4656  CZ  ARG   279      14.574 -10.230 -54.452  1.00  1.00      1S   C  
ATOM   4657  NH1 ARG   279      13.252 -10.141 -54.154  1.00  1.00      1S   N1+
ATOM   4658  NH2 ARG   279      15.068  -9.553 -55.528  1.00  1.00      1S   N  
ATOM   4659  HN  ARG   279      16.574 -12.577 -49.976  1.00  0.00      1S   H  
ATOM   4660  HA  ARG   279      19.209 -11.917 -50.695  1.00  0.00      1S   H  
ATOM   4661  HB1 ARG   279      18.060  -9.895 -51.824  1.00  0.00      1S   H  
ATOM   4662  HB2 ARG   279      16.516 -10.556 -51.181  1.00  0.00      1S   H  
ATOM   4663  HG1 ARG   279      16.970 -12.711 -52.446  1.00  0.00      1S   H  
ATOM   4664  HG2 ARG   279      18.545 -12.036 -52.974  1.00  0.00      1S   H  
ATOM   4665  HD1 ARG   279      16.977 -11.759 -54.831  1.00  0.00      1S   H  
ATOM   4666  HD2 ARG   279      17.293 -10.116 -54.106  1.00  0.00      1S   H  
ATOM   4667  HE  ARG   279      15.002 -11.415 -52.848  1.00  0.00      1S   H  
ATOM   4668 HH11 ARG   279      12.718  -9.413 -54.585  1.00  0.00      1S   H  
ATOM   4669 HH12 ARG   279      12.918 -10.526 -53.299  1.00  0.00      1S   H  
ATOM   4670 HH21 ARG   279      16.045  -9.606 -55.725  1.00  0.00      1S   H  
ATOM   4671 HH22 ARG   279      14.480  -8.944 -56.044  1.00  0.00      1S   H  
ATOM   4672  N   ILE   280      17.812  -9.964 -48.441  1.00  1.00      1S   N  
ATOM   4673  CA  ILE   280      18.099  -8.946 -47.449  1.00  1.00      1S   C  
ATOM   4674  C   ILE   280      19.179  -9.413 -46.533  1.00  1.00      1S   C  
ATOM   4675  O   ILE   280      20.072  -8.646 -46.201  1.00  1.00      1S   O  
ATOM   4676  CB  ILE   280      16.901  -8.589 -46.601  1.00  1.00      1S   C  
ATOM   4677  CG1 ILE   280      15.863  -7.917 -47.489  1.00  1.00      1S   C  
ATOM   4678  CG2 ILE   280      17.271  -7.619 -45.457  1.00  1.00      1S   C  
ATOM   4679  CD  ILE   280      14.522  -7.863 -46.786  1.00  1.00      1S   C  
ATOM   4680  HN  ILE   280      16.891 -10.353 -48.406  1.00  0.00      1S   H  
ATOM   4681  HA  ILE   280      18.446  -8.061 -47.964  1.00  0.00      1S   H  
ATOM   4682  HB  ILE   280      16.459  -9.517 -46.167  1.00  0.00      1S   H  
ATOM   4683 HG11 ILE   280      15.746  -8.446 -48.451  1.00  0.00      1S   H  
ATOM   4684 HG12 ILE   280      16.215  -6.901 -47.757  1.00  0.00      1S   H  
ATOM   4685 HG21 ILE   280      17.709  -6.685 -45.864  1.00  0.00      1S   H  
ATOM   4686 HG22 ILE   280      18.006  -8.072 -44.764  1.00  0.00      1S   H  
ATOM   4687 HG23 ILE   280      16.370  -7.357 -44.864  1.00  0.00      1S   H  
ATOM   4688  HD1 ILE   280      14.524  -7.143 -45.942  1.00  0.00      1S   H  
ATOM   4689  HD2 ILE   280      14.213  -8.860 -46.409  1.00  0.00      1S   H  
ATOM   4690  HD3 ILE   280      13.789  -7.539 -47.535  1.00  0.00      1S   H  
ATOM   4691  N   LEU   281      19.134 -10.690 -46.112  1.00  1.00      1S   N  
ATOM   4692  CA  LEU   281      20.133 -11.250 -45.241  1.00  1.00      1S   C  
ATOM   4693  C   LEU   281      21.479 -11.320 -45.901  1.00  1.00      1S   C  
ATOM   4694  O   LEU   281      22.489 -11.004 -45.277  1.00  1.00      1S   O  
ATOM   4695  CB  LEU   281      19.742 -12.665 -44.795  1.00  1.00      1S   C  
ATOM   4696  CG  LEU   281      18.615 -12.675 -43.750  1.00  1.00      1S   C  
ATOM   4697  CD1 LEU   281      18.174 -14.119 -43.490  1.00  1.00      1S   C  
ATOM   4698  CD2 LEU   281      19.052 -11.995 -42.441  1.00  1.00      1S   C  
ATOM   4699  HN  LEU   281      18.389 -11.300 -46.379  1.00  0.00      1S   H  
ATOM   4700  HA  LEU   281      20.234 -10.596 -44.388  1.00  0.00      1S   H  
ATOM   4701  HB1 LEU   281      20.618 -13.181 -44.339  1.00  0.00      1S   H  
ATOM   4702  HB2 LEU   281      19.425 -13.256 -45.683  1.00  0.00      1S   H  
ATOM   4703  HG  LEU   281      17.736 -12.115 -44.147  1.00  0.00      1S   H  
ATOM   4704 HD11 LEU   281      19.057 -14.776 -43.348  1.00  0.00      1S   H  
ATOM   4705 HD12 LEU   281      17.579 -14.498 -44.349  1.00  0.00      1S   H  
ATOM   4706 HD13 LEU   281      17.557 -14.162 -42.569  1.00  0.00      1S   H  
ATOM   4707 HD21 LEU   281      19.158 -10.898 -42.579  1.00  0.00      1S   H  
ATOM   4708 HD22 LEU   281      20.021 -12.410 -42.093  1.00  0.00      1S   H  
ATOM   4709 HD23 LEU   281      18.294 -12.175 -41.652  1.00  0.00      1S   H  
ATOM   4710  N   HSD   282      21.513 -11.708 -47.194  1.00  1.00      1S   N  
ATOM   4711  CA  HSD   282      22.729 -11.812 -47.964  1.00  1.00      1S   C  
ATOM   4712  C   HSD   282      23.371 -10.459 -48.198  1.00  1.00      1S   C  
ATOM   4713  O   HSD   282      24.593 -10.363 -48.184  1.00  1.00      1S   O  
ATOM   4714  CB  HSD   282      22.486 -12.483 -49.337  1.00  1.00      1S   C  
ATOM   4715  CG  HSD   282      21.971 -13.899 -49.250  1.00  1.00      1S   C  
ATOM   4716  CD2 HSD   282      21.811 -14.738 -48.187  1.00  1.00      1S   C  
ATOM   4717  ND1 HSD   282      21.560 -14.617 -50.354  1.00  1.00      1S   N  
ATOM   4718  CE1 HSD   282      21.171 -15.837 -49.909  1.00  1.00      1S   C  
ATOM   4719  NE2 HSD   282      21.303 -15.958 -48.603  1.00  1.00      1S   N  
ATOM   4720  HN  HSD   282      20.676 -11.974 -47.670  1.00  0.00      1S   H  
ATOM   4721  HA  HSD   282      23.424 -12.418 -47.400  1.00  0.00      1S   H  
ATOM   4722  HB1 HSD   282      23.437 -12.510 -49.912  1.00  0.00      1S   H  
ATOM   4723  HB2 HSD   282      21.748 -11.882 -49.912  1.00  0.00      1S   H  
ATOM   4724  HD1 HSD   282      21.562 -14.289 -51.300  1.00  0.00      1S   H  
ATOM   4725  HD2 HSD   282      22.013 -14.579 -47.136  1.00  0.00      1S   H  
ATOM   4726  HE1 HSD   282      20.799 -16.617 -50.572  1.00  0.00      1S   H  
ATOM   4727  N   ILE   283      22.563  -9.390 -48.413  1.00  1.00      1S   N  
ATOM   4728  CA  ILE   283      23.028  -8.040 -48.702  1.00  1.00      1S   C  
ATOM   4729  C   ILE   283      23.262  -7.247 -47.424  1.00  1.00      1S   C  
ATOM   4730  O   ILE   283      24.006  -6.266 -47.414  1.00  1.00      1S   O  
ATOM   4731  CB  ILE   283      22.076  -7.331 -49.667  1.00  1.00      1S   C  
ATOM   4732  CG1 ILE   283      22.139  -8.041 -51.044  1.00  1.00      1S   C  
ATOM   4733  CG2 ILE   283      22.408  -5.827 -49.811  1.00  1.00      1S   C  
ATOM   4734  CD  ILE   283      21.069  -7.560 -52.028  1.00  1.00      1S   C  
ATOM   4735  HN  ILE   283      21.572  -9.508 -48.445  1.00  0.00      1S   H  
ATOM   4736  HA  ILE   283      23.990  -8.115 -49.191  1.00  0.00      1S   H  
ATOM   4737  HB  ILE   283      21.037  -7.421 -49.277  1.00  0.00      1S   H  
ATOM   4738 HG11 ILE   283      22.009  -9.136 -50.907  1.00  0.00      1S   H  
ATOM   4739 HG12 ILE   283      23.147  -7.878 -51.487  1.00  0.00      1S   H  
ATOM   4740 HG21 ILE   283      23.485  -5.694 -50.049  1.00  0.00      1S   H  
ATOM   4741 HG22 ILE   283      22.180  -5.282 -48.871  1.00  0.00      1S   H  
ATOM   4742 HG23 ILE   283      21.810  -5.355 -50.615  1.00  0.00      1S   H  
ATOM   4743  HD1 ILE   283      21.242  -6.502 -52.319  1.00  0.00      1S   H  
ATOM   4744  HD2 ILE   283      20.061  -7.642 -51.567  1.00  0.00      1S   H  
ATOM   4745  HD3 ILE   283      21.088  -8.179 -52.950  1.00  0.00      1S   H  
ATOM   4746  N   ARG   284      22.686  -7.681 -46.281  1.00  1.00      1S   N  
ATOM   4747  CA  ARG   284      23.038  -7.186 -44.966  1.00  1.00      1S   C  
ATOM   4748  C   ARG   284      24.399  -7.707 -44.592  1.00  1.00      1S   C  
ATOM   4749  O   ARG   284      25.234  -6.982 -44.053  1.00  1.00      1S   O  
ATOM   4750  CB  ARG   284      22.030  -7.647 -43.899  1.00  1.00      1S   C  
ATOM   4751  CG  ARG   284      22.369  -7.173 -42.477  1.00  1.00      1S   C  
ATOM   4752  CD  ARG   284      21.289  -7.535 -41.456  1.00  1.00      1S   C  
ATOM   4753  NE  ARG   284      20.022  -6.836 -41.850  1.00  1.00      1S   N  
ATOM   4754  CZ  ARG   284      19.757  -5.533 -41.542  1.00  1.00      1S   C  
ATOM   4755  NH1 ARG   284      18.588  -4.977 -41.961  1.00  1.00      1S   N1+
ATOM   4756  NH2 ARG   284      20.638  -4.779 -40.827  1.00  1.00      1S   N  
ATOM   4757  HN  ARG   284      22.008  -8.414 -46.294  1.00  0.00      1S   H  
ATOM   4758  HA  ARG   284      23.073  -6.105 -44.995  1.00  0.00      1S   H  
ATOM   4759  HB1 ARG   284      21.952  -8.756 -43.903  1.00  0.00      1S   H  
ATOM   4760  HB2 ARG   284      21.035  -7.244 -44.192  1.00  0.00      1S   H  
ATOM   4761  HG1 ARG   284      22.523  -6.071 -42.492  1.00  0.00      1S   H  
ATOM   4762  HG2 ARG   284      23.324  -7.640 -42.147  1.00  0.00      1S   H  
ATOM   4763  HD1 ARG   284      21.581  -7.239 -40.427  1.00  0.00      1S   H  
ATOM   4764  HD2 ARG   284      21.095  -8.630 -41.476  1.00  0.00      1S   H  
ATOM   4765  HE  ARG   284      19.360  -7.332 -42.400  1.00  0.00      1S   H  
ATOM   4766 HH11 ARG   284      17.942  -5.519 -42.489  1.00  0.00      1S   H  
ATOM   4767 HH12 ARG   284      18.384  -4.025 -41.733  1.00  0.00      1S   H  
ATOM   4768 HH21 ARG   284      21.505  -5.188 -40.546  1.00  0.00      1S   H  
ATOM   4769 HH22 ARG   284      20.430  -3.833 -40.620  1.00  0.00      1S   H  
ATOM   4770  N   SER   285      24.650  -8.988 -44.936  1.00  1.00      1S   N  
ATOM   4771  CA  SER   285      25.979  -9.544 -44.987  1.00  1.00      1S   C  
ATOM   4772  C   SER   285      26.743  -8.910 -46.176  1.00  1.00      1S   C  
ATOM   4773  CB  SER   285      25.946 -11.085 -45.141  1.00  1.00      1S   C  
ATOM   4774  OG  SER   285      25.222 -11.684 -44.071  1.00  1.00      1S   O  
ATOM   4775  OT1 SER   285      27.978  -9.086 -46.246  1.00  1.00      1S   O  
ATOM   4776  OT2 SER   285      26.127  -8.215 -47.022  1.00  0.00      1S   O  
ATOM   4777  HN  SER   285      23.930  -9.570 -45.305  1.00  0.00      1S   H  
ATOM   4778  HA  SER   285      26.491  -9.285 -44.071  1.00  0.00      1S   H  
ATOM   4779  HB1 SER   285      26.980 -11.490 -45.145  1.00  0.00      1S   H  
ATOM   4780  HB2 SER   285      25.453 -11.368 -46.093  1.00  0.00      1S   H  
ATOM   4781  HG1 SER   285      24.295 -11.475 -44.230  1.00  0.00      1S   H  
TER   
ATOM   4782  N   LIG     1       0.650   2.867 -41.154  1.00  0.00      LIG  N  
ATOM   4783  C   LIG     1       1.691   2.082 -41.805  1.00  0.00      LIG  C  
ATOM   4784  O   LIG     1      -1.490   6.676 -34.837  1.00  0.00      LIG  O  
ATOM   4785  C1  LIG     1       0.447   4.076 -41.947  1.00  0.00      LIG  C  
ATOM   4786  C2  LIG     1       1.116   3.208 -39.807  1.00  0.00      LIG  C  
ATOM   4787  C3  LIG     1       0.046   3.940 -39.006  1.00  0.00      LIG  C  
ATOM   4788  C4  LIG     1       0.406   3.980 -37.554  1.00  0.00      LIG  C  
ATOM   4789  C5  LIG     1       0.411   5.070 -36.759  1.00  0.00      LIG  C  
ATOM   4790  C6  LIG     1       0.355   6.411 -37.352  1.00  0.00      LIG  C  
ATOM   4791  C7  LIG     1       1.403   6.923 -38.134  1.00  0.00      LIG  C  
ATOM   4792  C8  LIG     1       1.333   8.225 -38.635  1.00  0.00      LIG  C  
ATOM   4793  C9  LIG     1       0.226   9.026 -38.348  1.00  0.00      LIG  C  
ATOM   4794  C10 LIG     1      -0.812   8.526 -37.561  1.00  0.00      LIG  C  
ATOM   4795  C11 LIG     1      -0.753   7.217 -37.069  1.00  0.00      LIG  C  
ATOM   4796  C12 LIG     1      -1.849   6.654 -36.221  1.00  0.00      LIG  C  
ATOM   4797  C13 LIG     1      -0.584   5.677 -34.444  1.00  0.00      LIG  C  
ATOM   4798  C14 LIG     1      -0.555   5.500 -33.056  1.00  0.00      LIG  C  
ATOM   4799  C15 LIG     1       0.308   4.577 -32.473  1.00  0.00      LIG  C  
ATOM   4800  C16 LIG     1       1.163   3.827 -33.272  1.00  0.00      LIG  C  
ATOM   4801  C17 LIG     1       1.150   3.992 -34.656  1.00  0.00      LIG  C  
ATOM   4802  C18 LIG     1       0.279   4.908 -35.288  1.00  0.00      LIG  C  
ATOM   4803  H   LIG     1       0.480   3.002 -37.092  1.00  0.00      LIG  H  
ATOM   4804  H1  LIG     1       2.619   2.653 -41.887  1.00  0.00      LIG  H  
ATOM   4805  H2  LIG     1       1.369   1.784 -42.806  1.00  0.00      LIG  H  
ATOM   4806  H3  LIG     1       1.891   1.171 -41.234  1.00  0.00      LIG  H  
ATOM   4807  H4  LIG     1       0.204   3.808 -42.979  1.00  0.00      LIG  H  
ATOM   4808  H5  LIG     1       1.348   4.696 -41.953  1.00  0.00      LIG  H  
ATOM   4809  H6  LIG     1      -0.390   4.667 -41.568  1.00  0.00      LIG  H  
ATOM   4810  H7  LIG     1       2.025   3.815 -39.862  1.00  0.00      LIG  H  
ATOM   4811  H8  LIG     1       1.381   2.278 -39.293  1.00  0.00      LIG  H  
ATOM   4812  H9  LIG     1      -0.905   3.409 -39.103  1.00  0.00      LIG  H  
ATOM   4813  H10 LIG     1      -0.115   4.943 -39.410  1.00  0.00      LIG  H  
ATOM   4814  H11 LIG     1       2.275   6.315 -38.351  1.00  0.00      LIG  H  
ATOM   4815  H12 LIG     1       2.143   8.617 -39.240  1.00  0.00      LIG  H  
ATOM   4816  H13 LIG     1       0.174  10.038 -38.736  1.00  0.00      LIG  H  
ATOM   4817  H14 LIG     1      -1.670   9.152 -37.339  1.00  0.00      LIG  H  
ATOM   4818  H15 LIG     1      -2.135   5.647 -36.538  1.00  0.00      LIG  H  
ATOM   4819  H16 LIG     1      -2.745   7.271 -36.337  1.00  0.00      LIG  H  
ATOM   4820  H17 LIG     1      -1.206   6.090 -32.418  1.00  0.00      LIG  H  
ATOM   4821  H18 LIG     1       0.322   4.450 -31.396  1.00  0.00      LIG  H  
ATOM   4822  H19 LIG     1       1.841   3.112 -32.819  1.00  0.00      LIG  H  
ATOM   4823  H20 LIG     1       1.837   3.393 -35.244  1.00  0.00      LIG  H  
END
