# Supplementary material for: Locating ligand binding sites in G-protein coupled receptors using combined information from docking and sequence conservation
Source: PeerJ. 2021 Sep 24;9:e12219. doi: 10.7717/peerj.12219 (PMC8475542; doi:10.7717/peerj.12219)
Supplement: Supplemental Information 1 [file peerj-09-12219-s001.zip › Homology models/model_M1.pdb]

ATOM      1  N   ASN     1      -3.678 -20.714  52.197  1.00  1.00      1S   N  
ATOM      2  CA  ASN     1      -2.717 -19.645  52.597  1.00  1.00      1S   C  
ATOM      3  C   ASN     1      -1.586 -20.183  53.423  1.00  1.00      1S   C  
ATOM      4  O   ASN     1      -1.616 -21.327  53.872  1.00  1.00      1S   O  
ATOM      5  CB  ASN     1      -3.433 -18.543  53.431  1.00  1.00      1S   C  
ATOM      6  CG  ASN     1      -4.327 -17.686  52.529  1.00  1.00      1S   C  
ATOM      7  ND2 ASN     1      -5.561 -17.368  53.012  1.00  1.00      1S   N  
ATOM      8  OD1 ASN     1      -3.914 -17.313  51.426  1.00  1.00      1S   O  
ATOM      9  HA  ASN     1      -2.290 -19.241  51.690  1.00  0.00      1S   H  
ATOM     10  HB1 ASN     1      -2.695 -17.848  53.883  1.00  0.00      1S   H  
ATOM     11  HB2 ASN     1      -4.021 -19.001  54.254  1.00  0.00      1S   H  
ATOM     12 HD21 ASN     1      -6.168 -16.799  52.459  1.00  0.00      1S   H  
ATOM     13 HD22 ASN     1      -5.843 -17.679  53.918  1.00  0.00      1S   H  
ATOM     14  HT1 ASN     1      -3.175 -21.465  51.681  1.00  0.00      1S   H  
ATOM     15  HT2 ASN     1      -4.413 -20.304  51.585  1.00  0.00      1S   H  
ATOM     16  HT3 ASN     1      -4.119 -21.120  53.046  1.00  0.00      1S   H  
ATOM     17  N   THR     2      -0.560 -19.321  53.633  1.00  1.00      1S   N  
ATOM     18  CA  THR     2       0.479 -19.489  54.625  1.00  1.00      1S   C  
ATOM     19  C   THR     2       0.220 -18.556  55.780  1.00  1.00      1S   C  
ATOM     20  O   THR     2       0.820 -18.721  56.836  1.00  1.00      1S   O  
ATOM     21  CB  THR     2       1.885 -19.239  54.119  1.00  1.00      1S   C  
ATOM     22  CG2 THR     2       2.114 -20.181  52.932  1.00  1.00      1S   C  
ATOM     23  OG1 THR     2       2.089 -17.897  53.685  1.00  1.00      1S   O  
ATOM     24  HN  THR     2      -0.502 -18.462  53.129  1.00  0.00      1S   H  
ATOM     25  HA  THR     2       0.444 -20.500  55.001  1.00  0.00      1S   H  
ATOM     26  HB  THR     2       2.622 -19.469  54.924  1.00  0.00      1S   H  
ATOM     27  HG1 THR     2       3.042 -17.779  53.642  1.00  0.00      1S   H  
ATOM     28 HG21 THR     2       1.473 -19.910  52.070  1.00  0.00      1S   H  
ATOM     29 HG22 THR     2       1.881 -21.225  53.227  1.00  0.00      1S   H  
ATOM     30 HG23 THR     2       3.164 -20.115  52.597  1.00  0.00      1S   H  
ATOM     31  N   SER     3      -0.701 -17.573  55.627  1.00  1.00      1S   N  
ATOM     32  CA  SER     3      -1.105 -16.703  56.712  1.00  1.00      1S   C  
ATOM     33  C   SER     3      -1.956 -17.448  57.711  1.00  1.00      1S   C  
ATOM     34  O   SER     3      -1.796 -17.265  58.915  1.00  1.00      1S   O  
ATOM     35  CB  SER     3      -1.876 -15.435  56.255  1.00  1.00      1S   C  
ATOM     36  OG  SER     3      -3.095 -15.740  55.582  1.00  1.00      1S   O  
ATOM     37  HN  SER     3      -1.151 -17.409  54.754  1.00  0.00      1S   H  
ATOM     38  HA  SER     3      -0.207 -16.376  57.219  1.00  0.00      1S   H  
ATOM     39  HB1 SER     3      -1.233 -14.845  55.566  1.00  0.00      1S   H  
ATOM     40  HB2 SER     3      -2.102 -14.801  57.140  1.00  0.00      1S   H  
ATOM     41  HG1 SER     3      -3.634 -14.947  55.633  1.00  0.00      1S   H  
ATOM     42  N   ALA     4      -2.875 -18.320  57.219  1.00  1.00      1S   N  
ATOM     43  CA  ALA     4      -3.727 -19.125  58.063  1.00  1.00      1S   C  
ATOM     44  C   ALA     4      -2.982 -20.165  58.838  1.00  1.00      1S   C  
ATOM     45  O   ALA     4      -3.023 -20.053  60.062  1.00  1.00      1S   O  
ATOM     46  CB  ALA     4      -4.863 -19.876  57.345  1.00  1.00      1S   C  
ATOM     47  HN  ALA     4      -2.990 -18.442  56.239  1.00  0.00      1S   H  
ATOM     48  HA  ALA     4      -4.178 -18.452  58.780  1.00  0.00      1S   H  
ATOM     49  HB1 ALA     4      -4.474 -20.594  56.596  1.00  0.00      1S   H  
ATOM     50  HB2 ALA     4      -5.539 -19.162  56.834  1.00  0.00      1S   H  
ATOM     51  HB3 ALA     4      -5.468 -20.446  58.088  1.00  0.00      1S   H  
ATOM     52  N   PRO     5      -2.310 -21.180  58.273  1.00  1.00      1S   N  
ATOM     53  CA  PRO     5      -1.978 -22.373  59.009  1.00  1.00      1S   C  
ATOM     54  C   PRO     5      -1.048 -22.163  60.189  1.00  1.00      1S   C  
ATOM     55  O   PRO     5      -1.190 -23.033  61.048  1.00  1.00      1S   O  
ATOM     56  CB  PRO     5      -1.332 -23.271  57.949  1.00  1.00      1S   C  
ATOM     57  CG  PRO     5      -0.638 -22.292  57.018  1.00  1.00      1S   C  
ATOM     58  CD  PRO     5      -1.715 -21.219  56.937  1.00  1.00      1S   C  
ATOM     59  HA  PRO     5      -2.898 -22.787  59.399  1.00  0.00      1S   H  
ATOM     60  HB1 PRO     5      -2.126 -23.810  57.386  1.00  0.00      1S   H  
ATOM     61  HB2 PRO     5      -0.622 -23.997  58.364  1.00  0.00      1S   H  
ATOM     62  HG1 PRO     5       0.290 -21.930  57.500  1.00  0.00      1S   H  
ATOM     63  HG2 PRO     5      -0.349 -22.691  56.038  1.00  0.00      1S   H  
ATOM     64  HD1 PRO     5      -1.288 -20.242  56.682  1.00  0.00      1S   H  
ATOM     65  HD2 PRO     5      -2.495 -21.508  56.204  1.00  0.00      1S   H  
ATOM     66  N   PRO     6      -0.144 -21.180  60.389  1.00  1.00      1S   N  
ATOM     67  CA  PRO     6       0.624 -21.093  61.611  1.00  1.00      1S   C  
ATOM     68  C   PRO     6      -0.203 -20.379  62.650  1.00  1.00      1S   C  
ATOM     69  O   PRO     6      -1.426 -20.323  62.532  1.00  1.00      1S   O  
ATOM     70  CB  PRO     6       1.776 -20.196  61.155  1.00  1.00      1S   C  
ATOM     71  CG  PRO     6       1.117 -19.145  60.279  1.00  1.00      1S   C  
ATOM     72  CD  PRO     6       0.211 -20.058  59.492  1.00  1.00      1S   C  
ATOM     73  HA  PRO     6       0.943 -22.061  61.973  1.00  0.00      1S   H  
ATOM     74  HB1 PRO     6       2.482 -20.790  60.533  1.00  0.00      1S   H  
ATOM     75  HB2 PRO     6       2.343 -19.766  61.980  1.00  0.00      1S   H  
ATOM     76  HG1 PRO     6       0.502 -18.433  60.872  1.00  0.00      1S   H  
ATOM     77  HG2 PRO     6       1.814 -18.578  59.634  1.00  0.00      1S   H  
ATOM     78  HD1 PRO     6      -0.659 -19.465  59.168  1.00  0.00      1S   H  
ATOM     79  HD2 PRO     6       0.779 -20.441  58.622  1.00  0.00      1S   H  
ATOM     80  N   ALA     7       0.469 -19.755  63.637  1.00  1.00      1S   N  
ATOM     81  CA  ALA     7      -0.069 -18.599  64.307  1.00  1.00      1S   C  
ATOM     82  C   ALA     7       0.686 -17.338  63.908  1.00  1.00      1S   C  
ATOM     83  O   ALA     7       0.310 -16.263  64.368  1.00  1.00      1S   O  
ATOM     84  CB  ALA     7       0.056 -18.743  65.833  1.00  1.00      1S   C  
ATOM     85  HN  ALA     7       1.431 -19.947  63.816  1.00  0.00      1S   H  
ATOM     86  HA  ALA     7      -1.112 -18.463  64.050  1.00  0.00      1S   H  
ATOM     87  HB1 ALA     7       1.117 -18.891  66.128  1.00  0.00      1S   H  
ATOM     88  HB2 ALA     7      -0.531 -19.621  66.177  1.00  0.00      1S   H  
ATOM     89  HB3 ALA     7      -0.338 -17.840  66.349  1.00  0.00      1S   H  
ATOM     90  N   VAL     8       1.738 -17.443  63.040  1.00  1.00      1S   N  
ATOM     91  CA  VAL     8       3.136 -17.058  63.248  1.00  1.00      1S   C  
ATOM     92  C   VAL     8       3.937 -18.349  63.271  1.00  1.00      1S   C  
ATOM     93  O   VAL     8       3.549 -19.330  63.907  1.00  1.00      1S   O  
ATOM     94  CB  VAL     8       3.450 -16.178  64.452  1.00  1.00      1S   C  
ATOM     95  CG1 VAL     8       4.964 -16.133  64.757  1.00  1.00      1S   C  
ATOM     96  CG2 VAL     8       2.946 -14.752  64.146  1.00  1.00      1S   C  
ATOM     97  HN  VAL     8       1.601 -17.955  62.195  1.00  0.00      1S   H  
ATOM     98  HA  VAL     8       3.437 -16.528  62.357  1.00  0.00      1S   H  
ATOM     99  HB  VAL     8       2.919 -16.580  65.343  1.00  0.00      1S   H  
ATOM    100 HG11 VAL     8       5.529 -15.839  63.846  1.00  0.00      1S   H  
ATOM    101 HG12 VAL     8       5.338 -17.116  65.111  1.00  0.00      1S   H  
ATOM    102 HG13 VAL     8       5.165 -15.385  65.552  1.00  0.00      1S   H  
ATOM    103 HG21 VAL     8       1.967 -14.762  63.628  1.00  0.00      1S   H  
ATOM    104 HG22 VAL     8       3.668 -14.226  63.487  1.00  0.00      1S   H  
ATOM    105 HG23 VAL     8       2.838 -14.182  65.092  1.00  0.00      1S   H  
ATOM    106  N   SER     9       5.045 -18.372  62.486  1.00  1.00      1S   N  
ATOM    107  CA  SER     9       5.303 -19.429  61.536  1.00  1.00      1S   C  
ATOM    108  C   SER     9       6.706 -19.985  61.373  1.00  1.00      1S   C  
ATOM    109  O   SER     9       6.678 -21.073  60.804  1.00  1.00      1S   O  
ATOM    110  CB  SER     9       4.888 -18.956  60.111  1.00  1.00      1S   C  
ATOM    111  OG  SER     9       5.624 -17.824  59.663  1.00  1.00      1S   O  
ATOM    112  HN  SER     9       5.548 -17.535  62.294  1.00  0.00      1S   H  
ATOM    113  HA  SER     9       4.681 -20.275  61.796  1.00  0.00      1S   H  
ATOM    114  HB1 SER     9       3.832 -18.632  60.146  1.00  0.00      1S   H  
ATOM    115  HB2 SER     9       4.974 -19.776  59.367  1.00  0.00      1S   H  
ATOM    116  HG1 SER     9       6.534 -18.119  59.563  1.00  0.00      1S   H  
ATOM    117  N   PRO    10       7.922 -19.485  61.693  1.00  1.00      1S   N  
ATOM    118  CA  PRO    10       8.986 -19.635  60.709  1.00  1.00      1S   C  
ATOM    119  C   PRO    10      10.255 -20.009  61.466  1.00  1.00      1S   C  
ATOM    120  O   PRO    10      11.083 -19.137  61.703  1.00  1.00      1S   O  
ATOM    121  CB  PRO    10       9.063 -18.189  60.149  1.00  1.00      1S   C  
ATOM    122  CG  PRO    10       8.446 -17.263  61.233  1.00  1.00      1S   C  
ATOM    123  CD  PRO    10       8.163 -18.211  62.390  1.00  1.00      1S   C  
ATOM    124  HA  PRO    10       8.809 -20.394  59.959  1.00  0.00      1S   H  
ATOM    125  HB1 PRO    10       8.463 -18.109  59.220  1.00  0.00      1S   H  
ATOM    126  HB2 PRO    10      10.099 -17.887  59.909  1.00  0.00      1S   H  
ATOM    127  HG1 PRO    10       9.115 -16.429  61.517  1.00  0.00      1S   H  
ATOM    128  HG2 PRO    10       7.487 -16.839  60.875  1.00  0.00      1S   H  
ATOM    129  HD1 PRO    10       9.088 -18.314  63.002  1.00  0.00      1S   H  
ATOM    130  HD2 PRO    10       7.356 -17.909  63.077  1.00  0.00      1S   H  
ATOM    131  N   ASN    11      10.413 -21.274  61.921  1.00  1.00      1S   N  
ATOM    132  CA  ASN    11      11.325 -21.561  63.004  1.00  1.00      1S   C  
ATOM    133  C   ASN    11      11.486 -23.048  63.259  1.00  1.00      1S   C  
ATOM    134  O   ASN    11      10.566 -23.824  63.024  1.00  1.00      1S   O  
ATOM    135  CB  ASN    11      10.827 -20.890  64.325  1.00  1.00      1S   C  
ATOM    136  CG  ASN    11       9.393 -21.304  64.723  1.00  1.00      1S   C  
ATOM    137  ND2 ASN    11       9.282 -22.326  65.614  1.00  1.00      1S   N  
ATOM    138  OD1 ASN    11       8.398 -20.731  64.274  1.00  1.00      1S   O  
ATOM    139  HN  ASN    11       9.791 -22.010  61.650  1.00  0.00      1S   H  
ATOM    140  HA  ASN    11      12.297 -21.174  62.727  1.00  0.00      1S   H  
ATOM    141  HB1 ASN    11      10.812 -19.790  64.165  1.00  0.00      1S   H  
ATOM    142  HB2 ASN    11      11.533 -21.094  65.153  1.00  0.00      1S   H  
ATOM    143 HD21 ASN    11       8.375 -22.632  65.900  1.00  0.00      1S   H  
ATOM    144 HD22 ASN    11      10.105 -22.738  66.001  1.00  0.00      1S   H  
ATOM    145  N   ILE    12      12.660 -23.480  63.798  1.00  1.00      1S   N  
ATOM    146  CA  ILE    12      12.832 -24.821  64.338  1.00  1.00      1S   C  
ATOM    147  C   ILE    12      13.317 -24.670  65.725  1.00  1.00      1S   C  
ATOM    148  O   ILE    12      14.510 -24.511  65.978  1.00  1.00      1S   O  
ATOM    149  CB  ILE    12      13.762 -25.744  63.554  1.00  1.00      1S   C  
ATOM    150  CG1 ILE    12      13.178 -25.876  62.145  1.00  1.00      1S   C  
ATOM    151  CG2 ILE    12      13.887 -27.133  64.239  1.00  1.00      1S   C  
ATOM    152  CD  ILE    12      11.821 -26.541  62.163  1.00  1.00      1S   C  
ATOM    153  HN  ILE    12      13.436 -22.866  63.917  1.00  0.00      1S   H  
ATOM    154  HA  ILE    12      11.865 -25.283  64.445  1.00  0.00      1S   H  
ATOM    155  HB  ILE    12      14.775 -25.294  63.467  1.00  0.00      1S   H  
ATOM    156 HG11 ILE    12      13.852 -26.467  61.494  1.00  0.00      1S   H  
ATOM    157 HG12 ILE    12      13.089 -24.873  61.675  1.00  0.00      1S   H  
ATOM    158 HG21 ILE    12      12.888 -27.555  64.472  1.00  0.00      1S   H  
ATOM    159 HG22 ILE    12      14.470 -27.067  65.180  1.00  0.00      1S   H  
ATOM    160 HG23 ILE    12      14.409 -27.849  63.573  1.00  0.00      1S   H  
ATOM    161  HD1 ILE    12      11.119 -26.192  62.937  1.00  0.00      1S   H  
ATOM    162  HD2 ILE    12      11.955 -27.634  62.311  1.00  0.00      1S   H  
ATOM    163  HD3 ILE    12      11.339 -26.315  61.195  1.00  0.00      1S   H  
ATOM    164  N   THR    13      12.356 -24.734  66.672  1.00  1.00      1S   N  
ATOM    165  CA  THR    13      12.649 -24.612  68.078  1.00  1.00      1S   C  
ATOM    166  C   THR    13      12.958 -25.981  68.638  1.00  1.00      1S   C  
ATOM    167  O   THR    13      13.401 -26.061  69.782  1.00  1.00      1S   O  
ATOM    168  CB  THR    13      11.542 -23.948  68.899  1.00  1.00      1S   C  
ATOM    169  CG2 THR    13      11.191 -22.557  68.341  1.00  1.00      1S   C  
ATOM    170  OG1 THR    13      10.356 -24.721  68.949  1.00  1.00      1S   O  
ATOM    171  HN  THR    13      11.396 -24.863  66.430  1.00  0.00      1S   H  
ATOM    172  HA  THR    13      13.532 -23.999  68.190  1.00  0.00      1S   H  
ATOM    173  HB  THR    13      11.884 -23.824  69.950  1.00  0.00      1S   H  
ATOM    174  HG1 THR    13       9.968 -24.693  68.068  1.00  0.00      1S   H  
ATOM    175 HG21 THR    13      11.138 -22.576  67.237  1.00  0.00      1S   H  
ATOM    176 HG22 THR    13      11.962 -21.816  68.631  1.00  0.00      1S   H  
ATOM    177 HG23 THR    13      10.208 -22.214  68.733  1.00  0.00      1S   H  
ATOM    178  N   VAL    14      12.703 -27.067  67.847  1.00  1.00      1S   N  
ATOM    179  CA  VAL    14      12.842 -28.470  68.209  1.00  1.00      1S   C  
ATOM    180  C   VAL    14      11.572 -28.921  68.881  1.00  1.00      1S   C  
ATOM    181  O   VAL    14      10.990 -29.939  68.512  1.00  1.00      1S   O  
ATOM    182  CB  VAL    14      14.102 -28.851  68.999  1.00  1.00      1S   C  
ATOM    183  CG1 VAL    14      14.061 -30.316  69.483  1.00  1.00      1S   C  
ATOM    184  CG2 VAL    14      15.333 -28.593  68.105  1.00  1.00      1S   C  
ATOM    185  HN  VAL    14      12.358 -26.921  66.924  1.00  0.00      1S   H  
ATOM    186  HA  VAL    14      12.887 -29.006  67.271  1.00  0.00      1S   H  
ATOM    187  HB  VAL    14      14.192 -28.223  69.911  1.00  0.00      1S   H  
ATOM    188 HG11 VAL    14      13.873 -31.008  68.636  1.00  0.00      1S   H  
ATOM    189 HG12 VAL    14      13.270 -30.458  70.251  1.00  0.00      1S   H  
ATOM    190 HG13 VAL    14      15.034 -30.582  69.950  1.00  0.00      1S   H  
ATOM    191 HG21 VAL    14      15.365 -27.537  67.762  1.00  0.00      1S   H  
ATOM    192 HG22 VAL    14      15.308 -29.257  67.216  1.00  0.00      1S   H  
ATOM    193 HG23 VAL    14      16.263 -28.801  68.675  1.00  0.00      1S   H  
ATOM    194  N   LEU    15      11.096 -28.156  69.882  1.00  1.00      1S   N  
ATOM    195  CA  LEU    15       9.921 -28.491  70.644  1.00  1.00      1S   C  
ATOM    196  C   LEU    15       8.669 -28.135  69.894  1.00  1.00      1S   C  
ATOM    197  O   LEU    15       7.687 -28.873  69.943  1.00  1.00      1S   O  
ATOM    198  CB  LEU    15       9.962 -27.804  72.021  1.00  1.00      1S   C  
ATOM    199  CG  LEU    15      11.073 -28.394  72.924  1.00  1.00      1S   C  
ATOM    200  CD1 LEU    15      11.199 -27.607  74.238  1.00  1.00      1S   C  
ATOM    201  CD2 LEU    15      10.845 -29.894  73.204  1.00  1.00      1S   C  
ATOM    202  HN  LEU    15      11.572 -27.323  70.158  1.00  0.00      1S   H  
ATOM    203  HA  LEU    15       9.892 -29.561  70.772  1.00  0.00      1S   H  
ATOM    204  HB1 LEU    15       8.988 -27.930  72.543  1.00  0.00      1S   H  
ATOM    205  HB2 LEU    15      10.143 -26.715  71.886  1.00  0.00      1S   H  
ATOM    206  HG  LEU    15      12.048 -28.295  72.390  1.00  0.00      1S   H  
ATOM    207 HD11 LEU    15      10.248 -27.661  74.811  1.00  0.00      1S   H  
ATOM    208 HD12 LEU    15      11.433 -26.542  74.031  1.00  0.00      1S   H  
ATOM    209 HD13 LEU    15      12.013 -28.034  74.862  1.00  0.00      1S   H  
ATOM    210 HD21 LEU    15      10.972 -30.496  72.280  1.00  0.00      1S   H  
ATOM    211 HD22 LEU    15       9.818 -30.056  73.595  1.00  0.00      1S   H  
ATOM    212 HD23 LEU    15      11.575 -30.264  73.953  1.00  0.00      1S   H  
ATOM    213  N   ALA    16       8.698 -27.012  69.153  1.00  1.00      1S   N  
ATOM    214  CA  ALA    16       7.659 -26.623  68.239  1.00  1.00      1S   C  
ATOM    215  C   ALA    16       8.278 -26.345  66.872  1.00  1.00      1S   C  
ATOM    216  O   ALA    16       8.876 -25.288  66.678  1.00  1.00      1S   O  
ATOM    217  CB  ALA    16       6.939 -25.355  68.753  1.00  1.00      1S   C  
ATOM    218  HN  ALA    16       9.479 -26.392  69.198  1.00  0.00      1S   H  
ATOM    219  HA  ALA    16       6.936 -27.421  68.132  1.00  0.00      1S   H  
ATOM    220  HB1 ALA    16       7.636 -24.492  68.811  1.00  0.00      1S   H  
ATOM    221  HB2 ALA    16       6.547 -25.537  69.777  1.00  0.00      1S   H  
ATOM    222  HB3 ALA    16       6.086 -25.083  68.097  1.00  0.00      1S   H  
ATOM    223  N   PRO    17       8.152 -27.225  65.877  1.00  1.00      1S   N  
ATOM    224  CA  PRO    17       8.239 -26.845  64.482  1.00  1.00      1S   C  
ATOM    225  C   PRO    17       7.272 -25.804  64.004  1.00  1.00      1S   C  
ATOM    226  O   PRO    17       6.060 -26.013  64.027  1.00  1.00      1S   O  
ATOM    227  CB  PRO    17       8.059 -28.169  63.714  1.00  1.00      1S   C  
ATOM    228  CG  PRO    17       8.226 -29.265  64.783  1.00  1.00      1S   C  
ATOM    229  CD  PRO    17       8.839 -28.512  65.961  1.00  1.00      1S   C  
ATOM    230  HA  PRO    17       9.235 -26.451  64.324  1.00  0.00      1S   H  
ATOM    231  HB1 PRO    17       8.837 -28.253  62.929  1.00  0.00      1S   H  
ATOM    232  HB2 PRO    17       7.058 -28.266  63.244  1.00  0.00      1S   H  
ATOM    233  HG1 PRO    17       7.219 -29.624  65.093  1.00  0.00      1S   H  
ATOM    234  HG2 PRO    17       8.832 -30.119  64.427  1.00  0.00      1S   H  
ATOM    235  HD1 PRO    17       8.731 -29.020  66.938  1.00  0.00      1S   H  
ATOM    236  HD2 PRO    17       9.919 -28.332  65.739  1.00  0.00      1S   H  
ATOM    237  N   GLY    18       7.840 -24.690  63.516  1.00  1.00      1S   N  
ATOM    238  CA  GLY    18       7.134 -23.656  62.827  1.00  1.00      1S   C  
ATOM    239  C   GLY    18       7.649 -23.724  61.434  1.00  1.00      1S   C  
ATOM    240  O   GLY    18       8.570 -23.014  61.065  1.00  1.00      1S   O  
ATOM    241  HN  GLY    18       8.832 -24.571  63.542  1.00  0.00      1S   H  
ATOM    242  HA1 GLY    18       7.443 -22.718  63.255  1.00  0.00      1S   H  
ATOM    243  HA2 GLY    18       6.066 -23.822  62.842  1.00  0.00      1S   H  
ATOM    244  N   LYS    19       7.087 -24.592  60.587  1.00  1.00      1S   N  
ATOM    245  CA  LYS    19       7.563 -24.688  59.228  1.00  1.00      1S   C  
ATOM    246  C   LYS    19       6.511 -24.191  58.281  1.00  1.00      1S   C  
ATOM    247  O   LYS    19       6.617 -24.403  57.075  1.00  1.00      1S   O  
ATOM    248  CB  LYS    19       7.934 -26.140  58.907  1.00  1.00      1S   C  
ATOM    249  CG  LYS    19       9.123 -26.627  59.741  1.00  1.00      1S   C  
ATOM    250  CD  LYS    19       9.473 -28.088  59.437  1.00  1.00      1S   C  
ATOM    251  CE  LYS    19      10.681 -28.581  60.225  1.00  1.00      1S   C  
ATOM    252  NZ  LYS    19      11.069 -29.966  59.982  1.00  1.00      1S   N1+
ATOM    253  HN  LYS    19       6.372 -25.225  60.869  1.00  0.00      1S   H  
ATOM    254  HA  LYS    19       8.446 -24.086  59.060  1.00  0.00      1S   H  
ATOM    255  HB1 LYS    19       8.211 -26.237  57.832  1.00  0.00      1S   H  
ATOM    256  HB2 LYS    19       7.062 -26.800  59.109  1.00  0.00      1S   H  
ATOM    257  HG1 LYS    19       8.897 -26.528  60.825  1.00  0.00      1S   H  
ATOM    258  HG2 LYS    19      10.000 -25.977  59.517  1.00  0.00      1S   H  
ATOM    259  HD1 LYS    19       9.682 -28.171  58.359  1.00  0.00      1S   H  
ATOM    260  HD2 LYS    19       8.590 -28.722  59.667  1.00  0.00      1S   H  
ATOM    261  HE1 LYS    19      10.424 -28.517  61.305  1.00  0.00      1S   H  
ATOM    262  HE2 LYS    19      11.572 -27.958  59.985  1.00  0.00      1S   H  
ATOM    263  HZ1 LYS    19      11.724 -30.015  59.175  1.00  0.00      1S   H  
ATOM    264  HZ2 LYS    19      10.221 -30.533  59.769  1.00  0.00      1S   H  
ATOM    265  HZ3 LYS    19      11.551 -30.345  60.825  1.00  0.00      1S   H  
ATOM    266  N   GLY    20       5.466 -23.503  58.809  1.00  1.00      1S   N  
ATOM    267  CA  GLY    20       4.317 -23.068  58.043  1.00  1.00      1S   C  
ATOM    268  C   GLY    20       3.402 -24.246  57.811  1.00  1.00      1S   C  
ATOM    269  O   GLY    20       3.635 -24.914  56.822  1.00  1.00      1S   O  
ATOM    270  HN  GLY    20       5.459 -23.268  59.778  1.00  0.00      1S   H  
ATOM    271  HA1 GLY    20       4.668 -22.720  57.080  1.00  0.00      1S   H  
ATOM    272  HA2 GLY    20       3.812 -22.296  58.601  1.00  0.00      1S   H  
ATOM    273  N   PRO    21       2.385 -24.592  58.595  1.00  1.00      1S   N  
ATOM    274  CA  PRO    21       1.770 -25.924  58.580  1.00  1.00      1S   C  
ATOM    275  C   PRO    21       1.114 -26.387  57.277  1.00  1.00      1S   C  
ATOM    276  O   PRO    21       1.146 -27.584  57.001  1.00  1.00      1S   O  
ATOM    277  CB  PRO    21       0.772 -25.899  59.737  1.00  1.00      1S   C  
ATOM    278  CG  PRO    21       1.407 -24.930  60.738  1.00  1.00      1S   C  
ATOM    279  CD  PRO    21       2.162 -23.923  59.869  1.00  1.00      1S   C  
ATOM    280  HA  PRO    21       2.560 -26.620  58.811  1.00  0.00      1S   H  
ATOM    281  HB1 PRO    21       0.629 -26.907  60.180  1.00  0.00      1S   H  
ATOM    282  HB2 PRO    21      -0.220 -25.526  59.424  1.00  0.00      1S   H  
ATOM    283  HG1 PRO    21       0.664 -24.446  61.396  1.00  0.00      1S   H  
ATOM    284  HG2 PRO    21       2.135 -25.484  61.370  1.00  0.00      1S   H  
ATOM    285  HD1 PRO    21       1.560 -23.020  59.656  1.00  0.00      1S   H  
ATOM    286  HD2 PRO    21       3.114 -23.637  60.370  1.00  0.00      1S   H  
ATOM    287  N   TRP    22       0.530 -25.492  56.449  1.00  1.00      1S   N  
ATOM    288  CA  TRP    22       0.019 -25.852  55.139  1.00  1.00      1S   C  
ATOM    289  C   TRP    22       1.149 -25.834  54.139  1.00  1.00      1S   C  
ATOM    290  O   TRP    22       1.221 -26.706  53.277  1.00  1.00      1S   O  
ATOM    291  CB  TRP    22      -1.106 -24.903  54.648  1.00  1.00      1S   C  
ATOM    292  CG  TRP    22      -1.682 -25.200  53.283  1.00  1.00      1S   C  
ATOM    293  CD1 TRP    22      -2.633 -26.112  52.929  1.00  1.00      1S   C  
ATOM    294  CD2 TRP    22      -1.252 -24.560  52.067  1.00  1.00      1S   C  
ATOM    295  CE2 TRP    22      -1.995 -25.138  51.017  1.00  1.00      1S   C  
ATOM    296  CE3 TRP    22      -0.304 -23.567  51.818  1.00  1.00      1S   C  
ATOM    297  NE1 TRP    22      -2.837 -26.082  51.569  1.00  1.00      1S   N  
ATOM    298  CZ2 TRP    22      -1.806 -24.731  49.701  1.00  1.00      1S   C  
ATOM    299  CZ3 TRP    22      -0.113 -23.158  50.491  1.00  1.00      1S   C  
ATOM    300  CH2 TRP    22      -0.854 -23.732  49.447  1.00  1.00      1S   C  
ATOM    301  HN  TRP    22       0.416 -24.540  56.719  1.00  0.00      1S   H  
ATOM    302  HA  TRP    22      -0.379 -26.857  55.180  1.00  0.00      1S   H  
ATOM    303  HB1 TRP    22      -0.716 -23.870  54.592  1.00  0.00      1S   H  
ATOM    304  HB2 TRP    22      -1.934 -24.931  55.387  1.00  0.00      1S   H  
ATOM    305  HD1 TRP    22      -3.144 -26.767  53.620  1.00  0.00      1S   H  
ATOM    306  HE1 TRP    22      -3.461 -26.646  51.075  1.00  0.00      1S   H  
ATOM    307  HE3 TRP    22       0.276 -23.114  52.606  1.00  0.00      1S   H  
ATOM    308  HZ2 TRP    22      -2.367 -25.164  48.888  1.00  0.00      1S   H  
ATOM    309  HZ3 TRP    22       0.617 -22.393  50.269  1.00  0.00      1S   H  
ATOM    310  HH2 TRP    22      -0.689 -23.402  48.432  1.00  0.00      1S   H  
ATOM    311  N   GLN    23       2.068 -24.840  54.233  1.00  1.00      1S   N  
ATOM    312  CA  GLN    23       3.212 -24.739  53.352  1.00  1.00      1S   C  
ATOM    313  C   GLN    23       4.136 -25.923  53.519  1.00  1.00      1S   C  
ATOM    314  O   GLN    23       4.603 -26.465  52.531  1.00  1.00      1S   O  
ATOM    315  CB  GLN    23       4.029 -23.437  53.533  1.00  1.00      1S   C  
ATOM    316  CG  GLN    23       5.119 -23.261  52.456  1.00  1.00      1S   C  
ATOM    317  CD  GLN    23       5.858 -21.934  52.637  1.00  1.00      1S   C  
ATOM    318  NE2 GLN    23       7.205 -21.995  52.466  1.00  1.00      1S   N  
ATOM    319  OE1 GLN    23       5.281 -20.886  52.931  1.00  1.00      1S   O  
ATOM    320  HN  GLN    23       1.997 -24.131  54.930  1.00  0.00      1S   H  
ATOM    321  HA  GLN    23       2.833 -24.752  52.339  1.00  0.00      1S   H  
ATOM    322  HB1 GLN    23       4.485 -23.410  54.547  1.00  0.00      1S   H  
ATOM    323  HB2 GLN    23       3.327 -22.585  53.461  1.00  0.00      1S   H  
ATOM    324  HG1 GLN    23       4.670 -23.290  51.442  1.00  0.00      1S   H  
ATOM    325  HG2 GLN    23       5.845 -24.096  52.543  1.00  0.00      1S   H  
ATOM    326 HE21 GLN    23       7.764 -21.292  52.913  1.00  0.00      1S   H  
ATOM    327 HE22 GLN    23       7.635 -22.836  52.144  1.00  0.00      1S   H  
ATOM    328  N   VAL    24       4.383 -26.395  54.763  1.00  1.00      1S   N  
ATOM    329  CA  VAL    24       5.249 -27.510  55.086  1.00  1.00      1S   C  
ATOM    330  C   VAL    24       4.726 -28.763  54.448  1.00  1.00      1S   C  
ATOM    331  O   VAL    24       5.490 -29.558  53.904  1.00  1.00      1S   O  
ATOM    332  CB  VAL    24       5.470 -27.739  56.591  1.00  1.00      1S   C  
ATOM    333  CG1 VAL    24       4.231 -28.209  57.355  1.00  1.00      1S   C  
ATOM    334  CG2 VAL    24       6.578 -28.767  56.793  1.00  1.00      1S   C  
ATOM    335  HN  VAL    24       3.971 -25.943  55.555  1.00  0.00      1S   H  
ATOM    336  HA  VAL    24       6.207 -27.283  54.641  1.00  0.00      1S   H  
ATOM    337  HB  VAL    24       5.801 -26.771  57.030  1.00  0.00      1S   H  
ATOM    338 HG11 VAL    24       3.869 -29.196  57.000  1.00  0.00      1S   H  
ATOM    339 HG12 VAL    24       3.445 -27.461  57.200  1.00  0.00      1S   H  
ATOM    340 HG13 VAL    24       4.447 -28.297  58.441  1.00  0.00      1S   H  
ATOM    341 HG21 VAL    24       7.392 -28.508  56.098  1.00  0.00      1S   H  
ATOM    342 HG22 VAL    24       6.217 -29.792  56.565  1.00  0.00      1S   H  
ATOM    343 HG23 VAL    24       6.956 -28.751  57.835  1.00  0.00      1S   H  
ATOM    344  N   ALA    25       3.382 -28.926  54.462  1.00  1.00      1S   N  
ATOM    345  CA  ALA    25       2.699 -30.063  53.911  1.00  1.00      1S   C  
ATOM    346  C   ALA    25       2.839 -30.061  52.419  1.00  1.00      1S   C  
ATOM    347  O   ALA    25       3.174 -31.081  51.825  1.00  1.00      1S   O  
ATOM    348  CB  ALA    25       1.204 -30.049  54.272  1.00  1.00      1S   C  
ATOM    349  HN  ALA    25       2.795 -28.242  54.890  1.00  0.00      1S   H  
ATOM    350  HA  ALA    25       3.164 -30.956  54.304  1.00  0.00      1S   H  
ATOM    351  HB1 ALA    25       0.714 -29.119  53.916  1.00  0.00      1S   H  
ATOM    352  HB2 ALA    25       1.084 -30.101  55.375  1.00  0.00      1S   H  
ATOM    353  HB3 ALA    25       0.682 -30.921  53.822  1.00  0.00      1S   H  
ATOM    354  N   PHE    26       2.635 -28.880  51.793  1.00  1.00      1S   N  
ATOM    355  CA  PHE    26       2.756 -28.668  50.373  1.00  1.00      1S   C  
ATOM    356  C   PHE    26       4.158 -28.957  49.902  1.00  1.00      1S   C  
ATOM    357  O   PHE    26       4.328 -29.632  48.891  1.00  1.00      1S   O  
ATOM    358  CB  PHE    26       2.368 -27.214  49.992  1.00  1.00      1S   C  
ATOM    359  CG  PHE    26       2.463 -26.984  48.505  1.00  1.00      1S   C  
ATOM    360  CD1 PHE    26       1.425 -27.387  47.653  1.00  1.00      1S   C  
ATOM    361  CD2 PHE    26       3.634 -26.435  47.950  1.00  1.00      1S   C  
ATOM    362  CE1 PHE    26       1.546 -27.230  46.266  1.00  1.00      1S   C  
ATOM    363  CE2 PHE    26       3.758 -26.281  46.565  1.00  1.00      1S   C  
ATOM    364  CZ  PHE    26       2.712 -26.676  45.723  1.00  1.00      1S   C  
ATOM    365  HN  PHE    26       2.379 -28.070  52.318  1.00  0.00      1S   H  
ATOM    366  HA  PHE    26       2.089 -29.365  49.884  1.00  0.00      1S   H  
ATOM    367  HB1 PHE    26       3.028 -26.485  50.507  1.00  0.00      1S   H  
ATOM    368  HB2 PHE    26       1.321 -27.016  50.307  1.00  0.00      1S   H  
ATOM    369  HD1 PHE    26       0.532 -27.832  48.068  1.00  0.00      1S   H  
ATOM    370  HD2 PHE    26       4.456 -26.157  48.594  1.00  0.00      1S   H  
ATOM    371  HE1 PHE    26       0.742 -27.543  45.616  1.00  0.00      1S   H  
ATOM    372  HE2 PHE    26       4.667 -25.875  46.147  1.00  0.00      1S   H  
ATOM    373  HZ  PHE    26       2.809 -26.563  44.653  1.00  0.00      1S   H  
ATOM    374  N   ILE    27       5.190 -28.459  50.629  1.00  1.00      1S   N  
ATOM    375  CA  ILE    27       6.583 -28.641  50.291  1.00  1.00      1S   C  
ATOM    376  C   ILE    27       6.886 -30.124  50.276  1.00  1.00      1S   C  
ATOM    377  O   ILE    27       7.473 -30.600  49.316  1.00  1.00      1S   O  
ATOM    378  CB  ILE    27       7.544 -27.926  51.238  1.00  1.00      1S   C  
ATOM    379  CG1 ILE    27       7.466 -26.384  51.191  1.00  1.00      1S   C  
ATOM    380  CG2 ILE    27       8.990 -28.305  50.895  1.00  1.00      1S   C  
ATOM    381  CD  ILE    27       8.276 -25.723  52.320  1.00  1.00      1S   C  
ATOM    382  HN  ILE    27       5.017 -27.915  51.450  1.00  0.00      1S   H  
ATOM    383  HA  ILE    27       6.734 -28.257  49.293  1.00  0.00      1S   H  
ATOM    384  HB  ILE    27       7.296 -28.251  52.272  1.00  0.00      1S   H  
ATOM    385 HG11 ILE    27       6.418 -26.049  51.255  1.00  0.00      1S   H  
ATOM    386 HG12 ILE    27       7.853 -26.032  50.211  1.00  0.00      1S   H  
ATOM    387 HG21 ILE    27       9.287 -27.902  49.905  1.00  0.00      1S   H  
ATOM    388 HG22 ILE    27       9.136 -29.401  50.894  1.00  0.00      1S   H  
ATOM    389 HG23 ILE    27       9.674 -27.896  51.664  1.00  0.00      1S   H  
ATOM    390  HD1 ILE    27       9.367 -25.849  52.154  1.00  0.00      1S   H  
ATOM    391  HD2 ILE    27       8.016 -26.174  53.302  1.00  0.00      1S   H  
ATOM    392  HD3 ILE    27       8.065 -24.636  52.366  1.00  0.00      1S   H  
ATOM    393  N   GLY    28       6.459 -30.891  51.308  1.00  1.00      1S   N  
ATOM    394  CA  GLY    28       6.702 -32.318  51.413  1.00  1.00      1S   C  
ATOM    395  C   GLY    28       6.095 -33.124  50.293  1.00  1.00      1S   C  
ATOM    396  O   GLY    28       6.699 -34.074  49.797  1.00  1.00      1S   O  
ATOM    397  HN  GLY    28       5.965 -30.483  52.075  1.00  0.00      1S   H  
ATOM    398  HA1 GLY    28       6.240 -32.643  52.332  1.00  0.00      1S   H  
ATOM    399  HA2 GLY    28       7.771 -32.470  51.405  1.00  0.00      1S   H  
ATOM    400  N   ILE    29       4.874 -32.751  49.851  1.00  1.00      1S   N  
ATOM    401  CA  ILE    29       4.184 -33.399  48.753  1.00  1.00      1S   C  
ATOM    402  C   ILE    29       4.910 -33.093  47.475  1.00  1.00      1S   C  
ATOM    403  O   ILE    29       5.156 -33.987  46.670  1.00  1.00      1S   O  
ATOM    404  CB  ILE    29       2.731 -32.955  48.636  1.00  1.00      1S   C  
ATOM    405  CG1 ILE    29       1.950 -33.423  49.885  1.00  1.00      1S   C  
ATOM    406  CG2 ILE    29       2.081 -33.509  47.343  1.00  1.00      1S   C  
ATOM    407  CD  ILE    29       0.555 -32.800  49.984  1.00  1.00      1S   C  
ATOM    408  HN  ILE    29       4.388 -31.991  50.280  1.00  0.00      1S   H  
ATOM    409  HA  ILE    29       4.219 -34.468  48.911  1.00  0.00      1S   H  
ATOM    410  HB  ILE    29       2.694 -31.842  48.598  1.00  0.00      1S   H  
ATOM    411 HG11 ILE    29       2.515 -33.157  50.802  1.00  0.00      1S   H  
ATOM    412 HG12 ILE    29       1.865 -34.531  49.866  1.00  0.00      1S   H  
ATOM    413 HG21 ILE    29       2.143 -34.619  47.331  1.00  0.00      1S   H  
ATOM    414 HG22 ILE    29       2.573 -33.115  46.431  1.00  0.00      1S   H  
ATOM    415 HG23 ILE    29       1.013 -33.216  47.286  1.00  0.00      1S   H  
ATOM    416  HD1 ILE    29      -0.100 -33.172  49.170  1.00  0.00      1S   H  
ATOM    417  HD2 ILE    29       0.623 -31.694  49.911  1.00  0.00      1S   H  
ATOM    418  HD3 ILE    29       0.087 -33.062  50.958  1.00  0.00      1S   H  
ATOM    419  N   THR    30       5.304 -31.812  47.290  1.00  1.00      1S   N  
ATOM    420  CA  THR    30       6.005 -31.335  46.124  1.00  1.00      1S   C  
ATOM    421  C   THR    30       7.310 -32.061  46.002  1.00  1.00      1S   C  
ATOM    422  O   THR    30       7.592 -32.609  44.949  1.00  1.00      1S   O  
ATOM    423  CB  THR    30       6.237 -29.834  46.136  1.00  1.00      1S   C  
ATOM    424  CG2 THR    30       6.993 -29.400  44.868  1.00  1.00      1S   C  
ATOM    425  OG1 THR    30       4.986 -29.166  46.160  1.00  1.00      1S   O  
ATOM    426  HN  THR    30       5.113 -31.122  47.986  1.00  0.00      1S   H  
ATOM    427  HA  THR    30       5.404 -31.588  45.260  1.00  0.00      1S   H  
ATOM    428  HB  THR    30       6.811 -29.522  47.035  1.00  0.00      1S   H  
ATOM    429  HG1 THR    30       4.635 -29.283  47.049  1.00  0.00      1S   H  
ATOM    430 HG21 THR    30       6.597 -29.921  43.971  1.00  0.00      1S   H  
ATOM    431 HG22 THR    30       8.068 -29.641  44.984  1.00  0.00      1S   H  
ATOM    432 HG23 THR    30       6.902 -28.309  44.699  1.00  0.00      1S   H  
ATOM    433  N   THR    31       8.096 -32.151  47.097  1.00  1.00      1S   N  
ATOM    434  CA  THR    31       9.395 -32.785  47.134  1.00  1.00      1S   C  
ATOM    435  C   THR    31       9.312 -34.245  46.803  1.00  1.00      1S   C  
ATOM    436  O   THR    31      10.167 -34.757  46.091  1.00  1.00      1S   O  
ATOM    437  CB  THR    31      10.127 -32.628  48.463  1.00  1.00      1S   C  
ATOM    438  CG2 THR    31      10.397 -31.132  48.711  1.00  1.00      1S   C  
ATOM    439  OG1 THR    31       9.405 -33.174  49.558  1.00  1.00      1S   O  
ATOM    440  HN  THR    31       7.811 -31.738  47.962  1.00  0.00      1S   H  
ATOM    441  HA  THR    31       9.984 -32.311  46.363  1.00  0.00      1S   H  
ATOM    442  HB  THR    31      11.106 -33.153  48.445  1.00  0.00      1S   H  
ATOM    443  HG1 THR    31       9.511 -34.129  49.500  1.00  0.00      1S   H  
ATOM    444 HG21 THR    31       9.689 -30.480  48.163  1.00  0.00      1S   H  
ATOM    445 HG22 THR    31      11.427 -30.868  48.395  1.00  0.00      1S   H  
ATOM    446 HG23 THR    31      10.292 -30.906  49.791  1.00  0.00      1S   H  
ATOM    447  N   GLY    32       8.260 -34.945  47.285  1.00  1.00      1S   N  
ATOM    448  CA  GLY    32       8.027 -36.341  46.998  1.00  1.00      1S   C  
ATOM    449  C   GLY    32       7.828 -36.565  45.523  1.00  1.00      1S   C  
ATOM    450  O   GLY    32       8.391 -37.488  44.942  1.00  1.00      1S   O  
ATOM    451  HN  GLY    32       7.585 -34.504  47.877  1.00  0.00      1S   H  
ATOM    452  HA1 GLY    32       7.117 -36.620  47.508  1.00  0.00      1S   H  
ATOM    453  HA2 GLY    32       8.892 -36.901  47.324  1.00  0.00      1S   H  
ATOM    454  N   LEU    33       7.044 -35.680  44.874  1.00  1.00      1S   N  
ATOM    455  CA  LEU    33       6.785 -35.720  43.455  1.00  1.00      1S   C  
ATOM    456  C   LEU    33       8.009 -35.366  42.655  1.00  1.00      1S   C  
ATOM    457  O   LEU    33       8.295 -36.026  41.661  1.00  1.00      1S   O  
ATOM    458  CB  LEU    33       5.654 -34.750  43.054  1.00  1.00      1S   C  
ATOM    459  CG  LEU    33       4.288 -35.109  43.677  1.00  1.00      1S   C  
ATOM    460  CD1 LEU    33       3.271 -33.981  43.435  1.00  1.00      1S   C  
ATOM    461  CD2 LEU    33       3.760 -36.467  43.179  1.00  1.00      1S   C  
ATOM    462  HN  LEU    33       6.594 -34.939  45.369  1.00  0.00      1S   H  
ATOM    463  HA  LEU    33       6.511 -36.732  43.194  1.00  0.00      1S   H  
ATOM    464  HB1 LEU    33       5.537 -34.741  41.948  1.00  0.00      1S   H  
ATOM    465  HB2 LEU    33       5.928 -33.720  43.375  1.00  0.00      1S   H  
ATOM    466  HG  LEU    33       4.415 -35.199  44.778  1.00  0.00      1S   H  
ATOM    467 HD11 LEU    33       3.094 -33.849  42.346  1.00  0.00      1S   H  
ATOM    468 HD12 LEU    33       3.652 -33.025  43.852  1.00  0.00      1S   H  
ATOM    469 HD13 LEU    33       2.306 -34.221  43.929  1.00  0.00      1S   H  
ATOM    470 HD21 LEU    33       4.413 -37.293  43.532  1.00  0.00      1S   H  
ATOM    471 HD22 LEU    33       3.730 -36.484  42.070  1.00  0.00      1S   H  
ATOM    472 HD23 LEU    33       2.736 -36.645  43.568  1.00  0.00      1S   H  
ATOM    473  N   LEU    34       8.774 -34.331  43.081  1.00  1.00      1S   N  
ATOM    474  CA  LEU    34       9.974 -33.876  42.415  1.00  1.00      1S   C  
ATOM    475  C   LEU    34      11.039 -34.938  42.482  1.00  1.00      1S   C  
ATOM    476  O   LEU    34      11.721 -35.176  41.495  1.00  1.00      1S   O  
ATOM    477  CB  LEU    34      10.568 -32.569  43.006  1.00  1.00      1S   C  
ATOM    478  CG  LEU    34       9.677 -31.309  42.886  1.00  1.00      1S   C  
ATOM    479  CD1 LEU    34      10.304 -30.129  43.646  1.00  1.00      1S   C  
ATOM    480  CD2 LEU    34       9.341 -30.910  41.441  1.00  1.00      1S   C  
ATOM    481  HN  LEU    34       8.511 -33.808  43.892  1.00  0.00      1S   H  
ATOM    482  HA  LEU    34       9.731 -33.721  41.374  1.00  0.00      1S   H  
ATOM    483  HB1 LEU    34      11.534 -32.342  42.501  1.00  0.00      1S   H  
ATOM    484  HB2 LEU    34      10.781 -32.736  44.084  1.00  0.00      1S   H  
ATOM    485  HG  LEU    34       8.704 -31.524  43.367  1.00  0.00      1S   H  
ATOM    486 HD11 LEU    34      11.264 -29.853  43.176  1.00  0.00      1S   H  
ATOM    487 HD12 LEU    34      10.488 -30.398  44.708  1.00  0.00      1S   H  
ATOM    488 HD13 LEU    34       9.639 -29.242  43.608  1.00  0.00      1S   H  
ATOM    489 HD21 LEU    34       8.840 -31.745  40.908  1.00  0.00      1S   H  
ATOM    490 HD22 LEU    34      10.264 -30.630  40.896  1.00  0.00      1S   H  
ATOM    491 HD23 LEU    34       8.654 -30.036  41.441  1.00  0.00      1S   H  
ATOM    492  N   SER    35      11.182 -35.631  43.638  1.00  1.00      1S   N  
ATOM    493  CA  SER    35      12.172 -36.665  43.874  1.00  1.00      1S   C  
ATOM    494  C   SER    35      12.002 -37.825  42.921  1.00  1.00      1S   C  
ATOM    495  O   SER    35      12.973 -38.341  42.375  1.00  1.00      1S   O  
ATOM    496  CB  SER    35      12.179 -37.176  45.346  1.00  1.00      1S   C  
ATOM    497  OG  SER    35      11.044 -37.953  45.705  1.00  1.00      1S   O  
ATOM    498  HN  SER    35      10.604 -35.413  44.425  1.00  0.00      1S   H  
ATOM    499  HA  SER    35      13.136 -36.217  43.679  1.00  0.00      1S   H  
ATOM    500  HB1 SER    35      12.199 -36.299  46.022  1.00  0.00      1S   H  
ATOM    501  HB2 SER    35      13.089 -37.784  45.528  1.00  0.00      1S   H  
ATOM    502  HG1 SER    35      10.270 -37.394  45.578  1.00  0.00      1S   H  
ATOM    503  N   LEU    36      10.733 -38.225  42.681  1.00  1.00      1S   N  
ATOM    504  CA  LEU    36      10.370 -39.302  41.796  1.00  1.00      1S   C  
ATOM    505  C   LEU    36      10.467 -38.886  40.355  1.00  1.00      1S   C  
ATOM    506  O   LEU    36      10.948 -39.654  39.524  1.00  1.00      1S   O  
ATOM    507  CB  LEU    36       8.924 -39.774  42.062  1.00  1.00      1S   C  
ATOM    508  CG  LEU    36       8.748 -40.488  43.420  1.00  1.00      1S   C  
ATOM    509  CD1 LEU    36       7.261 -40.780  43.690  1.00  1.00      1S   C  
ATOM    510  CD2 LEU    36       9.588 -41.777  43.506  1.00  1.00      1S   C  
ATOM    511  HN  LEU    36       9.971 -37.786  43.151  1.00  0.00      1S   H  
ATOM    512  HA  LEU    36      11.066 -40.115  41.946  1.00  0.00      1S   H  
ATOM    513  HB1 LEU    36       8.603 -40.480  41.264  1.00  0.00      1S   H  
ATOM    514  HB2 LEU    36       8.246 -38.892  42.032  1.00  0.00      1S   H  
ATOM    515  HG  LEU    36       9.102 -39.805  44.226  1.00  0.00      1S   H  
ATOM    516 HD11 LEU    36       6.857 -41.460  42.911  1.00  0.00      1S   H  
ATOM    517 HD12 LEU    36       6.676 -39.837  43.682  1.00  0.00      1S   H  
ATOM    518 HD13 LEU    36       7.139 -41.264  44.683  1.00  0.00      1S   H  
ATOM    519 HD21 LEU    36      10.673 -41.542  43.508  1.00  0.00      1S   H  
ATOM    520 HD22 LEU    36       9.368 -42.436  42.639  1.00  0.00      1S   H  
ATOM    521 HD23 LEU    36       9.353 -42.327  44.440  1.00  0.00      1S   H  
ATOM    522  N   ALA    37      10.024 -37.648  40.030  1.00  1.00      1S   N  
ATOM    523  CA  ALA    37       9.999 -37.103  38.689  1.00  1.00      1S   C  
ATOM    524  C   ALA    37      11.388 -36.885  38.158  1.00  1.00      1S   C  
ATOM    525  O   ALA    37      11.627 -36.963  36.954  1.00  1.00      1S   O  
ATOM    526  CB  ALA    37       9.266 -35.747  38.642  1.00  1.00      1S   C  
ATOM    527  HN  ALA    37       9.645 -37.044  40.731  1.00  0.00      1S   H  
ATOM    528  HA  ALA    37       9.491 -37.811  38.049  1.00  0.00      1S   H  
ATOM    529  HB1 ALA    37       9.753 -35.011  39.318  1.00  0.00      1S   H  
ATOM    530  HB2 ALA    37       8.213 -35.876  38.970  1.00  0.00      1S   H  
ATOM    531  HB3 ALA    37       9.259 -35.332  37.611  1.00  0.00      1S   H  
ATOM    532  N   THR    38      12.344 -36.636  39.080  1.00  1.00      1S   N  
ATOM    533  CA  THR    38      13.739 -36.474  38.773  1.00  1.00      1S   C  
ATOM    534  C   THR    38      14.316 -37.836  38.518  1.00  1.00      1S   C  
ATOM    535  O   THR    38      14.788 -38.105  37.427  1.00  1.00      1S   O  
ATOM    536  CB  THR    38      14.527 -35.774  39.866  1.00  1.00      1S   C  
ATOM    537  CG2 THR    38      16.001 -35.600  39.448  1.00  1.00      1S   C  
ATOM    538  OG1 THR    38      13.982 -34.483  40.088  1.00  1.00      1S   O  
ATOM    539  HN  THR    38      12.103 -36.568  40.046  1.00  0.00      1S   H  
ATOM    540  HA  THR    38      13.811 -35.895  37.863  1.00  0.00      1S   H  
ATOM    541  HB  THR    38      14.470 -36.336  40.823  1.00  0.00      1S   H  
ATOM    542  HG1 THR    38      13.108 -34.625  40.467  1.00  0.00      1S   H  
ATOM    543 HG21 THR    38      16.062 -35.128  38.445  1.00  0.00      1S   H  
ATOM    544 HG22 THR    38      16.523 -36.578  39.414  1.00  0.00      1S   H  
ATOM    545 HG23 THR    38      16.533 -34.949  40.173  1.00  0.00      1S   H  
ATOM    546  N   VAL    39      14.285 -38.759  39.498  1.00  1.00      1S   N  
ATOM    547  CA  VAL    39      14.982 -40.025  39.398  1.00  1.00      1S   C  
ATOM    548  C   VAL    39      14.490 -40.878  38.255  1.00  1.00      1S   C  
ATOM    549  O   VAL    39      15.288 -41.294  37.422  1.00  1.00      1S   O  
ATOM    550  CB  VAL    39      14.917 -40.800  40.702  1.00  1.00      1S   C  
ATOM    551  CG1 VAL    39      15.474 -42.233  40.547  1.00  1.00      1S   C  
ATOM    552  CG2 VAL    39      15.734 -40.008  41.739  1.00  1.00      1S   C  
ATOM    553  HN  VAL    39      13.844 -38.576  40.376  1.00  0.00      1S   H  
ATOM    554  HA  VAL    39      16.020 -39.800  39.194  1.00  0.00      1S   H  
ATOM    555  HB  VAL    39      13.860 -40.863  41.048  1.00  0.00      1S   H  
ATOM    556 HG11 VAL    39      16.476 -42.209  40.068  1.00  0.00      1S   H  
ATOM    557 HG12 VAL    39      14.798 -42.863  39.932  1.00  0.00      1S   H  
ATOM    558 HG13 VAL    39      15.570 -42.711  41.545  1.00  0.00      1S   H  
ATOM    559 HG21 VAL    39      15.353 -38.974  41.857  1.00  0.00      1S   H  
ATOM    560 HG22 VAL    39      16.799 -39.953  41.428  1.00  0.00      1S   H  
ATOM    561 HG23 VAL    39      15.677 -40.510  42.727  1.00  0.00      1S   H  
ATOM    562  N   THR    40      13.166 -41.137  38.171  1.00  1.00      1S   N  
ATOM    563  CA  THR    40      12.593 -42.033  37.182  1.00  1.00      1S   C  
ATOM    564  C   THR    40      12.747 -41.440  35.812  1.00  1.00      1S   C  
ATOM    565  O   THR    40      13.153 -42.107  34.862  1.00  1.00      1S   O  
ATOM    566  CB  THR    40      11.104 -42.274  37.392  1.00  1.00      1S   C  
ATOM    567  CG2 THR    40      10.562 -43.289  36.358  1.00  1.00      1S   C  
ATOM    568  OG1 THR    40      10.870 -42.779  38.699  1.00  1.00      1S   O  
ATOM    569  HN  THR    40      12.521 -40.724  38.811  1.00  0.00      1S   H  
ATOM    570  HA  THR    40      13.132 -42.970  37.226  1.00  0.00      1S   H  
ATOM    571  HB  THR    40      10.533 -41.323  37.299  1.00  0.00      1S   H  
ATOM    572  HG1 THR    40      10.907 -42.019  39.286  1.00  0.00      1S   H  
ATOM    573 HG21 THR    40      11.176 -44.215  36.370  1.00  0.00      1S   H  
ATOM    574 HG22 THR    40      10.583 -42.863  35.333  1.00  0.00      1S   H  
ATOM    575 HG23 THR    40       9.511 -43.553  36.594  1.00  0.00      1S   H  
ATOM    576  N   GLY    41      12.399 -40.141  35.707  1.00  1.00      1S   N  
ATOM    577  CA  GLY    41      12.209 -39.466  34.455  1.00  1.00      1S   C  
ATOM    578  C   GLY    41      13.507 -39.038  33.869  1.00  1.00      1S   C  
ATOM    579  O   GLY    41      13.616 -38.904  32.656  1.00  1.00      1S   O  
ATOM    580  HN  GLY    41      12.186 -39.606  36.521  1.00  0.00      1S   H  
ATOM    581  HA1 GLY    41      11.619 -38.584  34.655  1.00  0.00      1S   H  
ATOM    582  HA2 GLY    41      11.737 -40.153  33.766  1.00  0.00      1S   H  
ATOM    583  N   ASN    42      14.547 -38.834  34.702  1.00  1.00      1S   N  
ATOM    584  CA  ASN    42      15.859 -38.546  34.196  1.00  1.00      1S   C  
ATOM    585  C   ASN    42      16.608 -39.818  33.845  1.00  1.00      1S   C  
ATOM    586  O   ASN    42      17.653 -39.754  33.206  1.00  1.00      1S   O  
ATOM    587  CB  ASN    42      16.758 -37.752  35.148  1.00  1.00      1S   C  
ATOM    588  CG  ASN    42      16.378 -36.283  35.284  1.00  1.00      1S   C  
ATOM    589  ND2 ASN    42      17.145 -35.427  34.550  1.00  1.00      1S   N  
ATOM    590  OD1 ASN    42      15.479 -35.897  36.031  1.00  1.00      1S   O  
ATOM    591  HN  ASN    42      14.456 -38.887  35.697  1.00  0.00      1S   H  
ATOM    592  HA  ASN    42      15.752 -37.954  33.302  1.00  0.00      1S   H  
ATOM    593  HB1 ASN    42      17.781 -37.768  34.721  1.00  0.00      1S   H  
ATOM    594  HB2 ASN    42      16.775 -38.215  36.153  1.00  0.00      1S   H  
ATOM    595 HD21 ASN    42      16.946 -34.449  34.580  1.00  0.00      1S   H  
ATOM    596 HD22 ASN    42      17.891 -35.779  33.988  1.00  0.00      1S   H  
ATOM    597  N   LEU    43      16.098 -41.010  34.229  1.00  1.00      1S   N  
ATOM    598  CA  LEU    43      16.611 -42.269  33.735  1.00  1.00      1S   C  
ATOM    599  C   LEU    43      16.136 -42.505  32.329  1.00  1.00      1S   C  
ATOM    600  O   LEU    43      16.940 -42.911  31.503  1.00  1.00      1S   O  
ATOM    601  CB  LEU    43      16.245 -43.476  34.618  1.00  1.00      1S   C  
ATOM    602  CG  LEU    43      17.041 -43.504  35.938  1.00  1.00      1S   C  
ATOM    603  CD1 LEU    43      16.351 -44.395  36.983  1.00  1.00      1S   C  
ATOM    604  CD2 LEU    43      18.496 -43.959  35.727  1.00  1.00      1S   C  
ATOM    605  HN  LEU    43      15.312 -41.069  34.841  1.00  0.00      1S   H  
ATOM    606  HA  LEU    43      17.689 -42.201  33.684  1.00  0.00      1S   H  
ATOM    607  HB1 LEU    43      16.446 -44.429  34.080  1.00  0.00      1S   H  
ATOM    608  HB2 LEU    43      15.161 -43.439  34.846  1.00  0.00      1S   H  
ATOM    609  HG  LEU    43      17.069 -42.467  36.342  1.00  0.00      1S   H  
ATOM    610 HD11 LEU    43      16.340 -45.449  36.633  1.00  0.00      1S   H  
ATOM    611 HD12 LEU    43      15.304 -44.061  37.146  1.00  0.00      1S   H  
ATOM    612 HD13 LEU    43      16.895 -44.345  37.950  1.00  0.00      1S   H  
ATOM    613 HD21 LEU    43      18.993 -43.357  34.939  1.00  0.00      1S   H  
ATOM    614 HD22 LEU    43      18.534 -45.025  35.425  1.00  0.00      1S   H  
ATOM    615 HD23 LEU    43      19.067 -43.838  36.673  1.00  0.00      1S   H  
ATOM    616  N   LEU    44      14.859 -42.182  31.984  1.00  1.00      1S   N  
ATOM    617  CA  LEU    44      14.373 -42.117  30.604  1.00  1.00      1S   C  
ATOM    618  C   LEU    44      15.278 -41.248  29.762  1.00  1.00      1S   C  
ATOM    619  O   LEU    44      15.615 -41.584  28.630  1.00  1.00      1S   O  
ATOM    620  CB  LEU    44      12.965 -41.478  30.479  1.00  1.00      1S   C  
ATOM    621  CG  LEU    44      11.833 -42.228  31.208  1.00  1.00      1S   C  
ATOM    622  CD1 LEU    44      10.558 -41.363  31.248  1.00  1.00      1S   C  
ATOM    623  CD2 LEU    44      11.544 -43.596  30.566  1.00  1.00      1S   C  
ATOM    624  HN  LEU    44      14.197 -41.915  32.681  1.00  0.00      1S   H  
ATOM    625  HA  LEU    44      14.376 -43.116  30.195  1.00  0.00      1S   H  
ATOM    626  HB1 LEU    44      12.684 -41.400  29.404  1.00  0.00      1S   H  
ATOM    627  HB2 LEU    44      13.003 -40.444  30.884  1.00  0.00      1S   H  
ATOM    628  HG  LEU    44      12.150 -42.398  32.262  1.00  0.00      1S   H  
ATOM    629 HD11 LEU    44      10.191 -41.173  30.217  1.00  0.00      1S   H  
ATOM    630 HD12 LEU    44      10.768 -40.387  31.732  1.00  0.00      1S   H  
ATOM    631 HD13 LEU    44       9.759 -41.879  31.821  1.00  0.00      1S   H  
ATOM    632 HD21 LEU    44      12.449 -44.237  30.568  1.00  0.00      1S   H  
ATOM    633 HD22 LEU    44      11.207 -43.460  29.515  1.00  0.00      1S   H  
ATOM    634 HD23 LEU    44      10.743 -44.120  31.129  1.00  0.00      1S   H  
ATOM    635  N   VAL    45      15.720 -40.122  30.365  1.00  1.00      1S   N  
ATOM    636  CA  VAL    45      16.663 -39.181  29.822  1.00  1.00      1S   C  
ATOM    637  C   VAL    45      17.998 -39.821  29.629  1.00  1.00      1S   C  
ATOM    638  O   VAL    45      18.465 -39.789  28.504  1.00  1.00      1S   O  
ATOM    639  CB  VAL    45      16.707 -37.913  30.635  1.00  1.00      1S   C  
ATOM    640  CG1 VAL    45      17.817 -36.943  30.219  1.00  1.00      1S   C  
ATOM    641  CG2 VAL    45      15.350 -37.228  30.436  1.00  1.00      1S   C  
ATOM    642  HN  VAL    45      15.396 -39.901  31.281  1.00  0.00      1S   H  
ATOM    643  HA  VAL    45      16.326 -38.900  28.842  1.00  0.00      1S   H  
ATOM    644  HB  VAL    45      16.864 -38.153  31.697  1.00  0.00      1S   H  
ATOM    645 HG11 VAL    45      17.590 -36.556  29.204  1.00  0.00      1S   H  
ATOM    646 HG12 VAL    45      18.818 -37.422  30.233  1.00  0.00      1S   H  
ATOM    647 HG13 VAL    45      17.839 -36.078  30.917  1.00  0.00      1S   H  
ATOM    648 HG21 VAL    45      14.496 -37.865  30.732  1.00  0.00      1S   H  
ATOM    649 HG22 VAL    45      15.218 -36.941  29.378  1.00  0.00      1S   H  
ATOM    650 HG23 VAL    45      15.333 -36.296  31.015  1.00  0.00      1S   H  
ATOM    651  N   LEU    46      18.612 -40.481  30.650  1.00  1.00      1S   N  
ATOM    652  CA  LEU    46      19.861 -41.230  30.538  1.00  1.00      1S   C  
ATOM    653  C   LEU    46      19.907 -42.105  29.324  1.00  1.00      1S   C  
ATOM    654  O   LEU    46      20.874 -42.145  28.560  1.00  1.00      1S   O  
ATOM    655  CB  LEU    46      20.230 -42.074  31.778  1.00  1.00      1S   C  
ATOM    656  CG  LEU    46      21.638 -42.729  31.712  1.00  1.00      1S   C  
ATOM    657  CD1 LEU    46      22.775 -41.700  31.590  1.00  1.00      1S   C  
ATOM    658  CD2 LEU    46      21.883 -43.641  32.921  1.00  1.00      1S   C  
ATOM    659  HN  LEU    46      18.205 -40.480  31.563  1.00  0.00      1S   H  
ATOM    660  HA  LEU    46      20.630 -40.524  30.455  1.00  0.00      1S   H  
ATOM    661  HB1 LEU    46      19.472 -42.871  31.924  1.00  0.00      1S   H  
ATOM    662  HB2 LEU    46      20.199 -41.411  32.671  1.00  0.00      1S   H  
ATOM    663  HG  LEU    46      21.682 -43.380  30.808  1.00  0.00      1S   H  
ATOM    664 HD11 LEU    46      22.710 -40.947  32.403  1.00  0.00      1S   H  
ATOM    665 HD12 LEU    46      22.702 -41.179  30.619  1.00  0.00      1S   H  
ATOM    666 HD13 LEU    46      23.766 -42.197  31.638  1.00  0.00      1S   H  
ATOM    667 HD21 LEU    46      21.094 -44.421  32.978  1.00  0.00      1S   H  
ATOM    668 HD22 LEU    46      21.873 -43.046  33.857  1.00  0.00      1S   H  
ATOM    669 HD23 LEU    46      22.871 -44.142  32.825  1.00  0.00      1S   H  
ATOM    670  N   ILE    47      18.777 -42.787  29.132  1.00  1.00      1S   N  
ATOM    671  CA  ILE    47      18.542 -43.767  28.135  1.00  1.00      1S   C  
ATOM    672  C   ILE    47      18.511 -43.125  26.758  1.00  1.00      1S   C  
ATOM    673  O   ILE    47      19.276 -43.549  25.909  1.00  1.00      1S   O  
ATOM    674  CB  ILE    47      17.293 -44.528  28.534  1.00  1.00      1S   C  
ATOM    675  CG1 ILE    47      17.519 -45.341  29.829  1.00  1.00      1S   C  
ATOM    676  CG2 ILE    47      16.830 -45.520  27.479  1.00  1.00      1S   C  
ATOM    677  CD  ILE    47      16.204 -45.898  30.387  1.00  1.00      1S   C  
ATOM    678  HN  ILE    47      18.012 -42.645  29.758  1.00  0.00      1S   H  
ATOM    679  HA  ILE    47      19.381 -44.445  28.156  1.00  0.00      1S   H  
ATOM    680  HB  ILE    47      16.478 -43.794  28.710  1.00  0.00      1S   H  
ATOM    681 HG11 ILE    47      18.014 -44.727  30.604  1.00  0.00      1S   H  
ATOM    682 HG12 ILE    47      18.214 -46.181  29.610  1.00  0.00      1S   H  
ATOM    683 HG21 ILE    47      17.343 -46.489  27.622  1.00  0.00      1S   H  
ATOM    684 HG22 ILE    47      16.973 -45.156  26.444  1.00  0.00      1S   H  
ATOM    685 HG23 ILE    47      15.754 -45.721  27.647  1.00  0.00      1S   H  
ATOM    686  HD1 ILE    47      15.742 -46.616  29.678  1.00  0.00      1S   H  
ATOM    687  HD2 ILE    47      15.482 -45.071  30.563  1.00  0.00      1S   H  
ATOM    688  HD3 ILE    47      16.382 -46.424  31.347  1.00  0.00      1S   H  
ATOM    689  N   SER    48      17.702 -42.068  26.483  1.00  1.00      1S   N  
ATOM    690  CA  SER    48      17.563 -41.466  25.155  1.00  1.00      1S   C  
ATOM    691  C   SER    48      18.841 -41.052  24.467  1.00  1.00      1S   C  
ATOM    692  O   SER    48      18.908 -40.994  23.242  1.00  1.00      1S   O  
ATOM    693  CB  SER    48      16.668 -40.206  25.164  1.00  1.00      1S   C  
ATOM    694  OG  SER    48      17.183 -39.197  26.022  1.00  1.00      1S   O  
ATOM    695  HN  SER    48      17.115 -41.674  27.188  1.00  0.00      1S   H  
ATOM    696  HA  SER    48      17.103 -42.220  24.536  1.00  0.00      1S   H  
ATOM    697  HB1 SER    48      15.661 -40.501  25.524  1.00  0.00      1S   H  
ATOM    698  HB2 SER    48      16.547 -39.784  24.144  1.00  0.00      1S   H  
ATOM    699  HG1 SER    48      18.010 -38.904  25.628  1.00  0.00      1S   H  
ATOM    700  N   PHE    49      19.878 -40.749  25.268  1.00  1.00      1S   N  
ATOM    701  CA  PHE    49      21.167 -40.355  24.785  1.00  1.00      1S   C  
ATOM    702  C   PHE    49      21.943 -41.559  24.330  1.00  1.00      1S   C  
ATOM    703  O   PHE    49      22.325 -41.619  23.171  1.00  1.00      1S   O  
ATOM    704  CB  PHE    49      21.967 -39.623  25.871  1.00  1.00      1S   C  
ATOM    705  CG  PHE    49      21.392 -38.247  26.061  1.00  1.00      1S   C  
ATOM    706  CD1 PHE    49      20.484 -38.026  27.090  1.00  1.00      1S   C  
ATOM    707  CD2 PHE    49      21.759 -37.159  25.259  1.00  1.00      1S   C  
ATOM    708  CE1 PHE    49      19.968 -36.762  27.363  1.00  1.00      1S   C  
ATOM    709  CE2 PHE    49      21.239 -35.883  25.528  1.00  1.00      1S   C  
ATOM    710  CZ  PHE    49      20.348 -35.677  26.582  1.00  1.00      1S   C  
ATOM    711  HN  PHE    49      19.784 -40.815  26.259  1.00  0.00      1S   H  
ATOM    712  HA  PHE    49      21.040 -39.706  23.926  1.00  0.00      1S   H  
ATOM    713  HB1 PHE    49      23.037 -39.510  25.602  1.00  0.00      1S   H  
ATOM    714  HB2 PHE    49      21.890 -40.183  26.830  1.00  0.00      1S   H  
ATOM    715  HD1 PHE    49      20.248 -38.864  27.698  1.00  0.00      1S   H  
ATOM    716  HD2 PHE    49      22.462 -37.301  24.453  1.00  0.00      1S   H  
ATOM    717  HE1 PHE    49      19.288 -36.609  28.170  1.00  0.00      1S   H  
ATOM    718  HE2 PHE    49      21.507 -35.036  24.921  1.00  0.00      1S   H  
ATOM    719  HZ  PHE    49      19.945 -34.694  26.776  1.00  0.00      1S   H  
ATOM    720  N   LYS    50      22.211 -42.544  25.217  1.00  1.00      1S   N  
ATOM    721  CA  LYS    50      23.139 -43.616  24.916  1.00  1.00      1S   C  
ATOM    722  C   LYS    50      22.478 -44.824  24.298  1.00  1.00      1S   C  
ATOM    723  O   LYS    50      23.130 -45.583  23.584  1.00  1.00      1S   O  
ATOM    724  CB  LYS    50      23.893 -44.085  26.172  1.00  1.00      1S   C  
ATOM    725  CG  LYS    50      24.785 -42.990  26.771  1.00  1.00      1S   C  
ATOM    726  CD  LYS    50      25.540 -43.496  28.009  1.00  1.00      1S   C  
ATOM    727  CE  LYS    50      26.529 -42.463  28.550  1.00  1.00      1S   C  
ATOM    728  NZ  LYS    50      27.224 -42.907  29.776  1.00  1.00      1S   N1+
ATOM    729  HN  LYS    50      21.839 -42.529  26.142  1.00  0.00      1S   H  
ATOM    730  HA  LYS    50      23.871 -43.256  24.207  1.00  0.00      1S   H  
ATOM    731  HB1 LYS    50      24.549 -44.948  25.913  1.00  0.00      1S   H  
ATOM    732  HB2 LYS    50      23.165 -44.420  26.942  1.00  0.00      1S   H  
ATOM    733  HG1 LYS    50      24.166 -42.111  27.051  1.00  0.00      1S   H  
ATOM    734  HG2 LYS    50      25.517 -42.660  25.999  1.00  0.00      1S   H  
ATOM    735  HD1 LYS    50      26.104 -44.413  27.724  1.00  0.00      1S   H  
ATOM    736  HD2 LYS    50      24.799 -43.771  28.791  1.00  0.00      1S   H  
ATOM    737  HE1 LYS    50      26.040 -41.496  28.761  1.00  0.00      1S   H  
ATOM    738  HE2 LYS    50      27.316 -42.331  27.790  1.00  0.00      1S   H  
ATOM    739  HZ1 LYS    50      27.697 -43.815  29.590  1.00  0.00      1S   H  
ATOM    740  HZ2 LYS    50      26.545 -43.014  30.556  1.00  0.00      1S   H  
ATOM    741  HZ3 LYS    50      27.940 -42.194  30.028  1.00  0.00      1S   H  
ATOM    742  N   VAL    51      21.160 -45.030  24.531  1.00  1.00      1S   N  
ATOM    743  CA  VAL    51      20.379 -46.109  23.943  1.00  1.00      1S   C  
ATOM    744  C   VAL    51      20.219 -45.874  22.471  1.00  1.00      1S   C  
ATOM    745  O   VAL    51      20.048 -46.813  21.697  1.00  1.00      1S   O  
ATOM    746  CB  VAL    51      19.026 -46.275  24.623  1.00  1.00      1S   C  
ATOM    747  CG1 VAL    51      18.046 -47.226  23.904  1.00  1.00      1S   C  
ATOM    748  CG2 VAL    51      19.355 -46.789  26.034  1.00  1.00      1S   C  
ATOM    749  HN  VAL    51      20.641 -44.407  25.118  1.00  0.00      1S   H  
ATOM    750  HA  VAL    51      20.937 -47.027  24.061  1.00  0.00      1S   H  
ATOM    751  HB  VAL    51      18.497 -45.299  24.677  1.00  0.00      1S   H  
ATOM    752 HG11 VAL    51      18.514 -48.217  23.738  1.00  0.00      1S   H  
ATOM    753 HG12 VAL    51      17.723 -46.801  22.930  1.00  0.00      1S   H  
ATOM    754 HG13 VAL    51      17.136 -47.361  24.527  1.00  0.00      1S   H  
ATOM    755 HG21 VAL    51      19.498 -45.945  26.733  1.00  0.00      1S   H  
ATOM    756 HG22 VAL    51      20.282 -47.396  26.044  1.00  0.00      1S   H  
ATOM    757 HG23 VAL    51      18.533 -47.437  26.399  1.00  0.00      1S   H  
ATOM    758  N   ASN    52      20.332 -44.597  22.060  1.00  1.00      1S   N  
ATOM    759  CA  ASN    52      20.323 -44.218  20.679  1.00  1.00      1S   C  
ATOM    760  C   ASN    52      21.663 -43.705  20.282  1.00  1.00      1S   C  
ATOM    761  O   ASN    52      22.508 -43.362  21.102  1.00  1.00      1S   O  
ATOM    762  CB  ASN    52      19.298 -43.113  20.419  1.00  1.00      1S   C  
ATOM    763  CG  ASN    52      17.937 -43.791  20.518  1.00  1.00      1S   C  
ATOM    764  ND2 ASN    52      17.071 -43.235  21.395  1.00  1.00      1S   N  
ATOM    765  OD1 ASN    52      17.661 -44.792  19.848  1.00  1.00      1S   O  
ATOM    766  HN  ASN    52      20.494 -43.861  22.713  1.00  0.00      1S   H  
ATOM    767  HA  ASN    52      20.128 -45.078  20.051  1.00  0.00      1S   H  
ATOM    768  HB1 ASN    52      19.397 -42.662  19.412  1.00  0.00      1S   H  
ATOM    769  HB2 ASN    52      19.409 -42.313  21.184  1.00  0.00      1S   H  
ATOM    770 HD21 ASN    52      16.152 -43.616  21.484  1.00  0.00      1S   H  
ATOM    771 HD22 ASN    52      17.334 -42.417  21.904  1.00  0.00      1S   H  
ATOM    772  N   THR    53      21.872 -43.667  18.956  1.00  1.00      1S   N  
ATOM    773  CA  THR    53      23.097 -43.199  18.367  1.00  1.00      1S   C  
ATOM    774  C   THR    53      22.894 -41.847  17.727  1.00  1.00      1S   C  
ATOM    775  O   THR    53      23.878 -41.191  17.393  1.00  1.00      1S   O  
ATOM    776  CB  THR    53      23.679 -44.212  17.393  1.00  1.00      1S   C  
ATOM    777  CG2 THR    53      24.086 -45.458  18.212  1.00  1.00      1S   C  
ATOM    778  OG1 THR    53      22.739 -44.601  16.395  1.00  1.00      1S   O  
ATOM    779  HN  THR    53      21.198 -44.027  18.315  1.00  0.00      1S   H  
ATOM    780  HA  THR    53      23.838 -43.052  19.141  1.00  0.00      1S   H  
ATOM    781  HB  THR    53      24.588 -43.801  16.899  1.00  0.00      1S   H  
ATOM    782  HG1 THR    53      22.796 -43.945  15.696  1.00  0.00      1S   H  
ATOM    783 HG21 THR    53      23.192 -45.987  18.605  1.00  0.00      1S   H  
ATOM    784 HG22 THR    53      24.721 -45.161  19.073  1.00  0.00      1S   H  
ATOM    785 HG23 THR    53      24.661 -46.166  17.579  1.00  0.00      1S   H  
ATOM    786  N   GLU    54      21.627 -41.385  17.549  1.00  1.00      1S   N  
ATOM    787  CA  GLU    54      21.364 -40.104  16.920  1.00  1.00      1S   C  
ATOM    788  C   GLU    54      20.437 -39.207  17.725  1.00  1.00      1S   C  
ATOM    789  O   GLU    54      19.697 -38.405  17.159  1.00  1.00      1S   O  
ATOM    790  CB  GLU    54      20.855 -40.268  15.468  1.00  1.00      1S   C  
ATOM    791  CG  GLU    54      21.950 -40.830  14.534  1.00  1.00      1S   C  
ATOM    792  CD  GLU    54      21.454 -40.986  13.097  1.00  1.00      1S   C  
ATOM    793  OE1 GLU    54      22.310 -41.278  12.221  1.00  1.00      1S   O  
ATOM    794  OE2 GLU    54      20.230 -40.816  12.854  1.00  1.00      1S   O1-
ATOM    795  HN  GLU    54      20.829 -41.929  17.794  1.00  0.00      1S   H  
ATOM    796  HA  GLU    54      22.286 -39.545  16.856  1.00  0.00      1S   H  
ATOM    797  HB1 GLU    54      20.549 -39.281  15.056  1.00  0.00      1S   H  
ATOM    798  HB2 GLU    54      19.968 -40.938  15.463  1.00  0.00      1S   H  
ATOM    799  HG1 GLU    54      22.297 -41.820  14.896  1.00  0.00      1S   H  
ATOM    800  HG2 GLU    54      22.816 -40.133  14.537  1.00  0.00      1S   H  
ATOM    801  N   LEU    55      20.533 -39.245  19.077  1.00  1.00      1S   N  
ATOM    802  CA  LEU    55      20.331 -38.060  19.901  1.00  1.00      1S   C  
ATOM    803  C   LEU    55      21.616 -37.831  20.634  1.00  1.00      1S   C  
ATOM    804  O   LEU    55      21.673 -37.034  21.564  1.00  1.00      1S   O  
ATOM    805  CB  LEU    55      19.234 -38.184  20.978  1.00  1.00      1S   C  
ATOM    806  CG  LEU    55      17.816 -38.133  20.399  1.00  1.00      1S   C  
ATOM    807  CD1 LEU    55      16.785 -38.470  21.480  1.00  1.00      1S   C  
ATOM    808  CD2 LEU    55      17.537 -36.754  19.783  1.00  1.00      1S   C  
ATOM    809  HN  LEU    55      20.961 -40.011  19.547  1.00  0.00      1S   H  
ATOM    810  HA  LEU    55      20.160 -37.192  19.278  1.00  0.00      1S   H  
ATOM    811  HB1 LEU    55      19.298 -37.335  21.700  1.00  0.00      1S   H  
ATOM    812  HB2 LEU    55      19.376 -39.123  21.552  1.00  0.00      1S   H  
ATOM    813  HG  LEU    55      17.728 -38.906  19.600  1.00  0.00      1S   H  
ATOM    814 HD11 LEU    55      16.807 -37.707  22.282  1.00  0.00      1S   H  
ATOM    815 HD12 LEU    55      16.992 -39.465  21.923  1.00  0.00      1S   H  
ATOM    816 HD13 LEU    55      15.770 -38.484  21.037  1.00  0.00      1S   H  
ATOM    817 HD21 LEU    55      17.596 -36.806  18.676  1.00  0.00      1S   H  
ATOM    818 HD22 LEU    55      18.265 -35.996  20.140  1.00  0.00      1S   H  
ATOM    819 HD23 LEU    55      16.527 -36.411  20.086  1.00  0.00      1S   H  
ATOM    820  N   LYS    56      22.686 -38.537  20.223  1.00  1.00      1S   N  
ATOM    821  CA  LYS    56      23.976 -38.438  20.830  1.00  1.00      1S   C  
ATOM    822  C   LYS    56      24.938 -37.979  19.779  1.00  1.00      1S   C  
ATOM    823  O   LYS    56      25.650 -38.755  19.142  1.00  1.00      1S   O  
ATOM    824  CB  LYS    56      24.410 -39.777  21.436  1.00  1.00      1S   C  
ATOM    825  CG  LYS    56      25.782 -39.767  22.114  1.00  1.00      1S   C  
ATOM    826  CD  LYS    56      26.313 -41.189  22.310  1.00  1.00      1S   C  
ATOM    827  CE  LYS    56      27.734 -41.192  22.871  1.00  1.00      1S   C  
ATOM    828  NZ  LYS    56      28.231 -42.573  23.036  1.00  1.00      1S   N1+
ATOM    829  HN  LYS    56      22.616 -39.184  19.468  1.00  0.00      1S   H  
ATOM    830  HA  LYS    56      23.970 -37.698  21.618  1.00  0.00      1S   H  
ATOM    831  HB1 LYS    56      24.374 -40.568  20.653  1.00  0.00      1S   H  
ATOM    832  HB2 LYS    56      23.662 -40.037  22.212  1.00  0.00      1S   H  
ATOM    833  HG1 LYS    56      25.712 -39.237  23.089  1.00  0.00      1S   H  
ATOM    834  HG2 LYS    56      26.517 -39.218  21.485  1.00  0.00      1S   H  
ATOM    835  HD1 LYS    56      26.310 -41.698  21.319  1.00  0.00      1S   H  
ATOM    836  HD2 LYS    56      25.623 -41.744  22.983  1.00  0.00      1S   H  
ATOM    837  HE1 LYS    56      27.756 -40.707  23.865  1.00  0.00      1S   H  
ATOM    838  HE2 LYS    56      28.425 -40.654  22.187  1.00  0.00      1S   H  
ATOM    839  HZ1 LYS    56      28.258 -43.043  22.108  1.00  0.00      1S   H  
ATOM    840  HZ2 LYS    56      27.593 -43.096  23.670  1.00  0.00      1S   H  
ATOM    841  HZ3 LYS    56      29.188 -42.550  23.444  1.00  0.00      1S   H  
ATOM    842  N   THR    57      24.979 -36.641  19.641  1.00  1.00      1S   N  
ATOM    843  CA  THR    57      26.079 -35.871  19.121  1.00  1.00      1S   C  
ATOM    844  C   THR    57      26.893 -35.485  20.363  1.00  1.00      1S   C  
ATOM    845  O   THR    57      26.502 -35.820  21.481  1.00  1.00      1S   O  
ATOM    846  CB  THR    57      25.567 -34.651  18.356  1.00  1.00      1S   C  
ATOM    847  CG2 THR    57      24.716 -35.097  17.147  1.00  1.00      1S   C  
ATOM    848  OG1 THR    57      24.714 -33.863  19.171  1.00  1.00      1S   O  
ATOM    849  HN  THR    57      24.262 -36.079  20.044  1.00  0.00      1S   H  
ATOM    850  HA  THR    57      26.686 -36.490  18.474  1.00  0.00      1S   H  
ATOM    851  HB  THR    57      26.412 -34.027  17.994  1.00  0.00      1S   H  
ATOM    852  HG1 THR    57      25.269 -33.230  19.640  1.00  0.00      1S   H  
ATOM    853 HG21 THR    57      23.830 -35.682  17.476  1.00  0.00      1S   H  
ATOM    854 HG22 THR    57      25.310 -35.714  16.444  1.00  0.00      1S   H  
ATOM    855 HG23 THR    57      24.341 -34.203  16.601  1.00  0.00      1S   H  
ATOM    856  N   VAL    58      28.046 -34.782  20.218  1.00  1.00      1S   N  
ATOM    857  CA  VAL    58      28.942 -34.452  21.326  1.00  1.00      1S   C  
ATOM    858  C   VAL    58      28.305 -33.553  22.369  1.00  1.00      1S   C  
ATOM    859  O   VAL    58      28.409 -33.818  23.567  1.00  1.00      1S   O  
ATOM    860  CB  VAL    58      30.247 -33.826  20.834  1.00  1.00      1S   C  
ATOM    861  CG1 VAL    58      31.058 -33.187  21.980  1.00  1.00      1S   C  
ATOM    862  CG2 VAL    58      31.089 -34.920  20.148  1.00  1.00      1S   C  
ATOM    863  HN  VAL    58      28.379 -34.522  19.317  1.00  0.00      1S   H  
ATOM    864  HA  VAL    58      29.185 -35.379  21.828  1.00  0.00      1S   H  
ATOM    865  HB  VAL    58      30.015 -33.032  20.092  1.00  0.00      1S   H  
ATOM    866 HG11 VAL    58      31.152 -33.916  22.811  1.00  0.00      1S   H  
ATOM    867 HG12 VAL    58      30.574 -32.265  22.363  1.00  0.00      1S   H  
ATOM    868 HG13 VAL    58      32.076 -32.915  21.629  1.00  0.00      1S   H  
ATOM    869 HG21 VAL    58      30.546 -35.370  19.293  1.00  0.00      1S   H  
ATOM    870 HG22 VAL    58      31.337 -35.722  20.876  1.00  0.00      1S   H  
ATOM    871 HG23 VAL    58      32.043 -34.487  19.775  1.00  0.00      1S   H  
ATOM    872  N   ASN    59      27.621 -32.468  21.943  1.00  1.00      1S   N  
ATOM    873  CA  ASN    59      26.964 -31.524  22.828  1.00  1.00      1S   C  
ATOM    874  C   ASN    59      25.871 -32.192  23.642  1.00  1.00      1S   C  
ATOM    875  O   ASN    59      25.752 -31.962  24.839  1.00  1.00      1S   O  
ATOM    876  CB  ASN    59      26.431 -30.262  22.083  1.00  1.00      1S   C  
ATOM    877  CG  ASN    59      25.375 -30.584  21.017  1.00  1.00      1S   C  
ATOM    878  ND2 ASN    59      24.310 -29.737  20.934  1.00  1.00      1S   N  
ATOM    879  OD1 ASN    59      25.508 -31.557  20.272  1.00  1.00      1S   O  
ATOM    880  HN  ASN    59      27.537 -32.261  20.973  1.00  0.00      1S   H  
ATOM    881  HA  ASN    59      27.715 -31.184  23.529  1.00  0.00      1S   H  
ATOM    882  HB1 ASN    59      27.286 -29.776  21.566  1.00  0.00      1S   H  
ATOM    883  HB2 ASN    59      26.026 -29.540  22.820  1.00  0.00      1S   H  
ATOM    884 HD21 ASN    59      23.552 -29.967  20.324  1.00  0.00      1S   H  
ATOM    885 HD22 ASN    59      24.290 -28.900  21.479  1.00  0.00      1S   H  
ATOM    886  N   ASN    60      25.083 -33.092  23.017  1.00  1.00      1S   N  
ATOM    887  CA  ASN    60      24.023 -33.839  23.654  1.00  1.00      1S   C  
ATOM    888  C   ASN    60      24.542 -34.766  24.729  1.00  1.00      1S   C  
ATOM    889  O   ASN    60      23.908 -34.955  25.759  1.00  1.00      1S   O  
ATOM    890  CB  ASN    60      23.227 -34.660  22.619  1.00  1.00      1S   C  
ATOM    891  CG  ASN    60      22.457 -33.738  21.662  1.00  1.00      1S   C  
ATOM    892  ND2 ASN    60      22.019 -34.321  20.509  1.00  1.00      1S   N  
ATOM    893  OD1 ASN    60      22.245 -32.551  21.926  1.00  1.00      1S   O  
ATOM    894  HN  ASN    60      25.192 -33.265  22.042  1.00  0.00      1S   H  
ATOM    895  HA  ASN    60      23.372 -33.134  24.143  1.00  0.00      1S   H  
ATOM    896  HB1 ASN    60      22.488 -35.311  23.125  1.00  0.00      1S   H  
ATOM    897  HB2 ASN    60      23.921 -35.306  22.042  1.00  0.00      1S   H  
ATOM    898 HD21 ASN    60      22.151 -35.303  20.372  1.00  0.00      1S   H  
ATOM    899 HD22 ASN    60      21.586 -33.759  19.806  1.00  0.00      1S   H  
ATOM    900  N   TYR    61      25.753 -35.331  24.568  1.00  1.00      1S   N  
ATOM    901  CA  TYR    61      26.382 -36.134  25.594  1.00  1.00      1S   C  
ATOM    902  C   TYR    61      26.643 -35.324  26.855  1.00  1.00      1S   C  
ATOM    903  O   TYR    61      26.508 -35.821  27.970  1.00  1.00      1S   O  
ATOM    904  CB  TYR    61      27.716 -36.702  25.062  1.00  1.00      1S   C  
ATOM    905  CG  TYR    61      28.246 -37.766  25.969  1.00  1.00      1S   C  
ATOM    906  CD1 TYR    61      27.712 -39.052  25.910  1.00  1.00      1S   C  
ATOM    907  CD2 TYR    61      29.279 -37.493  26.876  1.00  1.00      1S   C  
ATOM    908  CE1 TYR    61      28.248 -40.068  26.699  1.00  1.00      1S   C  
ATOM    909  CE2 TYR    61      29.751 -38.487  27.745  1.00  1.00      1S   C  
ATOM    910  CZ  TYR    61      29.236 -39.787  27.653  1.00  1.00      1S   C  
ATOM    911  OH  TYR    61      29.729 -40.807  28.497  1.00  1.00      1S   O  
ATOM    912  HN  TYR    61      26.282 -35.194  23.733  1.00  0.00      1S   H  
ATOM    913  HA  TYR    61      25.700 -36.939  25.835  1.00  0.00      1S   H  
ATOM    914  HB1 TYR    61      28.477 -35.902  24.956  1.00  0.00      1S   H  
ATOM    915  HB2 TYR    61      27.550 -37.162  24.064  1.00  0.00      1S   H  
ATOM    916  HD1 TYR    61      26.911 -39.267  25.219  1.00  0.00      1S   H  
ATOM    917  HD2 TYR    61      29.700 -36.504  26.890  1.00  0.00      1S   H  
ATOM    918  HE1 TYR    61      27.900 -41.065  26.518  1.00  0.00      1S   H  
ATOM    919  HE2 TYR    61      30.527 -38.252  28.459  1.00  0.00      1S   H  
ATOM    920  HH  TYR    61      30.436 -40.430  29.028  1.00  0.00      1S   H  
ATOM    921  N   PHE    62      26.992 -34.031  26.696  1.00  1.00      1S   N  
ATOM    922  CA  PHE    62      27.170 -33.115  27.796  1.00  1.00      1S   C  
ATOM    923  C   PHE    62      25.831 -32.776  28.430  1.00  1.00      1S   C  
ATOM    924  O   PHE    62      25.691 -32.632  29.641  1.00  1.00      1S   O  
ATOM    925  CB  PHE    62      27.866 -31.821  27.312  1.00  1.00      1S   C  
ATOM    926  CG  PHE    62      28.605 -31.093  28.401  1.00  1.00      1S   C  
ATOM    927  CD1 PHE    62      29.588 -30.170  28.030  1.00  1.00      1S   C  
ATOM    928  CD2 PHE    62      28.415 -31.324  29.774  1.00  1.00      1S   C  
ATOM    929  CE1 PHE    62      30.365 -29.532  29.002  1.00  1.00      1S   C  
ATOM    930  CE2 PHE    62      29.178 -30.687  30.735  1.00  1.00      1S   C  
ATOM    931  CZ  PHE    62      30.159 -29.784  30.360  1.00  1.00      1S   C  
ATOM    932  HN  PHE    62      27.123 -33.645  25.786  1.00  0.00      1S   H  
ATOM    933  HA  PHE    62      27.788 -33.622  28.525  1.00  0.00      1S   H  
ATOM    934  HB1 PHE    62      27.144 -31.121  26.846  1.00  0.00      1S   H  
ATOM    935  HB2 PHE    62      28.619 -32.098  26.542  1.00  0.00      1S   H  
ATOM    936  HD1 PHE    62      29.767 -29.979  26.983  1.00  0.00      1S   H  
ATOM    937  HD2 PHE    62      27.733 -32.033  30.161  1.00  0.00      1S   H  
ATOM    938  HE1 PHE    62      31.147 -28.871  28.685  1.00  0.00      1S   H  
ATOM    939  HE2 PHE    62      29.019 -30.936  31.764  1.00  0.00      1S   H  
ATOM    940  HZ  PHE    62      30.747 -29.301  31.122  1.00  0.00      1S   H  
ATOM    941  N   LEU    63      24.754 -32.681  27.638  1.00  1.00      1S   N  
ATOM    942  CA  LEU    63      23.436 -32.442  28.183  1.00  1.00      1S   C  
ATOM    943  C   LEU    63      22.982 -33.541  29.092  1.00  1.00      1S   C  
ATOM    944  O   LEU    63      22.319 -33.307  30.099  1.00  1.00      1S   O  
ATOM    945  CB  LEU    63      22.401 -32.306  27.058  1.00  1.00      1S   C  
ATOM    946  CG  LEU    63      22.648 -31.037  26.236  1.00  1.00      1S   C  
ATOM    947  CD1 LEU    63      21.736 -30.957  25.000  1.00  1.00      1S   C  
ATOM    948  CD2 LEU    63      22.479 -29.807  27.129  1.00  1.00      1S   C  
ATOM    949  HN  LEU    63      24.820 -32.777  26.647  1.00  0.00      1S   H  
ATOM    950  HA  LEU    63      23.492 -31.549  28.786  1.00  0.00      1S   H  
ATOM    951  HB1 LEU    63      21.378 -32.269  27.482  1.00  0.00      1S   H  
ATOM    952  HB2 LEU    63      22.446 -33.189  26.389  1.00  0.00      1S   H  
ATOM    953  HG  LEU    63      23.698 -31.064  25.869  1.00  0.00      1S   H  
ATOM    954 HD11 LEU    63      20.682 -30.795  25.305  1.00  0.00      1S   H  
ATOM    955 HD12 LEU    63      21.782 -31.898  24.418  1.00  0.00      1S   H  
ATOM    956 HD13 LEU    63      22.052 -30.117  24.345  1.00  0.00      1S   H  
ATOM    957 HD21 LEU    63      22.253 -30.070  28.178  1.00  0.00      1S   H  
ATOM    958 HD22 LEU    63      21.620 -29.224  26.749  1.00  0.00      1S   H  
ATOM    959 HD23 LEU    63      23.373 -29.168  27.155  1.00  0.00      1S   H  
ATOM    960  N   LEU    64      23.413 -34.770  28.767  1.00  1.00      1S   N  
ATOM    961  CA  LEU    64      23.203 -35.919  29.583  1.00  1.00      1S   C  
ATOM    962  C   LEU    64      23.935 -35.858  30.900  1.00  1.00      1S   C  
ATOM    963  O   LEU    64      23.439 -36.348  31.905  1.00  1.00      1S   O  
ATOM    964  CB  LEU    64      23.642 -37.183  28.827  1.00  1.00      1S   C  
ATOM    965  CG  LEU    64      23.337 -38.480  29.575  1.00  1.00      1S   C  
ATOM    966  CD1 LEU    64      21.858 -38.569  29.937  1.00  1.00      1S   C  
ATOM    967  CD2 LEU    64      23.832 -39.699  28.778  1.00  1.00      1S   C  
ATOM    968  HN  LEU    64      23.913 -34.928  27.919  1.00  0.00      1S   H  
ATOM    969  HA  LEU    64      22.147 -35.927  29.797  1.00  0.00      1S   H  
ATOM    970  HB1 LEU    64      24.731 -37.153  28.625  1.00  0.00      1S   H  
ATOM    971  HB2 LEU    64      23.125 -37.199  27.844  1.00  0.00      1S   H  
ATOM    972  HG  LEU    64      23.908 -38.475  30.534  1.00  0.00      1S   H  
ATOM    973 HD11 LEU    64      21.390 -39.293  29.246  1.00  0.00      1S   H  
ATOM    974 HD12 LEU    64      21.283 -37.633  29.835  1.00  0.00      1S   H  
ATOM    975 HD13 LEU    64      21.739 -38.923  30.984  1.00  0.00      1S   H  
ATOM    976 HD21 LEU    64      24.697 -40.144  29.305  1.00  0.00      1S   H  
ATOM    977 HD22 LEU    64      24.148 -39.401  27.757  1.00  0.00      1S   H  
ATOM    978 HD23 LEU    64      23.041 -40.472  28.687  1.00  0.00      1S   H  
ATOM    979  N   SER    65      25.126 -35.237  30.943  1.00  1.00      1S   N  
ATOM    980  CA  SER    65      25.896 -35.051  32.155  1.00  1.00      1S   C  
ATOM    981  C   SER    65      25.238 -34.111  33.130  1.00  1.00      1S   C  
ATOM    982  O   SER    65      25.323 -34.326  34.338  1.00  1.00      1S   O  
ATOM    983  CB  SER    65      27.276 -34.476  31.847  1.00  1.00      1S   C  
ATOM    984  OG  SER    65      27.967 -35.382  31.008  1.00  1.00      1S   O  
ATOM    985  HN  SER    65      25.544 -34.879  30.110  1.00  0.00      1S   H  
ATOM    986  HA  SER    65      26.008 -36.014  32.634  1.00  0.00      1S   H  
ATOM    987  HB1 SER    65      27.869 -34.301  32.771  1.00  0.00      1S   H  
ATOM    988  HB2 SER    65      27.168 -33.517  31.314  1.00  0.00      1S   H  
ATOM    989  HG1 SER    65      28.797 -34.957  30.776  1.00  0.00      1S   H  
ATOM    990  N   LEU    66      24.533 -33.064  32.625  1.00  1.00      1S   N  
ATOM    991  CA  LEU    66      23.696 -32.195  33.431  1.00  1.00      1S   C  
ATOM    992  C   LEU    66      22.583 -32.979  34.037  1.00  1.00      1S   C  
ATOM    993  O   LEU    66      22.314 -32.868  35.232  1.00  1.00      1S   O  
ATOM    994  CB  LEU    66      23.070 -31.021  32.638  1.00  1.00      1S   C  
ATOM    995  CG  LEU    66      22.110 -30.132  33.469  1.00  1.00      1S   C  
ATOM    996  CD1 LEU    66      22.796 -29.574  34.713  1.00  1.00      1S   C  
ATOM    997  CD2 LEU    66      21.518 -28.980  32.650  1.00  1.00      1S   C  
ATOM    998  HN  LEU    66      24.525 -32.880  31.644  1.00  0.00      1S   H  
ATOM    999  HA  LEU    66      24.288 -31.823  34.244  1.00  0.00      1S   H  
ATOM   1000  HB1 LEU    66      22.520 -31.419  31.762  1.00  0.00      1S   H  
ATOM   1001  HB2 LEU    66      23.895 -30.383  32.251  1.00  0.00      1S   H  
ATOM   1002  HG  LEU    66      21.253 -30.754  33.816  1.00  0.00      1S   H  
ATOM   1003 HD11 LEU    66      23.745 -29.090  34.408  1.00  0.00      1S   H  
ATOM   1004 HD12 LEU    66      23.027 -30.371  35.450  1.00  0.00      1S   H  
ATOM   1005 HD13 LEU    66      22.149 -28.822  35.210  1.00  0.00      1S   H  
ATOM   1006 HD21 LEU    66      20.603 -29.314  32.121  1.00  0.00      1S   H  
ATOM   1007 HD22 LEU    66      22.259 -28.613  31.911  1.00  0.00      1S   H  
ATOM   1008 HD23 LEU    66      21.227 -28.136  33.312  1.00  0.00      1S   H  
ATOM   1009  N   ALA    67      21.951 -33.838  33.210  1.00  1.00      1S   N  
ATOM   1010  CA  ALA    67      20.917 -34.729  33.650  1.00  1.00      1S   C  
ATOM   1011  C   ALA    67      21.435 -35.661  34.710  1.00  1.00      1S   C  
ATOM   1012  O   ALA    67      20.757 -35.868  35.695  1.00  1.00      1S   O  
ATOM   1013  CB  ALA    67      20.272 -35.519  32.503  1.00  1.00      1S   C  
ATOM   1014  HN  ALA    67      22.202 -33.902  32.247  1.00  0.00      1S   H  
ATOM   1015  HA  ALA    67      20.148 -34.119  34.094  1.00  0.00      1S   H  
ATOM   1016  HB1 ALA    67      21.000 -36.193  32.011  1.00  0.00      1S   H  
ATOM   1017  HB2 ALA    67      19.878 -34.813  31.740  1.00  0.00      1S   H  
ATOM   1018  HB3 ALA    67      19.424 -36.131  32.880  1.00  0.00      1S   H  
ATOM   1019  N   CYS    68      22.675 -36.190  34.597  1.00  1.00      1S   N  
ATOM   1020  CA  CYS    68      23.282 -37.059  35.590  1.00  1.00      1S   C  
ATOM   1021  C   CYS    68      23.448 -36.381  36.920  1.00  1.00      1S   C  
ATOM   1022  O   CYS    68      23.126 -36.966  37.950  1.00  1.00      1S   O  
ATOM   1023  CB  CYS    68      24.632 -37.649  35.150  1.00  1.00      1S   C  
ATOM   1024  SG  CYS    68      24.405 -38.821  33.777  1.00  1.00      1S   S  
ATOM   1025  HN  CYS    68      23.237 -35.996  33.794  1.00  0.00      1S   H  
ATOM   1026  HA  CYS    68      22.628 -37.894  35.739  1.00  0.00      1S   H  
ATOM   1027  HB1 CYS    68      25.098 -38.190  36.003  1.00  0.00      1S   H  
ATOM   1028  HB2 CYS    68      25.322 -36.831  34.857  1.00  0.00      1S   H  
ATOM   1029  HG1 CYS    68      23.775 -37.952  32.998  1.00  0.00      1S   H  
ATOM   1030  N   ALA    69      23.882 -35.099  36.924  1.00  1.00      1S   N  
ATOM   1031  CA  ALA    69      24.034 -34.294  38.118  1.00  1.00      1S   C  
ATOM   1032  C   ALA    69      22.699 -33.930  38.738  1.00  1.00      1S   C  
ATOM   1033  O   ALA    69      22.650 -33.330  39.811  1.00  1.00      1S   O  
ATOM   1034  CB  ALA    69      24.875 -33.033  37.826  1.00  1.00      1S   C  
ATOM   1035  HN  ALA    69      24.116 -34.637  36.070  1.00  0.00      1S   H  
ATOM   1036  HA  ALA    69      24.555 -34.899  38.843  1.00  0.00      1S   H  
ATOM   1037  HB1 ALA    69      24.283 -32.255  37.301  1.00  0.00      1S   H  
ATOM   1038  HB2 ALA    69      25.733 -33.305  37.173  1.00  0.00      1S   H  
ATOM   1039  HB3 ALA    69      25.286 -32.609  38.767  1.00  0.00      1S   H  
ATOM   1040  N   ASP    70      21.597 -34.362  38.070  1.00  1.00      1S   N  
ATOM   1041  CA  ASP    70      20.247 -34.439  38.577  1.00  1.00      1S   C  
ATOM   1042  C   ASP    70      19.955 -35.785  39.209  1.00  1.00      1S   C  
ATOM   1043  O   ASP    70      19.801 -35.790  40.423  1.00  1.00      1S   O  
ATOM   1044  CB  ASP    70      19.147 -34.127  37.540  1.00  1.00      1S   C  
ATOM   1045  CG  ASP    70      19.469 -32.821  36.829  1.00  1.00      1S   C  
ATOM   1046  OD1 ASP    70      19.081 -32.707  35.640  1.00  1.00      1S   O  
ATOM   1047  OD2 ASP    70      20.084 -31.919  37.464  1.00  1.00      1S   O1-
ATOM   1048  HN  ASP    70      21.702 -34.716  37.144  1.00  0.00      1S   H  
ATOM   1049  HA  ASP    70      20.162 -33.700  39.362  1.00  0.00      1S   H  
ATOM   1050  HB1 ASP    70      18.165 -34.028  38.047  1.00  0.00      1S   H  
ATOM   1051  HB2 ASP    70      19.035 -34.930  36.789  1.00  0.00      1S   H  
ATOM   1052  N   LEU    71      19.862 -36.946  38.468  1.00  1.00      1S   N  
ATOM   1053  CA  LEU    71      19.378 -38.256  38.973  1.00  1.00      1S   C  
ATOM   1054  C   LEU    71      20.032 -38.593  40.294  1.00  1.00      1S   C  
ATOM   1055  O   LEU    71      19.403 -39.074  41.235  1.00  1.00      1S   O  
ATOM   1056  CB  LEU    71      19.673 -39.557  38.124  1.00  1.00      1S   C  
ATOM   1057  CG  LEU    71      19.235 -39.642  36.648  1.00  1.00      1S   C  
ATOM   1058  CD1 LEU    71      19.841 -38.520  35.842  1.00  1.00      1S   C  
ATOM   1059  CD2 LEU    71      19.701 -40.928  35.959  1.00  1.00      1S   C  
ATOM   1060  HN  LEU    71      20.061 -36.925  37.490  1.00  0.00      1S   H  
ATOM   1061  HA  LEU    71      18.311 -38.162  39.120  1.00  0.00      1S   H  
ATOM   1062  HB1 LEU    71      19.182 -40.416  38.639  1.00  0.00      1S   H  
ATOM   1063  HB2 LEU    71      20.764 -39.756  38.123  1.00  0.00      1S   H  
ATOM   1064  HG  LEU    71      18.126 -39.622  36.609  1.00  0.00      1S   H  
ATOM   1065 HD11 LEU    71      20.880 -38.383  36.185  1.00  0.00      1S   H  
ATOM   1066 HD12 LEU    71      19.284 -37.583  36.037  1.00  0.00      1S   H  
ATOM   1067 HD13 LEU    71      19.837 -38.725  34.751  1.00  0.00      1S   H  
ATOM   1068 HD21 LEU    71      19.640 -41.781  36.661  1.00  0.00      1S   H  
ATOM   1069 HD22 LEU    71      20.750 -40.829  35.608  1.00  0.00      1S   H  
ATOM   1070 HD23 LEU    71      19.063 -41.123  35.070  1.00  0.00      1S   H  
ATOM   1071  N   ILE    72      21.353 -38.320  40.327  1.00  1.00      1S   N  
ATOM   1072  CA  ILE    72      22.335 -38.833  41.239  1.00  1.00      1S   C  
ATOM   1073  C   ILE    72      22.367 -38.100  42.555  1.00  1.00      1S   C  
ATOM   1074  O   ILE    72      22.779 -38.687  43.554  1.00  1.00      1S   O  
ATOM   1075  CB  ILE    72      23.673 -38.874  40.511  1.00  1.00      1S   C  
ATOM   1076  CG1 ILE    72      23.570 -39.964  39.411  1.00  1.00      1S   C  
ATOM   1077  CG2 ILE    72      24.863 -39.118  41.460  1.00  1.00      1S   C  
ATOM   1078  CD  ILE    72      24.751 -40.000  38.443  1.00  1.00      1S   C  
ATOM   1079  HN  ILE    72      21.749 -37.816  39.561  1.00  0.00      1S   H  
ATOM   1080  HA  ILE    72      22.056 -39.850  41.472  1.00  0.00      1S   H  
ATOM   1081  HB  ILE    72      23.844 -37.890  40.021  1.00  0.00      1S   H  
ATOM   1082 HG11 ILE    72      22.662 -39.791  38.798  1.00  0.00      1S   H  
ATOM   1083 HG12 ILE    72      23.455 -40.957  39.898  1.00  0.00      1S   H  
ATOM   1084 HG21 ILE    72      24.668 -39.999  42.106  1.00  0.00      1S   H  
ATOM   1085 HG22 ILE    72      25.036 -38.228  42.100  1.00  0.00      1S   H  
ATOM   1086 HG23 ILE    72      25.793 -39.299  40.883  1.00  0.00      1S   H  
ATOM   1087  HD1 ILE    72      25.679 -40.320  38.960  1.00  0.00      1S   H  
ATOM   1088  HD2 ILE    72      24.913 -38.993  38.006  1.00  0.00      1S   H  
ATOM   1089  HD3 ILE    72      24.544 -40.716  37.618  1.00  0.00      1S   H  
ATOM   1090  N   ILE    73      21.892 -36.836  42.638  1.00  1.00      1S   N  
ATOM   1091  CA  ILE    73      21.614 -36.253  43.937  1.00  1.00      1S   C  
ATOM   1092  C   ILE    73      20.132 -36.060  44.116  1.00  1.00      1S   C  
ATOM   1093  O   ILE    73      19.693 -35.695  45.193  1.00  1.00      1S   O  
ATOM   1094  CB  ILE    73      22.382 -34.982  44.242  1.00  1.00      1S   C  
ATOM   1095  CG1 ILE    73      22.067 -33.817  43.282  1.00  1.00      1S   C  
ATOM   1096  CG2 ILE    73      23.887 -35.330  44.207  1.00  1.00      1S   C  
ATOM   1097  CD  ILE    73      20.720 -33.118  43.520  1.00  1.00      1S   C  
ATOM   1098  HN  ILE    73      21.630 -36.300  41.838  1.00  0.00      1S   H  
ATOM   1099  HA  ILE    73      21.900 -36.937  44.723  1.00  0.00      1S   H  
ATOM   1100  HB  ILE    73      22.151 -34.651  45.282  1.00  0.00      1S   H  
ATOM   1101 HG11 ILE    73      22.140 -34.153  42.228  1.00  0.00      1S   H  
ATOM   1102 HG12 ILE    73      22.881 -33.083  43.437  1.00  0.00      1S   H  
ATOM   1103 HG21 ILE    73      24.220 -35.554  43.172  1.00  0.00      1S   H  
ATOM   1104 HG22 ILE    73      24.102 -36.208  44.852  1.00  0.00      1S   H  
ATOM   1105 HG23 ILE    73      24.483 -34.473  44.576  1.00  0.00      1S   H  
ATOM   1106  HD1 ILE    73      20.475 -33.104  44.603  1.00  0.00      1S   H  
ATOM   1107  HD2 ILE    73      19.909 -33.646  42.977  1.00  0.00      1S   H  
ATOM   1108  HD3 ILE    73      20.734 -32.073  43.154  1.00  0.00      1S   H  
ATOM   1109  N   GLY    74      19.279 -36.312  43.100  1.00  1.00      1S   N  
ATOM   1110  CA  GLY    74      17.840 -36.197  43.252  1.00  1.00      1S   C  
ATOM   1111  C   GLY    74      17.267 -37.450  43.851  1.00  1.00      1S   C  
ATOM   1112  O   GLY    74      16.062 -37.542  44.076  1.00  1.00      1S   O  
ATOM   1113  HN  GLY    74      19.604 -36.546  42.185  1.00  0.00      1S   H  
ATOM   1114  HA1 GLY    74      17.415 -36.047  42.272  1.00  0.00      1S   H  
ATOM   1115  HA2 GLY    74      17.622 -35.382  43.930  1.00  0.00      1S   H  
ATOM   1116  N   THR    75      18.155 -38.421  44.170  1.00  1.00      1S   N  
ATOM   1117  CA  THR    75      17.949 -39.396  45.213  1.00  1.00      1S   C  
ATOM   1118  C   THR    75      18.494 -38.848  46.507  1.00  1.00      1S   C  
ATOM   1119  O   THR    75      17.742 -38.718  47.471  1.00  1.00      1S   O  
ATOM   1120  CB  THR    75      18.616 -40.728  44.926  1.00  1.00      1S   C  
ATOM   1121  CG2 THR    75      18.568 -41.662  46.158  1.00  1.00      1S   C  
ATOM   1122  OG1 THR    75      17.930 -41.359  43.856  1.00  1.00      1S   O  
ATOM   1123  HN  THR    75      19.074 -38.391  43.785  1.00  0.00      1S   H  
ATOM   1124  HA  THR    75      16.887 -39.549  45.352  1.00  0.00      1S   H  
ATOM   1125  HB  THR    75      19.676 -40.582  44.620  1.00  0.00      1S   H  
ATOM   1126  HG1 THR    75      17.954 -40.740  43.122  1.00  0.00      1S   H  
ATOM   1127 HG21 THR    75      17.536 -41.707  46.561  1.00  0.00      1S   H  
ATOM   1128 HG22 THR    75      19.248 -41.305  46.960  1.00  0.00      1S   H  
ATOM   1129 HG23 THR    75      18.884 -42.689  45.883  1.00  0.00      1S   H  
ATOM   1130  N   PHE    76      19.823 -38.552  46.589  1.00  1.00      1S   N  
ATOM   1131  CA  PHE    76      20.485 -38.450  47.879  1.00  1.00      1S   C  
ATOM   1132  C   PHE    76      20.023 -37.217  48.604  1.00  1.00      1S   C  
ATOM   1133  O   PHE    76      19.953 -37.198  49.826  1.00  1.00      1S   O  
ATOM   1134  CB  PHE    76      22.035 -38.446  47.789  1.00  1.00      1S   C  
ATOM   1135  CG  PHE    76      22.661 -38.756  49.141  1.00  1.00      1S   C  
ATOM   1136  CD1 PHE    76      22.964 -40.082  49.499  1.00  1.00      1S   C  
ATOM   1137  CD2 PHE    76      22.958 -37.732  50.061  1.00  1.00      1S   C  
ATOM   1138  CE1 PHE    76      23.559 -40.375  50.735  1.00  1.00      1S   C  
ATOM   1139  CE2 PHE    76      23.559 -38.023  51.292  1.00  1.00      1S   C  
ATOM   1140  CZ  PHE    76      23.861 -39.344  51.630  1.00  1.00      1S   C  
ATOM   1141  HN  PHE    76      20.415 -38.512  45.788  1.00  0.00      1S   H  
ATOM   1142  HA  PHE    76      20.179 -39.314  48.451  1.00  0.00      1S   H  
ATOM   1143  HB1 PHE    76      22.410 -37.467  47.421  1.00  0.00      1S   H  
ATOM   1144  HB2 PHE    76      22.369 -39.231  47.077  1.00  0.00      1S   H  
ATOM   1145  HD1 PHE    76      22.740 -40.884  48.813  1.00  0.00      1S   H  
ATOM   1146  HD2 PHE    76      22.754 -36.704  49.799  1.00  0.00      1S   H  
ATOM   1147  HE1 PHE    76      23.786 -41.397  50.997  1.00  0.00      1S   H  
ATOM   1148  HE2 PHE    76      23.798 -37.240  51.990  1.00  0.00      1S   H  
ATOM   1149  HZ  PHE    76      24.323 -39.564  52.581  1.00  0.00      1S   H  
ATOM   1150  N   SER    77      19.667 -36.170  47.839  1.00  1.00      1S   N  
ATOM   1151  CA  SER    77      19.293 -34.896  48.357  1.00  1.00      1S   C  
ATOM   1152  C   SER    77      17.839 -34.854  48.782  1.00  1.00      1S   C  
ATOM   1153  O   SER    77      17.490 -34.431  49.883  1.00  1.00      1S   O  
ATOM   1154  CB  SER    77      19.727 -33.689  47.509  1.00  1.00      1S   C  
ATOM   1155  OG  SER    77      19.464 -32.480  48.204  1.00  1.00      1S   O  
ATOM   1156  HN  SER    77      19.684 -36.233  46.842  1.00  0.00      1S   H  
ATOM   1157  HA  SER    77      19.937 -34.778  49.175  1.00  0.00      1S   H  
ATOM   1158  HB1 SER    77      19.224 -33.673  46.523  1.00  0.00      1S   H  
ATOM   1159  HB2 SER    77      20.829 -33.752  47.358  1.00  0.00      1S   H  
ATOM   1160  HG1 SER    77      20.056 -31.807  47.855  1.00  0.00      1S   H  
ATOM   1161  N   MET    78      16.943 -35.303  47.892  1.00  1.00      1S   N  
ATOM   1162  CA  MET    78      15.530 -35.094  48.046  1.00  1.00      1S   C  
ATOM   1163  C   MET    78      14.867 -35.957  49.077  1.00  1.00      1S   C  
ATOM   1164  O   MET    78      13.921 -35.516  49.724  1.00  1.00      1S   O  
ATOM   1165  CB  MET    78      14.832 -35.325  46.703  1.00  1.00      1S   C  
ATOM   1166  CG  MET    78      15.111 -34.192  45.708  1.00  1.00      1S   C  
ATOM   1167  SD  MET    78      14.524 -32.581  46.301  1.00  1.00      1S   S  
ATOM   1168  CE  MET    78      12.762 -32.945  46.237  1.00  1.00      1S   C  
ATOM   1169  HN  MET    78      17.228 -35.701  47.025  1.00  0.00      1S   H  
ATOM   1170  HA  MET    78      15.377 -34.074  48.369  1.00  0.00      1S   H  
ATOM   1171  HB1 MET    78      13.738 -35.388  46.864  1.00  0.00      1S   H  
ATOM   1172  HB2 MET    78      15.168 -36.293  46.269  1.00  0.00      1S   H  
ATOM   1173  HG1 MET    78      14.622 -34.437  44.739  1.00  0.00      1S   H  
ATOM   1174  HG2 MET    78      16.205 -34.140  45.523  1.00  0.00      1S   H  
ATOM   1175  HE1 MET    78      12.485 -33.705  46.996  1.00  0.00      1S   H  
ATOM   1176  HE2 MET    78      12.474 -33.337  45.241  1.00  0.00      1S   H  
ATOM   1177  HE3 MET    78      12.172 -32.026  46.437  1.00  0.00      1S   H  
ATOM   1178  N   ASN    79      15.342 -37.204  49.275  1.00  1.00      1S   N  
ATOM   1179  CA  ASN    79      14.767 -38.110  50.250  1.00  1.00      1S   C  
ATOM   1180  C   ASN    79      14.968 -37.599  51.654  1.00  1.00      1S   C  
ATOM   1181  O   ASN    79      14.082 -37.702  52.501  1.00  1.00      1S   O  
ATOM   1182  CB  ASN    79      15.396 -39.518  50.159  1.00  1.00      1S   C  
ATOM   1183  CG  ASN    79      14.897 -40.214  48.887  1.00  1.00      1S   C  
ATOM   1184  ND2 ASN    79      15.696 -41.205  48.402  1.00  1.00      1S   N  
ATOM   1185  OD1 ASN    79      13.826 -39.901  48.356  1.00  1.00      1S   O  
ATOM   1186  HN  ASN    79      16.101 -37.561  48.735  1.00  0.00      1S   H  
ATOM   1187  HA  ASN    79      13.699 -38.157  50.085  1.00  0.00      1S   H  
ATOM   1188  HB1 ASN    79      15.095 -40.140  51.029  1.00  0.00      1S   H  
ATOM   1189  HB2 ASN    79      16.503 -39.434  50.141  1.00  0.00      1S   H  
ATOM   1190 HD21 ASN    79      15.409 -41.706  47.586  1.00  0.00      1S   H  
ATOM   1191 HD22 ASN    79      16.563 -41.415  48.851  1.00  0.00      1S   H  
ATOM   1192  N   LEU    80      16.140 -36.988  51.912  1.00  1.00      1S   N  
ATOM   1193  CA  LEU    80      16.466 -36.435  53.197  1.00  1.00      1S   C  
ATOM   1194  C   LEU    80      15.674 -35.184  53.436  1.00  1.00      1S   C  
ATOM   1195  O   LEU    80      15.223 -34.962  54.549  1.00  1.00      1S   O  
ATOM   1196  CB  LEU    80      17.960 -36.113  53.301  1.00  1.00      1S   C  
ATOM   1197  CG  LEU    80      18.833 -37.282  53.806  1.00  1.00      1S   C  
ATOM   1198  CD1 LEU    80      18.825 -38.479  52.849  1.00  1.00      1S   C  
ATOM   1199  CD2 LEU    80      20.281 -36.842  54.056  1.00  1.00      1S   C  
ATOM   1200  HN  LEU    80      16.841 -36.888  51.210  1.00  0.00      1S   H  
ATOM   1201  HA  LEU    80      16.204 -37.145  53.969  1.00  0.00      1S   H  
ATOM   1202  HB1 LEU    80      18.120 -35.271  53.995  1.00  0.00      1S   H  
ATOM   1203  HB2 LEU    80      18.303 -35.792  52.300  1.00  0.00      1S   H  
ATOM   1204  HG  LEU    80      18.413 -37.604  54.787  1.00  0.00      1S   H  
ATOM   1205 HD11 LEU    80      19.100 -38.137  51.831  1.00  0.00      1S   H  
ATOM   1206 HD12 LEU    80      17.821 -38.948  52.805  1.00  0.00      1S   H  
ATOM   1207 HD13 LEU    80      19.566 -39.237  53.176  1.00  0.00      1S   H  
ATOM   1208 HD21 LEU    80      20.353 -35.744  54.020  1.00  0.00      1S   H  
ATOM   1209 HD22 LEU    80      20.959 -37.263  53.286  1.00  0.00      1S   H  
ATOM   1210 HD23 LEU    80      20.652 -37.167  55.036  1.00  0.00      1S   H  
ATOM   1211  N   TYR    81      15.442 -34.361  52.389  1.00  1.00      1S   N  
ATOM   1212  CA  TYR    81      14.636 -33.165  52.461  1.00  1.00      1S   C  
ATOM   1213  C   TYR    81      13.193 -33.490  52.784  1.00  1.00      1S   C  
ATOM   1214  O   TYR    81      12.577 -32.800  53.597  1.00  1.00      1S   O  
ATOM   1215  CB  TYR    81      14.740 -32.368  51.134  1.00  1.00      1S   C  
ATOM   1216  CG  TYR    81      14.086 -31.014  51.229  1.00  1.00      1S   C  
ATOM   1217  CD1 TYR    81      14.841 -29.832  51.336  1.00  1.00      1S   C  
ATOM   1218  CD2 TYR    81      12.689 -30.923  51.232  1.00  1.00      1S   C  
ATOM   1219  CE1 TYR    81      14.202 -28.587  51.442  1.00  1.00      1S   C  
ATOM   1220  CE2 TYR    81      12.062 -29.697  51.411  1.00  1.00      1S   C  
ATOM   1221  CZ  TYR    81      12.805 -28.518  51.480  1.00  1.00      1S   C  
ATOM   1222  OH  TYR    81      12.150 -27.272  51.565  1.00  1.00      1S   O  
ATOM   1223  HN  TYR    81      15.832 -34.555  51.492  1.00  0.00      1S   H  
ATOM   1224  HA  TYR    81      15.023 -32.562  53.270  1.00  0.00      1S   H  
ATOM   1225  HB1 TYR    81      14.269 -32.928  50.298  1.00  0.00      1S   H  
ATOM   1226  HB2 TYR    81      15.813 -32.214  50.890  1.00  0.00      1S   H  
ATOM   1227  HD1 TYR    81      15.919 -29.882  51.329  1.00  0.00      1S   H  
ATOM   1228  HD2 TYR    81      12.075 -31.806  51.131  1.00  0.00      1S   H  
ATOM   1229  HE1 TYR    81      14.789 -27.682  51.497  1.00  0.00      1S   H  
ATOM   1230  HE2 TYR    81      10.999 -29.704  51.483  1.00  0.00      1S   H  
ATOM   1231  HH  TYR    81      11.215 -27.419  51.404  1.00  0.00      1S   H  
ATOM   1232  N   THR    82      12.625 -34.557  52.162  1.00  1.00      1S   N  
ATOM   1233  CA  THR    82      11.249 -34.980  52.363  1.00  1.00      1S   C  
ATOM   1234  C   THR    82      11.017 -35.254  53.837  1.00  1.00      1S   C  
ATOM   1235  O   THR    82       9.952 -34.973  54.367  1.00  1.00      1S   O  
ATOM   1236  CB  THR    82      10.860 -36.196  51.513  1.00  1.00      1S   C  
ATOM   1237  CG2 THR    82       9.379 -36.578  51.722  1.00  1.00      1S   C  
ATOM   1238  OG1 THR    82      11.041 -35.908  50.130  1.00  1.00      1S   O  
ATOM   1239  HN  THR    82      13.153 -35.099  51.510  1.00  0.00      1S   H  
ATOM   1240  HA  THR    82      10.616 -34.151  52.076  1.00  0.00      1S   H  
ATOM   1241  HB  THR    82      11.501 -37.070  51.768  1.00  0.00      1S   H  
ATOM   1242  HG1 THR    82      11.989 -35.918  49.967  1.00  0.00      1S   H  
ATOM   1243 HG21 THR    82       8.723 -35.697  51.556  1.00  0.00      1S   H  
ATOM   1244 HG22 THR    82       9.207 -36.961  52.750  1.00  0.00      1S   H  
ATOM   1245 HG23 THR    82       9.079 -37.377  51.011  1.00  0.00      1S   H  
ATOM   1246  N   THR    83      12.051 -35.758  54.545  1.00  1.00      1S   N  
ATOM   1247  CA  THR    83      11.964 -36.194  55.917  1.00  1.00      1S   C  
ATOM   1248  C   THR    83      12.555 -35.242  56.946  1.00  1.00      1S   C  
ATOM   1249  O   THR    83      12.186 -35.333  58.117  1.00  1.00      1S   O  
ATOM   1250  CB  THR    83      12.573 -37.571  56.051  1.00  1.00      1S   C  
ATOM   1251  CG2 THR    83      11.679 -38.561  55.275  1.00  1.00      1S   C  
ATOM   1252  OG1 THR    83      13.899 -37.636  55.542  1.00  1.00      1S   O  
ATOM   1253  HN  THR    83      12.931 -35.915  54.104  1.00  0.00      1S   H  
ATOM   1254  HA  THR    83      10.919 -36.286  56.182  1.00  0.00      1S   H  
ATOM   1255  HB  THR    83      12.619 -37.865  57.117  1.00  0.00      1S   H  
ATOM   1256  HG1 THR    83      13.814 -37.673  54.585  1.00  0.00      1S   H  
ATOM   1257 HG21 THR    83      11.746 -38.388  54.180  1.00  0.00      1S   H  
ATOM   1258 HG22 THR    83      10.615 -38.438  55.576  1.00  0.00      1S   H  
ATOM   1259 HG23 THR    83      11.984 -39.607  55.487  1.00  0.00      1S   H  
ATOM   1260  N   TYR    84      13.438 -34.278  56.555  1.00  1.00      1S   N  
ATOM   1261  CA  TYR    84      13.949 -33.194  57.397  1.00  1.00      1S   C  
ATOM   1262  C   TYR    84      12.792 -32.430  57.908  1.00  1.00      1S   C  
ATOM   1263  O   TYR    84      12.610 -32.209  59.102  1.00  1.00      1S   O  
ATOM   1264  CB  TYR    84      14.759 -32.099  56.614  1.00  1.00      1S   C  
ATOM   1265  CG  TYR    84      16.134 -32.503  56.206  1.00  1.00      1S   C  
ATOM   1266  CD1 TYR    84      16.797 -31.768  55.200  1.00  1.00      1S   C  
ATOM   1267  CD2 TYR    84      16.776 -33.615  56.769  1.00  1.00      1S   C  
ATOM   1268  CE1 TYR    84      18.073 -32.146  54.765  1.00  1.00      1S   C  
ATOM   1269  CE2 TYR    84      18.002 -34.020  56.261  1.00  1.00      1S   C  
ATOM   1270  CZ  TYR    84      18.676 -33.279  55.305  1.00  1.00      1S   C  
ATOM   1271  OH  TYR    84      19.996 -33.663  54.999  1.00  1.00      1S   O  
ATOM   1272  HN  TYR    84      13.788 -34.272  55.618  1.00  0.00      1S   H  
ATOM   1273  HA  TYR    84      14.482 -33.601  58.245  1.00  0.00      1S   H  
ATOM   1274  HB1 TYR    84      14.885 -31.179  57.225  1.00  0.00      1S   H  
ATOM   1275  HB2 TYR    84      14.222 -31.828  55.677  1.00  0.00      1S   H  
ATOM   1276  HD1 TYR    84      16.320 -30.910  54.750  1.00  0.00      1S   H  
ATOM   1277  HD2 TYR    84      16.332 -34.213  57.548  1.00  0.00      1S   H  
ATOM   1278  HE1 TYR    84      18.589 -31.551  54.035  1.00  0.00      1S   H  
ATOM   1279  HE2 TYR    84      18.441 -34.936  56.560  1.00  0.00      1S   H  
ATOM   1280  HH  TYR    84      20.309 -33.124  54.270  1.00  0.00      1S   H  
ATOM   1281  N   LEU    85      12.002 -32.037  56.908  1.00  1.00      1S   N  
ATOM   1282  CA  LEU    85      10.951 -31.104  56.949  1.00  1.00      1S   C  
ATOM   1283  C   LEU    85       9.722 -31.675  57.601  1.00  1.00      1S   C  
ATOM   1284  O   LEU    85       9.012 -30.979  58.323  1.00  1.00      1S   O  
ATOM   1285  CB  LEU    85      10.676 -30.716  55.495  1.00  1.00      1S   C  
ATOM   1286  CG  LEU    85       9.611 -29.636  55.367  1.00  1.00      1S   C  
ATOM   1287  CD1 LEU    85      10.094 -28.263  55.864  1.00  1.00      1S   C  
ATOM   1288  CD2 LEU    85       9.128 -29.530  53.931  1.00  1.00      1S   C  
ATOM   1289  HN  LEU    85      12.217 -32.346  55.984  1.00  0.00      1S   H  
ATOM   1290  HA  LEU    85      11.290 -30.240  57.494  1.00  0.00      1S   H  
ATOM   1291  HB1 LEU    85      10.368 -31.620  54.923  1.00  0.00      1S   H  
ATOM   1292  HB2 LEU    85      11.619 -30.338  55.035  1.00  0.00      1S   H  
ATOM   1293  HG  LEU    85       8.744 -29.968  55.976  1.00  0.00      1S   H  
ATOM   1294 HD11 LEU    85      10.594 -27.704  55.048  1.00  0.00      1S   H  
ATOM   1295 HD12 LEU    85      10.818 -28.366  56.697  1.00  0.00      1S   H  
ATOM   1296 HD13 LEU    85       9.238 -27.656  56.223  1.00  0.00      1S   H  
ATOM   1297 HD21 LEU    85       8.677 -30.482  53.579  1.00  0.00      1S   H  
ATOM   1298 HD22 LEU    85       9.994 -29.277  53.287  1.00  0.00      1S   H  
ATOM   1299 HD23 LEU    85       8.378 -28.719  53.867  1.00  0.00      1S   H  
ATOM   1300  N   LEU    86       9.427 -32.964  57.370  1.00  1.00      1S   N  
ATOM   1301  CA  LEU    86       8.185 -33.521  57.837  1.00  1.00      1S   C  
ATOM   1302  C   LEU    86       8.299 -34.070  59.237  1.00  1.00      1S   C  
ATOM   1303  O   LEU    86       7.326 -33.995  59.986  1.00  1.00      1S   O  
ATOM   1304  CB  LEU    86       7.638 -34.572  56.851  1.00  1.00      1S   C  
ATOM   1305  CG  LEU    86       7.252 -33.962  55.475  1.00  1.00      1S   C  
ATOM   1306  CD1 LEU    86       6.820 -35.060  54.487  1.00  1.00      1S   C  
ATOM   1307  CD2 LEU    86       6.172 -32.866  55.574  1.00  1.00      1S   C  
ATOM   1308  HN  LEU    86      10.002 -33.551  56.805  1.00  0.00      1S   H  
ATOM   1309  HA  LEU    86       7.445 -32.737  57.899  1.00  0.00      1S   H  
ATOM   1310  HB1 LEU    86       6.733 -35.056  57.278  1.00  0.00      1S   H  
ATOM   1311  HB2 LEU    86       8.408 -35.359  56.694  1.00  0.00      1S   H  
ATOM   1312  HG  LEU    86       8.160 -33.473  55.050  1.00  0.00      1S   H  
ATOM   1313 HD11 LEU    86       5.898 -35.562  54.847  1.00  0.00      1S   H  
ATOM   1314 HD12 LEU    86       7.617 -35.827  54.383  1.00  0.00      1S   H  
ATOM   1315 HD13 LEU    86       6.624 -34.623  53.487  1.00  0.00      1S   H  
ATOM   1316 HD21 LEU    86       6.559 -31.977  56.113  1.00  0.00      1S   H  
ATOM   1317 HD22 LEU    86       5.282 -33.254  56.112  1.00  0.00      1S   H  
ATOM   1318 HD23 LEU    86       5.861 -32.540  54.561  1.00  0.00      1S   H  
ATOM   1319  N   MET    87       9.471 -34.619  59.643  1.00  1.00      1S   N  
ATOM   1320  CA  MET    87       9.607 -35.279  60.930  1.00  1.00      1S   C  
ATOM   1321  C   MET    87      10.375 -34.476  61.959  1.00  1.00      1S   C  
ATOM   1322  O   MET    87      10.390 -34.859  63.128  1.00  1.00      1S   O  
ATOM   1323  CB  MET    87      10.181 -36.699  60.783  1.00  1.00      1S   C  
ATOM   1324  CG  MET    87       9.183 -37.619  60.049  1.00  1.00      1S   C  
ATOM   1325  SD  MET    87       9.703 -39.355  59.916  1.00  1.00      1S   S  
ATOM   1326  CE  MET    87      10.940 -39.017  58.647  1.00  1.00      1S   C  
ATOM   1327  HN  MET    87      10.268 -34.665  59.042  1.00  0.00      1S   H  
ATOM   1328  HA  MET    87       8.625 -35.414  61.360  1.00  0.00      1S   H  
ATOM   1329  HB1 MET    87      10.368 -37.139  61.789  1.00  0.00      1S   H  
ATOM   1330  HB2 MET    87      11.146 -36.655  60.237  1.00  0.00      1S   H  
ATOM   1331  HG1 MET    87       8.988 -37.206  59.035  1.00  0.00      1S   H  
ATOM   1332  HG2 MET    87       8.219 -37.577  60.603  1.00  0.00      1S   H  
ATOM   1333  HE1 MET    87      11.785 -38.423  59.055  1.00  0.00      1S   H  
ATOM   1334  HE2 MET    87      10.483 -38.436  57.819  1.00  0.00      1S   H  
ATOM   1335  HE3 MET    87      11.358 -39.954  58.220  1.00  0.00      1S   H  
ATOM   1336  N   GLY    88      10.972 -33.316  61.593  1.00  1.00      1S   N  
ATOM   1337  CA  GLY    88      11.161 -32.255  62.568  1.00  1.00      1S   C  
ATOM   1338  C   GLY    88      12.510 -31.615  62.500  1.00  1.00      1S   C  
ATOM   1339  O   GLY    88      12.614 -30.395  62.628  1.00  1.00      1S   O  
ATOM   1340  HN  GLY    88      11.128 -33.083  60.635  1.00  0.00      1S   H  
ATOM   1341  HA1 GLY    88      11.036 -32.628  63.575  1.00  0.00      1S   H  
ATOM   1342  HA2 GLY    88      10.430 -31.499  62.321  1.00  0.00      1S   H  
ATOM   1343  N   HSD    89      13.572 -32.430  62.324  1.00  1.00      1S   N  
ATOM   1344  CA  HSD    89      14.940 -31.973  62.337  1.00  1.00      1S   C  
ATOM   1345  C   HSD    89      15.806 -33.106  61.856  1.00  1.00      1S   C  
ATOM   1346  O   HSD    89      15.358 -34.248  61.757  1.00  1.00      1S   O  
ATOM   1347  CB  HSD    89      15.450 -31.540  63.742  1.00  1.00      1S   C  
ATOM   1348  CG  HSD    89      15.354 -32.628  64.780  1.00  1.00      1S   C  
ATOM   1349  CD2 HSD    89      16.310 -33.477  65.249  1.00  1.00      1S   C  
ATOM   1350  ND1 HSD    89      14.182 -33.010  65.398  1.00  1.00      1S   N  
ATOM   1351  CE1 HSD    89      14.484 -34.059  66.200  1.00  1.00      1S   C  
ATOM   1352  NE2 HSD    89      15.762 -34.379  66.143  1.00  1.00      1S   N  
ATOM   1353  HN  HSD    89      13.455 -33.412  62.184  1.00  0.00      1S   H  
ATOM   1354  HA  HSD    89      15.026 -31.167  61.627  1.00  0.00      1S   H  
ATOM   1355  HB1 HSD    89      14.854 -30.670  64.092  1.00  0.00      1S   H  
ATOM   1356  HB2 HSD    89      16.507 -31.205  63.675  1.00  0.00      1S   H  
ATOM   1357  HD1 HSD    89      13.283 -32.594  65.256  1.00  0.00      1S   H  
ATOM   1358  HD2 HSD    89      17.364 -33.529  65.018  1.00  0.00      1S   H  
ATOM   1359  HE1 HSD    89      13.741 -34.571  66.809  1.00  0.00      1S   H  
ATOM   1360  N   TRP    90      17.090 -32.805  61.555  1.00  1.00      1S   N  
ATOM   1361  CA  TRP    90      18.067 -33.793  61.174  1.00  1.00      1S   C  
ATOM   1362  C   TRP    90      18.723 -34.404  62.383  1.00  1.00      1S   C  
ATOM   1363  O   TRP    90      19.132 -33.694  63.299  1.00  1.00      1S   O  
ATOM   1364  CB  TRP    90      19.173 -33.159  60.318  1.00  1.00      1S   C  
ATOM   1365  CG  TRP    90      20.309 -34.086  59.935  1.00  1.00      1S   C  
ATOM   1366  CD1 TRP    90      21.617 -34.017  60.307  1.00  1.00      1S   C  
ATOM   1367  CD2 TRP    90      20.175 -35.268  59.136  1.00  1.00      1S   C  
ATOM   1368  CE2 TRP    90      21.470 -35.759  58.930  1.00  1.00      1S   C  
ATOM   1369  CE3 TRP    90      19.077 -35.909  58.582  1.00  1.00      1S   C  
ATOM   1370  NE1 TRP    90      22.329 -35.006  59.682  1.00  1.00      1S   N  
ATOM   1371  CZ2 TRP    90      21.692 -36.829  58.091  1.00  1.00      1S   C  
ATOM   1372  CZ3 TRP    90      19.304 -36.981  57.706  1.00  1.00      1S   C  
ATOM   1373  CH2 TRP    90      20.603 -37.431  57.458  1.00  1.00      1S   C  
ATOM   1374  HN  TRP    90      17.427 -31.868  61.587  1.00  0.00      1S   H  
ATOM   1375  HA  TRP    90      17.575 -34.569  60.606  1.00  0.00      1S   H  
ATOM   1376  HB1 TRP    90      19.600 -32.276  60.843  1.00  0.00      1S   H  
ATOM   1377  HB2 TRP    90      18.694 -32.798  59.385  1.00  0.00      1S   H  
ATOM   1378  HD1 TRP    90      22.031 -33.299  61.000  1.00  0.00      1S   H  
ATOM   1379  HE1 TRP    90      23.277 -35.204  59.822  1.00  0.00      1S   H  
ATOM   1380  HE3 TRP    90      18.069 -35.555  58.731  1.00  0.00      1S   H  
ATOM   1381  HZ2 TRP    90      22.672 -37.167  57.879  1.00  0.00      1S   H  
ATOM   1382  HZ3 TRP    90      18.473 -37.434  57.185  1.00  0.00      1S   H  
ATOM   1383  HH2 TRP    90      20.769 -38.270  56.798  1.00  0.00      1S   H  
ATOM   1384  N   ALA    91      18.860 -35.752  62.374  1.00  1.00      1S   N  
ATOM   1385  CA  ALA    91      19.394 -36.476  63.500  1.00  1.00      1S   C  
ATOM   1386  C   ALA    91      20.410 -37.523  63.118  1.00  1.00      1S   C  
ATOM   1387  O   ALA    91      21.190 -37.938  63.974  1.00  1.00      1S   O  
ATOM   1388  CB  ALA    91      18.260 -37.175  64.264  1.00  1.00      1S   C  
ATOM   1389  HN  ALA    91      18.521 -36.301  61.615  1.00  0.00      1S   H  
ATOM   1390  HA  ALA    91      19.898 -35.792  64.167  1.00  0.00      1S   H  
ATOM   1391  HB1 ALA    91      17.710 -37.876  63.601  1.00  0.00      1S   H  
ATOM   1392  HB2 ALA    91      17.542 -36.413  64.637  1.00  0.00      1S   H  
ATOM   1393  HB3 ALA    91      18.655 -37.737  65.138  1.00  0.00      1S   H  
ATOM   1394  N   LEU    92      20.450 -37.991  61.841  1.00  1.00      1S   N  
ATOM   1395  CA  LEU    92      21.288 -39.117  61.455  1.00  1.00      1S   C  
ATOM   1396  C   LEU    92      22.770 -38.774  61.466  1.00  1.00      1S   C  
ATOM   1397  O   LEU    92      23.616 -39.663  61.549  1.00  1.00      1S   O  
ATOM   1398  CB  LEU    92      20.854 -39.733  60.107  1.00  1.00      1S   C  
ATOM   1399  CG  LEU    92      19.427 -40.336  60.118  1.00  1.00      1S   C  
ATOM   1400  CD1 LEU    92      18.964 -40.719  58.699  1.00  1.00      1S   C  
ATOM   1401  CD2 LEU    92      19.331 -41.548  61.063  1.00  1.00      1S   C  
ATOM   1402  HN  LEU    92      19.857 -37.631  61.126  1.00  0.00      1S   H  
ATOM   1403  HA  LEU    92      21.162 -39.879  62.210  1.00  0.00      1S   H  
ATOM   1404  HB1 LEU    92      21.566 -40.528  59.798  1.00  0.00      1S   H  
ATOM   1405  HB2 LEU    92      20.887 -38.942  59.343  1.00  0.00      1S   H  
ATOM   1406  HG  LEU    92      18.718 -39.559  60.488  1.00  0.00      1S   H  
ATOM   1407 HD11 LEU    92      19.644 -41.482  58.265  1.00  0.00      1S   H  
ATOM   1408 HD12 LEU    92      18.960 -39.829  58.036  1.00  0.00      1S   H  
ATOM   1409 HD13 LEU    92      17.936 -41.138  58.731  1.00  0.00      1S   H  
ATOM   1410 HD21 LEU    92      19.466 -41.237  62.120  1.00  0.00      1S   H  
ATOM   1411 HD22 LEU    92      20.115 -42.292  60.807  1.00  0.00      1S   H  
ATOM   1412 HD23 LEU    92      18.337 -42.036  60.969  1.00  0.00      1S   H  
ATOM   1413  N   GLY    93      23.100 -37.462  61.483  1.00  1.00      1S   N  
ATOM   1414  CA  GLY    93      24.149 -36.944  62.340  1.00  1.00      1S   C  
ATOM   1415  C   GLY    93      25.049 -36.038  61.570  1.00  1.00      1S   C  
ATOM   1416  O   GLY    93      24.889 -35.886  60.368  1.00  1.00      1S   O  
ATOM   1417  HN  GLY    93      22.465 -36.777  61.134  1.00  0.00      1S   H  
ATOM   1418  HA1 GLY    93      24.731 -37.748  62.767  1.00  0.00      1S   H  
ATOM   1419  HA2 GLY    93      23.640 -36.343  63.081  1.00  0.00      1S   H  
ATOM   1420  N   THR    94      26.031 -35.395  62.247  1.00  1.00      1S   N  
ATOM   1421  CA  THR    94      26.845 -34.321  61.690  1.00  1.00      1S   C  
ATOM   1422  C   THR    94      27.654 -34.748  60.480  1.00  1.00      1S   C  
ATOM   1423  O   THR    94      27.814 -33.996  59.523  1.00  1.00      1S   O  
ATOM   1424  CB  THR    94      27.790 -33.716  62.721  1.00  1.00      1S   C  
ATOM   1425  CG2 THR    94      28.573 -32.518  62.139  1.00  1.00      1S   C  
ATOM   1426  OG1 THR    94      27.044 -33.253  63.839  1.00  1.00      1S   O  
ATOM   1427  HN  THR    94      26.172 -35.561  63.220  1.00  0.00      1S   H  
ATOM   1428  HA  THR    94      26.157 -33.550  61.372  1.00  0.00      1S   H  
ATOM   1429  HB  THR    94      28.506 -34.489  63.078  1.00  0.00      1S   H  
ATOM   1430  HG1 THR    94      27.687 -32.892  64.454  1.00  0.00      1S   H  
ATOM   1431 HG21 THR    94      27.873 -31.731  61.785  1.00  0.00      1S   H  
ATOM   1432 HG22 THR    94      29.215 -32.826  61.289  1.00  0.00      1S   H  
ATOM   1433 HG23 THR    94      29.237 -32.082  62.913  1.00  0.00      1S   H  
ATOM   1434  N   LEU    95      28.179 -35.987  60.471  1.00  1.00      1S   N  
ATOM   1435  CA  LEU    95      28.939 -36.503  59.352  1.00  1.00      1S   C  
ATOM   1436  C   LEU    95      28.074 -36.754  58.154  1.00  1.00      1S   C  
ATOM   1437  O   LEU    95      28.458 -36.482  57.019  1.00  1.00      1S   O  
ATOM   1438  CB  LEU    95      29.613 -37.833  59.726  1.00  1.00      1S   C  
ATOM   1439  CG  LEU    95      30.801 -37.638  60.686  1.00  1.00      1S   C  
ATOM   1440  CD1 LEU    95      31.286 -38.994  61.219  1.00  1.00      1S   C  
ATOM   1441  CD2 LEU    95      31.945 -36.863  60.003  1.00  1.00      1S   C  
ATOM   1442  HN  LEU    95      28.076 -36.601  61.250  1.00  0.00      1S   H  
ATOM   1443  HA  LEU    95      29.671 -35.763  59.064  1.00  0.00      1S   H  
ATOM   1444  HB1 LEU    95      29.992 -38.349  58.816  1.00  0.00      1S   H  
ATOM   1445  HB2 LEU    95      28.859 -38.498  60.205  1.00  0.00      1S   H  
ATOM   1446  HG  LEU    95      30.455 -37.040  61.561  1.00  0.00      1S   H  
ATOM   1447 HD11 LEU    95      31.629 -39.634  60.379  1.00  0.00      1S   H  
ATOM   1448 HD12 LEU    95      30.461 -39.516  61.750  1.00  0.00      1S   H  
ATOM   1449 HD13 LEU    95      32.129 -38.849  61.927  1.00  0.00      1S   H  
ATOM   1450 HD21 LEU    95      31.645 -35.816  59.785  1.00  0.00      1S   H  
ATOM   1451 HD22 LEU    95      32.219 -37.355  59.046  1.00  0.00      1S   H  
ATOM   1452 HD23 LEU    95      32.839 -36.835  60.659  1.00  0.00      1S   H  
ATOM   1453  N   ALA    96      26.856 -37.259  58.399  1.00  1.00      1S   N  
ATOM   1454  CA  ALA    96      25.878 -37.509  57.381  1.00  1.00      1S   C  
ATOM   1455  C   ALA    96      25.319 -36.204  56.841  1.00  1.00      1S   C  
ATOM   1456  O   ALA    96      24.973 -36.112  55.666  1.00  1.00      1S   O  
ATOM   1457  CB  ALA    96      24.785 -38.396  57.983  1.00  1.00      1S   C  
ATOM   1458  HN  ALA    96      26.567 -37.476  59.328  1.00  0.00      1S   H  
ATOM   1459  HA  ALA    96      26.354 -38.040  56.568  1.00  0.00      1S   H  
ATOM   1460  HB1 ALA    96      24.329 -37.892  58.861  1.00  0.00      1S   H  
ATOM   1461  HB2 ALA    96      25.213 -39.356  58.337  1.00  0.00      1S   H  
ATOM   1462  HB3 ALA    96      24.001 -38.621  57.229  1.00  0.00      1S   H  
ATOM   1463  N   CYS    97      25.289 -35.143  57.688  1.00  1.00      1S   N  
ATOM   1464  CA  CYS    97      24.957 -33.774  57.348  1.00  1.00      1S   C  
ATOM   1465  C   CYS    97      25.961 -33.231  56.362  1.00  1.00      1S   C  
ATOM   1466  O   CYS    97      25.570 -32.638  55.360  1.00  1.00      1S   O  
ATOM   1467  CB  CYS    97      24.914 -32.876  58.621  1.00  1.00      1S   C  
ATOM   1468  SG  CYS    97      24.929 -31.082  58.368  1.00  1.00      1S   S  
ATOM   1469  HN  CYS    97      25.546 -35.276  58.643  1.00  0.00      1S   H  
ATOM   1470  HA  CYS    97      23.983 -33.770  56.877  1.00  0.00      1S   H  
ATOM   1471  HB1 CYS    97      25.773 -33.112  59.260  1.00  0.00      1S   H  
ATOM   1472  HB2 CYS    97      24.019 -33.149  59.214  1.00  0.00      1S   H  
ATOM   1473  HG1 CYS    97      23.960 -30.837  59.242  1.00  0.00      1S   H  
ATOM   1474  N   ASP    98      27.274 -33.434  56.628  1.00  1.00      1S   N  
ATOM   1475  CA  ASP    98      28.363 -32.980  55.788  1.00  1.00      1S   C  
ATOM   1476  C   ASP    98      28.301 -33.644  54.438  1.00  1.00      1S   C  
ATOM   1477  O   ASP    98      28.512 -33.037  53.390  1.00  1.00      1S   O  
ATOM   1478  CB  ASP    98      29.745 -33.216  56.454  1.00  1.00      1S   C  
ATOM   1479  CG  ASP    98      30.931 -32.595  55.696  1.00  1.00      1S   C  
ATOM   1480  OD1 ASP    98      32.032 -32.554  56.302  1.00  1.00      1S   O  
ATOM   1481  OD2 ASP    98      30.771 -32.162  54.525  1.00  1.00      1S   O1-
ATOM   1482  HN  ASP    98      27.554 -33.906  57.462  1.00  0.00      1S   H  
ATOM   1483  HA  ASP    98      28.235 -31.928  55.655  1.00  0.00      1S   H  
ATOM   1484  HB1 ASP    98      29.930 -34.301  56.583  1.00  0.00      1S   H  
ATOM   1485  HB2 ASP    98      29.719 -32.750  57.464  1.00  0.00      1S   H  
ATOM   1486  N   LEU    99      27.980 -34.939  54.417  1.00  1.00      1S   N  
ATOM   1487  CA  LEU    99      27.925 -35.658  53.182  1.00  1.00      1S   C  
ATOM   1488  C   LEU    99      26.793 -35.178  52.307  1.00  1.00      1S   C  
ATOM   1489  O   LEU    99      26.978 -34.934  51.115  1.00  1.00      1S   O  
ATOM   1490  CB  LEU    99      27.765 -37.151  53.473  1.00  1.00      1S   C  
ATOM   1491  CG  LEU    99      27.709 -38.024  52.209  1.00  1.00      1S   C  
ATOM   1492  CD1 LEU    99      28.937 -37.805  51.304  1.00  1.00      1S   C  
ATOM   1493  CD2 LEU    99      27.545 -39.496  52.611  1.00  1.00      1S   C  
ATOM   1494  HN  LEU    99      27.813 -35.454  55.255  1.00  0.00      1S   H  
ATOM   1495  HA  LEU    99      28.857 -35.480  52.663  1.00  0.00      1S   H  
ATOM   1496  HB1 LEU    99      26.848 -37.318  54.081  1.00  0.00      1S   H  
ATOM   1497  HB2 LEU    99      28.633 -37.474  54.090  1.00  0.00      1S   H  
ATOM   1498  HG  LEU    99      26.802 -37.743  51.623  1.00  0.00      1S   H  
ATOM   1499 HD11 LEU    99      29.872 -37.949  51.885  1.00  0.00      1S   H  
ATOM   1500 HD12 LEU    99      28.941 -36.779  50.880  1.00  0.00      1S   H  
ATOM   1501 HD13 LEU    99      28.926 -38.522  50.458  1.00  0.00      1S   H  
ATOM   1502 HD21 LEU    99      26.640 -39.617  53.244  1.00  0.00      1S   H  
ATOM   1503 HD22 LEU    99      28.431 -39.833  53.191  1.00  0.00      1S   H  
ATOM   1504 HD23 LEU    99      27.439 -40.131  51.708  1.00  0.00      1S   H  
ATOM   1505  N   TRP   100      25.600 -34.994  52.907  1.00  1.00      1S   N  
ATOM   1506  CA  TRP   100      24.416 -34.551  52.218  1.00  1.00      1S   C  
ATOM   1507  C   TRP   100      24.564 -33.162  51.662  1.00  1.00      1S   C  
ATOM   1508  O   TRP   100      24.193 -32.908  50.518  1.00  1.00      1S   O  
ATOM   1509  CB  TRP   100      23.207 -34.580  53.168  1.00  1.00      1S   C  
ATOM   1510  CG  TRP   100      21.891 -34.261  52.453  1.00  1.00      1S   C  
ATOM   1511  CD1 TRP   100      21.184 -35.068  51.717  1.00  1.00      1S   C  
ATOM   1512  CD2 TRP   100      21.292 -32.963  52.404  1.00  1.00      1S   C  
ATOM   1513  CE2 TRP   100      20.114 -33.142  51.629  1.00  1.00      1S   C  
ATOM   1514  CE3 TRP   100      21.592 -31.742  52.889  1.00  1.00      1S   C  
ATOM   1515  NE1 TRP   100      19.999 -34.458  51.305  1.00  1.00      1S   N  
ATOM   1516  CZ2 TRP   100      19.258 -32.090  51.296  1.00  1.00      1S   C  
ATOM   1517  CZ3 TRP   100      20.764 -30.698  52.557  1.00  1.00      1S   C  
ATOM   1518  CH2 TRP   100      19.618 -30.830  51.768  1.00  1.00      1S   C  
ATOM   1519  HN  TRP   100      25.480 -35.186  53.880  1.00  0.00      1S   H  
ATOM   1520  HA  TRP   100      24.255 -35.219  51.384  1.00  0.00      1S   H  
ATOM   1521  HB1 TRP   100      23.358 -33.896  54.024  1.00  0.00      1S   H  
ATOM   1522  HB2 TRP   100      23.105 -35.613  53.567  1.00  0.00      1S   H  
ATOM   1523  HD1 TRP   100      21.388 -36.118  51.522  1.00  0.00      1S   H  
ATOM   1524  HE1 TRP   100      19.351 -34.817  50.756  1.00  0.00      1S   H  
ATOM   1525  HE3 TRP   100      22.478 -31.576  53.526  1.00  0.00      1S   H  
ATOM   1526  HZ2 TRP   100      18.383 -32.201  50.691  1.00  0.00      1S   H  
ATOM   1527  HZ3 TRP   100      20.972 -29.739  52.883  1.00  0.00      1S   H  
ATOM   1528  HH2 TRP   100      19.005 -29.968  51.553  1.00  0.00      1S   H  
ATOM   1529  N   LEU   101      25.118 -32.236  52.477  1.00  1.00      1S   N  
ATOM   1530  CA  LEU   101      25.263 -30.847  52.118  1.00  1.00      1S   C  
ATOM   1531  C   LEU   101      26.195 -30.706  50.935  1.00  1.00      1S   C  
ATOM   1532  O   LEU   101      26.006 -29.833  50.095  1.00  1.00      1S   O  
ATOM   1533  CB  LEU   101      25.721 -29.976  53.328  1.00  1.00      1S   C  
ATOM   1534  CG  LEU   101      27.226 -30.062  53.680  1.00  1.00      1S   C  
ATOM   1535  CD1 LEU   101      28.144 -29.247  52.773  1.00  1.00      1S   C  
ATOM   1536  CD2 LEU   101      27.556 -29.621  55.090  1.00  1.00      1S   C  
ATOM   1537  HN  LEU   101      25.420 -32.477  53.398  1.00  0.00      1S   H  
ATOM   1538  HA  LEU   101      24.284 -30.501  51.818  1.00  0.00      1S   H  
ATOM   1539  HB1 LEU   101      25.141 -30.324  54.214  1.00  0.00      1S   H  
ATOM   1540  HB2 LEU   101      25.447 -28.916  53.156  1.00  0.00      1S   H  
ATOM   1541  HG  LEU   101      27.490 -31.124  53.591  1.00  0.00      1S   H  
ATOM   1542 HD11 LEU   101      28.565 -28.366  53.300  1.00  0.00      1S   H  
ATOM   1543 HD12 LEU   101      27.549 -28.884  51.922  1.00  0.00      1S   H  
ATOM   1544 HD13 LEU   101      28.973 -29.867  52.378  1.00  0.00      1S   H  
ATOM   1545 HD21 LEU   101      26.883 -30.092  55.837  1.00  0.00      1S   H  
ATOM   1546 HD22 LEU   101      27.451 -28.519  55.106  1.00  0.00      1S   H  
ATOM   1547 HD23 LEU   101      28.611 -29.874  55.337  1.00  0.00      1S   H  
ATOM   1548  N   ALA   102      27.241 -31.570  50.845  1.00  1.00      1S   N  
ATOM   1549  CA  ALA   102      28.249 -31.491  49.821  1.00  1.00      1S   C  
ATOM   1550  C   ALA   102      27.702 -31.937  48.505  1.00  1.00      1S   C  
ATOM   1551  O   ALA   102      27.976 -31.304  47.495  1.00  1.00      1S   O  
ATOM   1552  CB  ALA   102      29.490 -32.339  50.150  1.00  1.00      1S   C  
ATOM   1553  HN  ALA   102      27.402 -32.258  51.550  1.00  0.00      1S   H  
ATOM   1554  HA  ALA   102      28.537 -30.453  49.723  1.00  0.00      1S   H  
ATOM   1555  HB1 ALA   102      29.245 -33.419  50.206  1.00  0.00      1S   H  
ATOM   1556  HB2 ALA   102      29.905 -32.024  51.133  1.00  0.00      1S   H  
ATOM   1557  HB3 ALA   102      30.279 -32.184  49.381  1.00  0.00      1S   H  
ATOM   1558  N   LEU   103      26.871 -33.006  48.494  1.00  1.00      1S   N  
ATOM   1559  CA  LEU   103      26.210 -33.504  47.306  1.00  1.00      1S   C  
ATOM   1560  C   LEU   103      25.259 -32.476  46.739  1.00  1.00      1S   C  
ATOM   1561  O   LEU   103      25.116 -32.365  45.523  1.00  1.00      1S   O  
ATOM   1562  CB  LEU   103      25.423 -34.799  47.588  1.00  1.00      1S   C  
ATOM   1563  CG  LEU   103      26.313 -36.031  47.877  1.00  1.00      1S   C  
ATOM   1564  CD1 LEU   103      25.442 -37.218  48.284  1.00  1.00      1S   C  
ATOM   1565  CD2 LEU   103      27.196 -36.444  46.691  1.00  1.00      1S   C  
ATOM   1566  HN  LEU   103      26.663 -33.498  49.338  1.00  0.00      1S   H  
ATOM   1567  HA  LEU   103      26.967 -33.690  46.558  1.00  0.00      1S   H  
ATOM   1568  HB1 LEU   103      24.787 -35.052  46.714  1.00  0.00      1S   H  
ATOM   1569  HB2 LEU   103      24.743 -34.630  48.452  1.00  0.00      1S   H  
ATOM   1570  HG  LEU   103      26.983 -35.796  48.735  1.00  0.00      1S   H  
ATOM   1571 HD11 LEU   103      24.403 -37.021  47.952  1.00  0.00      1S   H  
ATOM   1572 HD12 LEU   103      25.460 -37.344  49.386  1.00  0.00      1S   H  
ATOM   1573 HD13 LEU   103      25.782 -38.163  47.811  1.00  0.00      1S   H  
ATOM   1574 HD21 LEU   103      27.964 -35.674  46.478  1.00  0.00      1S   H  
ATOM   1575 HD22 LEU   103      26.572 -36.601  45.785  1.00  0.00      1S   H  
ATOM   1576 HD23 LEU   103      27.716 -37.398  46.928  1.00  0.00      1S   H  
ATOM   1577  N   ASP   104      24.632 -31.653  47.613  1.00  1.00      1S   N  
ATOM   1578  CA  ASP   104      23.811 -30.528  47.222  1.00  1.00      1S   C  
ATOM   1579  C   ASP   104      24.660 -29.496  46.523  1.00  1.00      1S   C  
ATOM   1580  O   ASP   104      24.271 -28.940  45.504  1.00  1.00      1S   O  
ATOM   1581  CB  ASP   104      23.140 -29.873  48.455  1.00  1.00      1S   C  
ATOM   1582  CG  ASP   104      22.113 -28.788  48.119  1.00  1.00      1S   C  
ATOM   1583  OD1 ASP   104      21.195 -28.632  48.954  1.00  1.00      1S   O  
ATOM   1584  OD2 ASP   104      22.219 -28.095  47.072  1.00  1.00      1S   O1-
ATOM   1585  HN  ASP   104      24.756 -31.767  48.597  1.00  0.00      1S   H  
ATOM   1586  HA  ASP   104      23.057 -30.889  46.536  1.00  0.00      1S   H  
ATOM   1587  HB1 ASP   104      23.899 -29.421  49.124  1.00  0.00      1S   H  
ATOM   1588  HB2 ASP   104      22.620 -30.669  49.033  1.00  0.00      1S   H  
ATOM   1589  N   TYR   105      25.857 -29.205  47.053  1.00  1.00      1S   N  
ATOM   1590  CA  TYR   105      26.684 -28.158  46.515  1.00  1.00      1S   C  
ATOM   1591  C   TYR   105      27.299 -28.523  45.201  1.00  1.00      1S   C  
ATOM   1592  O   TYR   105      27.514 -27.661  44.354  1.00  1.00      1S   O  
ATOM   1593  CB  TYR   105      27.784 -27.726  47.475  1.00  1.00      1S   C  
ATOM   1594  CG  TYR   105      27.203 -27.181  48.756  1.00  1.00      1S   C  
ATOM   1595  CD1 TYR   105      28.072 -27.132  49.845  1.00  1.00      1S   C  
ATOM   1596  CD2 TYR   105      25.878 -26.712  48.935  1.00  1.00      1S   C  
ATOM   1597  CE1 TYR   105      27.645 -26.675  51.091  1.00  1.00      1S   C  
ATOM   1598  CE2 TYR   105      25.413 -26.376  50.213  1.00  1.00      1S   C  
ATOM   1599  CZ  TYR   105      26.289 -26.424  51.300  1.00  1.00      1S   C  
ATOM   1600  OH  TYR   105      25.805 -26.312  52.613  1.00  1.00      1S   O  
ATOM   1601  HN  TYR   105      26.180 -29.641  47.891  1.00  0.00      1S   H  
ATOM   1602  HA  TYR   105      26.054 -27.310  46.344  1.00  0.00      1S   H  
ATOM   1603  HB1 TYR   105      28.399 -26.929  47.010  1.00  0.00      1S   H  
ATOM   1604  HB2 TYR   105      28.440 -28.591  47.717  1.00  0.00      1S   H  
ATOM   1605  HD1 TYR   105      29.087 -27.445  49.697  1.00  0.00      1S   H  
ATOM   1606  HD2 TYR   105      25.173 -26.661  48.122  1.00  0.00      1S   H  
ATOM   1607  HE1 TYR   105      28.339 -26.662  51.918  1.00  0.00      1S   H  
ATOM   1608  HE2 TYR   105      24.373 -26.120  50.356  1.00  0.00      1S   H  
ATOM   1609  HH  TYR   105      24.847 -26.369  52.593  1.00  0.00      1S   H  
ATOM   1610  N   VAL   106      27.536 -29.835  44.978  1.00  1.00      1S   N  
ATOM   1611  CA  VAL   106      27.895 -30.357  43.682  1.00  1.00      1S   C  
ATOM   1612  C   VAL   106      26.726 -30.163  42.744  1.00  1.00      1S   C  
ATOM   1613  O   VAL   106      26.921 -29.747  41.612  1.00  1.00      1S   O  
ATOM   1614  CB  VAL   106      28.284 -31.824  43.698  1.00  1.00      1S   C  
ATOM   1615  CG1 VAL   106      28.687 -32.278  42.284  1.00  1.00      1S   C  
ATOM   1616  CG2 VAL   106      29.478 -32.039  44.644  1.00  1.00      1S   C  
ATOM   1617  HN  VAL   106      27.414 -30.509  45.704  1.00  0.00      1S   H  
ATOM   1618  HA  VAL   106      28.730 -29.777  43.311  1.00  0.00      1S   H  
ATOM   1619  HB  VAL   106      27.427 -32.443  44.048  1.00  0.00      1S   H  
ATOM   1620 HG11 VAL   106      29.678 -31.859  42.009  1.00  0.00      1S   H  
ATOM   1621 HG12 VAL   106      27.956 -31.997  41.502  1.00  0.00      1S   H  
ATOM   1622 HG13 VAL   106      28.751 -33.383  42.284  1.00  0.00      1S   H  
ATOM   1623 HG21 VAL   106      29.204 -31.893  45.700  1.00  0.00      1S   H  
ATOM   1624 HG22 VAL   106      30.296 -31.329  44.397  1.00  0.00      1S   H  
ATOM   1625 HG23 VAL   106      29.861 -33.076  44.537  1.00  0.00      1S   H  
ATOM   1626  N   ALA   107      25.471 -30.399  43.194  1.00  1.00      1S   N  
ATOM   1627  CA  ALA   107      24.278 -30.153  42.408  1.00  1.00      1S   C  
ATOM   1628  C   ALA   107      24.193 -28.720  41.963  1.00  1.00      1S   C  
ATOM   1629  O   ALA   107      23.913 -28.433  40.807  1.00  1.00      1S   O  
ATOM   1630  CB  ALA   107      22.989 -30.437  43.195  1.00  1.00      1S   C  
ATOM   1631  HN  ALA   107      25.309 -30.739  44.120  1.00  0.00      1S   H  
ATOM   1632  HA  ALA   107      24.326 -30.798  41.539  1.00  0.00      1S   H  
ATOM   1633  HB1 ALA   107      22.624 -29.565  43.776  1.00  0.00      1S   H  
ATOM   1634  HB2 ALA   107      23.176 -31.242  43.933  1.00  0.00      1S   H  
ATOM   1635  HB3 ALA   107      22.184 -30.747  42.496  1.00  0.00      1S   H  
ATOM   1636  N   SER   108      24.466 -27.793  42.901  1.00  1.00      1S   N  
ATOM   1637  CA  SER   108      24.391 -26.377  42.692  1.00  1.00      1S   C  
ATOM   1638  C   SER   108      25.609 -25.769  42.072  1.00  1.00      1S   C  
ATOM   1639  O   SER   108      25.636 -24.555  41.951  1.00  1.00      1S   O  
ATOM   1640  CB  SER   108      24.158 -25.613  44.010  1.00  1.00      1S   C  
ATOM   1641  OG  SER   108      25.230 -25.689  44.934  1.00  1.00      1S   O  
ATOM   1642  HN  SER   108      24.668 -28.080  43.836  1.00  0.00      1S   H  
ATOM   1643  HA  SER   108      23.550 -26.178  42.041  1.00  0.00      1S   H  
ATOM   1644  HB1 SER   108      23.255 -26.026  44.505  1.00  0.00      1S   H  
ATOM   1645  HB2 SER   108      24.001 -24.538  43.792  1.00  0.00      1S   H  
ATOM   1646  HG1 SER   108      25.136 -26.541  45.366  1.00  0.00      1S   H  
ATOM   1647  N   ASN   109      26.652 -26.535  41.698  1.00  1.00      1S   N  
ATOM   1648  CA  ASN   109      27.744 -25.959  40.945  1.00  1.00      1S   C  
ATOM   1649  C   ASN   109      27.863 -26.704  39.654  1.00  1.00      1S   C  
ATOM   1650  O   ASN   109      27.915 -26.078  38.599  1.00  1.00      1S   O  
ATOM   1651  CB  ASN   109      29.077 -25.908  41.728  1.00  1.00      1S   C  
ATOM   1652  CG  ASN   109      30.143 -25.104  40.960  1.00  1.00      1S   C  
ATOM   1653  ND2 ASN   109      31.286 -24.801  41.623  1.00  1.00      1S   N  
ATOM   1654  OD1 ASN   109      29.972 -24.719  39.803  1.00  1.00      1S   O  
ATOM   1655  HN  ASN   109      26.708 -27.502  41.932  1.00  0.00      1S   H  
ATOM   1656  HA  ASN   109      27.506 -24.942  40.670  1.00  0.00      1S   H  
ATOM   1657  HB1 ASN   109      29.433 -26.925  41.964  1.00  0.00      1S   H  
ATOM   1658  HB2 ASN   109      28.873 -25.400  42.692  1.00  0.00      1S   H  
ATOM   1659 HD21 ASN   109      32.001 -24.286  41.153  1.00  0.00      1S   H  
ATOM   1660 HD22 ASN   109      31.361 -25.007  42.596  1.00  0.00      1S   H  
ATOM   1661  N   ALA   110      27.883 -28.056  39.685  1.00  1.00      1S   N  
ATOM   1662  CA  ALA   110      28.051 -28.898  38.521  1.00  1.00      1S   C  
ATOM   1663  C   ALA   110      27.005 -28.594  37.496  1.00  1.00      1S   C  
ATOM   1664  O   ALA   110      27.309 -28.543  36.312  1.00  1.00      1S   O  
ATOM   1665  CB  ALA   110      27.983 -30.406  38.838  1.00  1.00      1S   C  
ATOM   1666  HN  ALA   110      27.763 -28.557  40.542  1.00  0.00      1S   H  
ATOM   1667  HA  ALA   110      29.019 -28.670  38.098  1.00  0.00      1S   H  
ATOM   1668  HB1 ALA   110      26.993 -30.681  39.259  1.00  0.00      1S   H  
ATOM   1669  HB2 ALA   110      28.763 -30.669  39.583  1.00  0.00      1S   H  
ATOM   1670  HB3 ALA   110      28.158 -31.013  37.925  1.00  0.00      1S   H  
ATOM   1671  N   SER   111      25.763 -28.307  37.942  1.00  1.00      1S   N  
ATOM   1672  CA  SER   111      24.657 -28.027  37.067  1.00  1.00      1S   C  
ATOM   1673  C   SER   111      24.882 -26.860  36.114  1.00  1.00      1S   C  
ATOM   1674  O   SER   111      24.549 -26.958  34.937  1.00  1.00      1S   O  
ATOM   1675  CB  SER   111      23.334 -27.871  37.836  1.00  1.00      1S   C  
ATOM   1676  OG  SER   111      23.372 -26.762  38.721  1.00  1.00      1S   O  
ATOM   1677  HN  SER   111      25.553 -28.295  38.917  1.00  0.00      1S   H  
ATOM   1678  HA  SER   111      24.562 -28.913  36.463  1.00  0.00      1S   H  
ATOM   1679  HB1 SER   111      23.141 -28.789  38.433  1.00  0.00      1S   H  
ATOM   1680  HB2 SER   111      22.490 -27.748  37.130  1.00  0.00      1S   H  
ATOM   1681  HG1 SER   111      23.352 -27.133  39.611  1.00  0.00      1S   H  
ATOM   1682  N   VAL   112      25.485 -25.736  36.568  1.00  1.00      1S   N  
ATOM   1683  CA  VAL   112      25.791 -24.640  35.666  1.00  1.00      1S   C  
ATOM   1684  C   VAL   112      27.193 -24.743  35.121  1.00  1.00      1S   C  
ATOM   1685  O   VAL   112      27.468 -24.160  34.084  1.00  1.00      1S   O  
ATOM   1686  CB  VAL   112      25.460 -23.265  36.221  1.00  1.00      1S   C  
ATOM   1687  CG1 VAL   112      25.924 -22.122  35.296  1.00  1.00      1S   C  
ATOM   1688  CG2 VAL   112      23.927 -23.202  36.320  1.00  1.00      1S   C  
ATOM   1689  HN  VAL   112      25.750 -25.626  37.524  1.00  0.00      1S   H  
ATOM   1690  HA  VAL   112      25.155 -24.723  34.796  1.00  0.00      1S   H  
ATOM   1691  HB  VAL   112      25.919 -23.133  37.223  1.00  0.00      1S   H  
ATOM   1692 HG11 VAL   112      25.546 -22.285  34.263  1.00  0.00      1S   H  
ATOM   1693 HG12 VAL   112      27.030 -22.042  35.269  1.00  0.00      1S   H  
ATOM   1694 HG13 VAL   112      25.530 -21.163  35.670  1.00  0.00      1S   H  
ATOM   1695 HG21 VAL   112      23.537 -24.009  36.974  1.00  0.00      1S   H  
ATOM   1696 HG22 VAL   112      23.465 -23.319  35.320  1.00  0.00      1S   H  
ATOM   1697 HG23 VAL   112      23.613 -22.219  36.726  1.00  0.00      1S   H  
ATOM   1698  N   MET   113      28.130 -25.538  35.692  1.00  1.00      1S   N  
ATOM   1699  CA  MET   113      29.378 -25.814  34.983  1.00  1.00      1S   C  
ATOM   1700  C   MET   113      29.136 -26.602  33.728  1.00  1.00      1S   C  
ATOM   1701  O   MET   113      29.880 -26.484  32.760  1.00  1.00      1S   O  
ATOM   1702  CB  MET   113      30.445 -26.554  35.818  1.00  1.00      1S   C  
ATOM   1703  CG  MET   113      30.980 -25.732  37.000  1.00  1.00      1S   C  
ATOM   1704  SD  MET   113      31.845 -24.175  36.593  1.00  1.00      1S   S  
ATOM   1705  CE  MET   113      30.411 -23.068  36.412  1.00  1.00      1S   C  
ATOM   1706  HN  MET   113      27.993 -25.993  36.571  1.00  0.00      1S   H  
ATOM   1707  HA  MET   113      29.799 -24.879  34.656  1.00  0.00      1S   H  
ATOM   1708  HB1 MET   113      31.315 -26.816  35.173  1.00  0.00      1S   H  
ATOM   1709  HB2 MET   113      30.011 -27.501  36.209  1.00  0.00      1S   H  
ATOM   1710  HG1 MET   113      31.667 -26.386  37.583  1.00  0.00      1S   H  
ATOM   1711  HG2 MET   113      30.112 -25.510  37.647  1.00  0.00      1S   H  
ATOM   1712  HE1 MET   113      29.521 -23.466  36.944  1.00  0.00      1S   H  
ATOM   1713  HE2 MET   113      30.134 -22.955  35.344  1.00  0.00      1S   H  
ATOM   1714  HE3 MET   113      30.626 -22.057  36.815  1.00  0.00      1S   H  
ATOM   1715  N   ASN   114      28.037 -27.379  33.707  1.00  1.00      1S   N  
ATOM   1716  CA  ASN   114      27.621 -28.153  32.570  1.00  1.00      1S   C  
ATOM   1717  C   ASN   114      27.049 -27.252  31.515  1.00  1.00      1S   C  
ATOM   1718  O   ASN   114      27.463 -27.312  30.359  1.00  1.00      1S   O  
ATOM   1719  CB  ASN   114      26.581 -29.223  32.964  1.00  1.00      1S   C  
ATOM   1720  CG  ASN   114      27.233 -30.232  33.920  1.00  1.00      1S   C  
ATOM   1721  ND2 ASN   114      26.407 -30.825  34.824  1.00  1.00      1S   N  
ATOM   1722  OD1 ASN   114      28.442 -30.476  33.898  1.00  1.00      1S   O  
ATOM   1723  HN  ASN   114      27.460 -27.458  34.518  1.00  0.00      1S   H  
ATOM   1724  HA  ASN   114      28.500 -28.616  32.153  1.00  0.00      1S   H  
ATOM   1725  HB1 ASN   114      26.219 -29.764  32.065  1.00  0.00      1S   H  
ATOM   1726  HB2 ASN   114      25.717 -28.735  33.463  1.00  0.00      1S   H  
ATOM   1727 HD21 ASN   114      26.783 -31.501  35.457  1.00  0.00      1S   H  
ATOM   1728 HD22 ASN   114      25.456 -30.528  34.899  1.00  0.00      1S   H  
ATOM   1729  N   LEU   115      26.109 -26.360  31.903  1.00  1.00      1S   N  
ATOM   1730  CA  LEU   115      25.504 -25.403  31.007  1.00  1.00      1S   C  
ATOM   1731  C   LEU   115      26.488 -24.384  30.501  1.00  1.00      1S   C  
ATOM   1732  O   LEU   115      26.418 -23.944  29.356  1.00  1.00      1S   O  
ATOM   1733  CB  LEU   115      24.353 -24.646  31.676  1.00  1.00      1S   C  
ATOM   1734  CG  LEU   115      23.118 -25.506  31.949  1.00  1.00      1S   C  
ATOM   1735  CD1 LEU   115      22.113 -24.676  32.753  1.00  1.00      1S   C  
ATOM   1736  CD2 LEU   115      22.488 -26.022  30.641  1.00  1.00      1S   C  
ATOM   1737  HN  LEU   115      25.779 -26.332  32.843  1.00  0.00      1S   H  
ATOM   1738  HA  LEU   115      25.133 -25.943  30.155  1.00  0.00      1S   H  
ATOM   1739  HB1 LEU   115      23.990 -23.851  31.007  1.00  0.00      1S   H  
ATOM   1740  HB2 LEU   115      24.706 -24.173  32.618  1.00  0.00      1S   H  
ATOM   1741  HG  LEU   115      23.427 -26.378  32.569  1.00  0.00      1S   H  
ATOM   1742 HD11 LEU   115      21.657 -23.885  32.119  1.00  0.00      1S   H  
ATOM   1743 HD12 LEU   115      22.602 -24.193  33.623  1.00  0.00      1S   H  
ATOM   1744 HD13 LEU   115      21.317 -25.344  33.128  1.00  0.00      1S   H  
ATOM   1745 HD21 LEU   115      23.228 -26.511  29.978  1.00  0.00      1S   H  
ATOM   1746 HD22 LEU   115      22.014 -25.185  30.084  1.00  0.00      1S   H  
ATOM   1747 HD23 LEU   115      21.718 -26.779  30.864  1.00  0.00      1S   H  
ATOM   1748  N   LEU   116      27.458 -24.003  31.347  1.00  1.00      1S   N  
ATOM   1749  CA  LEU   116      28.481 -23.065  30.998  1.00  1.00      1S   C  
ATOM   1750  C   LEU   116      29.429 -23.656  29.997  1.00  1.00      1S   C  
ATOM   1751  O   LEU   116      29.728 -23.042  28.987  1.00  1.00      1S   O  
ATOM   1752  CB  LEU   116      29.302 -22.601  32.218  1.00  1.00      1S   C  
ATOM   1753  CG  LEU   116      30.412 -21.587  31.872  1.00  1.00      1S   C  
ATOM   1754  CD1 LEU   116      29.835 -20.340  31.179  1.00  1.00      1S   C  
ATOM   1755  CD2 LEU   116      31.256 -21.223  33.103  1.00  1.00      1S   C  
ATOM   1756  HN  LEU   116      27.485 -24.342  32.287  1.00  0.00      1S   H  
ATOM   1757  HA  LEU   116      27.992 -22.215  30.546  1.00  0.00      1S   H  
ATOM   1758  HB1 LEU   116      29.752 -23.483  32.723  1.00  0.00      1S   H  
ATOM   1759  HB2 LEU   116      28.603 -22.125  32.942  1.00  0.00      1S   H  
ATOM   1760  HG  LEU   116      31.114 -22.069  31.155  1.00  0.00      1S   H  
ATOM   1761 HD11 LEU   116      29.006 -19.923  31.783  1.00  0.00      1S   H  
ATOM   1762 HD12 LEU   116      29.440 -20.590  30.171  1.00  0.00      1S   H  
ATOM   1763 HD13 LEU   116      30.620 -19.568  31.056  1.00  0.00      1S   H  
ATOM   1764 HD21 LEU   116      32.234 -21.748  33.077  1.00  0.00      1S   H  
ATOM   1765 HD22 LEU   116      30.735 -21.529  34.028  1.00  0.00      1S   H  
ATOM   1766 HD23 LEU   116      31.435 -20.128  33.144  1.00  0.00      1S   H  
ATOM   1767  N   LEU   117      29.951 -24.871  30.211  1.00  1.00      1S   N  
ATOM   1768  CA  LEU   117      30.921 -25.404  29.287  1.00  1.00      1S   C  
ATOM   1769  C   LEU   117      30.309 -25.805  27.968  1.00  1.00      1S   C  
ATOM   1770  O   LEU   117      30.961 -25.716  26.930  1.00  1.00      1S   O  
ATOM   1771  CB  LEU   117      31.655 -26.588  29.889  1.00  1.00      1S   C  
ATOM   1772  CG  LEU   117      32.619 -26.217  31.024  1.00  1.00      1S   C  
ATOM   1773  CD1 LEU   117      33.083 -27.501  31.707  1.00  1.00      1S   C  
ATOM   1774  CD2 LEU   117      33.815 -25.394  30.523  1.00  1.00      1S   C  
ATOM   1775  HN  LEU   117      29.744 -25.419  31.020  1.00  0.00      1S   H  
ATOM   1776  HA  LEU   117      31.655 -24.648  29.079  1.00  0.00      1S   H  
ATOM   1777  HB1 LEU   117      32.245 -27.117  29.108  1.00  0.00      1S   H  
ATOM   1778  HB2 LEU   117      30.888 -27.281  30.293  1.00  0.00      1S   H  
ATOM   1779  HG  LEU   117      32.069 -25.612  31.780  1.00  0.00      1S   H  
ATOM   1780 HD11 LEU   117      33.627 -28.153  30.995  1.00  0.00      1S   H  
ATOM   1781 HD12 LEU   117      32.191 -28.052  32.075  1.00  0.00      1S   H  
ATOM   1782 HD13 LEU   117      33.744 -27.278  32.569  1.00  0.00      1S   H  
ATOM   1783 HD21 LEU   117      33.487 -24.388  30.190  1.00  0.00      1S   H  
ATOM   1784 HD22 LEU   117      34.304 -25.913  29.672  1.00  0.00      1S   H  
ATOM   1785 HD23 LEU   117      34.557 -25.269  31.340  1.00  0.00      1S   H  
ATOM   1786  N   ILE   118      29.020 -26.209  27.966  1.00  1.00      1S   N  
ATOM   1787  CA  ILE   118      28.325 -26.512  26.737  1.00  1.00      1S   C  
ATOM   1788  C   ILE   118      27.983 -25.256  25.962  1.00  1.00      1S   C  
ATOM   1789  O   ILE   118      27.841 -25.284  24.744  1.00  1.00      1S   O  
ATOM   1790  CB  ILE   118      27.088 -27.358  26.951  1.00  1.00      1S   C  
ATOM   1791  CG1 ILE   118      26.699 -28.043  25.633  1.00  1.00      1S   C  
ATOM   1792  CG2 ILE   118      25.929 -26.548  27.561  1.00  1.00      1S   C  
ATOM   1793  CD  ILE   118      25.518 -28.967  25.825  1.00  1.00      1S   C  
ATOM   1794  HN  ILE   118      28.500 -26.320  28.811  1.00  0.00      1S   H  
ATOM   1795  HA  ILE   118      29.002 -27.098  26.131  1.00  0.00      1S   H  
ATOM   1796  HB  ILE   118      27.351 -28.163  27.679  1.00  0.00      1S   H  
ATOM   1797 HG11 ILE   118      27.570 -28.621  25.254  1.00  0.00      1S   H  
ATOM   1798 HG12 ILE   118      26.425 -27.283  24.869  1.00  0.00      1S   H  
ATOM   1799 HG21 ILE   118      25.575 -25.745  26.883  1.00  0.00      1S   H  
ATOM   1800 HG22 ILE   118      26.294 -26.094  28.493  1.00  0.00      1S   H  
ATOM   1801 HG23 ILE   118      25.065 -27.196  27.816  1.00  0.00      1S   H  
ATOM   1802  HD1 ILE   118      24.585 -28.368  25.838  1.00  0.00      1S   H  
ATOM   1803  HD2 ILE   118      25.605 -29.529  26.781  1.00  0.00      1S   H  
ATOM   1804  HD3 ILE   118      25.443 -29.678  24.984  1.00  0.00      1S   H  
ATOM   1805  N   SER   119      27.869 -24.091  26.638  1.00  1.00      1S   N  
ATOM   1806  CA  SER   119      27.642 -22.831  25.966  1.00  1.00      1S   C  
ATOM   1807  C   SER   119      28.819 -22.406  25.146  1.00  1.00      1S   C  
ATOM   1808  O   SER   119      28.656 -21.786  24.101  1.00  1.00      1S   O  
ATOM   1809  CB  SER   119      27.262 -21.703  26.932  1.00  1.00      1S   C  
ATOM   1810  OG  SER   119      28.277 -21.287  27.821  1.00  1.00      1S   O  
ATOM   1811  HN  SER   119      27.918 -24.061  27.634  1.00  0.00      1S   H  
ATOM   1812  HA  SER   119      26.813 -22.972  25.289  1.00  0.00      1S   H  
ATOM   1813  HB1 SER   119      26.424 -22.074  27.555  1.00  0.00      1S   H  
ATOM   1814  HB2 SER   119      26.933 -20.806  26.361  1.00  0.00      1S   H  
ATOM   1815  HG1 SER   119      28.578 -22.074  28.290  1.00  0.00      1S   H  
ATOM   1816  N   PHE   120      30.036 -22.779  25.603  1.00  1.00      1S   N  
ATOM   1817  CA  PHE   120      31.261 -22.584  24.871  1.00  1.00      1S   C  
ATOM   1818  C   PHE   120      31.273 -23.445  23.647  1.00  1.00      1S   C  
ATOM   1819  O   PHE   120      31.782 -23.025  22.615  1.00  1.00      1S   O  
ATOM   1820  CB  PHE   120      32.519 -22.950  25.687  1.00  1.00      1S   C  
ATOM   1821  CG  PHE   120      32.831 -21.845  26.646  1.00  1.00      1S   C  
ATOM   1822  CD1 PHE   120      32.482 -21.944  27.998  1.00  1.00      1S   C  
ATOM   1823  CD2 PHE   120      33.504 -20.698  26.200  1.00  1.00      1S   C  
ATOM   1824  CE1 PHE   120      32.784 -20.917  28.895  1.00  1.00      1S   C  
ATOM   1825  CE2 PHE   120      33.822 -19.670  27.097  1.00  1.00      1S   C  
ATOM   1826  CZ  PHE   120      33.458 -19.778  28.445  1.00  1.00      1S   C  
ATOM   1827  HN  PHE   120      30.126 -23.251  26.476  1.00  0.00      1S   H  
ATOM   1828  HA  PHE   120      31.303 -21.552  24.545  1.00  0.00      1S   H  
ATOM   1829  HB1 PHE   120      33.408 -23.070  25.031  1.00  0.00      1S   H  
ATOM   1830  HB2 PHE   120      32.367 -23.893  26.250  1.00  0.00      1S   H  
ATOM   1831  HD1 PHE   120      31.990 -22.829  28.346  1.00  0.00      1S   H  
ATOM   1832  HD2 PHE   120      33.788 -20.615  25.162  1.00  0.00      1S   H  
ATOM   1833  HE1 PHE   120      32.517 -21.006  29.935  1.00  0.00      1S   H  
ATOM   1834  HE2 PHE   120      34.352 -18.797  26.749  1.00  0.00      1S   H  
ATOM   1835  HZ  PHE   120      33.703 -18.988  29.140  1.00  0.00      1S   H  
ATOM   1836  N   ASP   121      30.675 -24.656  23.717  1.00  1.00      1S   N  
ATOM   1837  CA  ASP   121      30.513 -25.526  22.577  1.00  1.00      1S   C  
ATOM   1838  C   ASP   121      29.607 -24.864  21.571  1.00  1.00      1S   C  
ATOM   1839  O   ASP   121      29.952 -24.794  20.398  1.00  1.00      1S   O  
ATOM   1840  CB  ASP   121      29.969 -26.921  22.985  1.00  1.00      1S   C  
ATOM   1841  CG  ASP   121      29.912 -27.916  21.828  1.00  1.00      1S   C  
ATOM   1842  OD1 ASP   121      29.599 -29.101  22.101  1.00  1.00      1S   O  
ATOM   1843  OD2 ASP   121      30.173 -27.520  20.659  1.00  1.00      1S   O1-
ATOM   1844  HN  ASP   121      30.270 -24.982  24.567  1.00  0.00      1S   H  
ATOM   1845  HA  ASP   121      31.488 -25.646  22.124  1.00  0.00      1S   H  
ATOM   1846  HB1 ASP   121      28.950 -26.841  23.411  1.00  0.00      1S   H  
ATOM   1847  HB2 ASP   121      30.636 -27.344  23.768  1.00  0.00      1S   H  
ATOM   1848  N   ARG   122      28.450 -24.323  21.995  1.00  1.00      1S   N  
ATOM   1849  CA  ARG   122      27.546 -23.631  21.109  1.00  1.00      1S   C  
ATOM   1850  C   ARG   122      28.181 -22.420  20.490  1.00  1.00      1S   C  
ATOM   1851  O   ARG   122      28.041 -22.187  19.298  1.00  1.00      1S   O  
ATOM   1852  CB  ARG   122      26.254 -23.227  21.837  1.00  1.00      1S   C  
ATOM   1853  CG  ARG   122      25.335 -24.413  22.157  1.00  1.00      1S   C  
ATOM   1854  CD  ARG   122      24.418 -24.803  20.998  1.00  1.00      1S   C  
ATOM   1855  NE  ARG   122      25.228 -25.583  20.022  1.00  1.00      1S   N  
ATOM   1856  CZ  ARG   122      24.766 -25.900  18.787  1.00  1.00      1S   C  
ATOM   1857  NH1 ARG   122      25.572 -26.581  17.934  1.00  1.00      1S   N1+
ATOM   1858  NH2 ARG   122      23.519 -25.527  18.406  1.00  1.00      1S   N  
ATOM   1859  HN  ARG   122      28.169 -24.382  22.952  1.00  0.00      1S   H  
ATOM   1860  HA  ARG   122      27.324 -24.294  20.290  1.00  0.00      1S   H  
ATOM   1861  HB1 ARG   122      25.660 -22.529  21.212  1.00  0.00      1S   H  
ATOM   1862  HB2 ARG   122      26.517 -22.699  22.780  1.00  0.00      1S   H  
ATOM   1863  HG1 ARG   122      24.655 -24.096  22.966  1.00  0.00      1S   H  
ATOM   1864  HG2 ARG   122      25.914 -25.279  22.539  1.00  0.00      1S   H  
ATOM   1865  HD1 ARG   122      24.012 -23.890  20.506  1.00  0.00      1S   H  
ATOM   1866  HD2 ARG   122      23.583 -25.444  21.352  1.00  0.00      1S   H  
ATOM   1867  HE  ARG   122      26.166 -25.827  20.261  1.00  0.00      1S   H  
ATOM   1868 HH11 ARG   122      25.254 -26.781  17.011  1.00  0.00      1S   H  
ATOM   1869 HH12 ARG   122      26.533 -26.723  18.171  1.00  0.00      1S   H  
ATOM   1870 HH21 ARG   122      23.194 -25.712  17.482  1.00  0.00      1S   H  
ATOM   1871 HH22 ARG   122      22.934 -25.032  19.045  1.00  0.00      1S   H  
ATOM   1872  N   TYR   123      28.963 -21.650  21.263  1.00  1.00      1S   N  
ATOM   1873  CA  TYR   123      29.696 -20.514  20.763  1.00  1.00      1S   C  
ATOM   1874  C   TYR   123      30.670 -20.930  19.694  1.00  1.00      1S   C  
ATOM   1875  O   TYR   123      30.725 -20.322  18.628  1.00  1.00      1S   O  
ATOM   1876  CB  TYR   123      30.475 -19.845  21.913  1.00  1.00      1S   C  
ATOM   1877  CG  TYR   123      31.288 -18.669  21.440  1.00  1.00      1S   C  
ATOM   1878  CD1 TYR   123      30.723 -17.389  21.404  1.00  1.00      1S   C  
ATOM   1879  CD2 TYR   123      32.628 -18.841  21.046  1.00  1.00      1S   C  
ATOM   1880  CE1 TYR   123      31.527 -16.297  21.070  1.00  1.00      1S   C  
ATOM   1881  CE2 TYR   123      33.380 -17.757  20.575  1.00  1.00      1S   C  
ATOM   1882  CZ  TYR   123      32.820 -16.475  20.586  1.00  1.00      1S   C  
ATOM   1883  OH  TYR   123      33.547 -15.344  20.160  1.00  1.00      1S   O  
ATOM   1884  HN  TYR   123      29.081 -21.851  22.235  1.00  0.00      1S   H  
ATOM   1885  HA  TYR   123      28.987 -19.821  20.334  1.00  0.00      1S   H  
ATOM   1886  HB1 TYR   123      31.158 -20.569  22.404  1.00  0.00      1S   H  
ATOM   1887  HB2 TYR   123      29.749 -19.491  22.677  1.00  0.00      1S   H  
ATOM   1888  HD1 TYR   123      29.700 -17.241  21.717  1.00  0.00      1S   H  
ATOM   1889  HD2 TYR   123      33.074 -19.823  21.085  1.00  0.00      1S   H  
ATOM   1890  HE1 TYR   123      31.177 -15.298  21.222  1.00  0.00      1S   H  
ATOM   1891  HE2 TYR   123      34.394 -17.910  20.241  1.00  0.00      1S   H  
ATOM   1892  HH  TYR   123      34.450 -15.618  19.992  1.00  0.00      1S   H  
ATOM   1893  N   PHE   124      31.463 -21.987  19.975  1.00  1.00      1S   N  
ATOM   1894  CA  PHE   124      32.468 -22.477  19.073  1.00  1.00      1S   C  
ATOM   1895  C   PHE   124      31.802 -22.949  17.822  1.00  1.00      1S   C  
ATOM   1896  O   PHE   124      32.084 -22.449  16.740  1.00  1.00      1S   O  
ATOM   1897  CB  PHE   124      33.317 -23.637  19.676  1.00  1.00      1S   C  
ATOM   1898  CG  PHE   124      34.305 -23.168  20.724  1.00  1.00      1S   C  
ATOM   1899  CD1 PHE   124      34.640 -24.020  21.795  1.00  1.00      1S   C  
ATOM   1900  CD2 PHE   124      34.934 -21.907  20.654  1.00  1.00      1S   C  
ATOM   1901  CE1 PHE   124      35.538 -23.597  22.784  1.00  1.00      1S   C  
ATOM   1902  CE2 PHE   124      35.840 -21.496  21.637  1.00  1.00      1S   C  
ATOM   1903  CZ  PHE   124      36.143 -22.342  22.703  1.00  1.00      1S   C  
ATOM   1904  HN  PHE   124      31.391 -22.470  20.847  1.00  0.00      1S   H  
ATOM   1905  HA  PHE   124      33.088 -21.644  18.781  1.00  0.00      1S   H  
ATOM   1906  HB1 PHE   124      33.913 -24.137  18.887  1.00  0.00      1S   H  
ATOM   1907  HB2 PHE   124      32.642 -24.391  20.139  1.00  0.00      1S   H  
ATOM   1908  HD1 PHE   124      34.185 -24.997  21.868  1.00  0.00      1S   H  
ATOM   1909  HD2 PHE   124      34.743 -21.224  19.844  1.00  0.00      1S   H  
ATOM   1910  HE1 PHE   124      35.758 -24.211  23.635  1.00  0.00      1S   H  
ATOM   1911  HE2 PHE   124      36.301 -20.521  21.573  1.00  0.00      1S   H  
ATOM   1912  HZ  PHE   124      36.842 -22.029  23.466  1.00  0.00      1S   H  
ATOM   1913  N   SER   125      30.857 -23.889  17.950  1.00  1.00      1S   N  
ATOM   1914  CA  SER   125      30.382 -24.673  16.847  1.00  1.00      1S   C  
ATOM   1915  C   SER   125      29.364 -23.972  15.998  1.00  1.00      1S   C  
ATOM   1916  O   SER   125      29.232 -24.330  14.830  1.00  1.00      1S   O  
ATOM   1917  CB  SER   125      29.868 -26.062  17.293  1.00  1.00      1S   C  
ATOM   1918  OG  SER   125      28.742 -25.983  18.163  1.00  1.00      1S   O  
ATOM   1919  HN  SER   125      30.519 -24.156  18.853  1.00  0.00      1S   H  
ATOM   1920  HA  SER   125      31.229 -24.854  16.206  1.00  0.00      1S   H  
ATOM   1921  HB1 SER   125      30.689 -26.580  17.838  1.00  0.00      1S   H  
ATOM   1922  HB2 SER   125      29.604 -26.673  16.404  1.00  0.00      1S   H  
ATOM   1923  HG1 SER   125      29.105 -25.775  19.033  1.00  0.00      1S   H  
ATOM   1924  N   VAL   126      28.630 -22.963  16.533  1.00  1.00      1S   N  
ATOM   1925  CA  VAL   126      27.689 -22.225  15.718  1.00  1.00      1S   C  
ATOM   1926  C   VAL   126      28.099 -20.793  15.506  1.00  1.00      1S   C  
ATOM   1927  O   VAL   126      27.275 -19.928  15.212  1.00  1.00      1S   O  
ATOM   1928  CB  VAL   126      26.236 -22.387  16.104  1.00  1.00      1S   C  
ATOM   1929  CG1 VAL   126      25.914 -23.879  16.040  1.00  1.00      1S   C  
ATOM   1930  CG2 VAL   126      25.845 -21.799  17.461  1.00  1.00      1S   C  
ATOM   1931  HN  VAL   126      28.698 -22.693  17.492  1.00  0.00      1S   H  
ATOM   1932  HA  VAL   126      27.716 -22.623  14.714  1.00  0.00      1S   H  
ATOM   1933  HB  VAL   126      25.645 -21.880  15.328  1.00  0.00      1S   H  
ATOM   1934 HG11 VAL   126      26.420 -24.413  16.868  1.00  0.00      1S   H  
ATOM   1935 HG12 VAL   126      26.290 -24.294  15.083  1.00  0.00      1S   H  
ATOM   1936 HG13 VAL   126      24.820 -24.041  16.113  1.00  0.00      1S   H  
ATOM   1937 HG21 VAL   126      26.450 -20.902  17.698  1.00  0.00      1S   H  
ATOM   1938 HG22 VAL   126      25.985 -22.561  18.256  1.00  0.00      1S   H  
ATOM   1939 HG23 VAL   126      24.771 -21.522  17.458  1.00  0.00      1S   H  
ATOM   1940  N   THR   127      29.430 -20.565  15.518  1.00  1.00      1S   N  
ATOM   1941  CA  THR   127      30.073 -19.790  14.477  1.00  1.00      1S   C  
ATOM   1942  C   THR   127      30.572 -20.794  13.454  1.00  1.00      1S   C  
ATOM   1943  O   THR   127      30.751 -21.962  13.787  1.00  1.00      1S   O  
ATOM   1944  CB  THR   127      31.276 -18.983  14.959  1.00  1.00      1S   C  
ATOM   1945  CG2 THR   127      30.833 -17.976  16.011  1.00  1.00      1S   C  
ATOM   1946  OG1 THR   127      32.309 -19.780  15.526  1.00  1.00      1S   O  
ATOM   1947  HN  THR   127      30.040 -21.161  16.032  1.00  0.00      1S   H  
ATOM   1948  HA  THR   127      29.356 -19.126  14.012  1.00  0.00      1S   H  
ATOM   1949  HB  THR   127      31.714 -18.414  14.111  1.00  0.00      1S   H  
ATOM   1950  HG1 THR   127      31.882 -20.404  16.123  1.00  0.00      1S   H  
ATOM   1951 HG21 THR   127      30.402 -18.489  16.897  1.00  0.00      1S   H  
ATOM   1952 HG22 THR   127      30.069 -17.290  15.592  1.00  0.00      1S   H  
ATOM   1953 HG23 THR   127      31.710 -17.379  16.347  1.00  0.00      1S   H  
ATOM   1954  N   ARG   128      30.860 -20.332  12.209  1.00  1.00      1S   N  
ATOM   1955  CA  ARG   128      31.892 -20.873  11.332  1.00  1.00      1S   C  
ATOM   1956  C   ARG   128      31.997 -22.390  11.233  1.00  1.00      1S   C  
ATOM   1957  O   ARG   128      32.967 -22.984  11.689  1.00  1.00      1S   O  
ATOM   1958  CB  ARG   128      33.252 -20.278  11.733  1.00  1.00      1S   C  
ATOM   1959  CG  ARG   128      33.285 -18.755  11.528  1.00  1.00      1S   C  
ATOM   1960  CD  ARG   128      34.687 -18.163  11.652  1.00  1.00      1S   C  
ATOM   1961  NE  ARG   128      35.182 -18.373  13.050  1.00  1.00      1S   N  
ATOM   1962  CZ  ARG   128      36.484 -18.160  13.387  1.00  1.00      1S   C  
ATOM   1963  NH1 ARG   128      36.888 -18.341  14.670  1.00  1.00      1S   N1+
ATOM   1964  NH2 ARG   128      37.390 -17.770  12.451  1.00  1.00      1S   N  
ATOM   1965  HN  ARG   128      30.507 -19.449  11.914  1.00  0.00      1S   H  
ATOM   1966  HA  ARG   128      31.690 -20.489  10.344  1.00  0.00      1S   H  
ATOM   1967  HB1 ARG   128      34.071 -20.732  11.132  1.00  0.00      1S   H  
ATOM   1968  HB2 ARG   128      33.441 -20.507  12.803  1.00  0.00      1S   H  
ATOM   1969  HG1 ARG   128      32.599 -18.252  12.241  1.00  0.00      1S   H  
ATOM   1970  HG2 ARG   128      32.911 -18.539  10.502  1.00  0.00      1S   H  
ATOM   1971  HD1 ARG   128      34.672 -17.073  11.440  1.00  0.00      1S   H  
ATOM   1972  HD2 ARG   128      35.368 -18.680  10.939  1.00  0.00      1S   H  
ATOM   1973  HE  ARG   128      34.540 -18.665  13.759  1.00  0.00      1S   H  
ATOM   1974 HH11 ARG   128      36.250 -18.707  15.348  1.00  0.00      1S   H  
ATOM   1975 HH12 ARG   128      37.841 -18.174  14.919  1.00  0.00      1S   H  
ATOM   1976 HH21 ARG   128      37.096 -17.650  11.505  1.00  0.00      1S   H  
ATOM   1977 HH22 ARG   128      38.345 -17.634  12.705  1.00  0.00      1S   H  
ATOM   1978  N   PRO   129      31.025 -23.060  10.662  1.00  1.00      1S   N  
ATOM   1979  CA  PRO   129      30.692 -24.436  11.003  1.00  1.00      1S   C  
ATOM   1980  C   PRO   129      31.680 -25.448  10.475  1.00  1.00      1S   C  
ATOM   1981  O   PRO   129      31.814 -26.502  11.086  1.00  1.00      1S   O  
ATOM   1982  CB  PRO   129      29.315 -24.637  10.361  1.00  1.00      1S   C  
ATOM   1983  CG  PRO   129      29.261 -23.617   9.221  1.00  1.00      1S   C  
ATOM   1984  CD  PRO   129      30.066 -22.444   9.757  1.00  1.00      1S   C  
ATOM   1985  HA  PRO   129      30.663 -24.532  12.080  1.00  0.00      1S   H  
ATOM   1986  HB1 PRO   129      28.531 -24.372  11.106  1.00  0.00      1S   H  
ATOM   1987  HB2 PRO   129      29.132 -25.670  10.001  1.00  0.00      1S   H  
ATOM   1988  HG1 PRO   129      29.759 -24.025   8.313  1.00  0.00      1S   H  
ATOM   1989  HG2 PRO   129      28.216 -23.335   8.990  1.00  0.00      1S   H  
ATOM   1990  HD1 PRO   129      30.598 -21.906   8.942  1.00  0.00      1S   H  
ATOM   1991  HD2 PRO   129      29.416 -21.747  10.328  1.00  0.00      1S   H  
ATOM   1992  N   LEU   130      32.380 -25.168   9.357  1.00  1.00      1S   N  
ATOM   1993  CA  LEU   130      33.303 -26.096   8.739  1.00  1.00      1S   C  
ATOM   1994  C   LEU   130      34.559 -26.236   9.557  1.00  1.00      1S   C  
ATOM   1995  O   LEU   130      35.087 -27.339   9.699  1.00  1.00      1S   O  
ATOM   1996  CB  LEU   130      33.689 -25.634   7.317  1.00  1.00      1S   C  
ATOM   1997  CG  LEU   130      32.533 -25.747   6.296  1.00  1.00      1S   C  
ATOM   1998  CD1 LEU   130      32.902 -25.049   4.975  1.00  1.00      1S   C  
ATOM   1999  CD2 LEU   130      32.131 -27.213   6.042  1.00  1.00      1S   C  
ATOM   2000  HN  LEU   130      32.248 -24.306   8.875  1.00  0.00      1S   H  
ATOM   2001  HA  LEU   130      32.836 -27.069   8.699  1.00  0.00      1S   H  
ATOM   2002  HB1 LEU   130      34.539 -26.241   6.934  1.00  0.00      1S   H  
ATOM   2003  HB2 LEU   130      34.023 -24.574   7.365  1.00  0.00      1S   H  
ATOM   2004  HG  LEU   130      31.645 -25.216   6.711  1.00  0.00      1S   H  
ATOM   2005 HD11 LEU   130      33.790 -25.537   4.518  1.00  0.00      1S   H  
ATOM   2006 HD12 LEU   130      33.138 -23.979   5.157  1.00  0.00      1S   H  
ATOM   2007 HD13 LEU   130      32.056 -25.108   4.259  1.00  0.00      1S   H  
ATOM   2008 HD21 LEU   130      31.689 -27.668   6.952  1.00  0.00      1S   H  
ATOM   2009 HD22 LEU   130      33.023 -27.807   5.746  1.00  0.00      1S   H  
ATOM   2010 HD23 LEU   130      31.382 -27.271   5.225  1.00  0.00      1S   H  
ATOM   2011  N   SER   131      35.046 -25.115  10.142  1.00  1.00      1S   N  
ATOM   2012  CA  SER   131      36.237 -25.097  10.966  1.00  1.00      1S   C  
ATOM   2013  C   SER   131      36.043 -25.905  12.231  1.00  1.00      1S   C  
ATOM   2014  O   SER   131      36.933 -26.642  12.652  1.00  1.00      1S   O  
ATOM   2015  CB  SER   131      36.700 -23.656  11.331  1.00  1.00      1S   C  
ATOM   2016  OG  SER   131      35.736 -22.927  12.080  1.00  1.00      1S   O  
ATOM   2017  HN  SER   131      34.590 -24.237  10.029  1.00  0.00      1S   H  
ATOM   2018  HA  SER   131      37.029 -25.560  10.395  1.00  0.00      1S   H  
ATOM   2019  HB1 SER   131      36.879 -23.090  10.393  1.00  0.00      1S   H  
ATOM   2020  HB2 SER   131      37.649 -23.689  11.906  1.00  0.00      1S   H  
ATOM   2021  HG1 SER   131      35.604 -23.407  12.904  1.00  0.00      1S   H  
ATOM   2022  N   TYR   132      34.853 -25.770  12.860  1.00  1.00      1S   N  
ATOM   2023  CA  TYR   132      34.601 -26.288  14.181  1.00  1.00      1S   C  
ATOM   2024  C   TYR   132      34.087 -27.703  14.155  1.00  1.00      1S   C  
ATOM   2025  O   TYR   132      34.361 -28.454  15.085  1.00  1.00      1S   O  
ATOM   2026  CB  TYR   132      33.611 -25.400  14.965  1.00  1.00      1S   C  
ATOM   2027  CG  TYR   132      34.307 -24.128  15.380  1.00  1.00      1S   C  
ATOM   2028  CD1 TYR   132      34.074 -22.925  14.698  1.00  1.00      1S   C  
ATOM   2029  CD2 TYR   132      35.175 -24.111  16.484  1.00  1.00      1S   C  
ATOM   2030  CE1 TYR   132      34.711 -21.741  15.080  1.00  1.00      1S   C  
ATOM   2031  CE2 TYR   132      35.777 -22.916  16.905  1.00  1.00      1S   C  
ATOM   2032  CZ  TYR   132      35.543 -21.729  16.200  1.00  1.00      1S   C  
ATOM   2033  OH  TYR   132      36.107 -20.511  16.635  1.00  1.00      1S   O  
ATOM   2034  HN  TYR   132      34.123 -25.219  12.463  1.00  0.00      1S   H  
ATOM   2035  HA  TYR   132      35.537 -26.321  14.723  1.00  0.00      1S   H  
ATOM   2036  HB1 TYR   132      33.270 -25.905  15.894  1.00  0.00      1S   H  
ATOM   2037  HB2 TYR   132      32.725 -25.153  14.341  1.00  0.00      1S   H  
ATOM   2038  HD1 TYR   132      33.349 -22.904  13.912  1.00  0.00      1S   H  
ATOM   2039  HD2 TYR   132      35.352 -25.021  17.038  1.00  0.00      1S   H  
ATOM   2040  HE1 TYR   132      34.523 -20.826  14.543  1.00  0.00      1S   H  
ATOM   2041  HE2 TYR   132      36.409 -22.914  17.781  1.00  0.00      1S   H  
ATOM   2042  HH  TYR   132      36.574 -20.681  17.456  1.00  0.00      1S   H  
ATOM   2043  N   ARG   133      33.352 -28.133  13.101  1.00  1.00      1S   N  
ATOM   2044  CA  ARG   133      32.875 -29.501  12.992  1.00  1.00      1S   C  
ATOM   2045  C   ARG   133      33.992 -30.479  12.794  1.00  1.00      1S   C  
ATOM   2046  O   ARG   133      33.954 -31.587  13.326  1.00  1.00      1S   O  
ATOM   2047  CB  ARG   133      31.879 -29.688  11.825  1.00  1.00      1S   C  
ATOM   2048  CG  ARG   133      30.504 -29.080  12.132  1.00  1.00      1S   C  
ATOM   2049  CD  ARG   133      29.794 -29.836  13.248  1.00  1.00      1S   C  
ATOM   2050  NE  ARG   133      28.471 -29.202  13.509  1.00  1.00      1S   N  
ATOM   2051  CZ  ARG   133      27.651 -29.719  14.462  1.00  1.00      1S   C  
ATOM   2052  NH1 ARG   133      26.436 -29.178  14.698  1.00  1.00      1S   N1+
ATOM   2053  NH2 ARG   133      28.044 -30.787  15.192  1.00  1.00      1S   N  
ATOM   2054  HN  ARG   133      33.085 -27.519  12.359  1.00  0.00      1S   H  
ATOM   2055  HA  ARG   133      32.413 -29.763  13.931  1.00  0.00      1S   H  
ATOM   2056  HB1 ARG   133      31.721 -30.770  11.615  1.00  0.00      1S   H  
ATOM   2057  HB2 ARG   133      32.298 -29.221  10.907  1.00  0.00      1S   H  
ATOM   2058  HG1 ARG   133      29.885 -29.102  11.207  1.00  0.00      1S   H  
ATOM   2059  HG2 ARG   133      30.624 -28.021  12.446  1.00  0.00      1S   H  
ATOM   2060  HD1 ARG   133      30.380 -29.792  14.191  1.00  0.00      1S   H  
ATOM   2061  HD2 ARG   133      29.638 -30.897  12.952  1.00  0.00      1S   H  
ATOM   2062  HE  ARG   133      28.168 -28.413  12.971  1.00  0.00      1S   H  
ATOM   2063 HH11 ARG   133      25.835 -29.567  15.392  1.00  0.00      1S   H  
ATOM   2064 HH12 ARG   133      26.197 -28.318  14.232  1.00  0.00      1S   H  
ATOM   2065 HH21 ARG   133      28.980 -31.121  15.095  1.00  0.00      1S   H  
ATOM   2066 HH22 ARG   133      27.435 -31.152  15.889  1.00  0.00      1S   H  
ATOM   2067  N   ALA   134      35.031 -30.069  12.042  1.00  1.00      1S   N  
ATOM   2068  CA  ALA   134      36.192 -30.880  11.799  1.00  1.00      1S   C  
ATOM   2069  C   ALA   134      36.987 -31.137  13.070  1.00  1.00      1S   C  
ATOM   2070  O   ALA   134      37.494 -32.242  13.252  1.00  1.00      1S   O  
ATOM   2071  CB  ALA   134      37.081 -30.224  10.728  1.00  1.00      1S   C  
ATOM   2072  HN  ALA   134      35.032 -29.172  11.607  1.00  0.00      1S   H  
ATOM   2073  HA  ALA   134      35.852 -31.835  11.422  1.00  0.00      1S   H  
ATOM   2074  HB1 ALA   134      37.411 -29.214  11.051  1.00  0.00      1S   H  
ATOM   2075  HB2 ALA   134      36.500 -30.111   9.786  1.00  0.00      1S   H  
ATOM   2076  HB3 ALA   134      37.973 -30.848  10.510  1.00  0.00      1S   H  
ATOM   2077  N   LYS   135      37.103 -30.132  13.981  1.00  1.00      1S   N  
ATOM   2078  CA  LYS   135      37.941 -30.240  15.163  1.00  1.00      1S   C  
ATOM   2079  C   LYS   135      37.219 -30.097  16.484  1.00  1.00      1S   C  
ATOM   2080  O   LYS   135      37.837 -29.728  17.482  1.00  1.00      1S   O  
ATOM   2081  CB  LYS   135      39.084 -29.207  15.124  1.00  1.00      1S   C  
ATOM   2082  CG  LYS   135      40.112 -29.553  14.044  1.00  1.00      1S   C  
ATOM   2083  CD  LYS   135      41.281 -28.568  14.035  1.00  1.00      1S   C  
ATOM   2084  CE  LYS   135      42.311 -28.916  12.959  1.00  1.00      1S   C  
ATOM   2085  NZ  LYS   135      43.411 -27.930  12.966  1.00  1.00      1S   N1+
ATOM   2086  HN  LYS   135      36.674 -29.245  13.827  1.00  0.00      1S   H  
ATOM   2087  HA  LYS   135      38.399 -31.218  15.191  1.00  0.00      1S   H  
ATOM   2088  HB1 LYS   135      39.642 -29.186  16.087  1.00  0.00      1S   H  
ATOM   2089  HB2 LYS   135      38.667 -28.193  14.941  1.00  0.00      1S   H  
ATOM   2090  HG1 LYS   135      39.622 -29.558  13.046  1.00  0.00      1S   H  
ATOM   2091  HG2 LYS   135      40.502 -30.578  14.241  1.00  0.00      1S   H  
ATOM   2092  HD1 LYS   135      41.764 -28.580  15.037  1.00  0.00      1S   H  
ATOM   2093  HD2 LYS   135      40.878 -27.546  13.857  1.00  0.00      1S   H  
ATOM   2094  HE1 LYS   135      41.840 -28.901  11.954  1.00  0.00      1S   H  
ATOM   2095  HE2 LYS   135      42.746 -29.920  13.147  1.00  0.00      1S   H  
ATOM   2096  HZ1 LYS   135      43.878 -27.939  13.895  1.00  0.00      1S   H  
ATOM   2097  HZ2 LYS   135      43.023 -26.982  12.783  1.00  0.00      1S   H  
ATOM   2098  HZ3 LYS   135      44.101 -28.172  12.227  1.00  0.00      1S   H  
ATOM   2099  N   ARG   136      35.920 -30.456  16.576  1.00  1.00      1S   N  
ATOM   2100  CA  ARG   136      35.330 -30.768  17.863  1.00  1.00      1S   C  
ATOM   2101  C   ARG   136      35.307 -32.266  17.924  1.00  1.00      1S   C  
ATOM   2102  O   ARG   136      34.905 -32.905  16.952  1.00  1.00      1S   O  
ATOM   2103  CB  ARG   136      33.894 -30.250  18.063  1.00  1.00      1S   C  
ATOM   2104  CG  ARG   136      33.337 -30.592  19.460  1.00  1.00      1S   C  
ATOM   2105  CD  ARG   136      31.902 -30.121  19.667  1.00  1.00      1S   C  
ATOM   2106  NE  ARG   136      31.046 -30.913  18.738  1.00  1.00      1S   N  
ATOM   2107  CZ  ARG   136      29.724 -30.653  18.559  1.00  1.00      1S   C  
ATOM   2108  NH1 ARG   136      28.977 -31.514  17.827  1.00  1.00      1S   N1+
ATOM   2109  NH2 ARG   136      29.128 -29.564  19.103  1.00  1.00      1S   N  
ATOM   2110  HN  ARG   136      35.365 -30.653  15.771  1.00  0.00      1S   H  
ATOM   2111  HA  ARG   136      35.938 -30.389  18.673  1.00  0.00      1S   H  
ATOM   2112  HB1 ARG   136      33.237 -30.667  17.270  1.00  0.00      1S   H  
ATOM   2113  HB2 ARG   136      33.894 -29.144  17.948  1.00  0.00      1S   H  
ATOM   2114  HG1 ARG   136      33.988 -30.116  20.226  1.00  0.00      1S   H  
ATOM   2115  HG2 ARG   136      33.373 -31.691  19.632  1.00  0.00      1S   H  
ATOM   2116  HD1 ARG   136      31.810 -29.040  19.434  1.00  0.00      1S   H  
ATOM   2117  HD2 ARG   136      31.569 -30.323  20.709  1.00  0.00      1S   H  
ATOM   2118  HE  ARG   136      31.442 -31.716  18.295  1.00  0.00      1S   H  
ATOM   2119 HH11 ARG   136      28.005 -31.326  17.715  1.00  0.00      1S   H  
ATOM   2120 HH12 ARG   136      29.421 -32.268  17.345  1.00  0.00      1S   H  
ATOM   2121 HH21 ARG   136      28.169 -29.366  18.925  1.00  0.00      1S   H  
ATOM   2122 HH22 ARG   136      29.652 -28.956  19.713  1.00  0.00      1S   H  
ATOM   2123  N   THR   137      35.771 -32.860  19.056  1.00  1.00      1S   N  
ATOM   2124  CA  THR   137      35.958 -34.294  19.159  1.00  1.00      1S   C  
ATOM   2125  C   THR   137      35.383 -34.865  20.452  1.00  1.00      1S   C  
ATOM   2126  O   THR   137      35.143 -34.115  21.401  1.00  1.00      1S   O  
ATOM   2127  CB  THR   137      37.426 -34.690  19.023  1.00  1.00      1S   C  
ATOM   2128  CG2 THR   137      37.897 -34.372  17.589  1.00  1.00      1S   C  
ATOM   2129  OG1 THR   137      38.248 -34.005  19.962  1.00  1.00      1S   O  
ATOM   2130  HN  THR   137      36.079 -32.328  19.840  1.00  0.00      1S   H  
ATOM   2131  HA  THR   137      35.414 -34.735  18.341  1.00  0.00      1S   H  
ATOM   2132  HB  THR   137      37.560 -35.780  19.186  1.00  0.00      1S   H  
ATOM   2133  HG1 THR   137      38.854 -33.479  19.435  1.00  0.00      1S   H  
ATOM   2134 HG21 THR   137      37.947 -33.278  17.416  1.00  0.00      1S   H  
ATOM   2135 HG22 THR   137      37.187 -34.807  16.853  1.00  0.00      1S   H  
ATOM   2136 HG23 THR   137      38.901 -34.808  17.405  1.00  0.00      1S   H  
ATOM   2137  N   PRO   138      35.162 -36.196  20.527  1.00  1.00      1S   N  
ATOM   2138  CA  PRO   138      34.556 -36.862  21.677  1.00  1.00      1S   C  
ATOM   2139  C   PRO   138      35.411 -36.840  22.919  1.00  1.00      1S   C  
ATOM   2140  O   PRO   138      34.863 -36.855  24.019  1.00  1.00      1S   O  
ATOM   2141  CB  PRO   138      34.404 -38.328  21.228  1.00  1.00      1S   C  
ATOM   2142  CG  PRO   138      34.243 -38.246  19.712  1.00  1.00      1S   C  
ATOM   2143  CD  PRO   138      35.152 -37.080  19.348  1.00  1.00      1S   C  
ATOM   2144  HA  PRO   138      33.615 -36.375  21.890  1.00  0.00      1S   H  
ATOM   2145  HB1 PRO   138      33.545 -38.830  21.715  1.00  0.00      1S   H  
ATOM   2146  HB2 PRO   138      35.331 -38.911  21.434  1.00  0.00      1S   H  
ATOM   2147  HG1 PRO   138      34.538 -39.184  19.197  1.00  0.00      1S   H  
ATOM   2148  HG2 PRO   138      33.190 -37.993  19.457  1.00  0.00      1S   H  
ATOM   2149  HD1 PRO   138      36.188 -37.441  19.168  1.00  0.00      1S   H  
ATOM   2150  HD2 PRO   138      34.751 -36.583  18.439  1.00  0.00      1S   H  
ATOM   2151  N   ARG   139      36.753 -36.845  22.756  1.00  1.00      1S   N  
ATOM   2152  CA  ARG   139      37.698 -36.931  23.844  1.00  1.00      1S   C  
ATOM   2153  C   ARG   139      37.784 -35.621  24.574  1.00  1.00      1S   C  
ATOM   2154  O   ARG   139      37.789 -35.595  25.804  1.00  1.00      1S   O  
ATOM   2155  CB  ARG   139      39.105 -37.300  23.338  1.00  1.00      1S   C  
ATOM   2156  CG  ARG   139      40.156 -37.419  24.456  1.00  1.00      1S   C  
ATOM   2157  CD  ARG   139      41.574 -37.680  23.936  1.00  1.00      1S   C  
ATOM   2158  NE  ARG   139      42.010 -36.505  23.106  1.00  1.00      1S   N  
ATOM   2159  CZ  ARG   139      42.463 -35.335  23.640  1.00  1.00      1S   C  
ATOM   2160  NH1 ARG   139      42.808 -34.313  22.812  1.00  1.00      1S   N1+
ATOM   2161  NH2 ARG   139      42.580 -35.169  24.984  1.00  1.00      1S   N  
ATOM   2162  HN  ARG   139      37.150 -36.856  21.842  1.00  0.00      1S   H  
ATOM   2163  HA  ARG   139      37.356 -37.686  24.540  1.00  0.00      1S   H  
ATOM   2164  HB1 ARG   139      39.430 -36.540  22.593  1.00  0.00      1S   H  
ATOM   2165  HB2 ARG   139      39.044 -38.279  22.812  1.00  0.00      1S   H  
ATOM   2166  HG1 ARG   139      39.857 -38.244  25.141  1.00  0.00      1S   H  
ATOM   2167  HG2 ARG   139      40.175 -36.485  25.058  1.00  0.00      1S   H  
ATOM   2168  HD1 ARG   139      41.584 -38.585  23.290  1.00  0.00      1S   H  
ATOM   2169  HD2 ARG   139      42.289 -37.827  24.774  1.00  0.00      1S   H  
ATOM   2170  HE  ARG   139      41.928 -36.571  22.113  1.00  0.00      1S   H  
ATOM   2171 HH11 ARG   139      42.732 -34.425  21.823  1.00  0.00      1S   H  
ATOM   2172 HH12 ARG   139      43.154 -33.459  23.197  1.00  0.00      1S   H  
ATOM   2173 HH21 ARG   139      42.315 -35.912  25.595  1.00  0.00      1S   H  
ATOM   2174 HH22 ARG   139      42.917 -34.306  25.354  1.00  0.00      1S   H  
ATOM   2175  N   ARG   140      37.808 -34.489  23.823  1.00  1.00      1S   N  
ATOM   2176  CA  ARG   140      37.788 -33.156  24.389  1.00  1.00      1S   C  
ATOM   2177  C   ARG   140      36.519 -32.941  25.180  1.00  1.00      1S   C  
ATOM   2178  O   ARG   140      36.511 -32.158  26.121  1.00  1.00      1S   O  
ATOM   2179  CB  ARG   140      37.943 -32.049  23.312  1.00  1.00      1S   C  
ATOM   2180  CG  ARG   140      37.806 -30.610  23.848  1.00  1.00      1S   C  
ATOM   2181  CD  ARG   140      38.105 -29.532  22.799  1.00  1.00      1S   C  
ATOM   2182  NE  ARG   140      37.760 -28.197  23.387  1.00  1.00      1S   N  
ATOM   2183  CZ  ARG   140      36.480 -27.740  23.492  1.00  1.00      1S   C  
ATOM   2184  NH1 ARG   140      36.253 -26.558  24.115  1.00  1.00      1S   N1+
ATOM   2185  NH2 ARG   140      35.425 -28.439  22.997  1.00  1.00      1S   N  
ATOM   2186  HN  ARG   140      37.809 -34.529  22.827  1.00  0.00      1S   H  
ATOM   2187  HA  ARG   140      38.618 -33.080  25.079  1.00  0.00      1S   H  
ATOM   2188  HB1 ARG   140      37.189 -32.204  22.511  1.00  0.00      1S   H  
ATOM   2189  HB2 ARG   140      38.951 -32.154  22.854  1.00  0.00      1S   H  
ATOM   2190  HG1 ARG   140      38.483 -30.473  24.721  1.00  0.00      1S   H  
ATOM   2191  HG2 ARG   140      36.761 -30.476  24.209  1.00  0.00      1S   H  
ATOM   2192  HD1 ARG   140      37.514 -29.690  21.872  1.00  0.00      1S   H  
ATOM   2193  HD2 ARG   140      39.186 -29.528  22.545  1.00  0.00      1S   H  
ATOM   2194  HE  ARG   140      38.494 -27.640  23.774  1.00  0.00      1S   H  
ATOM   2195 HH11 ARG   140      37.022 -26.016  24.448  1.00  0.00      1S   H  
ATOM   2196 HH12 ARG   140      35.324 -26.198  24.168  1.00  0.00      1S   H  
ATOM   2197 HH21 ARG   140      35.582 -29.329  22.574  1.00  0.00      1S   H  
ATOM   2198 HH22 ARG   140      34.499 -28.081  23.095  1.00  0.00      1S   H  
ATOM   2199  N   ALA   141      35.428 -33.670  24.856  1.00  1.00      1S   N  
ATOM   2200  CA  ALA   141      34.197 -33.579  25.592  1.00  1.00      1S   C  
ATOM   2201  C   ALA   141      34.157 -34.412  26.841  1.00  1.00      1S   C  
ATOM   2202  O   ALA   141      33.820 -33.880  27.888  1.00  1.00      1S   O  
ATOM   2203  CB  ALA   141      32.986 -33.946  24.739  1.00  1.00      1S   C  
ATOM   2204  HN  ALA   141      35.439 -34.316  24.096  1.00  0.00      1S   H  
ATOM   2205  HA  ALA   141      34.075 -32.553  25.894  1.00  0.00      1S   H  
ATOM   2206  HB1 ALA   141      33.014 -35.009  24.421  1.00  0.00      1S   H  
ATOM   2207  HB2 ALA   141      32.993 -33.305  23.833  1.00  0.00      1S   H  
ATOM   2208  HB3 ALA   141      32.041 -33.758  25.293  1.00  0.00      1S   H  
ATOM   2209  N   ALA   142      34.470 -35.732  26.806  1.00  1.00      1S   N  
ATOM   2210  CA  ALA   142      34.285 -36.585  27.972  1.00  1.00      1S   C  
ATOM   2211  C   ALA   142      35.174 -36.164  29.124  1.00  1.00      1S   C  
ATOM   2212  O   ALA   142      34.771 -36.206  30.285  1.00  1.00      1S   O  
ATOM   2213  CB  ALA   142      34.513 -38.081  27.682  1.00  1.00      1S   C  
ATOM   2214  HN  ALA   142      34.767 -36.186  25.966  1.00  0.00      1S   H  
ATOM   2215  HA  ALA   142      33.259 -36.469  28.289  1.00  0.00      1S   H  
ATOM   2216  HB1 ALA   142      35.577 -38.288  27.440  1.00  0.00      1S   H  
ATOM   2217  HB2 ALA   142      33.887 -38.401  26.821  1.00  0.00      1S   H  
ATOM   2218  HB3 ALA   142      34.222 -38.693  28.563  1.00  0.00      1S   H  
ATOM   2219  N   LEU   143      36.398 -35.686  28.803  1.00  1.00      1S   N  
ATOM   2220  CA  LEU   143      37.336 -35.129  29.749  1.00  1.00      1S   C  
ATOM   2221  C   LEU   143      36.920 -33.757  30.219  1.00  1.00      1S   C  
ATOM   2222  O   LEU   143      37.142 -33.427  31.377  1.00  1.00      1S   O  
ATOM   2223  CB  LEU   143      38.748 -35.008  29.143  1.00  1.00      1S   C  
ATOM   2224  CG  LEU   143      39.413 -36.371  28.853  1.00  1.00      1S   C  
ATOM   2225  CD1 LEU   143      40.715 -36.173  28.059  1.00  1.00      1S   C  
ATOM   2226  CD2 LEU   143      39.673 -37.172  30.144  1.00  1.00      1S   C  
ATOM   2227  HN  LEU   143      36.704 -35.687  27.853  1.00  0.00      1S   H  
ATOM   2228  HA  LEU   143      37.359 -35.770  30.618  1.00  0.00      1S   H  
ATOM   2229  HB1 LEU   143      39.413 -34.447  29.836  1.00  0.00      1S   H  
ATOM   2230  HB2 LEU   143      38.681 -34.433  28.193  1.00  0.00      1S   H  
ATOM   2231  HG  LEU   143      38.723 -36.969  28.212  1.00  0.00      1S   H  
ATOM   2232 HD11 LEU   143      41.444 -35.588  28.659  1.00  0.00      1S   H  
ATOM   2233 HD12 LEU   143      40.505 -35.623  27.119  1.00  0.00      1S   H  
ATOM   2234 HD13 LEU   143      41.165 -37.156  27.808  1.00  0.00      1S   H  
ATOM   2235 HD21 LEU   143      38.720 -37.466  30.628  1.00  0.00      1S   H  
ATOM   2236 HD22 LEU   143      40.260 -36.558  30.861  1.00  0.00      1S   H  
ATOM   2237 HD23 LEU   143      40.247 -38.094  29.917  1.00  0.00      1S   H  
ATOM   2238  N   MET   144      36.288 -32.931  29.350  1.00  1.00      1S   N  
ATOM   2239  CA  MET   144      35.711 -31.646  29.715  1.00  1.00      1S   C  
ATOM   2240  C   MET   144      34.590 -31.804  30.715  1.00  1.00      1S   C  
ATOM   2241  O   MET   144      34.468 -31.004  31.641  1.00  1.00      1S   O  
ATOM   2242  CB  MET   144      35.155 -30.906  28.479  1.00  1.00      1S   C  
ATOM   2243  CG  MET   144      34.403 -29.592  28.736  1.00  1.00      1S   C  
ATOM   2244  SD  MET   144      33.820 -28.778  27.214  1.00  1.00      1S   S  
ATOM   2245  CE  MET   144      32.641 -30.064  26.709  1.00  1.00      1S   C  
ATOM   2246  HN  MET   144      36.163 -33.194  28.396  1.00  0.00      1S   H  
ATOM   2247  HA  MET   144      36.487 -31.047  30.168  1.00  0.00      1S   H  
ATOM   2248  HB1 MET   144      34.487 -31.594  27.923  1.00  0.00      1S   H  
ATOM   2249  HB2 MET   144      36.016 -30.659  27.823  1.00  0.00      1S   H  
ATOM   2250  HG1 MET   144      35.085 -28.911  29.288  1.00  0.00      1S   H  
ATOM   2251  HG2 MET   144      33.527 -29.790  29.392  1.00  0.00      1S   H  
ATOM   2252  HE1 MET   144      32.273 -30.638  27.586  1.00  0.00      1S   H  
ATOM   2253  HE2 MET   144      33.099 -30.788  26.008  1.00  0.00      1S   H  
ATOM   2254  HE3 MET   144      31.767 -29.609  26.198  1.00  0.00      1S   H  
ATOM   2255  N   ILE   145      33.772 -32.877  30.571  1.00  1.00      1S   N  
ATOM   2256  CA  ILE   145      32.725 -33.247  31.502  1.00  1.00      1S   C  
ATOM   2257  C   ILE   145      33.354 -33.518  32.839  1.00  1.00      1S   C  
ATOM   2258  O   ILE   145      32.924 -32.955  33.842  1.00  1.00      1S   O  
ATOM   2259  CB  ILE   145      31.918 -34.456  31.035  1.00  1.00      1S   C  
ATOM   2260  CG1 ILE   145      31.099 -34.062  29.786  1.00  1.00      1S   C  
ATOM   2261  CG2 ILE   145      30.996 -34.984  32.162  1.00  1.00      1S   C  
ATOM   2262  CD  ILE   145      30.483 -35.254  29.063  1.00  1.00      1S   C  
ATOM   2263  HN  ILE   145      33.882 -33.491  29.790  1.00  0.00      1S   H  
ATOM   2264  HA  ILE   145      32.062 -32.400  31.608  1.00  0.00      1S   H  
ATOM   2265  HB  ILE   145      32.611 -35.275  30.750  1.00  0.00      1S   H  
ATOM   2266 HG11 ILE   145      31.741 -33.522  29.059  1.00  0.00      1S   H  
ATOM   2267 HG12 ILE   145      30.296 -33.359  30.095  1.00  0.00      1S   H  
ATOM   2268 HG21 ILE   145      30.292 -34.188  32.485  1.00  0.00      1S   H  
ATOM   2269 HG22 ILE   145      31.574 -35.329  33.043  1.00  0.00      1S   H  
ATOM   2270 HG23 ILE   145      30.411 -35.858  31.811  1.00  0.00      1S   H  
ATOM   2271  HD1 ILE   145      29.958 -35.940  29.755  1.00  0.00      1S   H  
ATOM   2272  HD2 ILE   145      31.266 -35.846  28.550  1.00  0.00      1S   H  
ATOM   2273  HD3 ILE   145      29.753 -34.898  28.305  1.00  0.00      1S   H  
ATOM   2274  N   GLY   146      34.427 -34.342  32.860  1.00  1.00      1S   N  
ATOM   2275  CA  GLY   146      35.159 -34.680  34.057  1.00  1.00      1S   C  
ATOM   2276  C   GLY   146      35.788 -33.487  34.718  1.00  1.00      1S   C  
ATOM   2277  O   GLY   146      35.680 -33.346  35.931  1.00  1.00      1S   O  
ATOM   2278  HN  GLY   146      34.759 -34.764  32.018  1.00  0.00      1S   H  
ATOM   2279  HA1 GLY   146      35.948 -35.359  33.767  1.00  0.00      1S   H  
ATOM   2280  HA2 GLY   146      34.458 -35.115  34.754  1.00  0.00      1S   H  
ATOM   2281  N   LEU   147      36.431 -32.579  33.942  1.00  1.00      1S   N  
ATOM   2282  CA  LEU   147      37.118 -31.398  34.428  1.00  1.00      1S   C  
ATOM   2283  C   LEU   147      36.178 -30.504  35.192  1.00  1.00      1S   C  
ATOM   2284  O   LEU   147      36.522 -29.992  36.251  1.00  1.00      1S   O  
ATOM   2285  CB  LEU   147      37.762 -30.581  33.276  1.00  1.00      1S   C  
ATOM   2286  CG  LEU   147      38.546 -29.316  33.713  1.00  1.00      1S   C  
ATOM   2287  CD1 LEU   147      39.668 -29.639  34.719  1.00  1.00      1S   C  
ATOM   2288  CD2 LEU   147      39.107 -28.556  32.496  1.00  1.00      1S   C  
ATOM   2289  HN  LEU   147      36.483 -32.715  32.952  1.00  0.00      1S   H  
ATOM   2290  HA  LEU   147      37.888 -31.741  35.104  1.00  0.00      1S   H  
ATOM   2291  HB1 LEU   147      36.973 -30.278  32.555  1.00  0.00      1S   H  
ATOM   2292  HB2 LEU   147      38.465 -31.249  32.729  1.00  0.00      1S   H  
ATOM   2293  HG  LEU   147      37.833 -28.623  34.217  1.00  0.00      1S   H  
ATOM   2294 HD11 LEU   147      40.348 -30.411  34.299  1.00  0.00      1S   H  
ATOM   2295 HD12 LEU   147      39.245 -30.016  35.674  1.00  0.00      1S   H  
ATOM   2296 HD13 LEU   147      40.260 -28.727  34.940  1.00  0.00      1S   H  
ATOM   2297 HD21 LEU   147      38.287 -28.279  31.799  1.00  0.00      1S   H  
ATOM   2298 HD22 LEU   147      39.841 -29.186  31.951  1.00  0.00      1S   H  
ATOM   2299 HD23 LEU   147      39.616 -27.626  32.827  1.00  0.00      1S   H  
ATOM   2300  N   ALA   148      34.942 -30.353  34.675  1.00  1.00      1S   N  
ATOM   2301  CA  ALA   148      33.874 -29.571  35.243  1.00  1.00      1S   C  
ATOM   2302  C   ALA   148      33.415 -30.052  36.595  1.00  1.00      1S   C  
ATOM   2303  O   ALA   148      33.204 -29.247  37.503  1.00  1.00      1S   O  
ATOM   2304  CB  ALA   148      32.657 -29.633  34.315  1.00  1.00      1S   C  
ATOM   2305  HN  ALA   148      34.713 -30.793  33.808  1.00  0.00      1S   H  
ATOM   2306  HA  ALA   148      34.227 -28.553  35.333  1.00  0.00      1S   H  
ATOM   2307  HB1 ALA   148      32.145 -30.616  34.362  1.00  0.00      1S   H  
ATOM   2308  HB2 ALA   148      33.007 -29.509  33.273  1.00  0.00      1S   H  
ATOM   2309  HB3 ALA   148      31.926 -28.834  34.554  1.00  0.00      1S   H  
ATOM   2310  N   TRP   149      33.268 -31.392  36.768  1.00  1.00      1S   N  
ATOM   2311  CA  TRP   149      32.913 -31.975  38.044  1.00  1.00      1S   C  
ATOM   2312  C   TRP   149      34.002 -31.734  39.039  1.00  1.00      1S   C  
ATOM   2313  O   TRP   149      33.718 -31.422  40.186  1.00  1.00      1S   O  
ATOM   2314  CB  TRP   149      32.704 -33.506  38.053  1.00  1.00      1S   C  
ATOM   2315  CG  TRP   149      31.456 -33.974  37.355  1.00  1.00      1S   C  
ATOM   2316  CD1 TRP   149      31.338 -34.395  36.066  1.00  1.00      1S   C  
ATOM   2317  CD2 TRP   149      30.164 -34.168  37.963  1.00  1.00      1S   C  
ATOM   2318  CE2 TRP   149      29.314 -34.675  36.957  1.00  1.00      1S   C  
ATOM   2319  CE3 TRP   149      29.702 -33.972  39.262  1.00  1.00      1S   C  
ATOM   2320  NE1 TRP   149      30.047 -34.773  35.798  1.00  1.00      1S   N  
ATOM   2321  CZ2 TRP   149      27.998 -35.014  37.235  1.00  1.00      1S   C  
ATOM   2322  CZ3 TRP   149      28.390 -34.371  39.553  1.00  1.00      1S   C  
ATOM   2323  CH2 TRP   149      27.562 -34.897  38.559  1.00  1.00      1S   C  
ATOM   2324  HN  TRP   149      33.422 -32.032  36.019  1.00  0.00      1S   H  
ATOM   2325  HA  TRP   149      32.010 -31.493  38.391  1.00  0.00      1S   H  
ATOM   2326  HB1 TRP   149      32.612 -33.855  39.102  1.00  0.00      1S   H  
ATOM   2327  HB2 TRP   149      33.588 -34.004  37.599  1.00  0.00      1S   H  
ATOM   2328  HD1 TRP   149      32.169 -34.521  35.397  1.00  0.00      1S   H  
ATOM   2329  HE1 TRP   149      29.709 -35.071  34.934  1.00  0.00      1S   H  
ATOM   2330  HE3 TRP   149      30.325 -33.553  40.033  1.00  0.00      1S   H  
ATOM   2331  HZ2 TRP   149      27.336 -35.405  36.478  1.00  0.00      1S   H  
ATOM   2332  HZ3 TRP   149      28.002 -34.298  40.555  1.00  0.00      1S   H  
ATOM   2333  HH2 TRP   149      26.575 -35.232  38.826  1.00  0.00      1S   H  
ATOM   2334  N   LEU   150      35.282 -31.854  38.628  1.00  1.00      1S   N  
ATOM   2335  CA  LEU   150      36.403 -31.724  39.531  1.00  1.00      1S   C  
ATOM   2336  C   LEU   150      36.466 -30.324  40.089  1.00  1.00      1S   C  
ATOM   2337  O   LEU   150      36.657 -30.136  41.284  1.00  1.00      1S   O  
ATOM   2338  CB  LEU   150      37.748 -32.066  38.856  1.00  1.00      1S   C  
ATOM   2339  CG  LEU   150      37.860 -33.534  38.380  1.00  1.00      1S   C  
ATOM   2340  CD1 LEU   150      39.141 -33.745  37.553  1.00  1.00      1S   C  
ATOM   2341  CD2 LEU   150      37.751 -34.554  39.528  1.00  1.00      1S   C  
ATOM   2342  HN  LEU   150      35.504 -32.065  37.677  1.00  0.00      1S   H  
ATOM   2343  HA  LEU   150      36.234 -32.395  40.360  1.00  0.00      1S   H  
ATOM   2344  HB1 LEU   150      38.580 -31.876  39.570  1.00  0.00      1S   H  
ATOM   2345  HB2 LEU   150      37.894 -31.399  37.978  1.00  0.00      1S   H  
ATOM   2346  HG  LEU   150      37.006 -33.744  37.706  1.00  0.00      1S   H  
ATOM   2347 HD11 LEU   150      40.037 -33.566  38.182  1.00  0.00      1S   H  
ATOM   2348 HD12 LEU   150      39.162 -33.042  36.693  1.00  0.00      1S   H  
ATOM   2349 HD13 LEU   150      39.179 -34.783  37.161  1.00  0.00      1S   H  
ATOM   2350 HD21 LEU   150      36.732 -34.536  39.967  1.00  0.00      1S   H  
ATOM   2351 HD22 LEU   150      38.491 -34.326  40.322  1.00  0.00      1S   H  
ATOM   2352 HD23 LEU   150      37.939 -35.580  39.145  1.00  0.00      1S   H  
ATOM   2353  N   VAL   151      36.221 -29.316  39.226  1.00  1.00      1S   N  
ATOM   2354  CA  VAL   151      36.154 -27.909  39.554  1.00  1.00      1S   C  
ATOM   2355  C   VAL   151      35.042 -27.626  40.548  1.00  1.00      1S   C  
ATOM   2356  O   VAL   151      35.223 -26.832  41.464  1.00  1.00      1S   O  
ATOM   2357  CB  VAL   151      35.968 -27.099  38.275  1.00  1.00      1S   C  
ATOM   2358  CG1 VAL   151      35.645 -25.617  38.561  1.00  1.00      1S   C  
ATOM   2359  CG2 VAL   151      37.256 -27.208  37.429  1.00  1.00      1S   C  
ATOM   2360  HN  VAL   151      36.065 -29.522  38.261  1.00  0.00      1S   H  
ATOM   2361  HA  VAL   151      37.090 -27.634  40.019  1.00  0.00      1S   H  
ATOM   2362  HB  VAL   151      35.127 -27.538  37.693  1.00  0.00      1S   H  
ATOM   2363 HG11 VAL   151      36.401 -25.185  39.250  1.00  0.00      1S   H  
ATOM   2364 HG12 VAL   151      34.638 -25.505  39.013  1.00  0.00      1S   H  
ATOM   2365 HG13 VAL   151      35.661 -25.041  37.612  1.00  0.00      1S   H  
ATOM   2366 HG21 VAL   151      37.667 -28.237  37.421  1.00  0.00      1S   H  
ATOM   2367 HG22 VAL   151      38.040 -26.535  37.833  1.00  0.00      1S   H  
ATOM   2368 HG23 VAL   151      37.042 -26.912  36.379  1.00  0.00      1S   H  
ATOM   2369  N   SER   152      33.870 -28.289  40.402  1.00  1.00      1S   N  
ATOM   2370  CA  SER   152      32.740 -28.154  41.303  1.00  1.00      1S   C  
ATOM   2371  C   SER   152      32.887 -28.931  42.589  1.00  1.00      1S   C  
ATOM   2372  O   SER   152      32.304 -28.562  43.606  1.00  1.00      1S   O  
ATOM   2373  CB  SER   152      31.408 -28.582  40.641  1.00  1.00      1S   C  
ATOM   2374  OG  SER   152      31.377 -29.957  40.288  1.00  1.00      1S   O  
ATOM   2375  HN  SER   152      33.732 -28.891  39.619  1.00  0.00      1S   H  
ATOM   2376  HA  SER   152      32.661 -27.111  41.572  1.00  0.00      1S   H  
ATOM   2377  HB1 SER   152      31.234 -27.967  39.734  1.00  0.00      1S   H  
ATOM   2378  HB2 SER   152      30.570 -28.418  41.346  1.00  0.00      1S   H  
ATOM   2379  HG1 SER   152      32.266 -30.186  39.999  1.00  0.00      1S   H  
ATOM   2380  N   PHE   153      33.662 -30.040  42.582  1.00  1.00      1S   N  
ATOM   2381  CA  PHE   153      33.924 -30.822  43.762  1.00  1.00      1S   C  
ATOM   2382  C   PHE   153      34.762 -29.995  44.692  1.00  1.00      1S   C  
ATOM   2383  O   PHE   153      34.438 -29.933  45.873  1.00  1.00      1S   O  
ATOM   2384  CB  PHE   153      34.636 -32.188  43.493  1.00  1.00      1S   C  
ATOM   2385  CG  PHE   153      33.782 -33.201  42.753  1.00  1.00      1S   C  
ATOM   2386  CD1 PHE   153      34.396 -34.168  41.931  1.00  1.00      1S   C  
ATOM   2387  CD2 PHE   153      32.385 -33.254  42.903  1.00  1.00      1S   C  
ATOM   2388  CE1 PHE   153      33.633 -35.131  41.253  1.00  1.00      1S   C  
ATOM   2389  CE2 PHE   153      31.627 -34.229  42.248  1.00  1.00      1S   C  
ATOM   2390  CZ  PHE   153      32.244 -35.157  41.410  1.00  1.00      1S   C  
ATOM   2391  HN  PHE   153      34.070 -30.383  41.737  1.00  0.00      1S   H  
ATOM   2392  HA  PHE   153      32.986 -30.992  44.270  1.00  0.00      1S   H  
ATOM   2393  HB1 PHE   153      34.909 -32.665  44.459  1.00  0.00      1S   H  
ATOM   2394  HB2 PHE   153      35.564 -32.018  42.907  1.00  0.00      1S   H  
ATOM   2395  HD1 PHE   153      35.468 -34.171  41.821  1.00  0.00      1S   H  
ATOM   2396  HD2 PHE   153      31.876 -32.556  43.539  1.00  0.00      1S   H  
ATOM   2397  HE1 PHE   153      34.112 -35.853  40.609  1.00  0.00      1S   H  
ATOM   2398  HE2 PHE   153      30.563 -34.277  42.391  1.00  0.00      1S   H  
ATOM   2399  HZ  PHE   153      31.646 -35.888  40.884  1.00  0.00      1S   H  
ATOM   2400  N   VAL   154      35.827 -29.327  44.173  1.00  1.00      1S   N  
ATOM   2401  CA  VAL   154      36.830 -28.682  45.000  1.00  1.00      1S   C  
ATOM   2402  C   VAL   154      37.072 -27.209  44.725  1.00  1.00      1S   C  
ATOM   2403  O   VAL   154      38.086 -26.657  45.145  1.00  1.00      1S   O  
ATOM   2404  CB  VAL   154      38.145 -29.449  45.019  1.00  1.00      1S   C  
ATOM   2405  CG1 VAL   154      37.950 -30.776  45.783  1.00  1.00      1S   C  
ATOM   2406  CG2 VAL   154      38.616 -29.715  43.581  1.00  1.00      1S   C  
ATOM   2407  HN  VAL   154      36.020 -29.352  43.194  1.00  0.00      1S   H  
ATOM   2408  HA  VAL   154      36.459 -28.676  46.005  1.00  0.00      1S   H  
ATOM   2409  HB  VAL   154      38.927 -28.869  45.559  1.00  0.00      1S   H  
ATOM   2410 HG11 VAL   154      37.159 -31.396  45.310  1.00  0.00      1S   H  
ATOM   2411 HG12 VAL   154      37.664 -30.586  46.836  1.00  0.00      1S   H  
ATOM   2412 HG13 VAL   154      38.894 -31.358  45.780  1.00  0.00      1S   H  
ATOM   2413 HG21 VAL   154      38.482 -28.820  42.937  1.00  0.00      1S   H  
ATOM   2414 HG22 VAL   154      38.036 -30.560  43.155  1.00  0.00      1S   H  
ATOM   2415 HG23 VAL   154      39.686 -30.004  43.575  1.00  0.00      1S   H  
ATOM   2416  N   LEU   155      36.099 -26.496  44.123  1.00  1.00      1S   N  
ATOM   2417  CA  LEU   155      35.677 -25.217  44.658  1.00  1.00      1S   C  
ATOM   2418  C   LEU   155      34.298 -25.550  45.109  1.00  1.00      1S   C  
ATOM   2419  O   LEU   155      33.633 -26.325  44.433  1.00  1.00      1S   O  
ATOM   2420  CB  LEU   155      35.632 -24.029  43.672  1.00  1.00      1S   C  
ATOM   2421  CG  LEU   155      37.035 -23.550  43.239  1.00  1.00      1S   C  
ATOM   2422  CD1 LEU   155      36.935 -22.434  42.185  1.00  1.00      1S   C  
ATOM   2423  CD2 LEU   155      37.888 -23.091  44.439  1.00  1.00      1S   C  
ATOM   2424  HN  LEU   155      35.432 -26.919  43.513  1.00  0.00      1S   H  
ATOM   2425  HA  LEU   155      36.255 -24.961  45.534  1.00  0.00      1S   H  
ATOM   2426  HB1 LEU   155      35.116 -23.168  44.157  1.00  0.00      1S   H  
ATOM   2427  HB2 LEU   155      35.047 -24.311  42.770  1.00  0.00      1S   H  
ATOM   2428  HG  LEU   155      37.555 -24.413  42.762  1.00  0.00      1S   H  
ATOM   2429 HD11 LEU   155      36.433 -21.541  42.614  1.00  0.00      1S   H  
ATOM   2430 HD12 LEU   155      36.354 -22.782  41.306  1.00  0.00      1S   H  
ATOM   2431 HD13 LEU   155      37.951 -22.138  41.843  1.00  0.00      1S   H  
ATOM   2432 HD21 LEU   155      38.115 -23.941  45.115  1.00  0.00      1S   H  
ATOM   2433 HD22 LEU   155      37.350 -22.311  45.018  1.00  0.00      1S   H  
ATOM   2434 HD23 LEU   155      38.851 -22.668  44.086  1.00  0.00      1S   H  
ATOM   2435  N   TRP   156      33.901 -25.019  46.288  1.00  1.00      1S   N  
ATOM   2436  CA  TRP   156      32.878 -25.538  47.176  1.00  1.00      1S   C  
ATOM   2437  C   TRP   156      33.477 -26.419  48.228  1.00  1.00      1S   C  
ATOM   2438  O   TRP   156      33.117 -26.251  49.385  1.00  1.00      1S   O  
ATOM   2439  CB  TRP   156      31.619 -26.211  46.590  1.00  1.00      1S   C  
ATOM   2440  CG  TRP   156      30.734 -25.199  45.911  1.00  1.00      1S   C  
ATOM   2441  CD1 TRP   156      30.879 -24.657  44.677  1.00  1.00      1S   C  
ATOM   2442  CD2 TRP   156      29.606 -24.543  46.507  1.00  1.00      1S   C  
ATOM   2443  CE2 TRP   156      29.049 -23.708  45.518  1.00  1.00      1S   C  
ATOM   2444  CE3 TRP   156      29.056 -24.618  47.779  1.00  1.00      1S   C  
ATOM   2445  NE1 TRP   156      29.861 -23.773  44.412  1.00  1.00      1S   N  
ATOM   2446  CZ2 TRP   156      27.890 -22.985  45.765  1.00  1.00      1S   C  
ATOM   2447  CZ3 TRP   156      27.882 -23.898  48.029  1.00  1.00      1S   C  
ATOM   2448  CH2 TRP   156      27.301 -23.099  47.034  1.00  1.00      1S   C  
ATOM   2449  HN  TRP   156      34.412 -24.257  46.675  1.00  0.00      1S   H  
ATOM   2450  HA  TRP   156      32.526 -24.668  47.713  1.00  0.00      1S   H  
ATOM   2451  HB1 TRP   156      31.023 -26.686  47.400  1.00  0.00      1S   H  
ATOM   2452  HB2 TRP   156      31.897 -27.016  45.878  1.00  0.00      1S   H  
ATOM   2453  HD1 TRP   156      31.722 -24.860  44.043  1.00  0.00      1S   H  
ATOM   2454  HE1 TRP   156      29.733 -23.275  43.582  1.00  0.00      1S   H  
ATOM   2455  HE3 TRP   156      29.494 -25.231  48.550  1.00  0.00      1S   H  
ATOM   2456  HZ2 TRP   156      27.453 -22.341  45.019  1.00  0.00      1S   H  
ATOM   2457  HZ3 TRP   156      27.413 -23.968  48.999  1.00  0.00      1S   H  
ATOM   2458  HH2 TRP   156      26.400 -22.544  47.255  1.00  0.00      1S   H  
ATOM   2459  N   ALA   157      34.417 -27.349  47.912  1.00  1.00      1S   N  
ATOM   2460  CA  ALA   157      35.054 -28.153  48.953  1.00  1.00      1S   C  
ATOM   2461  C   ALA   157      35.728 -27.345  50.043  1.00  1.00      1S   C  
ATOM   2462  O   ALA   157      35.539 -27.721  51.197  1.00  1.00      1S   O  
ATOM   2463  CB  ALA   157      36.097 -29.186  48.494  1.00  1.00      1S   C  
ATOM   2464  HN  ALA   157      34.711 -27.511  46.973  1.00  0.00      1S   H  
ATOM   2465  HA  ALA   157      34.256 -28.716  49.416  1.00  0.00      1S   H  
ATOM   2466  HB1 ALA   157      36.964 -28.705  48.002  1.00  0.00      1S   H  
ATOM   2467  HB2 ALA   157      35.651 -29.913  47.794  1.00  0.00      1S   H  
ATOM   2468  HB3 ALA   157      36.481 -29.773  49.357  1.00  0.00      1S   H  
ATOM   2469  N   PRO   158      36.477 -26.254  49.818  1.00  1.00      1S   N  
ATOM   2470  CA  PRO   158      37.096 -25.520  50.909  1.00  1.00      1S   C  
ATOM   2471  C   PRO   158      36.080 -24.836  51.781  1.00  1.00      1S   C  
ATOM   2472  O   PRO   158      36.319 -24.725  52.979  1.00  1.00      1S   O  
ATOM   2473  CB  PRO   158      37.983 -24.478  50.217  1.00  1.00      1S   C  
ATOM   2474  CG  PRO   158      38.333 -25.132  48.880  1.00  1.00      1S   C  
ATOM   2475  CD  PRO   158      37.030 -25.838  48.521  1.00  1.00      1S   C  
ATOM   2476  HA  PRO   158      37.657 -26.223  51.510  1.00  0.00      1S   H  
ATOM   2477  HB1 PRO   158      38.880 -24.233  50.819  1.00  0.00      1S   H  
ATOM   2478  HB2 PRO   158      37.415 -23.543  50.006  1.00  0.00      1S   H  
ATOM   2479  HG1 PRO   158      38.649 -24.399  48.111  1.00  0.00      1S   H  
ATOM   2480  HG2 PRO   158      39.133 -25.889  49.033  1.00  0.00      1S   H  
ATOM   2481  HD1 PRO   158      36.317 -25.124  48.056  1.00  0.00      1S   H  
ATOM   2482  HD2 PRO   158      37.214 -26.690  47.837  1.00  0.00      1S   H  
ATOM   2483  N   ALA   159      34.936 -24.392  51.206  1.00  1.00      1S   N  
ATOM   2484  CA  ALA   159      33.851 -23.789  51.942  1.00  1.00      1S   C  
ATOM   2485  C   ALA   159      33.208 -24.807  52.855  1.00  1.00      1S   C  
ATOM   2486  O   ALA   159      32.901 -24.509  54.006  1.00  1.00      1S   O  
ATOM   2487  CB  ALA   159      32.775 -23.206  51.010  1.00  1.00      1S   C  
ATOM   2488  HN  ALA   159      34.794 -24.474  50.223  1.00  0.00      1S   H  
ATOM   2489  HA  ALA   159      34.261 -22.994  52.549  1.00  0.00      1S   H  
ATOM   2490  HB1 ALA   159      32.302 -23.996  50.389  1.00  0.00      1S   H  
ATOM   2491  HB2 ALA   159      33.221 -22.447  50.333  1.00  0.00      1S   H  
ATOM   2492  HB3 ALA   159      31.991 -22.701  51.606  1.00  0.00      1S   H  
ATOM   2493  N   ILE   160      33.041 -26.057  52.357  1.00  1.00      1S   N  
ATOM   2494  CA  ILE   160      32.502 -27.180  53.097  1.00  1.00      1S   C  
ATOM   2495  C   ILE   160      33.381 -27.526  54.275  1.00  1.00      1S   C  
ATOM   2496  O   ILE   160      32.883 -27.725  55.381  1.00  1.00      1S   O  
ATOM   2497  CB  ILE   160      32.309 -28.410  52.213  1.00  1.00      1S   C  
ATOM   2498  CG1 ILE   160      31.237 -28.113  51.150  1.00  1.00      1S   C  
ATOM   2499  CG2 ILE   160      31.916 -29.648  53.050  1.00  1.00      1S   C  
ATOM   2500  CD  ILE   160      31.158 -29.193  50.071  1.00  1.00      1S   C  
ATOM   2501  HN  ILE   160      33.295 -26.259  51.411  1.00  0.00      1S   H  
ATOM   2502  HA  ILE   160      31.538 -26.880  53.483  1.00  0.00      1S   H  
ATOM   2503  HB  ILE   160      33.260 -28.638  51.683  1.00  0.00      1S   H  
ATOM   2504 HG11 ILE   160      31.427 -27.139  50.662  1.00  0.00      1S   H  
ATOM   2505 HG12 ILE   160      30.253 -28.015  51.652  1.00  0.00      1S   H  
ATOM   2506 HG21 ILE   160      31.070 -29.403  53.726  1.00  0.00      1S   H  
ATOM   2507 HG22 ILE   160      32.768 -30.006  53.664  1.00  0.00      1S   H  
ATOM   2508 HG23 ILE   160      31.606 -30.490  52.399  1.00  0.00      1S   H  
ATOM   2509  HD1 ILE   160      30.546 -30.028  50.460  1.00  0.00      1S   H  
ATOM   2510  HD2 ILE   160      32.165 -29.583  49.820  1.00  0.00      1S   H  
ATOM   2511  HD3 ILE   160      30.684 -28.808  49.145  1.00  0.00      1S   H  
ATOM   2512  N   LEU   161      34.713 -27.598  54.067  1.00  1.00      1S   N  
ATOM   2513  CA  LEU   161      35.637 -28.043  55.083  1.00  1.00      1S   C  
ATOM   2514  C   LEU   161      35.880 -26.995  56.139  1.00  1.00      1S   C  
ATOM   2515  O   LEU   161      35.808 -27.287  57.330  1.00  1.00      1S   O  
ATOM   2516  CB  LEU   161      37.003 -28.440  54.476  1.00  1.00      1S   C  
ATOM   2517  CG  LEU   161      36.939 -29.690  53.568  1.00  1.00      1S   C  
ATOM   2518  CD1 LEU   161      38.288 -29.924  52.864  1.00  1.00      1S   C  
ATOM   2519  CD2 LEU   161      36.495 -30.946  54.341  1.00  1.00      1S   C  
ATOM   2520  HN  LEU   161      35.109 -27.413  53.169  1.00  0.00      1S   H  
ATOM   2521  HA  LEU   161      35.203 -28.897  55.582  1.00  0.00      1S   H  
ATOM   2522  HB1 LEU   161      37.729 -28.652  55.292  1.00  0.00      1S   H  
ATOM   2523  HB2 LEU   161      37.399 -27.587  53.881  1.00  0.00      1S   H  
ATOM   2524  HG  LEU   161      36.183 -29.507  52.772  1.00  0.00      1S   H  
ATOM   2525 HD11 LEU   161      39.084 -30.117  53.614  1.00  0.00      1S   H  
ATOM   2526 HD12 LEU   161      38.570 -29.034  52.263  1.00  0.00      1S   H  
ATOM   2527 HD13 LEU   161      38.219 -30.803  52.186  1.00  0.00      1S   H  
ATOM   2528 HD21 LEU   161      35.442 -30.849  54.683  1.00  0.00      1S   H  
ATOM   2529 HD22 LEU   161      37.144 -31.099  55.231  1.00  0.00      1S   H  
ATOM   2530 HD23 LEU   161      36.565 -31.843  53.692  1.00  0.00      1S   H  
ATOM   2531  N   PHE   162      36.198 -25.753  55.712  1.00  1.00      1S   N  
ATOM   2532  CA  PHE   162      36.727 -24.707  56.555  1.00  1.00      1S   C  
ATOM   2533  C   PHE   162      35.707 -24.209  57.553  1.00  1.00      1S   C  
ATOM   2534  O   PHE   162      35.967 -24.193  58.755  1.00  1.00      1S   O  
ATOM   2535  CB  PHE   162      37.251 -23.537  55.679  1.00  1.00      1S   C  
ATOM   2536  CG  PHE   162      37.818 -22.407  56.494  1.00  1.00      1S   C  
ATOM   2537  CD1 PHE   162      39.077 -22.498  57.106  1.00  1.00      1S   C  
ATOM   2538  CD2 PHE   162      37.044 -21.260  56.702  1.00  1.00      1S   C  
ATOM   2539  CE1 PHE   162      39.551 -21.446  57.903  1.00  1.00      1S   C  
ATOM   2540  CE2 PHE   162      37.507 -20.209  57.496  1.00  1.00      1S   C  
ATOM   2541  CZ  PHE   162      38.767 -20.300  58.095  1.00  1.00      1S   C  
ATOM   2542  HN  PHE   162      36.168 -25.530  54.738  1.00  0.00      1S   H  
ATOM   2543  HA  PHE   162      37.553 -25.128  57.112  1.00  0.00      1S   H  
ATOM   2544  HB1 PHE   162      36.430 -23.142  55.041  1.00  0.00      1S   H  
ATOM   2545  HB2 PHE   162      38.054 -23.912  55.010  1.00  0.00      1S   H  
ATOM   2546  HD1 PHE   162      39.676 -23.386  56.973  1.00  0.00      1S   H  
ATOM   2547  HD2 PHE   162      36.068 -21.212  56.262  1.00  0.00      1S   H  
ATOM   2548  HE1 PHE   162      40.519 -21.522  58.375  1.00  0.00      1S   H  
ATOM   2549  HE2 PHE   162      36.892 -19.336  57.652  1.00  0.00      1S   H  
ATOM   2550  HZ  PHE   162      39.128 -19.491  58.711  1.00  0.00      1S   H  
ATOM   2551  N   TRP   163      34.525 -23.777  57.069  1.00  1.00      1S   N  
ATOM   2552  CA  TRP   163      33.487 -23.247  57.916  1.00  1.00      1S   C  
ATOM   2553  C   TRP   163      32.652 -24.414  58.362  1.00  1.00      1S   C  
ATOM   2554  O   TRP   163      32.856 -25.549  57.937  1.00  1.00      1S   O  
ATOM   2555  CB  TRP   163      32.543 -22.271  57.156  1.00  1.00      1S   C  
ATOM   2556  CG  TRP   163      33.248 -21.141  56.449  1.00  1.00      1S   C  
ATOM   2557  CD1 TRP   163      33.652 -21.099  55.146  1.00  1.00      1S   C  
ATOM   2558  CD2 TRP   163      33.659 -19.898  57.051  1.00  1.00      1S   C  
ATOM   2559  CE2 TRP   163      34.336 -19.169  56.053  1.00  1.00      1S   C  
ATOM   2560  CE3 TRP   163      33.500 -19.383  58.336  1.00  1.00      1S   C  
ATOM   2561  NE1 TRP   163      34.327 -19.932  54.899  1.00  1.00      1S   N  
ATOM   2562  CZ2 TRP   163      34.878 -17.915  56.332  1.00  1.00      1S   C  
ATOM   2563  CZ3 TRP   163      34.003 -18.100  58.598  1.00  1.00      1S   C  
ATOM   2564  CH2 TRP   163      34.695 -17.383  57.613  1.00  1.00      1S   C  
ATOM   2565  HN  TRP   163      34.307 -23.834  56.097  1.00  0.00      1S   H  
ATOM   2566  HA  TRP   163      33.922 -22.752  58.775  1.00  0.00      1S   H  
ATOM   2567  HB1 TRP   163      31.805 -21.830  57.858  1.00  0.00      1S   H  
ATOM   2568  HB2 TRP   163      31.986 -22.840  56.377  1.00  0.00      1S   H  
ATOM   2569  HD1 TRP   163      33.497 -21.889  54.429  1.00  0.00      1S   H  
ATOM   2570  HE1 TRP   163      34.733 -19.677  54.049  1.00  0.00      1S   H  
ATOM   2571  HE3 TRP   163      32.973 -19.920  59.108  1.00  0.00      1S   H  
ATOM   2572  HZ2 TRP   163      35.435 -17.351  55.601  1.00  0.00      1S   H  
ATOM   2573  HZ3 TRP   163      33.865 -17.659  59.575  1.00  0.00      1S   H  
ATOM   2574  HH2 TRP   163      35.097 -16.409  57.846  1.00  0.00      1S   H  
ATOM   2575  N   GLN   164      31.616 -24.129  59.173  1.00  1.00      1S   N  
ATOM   2576  CA  GLN   164      30.361 -24.799  58.968  1.00  1.00      1S   C  
ATOM   2577  C   GLN   164      29.630 -23.982  57.939  1.00  1.00      1S   C  
ATOM   2578  O   GLN   164      29.281 -22.829  58.181  1.00  1.00      1S   O  
ATOM   2579  CB  GLN   164      29.497 -24.887  60.238  1.00  1.00      1S   C  
ATOM   2580  CG  GLN   164      30.044 -25.948  61.206  1.00  1.00      1S   C  
ATOM   2581  CD  GLN   164      29.125 -26.074  62.422  1.00  1.00      1S   C  
ATOM   2582  NE2 GLN   164      28.830 -27.343  62.828  1.00  1.00      1S   N  
ATOM   2583  OE1 GLN   164      28.697 -25.068  62.996  1.00  1.00      1S   O  
ATOM   2584  HN  GLN   164      31.573 -23.295  59.716  1.00  0.00      1S   H  
ATOM   2585  HA  GLN   164      30.517 -25.798  58.582  1.00  0.00      1S   H  
ATOM   2586  HB1 GLN   164      28.456 -25.163  59.958  1.00  0.00      1S   H  
ATOM   2587  HB2 GLN   164      29.458 -23.893  60.735  1.00  0.00      1S   H  
ATOM   2588  HG1 GLN   164      31.059 -25.661  61.547  1.00  0.00      1S   H  
ATOM   2589  HG2 GLN   164      30.110 -26.921  60.672  1.00  0.00      1S   H  
ATOM   2590 HE21 GLN   164      28.218 -27.477  63.607  1.00  0.00      1S   H  
ATOM   2591 HE22 GLN   164      29.225 -28.126  62.350  1.00  0.00      1S   H  
ATOM   2592  N   TYR   165      29.382 -24.585  56.752  1.00  1.00      1S   N  
ATOM   2593  CA  TYR   165      28.487 -24.022  55.765  1.00  1.00      1S   C  
ATOM   2594  C   TYR   165      27.096 -24.533  56.185  1.00  1.00      1S   C  
ATOM   2595  O   TYR   165      26.062 -24.061  55.753  1.00  1.00      1S   O  
ATOM   2596  CB  TYR   165      28.970 -24.366  54.297  1.00  1.00      1S   C  
ATOM   2597  CG  TYR   165      28.328 -23.542  53.183  1.00  1.00      1S   C  
ATOM   2598  CD1 TYR   165      29.047 -22.757  52.241  1.00  1.00      1S   C  
ATOM   2599  CD2 TYR   165      26.948 -23.557  53.047  1.00  1.00      1S   C  
ATOM   2600  CE1 TYR   165      28.381 -22.018  51.234  1.00  1.00      1S   C  
ATOM   2601  CE2 TYR   165      26.314 -22.736  52.140  1.00  1.00      1S   C  
ATOM   2602  CZ  TYR   165      26.985 -21.994  51.207  1.00  1.00      1S   C  
ATOM   2603  OH  TYR   165      26.188 -21.272  50.289  1.00  1.00      1S   O  
ATOM   2604  HN  TYR   165      29.733 -25.495  56.546  1.00  0.00      1S   H  
ATOM   2605  HA  TYR   165      28.504 -22.948  55.862  1.00  0.00      1S   H  
ATOM   2606  HB1 TYR   165      28.819 -25.442  54.077  1.00  0.00      1S   H  
ATOM   2607  HB2 TYR   165      30.061 -24.155  54.250  1.00  0.00      1S   H  
ATOM   2608  HD1 TYR   165      30.116 -22.725  52.291  1.00  0.00      1S   H  
ATOM   2609  HD2 TYR   165      26.328 -24.204  53.620  1.00  0.00      1S   H  
ATOM   2610  HE1 TYR   165      28.929 -21.444  50.503  1.00  0.00      1S   H  
ATOM   2611  HE2 TYR   165      25.291 -22.583  52.214  1.00  0.00      1S   H  
ATOM   2612  HH  TYR   165      25.269 -21.493  50.475  1.00  0.00      1S   H  
ATOM   2613  N   LEU   166      27.021 -25.501  57.118  1.00  1.00      1S   N  
ATOM   2614  CA  LEU   166      25.930 -26.433  57.231  1.00  1.00      1S   C  
ATOM   2615  C   LEU   166      24.788 -26.153  58.193  1.00  1.00      1S   C  
ATOM   2616  O   LEU   166      23.797 -26.880  58.155  1.00  1.00      1S   O  
ATOM   2617  CB  LEU   166      26.595 -27.772  57.584  1.00  1.00      1S   C  
ATOM   2618  CG  LEU   166      27.339 -27.890  58.926  1.00  1.00      1S   C  
ATOM   2619  CD1 LEU   166      26.391 -28.225  60.067  1.00  1.00      1S   C  
ATOM   2620  CD2 LEU   166      28.480 -28.921  58.850  1.00  1.00      1S   C  
ATOM   2621  HN  LEU   166      27.834 -25.768  57.627  1.00  0.00      1S   H  
ATOM   2622  HA  LEU   166      25.490 -26.544  56.248  1.00  0.00      1S   H  
ATOM   2623  HB1 LEU   166      27.417 -27.861  56.848  1.00  0.00      1S   H  
ATOM   2624  HB2 LEU   166      25.895 -28.618  57.435  1.00  0.00      1S   H  
ATOM   2625  HG  LEU   166      27.818 -26.915  59.151  1.00  0.00      1S   H  
ATOM   2626 HD11 LEU   166      25.596 -28.917  59.732  1.00  0.00      1S   H  
ATOM   2627 HD12 LEU   166      25.901 -27.305  60.431  1.00  0.00      1S   H  
ATOM   2628 HD13 LEU   166      26.942 -28.693  60.909  1.00  0.00      1S   H  
ATOM   2629 HD21 LEU   166      29.204 -28.640  58.055  1.00  0.00      1S   H  
ATOM   2630 HD22 LEU   166      28.080 -29.932  58.630  1.00  0.00      1S   H  
ATOM   2631 HD23 LEU   166      29.023 -28.953  59.819  1.00  0.00      1S   H  
ATOM   2632  N   VAL   167      24.878 -25.140  59.091  1.00  1.00      1S   N  
ATOM   2633  CA  VAL   167      23.905 -24.963  60.166  1.00  1.00      1S   C  
ATOM   2634  C   VAL   167      23.195 -23.660  60.049  1.00  1.00      1S   C  
ATOM   2635  O   VAL   167      23.767 -22.593  60.231  1.00  1.00      1S   O  
ATOM   2636  CB  VAL   167      24.504 -25.094  61.556  1.00  1.00      1S   C  
ATOM   2637  CG1 VAL   167      25.847 -24.350  61.689  1.00  1.00      1S   C  
ATOM   2638  CG2 VAL   167      23.498 -24.728  62.672  1.00  1.00      1S   C  
ATOM   2639  HN  VAL   167      25.654 -24.514  59.094  1.00  0.00      1S   H  
ATOM   2640  HA  VAL   167      23.142 -25.724  60.089  1.00  0.00      1S   H  
ATOM   2641  HB  VAL   167      24.720 -26.171  61.666  1.00  0.00      1S   H  
ATOM   2642 HG11 VAL   167      25.723 -23.258  61.556  1.00  0.00      1S   H  
ATOM   2643 HG12 VAL   167      26.584 -24.723  60.950  1.00  0.00      1S   H  
ATOM   2644 HG13 VAL   167      26.260 -24.531  62.704  1.00  0.00      1S   H  
ATOM   2645 HG21 VAL   167      22.517 -25.216  62.492  1.00  0.00      1S   H  
ATOM   2646 HG22 VAL   167      23.349 -23.629  62.725  1.00  0.00      1S   H  
ATOM   2647 HG23 VAL   167      23.888 -25.071  63.653  1.00  0.00      1S   H  
ATOM   2648  N   GLY   168      21.886 -23.723  59.760  1.00  1.00      1S   N  
ATOM   2649  CA  GLY   168      21.201 -22.615  59.173  1.00  1.00      1S   C  
ATOM   2650  C   GLY   168      19.989 -22.355  59.908  1.00  1.00      1S   C  
ATOM   2651  O   GLY   168      19.127 -23.205  60.036  1.00  1.00      1S   O  
ATOM   2652  HN  GLY   168      21.358 -24.563  59.863  1.00  0.00      1S   H  
ATOM   2653  HA1 GLY   168      20.861 -22.926  58.216  1.00  0.00      1S   H  
ATOM   2654  HA2 GLY   168      21.800 -21.719  59.185  1.00  0.00      1S   H  
ATOM   2655  N   GLU   169      19.888 -21.130  60.406  1.00  1.00      1S   N  
ATOM   2656  CA  GLU   169      18.857 -20.762  61.307  1.00  1.00      1S   C  
ATOM   2657  C   GLU   169      17.699 -20.266  60.509  1.00  1.00      1S   C  
ATOM   2658  O   GLU   169      17.733 -20.271  59.277  1.00  1.00      1S   O  
ATOM   2659  CB  GLU   169      19.411 -19.661  62.221  1.00  1.00      1S   C  
ATOM   2660  CG  GLU   169      20.546 -20.205  63.110  1.00  1.00      1S   C  
ATOM   2661  CD  GLU   169      21.175 -19.094  63.946  1.00  1.00      1S   C  
ATOM   2662  OE1 GLU   169      21.961 -19.441  64.866  1.00  1.00      1S   O  
ATOM   2663  OE2 GLU   169      20.892 -17.896  63.678  1.00  1.00      1S   O1-
ATOM   2664  HN  GLU   169      20.578 -20.435  60.225  1.00  0.00      1S   H  
ATOM   2665  HA  GLU   169      18.545 -21.616  61.894  1.00  0.00      1S   H  
ATOM   2666  HB1 GLU   169      18.616 -19.241  62.871  1.00  0.00      1S   H  
ATOM   2667  HB2 GLU   169      19.810 -18.840  61.579  1.00  0.00      1S   H  
ATOM   2668  HG1 GLU   169      21.345 -20.675  62.498  1.00  0.00      1S   H  
ATOM   2669  HG2 GLU   169      20.127 -20.979  63.788  1.00  0.00      1S   H  
ATOM   2670  N   ARG   170      16.653 -19.814  61.229  1.00  1.00      1S   N  
ATOM   2671  CA  ARG   170      15.604 -18.998  60.686  1.00  1.00      1S   C  
ATOM   2672  C   ARG   170      14.549 -19.810  59.953  1.00  1.00      1S   C  
ATOM   2673  O   ARG   170      13.424 -19.865  60.428  1.00  1.00      1S   O  
ATOM   2674  CB  ARG   170      16.163 -17.749  59.973  1.00  1.00      1S   C  
ATOM   2675  CG  ARG   170      16.917 -16.834  60.952  1.00  1.00      1S   C  
ATOM   2676  CD  ARG   170      17.556 -15.642  60.240  1.00  1.00      1S   C  
ATOM   2677  NE  ARG   170      18.276 -14.812  61.256  1.00  1.00      1S   N  
ATOM   2678  CZ  ARG   170      17.647 -13.872  62.015  1.00  1.00      1S   C  
ATOM   2679  NH1 ARG   170      18.380 -13.081  62.841  1.00  1.00      1S   N1+
ATOM   2680  NH2 ARG   170      16.302 -13.696  61.952  1.00  1.00      1S   N  
ATOM   2681  HN  ARG   170      16.646 -19.906  62.221  1.00  0.00      1S   H  
ATOM   2682  HA  ARG   170      15.091 -18.616  61.556  1.00  0.00      1S   H  
ATOM   2683  HB1 ARG   170      15.348 -17.143  59.553  1.00  0.00      1S   H  
ATOM   2684  HB2 ARG   170      16.836 -18.035  59.139  1.00  0.00      1S   H  
ATOM   2685  HG1 ARG   170      17.710 -17.406  61.479  1.00  0.00      1S   H  
ATOM   2686  HG2 ARG   170      16.192 -16.478  61.719  1.00  0.00      1S   H  
ATOM   2687  HD1 ARG   170      16.792 -15.025  59.718  1.00  0.00      1S   H  
ATOM   2688  HD2 ARG   170      18.301 -15.996  59.497  1.00  0.00      1S   H  
ATOM   2689  HE  ARG   170      19.266 -14.910  61.343  1.00  0.00      1S   H  
ATOM   2690 HH11 ARG   170      17.921 -12.324  63.309  1.00  0.00      1S   H  
ATOM   2691 HH12 ARG   170      19.365 -13.213  62.915  1.00  0.00      1S   H  
ATOM   2692 HH21 ARG   170      15.751 -14.277  61.356  1.00  0.00      1S   H  
ATOM   2693 HH22 ARG   170      15.898 -12.882  62.372  1.00  0.00      1S   H  
ATOM   2694  N   THR   171      14.868 -20.516  58.839  1.00  1.00      1S   N  
ATOM   2695  CA  THR   171      14.102 -21.691  58.433  1.00  1.00      1S   C  
ATOM   2696  C   THR   171      15.129 -22.616  57.832  1.00  1.00      1S   C  
ATOM   2697  O   THR   171      16.118 -22.138  57.286  1.00  1.00      1S   O  
ATOM   2698  CB  THR   171      12.939 -21.477  57.470  1.00  1.00      1S   C  
ATOM   2699  CG2 THR   171      12.221 -22.821  57.186  1.00  1.00      1S   C  
ATOM   2700  OG1 THR   171      11.989 -20.582  58.031  1.00  1.00      1S   O  
ATOM   2701  HN  THR   171      15.761 -20.422  58.402  1.00  0.00      1S   H  
ATOM   2702  HA  THR   171      13.724 -22.169  59.328  1.00  0.00      1S   H  
ATOM   2703  HB  THR   171      13.300 -21.028  56.520  1.00  0.00      1S   H  
ATOM   2704  HG1 THR   171      11.224 -20.610  57.443  1.00  0.00      1S   H  
ATOM   2705 HG21 THR   171      12.535 -23.628  57.868  1.00  0.00      1S   H  
ATOM   2706 HG22 THR   171      12.417 -23.139  56.142  1.00  0.00      1S   H  
ATOM   2707 HG23 THR   171      11.132 -22.764  57.347  1.00  0.00      1S   H  
ATOM   2708  N   VAL   172      14.900 -23.950  57.975  1.00  1.00      1S   N  
ATOM   2709  CA  VAL   172      15.822 -25.016  58.280  1.00  1.00      1S   C  
ATOM   2710  C   VAL   172      16.183 -24.901  59.745  1.00  1.00      1S   C  
ATOM   2711  O   VAL   172      15.351 -24.510  60.558  1.00  1.00      1S   O  
ATOM   2712  CB  VAL   172      16.972 -25.373  57.328  1.00  1.00      1S   C  
ATOM   2713  CG1 VAL   172      16.402 -25.768  55.952  1.00  1.00      1S   C  
ATOM   2714  CG2 VAL   172      18.013 -24.249  57.204  1.00  1.00      1S   C  
ATOM   2715  HN  VAL   172      13.959 -24.240  58.121  1.00  0.00      1S   H  
ATOM   2716  HA  VAL   172      15.188 -25.891  58.240  1.00  0.00      1S   H  
ATOM   2717  HB  VAL   172      17.493 -26.274  57.729  1.00  0.00      1S   H  
ATOM   2718 HG11 VAL   172      15.801 -24.937  55.524  1.00  0.00      1S   H  
ATOM   2719 HG12 VAL   172      15.761 -26.670  56.033  1.00  0.00      1S   H  
ATOM   2720 HG13 VAL   172      17.236 -25.993  55.255  1.00  0.00      1S   H  
ATOM   2721 HG21 VAL   172      17.924 -23.548  58.058  1.00  0.00      1S   H  
ATOM   2722 HG22 VAL   172      17.839 -23.667  56.275  1.00  0.00      1S   H  
ATOM   2723 HG23 VAL   172      19.044 -24.656  57.189  1.00  0.00      1S   H  
ATOM   2724  N   LEU   173      17.406 -25.311  60.123  1.00  1.00      1S   N  
ATOM   2725  CA  LEU   173      17.604 -26.145  61.269  1.00  1.00      1S   C  
ATOM   2726  C   LEU   173      18.740 -25.748  62.174  1.00  1.00      1S   C  
ATOM   2727  O   LEU   173      19.857 -25.457  61.748  1.00  1.00      1S   O  
ATOM   2728  CB  LEU   173      17.924 -27.573  60.768  1.00  1.00      1S   C  
ATOM   2729  CG  LEU   173      16.729 -28.313  60.135  1.00  1.00      1S   C  
ATOM   2730  CD1 LEU   173      17.168 -29.625  59.466  1.00  1.00      1S   C  
ATOM   2731  CD2 LEU   173      15.659 -28.588  61.197  1.00  1.00      1S   C  
ATOM   2732  HN  LEU   173      18.183 -25.243  59.504  1.00  0.00      1S   H  
ATOM   2733  HA  LEU   173      16.714 -26.137  61.879  1.00  0.00      1S   H  
ATOM   2734  HB1 LEU   173      18.277 -28.198  61.612  1.00  0.00      1S   H  
ATOM   2735  HB2 LEU   173      18.740 -27.503  60.013  1.00  0.00      1S   H  
ATOM   2736  HG  LEU   173      16.283 -27.669  59.346  1.00  0.00      1S   H  
ATOM   2737 HD11 LEU   173      17.639 -30.296  60.214  1.00  0.00      1S   H  
ATOM   2738 HD12 LEU   173      17.903 -29.424  58.657  1.00  0.00      1S   H  
ATOM   2739 HD13 LEU   173      16.289 -30.144  59.027  1.00  0.00      1S   H  
ATOM   2740 HD21 LEU   173      15.401 -27.661  61.738  1.00  0.00      1S   H  
ATOM   2741 HD22 LEU   173      16.051 -29.306  61.945  1.00  0.00      1S   H  
ATOM   2742 HD23 LEU   173      14.736 -28.996  60.737  1.00  0.00      1S   H  
ATOM   2743  N   ALA   174      18.427 -25.858  63.489  1.00  1.00      1S   N  
ATOM   2744  CA  ALA   174      19.320 -26.020  64.612  1.00  1.00      1S   C  
ATOM   2745  C   ALA   174      19.980 -27.386  64.612  1.00  1.00      1S   C  
ATOM   2746  O   ALA   174      21.181 -27.495  64.852  1.00  1.00      1S   O  
ATOM   2747  CB  ALA   174      18.510 -25.905  65.919  1.00  1.00      1S   C  
ATOM   2748  HN  ALA   174      17.468 -25.910  63.748  1.00  0.00      1S   H  
ATOM   2749  HA  ALA   174      20.087 -25.259  64.571  1.00  0.00      1S   H  
ATOM   2750  HB1 ALA   174      17.639 -26.597  65.900  1.00  0.00      1S   H  
ATOM   2751  HB2 ALA   174      18.120 -24.871  66.032  1.00  0.00      1S   H  
ATOM   2752  HB3 ALA   174      19.132 -26.143  66.808  1.00  0.00      1S   H  
ATOM   2753  N   GLY   175      19.201 -28.468  64.338  1.00  1.00      1S   N  
ATOM   2754  CA  GLY   175      19.683 -29.838  64.346  1.00  1.00      1S   C  
ATOM   2755  C   GLY   175      20.633 -30.113  63.220  1.00  1.00      1S   C  
ATOM   2756  O   GLY   175      21.484 -30.979  63.373  1.00  1.00      1S   O  
ATOM   2757  HN  GLY   175      18.229 -28.359  64.151  1.00  0.00      1S   H  
ATOM   2758  HA1 GLY   175      18.827 -30.486  64.235  1.00  0.00      1S   H  
ATOM   2759  HA2 GLY   175      20.213 -29.996  65.276  1.00  0.00      1S   H  
ATOM   2760  N   GLN   176      20.471 -29.363  62.103  1.00  1.00      1S   N  
ATOM   2761  CA  GLN   176      21.455 -28.901  61.143  1.00  1.00      1S   C  
ATOM   2762  C   GLN   176      21.689 -29.782  59.956  1.00  1.00      1S   C  
ATOM   2763  O   GLN   176      22.118 -30.924  60.087  1.00  1.00      1S   O  
ATOM   2764  CB  GLN   176      22.812 -28.379  61.704  1.00  1.00      1S   C  
ATOM   2765  CG  GLN   176      23.834 -29.459  62.135  1.00  1.00      1S   C  
ATOM   2766  CD  GLN   176      24.974 -28.950  63.025  1.00  1.00      1S   C  
ATOM   2767  NE2 GLN   176      25.382 -29.814  64.000  1.00  1.00      1S   N  
ATOM   2768  OE1 GLN   176      25.517 -27.858  62.871  1.00  1.00      1S   O  
ATOM   2769  HN  GLN   176      19.594 -28.906  61.991  1.00  0.00      1S   H  
ATOM   2770  HA  GLN   176      20.976 -28.015  60.751  1.00  0.00      1S   H  
ATOM   2771  HB1 GLN   176      22.588 -27.695  62.550  1.00  0.00      1S   H  
ATOM   2772  HB2 GLN   176      23.296 -27.775  60.904  1.00  0.00      1S   H  
ATOM   2773  HG1 GLN   176      24.255 -29.962  61.243  1.00  0.00      1S   H  
ATOM   2774  HG2 GLN   176      23.341 -30.240  62.715  1.00  0.00      1S   H  
ATOM   2775 HE21 GLN   176      24.882 -30.664  64.150  1.00  0.00      1S   H  
ATOM   2776 HE22 GLN   176      26.172 -29.572  64.563  1.00  0.00      1S   H  
ATOM   2777  N   CYS   177      21.438 -29.206  58.757  1.00  1.00      1S   N  
ATOM   2778  CA  CYS   177      21.970 -29.630  57.487  1.00  1.00      1S   C  
ATOM   2779  C   CYS   177      21.307 -28.736  56.499  1.00  1.00      1S   C  
ATOM   2780  O   CYS   177      20.473 -27.910  56.866  1.00  1.00      1S   O  
ATOM   2781  CB  CYS   177      21.783 -31.113  57.104  1.00  1.00      1S   C  
ATOM   2782  SG  CYS   177      20.099 -31.619  57.422  1.00  1.00      1S   S  
ATOM   2783  HN  CYS   177      20.940 -28.344  58.699  1.00  0.00      1S   H  
ATOM   2784  HA  CYS   177      23.016 -29.368  57.476  1.00  0.00      1S   H  
ATOM   2785  HB1 CYS   177      22.432 -31.737  57.747  1.00  0.00      1S   H  
ATOM   2786  HB2 CYS   177      22.095 -31.313  56.057  1.00  0.00      1S   H  
ATOM   2787  HG1 CYS   177      20.330 -32.886  57.098  1.00  0.00      1S   H  
ATOM   2788  N   TYR   178      21.724 -28.857  55.223  1.00  1.00      1S   N  
ATOM   2789  CA  TYR   178      21.524 -27.844  54.226  1.00  1.00      1S   C  
ATOM   2790  C   TYR   178      22.451 -26.725  54.504  1.00  1.00      1S   C  
ATOM   2791  O   TYR   178      23.662 -26.926  54.467  1.00  1.00      1S   O  
ATOM   2792  CB  TYR   178      20.025 -27.507  53.922  1.00  1.00      1S   C  
ATOM   2793  CG  TYR   178      19.843 -26.679  52.685  1.00  1.00      1S   C  
ATOM   2794  CD1 TYR   178      20.428 -26.988  51.439  1.00  1.00      1S   C  
ATOM   2795  CD2 TYR   178      19.129 -25.490  52.817  1.00  1.00      1S   C  
ATOM   2796  CE1 TYR   178      20.305 -26.103  50.353  1.00  1.00      1S   C  
ATOM   2797  CE2 TYR   178      19.052 -24.610  51.748  1.00  1.00      1S   C  
ATOM   2798  CZ  TYR   178      19.604 -24.907  50.506  1.00  1.00      1S   C  
ATOM   2799  OH  TYR   178      19.494 -23.995  49.438  1.00  1.00      1S   O  
ATOM   2800  HN  TYR   178      22.308 -29.615  54.942  1.00  0.00      1S   H  
ATOM   2801  HA  TYR   178      21.968 -28.238  53.331  1.00  0.00      1S   H  
ATOM   2802  HB1 TYR   178      19.565 -26.985  54.787  1.00  0.00      1S   H  
ATOM   2803  HB2 TYR   178      19.455 -28.445  53.758  1.00  0.00      1S   H  
ATOM   2804  HD1 TYR   178      20.997 -27.896  51.321  1.00  0.00      1S   H  
ATOM   2805  HD2 TYR   178      18.719 -25.199  53.774  1.00  0.00      1S   H  
ATOM   2806  HE1 TYR   178      20.770 -26.320  49.406  1.00  0.00      1S   H  
ATOM   2807  HE2 TYR   178      18.649 -23.657  51.944  1.00  0.00      1S   H  
ATOM   2808  HH  TYR   178      19.971 -24.357  48.688  1.00  0.00      1S   H  
ATOM   2809  N   ILE   179      21.908 -25.526  54.730  1.00  1.00      1S   N  
ATOM   2810  CA  ILE   179      22.631 -24.340  54.408  1.00  1.00      1S   C  
ATOM   2811  C   ILE   179      22.627 -23.429  55.581  1.00  1.00      1S   C  
ATOM   2812  O   ILE   179      21.627 -23.372  56.277  1.00  1.00      1S   O  
ATOM   2813  CB  ILE   179      21.950 -23.680  53.207  1.00  1.00      1S   C  
ATOM   2814  CG1 ILE   179      23.039 -23.139  52.322  1.00  1.00      1S   C  
ATOM   2815  CG2 ILE   179      20.885 -22.618  53.572  1.00  1.00      1S   C  
ATOM   2816  CD  ILE   179      22.690 -22.714  50.904  1.00  1.00      1S   C  
ATOM   2817  HN  ILE   179      20.931 -25.410  54.878  1.00  0.00      1S   H  
ATOM   2818  HA  ILE   179      23.662 -24.577  54.176  1.00  0.00      1S   H  
ATOM   2819  HB  ILE   179      21.472 -24.485  52.612  1.00  0.00      1S   H  
ATOM   2820 HG11 ILE   179      23.812 -23.939  52.228  1.00  0.00      1S   H  
ATOM   2821 HG12 ILE   179      23.491 -22.294  52.884  1.00  0.00      1S   H  
ATOM   2822 HG21 ILE   179      21.345 -21.744  54.079  1.00  0.00      1S   H  
ATOM   2823 HG22 ILE   179      20.113 -23.052  54.241  1.00  0.00      1S   H  
ATOM   2824 HG23 ILE   179      20.380 -22.248  52.659  1.00  0.00      1S   H  
ATOM   2825  HD1 ILE   179      21.603 -22.829  50.747  1.00  0.00      1S   H  
ATOM   2826  HD2 ILE   179      23.221 -23.354  50.167  1.00  0.00      1S   H  
ATOM   2827  HD3 ILE   179      22.990 -21.662  50.711  1.00  0.00      1S   H  
ATOM   2828  N   GLN   180      23.723 -22.665  55.775  1.00  1.00      1S   N  
ATOM   2829  CA  GLN   180      23.687 -21.244  56.022  1.00  1.00      1S   C  
ATOM   2830  C   GLN   180      24.646 -20.625  55.056  1.00  1.00      1S   C  
ATOM   2831  O   GLN   180      25.486 -21.308  54.482  1.00  1.00      1S   O  
ATOM   2832  CB  GLN   180      24.086 -20.799  57.444  1.00  1.00      1S   C  
ATOM   2833  CG  GLN   180      25.339 -21.453  58.063  1.00  1.00      1S   C  
ATOM   2834  CD  GLN   180      26.658 -20.841  57.617  1.00  1.00      1S   C  
ATOM   2835  NE2 GLN   180      27.291 -20.050  58.534  1.00  1.00      1S   N  
ATOM   2836  OE1 GLN   180      27.139 -21.087  56.513  1.00  1.00      1S   O  
ATOM   2837  HN  GLN   180      24.626 -23.002  55.505  1.00  0.00      1S   H  
ATOM   2838  HA  GLN   180      22.699 -20.872  55.784  1.00  0.00      1S   H  
ATOM   2839  HB1 GLN   180      23.241 -21.092  58.093  1.00  0.00      1S   H  
ATOM   2840  HB2 GLN   180      24.153 -19.692  57.509  1.00  0.00      1S   H  
ATOM   2841  HG1 GLN   180      25.351 -22.545  57.869  1.00  0.00      1S   H  
ATOM   2842  HG2 GLN   180      25.274 -21.302  59.162  1.00  0.00      1S   H  
ATOM   2843 HE21 GLN   180      28.185 -19.680  58.308  1.00  0.00      1S   H  
ATOM   2844 HE22 GLN   180      26.884 -19.915  59.441  1.00  0.00      1S   H  
ATOM   2845  N   PHE   181      24.550 -19.303  54.838  1.00  1.00      1S   N  
ATOM   2846  CA  PHE   181      25.435 -18.647  53.910  1.00  1.00      1S   C  
ATOM   2847  C   PHE   181      25.647 -17.227  54.344  1.00  1.00      1S   C  
ATOM   2848  O   PHE   181      25.603 -16.307  53.539  1.00  1.00      1S   O  
ATOM   2849  CB  PHE   181      24.926 -18.708  52.444  1.00  1.00      1S   C  
ATOM   2850  CG  PHE   181      23.450 -18.432  52.369  1.00  1.00      1S   C  
ATOM   2851  CD1 PHE   181      22.943 -17.130  52.340  1.00  1.00      1S   C  
ATOM   2852  CD2 PHE   181      22.541 -19.497  52.383  1.00  1.00      1S   C  
ATOM   2853  CE1 PHE   181      21.571 -16.910  52.328  1.00  1.00      1S   C  
ATOM   2854  CE2 PHE   181      21.164 -19.289  52.321  1.00  1.00      1S   C  
ATOM   2855  CZ  PHE   181      20.676 -17.985  52.281  1.00  1.00      1S   C  
ATOM   2856  HN  PHE   181      23.830 -18.749  55.247  1.00  0.00      1S   H  
ATOM   2857  HA  PHE   181      26.411 -19.114  53.952  1.00  0.00      1S   H  
ATOM   2858  HB1 PHE   181      25.088 -19.738  52.063  1.00  0.00      1S   H  
ATOM   2859  HB2 PHE   181      25.471 -18.014  51.772  1.00  0.00      1S   H  
ATOM   2860  HD1 PHE   181      23.599 -16.277  52.328  1.00  0.00      1S   H  
ATOM   2861  HD2 PHE   181      22.932 -20.482  52.461  1.00  0.00      1S   H  
ATOM   2862  HE1 PHE   181      21.226 -15.890  52.310  1.00  0.00      1S   H  
ATOM   2863  HE2 PHE   181      20.478 -20.120  52.304  1.00  0.00      1S   H  
ATOM   2864  HZ  PHE   181      19.614 -17.825  52.212  1.00  0.00      1S   H  
ATOM   2865  N   LEU   182      25.931 -16.987  55.633  1.00  1.00      1S   N  
ATOM   2866  CA  LEU   182      26.460 -15.706  56.043  1.00  1.00      1S   C  
ATOM   2867  C   LEU   182      27.636 -15.982  56.916  1.00  1.00      1S   C  
ATOM   2868  O   LEU   182      27.866 -15.257  57.881  1.00  1.00      1S   O  
ATOM   2869  CB  LEU   182      25.452 -14.857  56.851  1.00  1.00      1S   C  
ATOM   2870  CG  LEU   182      24.276 -14.320  56.015  1.00  1.00      1S   C  
ATOM   2871  CD1 LEU   182      23.210 -13.697  56.930  1.00  1.00      1S   C  
ATOM   2872  CD2 LEU   182      24.757 -13.300  54.971  1.00  1.00      1S   C  
ATOM   2873  HN  LEU   182      25.873 -17.696  56.331  1.00  0.00      1S   H  
ATOM   2874  HA  LEU   182      26.834 -15.148  55.195  1.00  0.00      1S   H  
ATOM   2875  HB1 LEU   182      25.958 -13.966  57.288  1.00  0.00      1S   H  
ATOM   2876  HB2 LEU   182      25.053 -15.471  57.688  1.00  0.00      1S   H  
ATOM   2877  HG  LEU   182      23.805 -15.173  55.475  1.00  0.00      1S   H  
ATOM   2878 HD11 LEU   182      23.644 -12.842  57.493  1.00  0.00      1S   H  
ATOM   2879 HD12 LEU   182      22.844 -14.452  57.658  1.00  0.00      1S   H  
ATOM   2880 HD13 LEU   182      22.352 -13.329  56.330  1.00  0.00      1S   H  
ATOM   2881 HD21 LEU   182      25.481 -13.762  54.271  1.00  0.00      1S   H  
ATOM   2882 HD22 LEU   182      25.251 -12.440  55.472  1.00  0.00      1S   H  
ATOM   2883 HD23 LEU   182      23.898 -12.920  54.380  1.00  0.00      1S   H  
ATOM   2884  N   SER   183      28.433 -17.034  56.591  1.00  1.00      1S   N  
ATOM   2885  CA  SER   183      29.529 -17.494  57.428  1.00  1.00      1S   C  
ATOM   2886  C   SER   183      30.505 -16.384  57.672  1.00  1.00      1S   C  
ATOM   2887  O   SER   183      30.804 -16.025  58.808  1.00  1.00      1S   O  
ATOM   2888  CB  SER   183      30.339 -18.655  56.817  1.00  1.00      1S   C  
ATOM   2889  OG  SER   183      29.524 -19.789  56.615  1.00  1.00      1S   O  
ATOM   2890  HN  SER   183      28.254 -17.585  55.778  1.00  0.00      1S   H  
ATOM   2891  HA  SER   183      29.105 -17.790  58.377  1.00  0.00      1S   H  
ATOM   2892  HB1 SER   183      31.141 -18.951  57.519  1.00  0.00      1S   H  
ATOM   2893  HB2 SER   183      30.785 -18.373  55.840  1.00  0.00      1S   H  
ATOM   2894  HG1 SER   183      30.102 -20.521  56.386  1.00  0.00      1S   H  
ATOM   2895  N   GLN   184      30.947 -15.777  56.563  1.00  1.00      1S   N  
ATOM   2896  CA  GLN   184      31.494 -14.459  56.568  1.00  1.00      1S   C  
ATOM   2897  C   GLN   184      30.907 -13.896  55.309  1.00  1.00      1S   C  
ATOM   2898  O   GLN   184      30.865 -14.656  54.340  1.00  1.00      1S   O  
ATOM   2899  CB  GLN   184      33.028 -14.461  56.491  1.00  1.00      1S   C  
ATOM   2900  CG  GLN   184      33.637 -13.053  56.510  1.00  1.00      1S   C  
ATOM   2901  CD  GLN   184      35.161 -13.163  56.511  1.00  1.00      1S   C  
ATOM   2902  NE2 GLN   184      35.818 -12.347  55.639  1.00  1.00      1S   N  
ATOM   2903  OE1 GLN   184      35.747 -13.943  57.269  1.00  1.00      1S   O  
ATOM   2904  HN  GLN   184      30.737 -16.135  55.656  1.00  0.00      1S   H  
ATOM   2905  HA  GLN   184      31.149 -13.928  57.442  1.00  0.00      1S   H  
ATOM   2906  HB1 GLN   184      33.361 -15.018  55.588  1.00  0.00      1S   H  
ATOM   2907  HB2 GLN   184      33.393 -15.017  57.384  1.00  0.00      1S   H  
ATOM   2908  HG1 GLN   184      33.312 -12.519  57.428  1.00  0.00      1S   H  
ATOM   2909  HG2 GLN   184      33.291 -12.481  55.623  1.00  0.00      1S   H  
ATOM   2910 HE21 GLN   184      36.816 -12.366  55.607  1.00  0.00      1S   H  
ATOM   2911 HE22 GLN   184      35.299 -11.724  55.055  1.00  0.00      1S   H  
ATOM   2912  N   PRO   185      30.431 -12.652  55.198  1.00  1.00      1S   N  
ATOM   2913  CA  PRO   185      29.630 -12.252  54.046  1.00  1.00      1S   C  
ATOM   2914  C   PRO   185      30.409 -12.238  52.744  1.00  1.00      1S   C  
ATOM   2915  O   PRO   185      29.788 -12.234  51.685  1.00  1.00      1S   O  
ATOM   2916  CB  PRO   185      29.146 -10.840  54.406  1.00  1.00      1S   C  
ATOM   2917  CG  PRO   185      29.066 -10.855  55.934  1.00  1.00      1S   C  
ATOM   2918  CD  PRO   185      30.271 -11.712  56.319  1.00  1.00      1S   C  
ATOM   2919  HA  PRO   185      28.817 -12.959  53.953  1.00  0.00      1S   H  
ATOM   2920  HB1 PRO   185      28.168 -10.604  53.942  1.00  0.00      1S   H  
ATOM   2921  HB2 PRO   185      29.894 -10.074  54.101  1.00  0.00      1S   H  
ATOM   2922  HG1 PRO   185      29.104  -9.838  56.374  1.00  0.00      1S   H  
ATOM   2923  HG2 PRO   185      28.130 -11.365  56.254  1.00  0.00      1S   H  
ATOM   2924  HD1 PRO   185      31.186 -11.086  56.382  1.00  0.00      1S   H  
ATOM   2925  HD2 PRO   185      30.084 -12.221  57.287  1.00  0.00      1S   H  
ATOM   2926  N   ILE   186      31.761 -12.248  52.810  1.00  1.00      1S   N  
ATOM   2927  CA  ILE   186      32.659 -12.275  51.675  1.00  1.00      1S   C  
ATOM   2928  C   ILE   186      32.717 -13.641  51.032  1.00  1.00      1S   C  
ATOM   2929  O   ILE   186      32.716 -13.728  49.805  1.00  1.00      1S   O  
ATOM   2930  CB  ILE   186      34.054 -11.808  52.069  1.00  1.00      1S   C  
ATOM   2931  CG1 ILE   186      33.990 -10.304  52.429  1.00  1.00      1S   C  
ATOM   2932  CG2 ILE   186      35.076 -12.078  50.937  1.00  1.00      1S   C  
ATOM   2933  CD  ILE   186      35.285  -9.769  53.042  1.00  1.00      1S   C  
ATOM   2934  HN  ILE   186      32.208 -12.202  53.699  1.00  0.00      1S   H  
ATOM   2935  HA  ILE   186      32.270 -11.593  50.932  1.00  0.00      1S   H  
ATOM   2936  HB  ILE   186      34.382 -12.371  52.973  1.00  0.00      1S   H  
ATOM   2937 HG11 ILE   186      33.166 -10.126  53.156  1.00  0.00      1S   H  
ATOM   2938 HG12 ILE   186      33.753  -9.725  51.509  1.00  0.00      1S   H  
ATOM   2939 HG21 ILE   186      34.703 -11.663  49.977  1.00  0.00      1S   H  
ATOM   2940 HG22 ILE   186      35.253 -13.166  50.811  1.00  0.00      1S   H  
ATOM   2941 HG23 ILE   186      36.055 -11.613  51.165  1.00  0.00      1S   H  
ATOM   2942  HD1 ILE   186      36.113  -9.789  52.304  1.00  0.00      1S   H  
ATOM   2943  HD2 ILE   186      35.579 -10.382  53.917  1.00  0.00      1S   H  
ATOM   2944  HD3 ILE   186      35.147  -8.720  53.381  1.00  0.00      1S   H  
ATOM   2945  N   ILE   187      32.745 -14.752  51.818  1.00  1.00      1S   N  
ATOM   2946  CA  ILE   187      32.735 -16.109  51.275  1.00  1.00      1S   C  
ATOM   2947  C   ILE   187      31.467 -16.324  50.512  1.00  1.00      1S   C  
ATOM   2948  O   ILE   187      31.461 -16.904  49.428  1.00  1.00      1S   O  
ATOM   2949  CB  ILE   187      32.825 -17.185  52.346  1.00  1.00      1S   C  
ATOM   2950  CG1 ILE   187      34.158 -17.039  53.100  1.00  1.00      1S   C  
ATOM   2951  CG2 ILE   187      32.662 -18.614  51.760  1.00  1.00      1S   C  
ATOM   2952  CD  ILE   187      35.418 -17.328  52.278  1.00  1.00      1S   C  
ATOM   2953  HN  ILE   187      32.747 -14.685  52.813  1.00  0.00      1S   H  
ATOM   2954  HA  ILE   187      33.559 -16.201  50.584  1.00  0.00      1S   H  
ATOM   2955  HB  ILE   187      32.005 -17.035  53.089  1.00  0.00      1S   H  
ATOM   2956 HG11 ILE   187      34.110 -17.759  53.928  1.00  0.00      1S   H  
ATOM   2957 HG12 ILE   187      34.234 -16.033  53.562  1.00  0.00      1S   H  
ATOM   2958 HG21 ILE   187      33.362 -18.774  50.914  1.00  0.00      1S   H  
ATOM   2959 HG22 ILE   187      31.628 -18.787  51.396  1.00  0.00      1S   H  
ATOM   2960 HG23 ILE   187      32.871 -19.375  52.540  1.00  0.00      1S   H  
ATOM   2961  HD1 ILE   187      35.548 -16.570  51.477  1.00  0.00      1S   H  
ATOM   2962  HD2 ILE   187      35.372 -18.334  51.810  1.00  0.00      1S   H  
ATOM   2963  HD3 ILE   187      36.314 -17.297  52.933  1.00  0.00      1S   H  
ATOM   2964  N   THR   188      30.367 -15.792  51.069  1.00  1.00      1S   N  
ATOM   2965  CA  THR   188      29.051 -15.848  50.497  1.00  1.00      1S   C  
ATOM   2966  C   THR   188      28.986 -15.092  49.208  1.00  1.00      1S   C  
ATOM   2967  O   THR   188      28.419 -15.579  48.232  1.00  1.00      1S   O  
ATOM   2968  CB  THR   188      28.044 -15.275  51.455  1.00  1.00      1S   C  
ATOM   2969  CG2 THR   188      26.625 -15.306  50.847  1.00  1.00      1S   C  
ATOM   2970  OG1 THR   188      28.101 -16.058  52.637  1.00  1.00      1S   O  
ATOM   2971  HN  THR   188      30.424 -15.323  51.948  1.00  0.00      1S   H  
ATOM   2972  HA  THR   188      28.821 -16.885  50.294  1.00  0.00      1S   H  
ATOM   2973  HB  THR   188      28.299 -14.229  51.728  1.00  0.00      1S   H  
ATOM   2974  HG1 THR   188      27.224 -15.992  53.032  1.00  0.00      1S   H  
ATOM   2975 HG21 THR   188      26.350 -16.340  50.553  1.00  0.00      1S   H  
ATOM   2976 HG22 THR   188      26.556 -14.653  49.955  1.00  0.00      1S   H  
ATOM   2977 HG23 THR   188      25.883 -14.927  51.578  1.00  0.00      1S   H  
ATOM   2978  N   PHE   189      29.589 -13.884  49.167  1.00  1.00      1S   N  
ATOM   2979  CA  PHE   189      29.578 -13.051  47.994  1.00  1.00      1S   C  
ATOM   2980  C   PHE   189      30.321 -13.727  46.867  1.00  1.00      1S   C  
ATOM   2981  O   PHE   189      29.804 -13.808  45.761  1.00  1.00      1S   O  
ATOM   2982  CB  PHE   189      30.165 -11.640  48.268  1.00  1.00      1S   C  
ATOM   2983  CG  PHE   189      29.927 -10.675  47.126  1.00  1.00      1S   C  
ATOM   2984  CD1 PHE   189      28.694 -10.634  46.448  1.00  1.00      1S   C  
ATOM   2985  CD2 PHE   189      30.944  -9.794  46.720  1.00  1.00      1S   C  
ATOM   2986  CE1 PHE   189      28.490  -9.755  45.379  1.00  1.00      1S   C  
ATOM   2987  CE2 PHE   189      30.734  -8.897  45.664  1.00  1.00      1S   C  
ATOM   2988  CZ  PHE   189      29.508  -8.882  44.990  1.00  1.00      1S   C  
ATOM   2989  HN  PHE   189      30.042 -13.499  49.970  1.00  0.00      1S   H  
ATOM   2990  HA  PHE   189      28.540 -12.974  47.708  1.00  0.00      1S   H  
ATOM   2991  HB1 PHE   189      31.256 -11.708  48.470  1.00  0.00      1S   H  
ATOM   2992  HB2 PHE   189      29.671 -11.205  49.163  1.00  0.00      1S   H  
ATOM   2993  HD1 PHE   189      27.891 -11.284  46.747  1.00  0.00      1S   H  
ATOM   2994  HD2 PHE   189      31.899  -9.810  47.224  1.00  0.00      1S   H  
ATOM   2995  HE1 PHE   189      27.549  -9.746  44.849  1.00  0.00      1S   H  
ATOM   2996  HE2 PHE   189      31.525  -8.231  45.356  1.00  0.00      1S   H  
ATOM   2997  HZ  PHE   189      29.349  -8.204  44.164  1.00  0.00      1S   H  
ATOM   2998  N   GLY   190      31.521 -14.288  47.145  1.00  1.00      1S   N  
ATOM   2999  CA  GLY   190      32.327 -14.990  46.169  1.00  1.00      1S   C  
ATOM   3000  C   GLY   190      31.645 -16.217  45.627  1.00  1.00      1S   C  
ATOM   3001  O   GLY   190      31.734 -16.499  44.437  1.00  1.00      1S   O  
ATOM   3002  HN  GLY   190      31.908 -14.229  48.065  1.00  0.00      1S   H  
ATOM   3003  HA1 GLY   190      33.229 -15.304  46.672  1.00  0.00      1S   H  
ATOM   3004  HA2 GLY   190      32.511 -14.312  45.346  1.00  0.00      1S   H  
ATOM   3005  N   THR   191      30.918 -16.962  46.494  1.00  1.00      1S   N  
ATOM   3006  CA  THR   191      30.155 -18.147  46.139  1.00  1.00      1S   C  
ATOM   3007  C   THR   191      29.053 -17.805  45.166  1.00  1.00      1S   C  
ATOM   3008  O   THR   191      28.888 -18.474  44.146  1.00  1.00      1S   O  
ATOM   3009  CB  THR   191      29.547 -18.817  47.365  1.00  1.00      1S   C  
ATOM   3010  CG2 THR   191      28.607 -19.970  46.968  1.00  1.00      1S   C  
ATOM   3011  OG1 THR   191      30.582 -19.346  48.185  1.00  1.00      1S   O  
ATOM   3012  HN  THR   191      30.886 -16.712  47.460  1.00  0.00      1S   H  
ATOM   3013  HA  THR   191      30.826 -18.836  45.646  1.00  0.00      1S   H  
ATOM   3014  HB  THR   191      28.973 -18.081  47.969  1.00  0.00      1S   H  
ATOM   3015  HG1 THR   191      30.981 -18.592  48.630  1.00  0.00      1S   H  
ATOM   3016 HG21 THR   191      29.117 -20.642  46.247  1.00  0.00      1S   H  
ATOM   3017 HG22 THR   191      27.675 -19.588  46.503  1.00  0.00      1S   H  
ATOM   3018 HG23 THR   191      28.316 -20.560  47.863  1.00  0.00      1S   H  
ATOM   3019  N   ALA   192      28.288 -16.730  45.461  1.00  1.00      1S   N  
ATOM   3020  CA  ALA   192      27.179 -16.283  44.651  1.00  1.00      1S   C  
ATOM   3021  C   ALA   192      27.650 -15.791  43.313  1.00  1.00      1S   C  
ATOM   3022  O   ALA   192      27.006 -16.036  42.296  1.00  1.00      1S   O  
ATOM   3023  CB  ALA   192      26.407 -15.137  45.330  1.00  1.00      1S   C  
ATOM   3024  HN  ALA   192      28.454 -16.193  46.287  1.00  0.00      1S   H  
ATOM   3025  HA  ALA   192      26.517 -17.124  44.495  1.00  0.00      1S   H  
ATOM   3026  HB1 ALA   192      27.075 -14.270  45.524  1.00  0.00      1S   H  
ATOM   3027  HB2 ALA   192      25.995 -15.483  46.301  1.00  0.00      1S   H  
ATOM   3028  HB3 ALA   192      25.563 -14.800  44.692  1.00  0.00      1S   H  
ATOM   3029  N   MET   193      28.813 -15.104  43.285  1.00  1.00      1S   N  
ATOM   3030  CA  MET   193      29.423 -14.624  42.074  1.00  1.00      1S   C  
ATOM   3031  C   MET   193      29.877 -15.762  41.195  1.00  1.00      1S   C  
ATOM   3032  O   MET   193      29.536 -15.773  40.020  1.00  1.00      1S   O  
ATOM   3033  CB  MET   193      30.614 -13.676  42.336  1.00  1.00      1S   C  
ATOM   3034  CG  MET   193      30.193 -12.325  42.940  1.00  1.00      1S   C  
ATOM   3035  SD  MET   193      31.585 -11.201  43.261  1.00  1.00      1S   S  
ATOM   3036  CE  MET   193      31.875 -10.729  41.534  1.00  1.00      1S   C  
ATOM   3037  HN  MET   193      29.304 -14.890  44.129  1.00  0.00      1S   H  
ATOM   3038  HA  MET   193      28.671 -14.079  41.525  1.00  0.00      1S   H  
ATOM   3039  HB1 MET   193      31.125 -13.456  41.376  1.00  0.00      1S   H  
ATOM   3040  HB2 MET   193      31.348 -14.174  43.006  1.00  0.00      1S   H  
ATOM   3041  HG1 MET   193      29.649 -12.502  43.886  1.00  0.00      1S   H  
ATOM   3042  HG2 MET   193      29.465 -11.838  42.256  1.00  0.00      1S   H  
ATOM   3043  HE1 MET   193      30.929 -10.721  40.951  1.00  0.00      1S   H  
ATOM   3044  HE2 MET   193      32.579 -11.439  41.051  1.00  0.00      1S   H  
ATOM   3045  HE3 MET   193      32.324  -9.714  41.469  1.00  0.00      1S   H  
ATOM   3046  N   ALA   194      30.632 -16.748  41.744  1.00  1.00      1S   N  
ATOM   3047  CA  ALA   194      31.399 -17.744  41.014  1.00  1.00      1S   C  
ATOM   3048  C   ALA   194      30.616 -18.623  40.065  1.00  1.00      1S   C  
ATOM   3049  O   ALA   194      31.211 -19.253  39.191  1.00  1.00      1S   O  
ATOM   3050  CB  ALA   194      32.131 -18.696  41.983  1.00  1.00      1S   C  
ATOM   3051  HN  ALA   194      30.785 -16.764  42.731  1.00  0.00      1S   H  
ATOM   3052  HA  ALA   194      32.136 -17.206  40.435  1.00  0.00      1S   H  
ATOM   3053  HB1 ALA   194      31.402 -19.269  42.597  1.00  0.00      1S   H  
ATOM   3054  HB2 ALA   194      32.780 -18.113  42.670  1.00  0.00      1S   H  
ATOM   3055  HB3 ALA   194      32.774 -19.414  41.430  1.00  0.00      1S   H  
ATOM   3056  N   ALA   195      29.278 -18.690  40.235  1.00  1.00      1S   N  
ATOM   3057  CA  ALA   195      28.391 -19.536  39.483  1.00  1.00      1S   C  
ATOM   3058  C   ALA   195      27.051 -18.858  39.473  1.00  1.00      1S   C  
ATOM   3059  O   ALA   195      26.777 -18.098  40.395  1.00  1.00      1S   O  
ATOM   3060  CB  ALA   195      28.355 -20.952  40.057  1.00  1.00      1S   C  
ATOM   3061  HN  ALA   195      28.830 -18.126  40.925  1.00  0.00      1S   H  
ATOM   3062  HA  ALA   195      28.699 -19.674  38.482  1.00  0.00      1S   H  
ATOM   3063  HB1 ALA   195      27.927 -20.949  41.081  1.00  0.00      1S   H  
ATOM   3064  HB2 ALA   195      29.386 -21.361  40.110  1.00  0.00      1S   H  
ATOM   3065  HB3 ALA   195      27.758 -21.618  39.399  1.00  0.00      1S   H  
ATOM   3066  N   PHE   196      26.179 -19.111  38.451  1.00  1.00      1S   N  
ATOM   3067  CA  PHE   196      24.758 -18.752  38.464  1.00  1.00      1S   C  
ATOM   3068  C   PHE   196      24.477 -17.288  38.244  1.00  1.00      1S   C  
ATOM   3069  O   PHE   196      23.464 -16.909  37.659  1.00  1.00      1S   O  
ATOM   3070  CB  PHE   196      23.943 -19.270  39.670  1.00  1.00      1S   C  
ATOM   3071  CG  PHE   196      23.907 -20.768  39.621  1.00  1.00      1S   C  
ATOM   3072  CD1 PHE   196      25.034 -21.492  40.000  1.00  1.00      1S   C  
ATOM   3073  CD2 PHE   196      22.787 -21.476  39.170  1.00  1.00      1S   C  
ATOM   3074  CE1 PHE   196      25.090 -22.868  39.845  1.00  1.00      1S   C  
ATOM   3075  CE2 PHE   196      22.742 -22.873  39.281  1.00  1.00      1S   C  
ATOM   3076  CZ  PHE   196      23.914 -23.571  39.587  1.00  1.00      1S   C  
ATOM   3077  HN  PHE   196      26.453 -19.680  37.681  1.00  0.00      1S   H  
ATOM   3078  HA  PHE   196      24.337 -19.258  37.619  1.00  0.00      1S   H  
ATOM   3079  HB1 PHE   196      22.897 -18.897  39.643  1.00  0.00      1S   H  
ATOM   3080  HB2 PHE   196      24.411 -18.958  40.627  1.00  0.00      1S   H  
ATOM   3081  HD1 PHE   196      25.874 -20.968  40.398  1.00  0.00      1S   H  
ATOM   3082  HD2 PHE   196      21.953 -20.936  38.762  1.00  0.00      1S   H  
ATOM   3083  HE1 PHE   196      26.027 -23.381  39.991  1.00  0.00      1S   H  
ATOM   3084  HE2 PHE   196      21.833 -23.415  39.086  1.00  0.00      1S   H  
ATOM   3085  HZ  PHE   196      23.927 -24.641  39.615  1.00  0.00      1S   H  
ATOM   3086  N   TYR   197      25.399 -16.436  38.714  1.00  1.00      1S   N  
ATOM   3087  CA  TYR   197      25.498 -15.054  38.399  1.00  1.00      1S   C  
ATOM   3088  C   TYR   197      26.529 -14.935  37.286  1.00  1.00      1S   C  
ATOM   3089  O   TYR   197      26.140 -14.732  36.142  1.00  1.00      1S   O  
ATOM   3090  CB  TYR   197      25.847 -14.238  39.667  1.00  1.00      1S   C  
ATOM   3091  CG  TYR   197      25.938 -12.761  39.401  1.00  1.00      1S   C  
ATOM   3092  CD1 TYR   197      25.125 -12.126  38.441  1.00  1.00      1S   C  
ATOM   3093  CD2 TYR   197      26.876 -11.995  40.109  1.00  1.00      1S   C  
ATOM   3094  CE1 TYR   197      25.290 -10.767  38.160  1.00  1.00      1S   C  
ATOM   3095  CE2 TYR   197      27.035 -10.631  39.838  1.00  1.00      1S   C  
ATOM   3096  CZ  TYR   197      26.247 -10.021  38.854  1.00  1.00      1S   C  
ATOM   3097  OH  TYR   197      26.404  -8.653  38.562  1.00  1.00      1S   O  
ATOM   3098  HN  TYR   197      26.121 -16.785  39.309  1.00  0.00      1S   H  
ATOM   3099  HA  TYR   197      24.543 -14.730  38.010  1.00  0.00      1S   H  
ATOM   3100  HB1 TYR   197      26.808 -14.594  40.097  1.00  0.00      1S   H  
ATOM   3101  HB2 TYR   197      25.050 -14.388  40.428  1.00  0.00      1S   H  
ATOM   3102  HD1 TYR   197      24.371 -12.667  37.891  1.00  0.00      1S   H  
ATOM   3103  HD2 TYR   197      27.492 -12.460  40.862  1.00  0.00      1S   H  
ATOM   3104  HE1 TYR   197      24.673 -10.306  37.402  1.00  0.00      1S   H  
ATOM   3105  HE2 TYR   197      27.770 -10.058  40.383  1.00  0.00      1S   H  
ATOM   3106  HH  TYR   197      25.780  -8.430  37.868  1.00  0.00      1S   H  
ATOM   3107  N   LEU   198      27.856 -15.061  37.570  1.00  1.00      1S   N  
ATOM   3108  CA  LEU   198      28.917 -14.802  36.598  1.00  1.00      1S   C  
ATOM   3109  C   LEU   198      28.969 -15.798  35.445  1.00  1.00      1S   C  
ATOM   3110  O   LEU   198      28.713 -15.346  34.335  1.00  1.00      1S   O  
ATOM   3111  CB  LEU   198      30.311 -14.638  37.235  1.00  1.00      1S   C  
ATOM   3112  CG  LEU   198      30.517 -13.354  38.051  1.00  1.00      1S   C  
ATOM   3113  CD1 LEU   198      31.848 -13.457  38.813  1.00  1.00      1S   C  
ATOM   3114  CD2 LEU   198      30.498 -12.107  37.153  1.00  1.00      1S   C  
ATOM   3115  HN  LEU   198      28.171 -15.258  38.498  1.00  0.00      1S   H  
ATOM   3116  HA  LEU   198      28.671 -13.856  36.141  1.00  0.00      1S   H  
ATOM   3117  HB1 LEU   198      31.097 -14.659  36.446  1.00  0.00      1S   H  
ATOM   3118  HB2 LEU   198      30.498 -15.500  37.907  1.00  0.00      1S   H  
ATOM   3119  HG  LEU   198      29.698 -13.266  38.802  1.00  0.00      1S   H  
ATOM   3120 HD11 LEU   198      32.695 -13.576  38.105  1.00  0.00      1S   H  
ATOM   3121 HD12 LEU   198      31.837 -14.332  39.496  1.00  0.00      1S   H  
ATOM   3122 HD13 LEU   198      32.013 -12.540  39.409  1.00  0.00      1S   H  
ATOM   3123 HD21 LEU   198      29.489 -11.948  36.719  1.00  0.00      1S   H  
ATOM   3124 HD22 LEU   198      31.227 -12.230  36.324  1.00  0.00      1S   H  
ATOM   3125 HD23 LEU   198      30.775 -11.206  37.739  1.00  0.00      1S   H  
ATOM   3126  N   PRO   199      29.220 -17.101  35.553  1.00  1.00      1S   N  
ATOM   3127  CA  PRO   199      28.843 -18.049  34.529  1.00  1.00      1S   C  
ATOM   3128  C   PRO   199      27.507 -18.034  33.847  1.00  1.00      1S   C  
ATOM   3129  O   PRO   199      27.511 -18.313  32.653  1.00  1.00      1S   O  
ATOM   3130  CB  PRO   199      29.068 -19.380  35.242  1.00  1.00      1S   C  
ATOM   3131  CG  PRO   199      30.137 -19.040  36.287  1.00  1.00      1S   C  
ATOM   3132  CD  PRO   199      30.526 -17.608  35.999  1.00  1.00      1S   C  
ATOM   3133  HA  PRO   199      29.556 -17.898  33.731  1.00  0.00      1S   H  
ATOM   3134  HB1 PRO   199      29.397 -20.146  34.525  1.00  0.00      1S   H  
ATOM   3135  HB2 PRO   199      28.152 -19.743  35.756  1.00  0.00      1S   H  
ATOM   3136  HG1 PRO   199      29.629 -18.863  37.241  1.00  0.00      1S   H  
ATOM   3137  HG2 PRO   199      30.947 -19.774  36.424  1.00  0.00      1S   H  
ATOM   3138  HD1 PRO   199      30.950 -17.122  36.896  1.00  0.00      1S   H  
ATOM   3139  HD2 PRO   199      31.252 -17.571  35.155  1.00  0.00      1S   H  
ATOM   3140  N   VAL   200      26.359 -17.723  34.489  1.00  1.00      1S   N  
ATOM   3141  CA  VAL   200      25.119 -17.677  33.724  1.00  1.00      1S   C  
ATOM   3142  C   VAL   200      25.119 -16.454  32.833  1.00  1.00      1S   C  
ATOM   3143  O   VAL   200      24.624 -16.511  31.715  1.00  1.00      1S   O  
ATOM   3144  CB  VAL   200      23.863 -17.730  34.567  1.00  1.00      1S   C  
ATOM   3145  CG1 VAL   200      22.600 -17.476  33.738  1.00  1.00      1S   C  
ATOM   3146  CG2 VAL   200      23.739 -19.134  35.174  1.00  1.00      1S   C  
ATOM   3147  HN  VAL   200      26.313 -17.517  35.464  1.00  0.00      1S   H  
ATOM   3148  HA  VAL   200      25.090 -18.546  33.078  1.00  0.00      1S   H  
ATOM   3149  HB  VAL   200      23.929 -16.965  35.368  1.00  0.00      1S   H  
ATOM   3150 HG11 VAL   200      22.632 -18.060  32.796  1.00  0.00      1S   H  
ATOM   3151 HG12 VAL   200      22.478 -16.400  33.496  1.00  0.00      1S   H  
ATOM   3152 HG13 VAL   200      21.723 -17.814  34.329  1.00  0.00      1S   H  
ATOM   3153 HG21 VAL   200      24.685 -19.406  35.674  1.00  0.00      1S   H  
ATOM   3154 HG22 VAL   200      23.521 -19.889  34.389  1.00  0.00      1S   H  
ATOM   3155 HG23 VAL   200      22.914 -19.157  35.919  1.00  0.00      1S   H  
ATOM   3156  N   THR   201      25.743 -15.338  33.280  1.00  1.00      1S   N  
ATOM   3157  CA  THR   201      25.942 -14.139  32.481  1.00  1.00      1S   C  
ATOM   3158  C   THR   201      26.850 -14.425  31.301  1.00  1.00      1S   C  
ATOM   3159  O   THR   201      26.567 -13.986  30.187  1.00  1.00      1S   O  
ATOM   3160  CB  THR   201      26.517 -12.978  33.283  1.00  1.00      1S   C  
ATOM   3161  CG2 THR   201      26.684 -11.722  32.401  1.00  1.00      1S   C  
ATOM   3162  OG1 THR   201      25.648 -12.648  34.359  1.00  1.00      1S   O  
ATOM   3163  HN  THR   201      26.125 -15.307  34.202  1.00  0.00      1S   H  
ATOM   3164  HA  THR   201      24.975 -13.851  32.093  1.00  0.00      1S   H  
ATOM   3165  HB  THR   201      27.505 -13.251  33.714  1.00  0.00      1S   H  
ATOM   3166  HG1 THR   201      25.779 -13.330  35.027  1.00  0.00      1S   H  
ATOM   3167 HG21 THR   201      25.728 -11.480  31.891  1.00  0.00      1S   H  
ATOM   3168 HG22 THR   201      27.469 -11.875  31.633  1.00  0.00      1S   H  
ATOM   3169 HG23 THR   201      26.984 -10.854  33.025  1.00  0.00      1S   H  
ATOM   3170  N   VAL   202      27.945 -15.208  31.508  1.00  1.00      1S   N  
ATOM   3171  CA  VAL   202      28.867 -15.624  30.460  1.00  1.00      1S   C  
ATOM   3172  C   VAL   202      28.108 -16.423  29.433  1.00  1.00      1S   C  
ATOM   3173  O   VAL   202      28.215 -16.161  28.241  1.00  1.00      1S   O  
ATOM   3174  CB  VAL   202      30.057 -16.448  30.960  1.00  1.00      1S   C  
ATOM   3175  CG1 VAL   202      30.889 -17.013  29.782  1.00  1.00      1S   C  
ATOM   3176  CG2 VAL   202      30.957 -15.564  31.844  1.00  1.00      1S   C  
ATOM   3177  HN  VAL   202      28.159 -15.547  32.424  1.00  0.00      1S   H  
ATOM   3178  HA  VAL   202      29.237 -14.732  29.977  1.00  0.00      1S   H  
ATOM   3179  HB  VAL   202      29.688 -17.301  31.570  1.00  0.00      1S   H  
ATOM   3180 HG11 VAL   202      31.156 -16.198  29.076  1.00  0.00      1S   H  
ATOM   3181 HG12 VAL   202      30.333 -17.798  29.230  1.00  0.00      1S   H  
ATOM   3182 HG13 VAL   202      31.827 -17.468  30.164  1.00  0.00      1S   H  
ATOM   3183 HG21 VAL   202      30.380 -15.056  32.639  1.00  0.00      1S   H  
ATOM   3184 HG22 VAL   202      31.455 -14.788  31.225  1.00  0.00      1S   H  
ATOM   3185 HG23 VAL   202      31.741 -16.186  32.326  1.00  0.00      1S   H  
ATOM   3186  N   MET   203      27.272 -17.377  29.891  1.00  1.00      1S   N  
ATOM   3187  CA  MET   203      26.448 -18.202  29.052  1.00  1.00      1S   C  
ATOM   3188  C   MET   203      25.464 -17.400  28.243  1.00  1.00      1S   C  
ATOM   3189  O   MET   203      25.361 -17.598  27.038  1.00  1.00      1S   O  
ATOM   3190  CB  MET   203      25.682 -19.233  29.892  1.00  1.00      1S   C  
ATOM   3191  CG  MET   203      24.811 -20.149  29.036  1.00  1.00      1S   C  
ATOM   3192  SD  MET   203      24.257 -21.596  29.935  1.00  1.00      1S   S  
ATOM   3193  CE  MET   203      23.360 -22.481  28.625  1.00  1.00      1S   C  
ATOM   3194  HN  MET   203      27.194 -17.560  30.870  1.00  0.00      1S   H  
ATOM   3195  HA  MET   203      27.102 -18.722  28.365  1.00  0.00      1S   H  
ATOM   3196  HB1 MET   203      25.045 -18.730  30.648  1.00  0.00      1S   H  
ATOM   3197  HB2 MET   203      26.433 -19.849  30.441  1.00  0.00      1S   H  
ATOM   3198  HG1 MET   203      25.426 -20.449  28.177  1.00  0.00      1S   H  
ATOM   3199  HG2 MET   203      23.942 -19.592  28.628  1.00  0.00      1S   H  
ATOM   3200  HE1 MET   203      24.071 -22.996  27.945  1.00  0.00      1S   H  
ATOM   3201  HE2 MET   203      22.736 -21.788  28.023  1.00  0.00      1S   H  
ATOM   3202  HE3 MET   203      22.691 -23.257  29.052  1.00  0.00      1S   H  
ATOM   3203  N   CYS   204      24.749 -16.439  28.873  1.00  1.00      1S   N  
ATOM   3204  CA  CYS   204      23.790 -15.575  28.215  1.00  1.00      1S   C  
ATOM   3205  C   CYS   204      24.422 -14.804  27.090  1.00  1.00      1S   C  
ATOM   3206  O   CYS   204      23.821 -14.684  26.032  1.00  1.00      1S   O  
ATOM   3207  CB  CYS   204      23.143 -14.541  29.166  1.00  1.00      1S   C  
ATOM   3208  SG  CYS   204      22.014 -15.310  30.363  1.00  1.00      1S   S  
ATOM   3209  HN  CYS   204      24.856 -16.290  29.855  1.00  0.00      1S   H  
ATOM   3210  HA  CYS   204      23.022 -16.204  27.788  1.00  0.00      1S   H  
ATOM   3211  HB1 CYS   204      22.562 -13.805  28.567  1.00  0.00      1S   H  
ATOM   3212  HB2 CYS   204      23.940 -13.979  29.698  1.00  0.00      1S   H  
ATOM   3213  HG1 CYS   204      22.957 -15.996  30.991  1.00  0.00      1S   H  
ATOM   3214  N   THR   205      25.669 -14.313  27.276  1.00  1.00      1S   N  
ATOM   3215  CA  THR   205      26.422 -13.591  26.266  1.00  1.00      1S   C  
ATOM   3216  C   THR   205      26.678 -14.471  25.073  1.00  1.00      1S   C  
ATOM   3217  O   THR   205      26.482 -14.048  23.936  1.00  1.00      1S   O  
ATOM   3218  CB  THR   205      27.757 -13.082  26.786  1.00  1.00      1S   C  
ATOM   3219  CG2 THR   205      28.528 -12.322  25.683  1.00  1.00      1S   C  
ATOM   3220  OG1 THR   205      27.536 -12.203  27.881  1.00  1.00      1S   O  
ATOM   3221  HN  THR   205      26.138 -14.453  28.146  1.00  0.00      1S   H  
ATOM   3222  HA  THR   205      25.816 -12.756  25.943  1.00  0.00      1S   H  
ATOM   3223  HB  THR   205      28.387 -13.923  27.149  1.00  0.00      1S   H  
ATOM   3224  HG1 THR   205      27.226 -12.750  28.609  1.00  0.00      1S   H  
ATOM   3225 HG21 THR   205      27.880 -11.551  25.217  1.00  0.00      1S   H  
ATOM   3226 HG22 THR   205      28.875 -13.018  24.890  1.00  0.00      1S   H  
ATOM   3227 HG23 THR   205      29.424 -11.825  26.109  1.00  0.00      1S   H  
ATOM   3228  N   LEU   206      27.097 -15.732  25.318  1.00  1.00      1S   N  
ATOM   3229  CA  LEU   206      27.394 -16.691  24.283  1.00  1.00      1S   C  
ATOM   3230  C   LEU   206      26.175 -16.989  23.436  1.00  1.00      1S   C  
ATOM   3231  O   LEU   206      26.280 -16.940  22.216  1.00  1.00      1S   O  
ATOM   3232  CB  LEU   206      28.011 -17.992  24.848  1.00  1.00      1S   C  
ATOM   3233  CG  LEU   206      29.369 -17.774  25.570  1.00  1.00      1S   C  
ATOM   3234  CD1 LEU   206      29.838 -19.051  26.273  1.00  1.00      1S   C  
ATOM   3235  CD2 LEU   206      30.495 -17.256  24.671  1.00  1.00      1S   C  
ATOM   3236  HN  LEU   206      27.233 -16.057  26.252  1.00  0.00      1S   H  
ATOM   3237  HA  LEU   206      28.120 -16.231  23.628  1.00  0.00      1S   H  
ATOM   3238  HB1 LEU   206      28.164 -18.723  24.025  1.00  0.00      1S   H  
ATOM   3239  HB2 LEU   206      27.298 -18.448  25.570  1.00  0.00      1S   H  
ATOM   3240  HG  LEU   206      29.223 -17.006  26.356  1.00  0.00      1S   H  
ATOM   3241 HD11 LEU   206      29.826 -19.904  25.565  1.00  0.00      1S   H  
ATOM   3242 HD12 LEU   206      29.158 -19.253  27.120  1.00  0.00      1S   H  
ATOM   3243 HD13 LEU   206      30.865 -18.937  26.674  1.00  0.00      1S   H  
ATOM   3244 HD21 LEU   206      30.221 -16.302  24.178  1.00  0.00      1S   H  
ATOM   3245 HD22 LEU   206      30.727 -18.018  23.908  1.00  0.00      1S   H  
ATOM   3246 HD23 LEU   206      31.418 -17.094  25.266  1.00  0.00      1S   H  
ATOM   3247  N   TYR   207      24.981 -17.244  24.031  1.00  1.00      1S   N  
ATOM   3248  CA  TYR   207      23.784 -17.525  23.250  1.00  1.00      1S   C  
ATOM   3249  C   TYR   207      23.161 -16.298  22.656  1.00  1.00      1S   C  
ATOM   3250  O   TYR   207      22.605 -16.386  21.571  1.00  1.00      1S   O  
ATOM   3251  CB  TYR   207      22.651 -18.268  23.987  1.00  1.00      1S   C  
ATOM   3252  CG  TYR   207      23.056 -19.683  24.231  1.00  1.00      1S   C  
ATOM   3253  CD1 TYR   207      23.806 -19.958  25.369  1.00  1.00      1S   C  
ATOM   3254  CD2 TYR   207      22.689 -20.745  23.378  1.00  1.00      1S   C  
ATOM   3255  CE1 TYR   207      24.203 -21.251  25.655  1.00  1.00      1S   C  
ATOM   3256  CE2 TYR   207      23.080 -22.059  23.682  1.00  1.00      1S   C  
ATOM   3257  CZ  TYR   207      23.854 -22.303  24.828  1.00  1.00      1S   C  
ATOM   3258  OH  TYR   207      24.289 -23.578  25.223  1.00  1.00      1S   O  
ATOM   3259  HN  TYR   207      24.887 -17.267  25.025  1.00  0.00      1S   H  
ATOM   3260  HA  TYR   207      24.081 -18.134  22.413  1.00  0.00      1S   H  
ATOM   3261  HB1 TYR   207      21.726 -18.304  23.373  1.00  0.00      1S   H  
ATOM   3262  HB2 TYR   207      22.420 -17.779  24.959  1.00  0.00      1S   H  
ATOM   3263  HD1 TYR   207      24.054 -19.167  26.046  1.00  0.00      1S   H  
ATOM   3264  HD2 TYR   207      22.092 -20.551  22.501  1.00  0.00      1S   H  
ATOM   3265  HE1 TYR   207      24.743 -21.442  26.553  1.00  0.00      1S   H  
ATOM   3266  HE2 TYR   207      22.777 -22.874  23.042  1.00  0.00      1S   H  
ATOM   3267  HH  TYR   207      24.776 -23.487  26.047  1.00  0.00      1S   H  
ATOM   3268  N   TRP   208      23.232 -15.116  23.307  1.00  1.00      1S   N  
ATOM   3269  CA  TRP   208      22.701 -13.890  22.738  1.00  1.00      1S   C  
ATOM   3270  C   TRP   208      23.506 -13.491  21.527  1.00  1.00      1S   C  
ATOM   3271  O   TRP   208      22.966 -12.944  20.567  1.00  1.00      1S   O  
ATOM   3272  CB  TRP   208      22.648 -12.705  23.741  1.00  1.00      1S   C  
ATOM   3273  CG  TRP   208      21.684 -12.903  24.903  1.00  1.00      1S   C  
ATOM   3274  CD1 TRP   208      20.698 -13.841  25.049  1.00  1.00      1S   C  
ATOM   3275  CD2 TRP   208      21.663 -12.110  26.109  1.00  1.00      1S   C  
ATOM   3276  CE2 TRP   208      20.637 -12.632  26.928  1.00  1.00      1S   C  
ATOM   3277  CE3 TRP   208      22.429 -11.023  26.527  1.00  1.00      1S   C  
ATOM   3278  NE1 TRP   208      20.067 -13.692  26.261  1.00  1.00      1S   N  
ATOM   3279  CZ2 TRP   208      20.360 -12.078  28.172  1.00  1.00      1S   C  
ATOM   3280  CZ3 TRP   208      22.148 -10.465  27.783  1.00  1.00      1S   C  
ATOM   3281  CH2 TRP   208      21.129 -10.984  28.594  1.00  1.00      1S   C  
ATOM   3282  HN  TRP   208      23.642 -15.036  24.217  1.00  0.00      1S   H  
ATOM   3283  HA  TRP   208      21.695 -14.091  22.396  1.00  0.00      1S   H  
ATOM   3284  HB1 TRP   208      22.321 -11.786  23.208  1.00  0.00      1S   H  
ATOM   3285  HB2 TRP   208      23.666 -12.515  24.146  1.00  0.00      1S   H  
ATOM   3286  HD1 TRP   208      20.453 -14.607  24.328  1.00  0.00      1S   H  
ATOM   3287  HE1 TRP   208      19.333 -14.242  26.594  1.00  0.00      1S   H  
ATOM   3288  HE3 TRP   208      23.217 -10.609  25.918  1.00  0.00      1S   H  
ATOM   3289  HZ2 TRP   208      19.582 -12.471  28.808  1.00  0.00      1S   H  
ATOM   3290  HZ3 TRP   208      22.724  -9.619  28.132  1.00  0.00      1S   H  
ATOM   3291  HH2 TRP   208      20.932 -10.538  29.558  1.00  0.00      1S   H  
ATOM   3292  N   ARG   209      24.817 -13.828  21.517  1.00  1.00      1S   N  
ATOM   3293  CA  ARG   209      25.671 -13.653  20.372  1.00  1.00      1S   C  
ATOM   3294  C   ARG   209      25.278 -14.579  19.257  1.00  1.00      1S   C  
ATOM   3295  O   ARG   209      25.209 -14.161  18.105  1.00  1.00      1S   O  
ATOM   3296  CB  ARG   209      27.138 -13.940  20.693  1.00  1.00      1S   C  
ATOM   3297  CG  ARG   209      28.069 -13.623  19.518  1.00  1.00      1S   C  
ATOM   3298  CD  ARG   209      29.494 -13.898  19.944  1.00  1.00      1S   C  
ATOM   3299  NE  ARG   209      30.442 -13.706  18.802  1.00  1.00      1S   N  
ATOM   3300  CZ  ARG   209      30.713 -14.703  17.915  1.00  1.00      1S   C  
ATOM   3301  NH1 ARG   209      31.555 -14.470  16.874  1.00  1.00      1S   N1+
ATOM   3302  NH2 ARG   209      30.143 -15.926  18.061  1.00  1.00      1S   N  
ATOM   3303  HN  ARG   209      25.246 -14.245  22.317  1.00  0.00      1S   H  
ATOM   3304  HA  ARG   209      25.575 -12.632  20.034  1.00  0.00      1S   H  
ATOM   3305  HB1 ARG   209      27.270 -15.005  20.989  1.00  0.00      1S   H  
ATOM   3306  HB2 ARG   209      27.444 -13.319  21.564  1.00  0.00      1S   H  
ATOM   3307  HG1 ARG   209      27.947 -12.565  19.206  1.00  0.00      1S   H  
ATOM   3308  HG2 ARG   209      27.818 -14.278  18.652  1.00  0.00      1S   H  
ATOM   3309  HD1 ARG   209      29.500 -14.956  20.281  1.00  0.00      1S   H  
ATOM   3310  HD2 ARG   209      29.810 -13.248  20.788  1.00  0.00      1S   H  
ATOM   3311  HE  ARG   209      30.901 -12.827  18.692  1.00  0.00      1S   H  
ATOM   3312 HH11 ARG   209      31.995 -13.580  16.780  1.00  0.00      1S   H  
ATOM   3313 HH12 ARG   209      31.703 -15.183  16.192  1.00  0.00      1S   H  
ATOM   3314 HH21 ARG   209      30.281 -16.623  17.361  1.00  0.00      1S   H  
ATOM   3315 HH22 ARG   209      29.542 -16.111  18.835  1.00  0.00      1S   H  
ATOM   3316  N   ILE   210      24.976 -15.856  19.586  1.00  1.00      1S   N  
ATOM   3317  CA  ILE   210      24.471 -16.844  18.657  1.00  1.00      1S   C  
ATOM   3318  C   ILE   210      23.169 -16.371  18.064  1.00  1.00      1S   C  
ATOM   3319  O   ILE   210      22.935 -16.561  16.884  1.00  1.00      1S   O  
ATOM   3320  CB  ILE   210      24.278 -18.208  19.312  1.00  1.00      1S   C  
ATOM   3321  CG1 ILE   210      25.651 -18.798  19.692  1.00  1.00      1S   C  
ATOM   3322  CG2 ILE   210      23.484 -19.182  18.410  1.00  1.00      1S   C  
ATOM   3323  CD  ILE   210      25.523 -19.982  20.647  1.00  1.00      1S   C  
ATOM   3324  HN  ILE   210      25.071 -16.173  20.528  1.00  0.00      1S   H  
ATOM   3325  HA  ILE   210      25.189 -16.939  17.854  1.00  0.00      1S   H  
ATOM   3326  HB  ILE   210      23.694 -18.076  20.248  1.00  0.00      1S   H  
ATOM   3327 HG11 ILE   210      26.280 -18.023  20.169  1.00  0.00      1S   H  
ATOM   3328 HG12 ILE   210      26.186 -19.109  18.770  1.00  0.00      1S   H  
ATOM   3329 HG21 ILE   210      23.953 -19.243  17.406  1.00  0.00      1S   H  
ATOM   3330 HG22 ILE   210      22.431 -18.851  18.301  1.00  0.00      1S   H  
ATOM   3331 HG23 ILE   210      23.458 -20.198  18.852  1.00  0.00      1S   H  
ATOM   3332  HD1 ILE   210      25.070 -20.850  20.125  1.00  0.00      1S   H  
ATOM   3333  HD2 ILE   210      24.881 -19.735  21.514  1.00  0.00      1S   H  
ATOM   3334  HD3 ILE   210      26.520 -20.275  21.032  1.00  0.00      1S   H  
ATOM   3335  N   TYR   211      22.293 -15.716  18.846  1.00  1.00      1S   N  
ATOM   3336  CA  TYR   211      21.000 -15.273  18.381  1.00  1.00      1S   C  
ATOM   3337  C   TYR   211      21.075 -14.117  17.444  1.00  1.00      1S   C  
ATOM   3338  O   TYR   211      20.332 -14.099  16.470  1.00  1.00      1S   O  
ATOM   3339  CB  TYR   211      20.048 -14.918  19.537  1.00  1.00      1S   C  
ATOM   3340  CG  TYR   211      19.735 -16.144  20.352  1.00  1.00      1S   C  
ATOM   3341  CD1 TYR   211      19.493 -15.989  21.727  1.00  1.00      1S   C  
ATOM   3342  CD2 TYR   211      19.698 -17.444  19.799  1.00  1.00      1S   C  
ATOM   3343  CE1 TYR   211      19.249 -17.102  22.538  1.00  1.00      1S   C  
ATOM   3344  CE2 TYR   211      19.501 -18.555  20.615  1.00  1.00      1S   C  
ATOM   3345  CZ  TYR   211      19.269 -18.382  21.975  1.00  1.00      1S   C  
ATOM   3346  OH  TYR   211      19.085 -19.516  22.772  1.00  1.00      1S   O  
ATOM   3347  HN  TYR   211      22.480 -15.578  19.819  1.00  0.00      1S   H  
ATOM   3348  HA  TYR   211      20.578 -16.065  17.783  1.00  0.00      1S   H  
ATOM   3349  HB1 TYR   211      19.085 -14.512  19.160  1.00  0.00      1S   H  
ATOM   3350  HB2 TYR   211      20.532 -14.163  20.197  1.00  0.00      1S   H  
ATOM   3351  HD1 TYR   211      19.518 -15.003  22.166  1.00  0.00      1S   H  
ATOM   3352  HD2 TYR   211      19.847 -17.631  18.748  1.00  0.00      1S   H  
ATOM   3353  HE1 TYR   211      19.079 -16.968  23.597  1.00  0.00      1S   H  
ATOM   3354  HE2 TYR   211      19.539 -19.547  20.191  1.00  0.00      1S   H  
ATOM   3355  HH  TYR   211      18.729 -19.225  23.615  1.00  0.00      1S   H  
ATOM   3356  N   ARG   212      22.023 -13.173  17.650  1.00  1.00      1S   N  
ATOM   3357  CA  ARG   212      22.351 -12.143  16.679  1.00  1.00      1S   C  
ATOM   3358  C   ARG   212      22.722 -12.778  15.355  1.00  1.00      1S   C  
ATOM   3359  O   ARG   212      22.411 -12.264  14.282  1.00  1.00      1S   O  
ATOM   3360  CB  ARG   212      23.560 -11.299  17.161  1.00  1.00      1S   C  
ATOM   3361  CG  ARG   212      24.126 -10.307  16.124  1.00  1.00      1S   C  
ATOM   3362  CD  ARG   212      25.450  -9.654  16.546  1.00  1.00      1S   C  
ATOM   3363  NE  ARG   212      26.509 -10.715  16.678  1.00  1.00      1S   N  
ATOM   3364  CZ  ARG   212      27.219 -11.211  15.624  1.00  1.00      1S   C  
ATOM   3365  NH1 ARG   212      28.171 -12.153  15.852  1.00  1.00      1S   N1+
ATOM   3366  NH2 ARG   212      26.989 -10.791  14.353  1.00  1.00      1S   N  
ATOM   3367  HN  ARG   212      22.591 -13.191  18.472  1.00  0.00      1S   H  
ATOM   3368  HA  ARG   212      21.483 -11.516  16.538  1.00  0.00      1S   H  
ATOM   3369  HB1 ARG   212      24.370 -11.996  17.461  1.00  0.00      1S   H  
ATOM   3370  HB2 ARG   212      23.260 -10.735  18.071  1.00  0.00      1S   H  
ATOM   3371  HG1 ARG   212      23.366  -9.520  15.933  1.00  0.00      1S   H  
ATOM   3372  HG2 ARG   212      24.317 -10.823  15.158  1.00  0.00      1S   H  
ATOM   3373  HD1 ARG   212      25.336  -9.153  17.531  1.00  0.00      1S   H  
ATOM   3374  HD2 ARG   212      25.775  -8.900  15.796  1.00  0.00      1S   H  
ATOM   3375  HE  ARG   212      26.687 -11.097  17.584  1.00  0.00      1S   H  
ATOM   3376 HH11 ARG   212      28.290 -12.536  16.765  1.00  0.00      1S   H  
ATOM   3377 HH12 ARG   212      28.630 -12.596  15.081  1.00  0.00      1S   H  
ATOM   3378 HH21 ARG   212      26.278 -10.114  14.181  1.00  0.00      1S   H  
ATOM   3379 HH22 ARG   212      27.514 -11.178  13.598  1.00  0.00      1S   H  
ATOM   3380  N   GLU   213      23.390 -13.946  15.436  1.00  1.00      1S   N  
ATOM   3381  CA  GLU   213      23.896 -14.684  14.318  1.00  1.00      1S   C  
ATOM   3382  C   GLU   213      22.846 -15.489  13.615  1.00  1.00      1S   C  
ATOM   3383  O   GLU   213      22.739 -15.331  12.409  1.00  1.00      1S   O  
ATOM   3384  CB  GLU   213      25.069 -15.578  14.731  1.00  1.00      1S   C  
ATOM   3385  CG  GLU   213      26.299 -14.734  15.071  1.00  1.00      1S   C  
ATOM   3386  CD  GLU   213      27.466 -15.598  15.535  1.00  1.00      1S   C  
ATOM   3387  OE1 GLU   213      28.615 -15.089  15.457  1.00  1.00      1S   O  
ATOM   3388  OE2 GLU   213      27.239 -16.756  15.972  1.00  1.00      1S   O1-
ATOM   3389  HN  GLU   213      23.586 -14.351  16.327  1.00  0.00      1S   H  
ATOM   3390  HA  GLU   213      24.272 -13.968  13.600  1.00  0.00      1S   H  
ATOM   3391  HB1 GLU   213      25.335 -16.250  13.899  1.00  0.00      1S   H  
ATOM   3392  HB2 GLU   213      24.797 -16.211  15.596  1.00  0.00      1S   H  
ATOM   3393  HG1 GLU   213      26.057 -14.003  15.868  1.00  0.00      1S   H  
ATOM   3394  HG2 GLU   213      26.604 -14.166  14.166  1.00  0.00      1S   H  
ATOM   3395  N   THR   214      22.038 -16.344  14.299  1.00  1.00      1S   N  
ATOM   3396  CA  THR   214      21.060 -17.252  13.702  1.00  1.00      1S   C  
ATOM   3397  C   THR   214      20.084 -16.510  12.809  1.00  1.00      1S   C  
ATOM   3398  O   THR   214      19.621 -17.024  11.793  1.00  1.00      1S   O  
ATOM   3399  CB  THR   214      20.245 -18.063  14.719  1.00  1.00      1S   C  
ATOM   3400  CG2 THR   214      21.160 -18.986  15.545  1.00  1.00      1S   C  
ATOM   3401  OG1 THR   214      19.528 -17.228  15.625  1.00  1.00      1S   O  
ATOM   3402  HN  THR   214      22.118 -16.414  15.295  1.00  0.00      1S   H  
ATOM   3403  HA  THR   214      21.612 -17.942  13.080  1.00  0.00      1S   H  
ATOM   3404  HB  THR   214      19.517 -18.710  14.178  1.00  0.00      1S   H  
ATOM   3405  HG1 THR   214      19.071 -16.578  15.083  1.00  0.00      1S   H  
ATOM   3406 HG21 THR   214      21.777 -18.399  16.245  1.00  0.00      1S   H  
ATOM   3407 HG22 THR   214      21.834 -19.571  14.889  1.00  0.00      1S   H  
ATOM   3408 HG23 THR   214      20.553 -19.690  16.154  1.00  0.00      1S   H  
ATOM   3409  N   GLU   215      19.797 -15.251  13.199  1.00  1.00      1S   N  
ATOM   3410  CA  GLU   215      18.981 -14.283  12.520  1.00  1.00      1S   C  
ATOM   3411  C   GLU   215      19.455 -13.960  11.114  1.00  1.00      1S   C  
ATOM   3412  O   GLU   215      18.650 -13.975  10.185  1.00  1.00      1S   O  
ATOM   3413  CB  GLU   215      18.920 -13.013  13.394  1.00  1.00      1S   C  
ATOM   3414  CG  GLU   215      18.008 -13.227  14.621  1.00  1.00      1S   C  
ATOM   3415  CD  GLU   215      18.070 -12.057  15.605  1.00  1.00      1S   C  
ATOM   3416  OE1 GLU   215      17.259 -12.073  16.569  1.00  1.00      1S   O  
ATOM   3417  OE2 GLU   215      18.920 -11.145  15.422  1.00  1.00      1S   O1-
ATOM   3418  HN  GLU   215      20.204 -14.905  14.042  1.00  0.00      1S   H  
ATOM   3419  HA  GLU   215      17.985 -14.696  12.437  1.00  0.00      1S   H  
ATOM   3420  HB1 GLU   215      18.534 -12.148  12.814  1.00  0.00      1S   H  
ATOM   3421  HB2 GLU   215      19.953 -12.770  13.734  1.00  0.00      1S   H  
ATOM   3422  HG1 GLU   215      18.299 -14.151  15.163  1.00  0.00      1S   H  
ATOM   3423  HG2 GLU   215      16.960 -13.354  14.277  1.00  0.00      1S   H  
ATOM   3424  N   ASN   216      20.763 -13.678  10.912  1.00  1.00      1S   N  
ATOM   3425  CA  ASN   216      21.314 -13.392   9.598  1.00  1.00      1S   C  
ATOM   3426  C   ASN   216      21.875 -14.632   8.932  1.00  1.00      1S   C  
ATOM   3427  O   ASN   216      21.660 -14.846   7.740  1.00  1.00      1S   O  
ATOM   3428  CB  ASN   216      22.453 -12.338   9.663  1.00  1.00      1S   C  
ATOM   3429  CG  ASN   216      21.869 -10.950   9.960  1.00  1.00      1S   C  
ATOM   3430  ND2 ASN   216      22.753 -10.016  10.418  1.00  1.00      1S   N  
ATOM   3431  OD1 ASN   216      20.676 -10.695   9.769  1.00  1.00      1S   O  
ATOM   3432  HN  ASN   216      21.409 -13.654  11.673  1.00  0.00      1S   H  
ATOM   3433  HA  ASN   216      20.528 -13.027   8.950  1.00  0.00      1S   H  
ATOM   3434  HB1 ASN   216      22.981 -12.278   8.685  1.00  0.00      1S   H  
ATOM   3435  HB2 ASN   216      23.185 -12.619  10.449  1.00  0.00      1S   H  
ATOM   3436 HD21 ASN   216      22.426  -9.093  10.613  1.00  0.00      1S   H  
ATOM   3437 HD22 ASN   216      23.714 -10.255  10.547  1.00  0.00      1S   H  
ATOM   3438  N   ARG   217      22.650 -15.458   9.666  1.00  1.00      1S   N  
ATOM   3439  CA  ARG   217      23.536 -16.436   9.078  1.00  1.00      1S   C  
ATOM   3440  C   ARG   217      22.820 -17.707   8.679  1.00  1.00      1S   C  
ATOM   3441  O   ARG   217      21.731 -18.020   9.158  1.00  1.00      1S   O  
ATOM   3442  CB  ARG   217      24.734 -16.780  10.002  1.00  1.00      1S   C  
ATOM   3443  CG  ARG   217      24.397 -17.752  11.141  1.00  1.00      1S   C  
ATOM   3444  CD  ARG   217      25.595 -18.137  12.012  1.00  1.00      1S   C  
ATOM   3445  NE  ARG   217      25.065 -18.959  13.149  1.00  1.00      1S   N  
ATOM   3446  CZ  ARG   217      24.653 -20.247  12.974  1.00  1.00      1S   C  
ATOM   3447  NH1 ARG   217      24.031 -20.902  13.983  1.00  1.00      1S   N1+
ATOM   3448  NH2 ARG   217      24.842 -20.893  11.796  1.00  1.00      1S   N  
ATOM   3449  HN  ARG   217      22.724 -15.351  10.657  1.00  0.00      1S   H  
ATOM   3450  HA  ARG   217      23.949 -15.990   8.183  1.00  0.00      1S   H  
ATOM   3451  HB1 ARG   217      25.129 -15.834  10.436  1.00  0.00      1S   H  
ATOM   3452  HB2 ARG   217      25.546 -17.233   9.391  1.00  0.00      1S   H  
ATOM   3453  HG1 ARG   217      23.983 -18.687  10.707  1.00  0.00      1S   H  
ATOM   3454  HG2 ARG   217      23.596 -17.329  11.772  1.00  0.00      1S   H  
ATOM   3455  HD1 ARG   217      26.102 -17.239  12.420  1.00  0.00      1S   H  
ATOM   3456  HD2 ARG   217      26.345 -18.723  11.441  1.00  0.00      1S   H  
ATOM   3457  HE  ARG   217      24.956 -18.536  14.049  1.00  0.00      1S   H  
ATOM   3458 HH11 ARG   217      23.989 -20.483  14.887  1.00  0.00      1S   H  
ATOM   3459 HH12 ARG   217      23.824 -21.874  13.870  1.00  0.00      1S   H  
ATOM   3460 HH21 ARG   217      24.532 -21.835  11.682  1.00  0.00      1S   H  
ATOM   3461 HH22 ARG   217      25.160 -20.378  11.001  1.00  0.00      1S   H  
ATOM   3462  N   PHE   218      23.474 -18.474   7.778  1.00  1.00      1S   N  
ATOM   3463  CA  PHE   218      23.033 -19.718   7.183  1.00  1.00      1S   C  
ATOM   3464  C   PHE   218      22.987 -20.870   8.179  1.00  1.00      1S   C  
ATOM   3465  O   PHE   218      23.731 -20.894   9.154  1.00  1.00      1S   O  
ATOM   3466  CB  PHE   218      23.914 -20.056   5.949  1.00  1.00      1S   C  
ATOM   3467  CG  PHE   218      25.384 -20.071   6.306  1.00  1.00      1S   C  
ATOM   3468  CD1 PHE   218      25.984 -21.273   6.708  1.00  1.00      1S   C  
ATOM   3469  CD2 PHE   218      26.170 -18.901   6.263  1.00  1.00      1S   C  
ATOM   3470  CE1 PHE   218      27.335 -21.309   7.057  1.00  1.00      1S   C  
ATOM   3471  CE2 PHE   218      27.519 -18.933   6.641  1.00  1.00      1S   C  
ATOM   3472  CZ  PHE   218      28.103 -20.140   7.039  1.00  1.00      1S   C  
ATOM   3473  HN  PHE   218      24.354 -18.164   7.430  1.00  0.00      1S   H  
ATOM   3474  HA  PHE   218      22.022 -19.559   6.835  1.00  0.00      1S   H  
ATOM   3475  HB1 PHE   218      23.768 -19.268   5.178  1.00  0.00      1S   H  
ATOM   3476  HB2 PHE   218      23.632 -21.033   5.506  1.00  0.00      1S   H  
ATOM   3477  HD1 PHE   218      25.396 -22.179   6.748  1.00  0.00      1S   H  
ATOM   3478  HD2 PHE   218      25.728 -17.966   5.952  1.00  0.00      1S   H  
ATOM   3479  HE1 PHE   218      27.786 -22.249   7.318  1.00  0.00      1S   H  
ATOM   3480  HE2 PHE   218      28.110 -18.029   6.617  1.00  0.00      1S   H  
ATOM   3481  HZ  PHE   218      29.145 -20.173   7.322  1.00  0.00      1S   H  
ATOM   3482  N   SER   219      22.051 -21.829   7.967  1.00  1.00      1S   N  
ATOM   3483  CA  SER   219      21.363 -22.496   9.059  1.00  1.00      1S   C  
ATOM   3484  C   SER   219      21.541 -23.994   9.071  1.00  1.00      1S   C  
ATOM   3485  O   SER   219      21.945 -24.589   8.075  1.00  1.00      1S   O  
ATOM   3486  CB  SER   219      19.843 -22.190   8.982  1.00  1.00      1S   C  
ATOM   3487  OG  SER   219      19.246 -22.699   7.789  1.00  1.00      1S   O  
ATOM   3488  HN  SER   219      21.633 -21.952   7.073  1.00  0.00      1S   H  
ATOM   3489  HA  SER   219      21.737 -22.117  10.001  1.00  0.00      1S   H  
ATOM   3490  HB1 SER   219      19.700 -21.087   8.996  1.00  0.00      1S   H  
ATOM   3491  HB2 SER   219      19.314 -22.618   9.859  1.00  0.00      1S   H  
ATOM   3492  HG1 SER   219      19.572 -22.160   7.063  1.00  0.00      1S   H  
ATOM   3493  N   LEU   220      21.205 -24.627  10.226  1.00  1.00      1S   N  
ATOM   3494  CA  LEU   220      21.210 -26.063  10.401  1.00  1.00      1S   C  
ATOM   3495  C   LEU   220      20.112 -26.411  11.373  1.00  1.00      1S   C  
ATOM   3496  O   LEU   220      19.877 -25.678  12.329  1.00  1.00      1S   O  
ATOM   3497  CB  LEU   220      22.559 -26.577  10.963  1.00  1.00      1S   C  
ATOM   3498  CG  LEU   220      23.692 -26.614   9.911  1.00  1.00      1S   C  
ATOM   3499  CD1 LEU   220      25.066 -26.897  10.536  1.00  1.00      1S   C  
ATOM   3500  CD2 LEU   220      23.386 -27.626   8.794  1.00  1.00      1S   C  
ATOM   3501  HN  LEU   220      20.902 -24.114  11.026  1.00  0.00      1S   H  
ATOM   3502  HA  LEU   220      20.966 -26.535   9.461  1.00  0.00      1S   H  
ATOM   3503  HB1 LEU   220      22.443 -27.603  11.375  1.00  0.00      1S   H  
ATOM   3504  HB2 LEU   220      22.866 -25.908  11.796  1.00  0.00      1S   H  
ATOM   3505  HG  LEU   220      23.770 -25.604   9.445  1.00  0.00      1S   H  
ATOM   3506 HD11 LEU   220      25.027 -27.803  11.176  1.00  0.00      1S   H  
ATOM   3507 HD12 LEU   220      25.390 -26.033  11.150  1.00  0.00      1S   H  
ATOM   3508 HD13 LEU   220      25.828 -27.048   9.743  1.00  0.00      1S   H  
ATOM   3509 HD21 LEU   220      22.500 -27.311   8.205  1.00  0.00      1S   H  
ATOM   3510 HD22 LEU   220      23.186 -28.628   9.232  1.00  0.00      1S   H  
ATOM   3511 HD23 LEU   220      24.249 -27.704   8.102  1.00  0.00      1S   H  
ATOM   3512  N   VAL   221      19.398 -27.544  11.139  1.00  1.00      1S   N  
ATOM   3513  CA  VAL   221      18.203 -27.929  11.873  1.00  1.00      1S   C  
ATOM   3514  C   VAL   221      18.514 -28.368  13.278  1.00  1.00      1S   C  
ATOM   3515  O   VAL   221      17.924 -27.847  14.224  1.00  1.00      1S   O  
ATOM   3516  CB  VAL   221      17.404 -29.021  11.165  1.00  1.00      1S   C  
ATOM   3517  CG1 VAL   221      16.250 -29.554  12.050  1.00  1.00      1S   C  
ATOM   3518  CG2 VAL   221      16.844 -28.421   9.859  1.00  1.00      1S   C  
ATOM   3519  HN  VAL   221      19.622 -28.131  10.366  1.00  0.00      1S   H  
ATOM   3520  HA  VAL   221      17.574 -27.052  11.950  1.00  0.00      1S   H  
ATOM   3521  HB  VAL   221      18.071 -29.873  10.907  1.00  0.00      1S   H  
ATOM   3522 HG11 VAL   221      15.652 -28.711  12.455  1.00  0.00      1S   H  
ATOM   3523 HG12 VAL   221      16.638 -30.158  12.897  1.00  0.00      1S   H  
ATOM   3524 HG13 VAL   221      15.582 -30.207  11.450  1.00  0.00      1S   H  
ATOM   3525 HG21 VAL   221      17.659 -28.071   9.194  1.00  0.00      1S   H  
ATOM   3526 HG22 VAL   221      16.178 -27.562  10.090  1.00  0.00      1S   H  
ATOM   3527 HG23 VAL   221      16.251 -29.186   9.314  1.00  0.00      1S   H  
ATOM   3528  N   LYS   222      19.444 -29.340  13.457  1.00  1.00      1S   N  
ATOM   3529  CA  LYS   222      19.761 -29.876  14.766  1.00  1.00      1S   C  
ATOM   3530  C   LYS   222      20.367 -28.807  15.645  1.00  1.00      1S   C  
ATOM   3531  O   LYS   222      20.059 -28.731  16.831  1.00  1.00      1S   O  
ATOM   3532  CB  LYS   222      20.712 -31.094  14.721  1.00  1.00      1S   C  
ATOM   3533  CG  LYS   222      20.093 -32.330  14.046  1.00  1.00      1S   C  
ATOM   3534  CD  LYS   222      21.038 -33.544  14.054  1.00  1.00      1S   C  
ATOM   3535  CE  LYS   222      20.435 -34.783  13.379  1.00  1.00      1S   C  
ATOM   3536  NZ  LYS   222      21.385 -35.921  13.412  1.00  1.00      1S   N1+
ATOM   3537  HN  LYS   222      19.924 -29.752  12.687  1.00  0.00      1S   H  
ATOM   3538  HA  LYS   222      18.831 -30.189  15.223  1.00  0.00      1S   H  
ATOM   3539  HB1 LYS   222      20.980 -31.386  15.763  1.00  0.00      1S   H  
ATOM   3540  HB2 LYS   222      21.650 -30.819  14.191  1.00  0.00      1S   H  
ATOM   3541  HG1 LYS   222      19.828 -32.084  12.995  1.00  0.00      1S   H  
ATOM   3542  HG2 LYS   222      19.157 -32.600  14.582  1.00  0.00      1S   H  
ATOM   3543  HD1 LYS   222      21.292 -33.785  15.111  1.00  0.00      1S   H  
ATOM   3544  HD2 LYS   222      21.978 -33.259  13.532  1.00  0.00      1S   H  
ATOM   3545  HE1 LYS   222      20.199 -34.569  12.316  1.00  0.00      1S   H  
ATOM   3546  HE2 LYS   222      19.509 -35.100  13.904  1.00  0.00      1S   H  
ATOM   3547  HZ1 LYS   222      21.608 -36.160  14.399  1.00  0.00      1S   H  
ATOM   3548  HZ2 LYS   222      22.260 -35.658  12.914  1.00  0.00      1S   H  
ATOM   3549  HZ3 LYS   222      20.958 -36.747  12.945  1.00  0.00      1S   H  
ATOM   3550  N   GLU   223      21.201 -27.917  15.059  1.00  1.00      1S   N  
ATOM   3551  CA  GLU   223      21.794 -26.800  15.752  1.00  1.00      1S   C  
ATOM   3552  C   GLU   223      20.794 -25.746  16.132  1.00  1.00      1S   C  
ATOM   3553  O   GLU   223      20.890 -25.176  17.218  1.00  1.00      1S   O  
ATOM   3554  CB  GLU   223      22.845 -26.084  14.894  1.00  1.00      1S   C  
ATOM   3555  CG  GLU   223      24.100 -26.934  14.676  1.00  1.00      1S   C  
ATOM   3556  CD  GLU   223      25.109 -26.171  13.820  1.00  1.00      1S   C  
ATOM   3557  OE1 GLU   223      26.257 -26.666  13.684  1.00  1.00      1S   O  
ATOM   3558  OE2 GLU   223      24.756 -25.078  13.304  1.00  1.00      1S   O1-
ATOM   3559  HN  GLU   223      21.440 -27.997  14.096  1.00  0.00      1S   H  
ATOM   3560  HA  GLU   223      22.249 -27.176  16.657  1.00  0.00      1S   H  
ATOM   3561  HB1 GLU   223      23.154 -25.135  15.388  1.00  0.00      1S   H  
ATOM   3562  HB2 GLU   223      22.392 -25.824  13.912  1.00  0.00      1S   H  
ATOM   3563  HG1 GLU   223      23.848 -27.893  14.178  1.00  0.00      1S   H  
ATOM   3564  HG2 GLU   223      24.561 -27.164  15.657  1.00  0.00      1S   H  
ATOM   3565  N   LYS   224      19.801 -25.458  15.254  1.00  1.00      1S   N  
ATOM   3566  CA  LYS   224      18.791 -24.452  15.509  1.00  1.00      1S   C  
ATOM   3567  C   LYS   224      18.037 -24.805  16.762  1.00  1.00      1S   C  
ATOM   3568  O   LYS   224      17.830 -23.969  17.635  1.00  1.00      1S   O  
ATOM   3569  CB  LYS   224      17.765 -24.301  14.355  1.00  1.00      1S   C  
ATOM   3570  CG  LYS   224      16.736 -23.185  14.602  1.00  1.00      1S   C  
ATOM   3571  CD  LYS   224      15.756 -22.981  13.439  1.00  1.00      1S   C  
ATOM   3572  CE  LYS   224      14.743 -21.868  13.736  1.00  1.00      1S   C  
ATOM   3573  NZ  LYS   224      13.809 -21.688  12.603  1.00  1.00      1S   N1+
ATOM   3574  HN  LYS   224      19.733 -25.925  14.374  1.00  0.00      1S   H  
ATOM   3575  HA  LYS   224      19.297 -23.508  15.658  1.00  0.00      1S   H  
ATOM   3576  HB1 LYS   224      17.234 -25.263  14.189  1.00  0.00      1S   H  
ATOM   3577  HB2 LYS   224      18.315 -24.058  13.421  1.00  0.00      1S   H  
ATOM   3578  HG1 LYS   224      17.282 -22.234  14.785  1.00  0.00      1S   H  
ATOM   3579  HG2 LYS   224      16.142 -23.419  15.513  1.00  0.00      1S   H  
ATOM   3580  HD1 LYS   224      15.218 -23.937  13.254  1.00  0.00      1S   H  
ATOM   3581  HD2 LYS   224      16.335 -22.727  12.523  1.00  0.00      1S   H  
ATOM   3582  HE1 LYS   224      15.266 -20.903  13.904  1.00  0.00      1S   H  
ATOM   3583  HE2 LYS   224      14.144 -22.121  14.636  1.00  0.00      1S   H  
ATOM   3584  HZ1 LYS   224      13.292 -22.575  12.435  1.00  0.00      1S   H  
ATOM   3585  HZ2 LYS   224      14.346 -21.434  11.749  1.00  0.00      1S   H  
ATOM   3586  HZ3 LYS   224      13.133 -20.930  12.824  1.00  0.00      1S   H  
ATOM   3587  N   LYS   225      17.656 -26.090  16.870  1.00  1.00      1S   N  
ATOM   3588  CA  LYS   225      16.784 -26.595  17.890  1.00  1.00      1S   C  
ATOM   3589  C   LYS   225      17.479 -26.944  19.175  1.00  1.00      1S   C  
ATOM   3590  O   LYS   225      16.890 -26.817  20.245  1.00  1.00      1S   O  
ATOM   3591  CB  LYS   225      16.065 -27.837  17.359  1.00  1.00      1S   C  
ATOM   3592  CG  LYS   225      15.070 -27.448  16.261  1.00  1.00      1S   C  
ATOM   3593  CD  LYS   225      14.290 -28.654  15.743  1.00  1.00      1S   C  
ATOM   3594  CE  LYS   225      13.237 -28.256  14.710  1.00  1.00      1S   C  
ATOM   3595  NZ  LYS   225      12.504 -29.453  14.249  1.00  1.00      1S   N1+
ATOM   3596  HN  LYS   225      17.910 -26.749  16.164  1.00  0.00      1S   H  
ATOM   3597  HA  LYS   225      16.045 -25.838  18.114  1.00  0.00      1S   H  
ATOM   3598  HB1 LYS   225      15.506 -28.344  18.177  1.00  0.00      1S   H  
ATOM   3599  HB2 LYS   225      16.810 -28.555  16.947  1.00  0.00      1S   H  
ATOM   3600  HG1 LYS   225      15.604 -26.966  15.412  1.00  0.00      1S   H  
ATOM   3601  HG2 LYS   225      14.355 -26.704  16.680  1.00  0.00      1S   H  
ATOM   3602  HD1 LYS   225      13.797 -29.150  16.611  1.00  0.00      1S   H  
ATOM   3603  HD2 LYS   225      15.011 -29.375  15.295  1.00  0.00      1S   H  
ATOM   3604  HE1 LYS   225      13.715 -27.781  13.827  1.00  0.00      1S   H  
ATOM   3605  HE2 LYS   225      12.501 -27.553  15.155  1.00  0.00      1S   H  
ATOM   3606  HZ1 LYS   225      12.040 -29.905  15.062  1.00  0.00      1S   H  
ATOM   3607  HZ2 LYS   225      13.175 -30.121  13.818  1.00  0.00      1S   H  
ATOM   3608  HZ3 LYS   225      11.787 -29.177  13.548  1.00  0.00      1S   H  
ATOM   3609  N   ALA   226      18.756 -27.382  19.129  1.00  1.00      1S   N  
ATOM   3610  CA  ALA   226      19.511 -27.693  20.325  1.00  1.00      1S   C  
ATOM   3611  C   ALA   226      19.825 -26.433  21.093  1.00  1.00      1S   C  
ATOM   3612  O   ALA   226      19.801 -26.424  22.322  1.00  1.00      1S   O  
ATOM   3613  CB  ALA   226      20.831 -28.413  20.004  1.00  1.00      1S   C  
ATOM   3614  HN  ALA   226      19.228 -27.535  18.262  1.00  0.00      1S   H  
ATOM   3615  HA  ALA   226      18.903 -28.335  20.949  1.00  0.00      1S   H  
ATOM   3616  HB1 ALA   226      21.482 -27.781  19.363  1.00  0.00      1S   H  
ATOM   3617  HB2 ALA   226      20.619 -29.359  19.461  1.00  0.00      1S   H  
ATOM   3618  HB3 ALA   226      21.378 -28.666  20.938  1.00  0.00      1S   H  
ATOM   3619  N   ALA   227      20.073 -25.318  20.362  1.00  1.00      1S   N  
ATOM   3620  CA  ALA   227      20.277 -24.001  20.920  1.00  1.00      1S   C  
ATOM   3621  C   ALA   227      19.022 -23.498  21.599  1.00  1.00      1S   C  
ATOM   3622  O   ALA   227      19.094 -22.837  22.630  1.00  1.00      1S   O  
ATOM   3623  CB  ALA   227      20.690 -22.987  19.836  1.00  1.00      1S   C  
ATOM   3624  HN  ALA   227      20.092 -25.362  19.364  1.00  0.00      1S   H  
ATOM   3625  HA  ALA   227      21.061 -24.071  21.662  1.00  0.00      1S   H  
ATOM   3626  HB1 ALA   227      19.902 -22.900  19.057  1.00  0.00      1S   H  
ATOM   3627  HB2 ALA   227      21.627 -23.321  19.342  1.00  0.00      1S   H  
ATOM   3628  HB3 ALA   227      20.871 -21.985  20.278  1.00  0.00      1S   H  
ATOM   3629  N   ARG   228      17.833 -23.844  21.049  1.00  1.00      1S   N  
ATOM   3630  CA  ARG   228      16.545 -23.537  21.636  1.00  1.00      1S   C  
ATOM   3631  C   ARG   228      16.258 -24.323  22.885  1.00  1.00      1S   C  
ATOM   3632  O   ARG   228      15.568 -23.849  23.781  1.00  1.00      1S   O  
ATOM   3633  CB  ARG   228      15.385 -23.821  20.657  1.00  1.00      1S   C  
ATOM   3634  CG  ARG   228      15.337 -22.819  19.502  1.00  1.00      1S   C  
ATOM   3635  CD  ARG   228      15.015 -21.400  19.983  1.00  1.00      1S   C  
ATOM   3636  NE  ARG   228      15.040 -20.475  18.809  1.00  1.00      1S   N  
ATOM   3637  CZ  ARG   228      16.195 -19.942  18.315  1.00  1.00      1S   C  
ATOM   3638  NH1 ARG   228      16.133 -19.061  17.282  1.00  1.00      1S   N1+
ATOM   3639  NH2 ARG   228      17.404 -20.269  18.837  1.00  1.00      1S   N  
ATOM   3640  HN  ARG   228      17.801 -24.355  20.193  1.00  0.00      1S   H  
ATOM   3641  HA  ARG   228      16.558 -22.499  21.926  1.00  0.00      1S   H  
ATOM   3642  HB1 ARG   228      14.405 -23.773  21.185  1.00  0.00      1S   H  
ATOM   3643  HB2 ARG   228      15.491 -24.845  20.242  1.00  0.00      1S   H  
ATOM   3644  HG1 ARG   228      14.569 -23.149  18.767  1.00  0.00      1S   H  
ATOM   3645  HG2 ARG   228      16.320 -22.819  18.989  1.00  0.00      1S   H  
ATOM   3646  HD1 ARG   228      15.743 -21.036  20.736  1.00  0.00      1S   H  
ATOM   3647  HD2 ARG   228      13.999 -21.370  20.432  1.00  0.00      1S   H  
ATOM   3648  HE  ARG   228      14.173 -20.211  18.392  1.00  0.00      1S   H  
ATOM   3649 HH11 ARG   228      15.246 -18.800  16.907  1.00  0.00      1S   H  
ATOM   3650 HH12 ARG   228      16.972 -18.646  16.935  1.00  0.00      1S   H  
ATOM   3651 HH21 ARG   228      17.454 -20.904  19.606  1.00  0.00      1S   H  
ATOM   3652 HH22 ARG   228      18.232 -19.842  18.480  1.00  0.00      1S   H  
ATOM   3653  N   THR   229      16.785 -25.550  22.995  1.00  1.00      1S   N  
ATOM   3654  CA  THR   229      16.615 -26.355  24.181  1.00  1.00      1S   C  
ATOM   3655  C   THR   229      17.436 -25.790  25.305  1.00  1.00      1S   C  
ATOM   3656  O   THR   229      16.984 -25.733  26.444  1.00  1.00      1S   O  
ATOM   3657  CB  THR   229      17.010 -27.789  23.939  1.00  1.00      1S   C  
ATOM   3658  CG2 THR   229      16.788 -28.626  25.215  1.00  1.00      1S   C  
ATOM   3659  OG1 THR   229      16.206 -28.305  22.890  1.00  1.00      1S   O  
ATOM   3660  HN  THR   229      17.307 -25.960  22.248  1.00  0.00      1S   H  
ATOM   3661  HA  THR   229      15.576 -26.317  24.477  1.00  0.00      1S   H  
ATOM   3662  HB  THR   229      18.072 -27.868  23.624  1.00  0.00      1S   H  
ATOM   3663  HG1 THR   229      16.483 -27.866  22.080  1.00  0.00      1S   H  
ATOM   3664 HG21 THR   229      15.766 -28.460  25.617  1.00  0.00      1S   H  
ATOM   3665 HG22 THR   229      17.524 -28.356  26.000  1.00  0.00      1S   H  
ATOM   3666 HG23 THR   229      16.913 -29.706  24.994  1.00  0.00      1S   H  
ATOM   3667  N   LEU   230      18.662 -25.324  24.994  1.00  1.00      1S   N  
ATOM   3668  CA  LEU   230      19.554 -24.741  25.962  1.00  1.00      1S   C  
ATOM   3669  C   LEU   230      19.150 -23.355  26.323  1.00  1.00      1S   C  
ATOM   3670  O   LEU   230      19.471 -22.912  27.415  1.00  1.00      1S   O  
ATOM   3671  CB  LEU   230      21.007 -24.720  25.465  1.00  1.00      1S   C  
ATOM   3672  CG  LEU   230      21.575 -26.146  25.413  1.00  1.00      1S   C  
ATOM   3673  CD1 LEU   230      22.944 -26.230  24.725  1.00  1.00      1S   C  
ATOM   3674  CD2 LEU   230      21.638 -26.699  26.843  1.00  1.00      1S   C  
ATOM   3675  HN  LEU   230      19.017 -25.386  24.063  1.00  0.00      1S   H  
ATOM   3676  HA  LEU   230      19.479 -25.319  26.871  1.00  0.00      1S   H  
ATOM   3677  HB1 LEU   230      21.644 -24.124  26.158  1.00  0.00      1S   H  
ATOM   3678  HB2 LEU   230      21.054 -24.249  24.460  1.00  0.00      1S   H  
ATOM   3679  HG  LEU   230      20.882 -26.777  24.808  1.00  0.00      1S   H  
ATOM   3680 HD11 LEU   230      23.741 -25.943  25.441  1.00  0.00      1S   H  
ATOM   3681 HD12 LEU   230      22.978 -25.550  23.849  1.00  0.00      1S   H  
ATOM   3682 HD13 LEU   230      23.148 -27.266  24.384  1.00  0.00      1S   H  
ATOM   3683 HD21 LEU   230      20.757 -27.347  27.044  1.00  0.00      1S   H  
ATOM   3684 HD22 LEU   230      21.649 -25.883  27.594  1.00  0.00      1S   H  
ATOM   3685 HD23 LEU   230      22.573 -27.272  26.977  1.00  0.00      1S   H  
ATOM   3686  N   SER   231      18.374 -22.666  25.460  1.00  1.00      1S   N  
ATOM   3687  CA  SER   231      17.610 -21.491  25.820  1.00  1.00      1S   C  
ATOM   3688  C   SER   231      16.666 -21.804  26.961  1.00  1.00      1S   C  
ATOM   3689  O   SER   231      16.639 -21.085  27.949  1.00  1.00      1S   O  
ATOM   3690  CB  SER   231      16.777 -20.972  24.623  1.00  1.00      1S   C  
ATOM   3691  OG  SER   231      16.054 -19.784  24.917  1.00  1.00      1S   O  
ATOM   3692  HN  SER   231      18.252 -22.992  24.524  1.00  0.00      1S   H  
ATOM   3693  HA  SER   231      18.306 -20.729  26.141  1.00  0.00      1S   H  
ATOM   3694  HB1 SER   231      16.051 -21.724  24.282  1.00  0.00      1S   H  
ATOM   3695  HB2 SER   231      17.450 -20.780  23.773  1.00  0.00      1S   H  
ATOM   3696  HG1 SER   231      15.292 -20.068  25.431  1.00  0.00      1S   H  
ATOM   3697  N   ALA   232      15.892 -22.905  26.857  1.00  1.00      1S   N  
ATOM   3698  CA  ALA   232      14.936 -23.324  27.856  1.00  1.00      1S   C  
ATOM   3699  C   ALA   232      15.564 -23.795  29.149  1.00  1.00      1S   C  
ATOM   3700  O   ALA   232      15.074 -23.451  30.223  1.00  1.00      1S   O  
ATOM   3701  CB  ALA   232      14.036 -24.447  27.319  1.00  1.00      1S   C  
ATOM   3702  HN  ALA   232      15.931 -23.481  26.042  1.00  0.00      1S   H  
ATOM   3703  HA  ALA   232      14.317 -22.468  28.087  1.00  0.00      1S   H  
ATOM   3704  HB1 ALA   232      14.625 -25.357  27.083  1.00  0.00      1S   H  
ATOM   3705  HB2 ALA   232      13.536 -24.107  26.388  1.00  0.00      1S   H  
ATOM   3706  HB3 ALA   232      13.252 -24.715  28.060  1.00  0.00      1S   H  
ATOM   3707  N   ILE   233      16.682 -24.570  29.095  1.00  1.00      1S   N  
ATOM   3708  CA  ILE   233      17.407 -24.986  30.281  1.00  1.00      1S   C  
ATOM   3709  C   ILE   233      17.991 -23.749  30.917  1.00  1.00      1S   C  
ATOM   3710  O   ILE   233      17.848 -23.536  32.110  1.00  1.00      1S   O  
ATOM   3711  CB  ILE   233      18.503 -26.028  30.043  1.00  1.00      1S   C  
ATOM   3712  CG1 ILE   233      17.974 -27.330  29.397  1.00  1.00      1S   C  
ATOM   3713  CG2 ILE   233      19.160 -26.377  31.392  1.00  1.00      1S   C  
ATOM   3714  CD  ILE   233      17.015 -28.115  30.293  1.00  1.00      1S   C  
ATOM   3715  HN  ILE   233      17.059 -24.874  28.220  1.00  0.00      1S   H  
ATOM   3716  HA  ILE   233      16.688 -25.397  30.975  1.00  0.00      1S   H  
ATOM   3717  HB  ILE   233      19.279 -25.607  29.364  1.00  0.00      1S   H  
ATOM   3718 HG11 ILE   233      18.846 -27.984  29.172  1.00  0.00      1S   H  
ATOM   3719 HG12 ILE   233      17.475 -27.101  28.434  1.00  0.00      1S   H  
ATOM   3720 HG21 ILE   233      18.392 -26.624  32.154  1.00  0.00      1S   H  
ATOM   3721 HG22 ILE   233      19.762 -25.528  31.764  1.00  0.00      1S   H  
ATOM   3722 HG23 ILE   233      19.819 -27.260  31.273  1.00  0.00      1S   H  
ATOM   3723  HD1 ILE   233      16.146 -27.491  30.581  1.00  0.00      1S   H  
ATOM   3724  HD2 ILE   233      17.526 -28.450  31.221  1.00  0.00      1S   H  
ATOM   3725  HD3 ILE   233      16.644 -29.020  29.766  1.00  0.00      1S   H  
ATOM   3726  N   LEU   234      18.593 -22.841  30.121  1.00  1.00      1S   N  
ATOM   3727  CA  LEU   234      19.176 -21.612  30.608  1.00  1.00      1S   C  
ATOM   3728  C   LEU   234      18.191 -20.766  31.370  1.00  1.00      1S   C  
ATOM   3729  O   LEU   234      18.501 -20.299  32.458  1.00  1.00      1S   O  
ATOM   3730  CB  LEU   234      19.760 -20.767  29.456  1.00  1.00      1S   C  
ATOM   3731  CG  LEU   234      20.506 -19.489  29.871  1.00  1.00      1S   C  
ATOM   3732  CD1 LEU   234      21.612 -19.803  30.890  1.00  1.00      1S   C  
ATOM   3733  CD2 LEU   234      21.048 -18.761  28.629  1.00  1.00      1S   C  
ATOM   3734  HN  LEU   234      18.668 -22.987  29.136  1.00  0.00      1S   H  
ATOM   3735  HA  LEU   234      19.962 -21.901  31.289  1.00  0.00      1S   H  
ATOM   3736  HB1 LEU   234      18.955 -20.499  28.740  1.00  0.00      1S   H  
ATOM   3737  HB2 LEU   234      20.494 -21.402  28.913  1.00  0.00      1S   H  
ATOM   3738  HG  LEU   234      19.780 -18.802  30.362  1.00  0.00      1S   H  
ATOM   3739 HD11 LEU   234      21.863 -20.882  30.855  1.00  0.00      1S   H  
ATOM   3740 HD12 LEU   234      21.275 -19.573  31.921  1.00  0.00      1S   H  
ATOM   3741 HD13 LEU   234      22.527 -19.216  30.669  1.00  0.00      1S   H  
ATOM   3742 HD21 LEU   234      20.209 -18.477  27.958  1.00  0.00      1S   H  
ATOM   3743 HD22 LEU   234      21.745 -19.418  28.066  1.00  0.00      1S   H  
ATOM   3744 HD23 LEU   234      21.589 -17.841  28.928  1.00  0.00      1S   H  
ATOM   3745  N   LEU   235      16.959 -20.601  30.842  1.00  1.00      1S   N  
ATOM   3746  CA  LEU   235      15.911 -19.826  31.463  1.00  1.00      1S   C  
ATOM   3747  C   LEU   235      15.453 -20.417  32.752  1.00  1.00      1S   C  
ATOM   3748  O   LEU   235      15.206 -19.690  33.709  1.00  1.00      1S   O  
ATOM   3749  CB  LEU   235      14.669 -19.719  30.562  1.00  1.00      1S   C  
ATOM   3750  CG  LEU   235      14.891 -18.795  29.351  1.00  1.00      1S   C  
ATOM   3751  CD1 LEU   235      13.718 -18.916  28.365  1.00  1.00      1S   C  
ATOM   3752  CD2 LEU   235      15.139 -17.338  29.780  1.00  1.00      1S   C  
ATOM   3753  HN  LEU   235      16.723 -21.015  29.963  1.00  0.00      1S   H  
ATOM   3754  HA  LEU   235      16.310 -18.850  31.690  1.00  0.00      1S   H  
ATOM   3755  HB1 LEU   235      13.802 -19.319  31.135  1.00  0.00      1S   H  
ATOM   3756  HB2 LEU   235      14.394 -20.738  30.202  1.00  0.00      1S   H  
ATOM   3757  HG  LEU   235      15.809 -19.124  28.818  1.00  0.00      1S   H  
ATOM   3758 HD11 LEU   235      12.776 -18.580  28.847  1.00  0.00      1S   H  
ATOM   3759 HD12 LEU   235      13.597 -19.973  28.044  1.00  0.00      1S   H  
ATOM   3760 HD13 LEU   235      13.907 -18.292  27.467  1.00  0.00      1S   H  
ATOM   3761 HD21 LEU   235      16.102 -17.248  30.326  1.00  0.00      1S   H  
ATOM   3762 HD22 LEU   235      14.321 -16.985  30.441  1.00  0.00      1S   H  
ATOM   3763 HD23 LEU   235      15.191 -16.680  28.888  1.00  0.00      1S   H  
ATOM   3764  N   ALA   236      15.364 -21.760  32.817  1.00  1.00      1S   N  
ATOM   3765  CA  ALA   236      15.014 -22.469  34.015  1.00  1.00      1S   C  
ATOM   3766  C   ALA   236      15.984 -22.177  35.125  1.00  1.00      1S   C  
ATOM   3767  O   ALA   236      15.559 -21.874  36.232  1.00  1.00      1S   O  
ATOM   3768  CB  ALA   236      15.004 -23.975  33.772  1.00  1.00      1S   C  
ATOM   3769  HN  ALA   236      15.572 -22.333  32.027  1.00  0.00      1S   H  
ATOM   3770  HA  ALA   236      14.032 -22.146  34.331  1.00  0.00      1S   H  
ATOM   3771  HB1 ALA   236      15.872 -24.308  33.171  1.00  0.00      1S   H  
ATOM   3772  HB2 ALA   236      14.078 -24.273  33.235  1.00  0.00      1S   H  
ATOM   3773  HB3 ALA   236      15.050 -24.502  34.745  1.00  0.00      1S   H  
ATOM   3774  N   PHE   237      17.299 -22.216  34.823  1.00  1.00      1S   N  
ATOM   3775  CA  PHE   237      18.363 -21.952  35.762  1.00  1.00      1S   C  
ATOM   3776  C   PHE   237      18.455 -20.505  36.166  1.00  1.00      1S   C  
ATOM   3777  O   PHE   237      18.702 -20.226  37.336  1.00  1.00      1S   O  
ATOM   3778  CB  PHE   237      19.734 -22.378  35.200  1.00  1.00      1S   C  
ATOM   3779  CG  PHE   237      19.924 -23.842  35.454  1.00  1.00      1S   C  
ATOM   3780  CD1 PHE   237      19.337 -24.826  34.653  1.00  1.00      1S   C  
ATOM   3781  CD2 PHE   237      20.675 -24.253  36.557  1.00  1.00      1S   C  
ATOM   3782  CE1 PHE   237      19.562 -26.181  34.888  1.00  1.00      1S   C  
ATOM   3783  CE2 PHE   237      20.835 -25.610  36.849  1.00  1.00      1S   C  
ATOM   3784  CZ  PHE   237      20.295 -26.583  36.001  1.00  1.00      1S   C  
ATOM   3785  HN  PHE   237      17.594 -22.459  33.901  1.00  0.00      1S   H  
ATOM   3786  HA  PHE   237      18.147 -22.502  36.668  1.00  0.00      1S   H  
ATOM   3787  HB1 PHE   237      20.570 -21.843  35.704  1.00  0.00      1S   H  
ATOM   3788  HB2 PHE   237      19.796 -22.183  34.108  1.00  0.00      1S   H  
ATOM   3789  HD1 PHE   237      18.726 -24.559  33.827  1.00  0.00      1S   H  
ATOM   3790  HD2 PHE   237      21.089 -23.501  37.201  1.00  0.00      1S   H  
ATOM   3791  HE1 PHE   237      19.186 -26.902  34.190  1.00  0.00      1S   H  
ATOM   3792  HE2 PHE   237      21.331 -25.896  37.756  1.00  0.00      1S   H  
ATOM   3793  HZ  PHE   237      20.426 -27.632  36.211  1.00  0.00      1S   H  
ATOM   3794  N   ILE   238      18.237 -19.540  35.236  1.00  1.00      1S   N  
ATOM   3795  CA  ILE   238      18.220 -18.119  35.553  1.00  1.00      1S   C  
ATOM   3796  C   ILE   238      17.123 -17.861  36.554  1.00  1.00      1S   C  
ATOM   3797  O   ILE   238      17.337 -17.187  37.552  1.00  1.00      1S   O  
ATOM   3798  CB  ILE   238      18.016 -17.200  34.344  1.00  1.00      1S   C  
ATOM   3799  CG1 ILE   238      19.206 -17.298  33.372  1.00  1.00      1S   C  
ATOM   3800  CG2 ILE   238      17.878 -15.721  34.790  1.00  1.00      1S   C  
ATOM   3801  CD  ILE   238      18.941 -16.671  32.002  1.00  1.00      1S   C  
ATOM   3802  HN  ILE   238      18.072 -19.776  34.279  1.00  0.00      1S   H  
ATOM   3803  HA  ILE   238      19.166 -17.879  36.021  1.00  0.00      1S   H  
ATOM   3804  HB  ILE   238      17.091 -17.508  33.807  1.00  0.00      1S   H  
ATOM   3805 HG11 ILE   238      19.510 -18.355  33.235  1.00  0.00      1S   H  
ATOM   3806 HG12 ILE   238      20.061 -16.765  33.838  1.00  0.00      1S   H  
ATOM   3807 HG21 ILE   238      18.793 -15.406  35.337  1.00  0.00      1S   H  
ATOM   3808 HG22 ILE   238      16.997 -15.558  35.441  1.00  0.00      1S   H  
ATOM   3809 HG23 ILE   238      17.762 -15.061  33.907  1.00  0.00      1S   H  
ATOM   3810  HD1 ILE   238      18.861 -15.567  32.083  1.00  0.00      1S   H  
ATOM   3811  HD2 ILE   238      18.003 -17.071  31.567  1.00  0.00      1S   H  
ATOM   3812  HD3 ILE   238      19.778 -16.902  31.311  1.00  0.00      1S   H  
ATOM   3813  N   LEU   239      15.921 -18.430  36.339  1.00  1.00      1S   N  
ATOM   3814  CA  LEU   239      14.796 -18.211  37.212  1.00  1.00      1S   C  
ATOM   3815  C   LEU   239      14.956 -18.873  38.538  1.00  1.00      1S   C  
ATOM   3816  O   LEU   239      14.658 -18.284  39.556  1.00  1.00      1S   O  
ATOM   3817  CB  LEU   239      13.481 -18.738  36.616  1.00  1.00      1S   C  
ATOM   3818  CG  LEU   239      13.001 -17.913  35.407  1.00  1.00      1S   C  
ATOM   3819  CD1 LEU   239      11.800 -18.602  34.744  1.00  1.00      1S   C  
ATOM   3820  CD2 LEU   239      12.673 -16.459  35.799  1.00  1.00      1S   C  
ATOM   3821  HN  LEU   239      15.751 -19.005  35.539  1.00  0.00      1S   H  
ATOM   3822  HA  LEU   239      14.723 -17.151  37.405  1.00  0.00      1S   H  
ATOM   3823  HB1 LEU   239      12.673 -18.711  37.382  1.00  0.00      1S   H  
ATOM   3824  HB2 LEU   239      13.622 -19.797  36.304  1.00  0.00      1S   H  
ATOM   3825  HG  LEU   239      13.823 -17.878  34.657  1.00  0.00      1S   H  
ATOM   3826 HD11 LEU   239      10.949 -18.657  35.457  1.00  0.00      1S   H  
ATOM   3827 HD12 LEU   239      12.074 -19.634  34.437  1.00  0.00      1S   H  
ATOM   3828 HD13 LEU   239      11.480 -18.035  33.846  1.00  0.00      1S   H  
ATOM   3829 HD21 LEU   239      13.592 -15.914  36.105  1.00  0.00      1S   H  
ATOM   3830 HD22 LEU   239      11.953 -16.442  36.644  1.00  0.00      1S   H  
ATOM   3831 HD23 LEU   239      12.226 -15.922  34.936  1.00  0.00      1S   H  
ATOM   3832  N   THR   240      15.406 -20.121  38.602  1.00  1.00      1S   N  
ATOM   3833  CA  THR   240      15.430 -20.812  39.869  1.00  1.00      1S   C  
ATOM   3834  C   THR   240      16.639 -20.433  40.718  1.00  1.00      1S   C  
ATOM   3835  O   THR   240      16.627 -20.675  41.924  1.00  1.00      1S   O  
ATOM   3836  CB  THR   240      15.346 -22.294  39.647  1.00  1.00      1S   C  
ATOM   3837  CG2 THR   240      13.952 -22.697  39.121  1.00  1.00      1S   C  
ATOM   3838  OG1 THR   240      16.294 -22.673  38.677  1.00  1.00      1S   O  
ATOM   3839  HN  THR   240      15.646 -20.651  37.791  1.00  0.00      1S   H  
ATOM   3840  HA  THR   240      14.552 -20.543  40.440  1.00  0.00      1S   H  
ATOM   3841  HB  THR   240      15.559 -22.847  40.588  1.00  0.00      1S   H  
ATOM   3842  HG1 THR   240      15.882 -22.526  37.818  1.00  0.00      1S   H  
ATOM   3843 HG21 THR   240      13.734 -22.205  38.149  1.00  0.00      1S   H  
ATOM   3844 HG22 THR   240      13.163 -22.410  39.847  1.00  0.00      1S   H  
ATOM   3845 HG23 THR   240      13.899 -23.795  38.966  1.00  0.00      1S   H  
ATOM   3846  N   TRP   241      17.703 -19.827  40.124  1.00  1.00      1S   N  
ATOM   3847  CA  TRP   241      18.925 -19.529  40.851  1.00  1.00      1S   C  
ATOM   3848  C   TRP   241      19.418 -18.093  40.702  1.00  1.00      1S   C  
ATOM   3849  O   TRP   241      20.503 -17.780  41.194  1.00  1.00      1S   O  
ATOM   3850  CB  TRP   241      20.038 -20.529  40.475  1.00  1.00      1S   C  
ATOM   3851  CG  TRP   241      19.846 -21.937  41.018  1.00  1.00      1S   C  
ATOM   3852  CD1 TRP   241      18.938 -22.873  40.627  1.00  1.00      1S   C  
ATOM   3853  CD2 TRP   241      20.582 -22.529  42.097  1.00  1.00      1S   C  
ATOM   3854  CE2 TRP   241      20.005 -23.798  42.340  1.00  1.00      1S   C  
ATOM   3855  CE3 TRP   241      21.650 -22.067  42.855  1.00  1.00      1S   C  
ATOM   3856  NE1 TRP   241      19.000 -23.984  41.426  1.00  1.00      1S   N  
ATOM   3857  CZ2 TRP   241      20.458 -24.603  43.372  1.00  1.00      1S   C  
ATOM   3858  CZ3 TRP   241      22.072 -22.859  43.928  1.00  1.00      1S   C  
ATOM   3859  CH2 TRP   241      21.449 -24.085  44.208  1.00  1.00      1S   C  
ATOM   3860  HN  TRP   241      17.726 -19.663  39.139  1.00  0.00      1S   H  
ATOM   3861  HA  TRP   241      18.750 -19.648  41.909  1.00  0.00      1S   H  
ATOM   3862  HB1 TRP   241      21.027 -20.171  40.826  1.00  0.00      1S   H  
ATOM   3863  HB2 TRP   241      20.059 -20.602  39.367  1.00  0.00      1S   H  
ATOM   3864  HD1 TRP   241      18.308 -22.756  39.775  1.00  0.00      1S   H  
ATOM   3865  HE1 TRP   241      18.386 -24.743  41.408  1.00  0.00      1S   H  
ATOM   3866  HE3 TRP   241      22.140 -21.127  42.651  1.00  0.00      1S   H  
ATOM   3867  HZ2 TRP   241      20.023 -25.569  43.577  1.00  0.00      1S   H  
ATOM   3868  HZ3 TRP   241      22.892 -22.526  44.547  1.00  0.00      1S   H  
ATOM   3869  HH2 TRP   241      21.757 -24.655  45.072  1.00  0.00      1S   H  
ATOM   3870  N   THR   242      18.627 -17.163  40.096  1.00  1.00      1S   N  
ATOM   3871  CA  THR   242      18.828 -15.715  40.232  1.00  1.00      1S   C  
ATOM   3872  C   THR   242      18.015 -15.187  41.404  1.00  1.00      1S   C  
ATOM   3873  O   THR   242      18.703 -14.699  42.296  1.00  1.00      1S   O  
ATOM   3874  CB  THR   242      18.639 -14.883  38.974  1.00  1.00      1S   C  
ATOM   3875  CG2 THR   242      18.806 -13.376  39.269  1.00  1.00      1S   C  
ATOM   3876  OG1 THR   242      19.606 -15.269  38.006  1.00  1.00      1S   O  
ATOM   3877  HN  THR   242      17.831 -17.438  39.561  1.00  0.00      1S   H  
ATOM   3878  HA  THR   242      19.862 -15.560  40.509  1.00  0.00      1S   H  
ATOM   3879  HB  THR   242      17.634 -15.042  38.534  1.00  0.00      1S   H  
ATOM   3880  HG1 THR   242      19.369 -16.161  37.742  1.00  0.00      1S   H  
ATOM   3881 HG21 THR   242      19.781 -13.179  39.762  1.00  0.00      1S   H  
ATOM   3882 HG22 THR   242      17.993 -13.005  39.926  1.00  0.00      1S   H  
ATOM   3883 HG23 THR   242      18.762 -12.794  38.323  1.00  0.00      1S   H  
ATOM   3884  N   PRO   243      16.674 -15.243  41.603  1.00  1.00      1S   N  
ATOM   3885  CA  PRO   243      16.046 -15.025  42.897  1.00  1.00      1S   C  
ATOM   3886  C   PRO   243      16.650 -15.678  44.099  1.00  1.00      1S   C  
ATOM   3887  O   PRO   243      16.492 -15.131  45.185  1.00  1.00      1S   O  
ATOM   3888  CB  PRO   243      14.620 -15.573  42.699  1.00  1.00      1S   C  
ATOM   3889  CG  PRO   243      14.473 -15.678  41.178  1.00  1.00      1S   C  
ATOM   3890  CD  PRO   243      15.641 -14.878  40.624  1.00  1.00      1S   C  
ATOM   3891  HA  PRO   243      16.063 -13.960  43.076  1.00  0.00      1S   H  
ATOM   3892  HB1 PRO   243      13.858 -14.914  43.155  1.00  0.00      1S   H  
ATOM   3893  HB2 PRO   243      14.506 -16.604  43.113  1.00  0.00      1S   H  
ATOM   3894  HG1 PRO   243      14.732 -16.729  40.986  1.00  0.00      1S   H  
ATOM   3895  HG2 PRO   243      13.471 -15.452  40.775  1.00  0.00      1S   H  
ATOM   3896  HD1 PRO   243      15.890 -15.107  39.573  1.00  0.00      1S   H  
ATOM   3897  HD2 PRO   243      15.410 -13.792  40.745  1.00  0.00      1S   H  
ATOM   3898  N   TYR   244      17.342 -16.822  43.958  1.00  1.00      1S   N  
ATOM   3899  CA  TYR   244      17.929 -17.472  45.092  1.00  1.00      1S   C  
ATOM   3900  C   TYR   244      19.117 -16.672  45.584  1.00  1.00      1S   C  
ATOM   3901  O   TYR   244      19.129 -16.270  46.740  1.00  1.00      1S   O  
ATOM   3902  CB  TYR   244      18.307 -18.930  44.758  1.00  1.00      1S   C  
ATOM   3903  CG  TYR   244      18.850 -19.613  45.973  1.00  1.00      1S   C  
ATOM   3904  CD1 TYR   244      17.984 -19.995  47.005  1.00  1.00      1S   C  
ATOM   3905  CD2 TYR   244      20.232 -19.797  46.126  1.00  1.00      1S   C  
ATOM   3906  CE1 TYR   244      18.486 -20.582  48.167  1.00  1.00      1S   C  
ATOM   3907  CE2 TYR   244      20.743 -20.358  47.298  1.00  1.00      1S   C  
ATOM   3908  CZ  TYR   244      19.864 -20.750  48.314  1.00  1.00      1S   C  
ATOM   3909  OH  TYR   244      20.369 -21.284  49.501  1.00  1.00      1S   O  
ATOM   3910  HN  TYR   244      17.463 -17.265  43.074  1.00  0.00      1S   H  
ATOM   3911  HA  TYR   244      17.187 -17.482  45.882  1.00  0.00      1S   H  
ATOM   3912  HB1 TYR   244      19.060 -18.974  43.946  1.00  0.00      1S   H  
ATOM   3913  HB2 TYR   244      17.398 -19.485  44.435  1.00  0.00      1S   H  
ATOM   3914  HD1 TYR   244      16.927 -19.822  46.900  1.00  0.00      1S   H  
ATOM   3915  HD2 TYR   244      20.905 -19.473  45.345  1.00  0.00      1S   H  
ATOM   3916  HE1 TYR   244      17.807 -20.853  48.956  1.00  0.00      1S   H  
ATOM   3917  HE2 TYR   244      21.809 -20.481  47.417  1.00  0.00      1S   H  
ATOM   3918  HH  TYR   244      19.785 -21.999  49.771  1.00  0.00      1S   H  
ATOM   3919  N   ASN   245      20.126 -16.409  44.721  1.00  1.00      1S   N  
ATOM   3920  CA  ASN   245      21.336 -15.734  45.140  1.00  1.00      1S   C  
ATOM   3921  C   ASN   245      21.154 -14.247  45.221  1.00  1.00      1S   C  
ATOM   3922  O   ASN   245      21.810 -13.601  46.028  1.00  1.00      1S   O  
ATOM   3923  CB  ASN   245      22.535 -15.923  44.184  1.00  1.00      1S   C  
ATOM   3924  CG  ASN   245      23.022 -17.372  44.208  1.00  1.00      1S   C  
ATOM   3925  ND2 ASN   245      23.315 -17.916  42.992  1.00  1.00      1S   N  
ATOM   3926  OD1 ASN   245      23.164 -17.983  45.271  1.00  1.00      1S   O  
ATOM   3927  HN  ASN   245      20.087 -16.699  43.768  1.00  0.00      1S   H  
ATOM   3928  HA  ASN   245      21.603 -16.088  46.128  1.00  0.00      1S   H  
ATOM   3929  HB1 ASN   245      23.389 -15.287  44.512  1.00  0.00      1S   H  
ATOM   3930  HB2 ASN   245      22.247 -15.620  43.154  1.00  0.00      1S   H  
ATOM   3931 HD21 ASN   245      23.668 -18.848  42.943  1.00  0.00      1S   H  
ATOM   3932 HD22 ASN   245      23.193 -17.372  42.163  1.00  0.00      1S   H  
ATOM   3933  N   ILE   246      20.299 -13.630  44.378  1.00  1.00      1S   N  
ATOM   3934  CA  ILE   246      20.268 -12.183  44.280  1.00  1.00      1S   C  
ATOM   3935  C   ILE   246      19.643 -11.585  45.528  1.00  1.00      1S   C  
ATOM   3936  O   ILE   246      19.991 -10.487  45.952  1.00  1.00      1S   O  
ATOM   3937  CB  ILE   246      19.623 -11.678  42.990  1.00  1.00      1S   C  
ATOM   3938  CG1 ILE   246      20.209 -10.304  42.590  1.00  1.00      1S   C  
ATOM   3939  CG2 ILE   246      18.085 -11.639  43.100  1.00  1.00      1S   C  
ATOM   3940  CD  ILE   246      19.766  -9.828  41.204  1.00  1.00      1S   C  
ATOM   3941  HN  ILE   246      19.726 -14.135  43.733  1.00  0.00      1S   H  
ATOM   3942  HA  ILE   246      21.301 -11.862  44.247  1.00  0.00      1S   H  
ATOM   3943  HB  ILE   246      19.894 -12.394  42.179  1.00  0.00      1S   H  
ATOM   3944 HG11 ILE   246      21.318 -10.379  42.590  1.00  0.00      1S   H  
ATOM   3945 HG12 ILE   246      19.917  -9.549  43.351  1.00  0.00      1S   H  
ATOM   3946 HG21 ILE   246      17.780 -10.795  43.750  1.00  0.00      1S   H  
ATOM   3947 HG22 ILE   246      17.696 -12.585  43.527  1.00  0.00      1S   H  
ATOM   3948 HG23 ILE   246      17.621 -11.485  42.104  1.00  0.00      1S   H  
ATOM   3949  HD1 ILE   246      18.661  -9.738  41.147  1.00  0.00      1S   H  
ATOM   3950  HD2 ILE   246      20.106 -10.544  40.425  1.00  0.00      1S   H  
ATOM   3951  HD3 ILE   246      20.207  -8.833  40.984  1.00  0.00      1S   H  
ATOM   3952  N   MET   247      18.737 -12.360  46.177  1.00  1.00      1S   N  
ATOM   3953  CA  MET   247      18.127 -12.059  47.454  1.00  1.00      1S   C  
ATOM   3954  C   MET   247      19.091 -12.280  48.578  1.00  1.00      1S   C  
ATOM   3955  O   MET   247      19.034 -11.604  49.602  1.00  1.00      1S   O  
ATOM   3956  CB  MET   247      16.891 -12.948  47.702  1.00  1.00      1S   C  
ATOM   3957  CG  MET   247      15.693 -12.617  46.789  1.00  1.00      1S   C  
ATOM   3958  SD  MET   247      14.916 -10.990  47.071  1.00  1.00      1S   S  
ATOM   3959  CE  MET   247      16.009  -9.963  46.045  1.00  1.00      1S   C  
ATOM   3960  HN  MET   247      18.461 -13.233  45.782  1.00  0.00      1S   H  
ATOM   3961  HA  MET   247      17.865 -11.016  47.480  1.00  0.00      1S   H  
ATOM   3962  HB1 MET   247      16.554 -12.855  48.758  1.00  0.00      1S   H  
ATOM   3963  HB2 MET   247      17.178 -14.011  47.533  1.00  0.00      1S   H  
ATOM   3964  HG1 MET   247      14.932 -13.411  46.965  1.00  0.00      1S   H  
ATOM   3965  HG2 MET   247      16.006 -12.709  45.727  1.00  0.00      1S   H  
ATOM   3966  HE1 MET   247      16.612 -10.598  45.368  1.00  0.00      1S   H  
ATOM   3967  HE2 MET   247      16.714  -9.376  46.674  1.00  0.00      1S   H  
ATOM   3968  HE3 MET   247      15.431  -9.251  45.421  1.00  0.00      1S   H  
ATOM   3969  N   VAL   248      20.033 -13.222  48.397  1.00  1.00      1S   N  
ATOM   3970  CA  VAL   248      21.123 -13.454  49.309  1.00  1.00      1S   C  
ATOM   3971  C   VAL   248      22.096 -12.295  49.293  1.00  1.00      1S   C  
ATOM   3972  O   VAL   248      22.664 -11.961  50.327  1.00  1.00      1S   O  
ATOM   3973  CB  VAL   248      21.801 -14.781  49.031  1.00  1.00      1S   C  
ATOM   3974  CG1 VAL   248      23.113 -14.929  49.825  1.00  1.00      1S   C  
ATOM   3975  CG2 VAL   248      20.772 -15.871  49.381  1.00  1.00      1S   C  
ATOM   3976  HN  VAL   248      20.030 -13.799  47.583  1.00  0.00      1S   H  
ATOM   3977  HA  VAL   248      20.703 -13.501  50.304  1.00  0.00      1S   H  
ATOM   3978  HB  VAL   248      22.054 -14.878  47.957  1.00  0.00      1S   H  
ATOM   3979 HG11 VAL   248      22.944 -14.692  50.895  1.00  0.00      1S   H  
ATOM   3980 HG12 VAL   248      23.894 -14.245  49.431  1.00  0.00      1S   H  
ATOM   3981 HG13 VAL   248      23.496 -15.967  49.740  1.00  0.00      1S   H  
ATOM   3982 HG21 VAL   248      19.848 -15.763  48.791  1.00  0.00      1S   H  
ATOM   3983 HG22 VAL   248      20.448 -15.769  50.431  1.00  0.00      1S   H  
ATOM   3984 HG23 VAL   248      21.193 -16.885  49.214  1.00  0.00      1S   H  
ATOM   3985  N   LEU   249      22.266 -11.587  48.151  1.00  1.00      1S   N  
ATOM   3986  CA  LEU   249      23.025 -10.351  48.110  1.00  1.00      1S   C  
ATOM   3987  C   LEU   249      22.433  -9.312  49.051  1.00  1.00      1S   C  
ATOM   3988  O   LEU   249      23.165  -8.608  49.732  1.00  1.00      1S   O  
ATOM   3989  CB  LEU   249      23.151  -9.751  46.687  1.00  1.00      1S   C  
ATOM   3990  CG  LEU   249      23.873 -10.662  45.667  1.00  1.00      1S   C  
ATOM   3991  CD1 LEU   249      23.853 -10.047  44.256  1.00  1.00      1S   C  
ATOM   3992  CD2 LEU   249      25.317 -10.950  46.093  1.00  1.00      1S   C  
ATOM   3993  HN  LEU   249      21.851 -11.880  47.291  1.00  0.00      1S   H  
ATOM   3994  HA  LEU   249      24.018 -10.578  48.475  1.00  0.00      1S   H  
ATOM   3995  HB1 LEU   249      23.716  -8.794  46.744  1.00  0.00      1S   H  
ATOM   3996  HB2 LEU   249      22.141  -9.512  46.296  1.00  0.00      1S   H  
ATOM   3997  HG  LEU   249      23.332 -11.633  45.610  1.00  0.00      1S   H  
ATOM   3998 HD11 LEU   249      24.474  -9.126  44.227  1.00  0.00      1S   H  
ATOM   3999 HD12 LEU   249      22.816  -9.781  43.970  1.00  0.00      1S   H  
ATOM   4000 HD13 LEU   249      24.256 -10.768  43.513  1.00  0.00      1S   H  
ATOM   4001 HD21 LEU   249      25.354 -11.579  47.007  1.00  0.00      1S   H  
ATOM   4002 HD22 LEU   249      25.834  -9.990  46.306  1.00  0.00      1S   H  
ATOM   4003 HD23 LEU   249      25.865 -11.477  45.284  1.00  0.00      1S   H  
ATOM   4004  N   VAL   250      21.088  -9.243  49.179  1.00  1.00      1S   N  
ATOM   4005  CA  VAL   250      20.406  -8.398  50.147  1.00  1.00      1S   C  
ATOM   4006  C   VAL   250      20.617  -8.854  51.574  1.00  1.00      1S   C  
ATOM   4007  O   VAL   250      20.823  -8.023  52.455  1.00  1.00      1S   O  
ATOM   4008  CB  VAL   250      18.916  -8.297  49.845  1.00  1.00      1S   C  
ATOM   4009  CG1 VAL   250      18.110  -7.676  51.009  1.00  1.00      1S   C  
ATOM   4010  CG2 VAL   250      18.775  -7.471  48.553  1.00  1.00      1S   C  
ATOM   4011  HN  VAL   250      20.494  -9.805  48.607  1.00  0.00      1S   H  
ATOM   4012  HA  VAL   250      20.833  -7.408  50.074  1.00  0.00      1S   H  
ATOM   4013  HB  VAL   250      18.499  -9.308  49.655  1.00  0.00      1S   H  
ATOM   4014 HG11 VAL   250      18.569  -6.721  51.339  1.00  0.00      1S   H  
ATOM   4015 HG12 VAL   250      18.061  -8.370  51.876  1.00  0.00      1S   H  
ATOM   4016 HG13 VAL   250      17.067  -7.475  50.684  1.00  0.00      1S   H  
ATOM   4017 HG21 VAL   250      19.327  -7.944  47.713  1.00  0.00      1S   H  
ATOM   4018 HG22 VAL   250      19.176  -6.447  48.710  1.00  0.00      1S   H  
ATOM   4019 HG23 VAL   250      17.705  -7.392  48.267  1.00  0.00      1S   H  
ATOM   4020  N   SER   251      20.585 -10.177  51.850  1.00  1.00      1S   N  
ATOM   4021  CA  SER   251      20.761 -10.701  53.193  1.00  1.00      1S   C  
ATOM   4022  C   SER   251      22.108 -10.343  53.776  1.00  1.00      1S   C  
ATOM   4023  O   SER   251      22.219 -10.036  54.962  1.00  1.00      1S   O  
ATOM   4024  CB  SER   251      20.568 -12.232  53.259  1.00  1.00      1S   C  
ATOM   4025  OG  SER   251      21.643 -12.991  52.711  1.00  1.00      1S   O  
ATOM   4026  HN  SER   251      20.395 -10.847  51.134  1.00  0.00      1S   H  
ATOM   4027  HA  SER   251      19.996 -10.248  53.808  1.00  0.00      1S   H  
ATOM   4028  HB1 SER   251      19.651 -12.498  52.696  1.00  0.00      1S   H  
ATOM   4029  HB2 SER   251      20.431 -12.550  54.316  1.00  0.00      1S   H  
ATOM   4030  HG1 SER   251      21.788 -12.660  51.817  1.00  0.00      1S   H  
ATOM   4031  N   THR   252      23.148 -10.353  52.906  1.00  1.00      1S   N  
ATOM   4032  CA  THR   252      24.516 -10.018  53.230  1.00  1.00      1S   C  
ATOM   4033  C   THR   252      24.633  -8.541  53.548  1.00  1.00      1S   C  
ATOM   4034  O   THR   252      25.335  -8.165  54.483  1.00  1.00      1S   O  
ATOM   4035  CB  THR   252      25.521 -10.417  52.141  1.00  1.00      1S   C  
ATOM   4036  CG2 THR   252      25.499 -11.937  51.880  1.00  1.00      1S   C  
ATOM   4037  OG1 THR   252      25.314  -9.739  50.911  1.00  1.00      1S   O  
ATOM   4038  HN  THR   252      22.992 -10.637  51.962  1.00  0.00      1S   H  
ATOM   4039  HA  THR   252      24.768 -10.560  54.130  1.00  0.00      1S   H  
ATOM   4040  HB  THR   252      26.548 -10.149  52.474  1.00  0.00      1S   H  
ATOM   4041  HG1 THR   252      24.373  -9.778  50.719  1.00  0.00      1S   H  
ATOM   4042 HG21 THR   252      24.469 -12.340  51.860  1.00  0.00      1S   H  
ATOM   4043 HG22 THR   252      26.063 -12.464  52.673  1.00  0.00      1S   H  
ATOM   4044 HG23 THR   252      25.983 -12.174  50.908  1.00  0.00      1S   H  
ATOM   4045  N   PHE   253      23.918  -7.677  52.784  1.00  1.00      1S   N  
ATOM   4046  CA  PHE   253      23.923  -6.234  52.944  1.00  1.00      1S   C  
ATOM   4047  C   PHE   253      23.283  -5.807  54.243  1.00  1.00      1S   C  
ATOM   4048  O   PHE   253      23.714  -4.839  54.866  1.00  1.00      1S   O  
ATOM   4049  CB  PHE   253      23.194  -5.518  51.766  1.00  1.00      1S   C  
ATOM   4050  CG  PHE   253      23.889  -5.704  50.430  1.00  1.00      1S   C  
ATOM   4051  CD1 PHE   253      23.132  -5.652  49.241  1.00  1.00      1S   C  
ATOM   4052  CD2 PHE   253      25.281  -5.915  50.322  1.00  1.00      1S   C  
ATOM   4053  CE1 PHE   253      23.738  -5.847  47.992  1.00  1.00      1S   C  
ATOM   4054  CE2 PHE   253      25.886  -6.107  49.077  1.00  1.00      1S   C  
ATOM   4055  CZ  PHE   253      25.116  -6.077  47.911  1.00  1.00      1S   C  
ATOM   4056  HN  PHE   253      23.361  -8.012  52.026  1.00  0.00      1S   H  
ATOM   4057  HA  PHE   253      24.950  -5.912  53.001  1.00  0.00      1S   H  
ATOM   4058  HB1 PHE   253      23.139  -4.425  51.951  1.00  0.00      1S   H  
ATOM   4059  HB2 PHE   253      22.159  -5.916  51.674  1.00  0.00      1S   H  
ATOM   4060  HD1 PHE   253      22.066  -5.489  49.291  1.00  0.00      1S   H  
ATOM   4061  HD2 PHE   253      25.917  -5.940  51.192  1.00  0.00      1S   H  
ATOM   4062  HE1 PHE   253      23.143  -5.824  47.091  1.00  0.00      1S   H  
ATOM   4063  HE2 PHE   253      26.952  -6.278  49.019  1.00  0.00      1S   H  
ATOM   4064  HZ  PHE   253      25.587  -6.227  46.951  1.00  0.00      1S   H  
ATOM   4065  N   CYS   254      22.247  -6.545  54.684  1.00  1.00      1S   N  
ATOM   4066  CA  CYS   254      21.500  -6.280  55.888  1.00  1.00      1S   C  
ATOM   4067  C   CYS   254      22.107  -7.032  57.043  1.00  1.00      1S   C  
ATOM   4068  O   CYS   254      23.171  -7.634  56.913  1.00  1.00      1S   O  
ATOM   4069  CB  CYS   254      20.058  -6.777  55.677  1.00  1.00      1S   C  
ATOM   4070  SG  CYS   254      19.262  -5.793  54.371  1.00  1.00      1S   S  
ATOM   4071  HN  CYS   254      21.931  -7.331  54.156  1.00  0.00      1S   H  
ATOM   4072  HA  CYS   254      21.507  -5.221  56.110  1.00  0.00      1S   H  
ATOM   4073  HB1 CYS   254      19.465  -6.702  56.613  1.00  0.00      1S   H  
ATOM   4074  HB2 CYS   254      20.083  -7.851  55.380  1.00  0.00      1S   H  
ATOM   4075  HG1 CYS   254      19.966  -6.327  53.382  1.00  0.00      1S   H  
ATOM   4076  N   LYS   255      21.417  -7.055  58.211  1.00  1.00      1S   N  
ATOM   4077  CA  LYS   255      21.499  -8.220  59.061  1.00  1.00      1S   C  
ATOM   4078  C   LYS   255      20.278  -9.045  58.768  1.00  1.00      1S   C  
ATOM   4079  O   LYS   255      20.387 -10.161  58.265  1.00  1.00      1S   O  
ATOM   4080  CB  LYS   255      21.572  -7.978  60.589  1.00  1.00      1S   C  
ATOM   4081  CG  LYS   255      21.813  -9.300  61.350  1.00  1.00      1S   C  
ATOM   4082  CD  LYS   255      21.846  -9.149  62.875  1.00  1.00      1S   C  
ATOM   4083  CE  LYS   255      22.129 -10.480  63.585  1.00  1.00      1S   C  
ATOM   4084  NZ  LYS   255      22.097 -10.305  65.055  1.00  1.00      1S   N1+
ATOM   4085  HN  LYS   255      20.679  -6.415  58.404  1.00  0.00      1S   H  
ATOM   4086  HA  LYS   255      22.366  -8.810  58.798  1.00  0.00      1S   H  
ATOM   4087  HB1 LYS   255      20.644  -7.492  60.963  1.00  0.00      1S   H  
ATOM   4088  HB2 LYS   255      22.418  -7.291  60.805  1.00  0.00      1S   H  
ATOM   4089  HG1 LYS   255      22.779  -9.732  61.004  1.00  0.00      1S   H  
ATOM   4090  HG2 LYS   255      21.013 -10.030  61.099  1.00  0.00      1S   H  
ATOM   4091  HD1 LYS   255      20.861  -8.753  63.208  1.00  0.00      1S   H  
ATOM   4092  HD2 LYS   255      22.630  -8.409  63.144  1.00  0.00      1S   H  
ATOM   4093  HE1 LYS   255      23.136 -10.863  63.309  1.00  0.00      1S   H  
ATOM   4094  HE2 LYS   255      21.364 -11.239  63.316  1.00  0.00      1S   H  
ATOM   4095  HZ1 LYS   255      21.154  -9.971  65.340  1.00  0.00      1S   H  
ATOM   4096  HZ2 LYS   255      22.811  -9.602  65.334  1.00  0.00      1S   H  
ATOM   4097  HZ3 LYS   255      22.300 -11.211  65.522  1.00  0.00      1S   H  
ATOM   4098  N   ASP   256      19.084  -8.519  59.124  1.00  1.00      1S   N  
ATOM   4099  CA  ASP   256      17.956  -9.360  59.423  1.00  1.00      1S   C  
ATOM   4100  C   ASP   256      16.767  -8.761  58.744  1.00  1.00      1S   C  
ATOM   4101  O   ASP   256      16.135  -7.828  59.237  1.00  1.00      1S   O  
ATOM   4102  CB  ASP   256      17.755  -9.436  60.954  1.00  1.00      1S   C  
ATOM   4103  CG  ASP   256      16.730 -10.493  61.348  1.00  1.00      1S   C  
ATOM   4104  OD1 ASP   256      16.571 -10.712  62.576  1.00  1.00      1S   O  
ATOM   4105  OD2 ASP   256      16.112 -11.110  60.434  1.00  1.00      1S   O1-
ATOM   4106  HN  ASP   256      18.975  -7.559  59.367  1.00  0.00      1S   H  
ATOM   4107  HA  ASP   256      18.115 -10.350  59.016  1.00  0.00      1S   H  
ATOM   4108  HB1 ASP   256      17.454  -8.449  61.363  1.00  0.00      1S   H  
ATOM   4109  HB2 ASP   256      18.727  -9.715  61.416  1.00  0.00      1S   H  
ATOM   4110  N   CYS   257      16.479  -9.288  57.547  1.00  1.00      1S   N  
ATOM   4111  CA  CYS   257      15.759  -8.528  56.575  1.00  1.00      1S   C  
ATOM   4112  C   CYS   257      15.086  -9.475  55.672  1.00  1.00      1S   C  
ATOM   4113  O   CYS   257      13.972  -9.170  55.265  1.00  1.00      1S   O  
ATOM   4114  CB  CYS   257      16.708  -7.660  55.730  1.00  1.00      1S   C  
ATOM   4115  SG  CYS   257      15.868  -6.572  54.525  1.00  1.00      1S   S  
ATOM   4116  HN  CYS   257      16.881 -10.147  57.244  1.00  0.00      1S   H  
ATOM   4117  HA  CYS   257      15.001  -7.924  57.057  1.00  0.00      1S   H  
ATOM   4118  HB1 CYS   257      17.449  -8.313  55.215  1.00  0.00      1S   H  
ATOM   4119  HB2 CYS   257      17.280  -7.026  56.443  1.00  0.00      1S   H  
ATOM   4120  HG1 CYS   257      16.950  -5.853  54.268  1.00  0.00      1S   H  
ATOM   4121  N   VAL   258      15.747 -10.616  55.334  1.00  1.00      1S   N  
ATOM   4122  CA  VAL   258      15.163 -11.669  54.539  1.00  1.00      1S   C  
ATOM   4123  C   VAL   258      14.088 -12.368  55.366  1.00  1.00      1S   C  
ATOM   4124  O   VAL   258      14.404 -12.923  56.418  1.00  1.00      1S   O  
ATOM   4125  CB  VAL   258      16.155 -12.669  53.969  1.00  1.00      1S   C  
ATOM   4126  CG1 VAL   258      15.415 -13.877  53.354  1.00  1.00      1S   C  
ATOM   4127  CG2 VAL   258      16.980 -11.953  52.878  1.00  1.00      1S   C  
ATOM   4128  HN  VAL   258      16.679 -10.787  55.639  1.00  0.00      1S   H  
ATOM   4129  HA  VAL   258      14.763 -11.210  53.657  1.00  0.00      1S   H  
ATOM   4130  HB  VAL   258      16.844 -13.037  54.762  1.00  0.00      1S   H  
ATOM   4131 HG11 VAL   258      14.331 -13.699  53.232  1.00  0.00      1S   H  
ATOM   4132 HG12 VAL   258      15.566 -14.784  53.974  1.00  0.00      1S   H  
ATOM   4133 HG13 VAL   258      15.799 -14.062  52.333  1.00  0.00      1S   H  
ATOM   4134 HG21 VAL   258      17.627 -11.165  53.318  1.00  0.00      1S   H  
ATOM   4135 HG22 VAL   258      16.312 -11.485  52.124  1.00  0.00      1S   H  
ATOM   4136 HG23 VAL   258      17.620 -12.689  52.347  1.00  0.00      1S   H  
ATOM   4137  N   PRO   259      12.829 -12.351  54.912  1.00  1.00      1S   N  
ATOM   4138  CA  PRO   259      11.688 -12.879  55.631  1.00  1.00      1S   C  
ATOM   4139  C   PRO   259      11.535 -14.315  56.056  1.00  1.00      1S   C  
ATOM   4140  O   PRO   259      10.458 -14.543  56.605  1.00  1.00      1S   O  
ATOM   4141  CB  PRO   259      10.516 -12.581  54.653  1.00  1.00      1S   C  
ATOM   4142  CG  PRO   259      11.084 -11.705  53.536  1.00  1.00      1S   C  
ATOM   4143  CD  PRO   259      12.312 -11.177  54.201  1.00  1.00      1S   C  
ATOM   4144  HA  PRO   259      11.631 -12.302  56.543  1.00  0.00      1S   H  
ATOM   4145  HB1 PRO   259       9.710 -12.047  55.195  1.00  0.00      1S   H  
ATOM   4146  HB2 PRO   259      10.109 -13.494  54.175  1.00  0.00      1S   H  
ATOM   4147  HG1 PRO   259      11.417 -12.321  52.676  1.00  0.00      1S   H  
ATOM   4148  HG2 PRO   259      10.393 -10.915  53.187  1.00  0.00      1S   H  
ATOM   4149  HD1 PRO   259      12.986 -10.694  53.466  1.00  0.00      1S   H  
ATOM   4150  HD2 PRO   259      12.000 -10.436  54.974  1.00  0.00      1S   H  
ATOM   4151  N   GLU   260      12.474 -15.278  55.829  1.00  1.00      1S   N  
ATOM   4152  CA  GLU   260      12.302 -16.680  56.218  1.00  1.00      1S   C  
ATOM   4153  C   GLU   260      11.378 -17.395  55.269  1.00  1.00      1S   C  
ATOM   4154  O   GLU   260      11.763 -18.395  54.672  1.00  1.00      1S   O  
ATOM   4155  CB  GLU   260      11.844 -16.925  57.680  1.00  1.00      1S   C  
ATOM   4156  CG  GLU   260      12.858 -16.349  58.676  1.00  1.00      1S   C  
ATOM   4157  CD  GLU   260      12.327 -16.326  60.106  1.00  1.00      1S   C  
ATOM   4158  OE1 GLU   260      12.994 -16.905  61.003  1.00  1.00      1S   O  
ATOM   4159  OE2 GLU   260      11.264 -15.687  60.324  1.00  1.00      1S   O1-
ATOM   4160  HN  GLU   260      13.346 -15.055  55.401  1.00  0.00      1S   H  
ATOM   4161  HA  GLU   260      13.275 -17.138  56.107  1.00  0.00      1S   H  
ATOM   4162  HB1 GLU   260      11.744 -18.016  57.869  1.00  0.00      1S   H  
ATOM   4163  HB2 GLU   260      10.846 -16.474  57.855  1.00  0.00      1S   H  
ATOM   4164  HG1 GLU   260      13.141 -15.313  58.399  1.00  0.00      1S   H  
ATOM   4165  HG2 GLU   260      13.750 -16.995  58.603  1.00  0.00      1S   H  
ATOM   4166  N   THR   261      10.151 -16.841  55.075  1.00  1.00      1S   N  
ATOM   4167  CA  THR   261       9.133 -17.207  54.108  1.00  1.00      1S   C  
ATOM   4168  C   THR   261       9.734 -17.185  52.720  1.00  1.00      1S   C  
ATOM   4169  O   THR   261       9.452 -18.035  51.878  1.00  1.00      1S   O  
ATOM   4170  CB  THR   261       7.899 -16.284  54.149  1.00  1.00      1S   C  
ATOM   4171  CG2 THR   261       7.268 -16.265  55.553  1.00  1.00      1S   C  
ATOM   4172  OG1 THR   261       8.176 -14.933  53.792  1.00  1.00      1S   O  
ATOM   4173  HN  THR   261       9.918 -16.037  55.619  1.00  0.00      1S   H  
ATOM   4174  HA  THR   261       8.827 -18.220  54.333  1.00  0.00      1S   H  
ATOM   4175  HB  THR   261       7.142 -16.665  53.428  1.00  0.00      1S   H  
ATOM   4176  HG1 THR   261       8.450 -14.496  54.602  1.00  0.00      1S   H  
ATOM   4177 HG21 THR   261       7.978 -15.862  56.307  1.00  0.00      1S   H  
ATOM   4178 HG22 THR   261       6.965 -17.287  55.859  1.00  0.00      1S   H  
ATOM   4179 HG23 THR   261       6.366 -15.615  55.555  1.00  0.00      1S   H  
ATOM   4180  N   LEU   262      10.628 -16.198  52.498  1.00  1.00      1S   N  
ATOM   4181  CA  LEU   262      11.364 -16.000  51.286  1.00  1.00      1S   C  
ATOM   4182  C   LEU   262      12.385 -17.074  51.046  1.00  1.00      1S   C  
ATOM   4183  O   LEU   262      12.468 -17.586  49.937  1.00  1.00      1S   O  
ATOM   4184  CB  LEU   262      12.081 -14.641  51.309  1.00  1.00      1S   C  
ATOM   4185  CG  LEU   262      12.957 -14.337  50.075  1.00  1.00      1S   C  
ATOM   4186  CD1 LEU   262      12.160 -14.464  48.762  1.00  1.00      1S   C  
ATOM   4187  CD2 LEU   262      13.599 -12.946  50.196  1.00  1.00      1S   C  
ATOM   4188  HN  LEU   262      10.801 -15.523  53.211  1.00  0.00      1S   H  
ATOM   4189  HA  LEU   262      10.654 -16.024  50.472  1.00  0.00      1S   H  
ATOM   4190  HB1 LEU   262      12.701 -14.568  52.228  1.00  0.00      1S   H  
ATOM   4191  HB2 LEU   262      11.294 -13.859  51.370  1.00  0.00      1S   H  
ATOM   4192  HG  LEU   262      13.792 -15.076  50.041  1.00  0.00      1S   H  
ATOM   4193 HD11 LEU   262      11.255 -13.822  48.803  1.00  0.00      1S   H  
ATOM   4194 HD12 LEU   262      11.839 -15.512  48.589  1.00  0.00      1S   H  
ATOM   4195 HD13 LEU   262      12.785 -14.151  47.901  1.00  0.00      1S   H  
ATOM   4196 HD21 LEU   262      14.199 -12.868  51.124  1.00  0.00      1S   H  
ATOM   4197 HD22 LEU   262      12.816 -12.159  50.213  1.00  0.00      1S   H  
ATOM   4198 HD23 LEU   262      14.269 -12.764  49.333  1.00  0.00      1S   H  
ATOM   4199  N   TRP   263      13.201 -17.462  52.052  1.00  1.00      1S   N  
ATOM   4200  CA  TRP   263      14.204 -18.481  51.822  1.00  1.00      1S   C  
ATOM   4201  C   TRP   263      13.612 -19.839  51.694  1.00  1.00      1S   C  
ATOM   4202  O   TRP   263      14.200 -20.679  51.033  1.00  1.00      1S   O  
ATOM   4203  CB  TRP   263      15.324 -18.510  52.874  1.00  1.00      1S   C  
ATOM   4204  CG  TRP   263      16.333 -17.412  52.659  1.00  1.00      1S   C  
ATOM   4205  CD1 TRP   263      16.480 -16.576  51.582  1.00  1.00      1S   C  
ATOM   4206  CD2 TRP   263      17.382 -17.080  53.578  1.00  1.00      1S   C  
ATOM   4207  CE2 TRP   263      18.075 -15.993  53.017  1.00  1.00      1S   C  
ATOM   4208  CE3 TRP   263      17.764 -17.626  54.803  1.00  1.00      1S   C  
ATOM   4209  NE1 TRP   263      17.535 -15.727  51.781  1.00  1.00      1S   N  
ATOM   4210  CZ2 TRP   263      19.129 -15.411  53.687  1.00  1.00      1S   C  
ATOM   4211  CZ3 TRP   263      18.876 -17.062  55.453  1.00  1.00      1S   C  
ATOM   4212  CH2 TRP   263      19.547 -15.962  54.904  1.00  1.00      1S   C  
ATOM   4213  HN  TRP   263      13.159 -17.070  52.967  1.00  0.00      1S   H  
ATOM   4214  HA  TRP   263      14.655 -18.298  50.857  1.00  0.00      1S   H  
ATOM   4215  HB1 TRP   263      15.905 -19.451  52.793  1.00  0.00      1S   H  
ATOM   4216  HB2 TRP   263      14.902 -18.462  53.900  1.00  0.00      1S   H  
ATOM   4217  HD1 TRP   263      15.842 -16.544  50.712  1.00  0.00      1S   H  
ATOM   4218  HE1 TRP   263      17.809 -15.011  51.177  1.00  0.00      1S   H  
ATOM   4219  HE3 TRP   263      17.261 -18.475  55.238  1.00  0.00      1S   H  
ATOM   4220  HZ2 TRP   263      19.681 -14.620  53.230  1.00  0.00      1S   H  
ATOM   4221  HZ3 TRP   263      19.224 -17.486  56.383  1.00  0.00      1S   H  
ATOM   4222  HH2 TRP   263      20.412 -15.548  55.403  1.00  0.00      1S   H  
ATOM   4223  N   GLU   264      12.409 -20.079  52.243  1.00  1.00      1S   N  
ATOM   4224  CA  GLU   264      11.682 -21.299  51.996  1.00  1.00      1S   C  
ATOM   4225  C   GLU   264      11.257 -21.382  50.549  1.00  1.00      1S   C  
ATOM   4226  O   GLU   264      11.401 -22.435  49.934  1.00  1.00      1S   O  
ATOM   4227  CB  GLU   264      10.432 -21.406  52.881  1.00  1.00      1S   C  
ATOM   4228  CG  GLU   264      10.774 -21.496  54.378  1.00  1.00      1S   C  
ATOM   4229  CD  GLU   264       9.542 -21.291  55.265  1.00  1.00      1S   C  
ATOM   4230  OE1 GLU   264       9.694 -21.279  56.511  1.00  1.00      1S   O  
ATOM   4231  OE2 GLU   264       8.426 -21.111  54.723  1.00  1.00      1S   O1-
ATOM   4232  HN  GLU   264      11.949 -19.400  52.814  1.00  0.00      1S   H  
ATOM   4233  HA  GLU   264      12.339 -22.134  52.204  1.00  0.00      1S   H  
ATOM   4234  HB1 GLU   264       9.864 -22.324  52.607  1.00  0.00      1S   H  
ATOM   4235  HB2 GLU   264       9.787 -20.519  52.693  1.00  0.00      1S   H  
ATOM   4236  HG1 GLU   264      11.524 -20.730  54.651  1.00  0.00      1S   H  
ATOM   4237  HG2 GLU   264      11.218 -22.492  54.574  1.00  0.00      1S   H  
ATOM   4238  N   LEU   265      10.786 -20.249  49.958  1.00  1.00      1S   N  
ATOM   4239  CA  LEU   265      10.490 -20.131  48.541  1.00  1.00      1S   C  
ATOM   4240  C   LEU   265      11.748 -20.360  47.736  1.00  1.00      1S   C  
ATOM   4241  O   LEU   265      11.726 -21.035  46.716  1.00  1.00      1S   O  
ATOM   4242  CB  LEU   265       9.907 -18.744  48.147  1.00  1.00      1S   C  
ATOM   4243  CG  LEU   265       9.414 -18.625  46.679  1.00  1.00      1S   C  
ATOM   4244  CD1 LEU   265       8.277 -19.616  46.367  1.00  1.00      1S   C  
ATOM   4245  CD2 LEU   265       8.986 -17.183  46.342  1.00  1.00      1S   C  
ATOM   4246  HN  LEU   265      10.657 -19.414  50.490  1.00  0.00      1S   H  
ATOM   4247  HA  LEU   265       9.778 -20.908  48.303  1.00  0.00      1S   H  
ATOM   4248  HB1 LEU   265      10.673 -17.958  48.318  1.00  0.00      1S   H  
ATOM   4249  HB2 LEU   265       9.052 -18.517  48.820  1.00  0.00      1S   H  
ATOM   4250  HG  LEU   265      10.267 -18.867  46.004  1.00  0.00      1S   H  
ATOM   4251 HD11 LEU   265       7.447 -19.485  47.093  1.00  0.00      1S   H  
ATOM   4252 HD12 LEU   265       8.639 -20.662  46.423  1.00  0.00      1S   H  
ATOM   4253 HD13 LEU   265       7.884 -19.439  45.343  1.00  0.00      1S   H  
ATOM   4254 HD21 LEU   265       9.828 -16.478  46.508  1.00  0.00      1S   H  
ATOM   4255 HD22 LEU   265       8.131 -16.875  46.980  1.00  0.00      1S   H  
ATOM   4256 HD23 LEU   265       8.675 -17.115  45.278  1.00  0.00      1S   H  
ATOM   4257  N   GLY   266      12.892 -19.829  48.214  1.00  1.00      1S   N  
ATOM   4258  CA  GLY   266      14.179 -19.938  47.571  1.00  1.00      1S   C  
ATOM   4259  C   GLY   266      14.707 -21.343  47.524  1.00  1.00      1S   C  
ATOM   4260  O   GLY   266      15.216 -21.773  46.491  1.00  1.00      1S   O  
ATOM   4261  HN  GLY   266      12.874 -19.286  49.051  1.00  0.00      1S   H  
ATOM   4262  HA1 GLY   266      14.864 -19.348  48.160  1.00  0.00      1S   H  
ATOM   4263  HA2 GLY   266      14.074 -19.582  46.557  1.00  0.00      1S   H  
ATOM   4264  N   TYR   267      14.582 -22.099  48.642  1.00  1.00      1S   N  
ATOM   4265  CA  TYR   267      15.004 -23.480  48.778  1.00  1.00      1S   C  
ATOM   4266  C   TYR   267      14.178 -24.299  47.832  1.00  1.00      1S   C  
ATOM   4267  O   TYR   267      14.697 -25.104  47.068  1.00  1.00      1S   O  
ATOM   4268  CB  TYR   267      14.826 -24.041  50.227  1.00  1.00      1S   C  
ATOM   4269  CG  TYR   267      15.581 -23.249  51.279  1.00  1.00      1S   C  
ATOM   4270  CD1 TYR   267      15.130 -23.235  52.615  1.00  1.00      1S   C  
ATOM   4271  CD2 TYR   267      16.720 -22.489  50.960  1.00  1.00      1S   C  
ATOM   4272  CE1 TYR   267      15.824 -22.520  53.603  1.00  1.00      1S   C  
ATOM   4273  CE2 TYR   267      17.372 -21.712  51.927  1.00  1.00      1S   C  
ATOM   4274  CZ  TYR   267      16.968 -21.786  53.262  1.00  1.00      1S   C  
ATOM   4275  OH  TYR   267      17.729 -21.136  54.258  1.00  1.00      1S   O  
ATOM   4276  HN  TYR   267      14.181 -21.706  49.470  1.00  0.00      1S   H  
ATOM   4277  HA  TYR   267      16.036 -23.555  48.465  1.00  0.00      1S   H  
ATOM   4278  HB1 TYR   267      15.189 -25.090  50.279  1.00  0.00      1S   H  
ATOM   4279  HB2 TYR   267      13.750 -24.022  50.506  1.00  0.00      1S   H  
ATOM   4280  HD1 TYR   267      14.241 -23.785  52.886  1.00  0.00      1S   H  
ATOM   4281  HD2 TYR   267      17.138 -22.524  49.969  1.00  0.00      1S   H  
ATOM   4282  HE1 TYR   267      15.480 -22.547  54.626  1.00  0.00      1S   H  
ATOM   4283  HE2 TYR   267      18.266 -21.168  51.656  1.00  0.00      1S   H  
ATOM   4284  HH  TYR   267      17.358 -21.365  55.114  1.00  0.00      1S   H  
ATOM   4285  N   TRP   268      12.859 -24.016  47.821  1.00  1.00      1S   N  
ATOM   4286  CA  TRP   268      11.875 -24.634  46.976  1.00  1.00      1S   C  
ATOM   4287  C   TRP   268      12.197 -24.487  45.505  1.00  1.00      1S   C  
ATOM   4288  O   TRP   268      12.179 -25.483  44.792  1.00  1.00      1S   O  
ATOM   4289  CB  TRP   268      10.471 -24.060  47.276  1.00  1.00      1S   C  
ATOM   4290  CG  TRP   268       9.334 -24.820  46.646  1.00  1.00      1S   C  
ATOM   4291  CD1 TRP   268       8.790 -26.001  47.054  1.00  1.00      1S   C  
ATOM   4292  CD2 TRP   268       8.646 -24.440  45.442  1.00  1.00      1S   C  
ATOM   4293  CE2 TRP   268       7.694 -25.447  45.186  1.00  1.00      1S   C  
ATOM   4294  CE3 TRP   268       8.780 -23.342  44.596  1.00  1.00      1S   C  
ATOM   4295  NE1 TRP   268       7.795 -26.385  46.193  1.00  1.00      1S   N  
ATOM   4296  CZ2 TRP   268       6.865 -25.379  44.072  1.00  1.00      1S   C  
ATOM   4297  CZ3 TRP   268       7.938 -23.270  43.476  1.00  1.00      1S   C  
ATOM   4298  CH2 TRP   268       6.997 -24.278  43.215  1.00  1.00      1S   C  
ATOM   4299  HN  TRP   268      12.495 -23.323  48.440  1.00  0.00      1S   H  
ATOM   4300  HA  TRP   268      11.884 -25.688  47.215  1.00  0.00      1S   H  
ATOM   4301  HB1 TRP   268      10.411 -22.999  46.965  1.00  0.00      1S   H  
ATOM   4302  HB2 TRP   268      10.315 -24.098  48.375  1.00  0.00      1S   H  
ATOM   4303  HD1 TRP   268       9.105 -26.553  47.928  1.00  0.00      1S   H  
ATOM   4304  HE1 TRP   268       7.259 -27.198  46.264  1.00  0.00      1S   H  
ATOM   4305  HE3 TRP   268       9.503 -22.562  44.778  1.00  0.00      1S   H  
ATOM   4306  HZ2 TRP   268       6.135 -26.146  43.860  1.00  0.00      1S   H  
ATOM   4307  HZ3 TRP   268       8.019 -22.433  42.798  1.00  0.00      1S   H  
ATOM   4308  HH2 TRP   268       6.367 -24.205  42.341  1.00  0.00      1S   H  
ATOM   4309  N   LEU   269      12.530 -23.264  45.022  1.00  1.00      1S   N  
ATOM   4310  CA  LEU   269      12.813 -22.984  43.624  1.00  1.00      1S   C  
ATOM   4311  C   LEU   269      14.041 -23.704  43.136  1.00  1.00      1S   C  
ATOM   4312  O   LEU   269      14.090 -24.166  42.000  1.00  1.00      1S   O  
ATOM   4313  CB  LEU   269      13.026 -21.478  43.344  1.00  1.00      1S   C  
ATOM   4314  CG  LEU   269      11.748 -20.625  43.494  1.00  1.00      1S   C  
ATOM   4315  CD1 LEU   269      12.083 -19.123  43.471  1.00  1.00      1S   C  
ATOM   4316  CD2 LEU   269      10.675 -20.972  42.447  1.00  1.00      1S   C  
ATOM   4317  HN  LEU   269      12.562 -22.471  45.628  1.00  0.00      1S   H  
ATOM   4318  HA  LEU   269      11.980 -23.352  43.044  1.00  0.00      1S   H  
ATOM   4319  HB1 LEU   269      13.401 -21.331  42.306  1.00  0.00      1S   H  
ATOM   4320  HB2 LEU   269      13.803 -21.091  44.041  1.00  0.00      1S   H  
ATOM   4321  HG  LEU   269      11.298 -20.846  44.484  1.00  0.00      1S   H  
ATOM   4322 HD11 LEU   269      12.508 -18.839  42.486  1.00  0.00      1S   H  
ATOM   4323 HD12 LEU   269      12.825 -18.881  44.263  1.00  0.00      1S   H  
ATOM   4324 HD13 LEU   269      11.167 -18.522  43.653  1.00  0.00      1S   H  
ATOM   4325 HD21 LEU   269      10.396 -22.044  42.508  1.00  0.00      1S   H  
ATOM   4326 HD22 LEU   269      11.048 -20.761  41.424  1.00  0.00      1S   H  
ATOM   4327 HD23 LEU   269       9.760 -20.369  42.629  1.00  0.00      1S   H  
ATOM   4328  N   CYS   270      15.061 -23.854  44.002  1.00  1.00      1S   N  
ATOM   4329  CA  CYS   270      16.258 -24.595  43.687  1.00  1.00      1S   C  
ATOM   4330  C   CYS   270      15.960 -26.057  43.436  1.00  1.00      1S   C  
ATOM   4331  O   CYS   270      16.461 -26.638  42.475  1.00  1.00      1S   O  
ATOM   4332  CB  CYS   270      17.294 -24.479  44.823  1.00  1.00      1S   C  
ATOM   4333  SG  CYS   270      17.944 -22.788  44.935  1.00  1.00      1S   S  
ATOM   4334  HN  CYS   270      15.025 -23.454  44.917  1.00  0.00      1S   H  
ATOM   4335  HA  CYS   270      16.668 -24.183  42.776  1.00  0.00      1S   H  
ATOM   4336  HB1 CYS   270      18.130 -25.186  44.645  1.00  0.00      1S   H  
ATOM   4337  HB2 CYS   270      16.821 -24.766  45.785  1.00  0.00      1S   H  
ATOM   4338  HG1 CYS   270      18.457 -22.774  43.711  1.00  0.00      1S   H  
ATOM   4339  N   TYR   271      15.102 -26.668  44.282  1.00  1.00      1S   N  
ATOM   4340  CA  TYR   271      14.723 -28.058  44.167  1.00  1.00      1S   C  
ATOM   4341  C   TYR   271      13.675 -28.302  43.109  1.00  1.00      1S   C  
ATOM   4342  O   TYR   271      13.502 -29.441  42.686  1.00  1.00      1S   O  
ATOM   4343  CB  TYR   271      14.239 -28.624  45.523  1.00  1.00      1S   C  
ATOM   4344  CG  TYR   271      15.448 -28.860  46.387  1.00  1.00      1S   C  
ATOM   4345  CD1 TYR   271      15.748 -28.049  47.492  1.00  1.00      1S   C  
ATOM   4346  CD2 TYR   271      16.315 -29.919  46.076  1.00  1.00      1S   C  
ATOM   4347  CE1 TYR   271      16.893 -28.278  48.264  1.00  1.00      1S   C  
ATOM   4348  CE2 TYR   271      17.412 -30.206  46.888  1.00  1.00      1S   C  
ATOM   4349  CZ  TYR   271      17.704 -29.381  47.978  1.00  1.00      1S   C  
ATOM   4350  OH  TYR   271      18.777 -29.702  48.820  1.00  1.00      1S   O  
ATOM   4351  HN  TYR   271      14.708 -26.175  45.055  1.00  0.00      1S   H  
ATOM   4352  HA  TYR   271      15.593 -28.612  43.840  1.00  0.00      1S   H  
ATOM   4353  HB1 TYR   271      13.728 -29.603  45.399  1.00  0.00      1S   H  
ATOM   4354  HB2 TYR   271      13.549 -27.913  46.027  1.00  0.00      1S   H  
ATOM   4355  HD1 TYR   271      15.081 -27.257  47.771  1.00  0.00      1S   H  
ATOM   4356  HD2 TYR   271      16.111 -30.545  45.220  1.00  0.00      1S   H  
ATOM   4357  HE1 TYR   271      17.118 -27.634  49.102  1.00  0.00      1S   H  
ATOM   4358  HE2 TYR   271      18.025 -31.064  46.659  1.00  0.00      1S   H  
ATOM   4359  HH  TYR   271      19.440 -29.000  48.774  1.00  0.00      1S   H  
ATOM   4360  N   VAL   272      12.998 -27.239  42.609  1.00  1.00      1S   N  
ATOM   4361  CA  VAL   272      12.138 -27.269  41.439  1.00  1.00      1S   C  
ATOM   4362  C   VAL   272      12.972 -27.528  40.207  1.00  1.00      1S   C  
ATOM   4363  O   VAL   272      12.584 -28.329  39.363  1.00  1.00      1S   O  
ATOM   4364  CB  VAL   272      11.358 -25.961  41.289  1.00  1.00      1S   C  
ATOM   4365  CG1 VAL   272      10.770 -25.739  39.878  1.00  1.00      1S   C  
ATOM   4366  CG2 VAL   272      10.238 -25.933  42.347  1.00  1.00      1S   C  
ATOM   4367  HN  VAL   272      13.101 -26.341  43.030  1.00  0.00      1S   H  
ATOM   4368  HA  VAL   272      11.441 -28.089  41.544  1.00  0.00      1S   H  
ATOM   4369  HB  VAL   272      12.042 -25.113  41.495  1.00  0.00      1S   H  
ATOM   4370 HG11 VAL   272      10.168 -26.617  39.564  1.00  0.00      1S   H  
ATOM   4371 HG12 VAL   272      11.572 -25.561  39.131  1.00  0.00      1S   H  
ATOM   4372 HG13 VAL   272      10.113 -24.843  39.885  1.00  0.00      1S   H  
ATOM   4373 HG21 VAL   272      10.573 -26.357  43.313  1.00  0.00      1S   H  
ATOM   4374 HG22 VAL   272       9.364 -26.521  42.001  1.00  0.00      1S   H  
ATOM   4375 HG23 VAL   272       9.918 -24.884  42.515  1.00  0.00      1S   H  
ATOM   4376  N   ASN   273      14.148 -26.861  40.105  1.00  1.00      1S   N  
ATOM   4377  CA  ASN   273      15.023 -26.820  38.951  1.00  1.00      1S   C  
ATOM   4378  C   ASN   273      15.672 -28.128  38.539  1.00  1.00      1S   C  
ATOM   4379  O   ASN   273      16.300 -28.205  37.484  1.00  1.00      1S   O  
ATOM   4380  CB  ASN   273      16.149 -25.809  39.204  1.00  1.00      1S   C  
ATOM   4381  CG  ASN   273      16.824 -25.369  37.898  1.00  1.00      1S   C  
ATOM   4382  ND2 ASN   273      18.115 -24.973  38.043  1.00  1.00      1S   N  
ATOM   4383  OD1 ASN   273      16.232 -25.347  36.815  1.00  1.00      1S   O  
ATOM   4384  HN  ASN   273      14.427 -26.251  40.844  1.00  0.00      1S   H  
ATOM   4385  HA  ASN   273      14.413 -26.474  38.131  1.00  0.00      1S   H  
ATOM   4386  HB1 ASN   273      16.898 -26.224  39.911  1.00  0.00      1S   H  
ATOM   4387  HB2 ASN   273      15.704 -24.919  39.686  1.00  0.00      1S   H  
ATOM   4388 HD21 ASN   273      18.645 -24.732  37.229  1.00  0.00      1S   H  
ATOM   4389 HD22 ASN   273      18.518 -24.903  38.953  1.00  0.00      1S   H  
ATOM   4390  N   SER   274      15.522 -29.205  39.322  1.00  1.00      1S   N  
ATOM   4391  CA  SER   274      15.707 -30.523  38.764  1.00  1.00      1S   C  
ATOM   4392  C   SER   274      14.430 -31.228  39.069  1.00  1.00      1S   C  
ATOM   4393  O   SER   274      13.795 -30.931  40.079  1.00  1.00      1S   O  
ATOM   4394  CB  SER   274      16.944 -31.275  39.266  1.00  1.00      1S   C  
ATOM   4395  OG  SER   274      18.105 -30.536  38.907  1.00  1.00      1S   O  
ATOM   4396  HN  SER   274      15.098 -29.155  40.223  1.00  0.00      1S   H  
ATOM   4397  HA  SER   274      15.769 -30.470  37.684  1.00  0.00      1S   H  
ATOM   4398  HB1 SER   274      16.992 -32.278  38.792  1.00  0.00      1S   H  
ATOM   4399  HB2 SER   274      16.916 -31.389  40.371  1.00  0.00      1S   H  
ATOM   4400  HG1 SER   274      18.796 -31.170  38.681  1.00  0.00      1S   H  
ATOM   4401  N   THR   275      14.012 -32.110  38.122  1.00  1.00      1S   N  
ATOM   4402  CA  THR   275      12.665 -32.203  37.573  1.00  1.00      1S   C  
ATOM   4403  C   THR   275      12.622 -31.443  36.268  1.00  1.00      1S   C  
ATOM   4404  O   THR   275      12.120 -31.947  35.268  1.00  1.00      1S   O  
ATOM   4405  CB  THR   275      11.528 -31.737  38.469  1.00  1.00      1S   C  
ATOM   4406  CG2 THR   275      10.168 -31.724  37.749  1.00  1.00      1S   C  
ATOM   4407  OG1 THR   275      11.453 -32.600  39.590  1.00  1.00      1S   O  
ATOM   4408  HN  THR   275      14.686 -32.653  37.629  1.00  0.00      1S   H  
ATOM   4409  HA  THR   275      12.510 -33.246  37.335  1.00  0.00      1S   H  
ATOM   4410  HB  THR   275      11.713 -30.703  38.838  1.00  0.00      1S   H  
ATOM   4411  HG1 THR   275      12.206 -32.358  40.137  1.00  0.00      1S   H  
ATOM   4412 HG21 THR   275      10.082 -32.567  37.031  1.00  0.00      1S   H  
ATOM   4413 HG22 THR   275      10.070 -30.763  37.204  1.00  0.00      1S   H  
ATOM   4414 HG23 THR   275       9.330 -31.780  38.473  1.00  0.00      1S   H  
ATOM   4415  N   ILE   276      13.146 -30.201  36.248  1.00  1.00      1S   N  
ATOM   4416  CA  ILE   276      13.024 -29.261  35.154  1.00  1.00      1S   C  
ATOM   4417  C   ILE   276      13.831 -29.606  33.956  1.00  1.00      1S   C  
ATOM   4418  O   ILE   276      13.315 -29.567  32.840  1.00  1.00      1S   O  
ATOM   4419  CB  ILE   276      13.432 -27.889  35.634  1.00  1.00      1S   C  
ATOM   4420  CG1 ILE   276      12.262 -27.237  36.390  1.00  1.00      1S   C  
ATOM   4421  CG2 ILE   276      13.959 -26.946  34.540  1.00  1.00      1S   C  
ATOM   4422  CD  ILE   276      11.063 -26.900  35.505  1.00  1.00      1S   C  
ATOM   4423  HN  ILE   276      13.578 -29.828  37.064  1.00  0.00      1S   H  
ATOM   4424  HA  ILE   276      11.997 -29.270  34.828  1.00  0.00      1S   H  
ATOM   4425  HB  ILE   276      14.266 -28.018  36.351  1.00  0.00      1S   H  
ATOM   4426 HG11 ILE   276      12.635 -26.303  36.868  1.00  0.00      1S   H  
ATOM   4427 HG12 ILE   276      11.923 -27.922  37.191  1.00  0.00      1S   H  
ATOM   4428 HG21 ILE   276      13.391 -27.025  33.594  1.00  0.00      1S   H  
ATOM   4429 HG22 ILE   276      15.041 -27.115  34.346  1.00  0.00      1S   H  
ATOM   4430 HG23 ILE   276      13.818 -25.924  34.934  1.00  0.00      1S   H  
ATOM   4431  HD1 ILE   276      10.551 -27.826  35.173  1.00  0.00      1S   H  
ATOM   4432  HD2 ILE   276      11.373 -26.327  34.606  1.00  0.00      1S   H  
ATOM   4433  HD3 ILE   276      10.334 -26.290  36.077  1.00  0.00      1S   H  
ATOM   4434  N   ASN   277      15.120 -29.933  34.162  1.00  1.00      1S   N  
ATOM   4435  CA  ASN   277      16.031 -30.299  33.107  1.00  1.00      1S   C  
ATOM   4436  C   ASN   277      15.442 -31.344  32.177  1.00  1.00      1S   C  
ATOM   4437  O   ASN   277      15.314 -31.022  30.998  1.00  1.00      1S   O  
ATOM   4438  CB  ASN   277      17.419 -30.734  33.633  1.00  1.00      1S   C  
ATOM   4439  CG  ASN   277      18.043 -29.603  34.451  1.00  1.00      1S   C  
ATOM   4440  ND2 ASN   277      19.162 -29.922  35.156  1.00  1.00      1S   N  
ATOM   4441  OD1 ASN   277      17.546 -28.474  34.449  1.00  1.00      1S   O  
ATOM   4442  HN  ASN   277      15.512 -29.930  35.078  1.00  0.00      1S   H  
ATOM   4443  HA  ASN   277      16.161 -29.405  32.518  1.00  0.00      1S   H  
ATOM   4444  HB1 ASN   277      18.101 -30.949  32.791  1.00  0.00      1S   H  
ATOM   4445  HB2 ASN   277      17.332 -31.637  34.267  1.00  0.00      1S   H  
ATOM   4446 HD21 ASN   277      19.444 -30.883  35.231  1.00  0.00      1S   H  
ATOM   4447 HD22 ASN   277      19.656 -29.216  35.662  1.00  0.00      1S   H  
ATOM   4448  N   PRO   278      14.998 -32.532  32.605  1.00  1.00      1S   N  
ATOM   4449  CA  PRO   278      14.516 -33.579  31.715  1.00  1.00      1S   C  
ATOM   4450  C   PRO   278      13.263 -33.218  30.963  1.00  1.00      1S   C  
ATOM   4451  O   PRO   278      13.119 -33.677  29.832  1.00  1.00      1S   O  
ATOM   4452  CB  PRO   278      14.224 -34.751  32.657  1.00  1.00      1S   C  
ATOM   4453  CG  PRO   278      13.901 -34.084  33.977  1.00  1.00      1S   C  
ATOM   4454  CD  PRO   278      14.932 -32.970  34.002  1.00  1.00      1S   C  
ATOM   4455  HA  PRO   278      15.275 -33.817  30.989  1.00  0.00      1S   H  
ATOM   4456  HB1 PRO   278      15.154 -35.346  32.789  1.00  0.00      1S   H  
ATOM   4457  HB2 PRO   278      13.416 -35.422  32.304  1.00  0.00      1S   H  
ATOM   4458  HG1 PRO   278      12.879 -33.663  33.904  1.00  0.00      1S   H  
ATOM   4459  HG2 PRO   278      13.932 -34.753  34.849  1.00  0.00      1S   H  
ATOM   4460  HD1 PRO   278      14.605 -32.185  34.701  1.00  0.00      1S   H  
ATOM   4461  HD2 PRO   278      15.937 -33.313  34.302  1.00  0.00      1S   H  
ATOM   4462  N   MET   279      12.347 -32.413  31.551  1.00  1.00      1S   N  
ATOM   4463  CA  MET   279      11.106 -32.060  30.902  1.00  1.00      1S   C  
ATOM   4464  C   MET   279      11.373 -31.111  29.765  1.00  1.00      1S   C  
ATOM   4465  O   MET   279      10.758 -31.222  28.710  1.00  1.00      1S   O  
ATOM   4466  CB  MET   279      10.084 -31.409  31.859  1.00  1.00      1S   C  
ATOM   4467  CG  MET   279       9.519 -32.398  32.894  1.00  1.00      1S   C  
ATOM   4468  SD  MET   279       8.138 -31.739  33.884  1.00  1.00      1S   S  
ATOM   4469  CE  MET   279       9.088 -30.474  34.764  1.00  1.00      1S   C  
ATOM   4470  HN  MET   279      12.478 -32.058  32.474  1.00  0.00      1S   H  
ATOM   4471  HA  MET   279      10.669 -32.962  30.493  1.00  0.00      1S   H  
ATOM   4472  HB1 MET   279       9.223 -31.021  31.267  1.00  0.00      1S   H  
ATOM   4473  HB2 MET   279      10.560 -30.548  32.377  1.00  0.00      1S   H  
ATOM   4474  HG1 MET   279      10.341 -32.731  33.564  1.00  0.00      1S   H  
ATOM   4475  HG2 MET   279       9.164 -33.298  32.344  1.00  0.00      1S   H  
ATOM   4476  HE1 MET   279       9.314 -29.597  34.123  1.00  0.00      1S   H  
ATOM   4477  HE2 MET   279      10.052 -30.895  35.099  1.00  0.00      1S   H  
ATOM   4478  HE3 MET   279       8.543 -30.120  35.664  1.00  0.00      1S   H  
ATOM   4479  N   CYS   280      12.320 -30.166  29.951  1.00  1.00      1S   N  
ATOM   4480  CA  CYS   280      12.641 -29.153  28.973  1.00  1.00      1S   C  
ATOM   4481  C   CYS   280      13.524 -29.674  27.862  1.00  1.00      1S   C  
ATOM   4482  O   CYS   280      13.438 -29.172  26.742  1.00  1.00      1S   O  
ATOM   4483  CB  CYS   280      13.323 -27.931  29.619  1.00  1.00      1S   C  
ATOM   4484  SG  CYS   280      12.249 -27.121  30.844  1.00  1.00      1S   S  
ATOM   4485  HN  CYS   280      12.812 -30.102  30.817  1.00  0.00      1S   H  
ATOM   4486  HA  CYS   280      11.715 -28.822  28.519  1.00  0.00      1S   H  
ATOM   4487  HB1 CYS   280      13.595 -27.197  28.829  1.00  0.00      1S   H  
ATOM   4488  HB2 CYS   280      14.257 -28.267  30.114  1.00  0.00      1S   H  
ATOM   4489  HG1 CYS   280      12.487 -28.005  31.805  1.00  0.00      1S   H  
ATOM   4490  N   TYR   281      14.357 -30.726  28.120  1.00  1.00      1S   N  
ATOM   4491  CA  TYR   281      15.069 -31.443  27.068  1.00  1.00      1S   C  
ATOM   4492  C   TYR   281      14.076 -32.097  26.169  1.00  1.00      1S   C  
ATOM   4493  O   TYR   281      14.170 -31.980  24.951  1.00  1.00      1S   O  
ATOM   4494  CB  TYR   281      15.988 -32.604  27.529  1.00  1.00      1S   C  
ATOM   4495  CG  TYR   281      17.225 -32.069  28.164  1.00  1.00      1S   C  
ATOM   4496  CD1 TYR   281      17.458 -32.247  29.530  1.00  1.00      1S   C  
ATOM   4497  CD2 TYR   281      18.187 -31.412  27.392  1.00  1.00      1S   C  
ATOM   4498  CE1 TYR   281      18.597 -31.724  30.143  1.00  1.00      1S   C  
ATOM   4499  CE2 TYR   281      19.309 -30.858  28.006  1.00  1.00      1S   C  
ATOM   4500  CZ  TYR   281      19.524 -31.017  29.380  1.00  1.00      1S   C  
ATOM   4501  OH  TYR   281      20.683 -30.510  29.990  1.00  1.00      1S   O  
ATOM   4502  HN  TYR   281      14.471 -31.083  29.046  1.00  0.00      1S   H  
ATOM   4503  HA  TYR   281      15.622 -30.724  26.485  1.00  0.00      1S   H  
ATOM   4504  HB1 TYR   281      16.328 -33.210  26.659  1.00  0.00      1S   H  
ATOM   4505  HB2 TYR   281      15.462 -33.271  28.244  1.00  0.00      1S   H  
ATOM   4506  HD1 TYR   281      16.750 -32.798  30.116  1.00  0.00      1S   H  
ATOM   4507  HD2 TYR   281      18.063 -31.318  26.322  1.00  0.00      1S   H  
ATOM   4508  HE1 TYR   281      18.770 -31.898  31.190  1.00  0.00      1S   H  
ATOM   4509  HE2 TYR   281      20.006 -30.327  27.396  1.00  0.00      1S   H  
ATOM   4510  HH  TYR   281      20.670 -30.779  30.913  1.00  0.00      1S   H  
ATOM   4511  N   ALA   282      13.075 -32.777  26.779  1.00  1.00      1S   N  
ATOM   4512  CA  ALA   282      12.002 -33.427  26.074  1.00  1.00      1S   C  
ATOM   4513  C   ALA   282      11.276 -32.438  25.210  1.00  1.00      1S   C  
ATOM   4514  O   ALA   282      11.298 -32.548  23.994  1.00  1.00      1S   O  
ATOM   4515  CB  ALA   282      10.998 -34.116  27.024  1.00  1.00      1S   C  
ATOM   4516  HN  ALA   282      13.040 -32.852  27.774  1.00  0.00      1S   H  
ATOM   4517  HA  ALA   282      12.450 -34.172  25.433  1.00  0.00      1S   H  
ATOM   4518  HB1 ALA   282      10.378 -33.388  27.582  1.00  0.00      1S   H  
ATOM   4519  HB2 ALA   282      11.542 -34.729  27.773  1.00  0.00      1S   H  
ATOM   4520  HB3 ALA   282      10.324 -34.787  26.450  1.00  0.00      1S   H  
ATOM   4521  N   LEU   283      10.668 -31.411  25.825  1.00  1.00      1S   N  
ATOM   4522  CA  LEU   283       9.697 -30.526  25.238  1.00  1.00      1S   C  
ATOM   4523  C   LEU   283      10.091 -29.886  23.937  1.00  1.00      1S   C  
ATOM   4524  O   LEU   283       9.357 -29.972  22.954  1.00  1.00      1S   O  
ATOM   4525  CB  LEU   283       9.355 -29.403  26.231  1.00  1.00      1S   C  
ATOM   4526  CG  LEU   283       8.246 -28.441  25.761  1.00  1.00      1S   C  
ATOM   4527  CD1 LEU   283       6.939 -29.185  25.422  1.00  1.00      1S   C  
ATOM   4528  CD2 LEU   283       8.022 -27.353  26.821  1.00  1.00      1S   C  
ATOM   4529  HN  LEU   283      10.802 -31.281  26.807  1.00  0.00      1S   H  
ATOM   4530  HA  LEU   283       8.820 -31.125  25.060  1.00  0.00      1S   H  
ATOM   4531  HB1 LEU   283      10.274 -28.819  26.459  1.00  0.00      1S   H  
ATOM   4532  HB2 LEU   283       9.025 -29.876  27.182  1.00  0.00      1S   H  
ATOM   4533  HG  LEU   283       8.589 -27.923  24.836  1.00  0.00      1S   H  
ATOM   4534 HD11 LEU   283       6.627 -29.820  26.277  1.00  0.00      1S   H  
ATOM   4535 HD12 LEU   283       7.072 -29.831  24.530  1.00  0.00      1S   H  
ATOM   4536 HD13 LEU   283       6.129 -28.458  25.203  1.00  0.00      1S   H  
ATOM   4537 HD21 LEU   283       8.971 -26.807  27.012  1.00  0.00      1S   H  
ATOM   4538 HD22 LEU   283       7.679 -27.811  27.773  1.00  0.00      1S   H  
ATOM   4539 HD23 LEU   283       7.257 -26.628  26.474  1.00  0.00      1S   H  
ATOM   4540  N   CYS   284      11.266 -29.223  23.904  1.00  1.00      1S   N  
ATOM   4541  CA  CYS   284      11.716 -28.474  22.754  1.00  1.00      1S   C  
ATOM   4542  C   CYS   284      12.038 -29.405  21.611  1.00  1.00      1S   C  
ATOM   4543  O   CYS   284      11.857 -29.068  20.443  1.00  1.00      1S   O  
ATOM   4544  CB  CYS   284      12.982 -27.649  23.079  1.00  1.00      1S   C  
ATOM   4545  SG  CYS   284      12.694 -26.399  24.371  1.00  1.00      1S   S  
ATOM   4546  HN  CYS   284      11.866 -29.197  24.701  1.00  0.00      1S   H  
ATOM   4547  HA  CYS   284      10.919 -27.812  22.442  1.00  0.00      1S   H  
ATOM   4548  HB1 CYS   284      13.345 -27.146  22.155  1.00  0.00      1S   H  
ATOM   4549  HB2 CYS   284      13.777 -28.347  23.421  1.00  0.00      1S   H  
ATOM   4550  HG1 CYS   284      12.777 -27.252  25.383  1.00  0.00      1S   H  
ATOM   4551  N   ASN   285      12.513 -30.618  21.950  1.00  1.00      1S   N  
ATOM   4552  CA  ASN   285      13.005 -31.566  20.994  1.00  1.00      1S   C  
ATOM   4553  C   ASN   285      11.989 -32.627  20.672  1.00  1.00      1S   C  
ATOM   4554  O   ASN   285      11.572 -33.423  21.509  1.00  1.00      1S   O  
ATOM   4555  CB  ASN   285      14.242 -32.272  21.550  1.00  1.00      1S   C  
ATOM   4556  CG  ASN   285      15.408 -31.286  21.639  1.00  1.00      1S   C  
ATOM   4557  ND2 ASN   285      16.060 -31.220  22.834  1.00  1.00      1S   N  
ATOM   4558  OD1 ASN   285      15.726 -30.604  20.658  1.00  1.00      1S   O  
ATOM   4559  HN  ASN   285      12.584 -30.893  22.907  1.00  0.00      1S   H  
ATOM   4560  HA  ASN   285      13.265 -31.061  20.074  1.00  0.00      1S   H  
ATOM   4561  HB1 ASN   285      14.543 -33.108  20.885  1.00  0.00      1S   H  
ATOM   4562  HB2 ASN   285      14.011 -32.674  22.559  1.00  0.00      1S   H  
ATOM   4563 HD21 ASN   285      16.776 -30.531  22.954  1.00  0.00      1S   H  
ATOM   4564 HD22 ASN   285      15.721 -31.739  23.620  1.00  0.00      1S   H  
ATOM   4565  N   LYS   286      11.608 -32.707  19.382  1.00  1.00      1S   N  
ATOM   4566  CA  LYS   286      10.743 -33.742  18.871  1.00  1.00      1S   C  
ATOM   4567  C   LYS   286      11.391 -35.090  19.009  1.00  1.00      1S   C  
ATOM   4568  O   LYS   286      10.756 -36.044  19.446  1.00  1.00      1S   O  
ATOM   4569  CB  LYS   286      10.415 -33.513  17.382  1.00  1.00      1S   C  
ATOM   4570  CG  LYS   286       9.471 -34.572  16.801  1.00  1.00      1S   C  
ATOM   4571  CD  LYS   286       9.156 -34.348  15.321  1.00  1.00      1S   C  
ATOM   4572  CE  LYS   286       8.238 -35.440  14.764  1.00  1.00      1S   C  
ATOM   4573  NZ  LYS   286       7.957 -35.196  13.334  1.00  1.00      1S   N1+
ATOM   4574  HN  LYS   286      11.941 -32.050  18.711  1.00  0.00      1S   H  
ATOM   4575  HA  LYS   286       9.830 -33.742  19.449  1.00  0.00      1S   H  
ATOM   4576  HB1 LYS   286      11.357 -33.500  16.789  1.00  0.00      1S   H  
ATOM   4577  HB2 LYS   286       9.938 -32.514  17.275  1.00  0.00      1S   H  
ATOM   4578  HG1 LYS   286       8.527 -34.586  17.389  1.00  0.00      1S   H  
ATOM   4579  HG2 LYS   286       9.943 -35.574  16.893  1.00  0.00      1S   H  
ATOM   4580  HD1 LYS   286      10.114 -34.345  14.755  1.00  0.00      1S   H  
ATOM   4581  HD2 LYS   286       8.676 -33.352  15.204  1.00  0.00      1S   H  
ATOM   4582  HE1 LYS   286       7.270 -35.450  15.308  1.00  0.00      1S   H  
ATOM   4583  HE2 LYS   286       8.718 -36.438  14.853  1.00  0.00      1S   H  
ATOM   4584  HZ1 LYS   286       8.850 -35.208  12.800  1.00  0.00      1S   H  
ATOM   4585  HZ2 LYS   286       7.501 -34.267  13.226  1.00  0.00      1S   H  
ATOM   4586  HZ3 LYS   286       7.325 -35.938  12.970  1.00  0.00      1S   H  
ATOM   4587  N   ALA   287      12.694 -35.176  18.666  1.00  1.00      1S   N  
ATOM   4588  CA  ALA   287      13.446 -36.401  18.669  1.00  1.00      1S   C  
ATOM   4589  C   ALA   287      13.554 -37.012  20.054  1.00  1.00      1S   C  
ATOM   4590  O   ALA   287      13.404 -38.222  20.197  1.00  1.00      1S   O  
ATOM   4591  CB  ALA   287      14.829 -36.172  18.045  1.00  1.00      1S   C  
ATOM   4592  HN  ALA   287      13.194 -34.374  18.350  1.00  0.00      1S   H  
ATOM   4593  HA  ALA   287      12.913 -37.106  18.045  1.00  0.00      1S   H  
ATOM   4594  HB1 ALA   287      15.390 -35.401  18.613  1.00  0.00      1S   H  
ATOM   4595  HB2 ALA   287      14.722 -35.811  17.001  1.00  0.00      1S   H  
ATOM   4596  HB3 ALA   287      15.412 -37.117  18.025  1.00  0.00      1S   H  
ATOM   4597  N   PHE   288      13.753 -36.191  21.118  1.00  1.00      1S   N  
ATOM   4598  CA  PHE   288      13.718 -36.650  22.495  1.00  1.00      1S   C  
ATOM   4599  C   PHE   288      12.362 -37.150  22.914  1.00  1.00      1S   C  
ATOM   4600  O   PHE   288      12.282 -38.226  23.490  1.00  1.00      1S   O  
ATOM   4601  CB  PHE   288      14.142 -35.568  23.509  1.00  1.00      1S   C  
ATOM   4602  CG  PHE   288      15.638 -35.528  23.609  1.00  1.00      1S   C  
ATOM   4603  CD1 PHE   288      16.413 -34.727  22.761  1.00  1.00      1S   C  
ATOM   4604  CD2 PHE   288      16.294 -36.348  24.538  1.00  1.00      1S   C  
ATOM   4605  CE1 PHE   288      17.804 -34.707  22.857  1.00  1.00      1S   C  
ATOM   4606  CE2 PHE   288      17.687 -36.348  24.631  1.00  1.00      1S   C  
ATOM   4607  CZ  PHE   288      18.439 -35.527  23.785  1.00  1.00      1S   C  
ATOM   4608  HN  PHE   288      13.915 -35.216  20.995  1.00  0.00      1S   H  
ATOM   4609  HA  PHE   288      14.381 -37.500  22.579  1.00  0.00      1S   H  
ATOM   4610  HB1 PHE   288      13.763 -35.789  24.527  1.00  0.00      1S   H  
ATOM   4611  HB2 PHE   288      13.754 -34.575  23.211  1.00  0.00      1S   H  
ATOM   4612  HD1 PHE   288      15.952 -34.143  21.994  1.00  0.00      1S   H  
ATOM   4613  HD2 PHE   288      15.721 -37.019  25.151  1.00  0.00      1S   H  
ATOM   4614  HE1 PHE   288      18.390 -34.080  22.201  1.00  0.00      1S   H  
ATOM   4615  HE2 PHE   288      18.184 -36.988  25.340  1.00  0.00      1S   H  
ATOM   4616  HZ  PHE   288      19.511 -35.539  23.803  1.00  0.00      1S   H  
ATOM   4617  N   ARG   289      11.261 -36.415  22.630  1.00  1.00      1S   N  
ATOM   4618  CA  ARG   289       9.917 -36.840  22.987  1.00  1.00      1S   C  
ATOM   4619  C   ARG   289       9.525 -38.135  22.330  1.00  1.00      1S   C  
ATOM   4620  O   ARG   289       8.824 -38.944  22.925  1.00  1.00      1S   O  
ATOM   4621  CB  ARG   289       8.844 -35.797  22.621  1.00  1.00      1S   C  
ATOM   4622  CG  ARG   289       8.930 -34.575  23.530  1.00  1.00      1S   C  
ATOM   4623  CD  ARG   289       7.939 -33.460  23.192  1.00  1.00      1S   C  
ATOM   4624  NE  ARG   289       8.330 -32.853  21.881  1.00  1.00      1S   N  
ATOM   4625  CZ  ARG   289       7.561 -31.914  21.263  1.00  1.00      1S   C  
ATOM   4626  NH1 ARG   289       7.966 -31.381  20.081  1.00  1.00      1S   N1+
ATOM   4627  NH2 ARG   289       6.396 -31.493  21.824  1.00  1.00      1S   N  
ATOM   4628  HN  ARG   289      11.331 -35.533  22.166  1.00  0.00      1S   H  
ATOM   4629  HA  ARG   289       9.895 -36.996  24.057  1.00  0.00      1S   H  
ATOM   4630  HB1 ARG   289       7.828 -36.223  22.756  1.00  0.00      1S   H  
ATOM   4631  HB2 ARG   289       8.967 -35.497  21.556  1.00  0.00      1S   H  
ATOM   4632  HG1 ARG   289       9.965 -34.207  23.452  1.00  0.00      1S   H  
ATOM   4633  HG2 ARG   289       8.764 -34.895  24.583  1.00  0.00      1S   H  
ATOM   4634  HD1 ARG   289       7.973 -32.666  23.966  1.00  0.00      1S   H  
ATOM   4635  HD2 ARG   289       6.908 -33.870  23.121  1.00  0.00      1S   H  
ATOM   4636  HE  ARG   289       9.219 -33.089  21.489  1.00  0.00      1S   H  
ATOM   4637 HH11 ARG   289       8.837 -31.660  19.683  1.00  0.00      1S   H  
ATOM   4638 HH12 ARG   289       7.409 -30.681  19.638  1.00  0.00      1S   H  
ATOM   4639 HH21 ARG   289       6.121 -31.854  22.712  1.00  0.00      1S   H  
ATOM   4640 HH22 ARG   289       5.852 -30.788  21.375  1.00  0.00      1S   H  
ATOM   4641  N   ASP   290      10.004 -38.373  21.094  1.00  1.00      1S   N  
ATOM   4642  CA  ASP   290       9.766 -39.579  20.337  1.00  1.00      1S   C  
ATOM   4643  C   ASP   290      10.518 -40.730  20.919  1.00  1.00      1S   C  
ATOM   4644  O   ASP   290       9.980 -41.826  21.062  1.00  1.00      1S   O  
ATOM   4645  CB  ASP   290      10.233 -39.399  18.877  1.00  1.00      1S   C  
ATOM   4646  CG  ASP   290       9.256 -38.494  18.132  1.00  1.00      1S   C  
ATOM   4647  OD1 ASP   290       9.651 -37.979  17.058  1.00  1.00      1S   O  
ATOM   4648  OD2 ASP   290       8.102 -38.316  18.620  1.00  1.00      1S   O1-
ATOM   4649  HN  ASP   290      10.560 -37.686  20.628  1.00  0.00      1S   H  
ATOM   4650  HA  ASP   290       8.715 -39.828  20.393  1.00  0.00      1S   H  
ATOM   4651  HB1 ASP   290      10.288 -40.370  18.343  1.00  0.00      1S   H  
ATOM   4652  HB2 ASP   290      11.242 -38.929  18.864  1.00  0.00      1S   H  
ATOM   4653  N   THR   291      11.785 -40.486  21.306  1.00  1.00      1S   N  
ATOM   4654  CA  THR   291      12.625 -41.464  21.945  1.00  1.00      1S   C  
ATOM   4655  C   THR   291      12.042 -41.857  23.276  1.00  1.00      1S   C  
ATOM   4656  O   THR   291      11.978 -43.037  23.590  1.00  1.00      1S   O  
ATOM   4657  CB  THR   291      14.031 -40.949  22.119  1.00  1.00      1S   C  
ATOM   4658  CG2 THR   291      14.851 -41.950  22.936  1.00  1.00      1S   C  
ATOM   4659  OG1 THR   291      14.634 -40.798  20.839  1.00  1.00      1S   O  
ATOM   4660  HN  THR   291      12.197 -39.588  21.166  1.00  0.00      1S   H  
ATOM   4661  HA  THR   291      12.645 -42.348  21.321  1.00  0.00      1S   H  
ATOM   4662  HB  THR   291      14.042 -39.962  22.632  1.00  0.00      1S   H  
ATOM   4663  HG1 THR   291      14.240 -40.011  20.450  1.00  0.00      1S   H  
ATOM   4664 HG21 THR   291      14.753 -42.972  22.512  1.00  0.00      1S   H  
ATOM   4665 HG22 THR   291      14.535 -41.976  23.998  1.00  0.00      1S   H  
ATOM   4666 HG23 THR   291      15.914 -41.639  22.908  1.00  0.00      1S   H  
ATOM   4667  N   PHE   292      11.557 -40.883  24.072  1.00  1.00      1S   N  
ATOM   4668  CA  PHE   292      10.980 -41.110  25.377  1.00  1.00      1S   C  
ATOM   4669  C   PHE   292       9.741 -41.939  25.320  1.00  1.00      1S   C  
ATOM   4670  O   PHE   292       9.598 -42.868  26.108  1.00  1.00      1S   O  
ATOM   4671  CB  PHE   292      10.647 -39.784  26.104  1.00  1.00      1S   C  
ATOM   4672  CG  PHE   292      11.897 -39.030  26.468  1.00  1.00      1S   C  
ATOM   4673  CD1 PHE   292      11.895 -37.622  26.472  1.00  1.00      1S   C  
ATOM   4674  CD2 PHE   292      13.080 -39.699  26.829  1.00  1.00      1S   C  
ATOM   4675  CE1 PHE   292      13.059 -36.912  26.790  1.00  1.00      1S   C  
ATOM   4676  CE2 PHE   292      14.227 -38.982  27.142  1.00  1.00      1S   C  
ATOM   4677  CZ  PHE   292      14.229 -37.594  27.113  1.00  1.00      1S   C  
ATOM   4678  HN  PHE   292      11.615 -39.925  23.793  1.00  0.00      1S   H  
ATOM   4679  HA  PHE   292      11.679 -41.705  25.942  1.00  0.00      1S   H  
ATOM   4680  HB1 PHE   292      10.098 -39.971  27.051  1.00  0.00      1S   H  
ATOM   4681  HB2 PHE   292      10.026 -39.141  25.442  1.00  0.00      1S   H  
ATOM   4682  HD1 PHE   292      10.996 -37.086  26.207  1.00  0.00      1S   H  
ATOM   4683  HD2 PHE   292      13.151 -40.771  26.882  1.00  0.00      1S   H  
ATOM   4684  HE1 PHE   292      13.087 -35.840  26.774  1.00  0.00      1S   H  
ATOM   4685  HE2 PHE   292      15.117 -39.523  27.394  1.00  0.00      1S   H  
ATOM   4686  HZ  PHE   292      15.136 -37.047  27.324  1.00  0.00      1S   H  
ATOM   4687  N   ARG   293       8.838 -41.665  24.357  1.00  1.00      1S   N  
ATOM   4688  CA  ARG   293       7.645 -42.456  24.163  1.00  1.00      1S   C  
ATOM   4689  C   ARG   293       7.977 -43.875  23.766  1.00  1.00      1S   C  
ATOM   4690  O   ARG   293       7.334 -44.808  24.237  1.00  1.00      1S   O  
ATOM   4691  CB  ARG   293       6.717 -41.852  23.097  1.00  1.00      1S   C  
ATOM   4692  CG  ARG   293       6.058 -40.547  23.564  1.00  1.00      1S   C  
ATOM   4693  CD  ARG   293       5.096 -40.000  22.508  1.00  1.00      1S   C  
ATOM   4694  NE  ARG   293       4.659 -38.624  22.923  1.00  1.00      1S   N  
ATOM   4695  CZ  ARG   293       5.140 -37.483  22.356  1.00  1.00      1S   C  
ATOM   4696  NH1 ARG   293       4.666 -36.280  22.777  1.00  1.00      1S   N1+
ATOM   4697  NH2 ARG   293       6.081 -37.520  21.375  1.00  1.00      1S   N  
ATOM   4698  HN  ARG   293       8.965 -40.900  23.728  1.00  0.00      1S   H  
ATOM   4699  HA  ARG   293       7.115 -42.494  25.104  1.00  0.00      1S   H  
ATOM   4700  HB1 ARG   293       5.902 -42.570  22.854  1.00  0.00      1S   H  
ATOM   4701  HB2 ARG   293       7.298 -41.659  22.167  1.00  0.00      1S   H  
ATOM   4702  HG1 ARG   293       6.842 -39.797  23.790  1.00  0.00      1S   H  
ATOM   4703  HG2 ARG   293       5.503 -40.734  24.510  1.00  0.00      1S   H  
ATOM   4704  HD1 ARG   293       4.195 -40.645  22.442  1.00  0.00      1S   H  
ATOM   4705  HD2 ARG   293       5.585 -39.973  21.510  1.00  0.00      1S   H  
ATOM   4706  HE  ARG   293       3.972 -38.543  23.643  1.00  0.00      1S   H  
ATOM   4707 HH11 ARG   293       3.965 -36.245  23.488  1.00  0.00      1S   H  
ATOM   4708 HH12 ARG   293       4.999 -35.440  22.357  1.00  0.00      1S   H  
ATOM   4709 HH21 ARG   293       6.406 -36.676  20.953  1.00  0.00      1S   H  
ATOM   4710 HH22 ARG   293       6.478 -38.393  21.098  1.00  0.00      1S   H  
ATOM   4711  N   LEU   294       9.020 -44.072  22.928  1.00  1.00      1S   N  
ATOM   4712  CA  LEU   294       9.487 -45.380  22.522  1.00  1.00      1S   C  
ATOM   4713  C   LEU   294      10.046 -46.161  23.690  1.00  1.00      1S   C  
ATOM   4714  O   LEU   294       9.738 -47.339  23.846  1.00  1.00      1S   O  
ATOM   4715  CB  LEU   294      10.562 -45.288  21.414  1.00  1.00      1S   C  
ATOM   4716  CG  LEU   294      11.129 -46.645  20.932  1.00  1.00      1S   C  
ATOM   4717  CD1 LEU   294      10.027 -47.580  20.394  1.00  1.00      1S   C  
ATOM   4718  CD2 LEU   294      12.240 -46.435  19.889  1.00  1.00      1S   C  
ATOM   4719  HN  LEU   294       9.525 -43.299  22.546  1.00  0.00      1S   H  
ATOM   4720  HA  LEU   294       8.630 -45.918  22.142  1.00  0.00      1S   H  
ATOM   4721  HB1 LEU   294      11.406 -44.661  21.771  1.00  0.00      1S   H  
ATOM   4722  HB2 LEU   294      10.113 -44.765  20.540  1.00  0.00      1S   H  
ATOM   4723  HG  LEU   294      11.606 -47.155  21.802  1.00  0.00      1S   H  
ATOM   4724 HD11 LEU   294       9.454 -47.072  19.590  1.00  0.00      1S   H  
ATOM   4725 HD12 LEU   294       9.325 -47.871  21.202  1.00  0.00      1S   H  
ATOM   4726 HD13 LEU   294      10.479 -48.505  19.980  1.00  0.00      1S   H  
ATOM   4727 HD21 LEU   294      13.047 -45.799  20.310  1.00  0.00      1S   H  
ATOM   4728 HD22 LEU   294      11.830 -45.940  18.983  1.00  0.00      1S   H  
ATOM   4729 HD23 LEU   294      12.678 -47.413  19.595  1.00  0.00      1S   H  
ATOM   4730  N   LEU   295      10.856 -45.517  24.560  1.00  1.00      1S   N  
ATOM   4731  CA  LEU   295      11.449 -46.129  25.732  1.00  1.00      1S   C  
ATOM   4732  C   LEU   295      10.410 -46.562  26.727  1.00  1.00      1S   C  
ATOM   4733  O   LEU   295      10.556 -47.597  27.374  1.00  1.00      1S   O  
ATOM   4734  CB  LEU   295      12.398 -45.157  26.459  1.00  1.00      1S   C  
ATOM   4735  CG  LEU   295      13.665 -44.827  25.651  1.00  1.00      1S   C  
ATOM   4736  CD1 LEU   295      14.431 -43.685  26.343  1.00  1.00      1S   C  
ATOM   4737  CD2 LEU   295      14.498 -46.090  25.362  1.00  1.00      1S   C  
ATOM   4738  HN  LEU   295      11.104 -44.560  24.408  1.00  0.00      1S   H  
ATOM   4739  HA  LEU   295      11.982 -47.013  25.413  1.00  0.00      1S   H  
ATOM   4740  HB1 LEU   295      12.723 -45.595  27.431  1.00  0.00      1S   H  
ATOM   4741  HB2 LEU   295      11.856 -44.211  26.681  1.00  0.00      1S   H  
ATOM   4742  HG  LEU   295      13.380 -44.444  24.652  1.00  0.00      1S   H  
ATOM   4743 HD11 LEU   295      14.591 -43.916  27.416  1.00  0.00      1S   H  
ATOM   4744 HD12 LEU   295      13.848 -42.744  26.285  1.00  0.00      1S   H  
ATOM   4745 HD13 LEU   295      15.411 -43.522  25.852  1.00  0.00      1S   H  
ATOM   4746 HD21 LEU   295      14.014 -46.710  24.580  1.00  0.00      1S   H  
ATOM   4747 HD22 LEU   295      14.598 -46.712  26.276  1.00  0.00      1S   H  
ATOM   4748 HD23 LEU   295      15.507 -45.808  24.996  1.00  0.00      1S   H  
ATOM   4749  N   LEU   296       9.315 -45.781  26.842  1.00  1.00      1S   N  
ATOM   4750  CA  LEU   296       8.191 -46.085  27.689  1.00  1.00      1S   C  
ATOM   4751  C   LEU   296       7.462 -47.300  27.209  1.00  1.00      1S   C  
ATOM   4752  O   LEU   296       7.134 -48.168  28.011  1.00  1.00      1S   O  
ATOM   4753  CB  LEU   296       7.193 -44.914  27.751  1.00  1.00      1S   C  
ATOM   4754  CG  LEU   296       7.711 -43.731  28.593  1.00  1.00      1S   C  
ATOM   4755  CD1 LEU   296       6.787 -42.512  28.443  1.00  1.00      1S   C  
ATOM   4756  CD2 LEU   296       7.889 -44.124  30.069  1.00  1.00      1S   C  
ATOM   4757  HN  LEU   296       9.241 -44.932  26.320  1.00  0.00      1S   H  
ATOM   4758  HA  LEU   296       8.571 -46.318  28.672  1.00  0.00      1S   H  
ATOM   4759  HB1 LEU   296       6.231 -45.249  28.196  1.00  0.00      1S   H  
ATOM   4760  HB2 LEU   296       6.982 -44.560  26.719  1.00  0.00      1S   H  
ATOM   4761  HG  LEU   296       8.714 -43.435  28.214  1.00  0.00      1S   H  
ATOM   4762 HD11 LEU   296       5.768 -42.756  28.815  1.00  0.00      1S   H  
ATOM   4763 HD12 LEU   296       6.713 -42.213  27.376  1.00  0.00      1S   H  
ATOM   4764 HD13 LEU   296       7.185 -41.654  29.024  1.00  0.00      1S   H  
ATOM   4765 HD21 LEU   296       8.706 -44.867  30.184  1.00  0.00      1S   H  
ATOM   4766 HD22 LEU   296       6.948 -44.565  30.460  1.00  0.00      1S   H  
ATOM   4767 HD23 LEU   296       8.149 -43.232  30.676  1.00  0.00      1S   H  
ATOM   4768  N   LEU   297       7.230 -47.412  25.882  1.00  1.00      1S   N  
ATOM   4769  CA  LEU   297       6.584 -48.557  25.284  1.00  1.00      1S   C  
ATOM   4770  C   LEU   297       7.409 -49.803  25.461  1.00  1.00      1S   C  
ATOM   4771  O   LEU   297       6.857 -50.854  25.766  1.00  1.00      1S   O  
ATOM   4772  CB  LEU   297       6.306 -48.351  23.779  1.00  1.00      1S   C  
ATOM   4773  CG  LEU   297       5.213 -47.298  23.492  1.00  1.00      1S   C  
ATOM   4774  CD1 LEU   297       5.132 -46.995  21.985  1.00  1.00      1S   C  
ATOM   4775  CD2 LEU   297       3.841 -47.723  24.047  1.00  1.00      1S   C  
ATOM   4776  HN  LEU   297       7.506 -46.692  25.247  1.00  0.00      1S   H  
ATOM   4777  HA  LEU   297       5.655 -48.720  25.810  1.00  0.00      1S   H  
ATOM   4778  HB1 LEU   297       5.976 -49.311  23.321  1.00  0.00      1S   H  
ATOM   4779  HB2 LEU   297       7.248 -48.041  23.276  1.00  0.00      1S   H  
ATOM   4780  HG  LEU   297       5.495 -46.351  24.004  1.00  0.00      1S   H  
ATOM   4781 HD11 LEU   297       4.852 -47.911  21.425  1.00  0.00      1S   H  
ATOM   4782 HD12 LEU   297       6.114 -46.634  21.612  1.00  0.00      1S   H  
ATOM   4783 HD13 LEU   297       4.370 -46.211  21.792  1.00  0.00      1S   H  
ATOM   4784 HD21 LEU   297       3.854 -47.745  25.155  1.00  0.00      1S   H  
ATOM   4785 HD22 LEU   297       3.572 -48.734  23.674  1.00  0.00      1S   H  
ATOM   4786 HD23 LEU   297       3.057 -47.005  23.726  1.00  0.00      1S   H  
ATOM   4787  N   CYS   298       8.752 -49.704  25.324  1.00  1.00      1S   N  
ATOM   4788  CA  CYS   298       9.674 -50.809  25.497  1.00  1.00      1S   C  
ATOM   4789  C   CYS   298       9.637 -51.361  26.899  1.00  1.00      1S   C  
ATOM   4790  O   CYS   298       9.629 -52.576  27.085  1.00  1.00      1S   O  
ATOM   4791  CB  CYS   298      11.136 -50.403  25.189  1.00  1.00      1S   C  
ATOM   4792  SG  CYS   298      11.390 -50.060  23.421  1.00  1.00      1S   S  
ATOM   4793  HN  CYS   298       9.170 -48.830  25.083  1.00  0.00      1S   H  
ATOM   4794  HA  CYS   298       9.369 -51.600  24.827  1.00  0.00      1S   H  
ATOM   4795  HB1 CYS   298      11.822 -51.224  25.493  1.00  0.00      1S   H  
ATOM   4796  HB2 CYS   298      11.402 -49.507  25.791  1.00  0.00      1S   H  
ATOM   4797  HG1 CYS   298      10.591 -49.003  23.389  1.00  0.00      1S   H  
ATOM   4798  N   ARG   299       9.590 -50.471  27.918  1.00  1.00      1S   N  
ATOM   4799  CA  ARG   299       9.536 -50.850  29.311  1.00  1.00      1S   C  
ATOM   4800  C   ARG   299       8.239 -51.547  29.647  1.00  1.00      1S   C  
ATOM   4801  O   ARG   299       8.232 -52.579  30.316  1.00  1.00      1S   O  
ATOM   4802  CB  ARG   299       9.671 -49.619  30.233  1.00  1.00      1S   C  
ATOM   4803  CG  ARG   299       9.660 -49.971  31.732  1.00  1.00      1S   C  
ATOM   4804  CD  ARG   299       9.810 -48.758  32.650  1.00  1.00      1S   C  
ATOM   4805  NE  ARG   299       8.633 -47.856  32.436  1.00  1.00      1S   N  
ATOM   4806  CZ  ARG   299       8.442 -46.730  33.178  1.00  1.00      1S   C  
ATOM   4807  NH1 ARG   299       7.362 -45.942  32.938  1.00  1.00      1S   N1+
ATOM   4808  NH2 ARG   299       9.321 -46.382  34.152  1.00  1.00      1S   N  
ATOM   4809  HN  ARG   299       9.608 -49.489  27.739  1.00  0.00      1S   H  
ATOM   4810  HA  ARG   299      10.351 -51.534  29.503  1.00  0.00      1S   H  
ATOM   4811  HB1 ARG   299       8.855 -48.901  30.005  1.00  0.00      1S   H  
ATOM   4812  HB2 ARG   299      10.633 -49.110  29.999  1.00  0.00      1S   H  
ATOM   4813  HG1 ARG   299      10.497 -50.676  31.932  1.00  0.00      1S   H  
ATOM   4814  HG2 ARG   299       8.714 -50.494  31.998  1.00  0.00      1S   H  
ATOM   4815  HD1 ARG   299      10.741 -48.199  32.411  1.00  0.00      1S   H  
ATOM   4816  HD2 ARG   299       9.824 -49.087  33.712  1.00  0.00      1S   H  
ATOM   4817  HE  ARG   299       7.962 -48.093  31.733  1.00  0.00      1S   H  
ATOM   4818 HH11 ARG   299       7.202 -45.132  33.499  1.00  0.00      1S   H  
ATOM   4819 HH12 ARG   299       6.768 -46.144  32.161  1.00  0.00      1S   H  
ATOM   4820 HH21 ARG   299      10.120 -46.956  34.319  1.00  0.00      1S   H  
ATOM   4821 HH22 ARG   299       9.175 -45.550  34.683  1.00  0.00      1S   H  
ATOM   4822  N   TRP   300       7.106 -50.981  29.178  1.00  1.00      1S   N  
ATOM   4823  CA  TRP   300       5.771 -51.438  29.488  1.00  1.00      1S   C  
ATOM   4824  C   TRP   300       5.496 -52.804  28.921  1.00  1.00      1S   C  
ATOM   4825  O   TRP   300       4.873 -53.641  29.573  1.00  1.00      1S   O  
ATOM   4826  CB  TRP   300       4.726 -50.417  28.967  1.00  1.00      1S   C  
ATOM   4827  CG  TRP   300       4.767 -49.097  29.726  1.00  1.00      1S   C  
ATOM   4828  CD1 TRP   300       5.358 -48.844  30.935  1.00  1.00      1S   C  
ATOM   4829  CD2 TRP   300       4.175 -47.851  29.303  1.00  1.00      1S   C  
ATOM   4830  CE2 TRP   300       4.449 -46.904  30.316  1.00  1.00      1S   C  
ATOM   4831  CE3 TRP   300       3.446 -47.496  28.171  1.00  1.00      1S   C  
ATOM   4832  NE1 TRP   300       5.165 -47.538  31.302  1.00  1.00      1S   N  
ATOM   4833  CZ2 TRP   300       3.998 -45.593  30.215  1.00  1.00      1S   C  
ATOM   4834  CZ3 TRP   300       2.987 -46.173  28.071  1.00  1.00      1S   C  
ATOM   4835  CH2 TRP   300       3.259 -45.235  29.080  1.00  1.00      1S   C  
ATOM   4836  HN  TRP   300       7.146 -50.155  28.617  1.00  0.00      1S   H  
ATOM   4837  HA  TRP   300       5.689 -51.527  30.563  1.00  0.00      1S   H  
ATOM   4838  HB1 TRP   300       3.700 -50.829  29.069  1.00  0.00      1S   H  
ATOM   4839  HB2 TRP   300       4.904 -50.218  27.887  1.00  0.00      1S   H  
ATOM   4840  HD1 TRP   300       5.897 -49.564  31.533  1.00  0.00      1S   H  
ATOM   4841  HE1 TRP   300       5.358 -47.174  32.185  1.00  0.00      1S   H  
ATOM   4842  HE3 TRP   300       3.221 -48.204  27.388  1.00  0.00      1S   H  
ATOM   4843  HZ2 TRP   300       4.199 -44.864  30.984  1.00  0.00      1S   H  
ATOM   4844  HZ3 TRP   300       2.411 -45.871  27.209  1.00  0.00      1S   H  
ATOM   4845  HH2 TRP   300       2.891 -44.224  28.984  1.00  0.00      1S   H  
ATOM   4846  N   ASP   301       5.983 -53.043  27.693  1.00  1.00      1S   N  
ATOM   4847  CA  ASP   301       5.702 -54.214  26.910  1.00  1.00      1S   C  
ATOM   4848  C   ASP   301       6.688 -55.332  27.109  1.00  1.00      1S   C  
ATOM   4849  O   ASP   301       7.792 -55.136  27.618  1.00  1.00      1S   O  
ATOM   4850  CB  ASP   301       5.763 -53.820  25.426  1.00  1.00      1S   C  
ATOM   4851  CG  ASP   301       4.491 -53.096  24.996  1.00  1.00      1S   C  
ATOM   4852  OD1 ASP   301       4.548 -52.406  23.947  1.00  1.00      1S   O  
ATOM   4853  OD2 ASP   301       3.441 -53.259  25.681  1.00  1.00      1S   O1-
ATOM   4854  HN  ASP   301       6.511 -52.342  27.214  1.00  0.00      1S   H  
ATOM   4855  HA  ASP   301       4.730 -54.601  27.186  1.00  0.00      1S   H  
ATOM   4856  HB1 ASP   301       5.909 -54.693  24.783  1.00  0.00      1S   H  
ATOM   4857  HB2 ASP   301       6.643 -53.165  25.256  1.00  0.00      1S   H  
ATOM   4858  N   LYS   302       6.256 -56.557  26.700  1.00  1.00      1S   N  
ATOM   4859  CA  LYS   302       6.995 -57.794  26.835  1.00  1.00      1S   C  
ATOM   4860  C   LYS   302       6.673 -58.703  25.658  1.00  1.00      1S   C  
ATOM   4861  O   LYS   302       5.541 -58.730  25.176  1.00  1.00      1S   O  
ATOM   4862  CB  LYS   302       6.634 -58.504  28.162  1.00  1.00      1S   C  
ATOM   4863  CG  LYS   302       7.090 -57.687  29.382  1.00  1.00      1S   C  
ATOM   4864  CD  LYS   302       6.773 -58.327  30.732  1.00  1.00      1S   C  
ATOM   4865  CE  LYS   302       7.295 -57.468  31.889  1.00  1.00      1S   C  
ATOM   4866  NZ  LYS   302       7.009 -58.121  33.183  1.00  1.00      1S   N1+
ATOM   4867  HN  LYS   302       5.345 -56.662  26.310  1.00  0.00      1S   H  
ATOM   4868  HA  LYS   302       8.053 -57.576  26.809  1.00  0.00      1S   H  
ATOM   4869  HB1 LYS   302       7.115 -59.505  28.203  1.00  0.00      1S   H  
ATOM   4870  HB2 LYS   302       5.531 -58.644  28.216  1.00  0.00      1S   H  
ATOM   4871  HG1 LYS   302       6.593 -56.691  29.371  1.00  0.00      1S   H  
ATOM   4872  HG2 LYS   302       8.188 -57.518  29.302  1.00  0.00      1S   H  
ATOM   4873  HD1 LYS   302       7.238 -59.337  30.768  1.00  0.00      1S   H  
ATOM   4874  HD2 LYS   302       5.669 -58.444  30.821  1.00  0.00      1S   H  
ATOM   4875  HE1 LYS   302       6.806 -56.470  31.889  1.00  0.00      1S   H  
ATOM   4876  HE2 LYS   302       8.395 -57.334  31.808  1.00  0.00      1S   H  
ATOM   4877  HZ1 LYS   302       7.464 -59.056  33.201  1.00  0.00      1S   H  
ATOM   4878  HZ2 LYS   302       5.981 -58.234  33.291  1.00  0.00      1S   H  
ATOM   4879  HZ3 LYS   302       7.380 -57.537  33.960  1.00  0.00      1S   H  
ATOM   4880  N   ARG   303       7.686 -59.452  25.145  1.00  1.00      1S   N  
ATOM   4881  CA  ARG   303       7.578 -60.242  23.930  1.00  1.00      1S   C  
ATOM   4882  C   ARG   303       8.115 -61.614  24.217  1.00  1.00      1S   C  
ATOM   4883  O   ARG   303       8.982 -61.783  25.070  1.00  1.00      1S   O  
ATOM   4884  CB  ARG   303       8.416 -59.675  22.755  1.00  1.00      1S   C  
ATOM   4885  CG  ARG   303       8.016 -58.254  22.330  1.00  1.00      1S   C  
ATOM   4886  CD  ARG   303       6.650 -58.206  21.634  1.00  1.00      1S   C  
ATOM   4887  NE  ARG   303       6.346 -56.783  21.268  1.00  1.00      1S   N  
ATOM   4888  CZ  ARG   303       5.700 -55.935  22.116  1.00  1.00      1S   C  
ATOM   4889  NH1 ARG   303       5.508 -54.635  21.764  1.00  1.00      1S   N1+
ATOM   4890  NH2 ARG   303       5.245 -56.375  23.316  1.00  1.00      1S   N  
ATOM   4891  HN  ARG   303       8.584 -59.472  25.577  1.00  0.00      1S   H  
ATOM   4892  HA  ARG   303       6.540 -60.341  23.642  1.00  0.00      1S   H  
ATOM   4893  HB1 ARG   303       8.321 -60.337  21.865  1.00  0.00      1S   H  
ATOM   4894  HB2 ARG   303       9.489 -59.655  23.052  1.00  0.00      1S   H  
ATOM   4895  HG1 ARG   303       8.789 -57.867  21.627  1.00  0.00      1S   H  
ATOM   4896  HG2 ARG   303       8.016 -57.591  23.224  1.00  0.00      1S   H  
ATOM   4897  HD1 ARG   303       5.848 -58.613  22.287  1.00  0.00      1S   H  
ATOM   4898  HD2 ARG   303       6.674 -58.804  20.698  1.00  0.00      1S   H  
ATOM   4899  HE  ARG   303       6.657 -56.432  20.386  1.00  0.00      1S   H  
ATOM   4900 HH11 ARG   303       5.823 -54.306  20.876  1.00  0.00      1S   H  
ATOM   4901 HH12 ARG   303       5.074 -53.999  22.406  1.00  0.00      1S   H  
ATOM   4902 HH21 ARG   303       5.462 -57.300  23.626  1.00  0.00      1S   H  
ATOM   4903 HH22 ARG   303       4.821 -55.725  23.944  1.00  0.00      1S   H  
ATOM   4904  N   ARG   304       7.597 -62.633  23.495  1.00  1.00      1S   N  
ATOM   4905  CA  ARG   304       7.934 -64.024  23.723  1.00  1.00      1S   C  
ATOM   4906  C   ARG   304       8.677 -64.619  22.551  1.00  1.00      1S   C  
ATOM   4907  O   ARG   304       8.908 -65.827  22.529  1.00  1.00      1S   O  
ATOM   4908  CB  ARG   304       6.631 -64.833  23.899  1.00  1.00      1S   C  
ATOM   4909  CG  ARG   304       5.846 -64.386  25.142  1.00  1.00      1S   C  
ATOM   4910  CD  ARG   304       4.525 -65.141  25.289  1.00  1.00      1S   C  
ATOM   4911  NE  ARG   304       3.913 -64.889  26.630  1.00  1.00      1S   N  
ATOM   4912  CZ  ARG   304       4.260 -65.580  27.755  1.00  1.00      1S   C  
ATOM   4913  NH1 ARG   304       3.625 -65.302  28.924  1.00  1.00      1S   N1+
ATOM   4914  NH2 ARG   304       5.223 -66.538  27.741  1.00  1.00      1S   N  
ATOM   4915  HN  ARG   304       6.876 -62.469  22.828  1.00  0.00      1S   H  
ATOM   4916  HA  ARG   304       8.547 -64.131  24.607  1.00  0.00      1S   H  
ATOM   4917  HB1 ARG   304       6.862 -65.917  24.004  1.00  0.00      1S   H  
ATOM   4918  HB2 ARG   304       5.988 -64.707  22.999  1.00  0.00      1S   H  
ATOM   4919  HG1 ARG   304       5.629 -63.296  25.095  1.00  0.00      1S   H  
ATOM   4920  HG2 ARG   304       6.493 -64.571  26.028  1.00  0.00      1S   H  
ATOM   4921  HD1 ARG   304       4.730 -66.210  25.213  1.00  0.00      1S   H  
ATOM   4922  HD2 ARG   304       3.799 -64.864  24.497  1.00  0.00      1S   H  
ATOM   4923  HE  ARG   304       3.187 -64.207  26.700  1.00  0.00      1S   H  
ATOM   4924 HH11 ARG   304       2.893 -64.624  28.941  1.00  0.00      1S   H  
ATOM   4925 HH12 ARG   304       3.886 -65.783  29.758  1.00  0.00      1S   H  
ATOM   4926 HH21 ARG   304       5.719 -66.724  26.894  1.00  0.00      1S   H  
ATOM   4927 HH22 ARG   304       5.464 -67.008  28.588  1.00  0.00      1S   H  
ATOM   4928  N   TRP   305       9.008 -63.774  21.540  1.00  1.00      1S   N  
ATOM   4929  CA  TRP   305       9.119 -64.140  20.138  1.00  1.00      1S   C  
ATOM   4930  C   TRP   305       7.722 -64.312  19.563  1.00  1.00      1S   C  
ATOM   4931  O   TRP   305       7.558 -64.842  18.474  1.00  1.00      1S   O  
ATOM   4932  CB  TRP   305      10.083 -65.328  19.790  1.00  1.00      1S   C  
ATOM   4933  CG  TRP   305      10.277 -65.656  18.307  1.00  1.00      1S   C  
ATOM   4934  CD1 TRP   305      11.135 -65.083  17.410  1.00  1.00      1S   C  
ATOM   4935  CD2 TRP   305       9.469 -66.590  17.552  1.00  1.00      1S   C  
ATOM   4936  CE2 TRP   305       9.876 -66.492  16.206  1.00  1.00      1S   C  
ATOM   4937  CE3 TRP   305       8.414 -67.431  17.922  1.00  1.00      1S   C  
ATOM   4938  NE1 TRP   305      10.913 -65.586  16.147  1.00  1.00      1S   N
[truncated: 29,739 more chars]
