# Supplementary material for: Locating ligand binding sites in G-protein coupled receptors using combined information from docking and sequence conservation
Source: PeerJ. 2021 Sep 24;9:e12219. doi: 10.7717/peerj.12219 (PMC8475542; doi:10.7717/peerj.12219)
Supplement: Supplemental Information 1 [file peerj-09-12219-s001.zip › Homology models/model_mu_opioid.pdb]

ATOM      1  N   GLY     1      84.276  95.463  41.465  1.00  1.00      1S   N  
ATOM      2  CA  GLY     1      83.842  94.564  40.361  1.00  1.00      1S   C  
ATOM      3  C   GLY     1      82.381  94.633  40.007  1.00  1.00      1S   C  
ATOM      4  O   GLY     1      81.954  93.973  39.064  1.00  1.00      1S   O  
ATOM      5  HA1 GLY     1      84.065  93.556  40.676  1.00  1.00      1S   H  
ATOM      6  HA2 GLY     1      84.403  94.869  39.489  1.00  1.00      1S   H  
ATOM      7  HT1 GLY     1      85.304  95.374  41.606  1.00  0.00      1S   H  
ATOM      8  HT2 GLY     1      83.793  95.199  42.347  1.00  0.00      1S   H  
ATOM      9  HT3 GLY     1      84.054  96.451  41.230  1.00  0.00      1S   H  
ATOM     10  N   SER     2      81.573  95.434  40.740  1.00  1.00      1S   N  
ATOM     11  CA  SER     2      80.196  95.695  40.386  1.00  1.00      1S   C  
ATOM     12  C   SER     2      79.953  97.089  40.893  1.00  1.00      1S   C  
ATOM     13  O   SER     2      80.017  98.057  40.138  1.00  1.00      1S   O  
ATOM     14  CB  SER     2      79.190  94.638  40.932  1.00  1.00      1S   C  
ATOM     15  OG  SER     2      79.327  94.384  42.329  1.00  1.00      1S   O  
ATOM     16  HN  SER     2      81.901  95.931  41.538  1.00  0.00      1S   H  
ATOM     17  HA  SER     2      80.116  95.735  39.308  1.00  1.00      1S   H  
ATOM     18  HB1 SER     2      79.383  93.679  40.402  1.00  1.00      1S   H  
ATOM     19  HB2 SER     2      78.148  94.951  40.708  1.00  1.00      1S   H  
ATOM     20  HG1 SER     2      78.667  93.720  42.548  1.00  0.00      1S   H  
ATOM     21  N   HSD     3      79.769  97.224  42.219  1.00  1.00      1S   N  
ATOM     22  CA  HSD     3      80.248  98.377  42.922  1.00  1.00      1S   C  
ATOM     23  C   HSD     3      80.723  97.788  44.222  1.00  1.00      1S   C  
ATOM     24  O   HSD     3      79.956  97.565  45.154  1.00  1.00      1S   O  
ATOM     25  CB  HSD     3      79.218  99.515  43.087  1.00  1.00      1S   C  
ATOM     26  CG  HSD     3      79.831 100.825  43.497  1.00  1.00      1S   C  
ATOM     27  CD2 HSD     3      79.580 102.076  43.038  1.00  1.00      1S   C  
ATOM     28  ND1 HSD     3      80.841 100.977  44.434  1.00  1.00      1S   N  
ATOM     29  CE1 HSD     3      81.138 102.291  44.480  1.00  1.00      1S   C  
ATOM     30  NE2 HSD     3      80.397 103.004  43.651  1.00  1.00      1S   N  
ATOM     31  HN  HSD     3      79.539  96.433  42.783  1.00  0.00      1S   H  
ATOM     32  HA  HSD     3      81.110  98.770  42.398  1.00  1.00      1S   H  
ATOM     33  HB1 HSD     3      78.411  99.227  43.783  1.00  1.00      1S   H  
ATOM     34  HB2 HSD     3      78.739  99.691  42.098  1.00  1.00      1S   H  
ATOM     35  HD1 HSD     3      81.267 100.239  44.957  1.00  0.00      1S   H  
ATOM     36  HD2 HSD     3      78.861 102.404  42.288  1.00  1.00      1S   H  
ATOM     37  HE1 HSD     3      81.916 102.701  45.126  1.00  1.00      1S   H  
ATOM     38  N   SER     4      82.035  97.479  44.282  1.00  1.00      1S   N  
ATOM     39  CA  SER     4      82.670  96.675  45.310  1.00  1.00      1S   C  
ATOM     40  C   SER     4      82.737  97.325  46.677  1.00  1.00      1S   C  
ATOM     41  O   SER     4      83.189  96.688  47.628  1.00  1.00      1S   O  
ATOM     42  CB  SER     4      84.088  96.209  44.871  1.00  1.00      1S   C  
ATOM     43  OG  SER     4      84.718  97.154  44.009  1.00  1.00      1S   O  
ATOM     44  HN  SER     4      82.645  97.713  43.529  1.00  0.00      1S   H  
ATOM     45  HA  SER     4      82.068  95.785  45.434  1.00  1.00      1S   H  
ATOM     46  HB1 SER     4      83.975  95.264  44.297  1.00  1.00      1S   H  
ATOM     47  HB2 SER     4      84.751  95.993  45.735  1.00  1.00      1S   H  
ATOM     48  HG1 SER     4      85.287  97.697  44.561  1.00  0.00      1S   H  
ATOM     49  N   LEU     5      82.257  98.583  46.825  1.00  1.00      1S   N  
ATOM     50  CA  LEU     5      82.141  99.215  48.118  1.00  1.00      1S   C  
ATOM     51  C   LEU     5      80.785  99.846  48.352  1.00  1.00      1S   C  
ATOM     52  O   LEU     5      80.564 100.387  49.434  1.00  1.00      1S   O  
ATOM     53  CB  LEU     5      83.307 100.200  48.396  1.00  1.00      1S   C  
ATOM     54  CG  LEU     5      83.487 101.408  47.443  1.00  1.00      1S   C  
ATOM     55  CD1 LEU     5      82.494 102.556  47.711  1.00  1.00      1S   C  
ATOM     56  CD2 LEU     5      84.929 101.942  47.549  1.00  1.00      1S   C  
ATOM     57  HN  LEU     5      81.934  99.103  46.043  1.00  0.00      1S   H  
ATOM     58  HA  LEU     5      82.212  98.450  48.878  1.00  1.00      1S   H  
ATOM     59  HB1 LEU     5      84.241  99.593  48.332  1.00  1.00      1S   H  
ATOM     60  HB2 LEU     5      83.242 100.572  49.441  1.00  1.00      1S   H  
ATOM     61  HG  LEU     5      83.345 101.059  46.395  1.00  1.00      1S   H  
ATOM     62 HD11 LEU     5      82.521 102.841  48.784  1.00  0.00      1S   H  
ATOM     63 HD12 LEU     5      81.458 102.262  47.447  1.00  0.00      1S   H  
ATOM     64 HD13 LEU     5      82.764 103.446  47.104  1.00  0.00      1S   H  
ATOM     65 HD21 LEU     5      85.658 101.149  47.282  1.00  0.00      1S   H  
ATOM     66 HD22 LEU     5      85.136 102.279  48.587  1.00  0.00      1S   H  
ATOM     67 HD23 LEU     5      85.074 102.802  46.862  1.00  0.00      1S   H  
ATOM     68  N   CYS     6      79.826  99.781  47.386  1.00  1.00      1S   N  
ATOM     69  CA  CYS     6      78.487 100.319  47.588  1.00  1.00      1S   C  
ATOM     70  C   CYS     6      77.582  99.199  48.097  1.00  1.00      1S   C  
ATOM     71  O   CYS     6      77.423  99.178  49.324  1.00  1.00      1S   O  
ATOM     72  CB  CYS     6      77.961 101.167  46.391  1.00  1.00      1S   C  
ATOM     73  SG  CYS     6      76.321 101.920  46.666  1.00  1.00      1S   S  
ATOM     74  HN  CYS     6      79.982  99.319  46.517  1.00  0.00      1S   H  
ATOM     75  HA  CYS     6      78.539 101.038  48.394  1.00  1.00      1S   H  
ATOM     76  HB1 CYS     6      77.944 100.554  45.472  1.00  1.00      1S   H  
ATOM     77  HB2 CYS     6      78.700 101.976  46.202  1.00  1.00      1S   H  
ATOM     78  HG1 CYS     6      76.725 102.739  47.627  1.00  0.00      1S   H  
ATOM     79  N   PRO     7      76.971  98.238  47.379  1.00  1.00      1S   N  
ATOM     80  CA  PRO     7      76.338  97.071  47.977  1.00  1.00      1S   C  
ATOM     81  C   PRO     7      77.379  96.031  48.356  1.00  1.00      1S   C  
ATOM     82  O   PRO     7      77.330  94.905  47.862  1.00  1.00      1S   O  
ATOM     83  CB  PRO     7      75.422  96.549  46.856  1.00  1.00      1S   C  
ATOM     84  CG  PRO     7      76.184  96.882  45.574  1.00  1.00      1S   C  
ATOM     85  CD  PRO     7      76.812  98.227  45.925  1.00  1.00      1S   C  
ATOM     86  HA  PRO     7      75.769  97.336  48.859  1.00  1.00      1S   H  
ATOM     87  HB1 PRO     7      74.478  97.139  46.867  1.00  1.00      1S   H  
ATOM     88  HB2 PRO     7      75.164  95.476  46.941  1.00  1.00      1S   H  
ATOM     89  HG1 PRO     7      76.982  96.128  45.399  1.00  1.00      1S   H  
ATOM     90  HG2 PRO     7      75.525  96.939  44.685  1.00  1.00      1S   H  
ATOM     91  HD1 PRO     7      77.793  98.347  45.443  1.00  1.00      1S   H  
ATOM     92  HD2 PRO     7      76.129  99.054  45.635  1.00  1.00      1S   H  
ATOM     93  N   GLN     8      78.299  96.377  49.288  1.00  1.00      1S   N  
ATOM     94  CA  GLN     8      79.313  95.511  49.856  1.00  1.00      1S   C  
ATOM     95  C   GLN     8      78.684  94.373  50.649  1.00  1.00      1S   C  
ATOM     96  O   GLN     8      79.305  93.343  50.897  1.00  1.00      1S   O  
ATOM     97  CB  GLN     8      80.262  96.349  50.754  1.00  1.00      1S   C  
ATOM     98  CG  GLN     8      81.540  95.613  51.200  1.00  1.00      1S   C  
ATOM     99  CD  GLN     8      82.463  96.562  51.974  1.00  1.00      1S   C  
ATOM    100  NE2 GLN     8      83.396  97.237  51.238  1.00  1.00      1S   N  
ATOM    101  OE1 GLN     8      82.358  96.687  53.198  1.00  1.00      1S   O  
ATOM    102  HN  GLN     8      78.316  97.315  49.629  1.00  0.00      1S   H  
ATOM    103  HA  GLN     8      79.879  95.089  49.037  1.00  1.00      1S   H  
ATOM    104  HB1 GLN     8      79.705  96.714  51.645  1.00  1.00      1S   H  
ATOM    105  HB2 GLN     8      80.568  97.245  50.166  1.00  1.00      1S   H  
ATOM    106  HG1 GLN     8      82.071  95.209  50.312  1.00  1.00      1S   H  
ATOM    107  HG2 GLN     8      81.275  94.766  51.867  1.00  1.00      1S   H  
ATOM    108 HE21 GLN     8      84.031  97.851  51.700  1.00  0.00      1S   H  
ATOM    109 HE22 GLN     8      83.446  97.099  50.248  1.00  0.00      1S   H  
ATOM    110  N   THR     9      77.395  94.549  51.017  1.00  1.00      1S   N  
ATOM    111  CA  THR     9      76.515  93.610  51.672  1.00  1.00      1S   C  
ATOM    112  C   THR     9      76.017  92.502  50.758  1.00  1.00      1S   C  
ATOM    113  O   THR     9      75.871  91.366  51.203  1.00  1.00      1S   O  
ATOM    114  CB  THR     9      75.292  94.337  52.228  1.00  1.00      1S   C  
ATOM    115  CG2 THR     9      75.699  95.097  53.504  1.00  1.00      1S   C  
ATOM    116  OG1 THR     9      74.780  95.278  51.284  1.00  1.00      1S   O  
ATOM    117  HN  THR     9      76.947  95.414  50.804  1.00  0.00      1S   H  
ATOM    118  HA  THR     9      77.059  93.145  52.482  1.00  1.00      1S   H  
ATOM    119  HB  THR     9      74.484  93.618  52.495  1.00  1.00      1S   H  
ATOM    120  HG1 THR     9      73.999  95.665  51.688  1.00  1.00      1S   H  
ATOM    121 HG21 THR     9      76.498  95.838  53.290  1.00  0.00      1S   H  
ATOM    122 HG22 THR     9      76.071  94.385  54.270  1.00  0.00      1S   H  
ATOM    123 HG23 THR     9      74.823  95.635  53.925  1.00  0.00      1S   H  
ATOM    124  N   GLY    10      75.710  92.804  49.472  1.00  1.00      1S   N  
ATOM    125  CA  GLY    10      74.922  91.936  48.612  1.00  1.00      1S   C  
ATOM    126  C   GLY    10      75.655  90.715  48.134  1.00  1.00      1S   C  
ATOM    127  O   GLY    10      75.155  89.598  48.248  1.00  1.00      1S   O  
ATOM    128  HN  GLY    10      75.921  93.704  49.097  1.00  0.00      1S   H  
ATOM    129  HA1 GLY    10      74.657  92.520  47.743  1.00  1.00      1S   H  
ATOM    130  HA2 GLY    10      74.057  91.609  49.174  1.00  1.00      1S   H  
ATOM    131  N   SER    11      76.868  90.905  47.576  1.00  1.00      1S   N  
ATOM    132  CA  SER    11      77.716  89.843  47.067  1.00  1.00      1S   C  
ATOM    133  C   SER    11      78.083  88.770  48.081  1.00  1.00      1S   C  
ATOM    134  O   SER    11      77.954  87.598  47.721  1.00  1.00      1S   O  
ATOM    135  CB  SER    11      79.008  90.368  46.401  1.00  1.00      1S   C  
ATOM    136  OG  SER    11      78.701  91.392  45.463  1.00  1.00      1S   O  
ATOM    137  HN  SER    11      77.240  91.824  47.469  1.00  0.00      1S   H  
ATOM    138  HA  SER    11      77.138  89.359  46.294  1.00  1.00      1S   H  
ATOM    139  HB1 SER    11      79.534  89.542  45.875  1.00  1.00      1S   H  
ATOM    140  HB2 SER    11      79.692  90.798  47.162  1.00  1.00      1S   H  
ATOM    141  HG1 SER    11      78.269  90.960  44.721  1.00  0.00      1S   H  
ATOM    142  N   PRO    12      78.512  89.014  49.328  1.00  1.00      1S   N  
ATOM    143  CA  PRO    12      78.804  87.941  50.263  1.00  1.00      1S   C  
ATOM    144  C   PRO    12      77.535  87.280  50.745  1.00  1.00      1S   C  
ATOM    145  O   PRO    12      77.621  86.152  51.219  1.00  1.00      1S   O  
ATOM    146  CB  PRO    12      79.552  88.611  51.425  1.00  1.00      1S   C  
ATOM    147  CG  PRO    12      79.131  90.079  51.357  1.00  1.00      1S   C  
ATOM    148  CD  PRO    12      78.942  90.309  49.858  1.00  1.00      1S   C  
ATOM    149  HA  PRO    12      79.411  87.202  49.764  1.00  1.00      1S   H  
ATOM    150  HB1 PRO    12      80.646  88.545  51.232  1.00  1.00      1S   H  
ATOM    151  HB2 PRO    12      79.336  88.157  52.413  1.00  1.00      1S   H  
ATOM    152  HG1 PRO    12      78.158  90.211  51.879  1.00  1.00      1S   H  
ATOM    153  HG2 PRO    12      79.883  90.763  51.797  1.00  1.00      1S   H  
ATOM    154  HD1 PRO    12      78.183  91.097  49.687  1.00  1.00      1S   H  
ATOM    155  HD2 PRO    12      79.904  90.591  49.381  1.00  1.00      1S   H  
ATOM    156  N   SER    13      76.353  87.930  50.619  1.00  1.00      1S   N  
ATOM    157  CA  SER    13      75.084  87.336  50.988  1.00  1.00      1S   C  
ATOM    158  C   SER    13      74.694  86.258  50.004  1.00  1.00      1S   C  
ATOM    159  O   SER    13      74.181  85.218  50.410  1.00  1.00      1S   O  
ATOM    160  CB  SER    13      73.923  88.350  51.103  1.00  1.00      1S   C  
ATOM    161  OG  SER    13      74.195  89.306  52.120  1.00  1.00      1S   O  
ATOM    162  HN  SER    13      76.313  88.860  50.262  1.00  0.00      1S   H  
ATOM    163  HA  SER    13      75.206  86.870  51.956  1.00  1.00      1S   H  
ATOM    164  HB1 SER    13      72.986  87.821  51.382  1.00  1.00      1S   H  
ATOM    165  HB2 SER    13      73.755  88.879  50.143  1.00  1.00      1S   H  
ATOM    166  HG1 SER    13      74.811  89.945  51.742  1.00  0.00      1S   H  
ATOM    167  N   MET    14      74.956  86.453  48.686  1.00  1.00      1S   N  
ATOM    168  CA  MET    14      74.663  85.434  47.698  1.00  1.00      1S   C  
ATOM    169  C   MET    14      75.624  84.264  47.764  1.00  1.00      1S   C  
ATOM    170  O   MET    14      75.184  83.129  47.604  1.00  1.00      1S   O  
ATOM    171  CB  MET    14      74.519  85.948  46.241  1.00  1.00      1S   C  
ATOM    172  CG  MET    14      75.740  86.663  45.640  1.00  1.00      1S   C  
ATOM    173  SD  MET    14      75.552  87.039  43.869  1.00  1.00      1S   S  
ATOM    174  CE  MET    14      77.202  87.749  43.594  1.00  1.00      1S   C  
ATOM    175  HN  MET    14      75.348  87.305  48.347  1.00  0.00      1S   H  
ATOM    176  HA  MET    14      73.689  85.033  47.947  1.00  1.00      1S   H  
ATOM    177  HB1 MET    14      73.661  86.657  46.212  1.00  1.00      1S   H  
ATOM    178  HB2 MET    14      74.252  85.086  45.588  1.00  1.00      1S   H  
ATOM    179  HG1 MET    14      76.641  86.029  45.784  1.00  1.00      1S   H  
ATOM    180  HG2 MET    14      75.894  87.604  46.207  1.00  1.00      1S   H  
ATOM    181  HE1 MET    14      78.000  87.021  43.852  1.00  1.00      1S   H  
ATOM    182  HE2 MET    14      77.352  88.660  44.210  1.00  1.00      1S   H  
ATOM    183  HE3 MET    14      77.334  88.036  42.529  1.00  1.00      1S   H  
ATOM    184  N   VAL    15      76.945  84.472  48.033  1.00  1.00      1S   N  
ATOM    185  CA  VAL    15      77.890  83.363  48.101  1.00  1.00      1S   C  
ATOM    186  C   VAL    15      77.653  82.530  49.344  1.00  1.00      1S   C  
ATOM    187  O   VAL    15      77.726  81.304  49.288  1.00  1.00      1S   O  
ATOM    188  CB  VAL    15      79.364  83.752  47.936  1.00  1.00      1S   C  
ATOM    189  CG1 VAL    15      79.983  84.354  49.214  1.00  1.00      1S   C  
ATOM    190  CG2 VAL    15      80.173  82.525  47.460  1.00  1.00      1S   C  
ATOM    191  HN  VAL    15      77.319  85.388  48.163  1.00  0.00      1S   H  
ATOM    192  HA  VAL    15      77.663  82.729  47.254  1.00  1.00      1S   H  
ATOM    193  HB  VAL    15      79.421  84.522  47.132  1.00  1.00      1S   H  
ATOM    194 HG11 VAL    15      80.106  83.576  49.997  1.00  0.00      1S   H  
ATOM    195 HG12 VAL    15      79.339  85.159  49.612  1.00  0.00      1S   H  
ATOM    196 HG13 VAL    15      80.986  84.774  48.988  1.00  0.00      1S   H  
ATOM    197 HG21 VAL    15      79.768  82.139  46.501  1.00  0.00      1S   H  
ATOM    198 HG22 VAL    15      80.136  81.711  48.215  1.00  0.00      1S   H  
ATOM    199 HG23 VAL    15      81.236  82.806  47.305  1.00  0.00      1S   H  
ATOM    200  N   THR    16      77.295  83.173  50.488  1.00  1.00      1S   N  
ATOM    201  CA  THR    16      76.942  82.476  51.710  1.00  1.00      1S   C  
ATOM    202  C   THR    16      75.683  81.668  51.509  1.00  1.00      1S   C  
ATOM    203  O   THR    16      75.657  80.502  51.876  1.00  1.00      1S   O  
ATOM    204  CB  THR    16      76.831  83.343  52.959  1.00  1.00      1S   C  
ATOM    205  CG2 THR    16      78.234  83.824  53.375  1.00  1.00      1S   C  
ATOM    206  OG1 THR    16      75.986  84.469  52.776  1.00  1.00      1S   O  
ATOM    207  HN  THR    16      77.256  84.169  50.528  1.00  0.00      1S   H  
ATOM    208  HA  THR    16      77.736  81.769  51.903  1.00  1.00      1S   H  
ATOM    209  HB  THR    16      76.414  82.744  53.802  1.00  1.00      1S   H  
ATOM    210  HG1 THR    16      76.488  85.087  52.234  1.00  1.00      1S   H  
ATOM    211 HG21 THR    16      78.730  84.383  52.556  1.00  0.00      1S   H  
ATOM    212 HG22 THR    16      78.872  82.954  53.638  1.00  0.00      1S   H  
ATOM    213 HG23 THR    16      78.164  84.490  54.262  1.00  0.00      1S   H  
ATOM    214  N   ALA    17      74.632  82.228  50.869  1.00  1.00      1S   N  
ATOM    215  CA  ALA    17      73.400  81.517  50.590  1.00  1.00      1S   C  
ATOM    216  C   ALA    17      73.583  80.306  49.686  1.00  1.00      1S   C  
ATOM    217  O   ALA    17      72.895  79.306  49.867  1.00  1.00      1S   O  
ATOM    218  CB  ALA    17      72.329  82.451  50.002  1.00  1.00      1S   C  
ATOM    219  HN  ALA    17      74.649  83.186  50.586  1.00  0.00      1S   H  
ATOM    220  HA  ALA    17      73.027  81.152  51.537  1.00  1.00      1S   H  
ATOM    221  HB1 ALA    17      72.680  82.908  49.053  1.00  1.00      1S   H  
ATOM    222  HB2 ALA    17      72.109  83.268  50.723  1.00  1.00      1S   H  
ATOM    223  HB3 ALA    17      71.382  81.901  49.813  1.00  1.00      1S   H  
ATOM    224  N   ILE    18      74.544  80.340  48.725  1.00  1.00      1S   N  
ATOM    225  CA  ILE    18      74.912  79.198  47.898  1.00  1.00      1S   C  
ATOM    226  C   ILE    18      75.568  78.111  48.739  1.00  1.00      1S   C  
ATOM    227  O   ILE    18      75.201  76.943  48.615  1.00  1.00      1S   O  
ATOM    228  CB  ILE    18      75.792  79.605  46.708  1.00  1.00      1S   C  
ATOM    229  CG1 ILE    18      74.979  80.413  45.657  1.00  1.00      1S   C  
ATOM    230  CG2 ILE    18      76.497  78.395  46.047  1.00  1.00      1S   C  
ATOM    231  CD  ILE    18      73.994  79.591  44.814  1.00  1.00      1S   C  
ATOM    232  HN  ILE    18      75.062  81.177  48.554  1.00  0.00      1S   H  
ATOM    233  HA  ILE    18      73.997  78.774  47.511  1.00  1.00      1S   H  
ATOM    234  HB  ILE    18      76.592  80.281  47.091  1.00  1.00      1S   H  
ATOM    235 HG11 ILE    18      75.701  80.899  44.964  1.00  0.00      1S   H  
ATOM    236 HG12 ILE    18      74.418  81.223  46.169  1.00  0.00      1S   H  
ATOM    237 HG21 ILE    18      75.764  77.598  45.802  1.00  0.00      1S   H  
ATOM    238 HG22 ILE    18      77.275  77.972  46.715  1.00  0.00      1S   H  
ATOM    239 HG23 ILE    18      76.995  78.716  45.108  1.00  0.00      1S   H  
ATOM    240  HD1 ILE    18      73.245  79.085  45.456  1.00  1.00      1S   H  
ATOM    241  HD2 ILE    18      74.525  78.821  44.216  1.00  1.00      1S   H  
ATOM    242  HD3 ILE    18      73.453  80.256  44.107  1.00  1.00      1S   H  
ATOM    243  N   THR    19      76.532  78.457  49.635  1.00  1.00      1S   N  
ATOM    244  CA  THR    19      77.215  77.491  50.493  1.00  1.00      1S   C  
ATOM    245  C   THR    19      76.273  76.846  51.494  1.00  1.00      1S   C  
ATOM    246  O   THR    19      76.371  75.651  51.763  1.00  1.00      1S   O  
ATOM    247  CB  THR    19      78.430  78.044  51.245  1.00  1.00      1S   C  
ATOM    248  CG2 THR    19      79.520  78.491  50.254  1.00  1.00      1S   C  
ATOM    249  OG1 THR    19      78.107  79.126  52.110  1.00  1.00      1S   O  
ATOM    250  HN  THR    19      76.831  79.406  49.716  1.00  0.00      1S   H  
ATOM    251  HA  THR    19      77.575  76.703  49.847  1.00  1.00      1S   H  
ATOM    252  HB  THR    19      78.868  77.239  51.880  1.00  1.00      1S   H  
ATOM    253  HG1 THR    19      77.449  79.657  51.651  1.00  1.00      1S   H  
ATOM    254 HG21 THR    19      79.149  79.285  49.576  1.00  0.00      1S   H  
ATOM    255 HG22 THR    19      79.857  77.630  49.640  1.00  0.00      1S   H  
ATOM    256 HG23 THR    19      80.398  78.888  50.809  1.00  0.00      1S   H  
ATOM    257  N   ILE    20      75.322  77.640  52.040  1.00  1.00      1S   N  
ATOM    258  CA  ILE    20      74.299  77.240  52.983  1.00  1.00      1S   C  
ATOM    259  C   ILE    20      73.348  76.288  52.306  1.00  1.00      1S   C  
ATOM    260  O   ILE    20      72.989  75.275  52.892  1.00  1.00      1S   O  
ATOM    261  CB  ILE    20      73.572  78.463  53.550  1.00  1.00      1S   C  
ATOM    262  CG1 ILE    20      74.526  79.232  54.500  1.00  1.00      1S   C  
ATOM    263  CG2 ILE    20      72.257  78.100  54.280  1.00  1.00      1S   C  
ATOM    264  CD  ILE    20      74.068  80.665  54.789  1.00  1.00      1S   C  
ATOM    265  HN  ILE    20      75.300  78.612  51.807  1.00  0.00      1S   H  
ATOM    266  HA  ILE    20      74.777  76.705  53.791  1.00  1.00      1S   H  
ATOM    267  HB  ILE    20      73.314  79.134  52.699  1.00  1.00      1S   H  
ATOM    268 HG11 ILE    20      75.540  79.281  54.049  1.00  0.00      1S   H  
ATOM    269 HG12 ILE    20      74.621  78.671  55.455  1.00  0.00      1S   H  
ATOM    270 HG21 ILE    20      72.468  77.417  55.128  1.00  0.00      1S   H  
ATOM    271 HG22 ILE    20      71.527  77.619  53.599  1.00  0.00      1S   H  
ATOM    272 HG23 ILE    20      71.778  79.017  54.683  1.00  0.00      1S   H  
ATOM    273  HD1 ILE    20      73.137  80.671  55.394  1.00  1.00      1S   H  
ATOM    274  HD2 ILE    20      73.874  81.208  53.839  1.00  1.00      1S   H  
ATOM    275  HD3 ILE    20      74.856  81.213  55.347  1.00  1.00      1S   H  
ATOM    276  N   MET    21      72.950  76.560  51.041  1.00  1.00      1S   N  
ATOM    277  CA  MET    21      72.063  75.709  50.277  1.00  1.00      1S   C  
ATOM    278  C   MET    21      72.694  74.369  49.970  1.00  1.00      1S   C  
ATOM    279  O   MET    21      72.021  73.346  50.042  1.00  1.00      1S   O  
ATOM    280  CB  MET    21      71.591  76.399  48.975  1.00  1.00      1S   C  
ATOM    281  CG  MET    21      70.582  75.576  48.149  1.00  1.00      1S   C  
ATOM    282  SD  MET    21      69.556  76.559  47.007  1.00  1.00      1S   S  
ATOM    283  CE  MET    21      70.865  77.052  45.849  1.00  1.00      1S   C  
ATOM    284  HN  MET    21      73.249  77.392  50.576  1.00  0.00      1S   H  
ATOM    285  HA  MET    21      71.191  75.525  50.891  1.00  1.00      1S   H  
ATOM    286  HB1 MET    21      72.469  76.653  48.343  1.00  1.00      1S   H  
ATOM    287  HB2 MET    21      71.103  77.357  49.268  1.00  1.00      1S   H  
ATOM    288  HG1 MET    21      69.909  75.053  48.863  1.00  1.00      1S   H  
ATOM    289  HG2 MET    21      71.131  74.787  47.592  1.00  1.00      1S   H  
ATOM    290  HE1 MET    21      71.361  76.163  45.404  1.00  1.00      1S   H  
ATOM    291  HE2 MET    21      71.641  77.664  46.354  1.00  1.00      1S   H  
ATOM    292  HE3 MET    21      70.445  77.659  45.018  1.00  1.00      1S   H  
ATOM    293  N   ALA    22      74.015  74.333  49.672  1.00  1.00      1S   N  
ATOM    294  CA  ALA    22      74.759  73.112  49.439  1.00  1.00      1S   C  
ATOM    295  C   ALA    22      74.874  72.266  50.692  1.00  1.00      1S   C  
ATOM    296  O   ALA    22      74.645  71.059  50.645  1.00  1.00      1S   O  
ATOM    297  CB  ALA    22      76.173  73.410  48.907  1.00  1.00      1S   C  
ATOM    298  HN  ALA    22      74.544  75.177  49.595  1.00  0.00      1S   H  
ATOM    299  HA  ALA    22      74.224  72.536  48.696  1.00  1.00      1S   H  
ATOM    300  HB1 ALA    22      76.742  74.041  49.622  1.00  1.00      1S   H  
ATOM    301  HB2 ALA    22      76.102  73.957  47.942  1.00  1.00      1S   H  
ATOM    302  HB3 ALA    22      76.738  72.469  48.731  1.00  1.00      1S   H  
ATOM    303  N   LEU    23      75.204  72.892  51.851  1.00  1.00      1S   N  
ATOM    304  CA  LEU    23      75.330  72.240  53.142  1.00  1.00      1S   C  
ATOM    305  C   LEU    23      74.003  71.673  53.580  1.00  1.00      1S   C  
ATOM    306  O   LEU    23      73.919  70.503  53.943  1.00  1.00      1S   O  
ATOM    307  CB  LEU    23      75.885  73.212  54.218  1.00  1.00      1S   C  
ATOM    308  CG  LEU    23      76.222  72.628  55.623  1.00  1.00      1S   C  
ATOM    309  CD1 LEU    23      74.999  72.404  56.537  1.00  1.00      1S   C  
ATOM    310  CD2 LEU    23      77.105  71.366  55.565  1.00  1.00      1S   C  
ATOM    311  HN  LEU    23      75.401  73.872  51.854  1.00  0.00      1S   H  
ATOM    312  HA  LEU    23      76.024  71.424  53.016  1.00  1.00      1S   H  
ATOM    313  HB1 LEU    23      75.189  74.069  54.343  1.00  1.00      1S   H  
ATOM    314  HB2 LEU    23      76.834  73.627  53.807  1.00  1.00      1S   H  
ATOM    315  HG  LEU    23      76.831  73.418  56.127  1.00  1.00      1S   H  
ATOM    316 HD11 LEU    23      74.408  71.526  56.211  1.00  0.00      1S   H  
ATOM    317 HD12 LEU    23      74.342  73.299  56.533  1.00  0.00      1S   H  
ATOM    318 HD13 LEU    23      75.335  72.215  57.578  1.00  0.00      1S   H  
ATOM    319 HD21 LEU    23      77.997  71.542  54.929  1.00  0.00      1S   H  
ATOM    320 HD22 LEU    23      76.534  70.508  55.151  1.00  0.00      1S   H  
ATOM    321 HD23 LEU    23      77.446  71.093  56.587  1.00  0.00      1S   H  
ATOM    322  N   TYR    24      72.925  72.486  53.512  1.00  1.00      1S   N  
ATOM    323  CA  TYR    24      71.564  72.109  53.827  1.00  1.00      1S   C  
ATOM    324  C   TYR    24      71.083  70.966  52.960  1.00  1.00      1S   C  
ATOM    325  O   TYR    24      70.317  70.130  53.426  1.00  1.00      1S   O  
ATOM    326  CB  TYR    24      70.569  73.283  53.641  1.00  1.00      1S   C  
ATOM    327  CG  TYR    24      70.395  74.144  54.874  1.00  1.00      1S   C  
ATOM    328  CD1 TYR    24      71.462  74.698  55.610  1.00  1.00      1S   C  
ATOM    329  CD2 TYR    24      69.085  74.433  55.288  1.00  1.00      1S   C  
ATOM    330  CE1 TYR    24      71.215  75.528  56.715  1.00  1.00      1S   C  
ATOM    331  CE2 TYR    24      68.835  75.229  56.405  1.00  1.00      1S   C  
ATOM    332  CZ  TYR    24      69.899  75.799  57.105  1.00  1.00      1S   C  
ATOM    333  OH  TYR    24      69.636  76.668  58.179  1.00  1.00      1S   O  
ATOM    334  HN  TYR    24      73.033  73.438  53.225  1.00  0.00      1S   H  
ATOM    335  HA  TYR    24      71.536  71.770  54.852  1.00  1.00      1S   H  
ATOM    336  HB1 TYR    24      69.561  72.892  53.379  1.00  1.00      1S   H  
ATOM    337  HB2 TYR    24      70.897  73.936  52.806  1.00  1.00      1S   H  
ATOM    338  HD1 TYR    24      72.484  74.512  55.320  1.00  1.00      1S   H  
ATOM    339  HD2 TYR    24      68.254  74.017  54.745  1.00  1.00      1S   H  
ATOM    340  HE1 TYR    24      72.040  75.972  57.253  1.00  1.00      1S   H  
ATOM    341  HE2 TYR    24      67.817  75.400  56.711  1.00  1.00      1S   H  
ATOM    342  HH  TYR    24      68.681  76.701  58.302  1.00  1.00      1S   H  
ATOM    343  N   SER    25      71.536  70.887  51.685  1.00  1.00      1S   N  
ATOM    344  CA  SER    25      71.179  69.816  50.779  1.00  1.00      1S   C  
ATOM    345  C   SER    25      71.834  68.513  51.173  1.00  1.00      1S   C  
ATOM    346  O   SER    25      71.180  67.475  51.160  1.00  1.00      1S   O  
ATOM    347  CB  SER    25      71.525  70.107  49.303  1.00  1.00      1S   C  
ATOM    348  OG  SER    25      70.747  71.195  48.820  1.00  1.00      1S   O  
ATOM    349  HN  SER    25      72.142  71.587  51.313  1.00  0.00      1S   H  
ATOM    350  HA  SER    25      70.109  69.677  50.846  1.00  1.00      1S   H  
ATOM    351  HB1 SER    25      71.288  69.223  48.671  1.00  1.00      1S   H  
ATOM    352  HB2 SER    25      72.602  70.350  49.189  1.00  1.00      1S   H  
ATOM    353  HG1 SER    25      71.104  71.987  49.240  1.00  0.00      1S   H  
ATOM    354  N   ILE    26      73.134  68.513  51.557  1.00  1.00      1S   N  
ATOM    355  CA  ILE    26      73.804  67.284  51.944  1.00  1.00      1S   C  
ATOM    356  C   ILE    26      73.332  66.789  53.297  1.00  1.00      1S   C  
ATOM    357  O   ILE    26      73.179  65.584  53.476  1.00  1.00      1S   O  
ATOM    358  CB  ILE    26      75.330  67.310  51.852  1.00  1.00      1S   C  
ATOM    359  CG1 ILE    26      75.995  68.377  52.752  1.00  1.00      1S   C  
ATOM    360  CG2 ILE    26      75.700  67.496  50.362  1.00  1.00      1S   C  
ATOM    361  CD  ILE    26      77.526  68.314  52.768  1.00  1.00      1S   C  
ATOM    362  HN  ILE    26      73.685  69.346  51.568  1.00  0.00      1S   H  
ATOM    363  HA  ILE    26      73.496  66.526  51.235  1.00  1.00      1S   H  
ATOM    364  HB  ILE    26      75.717  66.312  52.166  1.00  1.00      1S   H  
ATOM    365 HG11 ILE    26      75.636  68.258  53.797  1.00  0.00      1S   H  
ATOM    366 HG12 ILE    26      75.683  69.381  52.396  1.00  0.00      1S   H  
ATOM    367 HG21 ILE    26      75.419  68.512  50.014  1.00  0.00      1S   H  
ATOM    368 HG22 ILE    26      75.172  66.747  49.735  1.00  0.00      1S   H  
ATOM    369 HG23 ILE    26      76.791  67.363  50.212  1.00  0.00      1S   H  
ATOM    370  HD1 ILE    26      77.943  68.492  51.755  1.00  1.00      1S   H  
ATOM    371  HD2 ILE    26      77.868  67.319  53.124  1.00  1.00      1S   H  
ATOM    372  HD3 ILE    26      77.933  69.091  53.450  1.00  1.00      1S   H  
ATOM    373  N   VAL    27      73.038  67.690  54.273  1.00  1.00      1S   N  
ATOM    374  CA  VAL    27      72.553  67.271  55.576  1.00  1.00      1S   C  
ATOM    375  C   VAL    27      71.079  66.920  55.533  1.00  1.00      1S   C  
ATOM    376  O   VAL    27      70.612  66.180  56.397  1.00  1.00      1S   O  
ATOM    377  CB  VAL    27      72.898  68.192  56.750  1.00  1.00      1S   C  
ATOM    378  CG1 VAL    27      74.425  68.392  56.790  1.00  1.00      1S   C  
ATOM    379  CG2 VAL    27      72.159  69.538  56.718  1.00  1.00      1S   C  
ATOM    380  HN  VAL    27      73.168  68.672  54.141  1.00  0.00      1S   H  
ATOM    381  HA  VAL    27      73.065  66.348  55.812  1.00  1.00      1S   H  
ATOM    382  HB  VAL    27      72.604  67.680  57.697  1.00  1.00      1S   H  
ATOM    383 HG11 VAL    27      74.766  68.992  55.922  1.00  0.00      1S   H  
ATOM    384 HG12 VAL    27      74.949  67.413  56.779  1.00  0.00      1S   H  
ATOM    385 HG13 VAL    27      74.710  68.934  57.716  1.00  0.00      1S   H  
ATOM    386 HG21 VAL    27      71.071  69.378  56.807  1.00  0.00      1S   H  
ATOM    387 HG22 VAL    27      72.372  70.082  55.780  1.00  0.00      1S   H  
ATOM    388 HG23 VAL    27      72.481  70.170  57.574  1.00  0.00      1S   H  
ATOM    389  N   CYS    28      70.313  67.378  54.502  1.00  1.00      1S   N  
ATOM    390  CA  CYS    28      68.955  66.913  54.288  1.00  1.00      1S   C  
ATOM    391  C   CYS    28      68.954  65.519  53.718  1.00  1.00      1S   C  
ATOM    392  O   CYS    28      68.184  64.687  54.175  1.00  1.00      1S   O  
ATOM    393  CB  CYS    28      68.008  67.868  53.489  1.00  1.00      1S   C  
ATOM    394  SG  CYS    28      68.069  67.850  51.665  1.00  1.00      1S   S  
ATOM    395  HN  CYS    28      70.663  68.039  53.841  1.00  0.00      1S   H  
ATOM    396  HA  CYS    28      68.504  66.844  55.268  1.00  1.00      1S   H  
ATOM    397  HB1 CYS    28      68.203  68.899  53.847  1.00  1.00      1S   H  
ATOM    398  HB2 CYS    28      66.967  67.627  53.793  1.00  1.00      1S   H  
ATOM    399  HG1 CYS    28      69.387  67.958  51.595  1.00  0.00      1S   H  
ATOM    400  N   VAL    29      69.837  65.210  52.734  1.00  1.00      1S   N  
ATOM    401  CA  VAL    29      69.920  63.898  52.116  1.00  1.00      1S   C  
ATOM    402  C   VAL    29      70.344  62.863  53.135  1.00  1.00      1S   C  
ATOM    403  O   VAL    29      69.660  61.857  53.304  1.00  1.00      1S   O  
ATOM    404  CB  VAL    29      70.831  63.878  50.886  1.00  1.00      1S   C  
ATOM    405  CG1 VAL    29      71.150  62.440  50.414  1.00  1.00      1S   C  
ATOM    406  CG2 VAL    29      70.126  64.648  49.748  1.00  1.00      1S   C  
ATOM    407  HN  VAL    29      70.456  65.899  52.363  1.00  0.00      1S   H  
ATOM    408  HA  VAL    29      68.923  63.629  51.794  1.00  1.00      1S   H  
ATOM    409  HB  VAL    29      71.790  64.391  51.125  1.00  1.00      1S   H  
ATOM    410 HG11 VAL    29      70.214  61.859  50.281  1.00  0.00      1S   H  
ATOM    411 HG12 VAL    29      71.803  61.913  51.140  1.00  0.00      1S   H  
ATOM    412 HG13 VAL    29      71.683  62.473  49.440  1.00  0.00      1S   H  
ATOM    413 HG21 VAL    29      69.901  65.692  50.042  1.00  0.00      1S   H  
ATOM    414 HG22 VAL    29      69.172  64.146  49.481  1.00  0.00      1S   H  
ATOM    415 HG23 VAL    29      70.773  64.669  48.846  1.00  0.00      1S   H  
ATOM    416  N   VAL    30      71.461  63.095  53.861  1.00  1.00      1S   N  
ATOM    417  CA  VAL    30      72.027  62.128  54.782  1.00  1.00      1S   C  
ATOM    418  C   VAL    30      71.197  62.032  56.052  1.00  1.00      1S   C  
ATOM    419  O   VAL    30      71.090  60.959  56.642  1.00  1.00      1S   O  
ATOM    420  CB  VAL    30      73.490  62.440  55.094  1.00  1.00      1S   C  
ATOM    421  CG1 VAL    30      74.102  61.406  56.068  1.00  1.00      1S   C  
ATOM    422  CG2 VAL    30      74.299  62.445  53.778  1.00  1.00      1S   C  
ATOM    423  HN  VAL    30      71.986  63.937  53.745  1.00  0.00      1S   H  
ATOM    424  HA  VAL    30      71.994  61.160  54.302  1.00  1.00      1S   H  
ATOM    425  HB  VAL    30      73.557  63.453  55.547  1.00  1.00      1S   H  
ATOM    426 HG11 VAL    30      74.019  60.383  55.647  1.00  0.00      1S   H  
ATOM    427 HG12 VAL    30      73.601  61.432  57.057  1.00  0.00      1S   H  
ATOM    428 HG13 VAL    30      75.177  61.634  56.228  1.00  0.00      1S   H  
ATOM    429 HG21 VAL    30      73.925  63.207  53.066  1.00  0.00      1S   H  
ATOM    430 HG22 VAL    30      74.244  61.448  53.292  1.00  0.00      1S   H  
ATOM    431 HG23 VAL    30      75.365  62.671  53.994  1.00  0.00      1S   H  
ATOM    432  N   GLY    31      70.556  63.140  56.491  1.00  1.00      1S   N  
ATOM    433  CA  GLY    31      69.758  63.163  57.700  1.00  1.00      1S   C  
ATOM    434  C   GLY    31      68.402  62.542  57.520  1.00  1.00      1S   C  
ATOM    435  O   GLY    31      67.936  61.817  58.396  1.00  1.00      1S   O  
ATOM    436  HN  GLY    31      70.630  64.010  56.007  1.00  0.00      1S   H  
ATOM    437  HA1 GLY    31      69.621  64.200  57.960  1.00  1.00      1S   H  
ATOM    438  HA2 GLY    31      70.279  62.607  58.468  1.00  1.00      1S   H  
ATOM    439  N   LEU    32      67.733  62.802  56.371  1.00  1.00      1S   N  
ATOM    440  CA  LEU    32      66.429  62.262  56.041  1.00  1.00      1S   C  
ATOM    441  C   LEU    32      66.556  60.784  55.769  1.00  1.00      1S   C  
ATOM    442  O   LEU    32      65.842  59.993  56.375  1.00  1.00      1S   O  
ATOM    443  CB  LEU    32      65.801  63.012  54.836  1.00  1.00      1S   C  
ATOM    444  CG  LEU    32      64.304  62.778  54.512  1.00  1.00      1S   C  
ATOM    445  CD1 LEU    32      63.799  63.906  53.587  1.00  1.00      1S   C  
ATOM    446  CD2 LEU    32      64.001  61.413  53.865  1.00  1.00      1S   C  
ATOM    447  HN  LEU    32      68.119  63.415  55.682  1.00  0.00      1S   H  
ATOM    448  HA  LEU    32      65.789  62.398  56.903  1.00  1.00      1S   H  
ATOM    449  HB1 LEU    32      66.403  62.827  53.920  1.00  1.00      1S   H  
ATOM    450  HB2 LEU    32      65.896  64.097  55.073  1.00  1.00      1S   H  
ATOM    451  HG  LEU    32      63.728  62.850  55.463  1.00  1.00      1S   H  
ATOM    452 HD11 LEU    32      64.366  63.898  52.632  1.00  0.00      1S   H  
ATOM    453 HD12 LEU    32      63.934  64.896  54.072  1.00  0.00      1S   H  
ATOM    454 HD13 LEU    32      62.721  63.767  53.360  1.00  0.00      1S   H  
ATOM    455 HD21 LEU    32      64.155  60.585  54.585  1.00  0.00      1S   H  
ATOM    456 HD22 LEU    32      64.659  61.251  52.985  1.00  0.00      1S   H  
ATOM    457 HD23 LEU    32      62.944  61.376  53.527  1.00  0.00      1S   H  
ATOM    458  N   PHE    33      67.497  60.370  54.882  1.00  1.00      1S   N  
ATOM    459  CA  PHE    33      67.730  58.982  54.521  1.00  1.00      1S   C  
ATOM    460  C   PHE    33      68.181  58.177  55.721  1.00  1.00      1S   C  
ATOM    461  O   PHE    33      67.675  57.083  55.963  1.00  1.00      1S   O  
ATOM    462  CB  PHE    33      68.786  58.877  53.382  1.00  1.00      1S   C  
ATOM    463  CG  PHE    33      69.044  57.469  52.901  1.00  1.00      1S   C  
ATOM    464  CD1 PHE    33      68.145  56.824  52.034  1.00  1.00      1S   C  
ATOM    465  CD2 PHE    33      70.207  56.788  53.305  1.00  1.00      1S   C  
ATOM    466  CE1 PHE    33      68.406  55.525  51.577  1.00  1.00      1S   C  
ATOM    467  CE2 PHE    33      70.473  55.493  52.844  1.00  1.00      1S   C  
ATOM    468  CZ  PHE    33      69.570  54.859  51.983  1.00  1.00      1S   C  
ATOM    469  HN  PHE    33      68.085  61.030  54.417  1.00  0.00      1S   H  
ATOM    470  HA  PHE    33      66.788  58.575  54.177  1.00  1.00      1S   H  
ATOM    471  HB1 PHE    33      69.750  59.316  53.718  1.00  1.00      1S   H  
ATOM    472  HB2 PHE    33      68.432  59.466  52.508  1.00  1.00      1S   H  
ATOM    473  HD1 PHE    33      67.251  57.335  51.711  1.00  1.00      1S   H  
ATOM    474  HD2 PHE    33      70.904  57.270  53.976  1.00  1.00      1S   H  
ATOM    475  HE1 PHE    33      67.712  55.037  50.908  1.00  1.00      1S   H  
ATOM    476  HE2 PHE    33      71.367  54.979  53.164  1.00  1.00      1S   H  
ATOM    477  HZ  PHE    33      69.771  53.858  51.632  1.00  1.00      1S   H  
ATOM    478  N   GLY    34      69.137  58.724  56.507  1.00  1.00      1S   N  
ATOM    479  CA  GLY    34      69.718  58.067  57.653  1.00  1.00      1S   C  
ATOM    480  C   GLY    34      68.728  57.826  58.753  1.00  1.00      1S   C  
ATOM    481  O   GLY    34      68.632  56.714  59.260  1.00  1.00      1S   O  
ATOM    482  HN  GLY    34      69.522  59.621  56.295  1.00  0.00      1S   H  
ATOM    483  HA1 GLY    34      70.487  58.723  58.033  1.00  1.00      1S   H  
ATOM    484  HA2 GLY    34      70.103  57.111  57.327  1.00  1.00      1S   H  
ATOM    485  N   ASN    35      67.953  58.855  59.162  1.00  1.00      1S   N  
ATOM    486  CA  ASN    35      67.026  58.706  60.262  1.00  1.00      1S   C  
ATOM    487  C   ASN    35      65.730  58.038  59.853  1.00  1.00      1S   C  
ATOM    488  O   ASN    35      65.047  57.470  60.703  1.00  1.00      1S   O  
ATOM    489  CB  ASN    35      66.759  60.035  61.002  1.00  1.00      1S   C  
ATOM    490  CG  ASN    35      67.879  60.267  62.027  1.00  1.00      1S   C  
ATOM    491  ND2 ASN    35      68.506  61.473  61.991  1.00  1.00      1S   N  
ATOM    492  OD1 ASN    35      68.169  59.397  62.856  1.00  1.00      1S   O  
ATOM    493  HN  ASN    35      68.016  59.764  58.752  1.00  0.00      1S   H  
ATOM    494  HA  ASN    35      67.469  58.019  60.970  1.00  1.00      1S   H  
ATOM    495  HB1 ASN    35      65.808  59.975  61.566  1.00  1.00      1S   H  
ATOM    496  HB2 ASN    35      66.682  60.876  60.286  1.00  1.00      1S   H  
ATOM    497 HD21 ASN    35      69.102  61.735  62.747  1.00  0.00      1S   H  
ATOM    498 HD22 ASN    35      68.306  62.128  61.261  1.00  0.00      1S   H  
ATOM    499  N   PHE    36      65.382  58.016  58.543  1.00  1.00      1S   N  
ATOM    500  CA  PHE    36      64.291  57.205  58.034  1.00  1.00      1S   C  
ATOM    501  C   PHE    36      64.659  55.736  58.111  1.00  1.00      1S   C  
ATOM    502  O   PHE    36      63.825  54.921  58.500  1.00  1.00      1S   O  
ATOM    503  CB  PHE    36      63.894  57.585  56.579  1.00  1.00      1S   C  
ATOM    504  CG  PHE    36      62.681  56.833  56.082  1.00  1.00      1S   C  
ATOM    505  CD1 PHE    36      62.824  55.788  55.152  1.00  1.00      1S   C  
ATOM    506  CD2 PHE    36      61.395  57.155  56.550  1.00  1.00      1S   C  
ATOM    507  CE1 PHE    36      61.705  55.075  54.702  1.00  1.00      1S   C  
ATOM    508  CE2 PHE    36      60.274  56.442  56.103  1.00  1.00      1S   C  
ATOM    509  CZ  PHE    36      60.430  55.401  55.180  1.00  1.00      1S   C  
ATOM    510  HN  PHE    36      65.890  58.536  57.858  1.00  0.00      1S   H  
ATOM    511  HA  PHE    36      63.437  57.369  58.678  1.00  1.00      1S   H  
ATOM    512  HB1 PHE    36      64.745  57.406  55.886  1.00  1.00      1S   H  
ATOM    513  HB2 PHE    36      63.642  58.666  56.545  1.00  1.00      1S   H  
ATOM    514  HD1 PHE    36      63.806  55.524  54.790  1.00  1.00      1S   H  
ATOM    515  HD2 PHE    36      61.269  57.957  57.262  1.00  1.00      1S   H  
ATOM    516  HE1 PHE    36      61.828  54.270  53.993  1.00  1.00      1S   H  
ATOM    517  HE2 PHE    36      59.290  56.695  56.470  1.00  1.00      1S   H  
ATOM    518  HZ  PHE    36      59.567  54.850  54.835  1.00  1.00      1S   H  
ATOM    519  N   LEU    37      65.920  55.356  57.769  1.00  1.00      1S   N  
ATOM    520  CA  LEU    37      66.337  53.970  57.847  1.00  1.00      1S   C  
ATOM    521  C   LEU    37      66.538  53.505  59.263  1.00  1.00      1S   C  
ATOM    522  O   LEU    37      66.298  52.338  59.547  1.00  1.00      1S   O  
ATOM    523  CB  LEU    37      67.478  53.551  56.883  1.00  1.00      1S   C  
ATOM    524  CG  LEU    37      68.921  54.020  57.170  1.00  1.00      1S   C  
ATOM    525  CD1 LEU    37      69.636  53.210  58.268  1.00  1.00      1S   C  
ATOM    526  CD2 LEU    37      69.744  53.950  55.872  1.00  1.00      1S   C  
ATOM    527  HN  LEU    37      66.598  56.006  57.428  1.00  0.00      1S   H  
ATOM    528  HA  LEU    37      65.498  53.400  57.494  1.00  1.00      1S   H  
ATOM    529  HB1 LEU    37      67.192  53.938  55.878  1.00  1.00      1S   H  
ATOM    530  HB2 LEU    37      67.490  52.441  56.804  1.00  1.00      1S   H  
ATOM    531  HG  LEU    37      68.886  55.086  57.476  1.00  1.00      1S   H  
ATOM    532 HD11 LEU    37      69.610  52.126  58.026  1.00  0.00      1S   H  
ATOM    533 HD12 LEU    37      69.175  53.364  59.262  1.00  0.00      1S   H  
ATOM    534 HD13 LEU    37      70.694  53.531  58.338  1.00  0.00      1S   H  
ATOM    535 HD21 LEU    37      69.263  54.572  55.088  1.00  0.00      1S   H  
ATOM    536 HD22 LEU    37      69.803  52.902  55.508  1.00  0.00      1S   H  
ATOM    537 HD23 LEU    37      70.773  54.327  56.043  1.00  0.00      1S   H  
ATOM    538  N   VAL    38      66.907  54.413  60.206  1.00  1.00      1S   N  
ATOM    539  CA  VAL    38      66.913  54.147  61.637  1.00  1.00      1S   C  
ATOM    540  C   VAL    38      65.520  53.776  62.077  1.00  1.00      1S   C  
ATOM    541  O   VAL    38      65.325  52.735  62.695  1.00  1.00      1S   O  
ATOM    542  CB  VAL    38      67.421  55.337  62.453  1.00  1.00      1S   C  
ATOM    543  CG1 VAL    38      67.063  55.242  63.956  1.00  1.00      1S   C  
ATOM    544  CG2 VAL    38      68.949  55.432  62.280  1.00  1.00      1S   C  
ATOM    545  HN  VAL    38      67.164  55.340  59.942  1.00  0.00      1S   H  
ATOM    546  HA  VAL    38      67.552  53.293  61.816  1.00  1.00      1S   H  
ATOM    547  HB  VAL    38      66.960  56.268  62.056  1.00  1.00      1S   H  
ATOM    548 HG11 VAL    38      67.364  54.259  64.368  1.00  0.00      1S   H  
ATOM    549 HG12 VAL    38      65.974  55.382  64.120  1.00  0.00      1S   H  
ATOM    550 HG13 VAL    38      67.594  56.039  64.520  1.00  0.00      1S   H  
ATOM    551 HG21 VAL    38      69.241  55.402  61.212  1.00  0.00      1S   H  
ATOM    552 HG22 VAL    38      69.448  54.589  62.802  1.00  0.00      1S   H  
ATOM    553 HG23 VAL    38      69.314  56.385  62.718  1.00  0.00      1S   H  
ATOM    554  N   MET    39      64.512  54.604  61.721  1.00  1.00      1S   N  
ATOM    555  CA  MET    39      63.130  54.406  62.088  1.00  1.00      1S   C  
ATOM    556  C   MET    39      62.585  53.089  61.581  1.00  1.00      1S   C  
ATOM    557  O   MET    39      61.995  52.340  62.359  1.00  1.00      1S   O  
ATOM    558  CB  MET    39      62.256  55.584  61.599  1.00  1.00      1S   C  
ATOM    559  CG  MET    39      60.759  55.453  61.938  1.00  1.00      1S   C  
ATOM    560  SD  MET    39      59.807  57.000  61.781  1.00  1.00      1S   S  
ATOM    561  CE  MET    39      60.073  57.320  60.014  1.00  1.00      1S   C  
ATOM    562  HN  MET    39      64.695  55.430  61.191  1.00  0.00      1S   H  
ATOM    563  HA  MET    39      63.090  54.379  63.169  1.00  1.00      1S   H  
ATOM    564  HB1 MET    39      62.372  55.698  60.500  1.00  1.00      1S   H  
ATOM    565  HB2 MET    39      62.648  56.511  62.075  1.00  1.00      1S   H  
ATOM    566  HG1 MET    39      60.683  55.089  62.986  1.00  1.00      1S   H  
ATOM    567  HG2 MET    39      60.313  54.667  61.291  1.00  1.00      1S   H  
ATOM    568  HE1 MET    39      59.849  56.418  59.404  1.00  1.00      1S   H  
ATOM    569  HE2 MET    39      61.124  57.621  59.814  1.00  1.00      1S   H  
ATOM    570  HE3 MET    39      59.415  58.142  59.661  1.00  1.00      1S   H  
ATOM    571  N   TYR    40      62.802  52.749  60.281  1.00  1.00      1S   N  
ATOM    572  CA  TYR    40      62.288  51.514  59.725  1.00  1.00      1S   C  
ATOM    573  C   TYR    40      62.992  50.290  60.275  1.00  1.00      1S   C  
ATOM    574  O   TYR    40      62.348  49.266  60.468  1.00  1.00      1S   O  
ATOM    575  CB  TYR    40      62.059  51.490  58.180  1.00  1.00      1S   C  
ATOM    576  CG  TYR    40      63.250  51.278  57.272  1.00  1.00      1S   C  
ATOM    577  CD1 TYR    40      63.955  50.058  57.243  1.00  1.00      1S   C  
ATOM    578  CD2 TYR    40      63.573  52.256  56.316  1.00  1.00      1S   C  
ATOM    579  CE1 TYR    40      65.002  49.853  56.337  1.00  1.00      1S   C  
ATOM    580  CE2 TYR    40      64.602  52.047  55.389  1.00  1.00      1S   C  
ATOM    581  CZ  TYR    40      65.332  50.852  55.414  1.00  1.00      1S   C  
ATOM    582  OH  TYR    40      66.399  50.655  54.511  1.00  1.00      1S   O  
ATOM    583  HN  TYR    40      63.291  53.354  59.654  1.00  0.00      1S   H  
ATOM    584  HA  TYR    40      61.275  51.455  60.091  1.00  1.00      1S   H  
ATOM    585  HB1 TYR    40      61.570  52.449  57.897  1.00  1.00      1S   H  
ATOM    586  HB2 TYR    40      61.342  50.675  57.943  1.00  1.00      1S   H  
ATOM    587  HD1 TYR    40      63.685  49.255  57.911  1.00  1.00      1S   H  
ATOM    588  HD2 TYR    40      63.021  53.183  56.299  1.00  1.00      1S   H  
ATOM    589  HE1 TYR    40      65.544  48.919  56.350  1.00  1.00      1S   H  
ATOM    590  HE2 TYR    40      64.846  52.820  54.675  1.00  1.00      1S   H  
ATOM    591  HH  TYR    40      66.853  49.847  54.762  1.00  1.00      1S   H  
ATOM    592  N   VAL    41      64.312  50.371  60.588  1.00  1.00      1S   N  
ATOM    593  CA  VAL    41      65.073  49.311  61.232  1.00  1.00      1S   C  
ATOM    594  C   VAL    41      64.490  48.992  62.591  1.00  1.00      1S   C  
ATOM    595  O   VAL    41      64.171  47.837  62.867  1.00  1.00      1S   O  
ATOM    596  CB  VAL    41      66.566  49.647  61.334  1.00  1.00      1S   C  
ATOM    597  CG1 VAL    41      67.300  48.864  62.445  1.00  1.00      1S   C  
ATOM    598  CG2 VAL    41      67.214  49.357  59.964  1.00  1.00      1S   C  
ATOM    599  HN  VAL    41      64.832  51.201  60.391  1.00  0.00      1S   H  
ATOM    600  HA  VAL    41      64.965  48.420  60.628  1.00  1.00      1S   H  
ATOM    601  HB  VAL    41      66.680  50.731  61.561  1.00  1.00      1S   H  
ATOM    602 HG11 VAL    41      67.093  47.779  62.353  1.00  0.00      1S   H  
ATOM    603 HG12 VAL    41      66.987  49.203  63.454  1.00  0.00      1S   H  
ATOM    604 HG13 VAL    41      68.396  49.026  62.361  1.00  0.00      1S   H  
ATOM    605 HG21 VAL    41      66.729  49.940  59.156  1.00  0.00      1S   H  
ATOM    606 HG22 VAL    41      67.123  48.278  59.718  1.00  0.00      1S   H  
ATOM    607 HG23 VAL    41      68.293  49.619  59.989  1.00  0.00      1S   H  
ATOM    608  N   ILE    42      64.306  50.013  63.464  1.00  1.00      1S   N  
ATOM    609  CA  ILE    42      63.818  49.829  64.818  1.00  1.00      1S   C  
ATOM    610  C   ILE    42      62.430  49.216  64.832  1.00  1.00      1S   C  
ATOM    611  O   ILE    42      62.188  48.323  65.639  1.00  1.00      1S   O  
ATOM    612  CB  ILE    42      63.883  51.102  65.671  1.00  1.00      1S   C  
ATOM    613  CG1 ILE    42      65.333  51.643  65.825  1.00  1.00      1S   C  
ATOM    614  CG2 ILE    42      63.264  50.869  67.071  1.00  1.00      1S   C  
ATOM    615  CD  ILE    42      66.354  50.636  66.358  1.00  1.00      1S   C  
ATOM    616  HN  ILE    42      64.557  50.949  63.218  1.00  0.00      1S   H  
ATOM    617  HA  ILE    42      64.464  49.093  65.275  1.00  1.00      1S   H  
ATOM    618  HB  ILE    42      63.288  51.899  65.168  1.00  1.00      1S   H  
ATOM    619 HG11 ILE    42      65.300  52.513  66.518  1.00  0.00      1S   H  
ATOM    620 HG12 ILE    42      65.704  52.018  64.854  1.00  0.00      1S   H  
ATOM    621 HG21 ILE    42      63.709  49.972  67.551  1.00  0.00      1S   H  
ATOM    622 HG22 ILE    42      62.165  50.731  67.005  1.00  0.00      1S   H  
ATOM    623 HG23 ILE    42      63.458  51.747  67.723  1.00  0.00      1S   H  
ATOM    624  HD1 ILE    42      66.598  49.881  65.582  1.00  1.00      1S   H  
ATOM    625  HD2 ILE    42      65.962  50.111  67.251  1.00  1.00      1S   H  
ATOM    626  HD3 ILE    42      67.295  51.149  66.644  1.00  1.00      1S   H  
ATOM    627  N   VAL    43      61.497  49.621  63.928  1.00  1.00      1S   N  
ATOM    628  CA  VAL    43      60.160  49.042  63.900  1.00  1.00      1S   C  
ATOM    629  C   VAL    43      60.127  47.647  63.291  1.00  1.00      1S   C  
ATOM    630  O   VAL    43      59.302  46.829  63.694  1.00  1.00      1S   O  
ATOM    631  CB  VAL    43      59.073  49.915  63.271  1.00  1.00      1S   C  
ATOM    632  CG1 VAL    43      59.009  51.263  64.020  1.00  1.00      1S   C  
ATOM    633  CG2 VAL    43      59.281  50.117  61.759  1.00  1.00      1S   C  
ATOM    634  HN  VAL    43      61.685  50.344  63.264  1.00  0.00      1S   H  
ATOM    635  HA  VAL    43      59.857  48.927  64.932  1.00  1.00      1S   H  
ATOM    636  HB  VAL    43      58.086  49.412  63.411  1.00  1.00      1S   H  
ATOM    637 HG11 VAL    43      59.963  51.820  63.921  1.00  0.00      1S   H  
ATOM    638 HG12 VAL    43      58.802  51.099  65.098  1.00  0.00      1S   H  
ATOM    639 HG13 VAL    43      58.197  51.892  63.597  1.00  0.00      1S   H  
ATOM    640 HG21 VAL    43      59.251  49.155  61.208  1.00  0.00      1S   H  
ATOM    641 HG22 VAL    43      60.259  50.602  61.584  1.00  0.00      1S   H  
ATOM    642 HG23 VAL    43      58.484  50.774  61.350  1.00  0.00      1S   H  
ATOM    643  N   ARG    44      61.027  47.322  62.330  1.00  1.00      1S   N  
ATOM    644  CA  ARG    44      61.059  46.033  61.658  1.00  1.00      1S   C  
ATOM    645  C   ARG    44      61.588  44.942  62.555  1.00  1.00      1S   C  
ATOM    646  O   ARG    44      61.006  43.861  62.632  1.00  1.00      1S   O  
ATOM    647  CB  ARG    44      61.948  46.059  60.387  1.00  1.00      1S   C  
ATOM    648  CG  ARG    44      61.259  46.690  59.163  1.00  1.00      1S   C  
ATOM    649  CD  ARG    44      60.308  45.728  58.440  1.00  1.00      1S   C  
ATOM    650  NE  ARG    44      59.746  46.439  57.242  1.00  1.00      1S   N  
ATOM    651  CZ  ARG    44      58.555  47.102  57.236  1.00  1.00      1S   C  
ATOM    652  NH1 ARG    44      57.696  47.037  58.285  1.00  1.00      1S   N1+
ATOM    653  NH2 ARG    44      58.220  47.846  56.148  1.00  1.00      1S   N  
ATOM    654  HN  ARG    44      61.697  47.988  62.006  1.00  0.00      1S   H  
ATOM    655  HA  ARG    44      60.048  45.768  61.382  1.00  1.00      1S   H  
ATOM    656  HB1 ARG    44      62.258  45.031  60.092  1.00  1.00      1S   H  
ATOM    657  HB2 ARG    44      62.874  46.632  60.617  1.00  1.00      1S   H  
ATOM    658  HG1 ARG    44      62.052  47.009  58.449  1.00  1.00      1S   H  
ATOM    659  HG2 ARG    44      60.705  47.599  59.483  1.00  1.00      1S   H  
ATOM    660  HD1 ARG    44      59.492  45.378  59.107  1.00  1.00      1S   H  
ATOM    661  HD2 ARG    44      60.872  44.843  58.073  1.00  1.00      1S   H  
ATOM    662  HE  ARG    44      60.319  46.502  56.426  1.00  1.00      1S   H  
ATOM    663 HH11 ARG    44      57.925  46.477  59.078  1.00  0.00      1S   H  
ATOM    664 HH12 ARG    44      56.824  47.522  58.245  1.00  0.00      1S   H  
ATOM    665 HH21 ARG    44      58.850  47.913  55.378  1.00  0.00      1S   H  
ATOM    666 HH22 ARG    44      57.353  48.342  56.132  1.00  0.00      1S   H  
ATOM    667  N   TYR    45      62.728  45.196  63.230  1.00  1.00      1S   N  
ATOM    668  CA  TYR    45      63.495  44.169  63.893  1.00  1.00      1S   C  
ATOM    669  C   TYR    45      63.176  44.145  65.370  1.00  1.00      1S   C  
ATOM    670  O   TYR    45      63.388  45.127  66.078  1.00  1.00      1S   O  
ATOM    671  CB  TYR    45      65.013  44.420  63.719  1.00  1.00      1S   C  
ATOM    672  CG  TYR    45      65.469  44.145  62.306  1.00  1.00      1S   C  
ATOM    673  CD1 TYR    45      65.735  45.191  61.402  1.00  1.00      1S   C  
ATOM    674  CD2 TYR    45      65.710  42.824  61.891  1.00  1.00      1S   C  
ATOM    675  CE1 TYR    45      66.247  44.929  60.125  1.00  1.00      1S   C  
ATOM    676  CE2 TYR    45      66.220  42.555  60.614  1.00  1.00      1S   C  
ATOM    677  CZ  TYR    45      66.497  43.608  59.733  1.00  1.00      1S   C  
ATOM    678  OH  TYR    45      67.053  43.340  58.463  1.00  1.00      1S   O  
ATOM    679  HN  TYR    45      63.147  46.103  63.211  1.00  0.00      1S   H  
ATOM    680  HA  TYR    45      63.245  43.200  63.480  1.00  1.00      1S   H  
ATOM    681  HB1 TYR    45      65.604  43.760  64.389  1.00  1.00      1S   H  
ATOM    682  HB2 TYR    45      65.247  45.478  63.965  1.00  1.00      1S   H  
ATOM    683  HD1 TYR    45      65.574  46.212  61.700  1.00  1.00      1S   H  
ATOM    684  HD2 TYR    45      65.526  42.007  62.574  1.00  1.00      1S   H  
ATOM    685  HE1 TYR    45      66.460  45.749  59.455  1.00  1.00      1S   H  
ATOM    686  HE2 TYR    45      66.416  41.534  60.319  1.00  1.00      1S   H  
ATOM    687  HH  TYR    45      67.308  44.177  58.068  1.00  1.00      1S   H  
ATOM    688  N   THR    46      62.675  42.981  65.862  1.00  1.00      1S   N  
ATOM    689  CA  THR    46      62.379  42.666  67.255  1.00  1.00      1S   C  
ATOM    690  C   THR    46      63.603  42.799  68.138  1.00  1.00      1S   C  
ATOM    691  O   THR    46      63.539  43.368  69.225  1.00  1.00      1S   O  
ATOM    692  CB  THR    46      61.813  41.258  67.418  1.00  1.00      1S   C  
ATOM    693  CG2 THR    46      60.366  41.230  66.891  1.00  1.00      1S   C  
ATOM    694  OG1 THR    46      62.582  40.304  66.690  1.00  1.00      1S   O  
ATOM    695  HN  THR    46      62.481  42.225  65.241  1.00  0.00      1S   H  
ATOM    696  HA  THR    46      61.645  43.376  67.605  1.00  1.00      1S   H  
ATOM    697  HB  THR    46      61.797  40.962  68.492  1.00  1.00      1S   H  
ATOM    698  HG1 THR    46      62.255  39.440  66.952  1.00  1.00      1S   H  
ATOM    699 HG21 THR    46      60.328  41.505  65.816  1.00  0.00      1S   H  
ATOM    700 HG22 THR    46      59.734  41.941  67.464  1.00  0.00      1S   H  
ATOM    701 HG23 THR    46      59.936  40.212  67.008  1.00  0.00      1S   H  
ATOM    702  N   LYS    47      64.756  42.304  67.634  1.00  1.00      1S   N  
ATOM    703  CA  LYS    47      66.108  42.458  68.132  1.00  1.00      1S   C  
ATOM    704  C   LYS    47      66.430  43.867  68.600  1.00  1.00      1S   C  
ATOM    705  O   LYS    47      67.082  44.059  69.625  1.00  1.00      1S   O  
ATOM    706  CB  LYS    47      67.057  42.097  66.961  1.00  1.00      1S   C  
ATOM    707  CG  LYS    47      68.570  42.263  67.186  1.00  1.00      1S   C  
ATOM    708  CD  LYS    47      69.289  42.574  65.864  1.00  1.00      1S   C  
ATOM    709  CE  LYS    47      70.790  42.820  66.042  1.00  1.00      1S   C  
ATOM    710  NZ  LYS    47      71.381  43.444  64.838  1.00  1.00      1S   N1+
ATOM    711  HN  LYS    47      64.705  41.777  66.789  1.00  0.00      1S   H  
ATOM    712  HA  LYS    47      66.245  41.777  68.960  1.00  1.00      1S   H  
ATOM    713  HB1 LYS    47      66.772  42.733  66.093  1.00  1.00      1S   H  
ATOM    714  HB2 LYS    47      66.867  41.042  66.660  1.00  1.00      1S   H  
ATOM    715  HG1 LYS    47      68.987  41.345  67.651  1.00  1.00      1S   H  
ATOM    716  HG2 LYS    47      68.776  43.113  67.871  1.00  1.00      1S   H  
ATOM    717  HD1 LYS    47      68.815  43.494  65.454  1.00  1.00      1S   H  
ATOM    718  HD2 LYS    47      69.122  41.750  65.136  1.00  1.00      1S   H  
ATOM    719  HE1 LYS    47      71.326  41.869  66.238  1.00  1.00      1S   H  
ATOM    720  HE2 LYS    47      70.953  43.514  66.892  1.00  1.00      1S   H  
ATOM    721  HZ1 LYS    47      71.020  44.416  64.735  1.00  1.00      1S   H  
ATOM    722  HZ2 LYS    47      71.127  42.905  63.986  1.00  1.00      1S   H  
ATOM    723  HZ3 LYS    47      72.415  43.481  64.927  1.00  1.00      1S   H  
ATOM    724  N   MET    48      65.973  44.887  67.840  1.00  1.00      1S   N  
ATOM    725  CA  MET    48      66.353  46.264  68.026  1.00  1.00      1S   C  
ATOM    726  C   MET    48      65.397  47.028  68.918  1.00  1.00      1S   C  
ATOM    727  O   MET    48      65.514  48.244  69.035  1.00  1.00      1S   O  
ATOM    728  CB  MET    48      66.403  46.987  66.660  1.00  1.00      1S   C  
ATOM    729  CG  MET    48      67.422  46.395  65.666  1.00  1.00      1S   C  
ATOM    730  SD  MET    48      69.153  46.387  66.230  1.00  1.00      1S   S  
ATOM    731  CE  MET    48      69.455  48.171  66.386  1.00  1.00      1S   C  
ATOM    732  HN  MET    48      65.378  44.715  67.058  1.00  0.00      1S   H  
ATOM    733  HA  MET    48      67.333  46.304  68.482  1.00  1.00      1S   H  
ATOM    734  HB1 MET    48      66.667  48.051  66.815  1.00  1.00      1S   H  
ATOM    735  HB2 MET    48      65.396  46.951  66.188  1.00  1.00      1S   H  
ATOM    736  HG1 MET    48      67.344  46.965  64.715  1.00  1.00      1S   H  
ATOM    737  HG2 MET    48      67.117  45.351  65.438  1.00  1.00      1S   H  
ATOM    738  HE1 MET    48      68.785  48.632  67.142  1.00  1.00      1S   H  
ATOM    739  HE2 MET    48      69.298  48.692  65.417  1.00  1.00      1S   H  
ATOM    740  HE3 MET    48      70.501  48.363  66.709  1.00  1.00      1S   H  
ATOM    741  N   LYS    49      64.431  46.355  69.584  1.00  1.00      1S   N  
ATOM    742  CA  LYS    49      63.395  47.014  70.357  1.00  1.00      1S   C  
ATOM    743  C   LYS    49      63.810  47.283  71.790  1.00  1.00      1S   C  
ATOM    744  O   LYS    49      62.999  47.105  72.692  1.00  1.00      1S   O  
ATOM    745  CB  LYS    49      62.112  46.141  70.428  1.00  1.00      1S   C  
ATOM    746  CG  LYS    49      61.433  45.875  69.079  1.00  1.00      1S   C  
ATOM    747  CD  LYS    49      60.680  47.086  68.511  1.00  1.00      1S   C  
ATOM    748  CE  LYS    49      59.771  46.722  67.331  1.00  1.00      1S   C  
ATOM    749  NZ  LYS    49      60.556  46.117  66.236  1.00  1.00      1S   N1+
ATOM    750  HN  LYS    49      64.349  45.363  69.510  1.00  0.00      1S   H  
ATOM    751  HA  LYS    49      63.153  47.960  69.893  1.00  1.00      1S   H  
ATOM    752  HB1 LYS    49      61.343  46.614  71.080  1.00  1.00      1S   H  
ATOM    753  HB2 LYS    49      62.382  45.157  70.876  1.00  1.00      1S   H  
ATOM    754  HG1 LYS    49      60.696  45.053  69.231  1.00  1.00      1S   H  
ATOM    755  HG2 LYS    49      62.188  45.521  68.346  1.00  1.00      1S   H  
ATOM    756  HD1 LYS    49      61.412  47.866  68.204  1.00  1.00      1S   H  
ATOM    757  HD2 LYS    49      60.043  47.519  69.315  1.00  1.00      1S   H  
ATOM    758  HE1 LYS    49      59.274  47.631  66.932  1.00  1.00      1S   H  
ATOM    759  HE2 LYS    49      59.000  45.985  67.641  1.00  1.00      1S   H  
ATOM    760  HZ1 LYS    49      60.940  45.197  66.528  1.00  1.00      1S   H  
ATOM    761  HZ2 LYS    49      61.350  46.758  66.009  1.00  1.00      1S   H  
ATOM    762  HZ3 LYS    49      59.962  46.006  65.388  1.00  1.00      1S   H  
ATOM    763  N   THR    50      65.056  47.745  72.074  1.00  1.00      1S   N  
ATOM    764  CA  THR    50      65.459  48.043  73.444  1.00  1.00      1S   C  
ATOM    765  C   THR    50      64.857  49.364  73.874  1.00  1.00      1S   C  
ATOM    766  O   THR    50      64.393  50.136  73.042  1.00  1.00      1S   O  
ATOM    767  CB  THR    50      66.975  48.031  73.716  1.00  1.00      1S   C  
ATOM    768  CG2 THR    50      67.669  46.909  72.923  1.00  1.00      1S   C  
ATOM    769  OG1 THR    50      67.644  49.256  73.434  1.00  1.00      1S   O  
ATOM    770  HN  THR    50      65.737  47.889  71.360  1.00  0.00      1S   H  
ATOM    771  HA  THR    50      65.039  47.269  74.073  1.00  1.00      1S   H  
ATOM    772  HB  THR    50      67.126  47.839  74.803  1.00  1.00      1S   H  
ATOM    773  HG1 THR    50      67.876  49.225  72.498  1.00  1.00      1S   H  
ATOM    774 HG21 THR    50      67.621  47.106  71.830  1.00  0.00      1S   H  
ATOM    775 HG22 THR    50      67.191  45.929  73.129  1.00  0.00      1S   H  
ATOM    776 HG23 THR    50      68.741  46.848  73.210  1.00  0.00      1S   H  
ATOM    777  N   ALA    51      64.904  49.679  75.190  1.00  1.00      1S   N  
ATOM    778  CA  ALA    51      64.509  50.968  75.718  1.00  1.00      1S   C  
ATOM    779  C   ALA    51      65.335  52.086  75.113  1.00  1.00      1S   C  
ATOM    780  O   ALA    51      64.774  53.059  74.615  1.00  1.00      1S   O  
ATOM    781  CB  ALA    51      64.629  51.002  77.252  1.00  1.00      1S   C  
ATOM    782  HN  ALA    51      65.239  49.029  75.866  1.00  0.00      1S   H  
ATOM    783  HA  ALA    51      63.476  51.133  75.446  1.00  1.00      1S   H  
ATOM    784  HB1 ALA    51      65.660  50.752  77.565  1.00  1.00      1S   H  
ATOM    785  HB2 ALA    51      63.940  50.256  77.704  1.00  1.00      1S   H  
ATOM    786  HB3 ALA    51      64.368  52.003  77.654  1.00  1.00      1S   H  
ATOM    787  N   THR    52      66.685  51.921  75.084  1.00  1.00      1S   N  
ATOM    788  CA  THR    52      67.663  52.833  74.505  1.00  1.00      1S   C  
ATOM    789  C   THR    52      67.339  53.165  73.060  1.00  1.00      1S   C  
ATOM    790  O   THR    52      67.390  54.320  72.644  1.00  1.00      1S   O  
ATOM    791  CB  THR    52      69.090  52.290  74.560  1.00  1.00      1S   C  
ATOM    792  CG2 THR    52      70.098  53.456  74.471  1.00  1.00      1S   C  
ATOM    793  OG1 THR    52      69.320  51.589  75.777  1.00  1.00      1S   O  
ATOM    794  HN  THR    52      67.096  51.110  75.493  1.00  0.00      1S   H  
ATOM    795  HA  THR    52      67.626  53.734  75.091  1.00  1.00      1S   H  
ATOM    796  HB  THR    52      69.274  51.572  73.731  1.00  1.00      1S   H  
ATOM    797  HG1 THR    52      70.058  51.000  75.599  1.00  1.00      1S   H  
ATOM    798 HG21 THR    52      69.947  54.162  75.315  1.00  0.00      1S   H  
ATOM    799 HG22 THR    52      69.980  54.015  73.519  1.00  0.00      1S   H  
ATOM    800 HG23 THR    52      71.139  53.073  74.519  1.00  0.00      1S   H  
ATOM    801  N   ASN    53      66.969  52.126  72.277  1.00  1.00      1S   N  
ATOM    802  CA  ASN    53      66.675  52.208  70.867  1.00  1.00      1S   C  
ATOM    803  C   ASN    53      65.312  52.809  70.585  1.00  1.00      1S   C  
ATOM    804  O   ASN    53      65.098  53.350  69.502  1.00  1.00      1S   O  
ATOM    805  CB  ASN    53      66.732  50.817  70.200  1.00  1.00      1S   C  
ATOM    806  CG  ASN    53      68.170  50.289  70.119  1.00  1.00      1S   C  
ATOM    807  ND2 ASN    53      68.947  50.790  69.117  1.00  1.00      1S   N  
ATOM    808  OD1 ASN    53      68.589  49.440  70.908  1.00  1.00      1S   O  
ATOM    809  HN  ASN    53      66.907  51.209  72.667  1.00  0.00      1S   H  
ATOM    810  HA  ASN    53      67.414  52.848  70.409  1.00  1.00      1S   H  
ATOM    811  HB1 ASN    53      66.318  50.864  69.172  1.00  1.00      1S   H  
ATOM    812  HB2 ASN    53      66.120  50.099  70.785  1.00  1.00      1S   H  
ATOM    813 HD21 ASN    53      69.885  50.462  69.017  1.00  0.00      1S   H  
ATOM    814 HD22 ASN    53      68.568  51.451  68.470  1.00  0.00      1S   H  
ATOM    815  N   ILE    54      64.359  52.753  71.548  1.00  1.00      1S   N  
ATOM    816  CA  ILE    54      63.054  53.379  71.433  1.00  1.00      1S   C  
ATOM    817  C   ILE    54      63.198  54.877  71.616  1.00  1.00      1S   C  
ATOM    818  O   ILE    54      62.560  55.646  70.901  1.00  1.00      1S   O  
ATOM    819  CB  ILE    54      62.017  52.743  72.368  1.00  1.00      1S   C  
ATOM    820  CG1 ILE    54      61.600  51.336  71.857  1.00  1.00      1S   C  
ATOM    821  CG2 ILE    54      60.771  53.629  72.579  1.00  1.00      1S   C  
ATOM    822  CD  ILE    54      60.804  51.315  70.544  1.00  1.00      1S   C  
ATOM    823  HN  ILE    54      64.528  52.274  72.407  1.00  0.00      1S   H  
ATOM    824  HA  ILE    54      62.713  53.241  70.419  1.00  1.00      1S   H  
ATOM    825  HB  ILE    54      62.492  52.605  73.367  1.00  1.00      1S   H  
ATOM    826 HG11 ILE    54      60.982  50.854  72.647  1.00  0.00      1S   H  
ATOM    827 HG12 ILE    54      62.506  50.712  71.719  1.00  0.00      1S   H  
ATOM    828 HG21 ILE    54      60.346  53.958  71.607  1.00  0.00      1S   H  
ATOM    829 HG22 ILE    54      61.022  54.522  73.188  1.00  0.00      1S   H  
ATOM    830 HG23 ILE    54      59.993  53.055  73.126  1.00  0.00      1S   H  
ATOM    831  HD1 ILE    54      61.395  51.749  69.710  1.00  1.00      1S   H  
ATOM    832  HD2 ILE    54      59.856  51.884  70.641  1.00  1.00      1S   H  
ATOM    833  HD3 ILE    54      60.552  50.268  70.273  1.00  1.00      1S   H  
ATOM    834  N   TYR    55      64.088  55.355  72.518  1.00  1.00      1S   N  
ATOM    835  CA  TYR    55      64.367  56.778  72.612  1.00  1.00      1S   C  
ATOM    836  C   TYR    55      65.118  57.280  71.388  1.00  1.00      1S   C  
ATOM    837  O   TYR    55      64.875  58.388  70.923  1.00  1.00      1S   O  
ATOM    838  CB  TYR    55      65.230  57.187  73.819  1.00  1.00      1S   C  
ATOM    839  CG  TYR    55      64.841  56.529  75.106  1.00  1.00      1S   C  
ATOM    840  CD1 TYR    55      63.591  56.706  75.724  1.00  1.00      1S   C  
ATOM    841  CD2 TYR    55      65.788  55.705  75.719  1.00  1.00      1S   C  
ATOM    842  CE1 TYR    55      63.295  56.028  76.915  1.00  1.00      1S   C  
ATOM    843  CE2 TYR    55      65.473  54.992  76.871  1.00  1.00      1S   C  
ATOM    844  CZ  TYR    55      64.228  55.152  77.484  1.00  1.00      1S   C  
ATOM    845  OH  TYR    55      63.904  54.428  78.652  1.00  1.00      1S   O  
ATOM    846  HN  TYR    55      64.588  54.756  73.142  1.00  0.00      1S   H  
ATOM    847  HA  TYR    55      63.420  57.298  72.680  1.00  1.00      1S   H  
ATOM    848  HB1 TYR    55      65.178  58.284  73.978  1.00  1.00      1S   H  
ATOM    849  HB2 TYR    55      66.287  56.910  73.608  1.00  1.00      1S   H  
ATOM    850  HD1 TYR    55      62.854  57.358  75.283  1.00  1.00      1S   H  
ATOM    851  HD2 TYR    55      66.758  55.583  75.265  1.00  1.00      1S   H  
ATOM    852  HE1 TYR    55      62.335  56.159  77.381  1.00  1.00      1S   H  
ATOM    853  HE2 TYR    55      66.195  54.286  77.232  1.00  1.00      1S   H  
ATOM    854  HH  TYR    55      64.689  53.934  78.923  1.00  1.00      1S   H  
ATOM    855  N   ILE    56      66.039  56.460  70.815  1.00  1.00      1S   N  
ATOM    856  CA  ILE    56      66.756  56.752  69.580  1.00  1.00      1S   C  
ATOM    857  C   ILE    56      65.795  56.883  68.408  1.00  1.00      1S   C  
ATOM    858  O   ILE    56      66.001  57.711  67.524  1.00  1.00      1S   O  
ATOM    859  CB  ILE    56      67.858  55.721  69.312  1.00  1.00      1S   C  
ATOM    860  CG1 ILE    56      69.059  56.006  70.249  1.00  1.00      1S   C  
ATOM    861  CG2 ILE    56      68.294  55.697  67.828  1.00  1.00      1S   C  
ATOM    862  CD  ILE    56      70.090  54.872  70.320  1.00  1.00      1S   C  
ATOM    863  HN  ILE    56      66.269  55.587  71.241  1.00  0.00      1S   H  
ATOM    864  HA  ILE    56      67.227  57.718  69.702  1.00  1.00      1S   H  
ATOM    865  HB  ILE    56      67.458  54.715  69.555  1.00  1.00      1S   H  
ATOM    866 HG11 ILE    56      68.681  56.190  71.278  1.00  0.00      1S   H  
ATOM    867 HG12 ILE    56      69.564  56.937  69.909  1.00  0.00      1S   H  
ATOM    868 HG21 ILE    56      68.526  56.726  67.488  1.00  0.00      1S   H  
ATOM    869 HG22 ILE    56      67.491  55.282  67.184  1.00  0.00      1S   H  
ATOM    870 HG23 ILE    56      69.196  55.068  67.686  1.00  0.00      1S   H  
ATOM    871  HD1 ILE    56      70.538  54.674  69.324  1.00  1.00      1S   H  
ATOM    872  HD2 ILE    56      69.612  53.939  70.688  1.00  1.00      1S   H  
ATOM    873  HD3 ILE    56      70.909  55.145  71.018  1.00  1.00      1S   H  
ATOM    874  N   PHE    57      64.686  56.107  68.403  1.00  1.00      1S   N  
ATOM    875  CA  PHE    57      63.599  56.216  67.449  1.00  1.00      1S   C  
ATOM    876  C   PHE    57      62.912  57.571  67.580  1.00  1.00      1S   C  
ATOM    877  O   PHE    57      62.583  58.189  66.570  1.00  1.00      1S   O  
ATOM    878  CB  PHE    57      62.650  54.981  67.600  1.00  1.00      1S   C  
ATOM    879  CG  PHE    57      61.224  55.110  67.109  1.00  1.00      1S   C  
ATOM    880  CD1 PHE    57      60.897  55.712  65.880  1.00  1.00      1S   C  
ATOM    881  CD2 PHE    57      60.183  54.601  67.909  1.00  1.00      1S   C  
ATOM    882  CE1 PHE    57      59.558  55.850  65.490  1.00  1.00      1S   C  
ATOM    883  CE2 PHE    57      58.848  54.711  67.506  1.00  1.00      1S   C  
ATOM    884  CZ  PHE    57      58.534  55.344  66.298  1.00  1.00      1S   C  
ATOM    885  HN  PHE    57      64.556  55.413  69.109  1.00  0.00      1S   H  
ATOM    886  HA  PHE    57      64.030  56.182  66.458  1.00  1.00      1S   H  
ATOM    887  HB1 PHE    57      62.605  54.710  68.673  1.00  1.00      1S   H  
ATOM    888  HB2 PHE    57      63.105  54.120  67.066  1.00  1.00      1S   H  
ATOM    889  HD1 PHE    57      61.675  56.097  65.239  1.00  1.00      1S   H  
ATOM    890  HD2 PHE    57      60.416  54.123  68.850  1.00  1.00      1S   H  
ATOM    891  HE1 PHE    57      59.312  56.346  64.565  1.00  1.00      1S   H  
ATOM    892  HE2 PHE    57      58.060  54.314  68.129  1.00  1.00      1S   H  
ATOM    893  HZ  PHE    57      57.504  55.442  65.988  1.00  1.00      1S   H  
ATOM    894  N   ASN    58      62.729  58.093  68.815  1.00  1.00      1S   N  
ATOM    895  CA  ASN    58      62.165  59.408  69.059  1.00  1.00      1S   C  
ATOM    896  C   ASN    58      63.038  60.516  68.493  1.00  1.00      1S   C  
ATOM    897  O   ASN    58      62.534  61.423  67.832  1.00  1.00      1S   O  
ATOM    898  CB  ASN    58      61.947  59.645  70.577  1.00  1.00      1S   C  
ATOM    899  CG  ASN    58      60.651  60.416  70.835  1.00  1.00      1S   C  
ATOM    900  ND2 ASN    58      60.716  61.475  71.694  1.00  1.00      1S   N  
ATOM    901  OD1 ASN    58      59.601  60.054  70.297  1.00  1.00      1S   O  
ATOM    902  HN  ASN    58      62.984  57.577  69.631  1.00  0.00      1S   H  
ATOM    903  HA  ASN    58      61.221  59.425  68.530  1.00  1.00      1S   H  
ATOM    904  HB1 ASN    58      62.813  60.156  71.038  1.00  1.00      1S   H  
ATOM    905  HB2 ASN    58      61.849  58.658  71.074  1.00  1.00      1S   H  
ATOM    906 HD21 ASN    58      61.595  61.718  72.117  1.00  0.00      1S   H  
ATOM    907 HD22 ASN    58      59.897  62.004  71.890  1.00  0.00      1S   H  
ATOM    908  N   LEU    59      64.380  60.432  68.706  1.00  1.00      1S   N  
ATOM    909  CA  LEU    59      65.366  61.339  68.140  1.00  1.00      1S   C  
ATOM    910  C   LEU    59      65.322  61.343  66.637  1.00  1.00      1S   C  
ATOM    911  O   LEU    59      65.319  62.404  66.020  1.00  1.00      1S   O  
ATOM    912  CB  LEU    59      66.831  60.986  68.512  1.00  1.00      1S   C  
ATOM    913  CG  LEU    59      67.229  61.223  69.982  1.00  1.00      1S   C  
ATOM    914  CD1 LEU    59      68.728  60.930  70.169  1.00  1.00      1S   C  
ATOM    915  CD2 LEU    59      66.910  62.651  70.455  1.00  1.00      1S   C  
ATOM    916  HN  LEU    59      64.753  59.702  69.277  1.00  0.00      1S   H  
ATOM    917  HA  LEU    59      65.120  62.339  68.465  1.00  1.00      1S   H  
ATOM    918  HB1 LEU    59      67.525  61.604  67.894  1.00  1.00      1S   H  
ATOM    919  HB2 LEU    59      67.028  59.920  68.266  1.00  1.00      1S   H  
ATOM    920  HG  LEU    59      66.658  60.510  70.618  1.00  1.00      1S   H  
ATOM    921 HD11 LEU    59      69.336  61.605  69.530  1.00  0.00      1S   H  
ATOM    922 HD12 LEU    59      68.958  59.878  69.898  1.00  0.00      1S   H  
ATOM    923 HD13 LEU    59      69.019  61.094  71.224  1.00  0.00      1S   H  
ATOM    924 HD21 LEU    59      65.821  62.855  70.398  1.00  0.00      1S   H  
ATOM    925 HD22 LEU    59      67.447  63.397  69.831  1.00  0.00      1S   H  
ATOM    926 HD23 LEU    59      67.222  62.784  71.511  1.00  0.00      1S   H  
ATOM    927  N   ALA    60      65.270  60.142  66.022  1.00  1.00      1S   N  
ATOM    928  CA  ALA    60      65.266  59.950  64.594  1.00  1.00      1S   C  
ATOM    929  C   ALA    60      64.040  60.538  63.937  1.00  1.00      1S   C  
ATOM    930  O   ALA    60      64.118  61.071  62.835  1.00  1.00      1S   O  
ATOM    931  CB  ALA    60      65.360  58.453  64.251  1.00  1.00      1S   C  
ATOM    932  HN  ALA    60      65.275  59.299  66.558  1.00  0.00      1S   H  
ATOM    933  HA  ALA    60      66.131  60.461  64.200  1.00  1.00      1S   H  
ATOM    934  HB1 ALA    60      64.510  57.888  64.689  1.00  1.00      1S   H  
ATOM    935  HB2 ALA    60      66.304  58.041  64.667  1.00  1.00      1S   H  
ATOM    936  HB3 ALA    60      65.370  58.292  63.153  1.00  1.00      1S   H  
ATOM    937  N   LEU    61      62.879  60.497  64.625  1.00  1.00      1S   N  
ATOM    938  CA  LEU    61      61.643  61.089  64.167  1.00  1.00      1S   C  
ATOM    939  C   LEU    61      61.769  62.603  64.117  1.00  1.00      1S   C  
ATOM    940  O   LEU    61      61.483  63.220  63.094  1.00  1.00      1S   O  
ATOM    941  CB  LEU    61      60.475  60.662  65.089  1.00  1.00      1S   C  
ATOM    942  CG  LEU    61      59.082  60.558  64.422  1.00  1.00      1S   C  
ATOM    943  CD1 LEU    61      58.056  60.041  65.447  1.00  1.00      1S   C  
ATOM    944  CD2 LEU    61      58.588  61.866  63.777  1.00  1.00      1S   C  
ATOM    945  HN  LEU    61      62.831  60.037  65.510  1.00  0.00      1S   H  
ATOM    946  HA  LEU    61      61.461  60.719  63.167  1.00  1.00      1S   H  
ATOM    947  HB1 LEU    61      60.416  61.323  65.979  1.00  1.00      1S   H  
ATOM    948  HB2 LEU    61      60.713  59.642  65.469  1.00  1.00      1S   H  
ATOM    949  HG  LEU    61      59.154  59.795  63.611  1.00  1.00      1S   H  
ATOM    950 HD11 LEU    61      57.968  60.757  66.293  1.00  0.00      1S   H  
ATOM    951 HD12 LEU    61      58.375  59.056  65.848  1.00  0.00      1S   H  
ATOM    952 HD13 LEU    61      57.059  59.927  64.972  1.00  0.00      1S   H  
ATOM    953 HD21 LEU    61      59.208  62.125  62.894  1.00  0.00      1S   H  
ATOM    954 HD22 LEU    61      58.635  62.700  64.508  1.00  0.00      1S   H  
ATOM    955 HD23 LEU    61      57.538  61.752  63.433  1.00  0.00      1S   H  
ATOM    956  N   ALA    62      62.249  63.229  65.219  1.00  1.00      1S   N  
ATOM    957  CA  ALA    62      62.435  64.662  65.345  1.00  1.00      1S   C  
ATOM    958  C   ALA    62      63.421  65.212  64.333  1.00  1.00      1S   C  
ATOM    959  O   ALA    62      63.165  66.233  63.695  1.00  1.00      1S   O  
ATOM    960  CB  ALA    62      62.922  65.022  66.762  1.00  1.00      1S   C  
ATOM    961  HN  ALA    62      62.496  62.701  66.030  1.00  0.00      1S   H  
ATOM    962  HA  ALA    62      61.477  65.133  65.170  1.00  1.00      1S   H  
ATOM    963  HB1 ALA    62      63.879  64.507  66.993  1.00  1.00      1S   H  
ATOM    964  HB2 ALA    62      62.167  64.700  67.512  1.00  1.00      1S   H  
ATOM    965  HB3 ALA    62      63.074  66.116  66.869  1.00  1.00      1S   H  
ATOM    966  N   ASP    63      64.555  64.500  64.140  1.00  1.00      1S   N  
ATOM    967  CA  ASP    63      65.585  64.794  63.168  1.00  1.00      1S   C  
ATOM    968  C   ASP    63      65.068  64.709  61.750  1.00  1.00      1S   C  
ATOM    969  O   ASP    63      65.418  65.543  60.921  1.00  1.00      1S   O  
ATOM    970  CB  ASP    63      66.751  63.780  63.270  1.00  1.00      1S   C  
ATOM    971  CG  ASP    63      67.728  64.070  64.412  1.00  1.00      1S   C  
ATOM    972  OD1 ASP    63      67.790  65.232  64.888  1.00  1.00      1S   O  
ATOM    973  OD2 ASP    63      68.478  63.122  64.777  1.00  1.00      1S   O1-
ATOM    974  HN  ASP    63      64.738  63.693  64.701  1.00  0.00      1S   H  
ATOM    975  HA  ASP    63      65.931  65.806  63.329  1.00  1.00      1S   H  
ATOM    976  HB1 ASP    63      67.352  63.788  62.334  1.00  1.00      1S   H  
ATOM    977  HB2 ASP    63      66.334  62.759  63.408  1.00  1.00      1S   H  
ATOM    978  N   ALA    64      64.218  63.701  61.436  1.00  1.00      1S   N  
ATOM    979  CA  ALA    64      63.654  63.486  60.120  1.00  1.00      1S   C  
ATOM    980  C   ALA    64      62.723  64.609  59.715  1.00  1.00      1S   C  
ATOM    981  O   ALA    64      62.750  65.056  58.570  1.00  1.00      1S   O  
ATOM    982  CB  ALA    64      62.900  62.146  60.032  1.00  1.00      1S   C  
ATOM    983  HN  ALA    64      63.958  63.023  62.122  1.00  0.00      1S   H  
ATOM    984  HA  ALA    64      64.472  63.455  59.415  1.00  1.00      1S   H  
ATOM    985  HB1 ALA    64      62.079  62.103  60.778  1.00  1.00      1S   H  
ATOM    986  HB2 ALA    64      63.602  61.309  60.239  1.00  1.00      1S   H  
ATOM    987  HB3 ALA    64      62.473  61.994  59.018  1.00  1.00      1S   H  
ATOM    988  N   LEU    65      61.902  65.124  60.663  1.00  1.00      1S   N  
ATOM    989  CA  LEU    65      61.020  66.251  60.433  1.00  1.00      1S   C  
ATOM    990  C   LEU    65      61.802  67.526  60.181  1.00  1.00      1S   C  
ATOM    991  O   LEU    65      61.495  68.270  59.252  1.00  1.00      1S   O  
ATOM    992  CB  LEU    65      60.048  66.498  61.614  1.00  1.00      1S   C  
ATOM    993  CG  LEU    65      59.022  65.368  61.879  1.00  1.00      1S   C  
ATOM    994  CD1 LEU    65      58.132  65.732  63.082  1.00  1.00      1S   C  
ATOM    995  CD2 LEU    65      58.150  65.031  60.655  1.00  1.00      1S   C  
ATOM    996  HN  LEU    65      61.874  64.731  61.581  1.00  0.00      1S   H  
ATOM    997  HA  LEU    65      60.451  66.046  59.538  1.00  1.00      1S   H  
ATOM    998  HB1 LEU    65      59.469  67.428  61.420  1.00  1.00      1S   H  
ATOM    999  HB2 LEU    65      60.640  66.655  62.543  1.00  1.00      1S   H  
ATOM   1000  HG  LEU    65      59.585  64.447  62.147  1.00  1.00      1S   H  
ATOM   1001 HD11 LEU    65      57.559  66.659  62.867  1.00  0.00      1S   H  
ATOM   1002 HD12 LEU    65      58.753  65.900  63.986  1.00  0.00      1S   H  
ATOM   1003 HD13 LEU    65      57.411  64.913  63.293  1.00  0.00      1S   H  
ATOM   1004 HD21 LEU    65      58.771  64.679  59.806  1.00  0.00      1S   H  
ATOM   1005 HD22 LEU    65      57.574  65.924  60.333  1.00  0.00      1S   H  
ATOM   1006 HD23 LEU    65      57.432  64.222  60.912  1.00  0.00      1S   H  
ATOM   1007  N   ALA    66      62.855  67.791  60.990  1.00  1.00      1S   N  
ATOM   1008  CA  ALA    66      63.709  68.955  60.865  1.00  1.00      1S   C  
ATOM   1009  C   ALA    66      64.468  68.984  59.558  1.00  1.00      1S   C  
ATOM   1010  O   ALA    66      64.586  70.027  58.920  1.00  1.00      1S   O  
ATOM   1011  CB  ALA    66      64.741  69.002  62.004  1.00  1.00      1S   C  
ATOM   1012  HN  ALA    66      63.080  67.181  61.748  1.00  0.00      1S   H  
ATOM   1013  HA  ALA    66      63.082  69.834  60.914  1.00  1.00      1S   H  
ATOM   1014  HB1 ALA    66      65.386  68.098  61.997  1.00  1.00      1S   H  
ATOM   1015  HB2 ALA    66      64.209  69.034  62.976  1.00  1.00      1S   H  
ATOM   1016  HB3 ALA    66      65.384  69.905  61.928  1.00  1.00      1S   H  
ATOM   1017  N   THR    67      64.987  67.818  59.115  1.00  1.00      1S   N  
ATOM   1018  CA  THR    67      65.732  67.688  57.879  1.00  1.00      1S   C  
ATOM   1019  C   THR    67      64.847  67.858  56.659  1.00  1.00      1S   C  
ATOM   1020  O   THR    67      65.312  68.305  55.613  1.00  1.00      1S   O  
ATOM   1021  CB  THR    67      66.562  66.416  57.785  1.00  1.00      1S   C  
ATOM   1022  CG2 THR    67      67.748  66.516  58.766  1.00  1.00      1S   C  
ATOM   1023  OG1 THR    67      65.802  65.257  58.087  1.00  1.00      1S   O  
ATOM   1024  HN  THR    67      64.902  66.987  59.661  1.00  0.00      1S   H  
ATOM   1025  HA  THR    67      66.433  68.505  57.865  1.00  1.00      1S   H  
ATOM   1026  HB  THR    67      66.974  66.291  56.759  1.00  1.00      1S   H  
ATOM   1027  HG1 THR    67      65.658  65.280  59.039  1.00  1.00      1S   H  
ATOM   1028 HG21 THR    67      67.400  66.793  59.783  1.00  0.00      1S   H  
ATOM   1029 HG22 THR    67      68.469  67.286  58.422  1.00  0.00      1S   H  
ATOM   1030 HG23 THR    67      68.280  65.546  58.837  1.00  0.00      1S   H  
ATOM   1031  N   SER    68      63.531  67.566  56.782  1.00  1.00      1S   N  
ATOM   1032  CA  SER    68      62.544  67.825  55.749  1.00  1.00      1S   C  
ATOM   1033  C   SER    68      62.280  69.312  55.571  1.00  1.00      1S   C  
ATOM   1034  O   SER    68      61.946  69.757  54.475  1.00  1.00      1S   O  
ATOM   1035  CB  SER    68      61.195  67.127  56.038  1.00  1.00      1S   C  
ATOM   1036  OG  SER    68      61.372  65.720  56.148  1.00  1.00      1S   O  
ATOM   1037  HN  SER    68      63.179  67.161  57.623  1.00  0.00      1S   H  
ATOM   1038  HA  SER    68      62.936  67.442  54.816  1.00  1.00      1S   H  
ATOM   1039  HB1 SER    68      60.482  67.318  55.207  1.00  1.00      1S   H  
ATOM   1040  HB2 SER    68      60.748  67.507  56.980  1.00  1.00      1S   H  
ATOM   1041  HG1 SER    68      61.829  65.563  56.982  1.00  0.00      1S   H  
ATOM   1042  N   THR    69      62.454  70.125  56.644  1.00  1.00      1S   N  
ATOM   1043  CA  THR    69      62.310  71.574  56.621  1.00  1.00      1S   C  
ATOM   1044  C   THR    69      63.446  72.249  55.874  1.00  1.00      1S   C  
ATOM   1045  O   THR    69      63.252  73.321  55.303  1.00  1.00      1S   O  
ATOM   1046  CB  THR    69      62.181  72.147  58.033  1.00  1.00      1S   C  
ATOM   1047  CG2 THR    69      62.230  73.689  58.078  1.00  1.00      1S   C  
ATOM   1048  OG1 THR    69      60.948  71.719  58.596  1.00  1.00      1S   O  
ATOM   1049  HN  THR    69      62.684  69.739  57.535  1.00  0.00      1S   H  
ATOM   1050  HA  THR    69      61.403  71.799  56.080  1.00  1.00      1S   H  
ATOM   1051  HB  THR    69      62.999  71.763  58.676  1.00  1.00      1S   H  
ATOM   1052  HG1 THR    69      61.007  71.900  59.537  1.00  1.00      1S   H  
ATOM   1053 HG21 THR    69      61.520  74.123  57.345  1.00  0.00      1S   H  
ATOM   1054 HG22 THR    69      63.251  74.055  57.841  1.00  0.00      1S   H  
ATOM   1055 HG23 THR    69      61.970  74.057  59.093  1.00  0.00      1S   H  
ATOM   1056  N   LEU    70      64.652  71.635  55.832  1.00  1.00      1S   N  
ATOM   1057  CA  LEU    70      65.836  72.185  55.192  1.00  1.00      1S   C  
ATOM   1058  C   LEU    70      65.668  72.681  53.764  1.00  1.00      1S   C  
ATOM   1059  O   LEU    70      66.113  73.807  53.540  1.00  1.00      1S   O  
ATOM   1060  CB  LEU    70      67.040  71.222  55.242  1.00  1.00      1S   C  
ATOM   1061  CG  LEU    70      67.502  70.867  56.669  1.00  1.00      1S   C  
ATOM   1062  CD1 LEU    70      68.492  69.701  56.617  1.00  1.00      1S   C  
ATOM   1063  CD2 LEU    70      68.133  72.044  57.423  1.00  1.00      1S   C  
ATOM   1064  HN  LEU    70      64.785  70.752  56.276  1.00  0.00      1S   H  
ATOM   1065  HA  LEU    70      66.097  73.056  55.775  1.00  1.00      1S   H  
ATOM   1066  HB1 LEU    70      67.908  71.656  54.698  1.00  1.00      1S   H  
ATOM   1067  HB2 LEU    70      66.758  70.280  54.725  1.00  1.00      1S   H  
ATOM   1068  HG  LEU    70      66.614  70.537  57.254  1.00  1.00      1S   H  
ATOM   1069 HD11 LEU    70      69.309  69.939  55.904  1.00  0.00      1S   H  
ATOM   1070 HD12 LEU    70      67.983  68.780  56.269  1.00  0.00      1S   H  
ATOM   1071 HD13 LEU    70      68.927  69.508  57.620  1.00  0.00      1S   H  
ATOM   1072 HD21 LEU    70      67.444  72.910  57.481  1.00  0.00      1S   H  
ATOM   1073 HD22 LEU    70      69.077  72.354  56.927  1.00  0.00      1S   H  
ATOM   1074 HD23 LEU    70      68.374  71.726  58.455  1.00  0.00      1S   H  
ATOM   1075  N   PRO    71      65.065  72.027  52.762  1.00  1.00      1S   N  
ATOM   1076  CA  PRO    71      64.923  72.600  51.427  1.00  1.00      1S   C  
ATOM   1077  C   PRO    71      64.053  73.841  51.413  1.00  1.00      1S   C  
ATOM   1078  O   PRO    71      64.309  74.715  50.588  1.00  1.00      1S   O  
ATOM   1079  CB  PRO    71      64.301  71.477  50.573  1.00  1.00      1S   C  
ATOM   1080  CG  PRO    71      63.783  70.445  51.584  1.00  1.00      1S   C  
ATOM   1081  CD  PRO    71      64.747  70.601  52.756  1.00  1.00      1S   C  
ATOM   1082  HA  PRO    71      65.904  72.885  51.073  1.00  1.00      1S   H  
ATOM   1083  HB1 PRO    71      65.099  71.008  49.957  1.00  1.00      1S   H  
ATOM   1084  HB2 PRO    71      63.492  71.828  49.900  1.00  1.00      1S   H  
ATOM   1085  HG1 PRO    71      62.758  70.729  51.913  1.00  1.00      1S   H  
ATOM   1086  HG2 PRO    71      63.770  69.416  51.174  1.00  1.00      1S   H  
ATOM   1087  HD1 PRO    71      64.284  70.272  53.706  1.00  1.00      1S   H  
ATOM   1088  HD2 PRO    71      65.682  70.030  52.570  1.00  1.00      1S   H  
ATOM   1089  N   PHE    72      63.053  73.959  52.321  1.00  1.00      1S   N  
ATOM   1090  CA  PHE    72      62.206  75.131  52.417  1.00  1.00      1S   C  
ATOM   1091  C   PHE    72      62.978  76.310  52.968  1.00  1.00      1S   C  
ATOM   1092  O   PHE    72      62.864  77.421  52.455  1.00  1.00      1S   O  
ATOM   1093  CB  PHE    72      60.956  74.937  53.315  1.00  1.00      1S   C  
ATOM   1094  CG  PHE    72      60.121  73.743  52.920  1.00  1.00      1S   C  
ATOM   1095  CD1 PHE    72      59.706  73.524  51.592  1.00  1.00      1S   C  
ATOM   1096  CD2 PHE    72      59.697  72.844  53.914  1.00  1.00      1S   C  
ATOM   1097  CE1 PHE    72      58.898  72.425  51.269  1.00  1.00      1S   C  
ATOM   1098  CE2 PHE    72      58.895  71.743  53.594  1.00  1.00      1S   C  
ATOM   1099  CZ  PHE    72      58.495  71.533  52.270  1.00  1.00      1S   C  
ATOM   1100  HN  PHE    72      62.851  73.223  52.965  1.00  0.00      1S   H  
ATOM   1101  HA  PHE    72      61.885  75.383  51.416  1.00  1.00      1S   H  
ATOM   1102  HB1 PHE    72      60.299  75.830  53.240  1.00  1.00      1S   H  
ATOM   1103  HB2 PHE    72      61.264  74.811  54.376  1.00  1.00      1S   H  
ATOM   1104  HD1 PHE    72      59.997  74.206  50.809  1.00  1.00      1S   H  
ATOM   1105  HD2 PHE    72      59.986  73.010  54.940  1.00  1.00      1S   H  
ATOM   1106  HE1 PHE    72      58.581  72.269  50.248  1.00  1.00      1S   H  
ATOM   1107  HE2 PHE    72      58.582  71.060  54.370  1.00  1.00      1S   H  
ATOM   1108  HZ  PHE    72      57.871  70.686  52.022  1.00  1.00      1S   H  
ATOM   1109  N   GLN    73      63.815  76.084  54.012  1.00  1.00      1S   N  
ATOM   1110  CA  GLN    73      64.687  77.093  54.584  1.00  1.00      1S   C  
ATOM   1111  C   GLN    73      65.711  77.579  53.581  1.00  1.00      1S   C  
ATOM   1112  O   GLN    73      65.996  78.771  53.523  1.00  1.00      1S   O  
ATOM   1113  CB  GLN    73      65.441  76.601  55.846  1.00  1.00      1S   C  
ATOM   1114  CG  GLN    73      64.681  76.875  57.159  1.00  1.00      1S   C  
ATOM   1115  CD  GLN    73      65.597  76.638  58.369  1.00  1.00      1S   C  
ATOM   1116  NE2 GLN    73      65.021  76.058  59.458  1.00  1.00      1S   N  
ATOM   1117  OE1 GLN    73      66.784  76.984  58.353  1.00  1.00      1S   O  
ATOM   1118  HN  GLN    73      63.874  75.178  54.429  1.00  0.00      1S   H  
ATOM   1119  HA  GLN    73      64.077  77.942  54.857  1.00  1.00      1S   H  
ATOM   1120  HB1 GLN    73      66.418  77.128  55.917  1.00  1.00      1S   H  
ATOM   1121  HB2 GLN    73      65.655  75.514  55.748  1.00  1.00      1S   H  
ATOM   1122  HG1 GLN    73      63.781  76.230  57.214  1.00  1.00      1S   H  
ATOM   1123  HG2 GLN    73      64.359  77.938  57.180  1.00  1.00      1S   H  
ATOM   1124 HE21 GLN    73      65.579  75.900  60.277  1.00  0.00      1S   H  
ATOM   1125 HE22 GLN    73      64.053  75.819  59.454  1.00  0.00      1S   H  
ATOM   1126  N   SER    74      66.267  76.662  52.756  1.00  1.00      1S   N  
ATOM   1127  CA  SER    74      67.281  76.944  51.758  1.00  1.00      1S   C  
ATOM   1128  C   SER    74      66.800  77.893  50.695  1.00  1.00      1S   C  
ATOM   1129  O   SER    74      67.490  78.859  50.377  1.00  1.00      1S   O  
ATOM   1130  CB  SER    74      67.768  75.676  51.029  1.00  1.00      1S   C  
ATOM   1131  OG  SER    74      68.270  74.730  51.957  1.00  1.00      1S   O  
ATOM   1132  HN  SER    74      66.009  75.701  52.838  1.00  0.00      1S   H  
ATOM   1133  HA  SER    74      68.118  77.403  52.265  1.00  1.00      1S   H  
ATOM   1134  HB1 SER    74      68.591  75.939  50.331  1.00  1.00      1S   H  
ATOM   1135  HB2 SER    74      66.945  75.203  50.453  1.00  1.00      1S   H  
ATOM   1136  HG1 SER    74      67.509  74.389  52.439  1.00  0.00      1S   H  
ATOM   1137  N   VAL    75      65.589  77.655  50.128  1.00  1.00      1S   N  
ATOM   1138  CA  VAL    75      65.029  78.525  49.112  1.00  1.00      1S   C  
ATOM   1139  C   VAL    75      64.629  79.856  49.708  1.00  1.00      1S   C  
ATOM   1140  O   VAL    75      64.711  80.876  49.036  1.00  1.00      1S   O  
ATOM   1141  CB  VAL    75      63.891  77.923  48.293  1.00  1.00      1S   C  
ATOM   1142  CG1 VAL    75      64.419  76.691  47.528  1.00  1.00      1S   C  
ATOM   1143  CG2 VAL    75      62.676  77.556  49.157  1.00  1.00      1S   C  
ATOM   1144  HN  VAL    75      65.036  76.862  50.381  1.00  0.00      1S   H  
ATOM   1145  HA  VAL    75      65.822  78.732  48.407  1.00  1.00      1S   H  
ATOM   1146  HB  VAL    75      63.557  78.669  47.534  1.00  1.00      1S   H  
ATOM   1147 HG11 VAL    75      64.763  75.906  48.232  1.00  0.00      1S   H  
ATOM   1148 HG12 VAL    75      65.264  76.976  46.867  1.00  0.00      1S   H  
ATOM   1149 HG13 VAL    75      63.609  76.262  46.899  1.00  0.00      1S   H  
ATOM   1150 HG21 VAL    75      62.243  78.447  49.656  1.00  0.00      1S   H  
ATOM   1151 HG22 VAL    75      62.950  76.806  49.926  1.00  0.00      1S   H  
ATOM   1152 HG23 VAL    75      61.896  77.110  48.506  1.00  0.00      1S   H  
ATOM   1153  N   ASN    76      64.260  79.895  51.011  1.00  1.00      1S   N  
ATOM   1154  CA  ASN    76      64.033  81.113  51.761  1.00  1.00      1S   C  
ATOM   1155  C   ASN    76      65.289  81.975  51.840  1.00  1.00      1S   C  
ATOM   1156  O   ASN    76      65.205  83.189  51.669  1.00  1.00      1S   O  
ATOM   1157  CB  ASN    76      63.384  80.775  53.145  1.00  1.00      1S   C  
ATOM   1158  CG  ASN    76      63.718  81.717  54.314  1.00  1.00      1S   C  
ATOM   1159  ND2 ASN    76      64.833  81.386  55.037  1.00  1.00      1S   N  
ATOM   1160  OD1 ASN    76      63.015  82.697  54.573  1.00  1.00      1S   O  
ATOM   1161  HN  ASN    76      64.149  79.050  51.531  1.00  0.00      1S   H  
ATOM   1162  HA  ASN    76      63.313  81.686  51.198  1.00  1.00      1S   H  
ATOM   1163  HB1 ASN    76      63.670  79.744  53.433  1.00  1.00      1S   H  
ATOM   1164  HB2 ASN    76      62.281  80.774  53.010  1.00  1.00      1S   H  
ATOM   1165 HD21 ASN    76      65.120  81.961  55.796  1.00  0.00      1S   H  
ATOM   1166 HD22 ASN    76      65.377  80.588  54.767  1.00  0.00      1S   H  
ATOM   1167  N   TYR    77      66.482  81.375  52.076  1.00  1.00      1S   N  
ATOM   1168  CA  TYR    77      67.737  82.100  52.174  1.00  1.00      1S   C  
ATOM   1169  C   TYR    77      68.184  82.623  50.822  1.00  1.00      1S   C  
ATOM   1170  O   TYR    77      68.761  83.705  50.733  1.00  1.00      1S   O  
ATOM   1171  CB  TYR    77      68.891  81.239  52.769  1.00  1.00      1S   C  
ATOM   1172  CG  TYR    77      68.624  80.842  54.204  1.00  1.00      1S   C  
ATOM   1173  CD1 TYR    77      68.321  81.804  55.186  1.00  1.00      1S   C  
ATOM   1174  CD2 TYR    77      68.700  79.492  54.592  1.00  1.00      1S   C  
ATOM   1175  CE1 TYR    77      68.045  81.421  56.506  1.00  1.00      1S   C  
ATOM   1176  CE2 TYR    77      68.410  79.105  55.906  1.00  1.00      1S   C  
ATOM   1177  CZ  TYR    77      68.069  80.068  56.863  1.00  1.00      1S   C  
ATOM   1178  OH  TYR    77      67.740  79.688  58.182  1.00  1.00      1S   O  
ATOM   1179  HN  TYR    77      66.540  80.389  52.226  1.00  0.00      1S   H  
ATOM   1180  HA  TYR    77      67.571  82.962  52.805  1.00  1.00      1S   H  
ATOM   1181  HB1 TYR    77      69.843  81.811  52.766  1.00  1.00      1S   H  
ATOM   1182  HB2 TYR    77      69.026  80.319  52.159  1.00  1.00      1S   H  
ATOM   1183  HD1 TYR    77      68.289  82.852  54.928  1.00  1.00      1S   H  
ATOM   1184  HD2 TYR    77      68.954  78.738  53.862  1.00  1.00      1S   H  
ATOM   1185  HE1 TYR    77      67.795  82.171  57.242  1.00  1.00      1S   H  
ATOM   1186  HE2 TYR    77      68.441  78.060  56.169  1.00  1.00      1S   H  
ATOM   1187  HH  TYR    77      67.640  78.731  58.204  1.00  1.00      1S   H  
ATOM   1188  N   LEU    78      67.904  81.869  49.733  1.00  1.00      1S   N  
ATOM   1189  CA  LEU    78      68.306  82.197  48.381  1.00  1.00      1S   C  
ATOM   1190  C   LEU    78      67.413  83.273  47.776  1.00  1.00      1S   C  
ATOM   1191  O   LEU    78      67.833  84.006  46.884  1.00  1.00      1S   O  
ATOM   1192  CB  LEU    78      68.280  80.912  47.502  1.00  1.00      1S   C  
ATOM   1193  CG  LEU    78      69.423  80.738  46.462  1.00  1.00      1S   C  
ATOM   1194  CD1 LEU    78      69.470  81.828  45.378  1.00  1.00      1S   C  
ATOM   1195  CD2 LEU    78      70.805  80.567  47.121  1.00  1.00      1S   C  
ATOM   1196  HN  LEU    78      67.432  80.995  49.835  1.00  0.00      1S   H  
ATOM   1197  HA  LEU    78      69.314  82.582  48.426  1.00  1.00      1S   H  
ATOM   1198  HB1 LEU    78      67.299  80.811  46.992  1.00  1.00      1S   H  
ATOM   1199  HB2 LEU    78      68.364  80.040  48.191  1.00  1.00      1S   H  
ATOM   1200  HG  LEU    78      69.204  79.776  45.937  1.00  1.00      1S   H  
ATOM   1201 HD11 LEU    78      69.813  82.791  45.812  1.00  0.00      1S   H  
ATOM   1202 HD12 LEU    78      68.466  81.974  44.927  1.00  0.00      1S   H  
ATOM   1203 HD13 LEU    78      70.182  81.538  44.575  1.00  0.00      1S   H  
ATOM   1204 HD21 LEU    78      70.772  79.781  47.905  1.00  0.00      1S   H  
ATOM   1205 HD22 LEU    78      71.137  81.520  47.580  1.00  0.00      1S   H  
ATOM   1206 HD23 LEU    78      71.555  80.272  46.359  1.00  0.00      1S   H  
ATOM   1207  N   MET    79      66.148  83.394  48.248  1.00  1.00      1S   N  
ATOM   1208  CA  MET    79      65.155  84.262  47.645  1.00  1.00      1S   C  
ATOM   1209  C   MET    79      64.843  85.453  48.523  1.00  1.00      1S   C  
ATOM   1210  O   MET    79      64.152  86.373  48.085  1.00  1.00      1S   O  
ATOM   1211  CB  MET    79      63.852  83.486  47.337  1.00  1.00      1S   C  
ATOM   1212  CG  MET    79      64.066  82.357  46.308  1.00  1.00      1S   C  
ATOM   1213  SD  MET    79      62.587  81.341  46.003  1.00  1.00      1S   S  
ATOM   1214  CE  MET    79      63.397  80.147  44.896  1.00  1.00      1S   C  
ATOM   1215  HN  MET    79      65.821  82.816  48.994  1.00  0.00      1S   H  
ATOM   1216  HA  MET    79      65.528  84.652  46.709  1.00  1.00      1S   H  
ATOM   1217  HB1 MET    79      63.088  84.181  46.924  1.00  1.00      1S   H  
ATOM   1218  HB2 MET    79      63.451  83.052  48.280  1.00  1.00      1S   H  
ATOM   1219  HG1 MET    79      64.885  81.697  46.667  1.00  1.00      1S   H  
ATOM   1220  HG2 MET    79      64.416  82.815  45.357  1.00  1.00      1S   H  
ATOM   1221  HE1 MET    79      64.219  79.612  45.419  1.00  1.00      1S   H  
ATOM   1222  HE2 MET    79      63.830  80.654  44.007  1.00  1.00      1S   H  
ATOM   1223  HE3 MET    79      62.672  79.387  44.536  1.00  1.00      1S   H  
ATOM   1224  N   GLY    80      65.342  85.474  49.786  1.00  1.00      1S   N  
ATOM   1225  CA  GLY    80      65.152  86.558  50.737  1.00  1.00      1S   C  
ATOM   1226  C   GLY    80      63.707  86.775  51.107  1.00  1.00      1S   C  
ATOM   1227  O   GLY    80      63.295  87.903  51.378  1.00  1.00      1S   O  
ATOM   1228  HN  GLY    80      65.910  84.723  50.116  1.00  0.00      1S   H  
ATOM   1229  HA1 GLY    80      65.525  87.466  50.283  1.00  1.00      1S   H  
ATOM   1230  HA2 GLY    80      65.687  86.285  51.635  1.00  1.00      1S   H  
ATOM   1231  N   THR    81      62.900  85.689  51.090  1.00  1.00      1S   N  
ATOM   1232  CA  THR    81      61.464  85.779  51.198  1.00  1.00      1S   C  
ATOM   1233  C   THR    81      60.958  84.392  51.491  1.00  1.00      1S   C  
ATOM   1234  O   THR    81      61.674  83.412  51.304  1.00  1.00      1S   O  
ATOM   1235  CB  THR    81      60.807  86.334  49.928  1.00  1.00      1S   C  
ATOM   1236  CG2 THR    81      60.825  85.348  48.746  1.00  1.00      1S   C  
ATOM   1237  OG1 THR    81      59.461  86.720  50.160  1.00  1.00      1S   O  
ATOM   1238  HN  THR    81      63.267  84.773  50.940  1.00  0.00      1S   H  
ATOM   1239  HA  THR    81      61.237  86.411  52.048  1.00  1.00      1S   H  
ATOM   1240  HB  THR    81      61.369  87.245  49.621  1.00  1.00      1S   H  
ATOM   1241  HG1 THR    81      59.110  86.971  49.302  1.00  1.00      1S   H  
ATOM   1242 HG21 THR    81      60.109  84.518  48.908  1.00  0.00      1S   H  
ATOM   1243 HG22 THR    81      61.840  84.928  48.610  1.00  0.00      1S   H  
ATOM   1244 HG23 THR    81      60.534  85.874  47.811  1.00  0.00      1S   H  
ATOM   1245  N   TRP    82      59.694  84.289  51.954  1.00  1.00      1S   N  
ATOM   1246  CA  TRP    82      59.025  83.050  52.259  1.00  1.00      1S   C  
ATOM   1247  C   TRP    82      57.885  82.868  51.264  1.00  1.00      1S   C  
ATOM   1248  O   TRP    82      56.777  83.329  51.542  1.00  1.00      1S   O  
ATOM   1249  CB  TRP    82      58.480  83.071  53.712  1.00  1.00      1S   C  
ATOM   1250  CG  TRP    82      57.738  81.811  54.111  1.00  1.00      1S   C  
ATOM   1251  CD1 TRP    82      56.390  81.610  54.134  1.00  1.00      1S   C  
ATOM   1252  CD2 TRP    82      58.350  80.536  54.391  1.00  1.00      1S   C  
ATOM   1253  CE2 TRP    82      57.295  79.611  54.543  1.00  1.00      1S   C  
ATOM   1254  CE3 TRP    82      59.677  80.139  54.493  1.00  1.00      1S   C  
ATOM   1255  NE1 TRP    82      56.112  80.289  54.381  1.00  1.00      1S   N  
ATOM   1256  CZ2 TRP    82      57.558  78.268  54.788  1.00  1.00      1S   C  
ATOM   1257  CZ3 TRP    82      59.942  78.779  54.728  1.00  1.00      1S   C  
ATOM   1258  CH2 TRP    82      58.893  77.858  54.863  1.00  1.00      1S   C  
ATOM   1259  HN  TRP    82      59.155  85.113  52.122  1.00  0.00      1S   H  
ATOM   1260  HA  TRP    82      59.720  82.226  52.188  1.00  1.00      1S   H  
ATOM   1261  HB1 TRP    82      57.806  83.946  53.841  1.00  1.00      1S   H  
ATOM   1262  HB2 TRP    82      59.340  83.206  54.403  1.00  1.00      1S   H  
ATOM   1263  HD1 TRP    82      55.649  82.374  53.943  1.00  1.00      1S   H  
ATOM   1264  HE1 TRP    82      55.213  79.906  54.434  1.00  1.00      1S   H  
ATOM   1265  HE3 TRP    82      60.493  80.838  54.395  1.00  1.00      1S   H  
ATOM   1266  HZ2 TRP    82      56.767  77.547  54.895  1.00  1.00      1S   H  
ATOM   1267  HZ3 TRP    82      60.963  78.437  54.802  1.00  1.00      1S   H  
ATOM   1268  HH2 TRP    82      59.115  76.816  55.039  1.00  1.00      1S   H  
ATOM   1269  N   PRO    83      58.057  82.219  50.115  1.00  1.00      1S   N  
ATOM   1270  CA  PRO    83      57.043  82.161  49.066  1.00  1.00      1S   C  
ATOM   1271  C   PRO    83      55.960  81.128  49.333  1.00  1.00      1S   C  
ATOM   1272  O   PRO    83      55.158  80.897  48.430  1.00  1.00      1S   O  
ATOM   1273  CB  PRO    83      57.850  81.759  47.815  1.00  1.00      1S   C  
ATOM   1274  CG  PRO    83      59.039  80.958  48.353  1.00  1.00      1S   C  
ATOM   1275  CD  PRO    83      59.334  81.645  49.682  1.00  1.00      1S   C  
ATOM   1276  HA  PRO    83      56.570  83.128  48.963  1.00  1.00      1S   H  
ATOM   1277  HB1 PRO    83      58.234  82.682  47.328  1.00  1.00      1S   H  
ATOM   1278  HB2 PRO    83      57.267  81.184  47.068  1.00  1.00      1S   H  
ATOM   1279  HG1 PRO    83      58.735  79.907  48.540  1.00  1.00      1S   H  
ATOM   1280  HG2 PRO    83      59.909  80.976  47.665  1.00  1.00      1S   H  
ATOM   1281  HD1 PRO    83      59.719  80.922  50.433  1.00  1.00      1S   H  
ATOM   1282  HD2 PRO    83      60.064  82.466  49.526  1.00  1.00      1S   H  
ATOM   1283  N   PHE    84      55.920  80.477  50.521  1.00  1.00      1S   N  
ATOM   1284  CA  PHE    84      55.189  79.237  50.686  1.00  1.00      1S   C  
ATOM   1285  C   PHE    84      54.021  79.328  51.643  1.00  1.00      1S   C  
ATOM   1286  O   PHE    84      53.523  78.303  52.107  1.00  1.00      1S   O  
ATOM   1287  CB  PHE    84      56.137  78.109  51.162  1.00  1.00      1S   C  
ATOM   1288  CG  PHE    84      57.184  77.720  50.142  1.00  1.00      1S   C  
ATOM   1289  CD1 PHE    84      56.928  77.688  48.754  1.00  1.00      1S   C  
ATOM   1290  CD2 PHE    84      58.436  77.273  50.601  1.00  1.00      1S   C  
ATOM   1291  CE1 PHE    84      57.899  77.231  47.855  1.00  1.00      1S   C  
ATOM   1292  CE2 PHE    84      59.397  76.796  49.705  1.00  1.00      1S   C  
ATOM   1293  CZ  PHE    84      59.132  76.777  48.331  1.00  1.00      1S   C  
ATOM   1294  HN  PHE    84      56.513  80.742  51.277  1.00  0.00      1S   H  
ATOM   1295  HA  PHE    84      54.747  78.942  49.746  1.00  1.00      1S   H  
ATOM   1296  HB1 PHE    84      55.565  77.182  51.369  1.00  1.00      1S   H  
ATOM   1297  HB2 PHE    84      56.653  78.430  52.093  1.00  1.00      1S   H  
ATOM   1298  HD1 PHE    84      55.974  77.995  48.356  1.00  1.00      1S   H  
ATOM   1299  HD2 PHE    84      58.650  77.267  51.660  1.00  1.00      1S   H  
ATOM   1300  HE1 PHE    84      57.688  77.215  46.796  1.00  1.00      1S   H  
ATOM   1301  HE2 PHE    84      60.339  76.430  50.081  1.00  1.00      1S   H  
ATOM   1302  HZ  PHE    84      59.874  76.407  47.638  1.00  1.00      1S   H  
ATOM   1303  N   GLY    85      53.502  80.545  51.925  1.00  1.00      1S   N  
ATOM   1304  CA  GLY    85      52.218  80.699  52.588  1.00  1.00      1S   C  
ATOM   1305  C   GLY    85      52.272  80.493  54.078  1.00  1.00      1S   C  
ATOM   1306  O   GLY    85      53.252  80.002  54.634  1.00  1.00      1S   O  
ATOM   1307  HN  GLY    85      53.924  81.378  51.579  1.00  0.00      1S   H  
ATOM   1308  HA1 GLY    85      51.529  79.976  52.172  1.00  1.00      1S   H  
ATOM   1309  HA2 GLY    85      51.906  81.717  52.410  1.00  1.00      1S   H  
ATOM   1310  N   ASN    86      51.175  80.872  54.772  1.00  1.00      1S   N  
ATOM   1311  CA  ASN    86      51.122  80.907  56.217  1.00  1.00      1S   C  
ATOM   1312  C   ASN    86      51.005  79.540  56.848  1.00  1.00      1S   C  
ATOM   1313  O   ASN    86      51.511  79.329  57.945  1.00  1.00      1S   O  
ATOM   1314  CB  ASN    86      50.054  81.893  56.773  1.00  1.00      1S   C  
ATOM   1315  CG  ASN    86      48.601  81.499  56.468  1.00  1.00      1S   C  
ATOM   1316  ND2 ASN    86      47.660  82.098  57.259  1.00  1.00      1S   N  
ATOM   1317  OD1 ASN    86      48.300  80.704  55.573  1.00  1.00      1S   O  
ATOM   1318  HN  ASN    86      50.363  81.220  54.310  1.00  0.00      1S   H  
ATOM   1319  HA  ASN    86      52.071  81.299  56.547  1.00  1.00      1S   H  
ATOM   1320  HB1 ASN    86      50.240  82.893  56.322  1.00  1.00      1S   H  
ATOM   1321  HB2 ASN    86      50.189  81.988  57.873  1.00  1.00      1S   H  
ATOM   1322 HD21 ASN    86      46.698  81.879  57.126  1.00  0.00      1S   H  
ATOM   1323 HD22 ASN    86      47.943  82.758  57.956  1.00  0.00      1S   H  
ATOM   1324  N   ILE    87      50.364  78.566  56.161  1.00  1.00      1S   N  
ATOM   1325  CA  ILE    87      50.232  77.205  56.638  1.00  1.00      1S   C  
ATOM   1326  C   ILE    87      51.583  76.527  56.724  1.00  1.00      1S   C  
ATOM   1327  O   ILE    87      51.905  75.939  57.753  1.00  1.00      1S   O  
ATOM   1328  CB  ILE    87      49.208  76.385  55.850  1.00  1.00      1S   C  
ATOM   1329  CG1 ILE    87      49.017  74.977  56.473  1.00  1.00      1S   C  
ATOM   1330  CG2 ILE    87      49.546  76.335  54.341  1.00  1.00      1S   C  
ATOM   1331  CD  ILE    87      47.838  74.194  55.887  1.00  1.00      1S   C  
ATOM   1332  HN  ILE    87      49.922  78.763  55.290  1.00  0.00      1S   H  
ATOM   1333  HA  ILE    87      49.857  77.271  57.651  1.00  1.00      1S   H  
ATOM   1334  HB  ILE    87      48.233  76.918  55.947  1.00  1.00      1S   H  
ATOM   1335 HG11 ILE    87      48.856  75.090  57.568  1.00  0.00      1S   H  
ATOM   1336 HG12 ILE    87      49.945  74.382  56.328  1.00  0.00      1S   H  
ATOM   1337 HG21 ILE    87      50.438  75.701  54.159  1.00  0.00      1S   H  
ATOM   1338 HG22 ILE    87      49.737  77.350  53.936  1.00  0.00      1S   H  
ATOM   1339 HG23 ILE    87      48.695  75.901  53.775  1.00  0.00      1S   H  
ATOM   1340  HD1 ILE    87      47.981  74.016  54.801  1.00  1.00      1S   H  
ATOM   1341  HD2 ILE    87      46.889  74.753  56.034  1.00  1.00      1S   H  
ATOM   1342  HD3 ILE    87      47.746  73.207  56.390  1.00  1.00      1S   H  
ATOM   1343  N   LEU    88      52.440  76.637  55.677  1.00  1.00      1S   N  
ATOM   1344  CA  LEU    88      53.746  76.015  55.685  1.00  1.00      1S   C  
ATOM   1345  C   LEU    88      54.689  76.754  56.610  1.00  1.00      1S   C  
ATOM   1346  O   LEU    88      55.564  76.135  57.206  1.00  1.00      1S   O  
ATOM   1347  CB  LEU    88      54.372  75.879  54.275  1.00  1.00      1S   C  
ATOM   1348  CG  LEU    88      55.505  74.822  54.185  1.00  1.00      1S   C  
ATOM   1349  CD1 LEU    88      54.978  73.379  54.303  1.00  1.00      1S   C  
ATOM   1350  CD2 LEU    88      56.328  74.974  52.896  1.00  1.00      1S   C  
ATOM   1351  HN  LEU    88      52.191  77.126  54.844  1.00  0.00      1S   H  
ATOM   1352  HA  LEU    88      53.610  75.020  56.082  1.00  1.00      1S   H  
ATOM   1353  HB1 LEU    88      54.757  76.868  53.945  1.00  1.00      1S   H  
ATOM   1354  HB2 LEU    88      53.575  75.583  53.559  1.00  1.00      1S   H  
ATOM   1355  HG  LEU    88      56.208  74.995  55.031  1.00  1.00      1S   H  
ATOM   1356 HD11 LEU    88      54.279  73.159  53.469  1.00  0.00      1S   H  
ATOM   1357 HD12 LEU    88      54.447  73.221  55.264  1.00  0.00      1S   H  
ATOM   1358 HD13 LEU    88      55.824  72.660  54.251  1.00  0.00      1S   H  
ATOM   1359 HD21 LEU    88      56.801  75.977  52.861  1.00  0.00      1S   H  
ATOM   1360 HD22 LEU    88      55.681  74.845  52.003  1.00  0.00      1S   H  
ATOM   1361 HD23 LEU    88      57.133  74.211  52.863  1.00  0.00      1S   H  
ATOM   1362  N   CYS    89      54.501  78.087  56.797  1.00  1.00      1S   N  
ATOM   1363  CA  CYS    89      55.222  78.898  57.766  1.00  1.00      1S   C  
ATOM   1364  C   CYS    89      55.024  78.374  59.174  1.00  1.00      1S   C  
ATOM   1365  O   CYS    89      55.989  78.170  59.909  1.00  1.00      1S   O  
ATOM   1366  CB  CYS    89      54.783  80.392  57.703  1.00  1.00      1S   C  
ATOM   1367  SG  CYS    89      55.497  81.479  58.977  1.00  1.00      1S   S  
ATOM   1368  HN  CYS    89      53.808  78.576  56.270  1.00  0.00      1S   H  
ATOM   1369  HA  CYS    89      56.273  78.826  57.525  1.00  1.00      1S   H  
ATOM   1370  HB1 CYS    89      53.681  80.446  57.779  1.00  1.00      1S   H  
ATOM   1371  HB2 CYS    89      55.058  80.791  56.705  1.00  1.00      1S   H  
ATOM   1372  N   LYS    90      53.753  78.118  59.562  1.00  1.00      1S   N  
ATOM   1373  CA  LYS    90      53.384  77.549  60.839  1.00  1.00      1S   C  
ATOM   1374  C   LYS    90      53.995  76.184  61.038  1.00  1.00      1S   C  
ATOM   1375  O   LYS    90      54.534  75.906  62.106  1.00  1.00      1S   O  
ATOM   1376  CB  LYS    90      51.850  77.439  60.993  1.00  1.00      1S   C  
ATOM   1377  CG  LYS    90      51.164  78.800  61.201  1.00  1.00      1S   C  
ATOM   1378  CD  LYS    90      49.632  78.680  61.266  1.00  1.00      1S   C  
ATOM   1379  CE  LYS    90      48.886  79.989  61.569  1.00  1.00      1S   C  
ATOM   1380  NZ  LYS    90      49.280  80.540  62.882  1.00  1.00      1S   N1+
ATOM   1381  HN  LYS    90      52.988  78.320  58.952  1.00  0.00      1S   H  
ATOM   1382  HA  LYS    90      53.773  78.194  61.612  1.00  1.00      1S   H  
ATOM   1383  HB1 LYS    90      51.600  76.806  61.875  1.00  1.00      1S   H  
ATOM   1384  HB2 LYS    90      51.424  76.953  60.089  1.00  1.00      1S   H  
ATOM   1385  HG1 LYS    90      51.443  79.501  60.387  1.00  1.00      1S   H  
ATOM   1386  HG2 LYS    90      51.544  79.228  62.154  1.00  1.00      1S   H  
ATOM   1387  HD1 LYS    90      49.370  77.928  62.043  1.00  1.00      1S   H  
ATOM   1388  HD2 LYS    90      49.272  78.291  60.287  1.00  1.00      1S   H  
ATOM   1389  HE1 LYS    90      47.792  79.797  61.603  1.00  1.00      1S   H  
ATOM   1390  HE2 LYS    90      49.100  80.760  60.799  1.00  1.00      1S   H  
ATOM   1391  HZ1 LYS    90      50.134  81.129  62.762  1.00  1.00      1S   H  
ATOM   1392  HZ2 LYS    90      49.514  79.758  63.532  1.00  1.00      1S   H  
ATOM   1393  HZ3 LYS    90      48.520  81.118  63.293  1.00  1.00      1S   H  
ATOM   1394  N   ILE    91      53.957  75.321  59.994  1.00  1.00      1S   N  
ATOM   1395  CA  ILE    91      54.503  73.977  60.001  1.00  1.00      1S   C  
ATOM   1396  C   ILE    91      56.008  73.988  60.217  1.00  1.00      1S   C  
ATOM   1397  O   ILE    91      56.496  73.233  61.051  1.00  1.00      1S   O  
ATOM   1398  CB  ILE    91      54.086  73.192  58.753  1.00  1.00      1S   C  
ATOM   1399  CG1 ILE    91      52.560  72.914  58.811  1.00  1.00      1S   C  
ATOM   1400  CG2 ILE    91      54.869  71.865  58.609  1.00  1.00      1S   C  
ATOM   1401  CD  ILE    91      51.956  72.443  57.483  1.00  1.00      1S   C  
ATOM   1402  HN  ILE    91      53.508  75.585  59.142  1.00  0.00      1S   H  
ATOM   1403  HA  ILE    91      54.075  73.468  60.853  1.00  1.00      1S   H  
ATOM   1404  HB  ILE    91      54.297  73.816  57.857  1.00  1.00      1S   H  
ATOM   1405 HG11 ILE    91      52.021  73.834  59.123  1.00  0.00      1S   H  
ATOM   1406 HG12 ILE    91      52.369  72.144  59.592  1.00  0.00      1S   H  
ATOM   1407 HG21 ILE    91      54.709  71.226  59.503  1.00  0.00      1S   H  
ATOM   1408 HG22 ILE    91      55.955  72.047  58.484  1.00  0.00      1S   H  
ATOM   1409 HG23 ILE    91      54.524  71.307  57.714  1.00  0.00      1S   H  
ATOM   1410  HD1 ILE    91      52.422  71.495  57.144  1.00  1.00      1S   H  
ATOM   1411  HD2 ILE    91      52.106  73.214  56.697  1.00  1.00      1S   H  
ATOM   1412  HD3 ILE    91      50.865  72.271  57.600  1.00  1.00      1S   H  
ATOM   1413  N   VAL    92      56.791  74.848  59.515  1.00  1.00      1S   N  
ATOM   1414  CA  VAL    92      58.240  74.846  59.649  1.00  1.00      1S   C  
ATOM   1415  C   VAL    92      58.720  75.416  60.967  1.00  1.00      1S   C  
ATOM   1416  O   VAL    92      59.667  74.880  61.536  1.00  1.00      1S   O  
ATOM   1417  CB  VAL    92      59.017  75.480  58.498  1.00  1.00      1S   C  
ATOM   1418  CG1 VAL    92      58.744  74.669  57.213  1.00  1.00      1S   C  
ATOM   1419  CG2 VAL    92      58.720  76.982  58.319  1.00  1.00      1S   C  
ATOM   1420  HN  VAL    92      56.409  75.477  58.839  1.00  0.00      1S   H  
ATOM   1421  HA  VAL    92      58.541  73.807  59.652  1.00  1.00      1S   H  
ATOM   1422  HB  VAL    92      60.107  75.385  58.717  1.00  1.00      1S   H  
ATOM   1423 HG11 VAL    92      57.693  74.787  56.884  1.00  0.00      1S   H  
ATOM   1424 HG12 VAL    92      58.945  73.590  57.386  1.00  0.00      1S   H  
ATOM   1425 HG13 VAL    92      59.411  75.018  56.397  1.00  0.00      1S   H  
ATOM   1426 HG21 VAL    92      58.981  77.559  59.228  1.00  0.00      1S   H  
ATOM   1427 HG22 VAL    92      57.651  77.145  58.086  1.00  0.00      1S   H  
ATOM   1428 HG23 VAL    92      59.327  77.385  57.482  1.00  0.00      1S   H  
ATOM   1429  N   ILE    93      58.077  76.487  61.508  1.00  1.00      1S   N  
ATOM   1430  CA  ILE    93      58.455  77.092  62.778  1.00  1.00      1S   C  
ATOM   1431  C   ILE    93      58.181  76.126  63.901  1.00  1.00      1S   C  
ATOM   1432  O   ILE    93      59.019  75.937  64.782  1.00  1.00      1S   O  
ATOM   1433  CB  ILE    93      57.779  78.448  63.024  1.00  1.00      1S   C  
ATOM   1434  CG1 ILE    93      58.485  79.500  62.130  1.00  1.00      1S   C  
ATOM   1435  CG2 ILE    93      57.819  78.860  64.520  1.00  1.00      1S   C  
ATOM   1436  CD  ILE    93      57.941  80.928  62.250  1.00  1.00      1S   C  
ATOM   1437  HN  ILE    93      57.312  76.920  61.033  1.00  0.00      1S   H  
ATOM   1438  HA  ILE    93      59.525  77.249  62.760  1.00  1.00      1S   H  
ATOM   1439  HB  ILE    93      56.710  78.380  62.720  1.00  1.00      1S   H  
ATOM   1440 HG11 ILE    93      58.405  79.180  61.067  1.00  0.00      1S   H  
ATOM   1441 HG12 ILE    93      59.566  79.514  62.394  1.00  0.00      1S   H  
ATOM   1442 HG21 ILE    93      58.867  78.913  64.880  1.00  0.00      1S   H  
ATOM   1443 HG22 ILE    93      57.255  78.146  65.154  1.00  0.00      1S   H  
ATOM   1444 HG23 ILE    93      57.344  79.851  64.665  1.00  0.00      1S   H  
ATOM   1445  HD1 ILE    93      58.046  81.318  63.283  1.00  1.00      1S   H  
ATOM   1446  HD2 ILE    93      56.872  80.962  61.959  1.00  1.00      1S   H  
ATOM   1447  HD3 ILE    93      58.507  81.605  61.574  1.00  1.00      1S   H  
ATOM   1448  N   SER    94      57.007  75.461  63.872  1.00  1.00      1S   N  
ATOM   1449  CA  SER    94      56.641  74.493  64.876  1.00  1.00      1S   C  
ATOM   1450  C   SER    94      57.539  73.289  64.864  1.00  1.00      1S   C  
ATOM   1451  O   SER    94      58.004  72.893  65.926  1.00  1.00      1S   O  
ATOM   1452  CB  SER    94      55.163  74.078  64.806  1.00  1.00      1S   C  
ATOM   1453  OG  SER    94      54.799  73.521  63.549  1.00  1.00      1S   O  
ATOM   1454  HN  SER    94      56.333  75.626  63.154  1.00  0.00      1S   H  
ATOM   1455  HA  SER    94      56.781  74.970  65.835  1.00  1.00      1S   H  
ATOM   1456  HB1 SER    94      54.550  74.990  64.971  1.00  1.00      1S   H  
ATOM   1457  HB2 SER    94      54.924  73.347  65.608  1.00  1.00      1S   H  
ATOM   1458  HG1 SER    94      54.712  74.267  62.943  1.00  0.00      1S   H  
ATOM   1459  N   ILE    95      57.854  72.714  63.675  1.00  1.00      1S   N  
ATOM   1460  CA  ILE    95      58.777  71.600  63.512  1.00  1.00      1S   C  
ATOM   1461  C   ILE    95      60.148  71.937  64.055  1.00  1.00      1S   C  
ATOM   1462  O   ILE    95      60.789  71.083  64.661  1.00  1.00      1S   O  
ATOM   1463  CB  ILE    95      58.841  71.111  62.060  1.00  1.00      1S   C  
ATOM   1464  CG1 ILE    95      57.574  70.264  61.770  1.00  1.00      1S   C  
ATOM   1465  CG2 ILE    95      60.127  70.306  61.752  1.00  1.00      1S   C  
ATOM   1466  CD  ILE    95      57.425  69.844  60.304  1.00  1.00      1S   C  
ATOM   1467  HN  ILE    95      57.443  73.047  62.827  1.00  0.00      1S   H  
ATOM   1468  HA  ILE    95      58.400  70.787  64.115  1.00  1.00      1S   H  
ATOM   1469  HB  ILE    95      58.835  71.998  61.388  1.00  1.00      1S   H  
ATOM   1470 HG11 ILE    95      56.675  70.851  62.059  1.00  0.00      1S   H  
ATOM   1471 HG12 ILE    95      57.597  69.353  62.407  1.00  0.00      1S   H  
ATOM   1472 HG21 ILE    95      60.207  69.430  62.428  1.00  0.00      1S   H  
ATOM   1473 HG22 ILE    95      61.037  70.931  61.864  1.00  0.00      1S   H  
ATOM   1474 HG23 ILE    95      60.114  69.944  60.705  1.00  0.00      1S   H  
ATOM   1475  HD1 ILE    95      58.210  69.113  60.016  1.00  1.00      1S   H  
ATOM   1476  HD2 ILE    95      57.504  70.730  59.640  1.00  1.00      1S   H  
ATOM   1477  HD3 ILE    95      56.434  69.368  60.142  1.00  1.00      1S   H  
ATOM   1478  N   ASP    96      60.617  73.195  63.890  1.00  1.00      1S   N  
ATOM   1479  CA  ASP    96      61.912  73.629  64.363  1.00  1.00      1S   C  
ATOM   1480  C   ASP    96      61.980  73.648  65.883  1.00  1.00      1S   C  
ATOM   1481  O   ASP    96      62.939  73.156  66.476  1.00  1.00      1S   O  
ATOM   1482  CB  ASP    96      62.264  75.022  63.780  1.00  1.00      1S   C  
ATOM   1483  CG  ASP    96      63.776  75.182  63.702  1.00  1.00      1S   C  
ATOM   1484  OD1 ASP    96      64.412  74.294  63.082  1.00  1.00      1S   O  
ATOM   1485  OD2 ASP    96      64.312  76.185  64.247  1.00  1.00      1S   O1-
ATOM   1486  HN  ASP    96      60.091  73.882  63.391  1.00  0.00      1S   H  
ATOM   1487  HA  ASP    96      62.617  72.890  64.007  1.00  1.00      1S   H  
ATOM   1488  HB1 ASP    96      61.806  75.842  64.370  1.00  1.00      1S   H  
ATOM   1489  HB2 ASP    96      61.874  75.086  62.741  1.00  1.00      1S   H  
ATOM   1490  N   TYR    97      60.924  74.181  66.542  1.00  1.00      1S   N  
ATOM   1491  CA  TYR    97      60.772  74.210  67.984  1.00  1.00      1S   C  
ATOM   1492  C   TYR    97      60.601  72.818  68.563  1.00  1.00      1S   C  
ATOM   1493  O   TYR    97      61.218  72.491  69.573  1.00  1.00      1S   O  
ATOM   1494  CB  TYR    97      59.545  75.065  68.397  1.00  1.00      1S   C  
ATOM   1495  CG  TYR    97      59.959  76.443  68.845  1.00  1.00      1S   C  
ATOM   1496  CD1 TYR    97      60.328  77.443  67.927  1.00  1.00      1S   C  
ATOM   1497  CD2 TYR    97      59.945  76.755  70.215  1.00  1.00      1S   C  
ATOM   1498  CE1 TYR    97      60.660  78.731  68.372  1.00  1.00      1S   C  
ATOM   1499  CE2 TYR    97      60.259  78.044  70.662  1.00  1.00      1S   C  
ATOM   1500  CZ  TYR    97      60.620  79.034  69.740  1.00  1.00      1S   C  
ATOM   1501  OH  TYR    97      60.934  80.334  70.191  1.00  1.00      1S   O  
ATOM   1502  HN  TYR    97      60.171  74.590  66.029  1.00  0.00      1S   H  
ATOM   1503  HA  TYR    97      61.682  74.616  68.405  1.00  1.00      1S   H  
ATOM   1504  HB1 TYR    97      58.973  74.603  69.230  1.00  1.00      1S   H  
ATOM   1505  HB2 TYR    97      58.856  75.170  67.531  1.00  1.00      1S   H  
ATOM   1506  HD1 TYR    97      60.345  77.223  66.870  1.00  1.00      1S   H  
ATOM   1507  HD2 TYR    97      59.670  75.993  70.929  1.00  1.00      1S   H  
ATOM   1508  HE1 TYR    97      60.936  79.492  67.656  1.00  1.00      1S   H  
ATOM   1509  HE2 TYR    97      60.211  78.268  71.717  1.00  1.00      1S   H  
ATOM   1510  HH  TYR    97      60.831  80.349  71.145  1.00  1.00      1S   H  
ATOM   1511  N   TYR    98      59.772  71.958  67.918  1.00  1.00      1S   N  
ATOM   1512  CA  TYR    98      59.545  70.571  68.281  1.00  1.00      1S   C  
ATOM   1513  C   TYR    98      60.830  69.779  68.221  1.00  1.00      1S   C  
ATOM   1514  O   TYR    98      61.087  68.956  69.088  1.00  1.00      1S   O  
ATOM   1515  CB  TYR    98      58.536  69.852  67.336  1.00  1.00      1S   C  
ATOM   1516  CG  TYR    98      57.090  70.071  67.715  1.00  1.00      1S   C  
ATOM   1517  CD1 TYR    98      56.593  69.589  68.939  1.00  1.00      1S   C  
ATOM   1518  CD2 TYR    98      56.180  70.637  66.805  1.00  1.00      1S   C  
ATOM   1519  CE1 TYR    98      55.233  69.704  69.255  1.00  1.00      1S   C  
ATOM   1520  CE2 TYR    98      54.833  70.805  67.139  1.00  1.00      1S   C  
ATOM   1521  CZ  TYR    98      54.356  70.344  68.368  1.00  1.00      1S   C  
ATOM   1522  OH  TYR    98      52.989  70.520  68.673  1.00  1.00      1S   O  
ATOM   1523  HN  TYR    98      59.258  72.268  67.118  1.00  0.00      1S   H  
ATOM   1524  HA  TYR    98      59.199  70.548  69.305  1.00  1.00      1S   H  
ATOM   1525  HB1 TYR    98      58.686  68.753  67.362  1.00  1.00      1S   H  
ATOM   1526  HB2 TYR    98      58.696  70.197  66.292  1.00  1.00      1S   H  
ATOM   1527  HD1 TYR    98      57.255  69.085  69.625  1.00  1.00      1S   H  
ATOM   1528  HD2 TYR    98      56.515  70.934  65.825  1.00  1.00      1S   H  
ATOM   1529  HE1 TYR    98      54.875  69.287  70.181  1.00  1.00      1S   H  
ATOM   1530  HE2 TYR    98      54.159  71.273  66.439  1.00  1.00      1S   H  
ATOM   1531  HH  TYR    98      52.823  70.189  69.561  1.00  1.00      1S   H  
ATOM   1532  N   ASN    99      61.689  70.023  67.210  1.00  1.00      1S   N  
ATOM   1533  CA  ASN    99      62.985  69.397  67.061  1.00  1.00      1S   C  
ATOM   1534  C   ASN    99      63.879  69.754  68.231  1.00  1.00      1S   C  
ATOM   1535  O   ASN    99      64.379  68.857  68.901  1.00  1.00      1S   O  
ATOM   1536  CB  ASN    99      63.587  69.775  65.677  1.00  1.00      1S   C  
ATOM   1537  CG  ASN    99      65.113  69.633  65.554  1.00  1.00      1S   C  
ATOM   1538  ND2 ASN    99      65.758  70.719  65.025  1.00  1.00      1S   N  
ATOM   1539  OD1 ASN    99      65.704  68.614  65.919  1.00  1.00      1S   O  
ATOM   1540  HN  ASN    99      61.453  70.679  66.494  1.00  0.00      1S   H  
ATOM   1541  HA  ASN    99      62.839  68.326  67.090  1.00  1.00      1S   H  
ATOM   1542  HB1 ASN    99      63.298  70.823  65.448  1.00  1.00      1S   H  
ATOM   1543  HB2 ASN    99      63.112  69.128  64.909  1.00  1.00      1S   H  
ATOM   1544 HD21 ASN    99      66.746  70.710  64.938  1.00  0.00      1S   H  
ATOM   1545 HD22 ASN    99      65.223  71.519  64.741  1.00  0.00      1S   H  
ATOM   1546  N   MET   100      64.065  71.065  68.521  1.00  1.00      1S   N  
ATOM   1547  CA  MET   100      64.857  71.567  69.630  1.00  1.00      1S   C  
ATOM   1548  C   MET   100      64.482  70.919  70.949  1.00  1.00      1S   C  
ATOM   1549  O   MET   100      65.320  70.292  71.596  1.00  1.00      1S   O  
ATOM   1550  CB  MET   100      64.722  73.111  69.739  1.00  1.00      1S   C  
ATOM   1551  CG  MET   100      65.261  73.739  71.044  1.00  1.00      1S   C  
ATOM   1552  SD  MET   100      65.393  75.559  71.055  1.00  1.00      1S   S  
ATOM   1553  CE  MET   100      63.716  76.015  70.519  1.00  1.00      1S   C  
ATOM   1554  HN  MET   100      63.646  71.769  67.951  1.00  0.00      1S   H  
ATOM   1555  HA  MET   100      65.890  71.318  69.429  1.00  1.00      1S   H  
ATOM   1556  HB1 MET   100      63.648  73.378  69.640  1.00  1.00      1S   H  
ATOM   1557  HB2 MET   100      65.257  73.561  68.873  1.00  1.00      1S   H  
ATOM   1558  HG1 MET   100      66.265  73.305  71.246  1.00  1.00      1S   H  
ATOM   1559  HG2 MET   100      64.597  73.427  71.878  1.00  1.00      1S   H  
ATOM   1560  HE1 MET   100      62.943  75.464  71.095  1.00  1.00      1S   H  
ATOM   1561  HE2 MET   100      63.567  75.793  69.441  1.00  1.00      1S   H  
ATOM   1562  HE3 MET   100      63.540  77.102  70.665  1.00  1.00      1S   H  
ATOM   1563  N   PHE   101      63.195  71.038  71.345  1.00  1.00      1S   N  
ATOM   1564  CA  PHE   101      62.679  70.588  72.616  1.00  1.00      1S   C  
ATOM   1565  C   PHE   101      62.645  69.087  72.739  1.00  1.00      1S   C  
ATOM   1566  O   PHE   101      63.097  68.553  73.748  1.00  1.00      1S   O  
ATOM   1567  CB  PHE   101      61.252  71.132  72.868  1.00  1.00      1S   C  
ATOM   1568  CG  PHE   101      61.323  72.458  73.569  1.00  1.00      1S   C  
ATOM   1569  CD1 PHE   101      61.387  73.674  72.871  1.00  1.00      1S   C  
ATOM   1570  CD2 PHE   101      61.334  72.483  74.972  1.00  1.00      1S   C  
ATOM   1571  CE1 PHE   101      61.453  74.887  73.566  1.00  1.00      1S   C  
ATOM   1572  CE2 PHE   101      61.389  73.690  75.674  1.00  1.00      1S   C  
ATOM   1573  CZ  PHE   101      61.455  74.896  74.969  1.00  1.00      1S   C  
ATOM   1574  HN  PHE   101      62.535  71.518  70.768  1.00  0.00      1S   H  
ATOM   1575  HA  PHE   101      63.353  70.940  73.386  1.00  1.00      1S   H  
ATOM   1576  HB1 PHE   101      60.662  70.452  73.522  1.00  1.00      1S   H  
ATOM   1577  HB2 PHE   101      60.706  71.253  71.909  1.00  1.00      1S   H  
ATOM   1578  HD1 PHE   101      61.388  73.679  71.792  1.00  1.00      1S   H  
ATOM   1579  HD2 PHE   101      61.306  71.553  75.507  1.00  1.00      1S   H  
ATOM   1580  HE1 PHE   101      61.496  75.812  73.013  1.00  1.00      1S   H  
ATOM   1581  HE2 PHE   101      61.387  73.690  76.754  1.00  1.00      1S   H  
ATOM   1582  HZ  PHE   101      61.497  75.827  75.513  1.00  1.00      1S   H  
ATOM   1583  N   THR   102      62.111  68.355  71.731  1.00  1.00      1S   N  
ATOM   1584  CA  THR   102      61.912  66.920  71.847  1.00  1.00      1S   C  
ATOM   1585  C   THR   102      63.245  66.214  71.824  1.00  1.00      1S   C  
ATOM   1586  O   THR   102      63.423  65.236  72.537  1.00  1.00      1S   O  
ATOM   1587  CB  THR   102      60.966  66.289  70.824  1.00  1.00      1S   C  
ATOM   1588  CG2 THR   102      60.415  64.956  71.365  1.00  1.00      1S   C  
ATOM   1589  OG1 THR   102      59.843  67.123  70.590  1.00  1.00      1S   O  
ATOM   1590  HN  THR   102      61.789  68.780  70.886  1.00  0.00      1S   H  
ATOM   1591  HA  THR   102      61.473  66.752  72.821  1.00  1.00      1S   H  
ATOM   1592  HB  THR   102      61.476  66.126  69.849  1.00  1.00      1S   H  
ATOM   1593  HG1 THR   102      60.141  67.763  69.932  1.00  1.00      1S   H  
ATOM   1594 HG21 THR   102      59.882  65.120  72.326  1.00  0.00      1S   H  
ATOM   1595 HG22 THR   102      61.230  64.224  71.527  1.00  0.00      1S   H  
ATOM   1596 HG23 THR   102      59.694  64.519  70.642  1.00  0.00      1S   H  
ATOM   1597  N   SER   103      64.243  66.716  71.059  1.00  1.00      1S   N  
ATOM   1598  CA  SER   103      65.559  66.115  71.013  1.00  1.00      1S   C  
ATOM   1599  C   SER   103      66.329  66.276  72.313  1.00  1.00      1S   C  
ATOM   1600  O   SER   103      66.944  65.311  72.761  1.00  1.00      1S   O  
ATOM   1601  CB  SER   103      66.401  66.593  69.811  1.00  1.00      1S   C  
ATOM   1602  OG  SER   103      65.774  66.197  68.594  1.00  1.00      1S   O  
ATOM   1603  HN  SER   103      64.112  67.515  70.472  1.00  0.00      1S   H  
ATOM   1604  HA  SER   103      65.412  65.053  70.879  1.00  1.00      1S   H  
ATOM   1605  HB1 SER   103      67.410  66.129  69.838  1.00  1.00      1S   H  
ATOM   1606  HB2 SER   103      66.508  67.699  69.826  1.00  1.00      1S   H  
ATOM   1607  HG1 SER   103      66.250  66.630  67.879  1.00  0.00      1S   H  
ATOM   1608  N   ILE   104      66.293  67.458  72.989  1.00  1.00      1S   N  
ATOM   1609  CA  ILE   104      66.980  67.635  74.264  1.00  1.00      1S   C  
ATOM   1610  C   ILE   104      66.290  66.879  75.393  1.00  1.00      1S   C  
ATOM   1611  O   ILE   104      66.960  66.299  76.246  1.00  1.00      1S   O  
ATOM   1612  CB  ILE   104      67.263  69.097  74.631  1.00  1.00      1S   C  
ATOM   1613  CG1 ILE   104      68.177  69.255  75.873  1.00  1.00      1S   C  
ATOM   1614  CG2 ILE   104      65.960  69.891  74.854  1.00  1.00      1S   C  
ATOM   1615  CD  ILE   104      69.551  68.578  75.807  1.00  1.00      1S   C  
ATOM   1616  HN  ILE   104      65.806  68.256  72.636  1.00  0.00      1S   H  
ATOM   1617  HA  ILE   104      67.948  67.171  74.138  1.00  1.00      1S   H  
ATOM   1618  HB  ILE   104      67.794  69.559  73.767  1.00  1.00      1S   H  
ATOM   1619 HG11 ILE   104      67.626  68.850  76.748  1.00  0.00      1S   H  
ATOM   1620 HG12 ILE   104      68.330  70.343  76.056  1.00  0.00      1S   H  
ATOM   1621 HG21 ILE   104      65.448  69.564  75.783  1.00  0.00      1S   H  
ATOM   1622 HG22 ILE   104      65.267  69.767  74.002  1.00  0.00      1S   H  
ATOM   1623 HG23 ILE   104      66.195  70.970  74.953  1.00  0.00      1S   H  
ATOM   1624  HD1 ILE   104      70.144  68.977  74.961  1.00  1.00      1S   H  
ATOM   1625  HD2 ILE   104      69.452  67.479  75.693  1.00  1.00      1S   H  
ATOM   1626  HD3 ILE   104      70.113  68.774  76.746  1.00  1.00      1S   H  
ATOM   1627  N   PHE   105      64.932  66.812  75.398  1.00  1.00      1S   N  
ATOM   1628  CA  PHE   105      64.154  66.044  76.357  1.00  1.00      1S   C  
ATOM   1629  C   PHE   105      64.451  64.567  76.249  1.00  1.00      1S   C  
ATOM   1630  O   PHE   105      64.656  63.896  77.258  1.00  1.00      1S   O  
ATOM   1631  CB  PHE   105      62.621  66.178  76.139  1.00  1.00      1S   C  
ATOM   1632  CG  PHE   105      62.008  67.508  76.504  1.00  1.00      1S   C  
ATOM   1633  CD1 PHE   105      62.645  68.507  77.271  1.00  1.00      1S   C  
ATOM   1634  CD2 PHE   105      60.680  67.720  76.095  1.00  1.00      1S   C  
ATOM   1635  CE1 PHE   105      61.952  69.668  77.642  1.00  1.00      1S   C  
ATOM   1636  CE2 PHE   105      59.994  68.881  76.457  1.00  1.00      1S   C  
ATOM   1637  CZ  PHE   105      60.620  69.845  77.253  1.00  1.00      1S   C  
ATOM   1638  HN  PHE   105      64.394  67.312  74.720  1.00  0.00      1S   H  
ATOM   1639  HA  PHE   105      64.428  66.359  77.354  1.00  1.00      1S   H  
ATOM   1640  HB1 PHE   105      62.087  65.431  76.766  1.00  1.00      1S   H  
ATOM   1641  HB2 PHE   105      62.381  65.976  75.072  1.00  1.00      1S   H  
ATOM   1642  HD1 PHE   105      63.663  68.392  77.609  1.00  1.00      1S   H  
ATOM   1643  HD2 PHE   105      60.175  66.965  75.510  1.00  1.00      1S   H  
ATOM   1644  HE1 PHE   105      62.444  70.425  78.235  1.00  1.00      1S   H  
ATOM   1645  HE2 PHE   105      58.974  69.023  76.144  1.00  1.00      1S   H  
ATOM   1646  HZ  PHE   105      60.084  70.737  77.540  1.00  1.00      1S   H  
ATOM   1647  N   THR   106      64.494  64.037  75.006  1.00  1.00      1S   N  
ATOM   1648  CA  THR   106      64.744  62.642  74.703  1.00  1.00      1S   C  
ATOM   1649  C   THR   106      66.136  62.247  75.122  1.00  1.00      1S   C  
ATOM   1650  O   THR   106      66.322  61.169  75.674  1.00  1.00      1S   O  
ATOM   1651  CB  THR   106      64.557  62.334  73.228  1.00  1.00      1S   C  
ATOM   1652  CG2 THR   106      64.856  60.866  72.889  1.00  1.00      1S   C  
ATOM   1653  OG1 THR   106      63.211  62.579  72.854  1.00  1.00      1S   O  
ATOM   1654  HN  THR   106      64.320  64.616  74.210  1.00  0.00      1S   H  
ATOM   1655  HA  THR   106      64.045  62.051  75.279  1.00  1.00      1S   H  
ATOM   1656  HB  THR   106      65.211  62.997  72.620  1.00  1.00      1S   H  
ATOM   1657  HG1 THR   106      63.157  63.528  72.693  1.00  1.00      1S   H  
ATOM   1658 HG21 THR   106      64.176  60.189  73.447  1.00  0.00      1S   H  
ATOM   1659 HG22 THR   106      65.906  60.593  73.113  1.00  0.00      1S   H  
ATOM   1660 HG23 THR   106      64.701  60.706  71.802  1.00  0.00      1S   H  
ATOM   1661  N   LEU   107      67.150  63.112  74.906  1.00  1.00      1S   N  
ATOM   1662  CA  LEU   107      68.514  62.823  75.294  1.00  1.00      1S   C  
ATOM   1663  C   LEU   107      68.717  62.863  76.787  1.00  1.00      1S   C  
ATOM   1664  O   LEU   107      69.542  62.121  77.312  1.00  1.00      1S   O  
ATOM   1665  CB  LEU   107      69.519  63.738  74.564  1.00  1.00      1S   C  
ATOM   1666  CG  LEU   107      69.864  63.154  73.176  1.00  1.00      1S   C  
ATOM   1667  CD1 LEU   107      70.370  64.223  72.203  1.00  1.00      1S   C  
ATOM   1668  CD2 LEU   107      70.872  61.992  73.258  1.00  1.00      1S   C  
ATOM   1669  HN  LEU   107      67.003  63.987  74.448  1.00  0.00      1S   H  
ATOM   1670  HA  LEU   107      68.721  61.806  74.996  1.00  1.00      1S   H  
ATOM   1671  HB1 LEU   107      70.459  63.858  75.141  1.00  1.00      1S   H  
ATOM   1672  HB2 LEU   107      69.064  64.746  74.448  1.00  1.00      1S   H  
ATOM   1673  HG  LEU   107      68.918  62.746  72.753  1.00  1.00      1S   H  
ATOM   1674 HD11 LEU   107      71.301  64.681  72.599  1.00  0.00      1S   H  
ATOM   1675 HD12 LEU   107      69.607  65.018  72.069  1.00  0.00      1S   H  
ATOM   1676 HD13 LEU   107      70.590  63.770  71.212  1.00  0.00      1S   H  
ATOM   1677 HD21 LEU   107      70.600  61.273  74.058  1.00  0.00      1S   H  
ATOM   1678 HD22 LEU   107      71.889  62.382  73.459  1.00  0.00      1S   H  
ATOM   1679 HD23 LEU   107      70.904  61.445  72.294  1.00  0.00      1S   H  
ATOM   1680  N   CYS   108      67.927  63.679  77.521  1.00  1.00      1S   N  
ATOM   1681  CA  CYS   108      67.907  63.681  78.968  1.00  1.00      1S   C  
ATOM   1682  C   CYS   108      67.331  62.380  79.499  1.00  1.00      1S   C  
ATOM   1683  O   CYS   108      67.876  61.784  80.424  1.00  1.00      1S   O  
ATOM   1684  CB  CYS   108      67.101  64.889  79.506  1.00  1.00      1S   C  
ATOM   1685  SG  CYS   108      67.448  65.263  81.251  1.00  1.00      1S   S  
ATOM   1686  HN  CYS   108      67.301  64.320  77.080  1.00  0.00      1S   H  
ATOM   1687  HA  CYS   108      68.930  63.756  79.304  1.00  1.00      1S   H  
ATOM   1688  HB1 CYS   108      66.014  64.721  79.351  1.00  1.00      1S   H  
ATOM   1689  HB2 CYS   108      67.378  65.777  78.896  1.00  1.00      1S   H  
ATOM   1690  HG1 CYS   108      67.082  64.072  81.703  1.00  0.00      1S   H  
ATOM   1691  N   THR   109      66.230  61.906  78.867  1.00  1.00      1S   N  
ATOM   1692  CA  THR   109      65.523  60.666  79.146  1.00  1.00      1S   C  
ATOM   1693  C   THR   109      66.414  59.458  78.903  1.00  1.00      1S   C  
ATOM   1694  O   THR   109      66.445  58.530  79.707  1.00  1.00      1S   O  
ATOM   1695  CB  THR   109      64.255  60.558  78.309  1.00  1.00      1S   C  
ATOM   1696  CG2 THR   109      63.444  59.293  78.648  1.00  1.00      1S   C  
ATOM   1697  OG1 THR   109      63.420  61.685  78.547  1.00  1.00      1S   O  
ATOM   1698  HN  THR   109      65.829  62.450  78.134  1.00  0.00      1S   H  
ATOM   1699  HA  THR   109      65.244  60.680  80.189  1.00  1.00      1S   H  
ATOM   1700  HB  THR   109      64.506  60.542  77.227  1.00  1.00      1S   H  
ATOM   1701  HG1 THR   109      63.864  62.445  78.154  1.00  1.00      1S   H  
ATOM   1702 HG21 THR   109      63.138  59.298  79.716  1.00  0.00      1S   H  
ATOM   1703 HG22 THR   109      64.027  58.372  78.446  1.00  0.00      1S   H  
ATOM   1704 HG23 THR   109      62.528  59.259  78.019  1.00  0.00      1S   H  
ATOM   1705  N   MET   110      67.198  59.468  77.797  1.00  1.00      1S   N  
ATOM   1706  CA  MET   110      68.202  58.477  77.455  1.00  1.00      1S   C  
ATOM   1707  C   MET   110      69.298  58.398  78.481  1.00  1.00      1S   C  
ATOM   1708  O   MET   110      69.811  57.320  78.763  1.00  1.00      1S   O  
ATOM   1709  CB  MET   110      68.911  58.813  76.120  1.00  1.00      1S   C  
ATOM   1710  CG  MET   110      68.037  58.497  74.905  1.00  1.00      1S   C  
ATOM   1711  SD  MET   110      68.538  59.235  73.325  1.00  1.00      1S   S  
ATOM   1712  CE  MET   110      70.094  58.338  73.065  1.00  1.00      1S   C  
ATOM   1713  HN  MET   110      67.105  60.209  77.133  1.00  0.00      1S   H  
ATOM   1714  HA  MET   110      67.721  57.510  77.391  1.00  1.00      1S   H  
ATOM   1715  HB1 MET   110      69.847  58.220  76.010  1.00  1.00      1S   H  
ATOM   1716  HB2 MET   110      69.183  59.889  76.115  1.00  1.00      1S   H  
ATOM   1717  HG1 MET   110      67.008  58.845  75.139  1.00  1.00      1S   H  
ATOM   1718  HG2 MET   110      67.996  57.391  74.803  1.00  1.00      1S   H  
ATOM   1719  HE1 MET   110      69.920  57.242  73.019  1.00  1.00      1S   H  
ATOM   1720  HE2 MET   110      70.815  58.540  73.884  1.00  1.00      1S   H  
ATOM   1721  HE3 MET   110      70.570  58.650  72.111  1.00  1.00      1S   H  
ATOM   1722  N   SER   111      69.691  59.553  79.054  1.00  1.00      1S   N  
ATOM   1723  CA  SER   111      70.784  59.643  79.993  1.00  1.00      1S   C  
ATOM   1724  C   SER   111      70.388  59.106  81.345  1.00  1.00      1S   C  
ATOM   1725  O   SER   111      71.194  58.446  81.996  1.00  1.00      1S   O  
ATOM   1726  CB  SER   111      71.298  61.087  80.155  1.00  1.00      1S   C  
ATOM   1727  OG  SER   111      71.781  61.570  78.910  1.00  1.00      1S   O  
ATOM   1728  HN  SER   111      69.251  60.415  78.813  1.00  0.00      1S   H  
ATOM   1729  HA  SER   111      71.595  59.032  79.619  1.00  1.00      1S   H  
ATOM   1730  HB1 SER   111      72.140  61.117  80.880  1.00  1.00      1S   H  
ATOM   1731  HB2 SER   111      70.490  61.759  80.513  1.00  1.00      1S   H  
ATOM   1732  HG1 SER   111      71.007  61.714  78.352  1.00  0.00      1S   H  
ATOM   1733  N   VAL   112      69.126  59.340  81.793  1.00  1.00      1S   N  
ATOM   1734  CA  VAL   112      68.620  58.783  83.037  1.00  1.00      1S   C  
ATOM   1735  C   VAL   112      68.342  57.301  82.896  1.00  1.00      1S   C  
ATOM   1736  O   VAL   112      68.538  56.553  83.849  1.00  1.00      1S   O  
ATOM   1737  CB  VAL   112      67.413  59.497  83.649  1.00  1.00      1S   C  
ATOM   1738  CG1 VAL   112      67.833  60.916  84.077  1.00  1.00      1S   C  
ATOM   1739  CG2 VAL   112      66.207  59.551  82.698  1.00  1.00      1S   C  
ATOM   1740  HN  VAL   112      68.487  59.904  81.274  1.00  0.00      1S   H  
ATOM   1741  HA  VAL   112      69.414  58.876  83.765  1.00  1.00      1S   H  
ATOM   1742  HB  VAL   112      67.100  58.953  84.572  1.00  1.00      1S   H  
ATOM   1743 HG11 VAL   112      68.204  61.501  83.209  1.00  0.00      1S   H  
ATOM   1744 HG12 VAL   112      68.631  60.858  84.844  1.00  0.00      1S   H  
ATOM   1745 HG13 VAL   112      66.967  61.453  84.518  1.00  0.00      1S   H  
ATOM   1746 HG21 VAL   112      65.865  58.535  82.414  1.00  0.00      1S   H  
ATOM   1747 HG22 VAL   112      66.479  60.113  81.784  1.00  0.00      1S   H  
ATOM   1748 HG23 VAL   112      65.362  60.079  83.188  1.00  0.00      1S   H  
ATOM   1749  N   ASP   113      67.936  56.827  81.690  1.00  1.00      1S   N  
ATOM   1750  CA  ASP   113      67.792  55.423  81.351  1.00  1.00      1S   C  
ATOM   1751  C   ASP   113      69.116  54.707  81.490  1.00  1.00      1S   C  
ATOM   1752  O   ASP   113      69.187  53.640  82.098  1.00  1.00      1S   O  
ATOM   1753  CB  ASP   113      67.263  55.270  79.898  1.00  1.00      1S   C  
ATOM   1754  CG  ASP   113      67.288  53.829  79.385  1.00  1.00      1S   C  
ATOM   1755  OD1 ASP   113      66.239  53.143  79.511  1.00  1.00      1S   O  
ATOM   1756  OD2 ASP   113      68.340  53.401  78.841  1.00  1.00      1S   O1-
ATOM   1757  HN  ASP   113      67.726  57.458  80.944  1.00  0.00      1S   H  
ATOM   1758  HA  ASP   113      67.090  54.979  82.044  1.00  1.00      1S   H  
ATOM   1759  HB1 ASP   113      67.864  55.893  79.207  1.00  1.00      1S   H  
ATOM   1760  HB2 ASP   113      66.219  55.648  79.860  1.00  1.00      1S   H  
ATOM   1761  N   ARG   114      70.191  55.294  80.915  1.00  1.00      1S   N  
ATOM   1762  CA  ARG   114      71.521  54.739  80.954  1.00  1.00      1S   C  
ATOM   1763  C   ARG   114      72.046  54.658  82.352  1.00  1.00      1S   C  
ATOM   1764  O   ARG   114      72.607  53.635  82.735  1.00  1.00      1S   O  
ATOM   1765  CB  ARG   114      72.552  55.560  80.156  1.00  1.00      1S   C  
ATOM   1766  CG  ARG   114      72.535  55.442  78.627  1.00  1.00      1S   C  
ATOM   1767  CD  ARG   114      73.154  54.147  78.083  1.00  1.00      1S   C  
ATOM   1768  NE  ARG   114      72.085  53.113  77.998  1.00  1.00      1S   N  
ATOM   1769  CZ  ARG   114      72.002  52.055  78.849  1.00  1.00      1S   C  
ATOM   1770  NH1 ARG   114      73.069  51.603  79.556  1.00  1.00      1S   N1+
ATOM   1771  NH2 ARG   114      70.780  51.505  79.051  1.00  1.00      1S   N  
ATOM   1772  HN  ARG   114      70.092  56.143  80.398  1.00  0.00      1S   H  
ATOM   1773  HA  ARG   114      71.457  53.734  80.592  1.00  1.00      1S   H  
ATOM   1774  HB1 ARG   114      73.579  55.241  80.448  1.00  1.00      1S   H  
ATOM   1775  HB2 ARG   114      72.432  56.634  80.426  1.00  1.00      1S   H  
ATOM   1776  HG1 ARG   114      73.187  56.273  78.273  1.00  1.00      1S   H  
ATOM   1777  HG2 ARG   114      71.521  55.616  78.214  1.00  1.00      1S   H  
ATOM   1778  HD1 ARG   114      73.993  53.816  78.730  1.00  1.00      1S   H  
ATOM   1779  HD2 ARG   114      73.536  54.301  77.053  1.00  1.00      1S   H  
ATOM   1780  HE  ARG   114      71.261  53.350  77.486  1.00  1.00      1S   H  
ATOM   1781 HH11 ARG   114      72.943  50.889  80.241  1.00  0.00      1S   H  
ATOM   1782 HH12 ARG   114      73.971  52.017  79.425  1.00  0.00      1S   H  
ATOM   1783 HH21 ARG   114      70.662  50.788  79.733  1.00  0.00      1S   H  
ATOM   1784 HH22 ARG   114      69.974  51.966  78.670  1.00  0.00      1S   H  
ATOM   1785  N   TYR   115      71.846  55.733  83.144  1.00  1.00      1S   N  
ATOM   1786  CA  TYR   115      72.224  55.829  84.534  1.00  1.00      1S   C  
ATOM   1787  C   TYR   115      71.582  54.713  85.338  1.00  1.00      1S   C  
ATOM   1788  O   TYR   115      72.278  54.007  86.059  1.00  1.00      1S   O  
ATOM   1789  CB  TYR   115      71.874  57.244  85.075  1.00  1.00      1S   C  
ATOM   1790  CG  TYR   115      71.991  57.356  86.570  1.00  1.00      1S   C  
ATOM   1791  CD1 TYR   115      73.243  57.343  87.201  1.00  1.00      1S   C  
ATOM   1792  CD2 TYR   115      70.825  57.380  87.355  1.00  1.00      1S   C  
ATOM   1793  CE1 TYR   115      73.327  57.332  88.599  1.00  1.00      1S   C  
ATOM   1794  CE2 TYR   115      70.908  57.384  88.751  1.00  1.00      1S   C  
ATOM   1795  CZ  TYR   115      72.162  57.360  89.374  1.00  1.00      1S   C  
ATOM   1796  OH  TYR   115      72.255  57.369  90.782  1.00  1.00      1S   O  
ATOM   1797  HN  TYR   115      71.401  56.548  82.776  1.00  0.00      1S   H  
ATOM   1798  HA  TYR   115      73.294  55.688  84.587  1.00  1.00      1S   H  
ATOM   1799  HB1 TYR   115      70.836  57.508  84.785  1.00  1.00      1S   H  
ATOM   1800  HB2 TYR   115      72.559  57.991  84.619  1.00  1.00      1S   H  
ATOM   1801  HD1 TYR   115      74.145  57.308  86.606  1.00  1.00      1S   H  
ATOM   1802  HD2 TYR   115      69.857  57.368  86.876  1.00  1.00      1S   H  
ATOM   1803  HE1 TYR   115      74.293  57.298  89.080  1.00  1.00      1S   H  
ATOM   1804  HE2 TYR   115      70.003  57.396  89.340  1.00  1.00      1S   H  
ATOM   1805  HH  TYR   115      71.394  57.608  91.132  1.00  1.00      1S   H  
ATOM   1806  N   ILE   116      70.252  54.498  85.192  1.00  1.00      1S   N  
ATOM   1807  CA  ILE   116      69.511  53.429  85.838  1.00  1.00      1S   C  
ATOM   1808  C   ILE   116      70.091  52.073  85.479  1.00  1.00      1S   C  
ATOM   1809  O   ILE   116      70.302  51.242  86.357  1.00  1.00      1S   O  
ATOM   1810  CB  ILE   116      68.015  53.525  85.520  1.00  1.00      1S   C  
ATOM   1811  CG1 ILE   116      67.412  54.742  86.265  1.00  1.00      1S   C  
ATOM   1812  CG2 ILE   116      67.253  52.234  85.894  1.00  1.00      1S   C  
ATOM   1813  CD  ILE   116      66.010  55.132  85.784  1.00  1.00      1S   C  
ATOM   1814  HN  ILE   116      69.706  55.094  84.605  1.00  0.00      1S   H  
ATOM   1815  HA  ILE   116      69.636  53.551  86.905  1.00  1.00      1S   H  
ATOM   1816  HB  ILE   116      67.897  53.690  84.425  1.00  1.00      1S   H  
ATOM   1817 HG11 ILE   116      68.076  55.624  86.140  1.00  0.00      1S   H  
ATOM   1818 HG12 ILE   116      67.375  54.510  87.352  1.00  0.00      1S   H  
ATOM   1819 HG21 ILE   116      67.376  52.007  86.974  1.00  0.00      1S   H  
ATOM   1820 HG22 ILE   116      67.618  51.372  85.302  1.00  0.00      1S   H  
ATOM   1821 HG23 ILE   116      66.171  52.341  85.676  1.00  0.00      1S   H  
ATOM   1822  HD1 ILE   116      65.292  54.300  85.939  1.00  1.00      1S   H  
ATOM   1823  HD2 ILE   116      66.029  55.389  84.704  1.00  1.00      1S   H  
ATOM   1824  HD3 ILE   116      65.642  56.014  86.349  1.00  1.00      1S   H  
ATOM   1825  N   ALA   117      70.405  51.832  84.187  1.00  1.00      1S   N  
ATOM   1826  CA  ALA   117      70.941  50.577  83.713  1.00  1.00      1S   C  
ATOM   1827  C   ALA   117      72.301  50.231  84.283  1.00  1.00      1S   C  
ATOM   1828  O   ALA   117      72.472  49.140  84.824  1.00  1.00      1S   O  
ATOM   1829  CB  ALA   117      71.034  50.565  82.181  1.00  1.00      1S   C  
ATOM   1830  HN  ALA   117      70.246  52.525  83.485  1.00  0.00      1S   H  
ATOM   1831  HA  ALA   117      70.254  49.799  84.015  1.00  1.00      1S   H  
ATOM   1832  HB1 ALA   117      71.675  51.400  81.830  1.00  1.00      1S   H  
ATOM   1833  HB2 ALA   117      70.023  50.705  81.746  1.00  1.00      1S   H  
ATOM   1834  HB3 ALA   117      71.447  49.605  81.806  1.00  1.00      1S   H  
ATOM   1835  N   VAL   118      73.309  51.135  84.175  1.00  1.00      1S   N  
ATOM   1836  CA  VAL   118      74.666  50.810  84.575  1.00  1.00      1S   C  
ATOM   1837  C   VAL   118      74.849  50.878  86.070  1.00  1.00      1S   C  
ATOM   1838  O   VAL   118      75.567  50.048  86.619  1.00  1.00      1S   O  
ATOM   1839  CB  VAL   118      75.775  51.588  83.864  1.00  1.00      1S   C  
ATOM   1840  CG1 VAL   118      75.698  51.270  82.361  1.00  1.00      1S   C  
ATOM   1841  CG2 VAL   118      75.728  53.107  84.118  1.00  1.00      1S   C  
ATOM   1842  HN  VAL   118      73.168  52.036  83.767  1.00  0.00      1S   H  
ATOM   1843  HA  VAL   118      74.835  49.776  84.304  1.00  1.00      1S   H  
ATOM   1844  HB  VAL   118      76.762  51.216  84.228  1.00  1.00      1S   H  
ATOM   1845 HG11 VAL   118      74.778  51.704  81.915  1.00  0.00      1S   H  
ATOM   1846 HG12 VAL   118      75.701  50.173  82.189  1.00  0.00      1S   H  
ATOM   1847 HG13 VAL   118      76.578  51.708  81.845  1.00  0.00      1S   H  
ATOM   1848 HG21 VAL   118      75.883  53.338  85.189  1.00  0.00      1S   H  
ATOM   1849 HG22 VAL   118      74.761  53.538  83.796  1.00  0.00      1S   H  
ATOM   1850 HG23 VAL   118      76.537  53.606  83.542  1.00  0.00      1S   H  
ATOM   1851  N   CYS   119      74.205  51.848  86.762  1.00  1.00      1S   N  
ATOM   1852  CA  CYS   119      74.422  52.104  88.171  1.00  1.00      1S   C  
ATOM   1853  C   CYS   119      73.534  51.262  89.050  1.00  1.00      1S   C  
ATOM   1854  O   CYS   119      73.927  50.932  90.167  1.00  1.00      1S   O  
ATOM   1855  CB  CYS   119      74.220  53.593  88.538  1.00  1.00      1S   C  
ATOM   1856  SG  CYS   119      75.403  54.658  87.655  1.00  1.00      1S   S  
ATOM   1857  HN  CYS   119      73.595  52.493  86.302  1.00  0.00      1S   H  
ATOM   1858  HA  CYS   119      75.443  51.848  88.413  1.00  1.00      1S   H  
ATOM   1859  HB1 CYS   119      74.345  53.732  89.634  1.00  1.00      1S   H  
ATOM   1860  HB2 CYS   119      73.182  53.895  88.289  1.00  1.00      1S   H  
ATOM   1861  HG1 CYS   119      74.811  55.797  87.979  1.00  0.00      1S   H  
ATOM   1862  N   HSE   120      72.321  50.889  88.579  1.00  1.00      1S   N  
ATOM   1863  CA  HSE   120      71.370  50.162  89.397  1.00  1.00      1S   C  
ATOM   1864  C   HSE   120      70.807  48.959  88.653  1.00  1.00      1S   C  
ATOM   1865  O   HSE   120      69.592  48.924  88.456  1.00  1.00      1S   O  
ATOM   1866  CB  HSE   120      70.214  51.114  89.801  1.00  1.00      1S   C  
ATOM   1867  CG  HSE   120      70.718  52.343  90.517  1.00  1.00      1S   C  
ATOM   1868  CD2 HSE   120      71.056  53.557  90.002  1.00  1.00      1S   C  
ATOM   1869  ND1 HSE   120      70.991  52.300  91.873  1.00  1.00      1S   N  
ATOM   1870  CE1 HSE   120      71.487  53.492  92.151  1.00  1.00      1S   C  
ATOM   1871  NE2 HSE   120      71.554  54.289  91.060  1.00  1.00      1S   N  
ATOM   1872  HN  HSE   120      72.013  51.128  87.659  1.00  0.00      1S   H  
ATOM   1873  HA  HSE   120      71.842  49.796  90.299  1.00  1.00      1S   H  
ATOM   1874  HB1 HSE   120      69.481  50.591  90.450  1.00  1.00      1S   H  
ATOM   1875  HB2 HSE   120      69.687  51.465  88.888  1.00  1.00      1S   H  
ATOM   1876  HD2 HSE   120      70.999  53.926  88.990  1.00  1.00      1S   H  
ATOM   1877  HE1 HSE   120      71.812  53.816  93.140  1.00  1.00      1S   H  
ATOM   1878  HE2 HSE   120      71.917  55.222  91.008  1.00  1.00      1S   H  
ATOM   1879  N   PRO   121      71.577  47.942  88.228  1.00  1.00      1S   N  
ATOM   1880  CA  PRO   121      71.156  46.971  87.222  1.00  1.00      1S   C  
ATOM   1881  C   PRO   121      70.079  46.023  87.698  1.00  1.00      1S   C  
ATOM   1882  O   PRO   121      69.379  45.475  86.848  1.00  1.00      1S   O  
ATOM   1883  CB  PRO   121      72.439  46.191  86.859  1.00  1.00      1S   C  
ATOM   1884  CG  PRO   121      73.414  46.459  88.010  1.00  1.00      1S   C  
ATOM   1885  CD  PRO   121      73.012  47.856  88.468  1.00  1.00      1S   C  
ATOM   1886  HA  PRO   121      70.759  47.516  86.377  1.00  1.00      1S   H  
ATOM   1887  HB1 PRO   121      72.864  46.618  85.924  1.00  1.00      1S   H  
ATOM   1888  HB2 PRO   121      72.275  45.105  86.709  1.00  1.00      1S   H  
ATOM   1889  HG1 PRO   121      73.238  45.732  88.833  1.00  1.00      1S   H  
ATOM   1890  HG2 PRO   121      74.473  46.407  87.686  1.00  1.00      1S   H  
ATOM   1891  HD1 PRO   121      73.251  48.030  89.538  1.00  1.00      1S   H  
ATOM   1892  HD2 PRO   121      73.515  48.611  87.824  1.00  1.00      1S   H  
ATOM   1893  N   VAL   122      69.912  45.818  89.027  1.00  1.00      1S   N  
ATOM   1894  CA  VAL   122      68.832  45.016  89.569  1.00  1.00      1S   C  
ATOM   1895  C   VAL   122      67.523  45.775  89.488  1.00  1.00      1S   C  
ATOM   1896  O   VAL   122      66.542  45.257  88.958  1.00  1.00      1S   O  
ATOM   1897  CB  VAL   122      69.084  44.499  90.988  1.00  1.00      1S   C  
ATOM   1898  CG1 VAL   122      70.086  43.329  90.904  1.00  1.00      1S   C  
ATOM   1899  CG2 VAL   122      69.604  45.593  91.948  1.00  1.00      1S   C  
ATOM   1900  HN  VAL   122      70.535  46.219  89.692  1.00  0.00      1S   H  
ATOM   1901  HA  VAL   122      68.719  44.147  88.934  1.00  1.00      1S   H  
ATOM   1902  HB  VAL   122      68.135  44.088  91.405  1.00  1.00      1S   H  
ATOM   1903 HG11 VAL   122      71.053  43.671  90.481  1.00  0.00      1S   H  
ATOM   1904 HG12 VAL   122      69.681  42.517  90.264  1.00  0.00      1S   H  
ATOM   1905 HG13 VAL   122      70.271  42.916  91.919  1.00  0.00      1S   H  
ATOM   1906 HG21 VAL   122      68.873  46.418  92.062  1.00  0.00      1S   H  
ATOM   1907 HG22 VAL   122      70.570  46.009  91.595  1.00  0.00      1S   H  
ATOM   1908 HG23 VAL   122      69.769  45.151  92.954  1.00  0.00      1S   H  
ATOM   1909  N   LYS   123      67.492  47.037  89.981  1.00  1.00      1S   N  
ATOM   1910  CA  LYS   123      66.320  47.886  90.073  1.00  1.00      1S   C  
ATOM   1911  C   LYS   123      65.807  48.229  88.696  1.00  1.00      1S   C  
ATOM   1912  O   LYS   123      64.604  48.239  88.443  1.00  1.00      1S   O  
ATOM   1913  CB  LYS   123      66.672  49.176  90.859  1.00  1.00      1S   C  
ATOM   1914  CG  LYS   123      65.530  49.792  91.692  1.00  1.00      1S   C  
ATOM   1915  CD  LYS   123      64.947  51.114  91.151  1.00  1.00      1S   C  
ATOM   1916  CE  LYS   123      63.866  50.977  90.076  1.00  1.00      1S   C  
ATOM   1917  NZ  LYS   123      62.723  50.209  90.603  1.00  1.00      1S   N1+
ATOM   1918  HN  LYS   123      68.319  47.435  90.369  1.00  0.00      1S   H  
ATOM   1919  HA  LYS   123      65.559  47.327  90.601  1.00  1.00      1S   H  
ATOM   1920  HB1 LYS   123      67.136  49.940  90.201  1.00  1.00      1S   H  
ATOM   1921  HB2 LYS   123      67.454  48.885  91.600  1.00  1.00      1S   H  
ATOM   1922  HG1 LYS   123      65.973  50.042  92.686  1.00  1.00      1S   H  
ATOM   1923  HG2 LYS   123      64.738  49.039  91.881  1.00  1.00      1S   H  
ATOM   1924  HD1 LYS   123      65.777  51.742  90.762  1.00  1.00      1S   H  
ATOM   1925  HD2 LYS   123      64.496  51.661  92.011  1.00  1.00      1S   H  
ATOM   1926  HE1 LYS   123      64.254  50.460  89.178  1.00  1.00      1S   H  
ATOM   1927  HE2 LYS   123      63.489  51.975  89.768  1.00  1.00      1S   H  
ATOM   1928  HZ1 LYS   123      62.281  50.708  91.399  1.00  1.00      1S   H  
ATOM   1929  HZ2 LYS   123      63.047  49.269  90.916  1.00  1.00      1S   H  
ATOM   1930  HZ3 LYS   123      62.013  50.050  89.852  1.00  1.00      1S   H  
ATOM   1931  N   ALA   124      66.755  48.453  87.758  1.00  1.00      1S   N  
ATOM   1932  CA  ALA   124      66.560  48.692  86.350  1.00  1.00      1S   C  
ATOM   1933  C   ALA   124      65.622  47.728  85.668  1.00  1.00      1S   C  
ATOM   1934  O   ALA   124      64.884  48.128  84.776  1.00  1.00      1S   O  
ATOM   1935  CB  ALA   124      67.912  48.618  85.620  1.00  1.00      1S   C  
ATOM   1936  HN  ALA   124      67.717  48.450  88.031  1.00  0.00      1S   H  
ATOM   1937  HA  ALA   124      66.142  49.682  86.249  1.00  1.00      1S   H  
ATOM   1938  HB1 ALA   124      68.380  47.622  85.761  1.00  1.00      1S   H  
ATOM   1939  HB2 ALA   124      68.602  49.382  86.034  1.00  1.00      1S   H  
ATOM   1940  HB3 ALA   124      67.799  48.804  84.534  1.00  1.00      1S   H  
ATOM   1941  N   LEU   125      65.605  46.441  86.086  1.00  1.00      1S   N  
ATOM   1942  CA  LEU   125      64.780  45.406  85.504  1.00  1.00      1S   C  
ATOM   1943  C   LEU   125      63.294  45.716  85.557  1.00  1.00      1S   C  
ATOM   1944  O   LEU   125      62.575  45.424  84.603  1.00  1.00      1S   O  
ATOM   1945  CB  LEU   125      65.070  44.042  86.177  1.00  1.00      1S   C  
ATOM   1946  CG  LEU   125      64.414  42.800  85.526  1.00  1.00      1S   C  
ATOM   1947  CD1 LEU   125      64.760  42.651  84.031  1.00  1.00      1S   C  
ATOM   1948  CD2 LEU   125      64.808  41.526  86.295  1.00  1.00      1S   C  
ATOM   1949  HN  LEU   125      66.198  46.140  86.830  1.00  0.00      1S   H  
ATOM   1950  HA  LEU   125      65.061  45.349  84.462  1.00  1.00      1S   H  
ATOM   1951  HB1 LEU   125      64.765  44.091  87.245  1.00  1.00      1S   H  
ATOM   1952  HB2 LEU   125      66.173  43.888  86.159  1.00  1.00      1S   H  
ATOM   1953  HG  LEU   125      63.308  42.908  85.607  1.00  1.00      1S   H  
ATOM   1954 HD11 LEU   125      65.862  42.648  83.889  1.00  0.00      1S   H  
ATOM   1955 HD12 LEU   125      64.326  43.484  83.440  1.00  0.00      1S   H  
ATOM   1956 HD13 LEU   125      64.350  41.697  83.637  1.00  0.00      1S   H  
ATOM   1957 HD21 LEU   125      64.512  41.611  87.362  1.00  0.00      1S   H  
ATOM   1958 HD22 LEU   125      65.907  41.372  86.244  1.00  0.00      1S   H  
ATOM   1959 HD23 LEU   125      64.305  40.639  85.856  1.00  0.00      1S   H  
ATOM   1960  N   ASP   126      62.797  46.350  86.651  1.00  1.00      1S   N  
ATOM   1961  CA  ASP   126      61.394  46.698  86.755  1.00  1.00      1S   C  
ATOM   1962  C   ASP   126      61.079  48.015  86.060  1.00  1.00      1S   C  
ATOM   1963  O   ASP   126      59.964  48.204  85.578  1.00  1.00      1S   O  
ATOM   1964  CB  ASP   126      60.847  46.631  88.213  1.00  1.00      1S   C  
ATOM   1965  CG  ASP   126      61.358  47.731  89.140  1.00  1.00      1S   C  
ATOM   1966  OD1 ASP   126      60.921  48.900  88.960  1.00  1.00      1S   O  
ATOM   1967  OD2 ASP   126      62.168  47.420  90.053  1.00  1.00      1S   O1-
ATOM   1968  HN  ASP   126      63.375  46.607  87.424  1.00  0.00      1S   H  
ATOM   1969  HA  ASP   126      60.834  45.939  86.226  1.00  1.00      1S   H  
ATOM   1970  HB1 ASP   126      61.132  45.645  88.643  1.00  1.00      1S   H  
ATOM   1971  HB2 ASP   126      59.737  46.681  88.194  1.00  1.00      1S   H  
ATOM   1972  N   PHE   127      62.053  48.957  85.977  1.00  1.00      1S   N  
ATOM   1973  CA  PHE   127      61.821  50.268  85.403  1.00  1.00      1S   C  
ATOM   1974  C   PHE   127      61.849  50.232  83.879  1.00  1.00      1S   C  
ATOM   1975  O   PHE   127      61.077  50.934  83.230  1.00  1.00      1S   O  
ATOM   1976  CB  PHE   127      62.849  51.323  85.923  1.00  1.00      1S   C  
ATOM   1977  CG  PHE   127      62.470  52.729  85.499  1.00  1.00      1S   C  
ATOM   1978  CD1 PHE   127      63.128  53.357  84.425  1.00  1.00      1S   C  
ATOM   1979  CD2 PHE   127      61.402  53.401  86.121  1.00  1.00      1S   C  
ATOM   1980  CE1 PHE   127      62.716  54.614  83.967  1.00  1.00      1S   C  
ATOM   1981  CE2 PHE   127      60.989  54.661  85.668  1.00  1.00      1S   C  
ATOM   1982  CZ  PHE   127      61.643  55.265  84.586  1.00  1.00      1S   C  
ATOM   1983  HN  PHE   127      62.961  48.796  86.357  1.00  0.00      1S   H  
ATOM   1984  HA  PHE   127      60.834  50.586  85.711  1.00  1.00      1S   H  
ATOM   1985  HB1 PHE   127      63.872  51.092  85.558  1.00  1.00      1S   H  
ATOM   1986  HB2 PHE   127      62.864  51.304  87.034  1.00  1.00      1S   H  
ATOM   1987  HD1 PHE   127      63.946  52.855  83.932  1.00  1.00      1S   H  
ATOM   1988  HD2 PHE   127      60.880  52.932  86.942  1.00  1.00      1S   H  
ATOM   1989  HE1 PHE   127      63.221  55.078  83.132  1.00  1.00      1S   H  
ATOM   1990  HE2 PHE   127      60.160  55.163  86.145  1.00  1.00      1S   H  
ATOM   1991  HZ  PHE   127      61.318  56.231  84.229  1.00  1.00      1S   H  
ATOM   1992  N   ARG   128      62.772  49.452  83.273  1.00  1.00      1S   N  
ATOM   1993  CA  ARG   128      63.272  49.731  81.940  1.00  1.00      1S   C  
ATOM   1994  C   ARG   128      62.717  48.831  80.854  1.00  1.00      1S   C  
ATOM   1995  O   ARG   128      63.472  48.233  80.087  1.00  1.00      1S   O  
ATOM   1996  CB  ARG   128      64.813  49.608  81.901  1.00  1.00      1S   C  
ATOM   1997  CG  ARG   128      65.558  50.724  82.653  1.00  1.00      1S   C  
ATOM   1998  CD  ARG   128      67.074  50.702  82.403  1.00  1.00      1S   C  
ATOM   1999  NE  ARG   128      67.338  51.016  80.960  1.00  1.00      1S   N  
ATOM   2000  CZ  ARG   128      67.722  50.124  80.003  1.00  1.00      1S   C  
ATOM   2001  NH1 ARG   128      67.919  48.812  80.275  1.00  1.00      1S   N1+
ATOM   2002  NH2 ARG   128      67.904  50.574  78.733  1.00  1.00      1S   N  
ATOM   2003  HN  ARG   128      63.288  48.770  83.791  1.00  0.00      1S   H  
ATOM   2004  HA  ARG   128      63.022  50.748  81.671  1.00  1.00      1S   H  
ATOM   2005  HB1 ARG   128      65.160  49.659  80.847  1.00  1.00      1S   H  
ATOM   2006  HB2 ARG   128      65.119  48.622  82.314  1.00  1.00      1S   H  
ATOM   2007  HG1 ARG   128      65.369  50.623  83.744  1.00  1.00      1S   H  
ATOM   2008  HG2 ARG   128      65.153  51.709  82.330  1.00  1.00      1S   H  
ATOM   2009  HD1 ARG   128      67.514  49.720  82.670  1.00  1.00      1S   H  
ATOM   2010  HD2 ARG   128      67.568  51.495  83.004  1.00  1.00      1S   H  
ATOM   2011  HE  ARG   128      67.116  51.943  80.640  1.00  1.00      1S   H  
ATOM   2012 HH11 ARG   128      67.731  48.465  81.191  1.00  0.00      1S   H  
ATOM   2013 HH12 ARG   128      68.176  48.188  79.540  1.00  0.00      1S   H  
ATOM   2014 HH21 ARG   128      67.781  51.556  78.551  1.00  0.00      1S   H  
ATOM   2015 HH22 ARG   128      68.206  49.958  78.010  1.00  0.00      1S   H  
ATOM   2016  N   THR   129      61.375  48.748  80.707  1.00  1.00      1S   N  
ATOM   2017  CA  THR   129      60.761  48.022  79.608  1.00  1.00      1S   C  
ATOM   2018  C   THR   129      60.657  48.944  78.387  1.00  1.00      1S   C  
ATOM   2019  O   THR   129      60.517  50.154  78.559  1.00  1.00      1S   O  
ATOM   2020  CB  THR   129      59.423  47.369  79.996  1.00  1.00      1S   C  
ATOM   2021  CG2 THR   129      58.509  48.337  80.768  1.00  1.00      1S   C  
ATOM   2022  OG1 THR   129      58.702  46.842  78.884  1.00  1.00      1S   O  
ATOM   2023  HN  THR   129      60.756  49.208  81.339  1.00  0.00      1S   H  
ATOM   2024  HA  THR   129      61.416  47.198  79.377  1.00  1.00      1S   H  
ATOM   2025  HB  THR   129      59.654  46.512  80.670  1.00  1.00      1S   H  
ATOM   2026  HG1 THR   129      58.086  46.200  79.243  1.00  1.00      1S   H  
ATOM   2027 HG21 THR   129      58.269  49.220  80.147  1.00  0.00      1S   H  
ATOM   2028 HG22 THR   129      58.987  48.675  81.711  1.00  0.00      1S   H  
ATOM   2029 HG23 THR   129      57.558  47.829  81.036  1.00  0.00      1S   H  
ATOM   2030  N   PRO   130      60.700  48.429  77.142  1.00  1.00      1S   N  
ATOM   2031  CA  PRO   130      60.511  49.208  75.920  1.00  1.00      1S   C  
ATOM   2032  C   PRO   130      59.143  49.839  75.819  1.00  1.00      1S   C  
ATOM   2033  O   PRO   130      58.997  50.830  75.107  1.00  1.00      1S   O  
ATOM   2034  CB  PRO   130      60.665  48.178  74.792  1.00  1.00      1S   C  
ATOM   2035  CG  PRO   130      61.631  47.143  75.368  1.00  1.00      1S   C  
ATOM   2036  CD  PRO   130      61.269  47.111  76.846  1.00  1.00      1S   C  
ATOM   2037  HA  PRO   130      61.259  49.989  75.902  1.00  1.00      1S   H  
ATOM   2038  HB1 PRO   130      61.047  48.634  73.856  1.00  1.00      1S   H  
ATOM   2039  HB2 PRO   130      59.700  47.664  74.580  1.00  1.00      1S   H  
ATOM   2040  HG1 PRO   130      61.528  46.151  74.882  1.00  1.00      1S   H  
ATOM   2041  HG2 PRO   130      62.675  47.507  75.250  1.00  1.00      1S   H  
ATOM   2042  HD1 PRO   130      60.497  46.336  77.042  1.00  1.00      1S   H  
ATOM   2043  HD2 PRO   130      62.180  46.915  77.454  1.00  1.00      1S   H  
ATOM   2044  N   ARG   131      58.136  49.278  76.530  1.00  1.00      1S   N  
ATOM   2045  CA  ARG   131      56.800  49.818  76.624  1.00  1.00      1S   C  
ATOM   2046  C   ARG   131      56.815  51.121  77.389  1.00  1.00      1S   C  
ATOM   2047  O   ARG   131      56.175  52.086  76.980  1.00  1.00      1S   O  
ATOM   2048  CB  ARG   131      55.829  48.854  77.346  1.00  1.00      1S   C  
ATOM   2049  CG  ARG   131      55.568  47.539  76.590  1.00  1.00      1S   C  
ATOM   2050  CD  ARG   131      54.568  46.640  77.334  1.00  1.00      1S   C  
ATOM   2051  NE  ARG   131      54.366  45.377  76.551  1.00  1.00      1S   N  
ATOM   2052  CZ  ARG   131      53.531  44.376  76.953  1.00  1.00      1S   C  
ATOM   2053  NH1 ARG   131      52.808  44.474  78.099  1.00  1.00      1S   N1+
ATOM   2054  NH2 ARG   131      53.420  43.255  76.191  1.00  1.00      1S   N  
ATOM   2055  HN  ARG   131      58.295  48.438  77.045  1.00  0.00      1S   H  
ATOM   2056  HA  ARG   131      56.440  50.013  75.623  1.00  1.00      1S   H  
ATOM   2057  HB1 ARG   131      54.847  49.360  77.487  1.00  1.00      1S   H  
ATOM   2058  HB2 ARG   131      56.236  48.608  78.351  1.00  1.00      1S   H  
ATOM   2059  HG1 ARG   131      56.529  46.995  76.458  1.00  1.00      1S   H  
ATOM   2060  HG2 ARG   131      55.165  47.781  75.581  1.00  1.00      1S   H  
ATOM   2061  HD1 ARG   131      53.589  47.157  77.438  1.00  1.00      1S   H  
ATOM   2062  HD2 ARG   131      54.964  46.376  78.339  1.00  1.00      1S   H  
ATOM   2063  HE  ARG   131      54.871  45.259  75.697  1.00  1.00      1S   H  
ATOM   2064 HH11 ARG   131      52.879  45.293  78.662  1.00  0.00      1S   H  
ATOM   2065 HH12 ARG   131      52.203  43.727  78.370  1.00  0.00      1S   H  
ATOM   2066 HH21 ARG   131      53.947  43.172  75.348  1.00  0.00      1S   H  
ATOM   2067 HH22 ARG   131      52.812  42.517  76.478  1.00  0.00      1S   H  
ATOM   2068  N   ASN   132      57.584  51.185  78.505  1.00  1.00      1S   N  
ATOM   2069  CA  ASN   132      57.736  52.368  79.329  1.00  1.00      1S   C  
ATOM   2070  C   ASN   132      58.495  53.431  78.563  1.00  1.00      1S   C  
ATOM   2071  O   ASN   132      58.134  54.603  78.616  1.00  1.00      1S   O  
ATOM   2072  CB  ASN   132      58.450  52.053  80.676  1.00  1.00      1S   C  
ATOM   2073  CG  ASN   132      58.382  53.225  81.670  1.00  1.00      1S   C  
ATOM   2074  ND2 ASN   132      59.204  53.133  82.757  1.00  1.00      1S   N  
ATOM   2075  OD1 ASN   132      57.620  54.180  81.497  1.00  1.00      1S   O  
ATOM   2076  HN  ASN   132      58.109  50.391  78.802  1.00  0.00      1S   H  
ATOM   2077  HA  ASN   132      56.740  52.739  79.531  1.00  1.00      1S   H  
ATOM   2078  HB1 ASN   132      59.507  51.768  80.494  1.00  1.00      1S   H  
ATOM   2079  HB2 ASN   132      57.935  51.190  81.151  1.00  1.00      1S   H  
ATOM   2080 HD21 ASN   132      59.798  52.332  82.872  1.00  0.00      1S   H  
ATOM   2081 HD22 ASN   132      59.210  53.865  83.432  1.00  0.00      1S   H  
ATOM   2082  N   ALA   133      59.532  53.034  77.787  1.00  1.00      1S   N  
ATOM   2083  CA  ALA   133      60.277  53.919  76.915  1.00  1.00      1S   C  
ATOM   2084  C   ALA   133      59.395  54.613  75.888  1.00  1.00      1S   C  
ATOM   2085  O   ALA   133      59.564  55.798  75.612  1.00  1.00      1S   O  
ATOM   2086  CB  ALA   133      61.413  53.173  76.194  1.00  1.00      1S   C  
ATOM   2087  HN  ALA   133      59.835  52.083  77.789  1.00  0.00      1S   H  
ATOM   2088  HA  ALA   133      60.722  54.674  77.542  1.00  1.00      1S   H  
ATOM   2089  HB1 ALA   133      61.019  52.337  75.581  1.00  1.00      1S   H  
ATOM   2090  HB2 ALA   133      62.117  52.754  76.945  1.00  1.00      1S   H  
ATOM   2091  HB3 ALA   133      61.985  53.859  75.534  1.00  1.00      1S   H  
ATOM   2092  N   LYS   134      58.395  53.889  75.338  1.00  1.00      1S   N  
ATOM   2093  CA  LYS   134      57.409  54.403  74.412  1.00  1.00      1S   C  
ATOM   2094  C   LYS   134      56.427  55.355  75.081  1.00  1.00      1S   C  
ATOM   2095  O   LYS   134      55.999  56.333  74.467  1.00  1.00      1S   O  
ATOM   2096  CB  LYS   134      56.694  53.220  73.706  1.00  1.00      1S   C  
ATOM   2097  CG  LYS   134      55.431  53.567  72.902  1.00  1.00      1S   C  
ATOM   2098  CD  LYS   134      54.130  53.324  73.691  1.00  1.00      1S   C  
ATOM   2099  CE  LYS   134      52.982  54.248  73.271  1.00  1.00      1S   C  
ATOM   2100  NZ  LYS   134      53.152  55.586  73.878  1.00  1.00      1S   N1+
ATOM   2101  HN  LYS   134      58.301  52.920  75.558  1.00  0.00      1S   H  
ATOM   2102  HA  LYS   134      57.934  54.971  73.656  1.00  1.00      1S   H  
ATOM   2103  HB1 LYS   134      56.435  52.440  74.453  1.00  1.00      1S   H  
ATOM   2104  HB2 LYS   134      57.435  52.764  73.009  1.00  1.00      1S   H  
ATOM   2105  HG1 LYS   134      55.394  52.929  71.990  1.00  1.00      1S   H  
ATOM   2106  HG2 LYS   134      55.496  54.621  72.556  1.00  1.00      1S   H  
ATOM   2107  HD1 LYS   134      54.319  53.443  74.781  1.00  1.00      1S   H  
ATOM   2108  HD2 LYS   134      53.827  52.265  73.531  1.00  1.00      1S   H  
ATOM   2109  HE1 LYS   134      52.006  53.848  73.618  1.00  1.00      1S   H  
ATOM   2110  HE2 LYS   134      52.963  54.366  72.168  1.00  1.00      1S   H  
ATOM   2111  HZ1 LYS   134      54.157  55.861  73.839  1.00  1.00      1S   H  
ATOM   2112  HZ2 LYS   134      52.850  55.554  74.872  1.00  1.00      1S   H  
ATOM   2113  HZ3 LYS   134      52.580  56.286  73.365  1.00  1.00      1S   H  
ATOM   2114  N   ILE   135      56.057  55.118  76.364  1.00  1.00      1S   N  
ATOM   2115  CA  ILE   135      55.212  56.010  77.143  1.00  1.00      1S   C  
ATOM   2116  C   ILE   135      55.919  57.331  77.381  1.00  1.00      1S   C  
ATOM   2117  O   ILE   135      55.336  58.386  77.146  1.00  1.00      1S   O  
ATOM   2118  CB  ILE   135      54.736  55.384  78.460  1.00  1.00      1S   C  
ATOM   2119  CG1 ILE   135      53.766  54.196  78.211  1.00  1.00      1S   C  
ATOM   2120  CG2 ILE   135      54.095  56.431  79.403  1.00  1.00      1S   C  
ATOM   2121  CD  ILE   135      52.397  54.568  77.623  1.00  1.00      1S   C  
ATOM   2122  HN  ILE   135      56.376  54.303  76.844  1.00  0.00      1S   H  
ATOM   2123  HA  ILE   135      54.341  56.233  76.546  1.00  1.00      1S   H  
ATOM   2124  HB  ILE   135      55.626  54.971  78.989  1.00  1.00      1S   H  
ATOM   2125 HG11 ILE   135      53.595  53.687  79.186  1.00  0.00      1S   H  
ATOM   2126 HG12 ILE   135      54.251  53.460  77.538  1.00  0.00      1S   H  
ATOM   2127 HG21 ILE   135      53.302  57.004  78.878  1.00  0.00      1S   H  
ATOM   2128 HG22 ILE   135      54.855  57.144  79.786  1.00  0.00      1S   H  
ATOM   2129 HG23 ILE   135      53.641  55.920  80.279  1.00  0.00      1S   H  
ATOM   2130  HD1 ILE   135      52.505  55.046  76.629  1.00  1.00      1S   H  
ATOM   2131  HD2 ILE   135      51.851  55.264  78.294  1.00  1.00      1S   H  
ATOM   2132  HD3 ILE   135      51.778  53.654  77.502  1.00  1.00      1S   H  
ATOM   2133  N   VAL   136      57.204  57.326  77.816  1.00  1.00      1S   N  
ATOM   2134  CA  VAL   136      57.937  58.554  78.078  1.00  1.00      1S   C  
ATOM   2135  C   VAL   136      58.246  59.318  76.799  1.00  1.00      1S   C  
ATOM   2136  O   VAL   136      58.323  60.543  76.820  1.00  1.00      1S   O  
ATOM   2137  CB  VAL   136      59.149  58.362  78.991  1.00  1.00      1S   C  
ATOM   2138  CG1 VAL   136      60.204  57.444  78.363  1.00  1.00      1S   C  
ATOM   2139  CG2 VAL   136      59.756  59.716  79.415  1.00  1.00      1S   C  
ATOM   2140  HN  VAL   136      57.686  56.472  78.008  1.00  0.00      1S   H  
ATOM   2141  HA  VAL   136      57.264  59.184  78.643  1.00  1.00      1S   H  
ATOM   2142  HB  VAL   136      58.783  57.862  79.920  1.00  1.00      1S   H  
ATOM   2143 HG11 VAL   136      60.596  57.870  77.416  1.00  0.00      1S   H  
ATOM   2144 HG12 VAL   136      59.770  56.448  78.156  1.00  0.00      1S   H  
ATOM   2145 HG13 VAL   136      61.054  57.309  79.065  1.00  0.00      1S   H  
ATOM   2146 HG21 VAL   136      58.968  60.393  79.808  1.00  0.00      1S   H  
ATOM   2147 HG22 VAL   136      60.255  60.209  78.555  1.00  0.00      1S   H  
ATOM   2148 HG23 VAL   136      60.517  59.558  80.208  1.00  0.00      1S   H  
ATOM   2149  N   ASN   137      58.339  58.633  75.630  1.00  1.00      1S   N  
ATOM   2150  CA  ASN   137      58.399  59.280  74.330  1.00  1.00      1S   C  
ATOM   2151  C   ASN   137      57.162  60.107  74.035  1.00  1.00      1S   C  
ATOM   2152  O   ASN   137      57.300  61.264  73.642  1.00  1.00      1S   O  
ATOM   2153  CB  ASN   137      58.578  58.286  73.158  1.00  1.00      1S   C  
ATOM   2154  CG  ASN   137      60.018  57.773  73.074  1.00  1.00      1S   C  
ATOM   2155  ND2 ASN   137      60.229  56.852  72.087  1.00  1.00      1S   N  
ATOM   2156  OD1 ASN   137      60.923  58.183  73.805  1.00  1.00      1S   O  
ATOM   2157  HN  ASN   137      58.348  57.635  75.618  1.00  0.00      1S   H  
ATOM   2158  HA  ASN   137      59.231  59.972  74.347  1.00  1.00      1S   H  
ATOM   2159  HB1 ASN   137      58.350  58.784  72.189  1.00  1.00      1S   H  
ATOM   2160  HB2 ASN   137      57.888  57.427  73.279  1.00  1.00      1S   H  
ATOM   2161 HD21 ASN   137      61.145  56.489  71.934  1.00  0.00      1S   H  
ATOM   2162 HD22 ASN   137      59.472  56.574  71.494  1.00  0.00      1S   H  
ATOM   2163  N   VAL   138      55.924  59.570  74.230  1.00  1.00      1S   N  
ATOM   2164  CA  VAL   138      54.716  60.349  73.977  1.00  1.00      1S   C  
ATOM   2165  C   VAL   138      54.556  61.479  74.971  1.00  1.00      1S   C  
ATOM   2166  O   VAL   138      54.056  62.537  74.605  1.00  1.00      1S   O  
ATOM   2167  CB  VAL   138      53.400  59.578  73.829  1.00  1.00      1S   C  
ATOM   2168  CG1 VAL   138      53.485  58.691  72.571  1.00  1.00      1S   C  
ATOM   2169  CG2 VAL   138      53.023  58.763  75.081  1.00  1.00      1S   C  
ATOM   2170  HN  VAL   138      55.798  58.633  74.550  1.00  0.00      1S   H  
ATOM   2171  HA  VAL   138      54.865  60.825  73.018  1.00  1.00      1S   H  
ATOM   2172  HB  VAL   138      52.578  60.312  73.651  1.00  1.00      1S   H  
ATOM   2173 HG11 VAL   138      54.301  57.944  72.669  1.00  0.00      1S   H  
ATOM   2174 HG12 VAL   138      53.679  59.314  71.673  1.00  0.00      1S   H  
ATOM   2175 HG13 VAL   138      52.525  58.154  72.421  1.00  0.00      1S   H  
ATOM   2176 HG21 VAL   138      52.929  59.414  75.975  1.00  0.00      1S   H  
ATOM   2177 HG22 VAL   138      53.786  57.985  75.277  1.00  0.00      1S   H  
ATOM   2178 HG23 VAL   138      52.046  58.258  74.920  1.00  0.00      1S   H  
ATOM   2179  N   CYS   139      55.029  61.315  76.231  1.00  1.00      1S   N  
ATOM   2180  CA  CYS   139      55.027  62.365  77.233  1.00  1.00      1S   C  
ATOM   2181  C   CYS   139      55.955  63.503  76.861  1.00  1.00      1S   C  
ATOM   2182  O   CYS   139      55.612  64.666  77.059  1.00  1.00      1S   O  
ATOM   2183  CB  CYS   139      55.414  61.834  78.633  1.00  1.00      1S   C  
ATOM   2184  SG  CYS   139      54.182  60.643  79.251  1.00  1.00      1S   S  
ATOM   2185  HN  CYS   139      55.404  60.439  76.528  1.00  0.00      1S   H  
ATOM   2186  HA  CYS   139      54.025  62.770  77.282  1.00  1.00      1S   H  
ATOM   2187  HB1 CYS   139      55.488  62.685  79.345  1.00  1.00      1S   H  
ATOM   2188  HB2 CYS   139      56.414  61.353  78.578  1.00  1.00      1S   H  
ATOM   2189  HG1 CYS   139      54.805  60.396  80.394  1.00  0.00      1S   H  
ATOM   2190  N   ASN   140      57.138  63.193  76.274  1.00  1.00      1S   N  
ATOM   2191  CA  ASN   140      58.092  64.170  75.786  1.00  1.00      1S   C  
ATOM   2192  C   ASN   140      57.523  64.968  74.631  1.00  1.00      1S   C  
ATOM   2193  O   ASN   140      57.710  66.180  74.589  1.00  1.00      1S   O  
ATOM   2194  CB  ASN   140      59.441  63.523  75.359  1.00  1.00      1S   C  
ATOM   2195  CG  ASN   140      60.279  63.170  76.598  1.00  1.00      1S   C  
ATOM   2196  ND2 ASN   140      61.134  62.113  76.472  1.00  1.00      1S   N  
ATOM   2197  OD1 ASN   140      60.199  63.836  77.635  1.00  1.00      1S   O  
ATOM   2198  HN  ASN   140      57.410  62.239  76.157  1.00  0.00      1S   H  
ATOM   2199  HA  ASN   140      58.263  64.884  76.581  1.00  1.00      1S   H  
ATOM   2200  HB1 ASN   140      60.038  64.231  74.745  1.00  1.00      1S   H  
ATOM   2201  HB2 ASN   140      59.243  62.611  74.758  1.00  1.00      1S   H  
ATOM   2202 HD21 ASN   140      61.716  61.864  77.246  1.00  0.00      1S   H  
ATOM   2203 HD22 ASN   140      61.167  61.589  75.622  1.00  0.00      1S   H  
ATOM   2204  N   TRP   141      56.777  64.329  73.697  1.00  1.00      1S   N  
ATOM   2205  CA  TRP   141      56.083  65.014  72.618  1.00  1.00      1S   C  
ATOM   2206  C   TRP   141      54.957  65.909  73.107  1.00  1.00      1S   C  
ATOM   2207  O   TRP   141      54.746  66.975  72.536  1.00  1.00      1S   O  
ATOM   2208  CB  TRP   141      55.511  64.034  71.559  1.00  1.00      1S   C  
ATOM   2209  CG  TRP   141      56.540  63.556  70.546  1.00  1.00      1S   C  
ATOM   2210  CD1 TRP   141      57.166  62.349  70.471  1.00  1.00      1S   C  
ATOM   2211  CD2 TRP   141      57.044  64.344  69.440  1.00  1.00      1S   C  
ATOM   2212  CE2 TRP   141      57.987  63.535  68.764  1.00  1.00      1S   C  
ATOM   2213  CE3 TRP   141      56.761  65.631  69.003  1.00  1.00      1S   C  
ATOM   2214  NE1 TRP   141      58.040  62.326  69.409  1.00  1.00      1S   N  
ATOM   2215  CZ2 TRP   141      58.674  64.014  67.649  1.00  1.00      1S   C  
ATOM   2216  CZ3 TRP   141      57.441  66.107  67.869  1.00  1.00      1S   C  
ATOM   2217  CH2 TRP   141      58.391  65.313  67.209  1.00  1.00      1S   C  
ATOM   2218  HN  TRP   141      56.667  63.337  73.721  1.00  0.00      1S   H  
ATOM   2219  HA  TRP   141      56.800  65.661  72.131  1.00  1.00      1S   H  
ATOM   2220  HB1 TRP   141      54.706  64.526  70.973  1.00  1.00      1S   H  
ATOM   2221  HB2 TRP   141      55.069  63.157  72.081  1.00  1.00      1S   H  
ATOM   2222  HD1 TRP   141      56.996  61.519  71.141  1.00  1.00      1S   H  
ATOM   2223  HE1 TRP   141      58.629  61.579  69.185  1.00  1.00      1S   H  
ATOM   2224  HE3 TRP   141      56.039  66.263  69.498  1.00  1.00      1S   H  
ATOM   2225  HZ2 TRP   141      59.403  63.411  67.129  1.00  1.00      1S   H  
ATOM   2226  HZ3 TRP   141      57.223  67.094  67.496  1.00  1.00      1S   H  
ATOM   2227  HH2 TRP   141      58.909  65.708  66.346  1.00  1.00      1S   H  
ATOM   2228  N   ILE   142      54.220  65.518  74.178  1.00  1.00      1S   N  
ATOM   2229  CA  ILE   142      53.126  66.291  74.754  1.00  1.00      1S   C  
ATOM   2230  C   ILE   142      53.657  67.543  75.425  1.00  1.00      1S   C  
ATOM   2231  O   ILE   142      53.132  68.636  75.222  1.00  1.00      1S   O  
ATOM   2232  CB  ILE   142      52.289  65.452  75.727  1.00  1.00      1S   C  
ATOM   2233  CG1 ILE   142      51.458  64.413  74.933  1.00  1.00      1S   C  
ATOM   2234  CG2 ILE   142      51.364  66.333  76.604  1.00  1.00      1S   C  
ATOM   2235  CD  ILE   142      50.922  63.263  75.794  1.00  1.00      1S   C  
ATOM   2236  HN  ILE   142      54.392  64.637  74.616  1.00  0.00      1S   H  
ATOM   2237  HA  ILE   142      52.484  66.610  73.944  1.00  1.00      1S   H  
ATOM   2238  HB  ILE   142      52.982  64.900  76.402  1.00  1.00      1S   H  
ATOM   2239 HG11 ILE   142      52.082  63.976  74.125  1.00  0.00      1S   H  
ATOM   2240 HG12 ILE   142      50.607  64.936  74.443  1.00  0.00      1S   H  
ATOM   2241 HG21 ILE   142      50.751  67.003  75.965  1.00  0.00      1S   H  
ATOM   2242 HG22 ILE   142      51.951  66.949  77.315  1.00  0.00      1S   H  
ATOM   2243 HG23 ILE   142      50.678  65.700  77.204  1.00  0.00      1S   H  
ATOM   2244  HD1 ILE   142      50.258  63.642  76.599  1.00  1.00      1S   H  
ATOM   2245  HD2 ILE   142      51.764  62.708  76.261  1.00  1.00      1S   H  
ATOM   2246  HD3 ILE   142      50.341  62.554  75.167  1.00  1.00      1S   H  
ATOM   2247  N   LEU   143      54.736  67.411  76.227  1.00  1.00      1S   N  
ATOM   2248  CA  LEU   143      55.380  68.494  76.941  1.00  1.00      1S   C  
ATOM   2249  C   LEU   143      56.002  69.484  75.982  1.00  1.00      1S   C  
ATOM   2250  O   LEU   143      55.908  70.696  76.162  1.00  1.00      1S   O  
ATOM   2251  CB  LEU   143      56.469  67.903  77.865  1.00  1.00      1S   C  
ATOM   2252  CG  LEU   143      57.217  68.895  78.784  1.00  1.00      1S   C  
ATOM   2253  CD1 LEU   143      56.283  69.648  79.749  1.00  1.00      1S   C  
ATOM   2254  CD2 LEU   143      58.314  68.145  79.562  1.00  1.00      1S   C  
ATOM   2255  HN  LEU   143      55.134  66.509  76.389  1.00  0.00      1S   H  
ATOM   2256  HA  LEU   143      54.625  69.003  77.523  1.00  1.00      1S   H  
ATOM   2257  HB1 LEU   143      57.217  67.367  77.239  1.00  1.00      1S   H  
ATOM   2258  HB2 LEU   143      55.984  67.140  78.514  1.00  1.00      1S   H  
ATOM   2259  HG  LEU   143      57.720  69.655  78.142  1.00  1.00      1S   H  
ATOM   2260 HD11 LEU   143      55.755  68.930  80.411  1.00  0.00      1S   H  
ATOM   2261 HD12 LEU   143      55.529  70.242  79.191  1.00  0.00      1S   H  
ATOM   2262 HD13 LEU   143      56.873  70.344  80.382  1.00  0.00      1S   H  
ATOM   2263 HD21 LEU   143      59.012  67.645  78.858  1.00  0.00      1S   H  
ATOM   2264 HD22 LEU   143      57.857  67.370  80.213  1.00  0.00      1S   H  
ATOM   2265 HD23 LEU   143      58.892  68.849  80.196  1.00  0.00      1S   H  
ATOM   2266  N   SER   144      56.616  68.963  74.897  1.00  1.00      1S   N  
ATOM   2267  CA  SER   144      57.182  69.723  73.806  1.00  1.00      1S   C  
ATOM   2268  C   SER   144      56.113  70.512  73.084  1.00  1.00      1S   C  
ATOM   2269  O   SER   144      56.346  71.654  72.702  1.00  1.00      1S   O  
ATOM   2270  CB  SER   144      57.903  68.768  72.828  1.00  1.00      1S   C  
ATOM   2271  OG  SER   144      58.611  69.454  71.806  1.00  1.00      1S   O  
ATOM   2272  HN  SER   144      56.711  67.973  74.808  1.00  0.00      1S   H  
ATOM   2273  HA  SER   144      57.898  70.418  74.223  1.00  1.00      1S   H  
ATOM   2274  HB1 SER   144      57.178  68.066  72.364  1.00  1.00      1S   H  
ATOM   2275  HB2 SER   144      58.646  68.172  73.400  1.00  1.00      1S   H  
ATOM   2276  HG1 SER   144      59.075  68.765  71.319  1.00  0.00      1S   H  
ATOM   2277  N   SER   145      54.896  69.930  72.938  1.00  1.00      1S   N  
ATOM   2278  CA  SER   145      53.728  70.559  72.353  1.00  1.00      1S   C  
ATOM   2279  C   SER   145      53.242  71.738  73.159  1.00  1.00      1S   C  
ATOM   2280  O   SER   145      52.660  72.659  72.599  1.00  1.00      1S   O  
ATOM   2281  CB  SER   145      52.565  69.552  72.141  1.00  1.00      1S   C  
ATOM   2282  OG  SER   145      51.620  70.023  71.188  1.00  1.00      1S   O  
ATOM   2283  HN  SER   145      54.757  68.986  73.234  1.00  0.00      1S   H  
ATOM   2284  HA  SER   145      54.034  70.940  71.391  1.00  1.00      1S   H  
ATOM   2285  HB1 SER   145      52.044  69.339  73.098  1.00  1.00      1S   H  
ATOM   2286  HB2 SER   145      52.980  68.599  71.751  1.00  1.00      1S   H  
ATOM   2287  HG1 SER   145      50.924  69.362  71.146  1.00  0.00      1S   H  
ATOM   2288  N   ALA   146      53.519  71.790  74.482  1.00  1.00      1S   N  
ATOM   2289  CA  ALA   146      53.209  72.944  75.300  1.00  1.00      1S   C  
ATOM   2290  C   ALA   146      54.015  74.186  74.933  1.00  1.00      1S   C  
ATOM   2291  O   ALA   146      53.645  75.283  75.343  1.00  1.00      1S   O  
ATOM   2292  CB  ALA   146      53.367  72.650  76.805  1.00  1.00      1S   C  
ATOM   2293  HN  ALA   146      53.967  71.031  74.951  1.00  0.00      1S   H  
ATOM   2294  HA  ALA   146      52.167  73.179  75.131  1.00  1.00      1S   H  
ATOM   2295  HB1 ALA   146      54.425  72.450  77.068  1.00  1.00      1S   H  
ATOM   2296  HB2 ALA   146      52.763  71.758  77.078  1.00  1.00      1S   H  
ATOM   2297  HB3 ALA   146      53.009  73.508  77.414  1.00  1.00      1S   H  
ATOM   2298  N   ILE   147      55.101  74.057  74.123  1.00  1.00      1S   N  
ATOM   2299  CA  ILE   147      55.761  75.183  73.475  1.00  1.00      1S   C  
ATOM   2300  C   ILE   147      55.419  75.161  71.990  1.00  1.00      1S   C  
ATOM   2301  O   ILE   147      55.262  76.210  71.367  1.00  1.00      1S   O  
ATOM   2302  CB  ILE   147      57.278  75.203  73.663  1.00  1.00      1S   C  
ATOM   2303  CG1 ILE   147      57.691  74.985  75.144  1.00  1.00      1S   C  
ATOM   2304  CG2 ILE   147      57.853  76.535  73.124  1.00  1.00      1S   C  
ATOM   2305  CD  ILE   147      57.194  76.051  76.130  1.00  1.00      1S   C  
ATOM   2306  HN  ILE   147      55.447  73.154  73.873  1.00  0.00      1S   H  
ATOM   2307  HA  ILE   147      55.365  76.104  73.879  1.00  1.00      1S   H  
ATOM   2308  HB  ILE   147      57.732  74.367  73.079  1.00  1.00      1S   H  
ATOM   2309 HG11 ILE   147      58.800  74.973  75.186  1.00  0.00      1S   H  
ATOM   2310 HG12 ILE   147      57.345  73.985  75.481  1.00  0.00      1S   H  
ATOM   2311 HG21 ILE   147      57.377  77.401  73.631  1.00  0.00      1S   H  
ATOM   2312 HG22 ILE   147      57.680  76.637  72.033  1.00  0.00      1S   H  
ATOM   2313 HG23 ILE   147      58.947  76.580  73.305  1.00  0.00      1S   H  
ATOM   2314  HD1 ILE   147      56.085  76.082  76.157  1.00  1.00      1S   H  
ATOM   2315  HD2 ILE   147      57.570  77.058  75.854  1.00  1.00      1S   H  
ATOM   2316  HD3 ILE   147      57.557  75.817  77.154  1.00  1.00      1S   H  
ATOM   2317  N   GLY   148      55.269  73.952  71.396  1.00  1.00      1S   N  
ATOM   2318  CA  GLY   148      55.080  73.710  69.980  1.00  1.00      1S   C  
ATOM   2319  C   GLY   148      53.784  74.216  69.406  1.00  1.00      1S   C  
ATOM   2320  O   GLY   148      53.792  74.830  68.342  1.00  1.00      1S   O  
ATOM   2321  HN  GLY   148      55.370  73.119  71.939  1.00  0.00      1S   H  
ATOM   2322  HA1 GLY   148      55.097  72.640  69.848  1.00  1.00      1S   H  
ATOM   2323  HA2 GLY   148      55.892  74.197  69.460  1.00  1.00      1S   H  
ATOM   2324  N   LEU   149      52.627  73.972  70.069  1.00  1.00      1S   N  
ATOM   2325  CA  LEU   149      51.347  74.476  69.599  1.00  1.00      1S   C  
ATOM   2326  C   LEU   149      51.150  75.961  69.862  1.00  1.00      1S   C  
ATOM   2327  O   LEU   149      50.480  76.590  69.033  1.00  1.00      1S   O  
ATOM   2328  CB  LEU   149      50.115  73.526  69.782  1.00  1.00      1S   C  
ATOM   2329  CG  LEU   149      49.114  73.586  70.978  1.00  1.00      1S   C  
ATOM   2330  CD1 LEU   149      49.600  72.926  72.280  1.00  1.00      1S   C  
ATOM   2331  CD2 LEU   149      48.444  74.951  71.231  1.00  1.00      1S   C  
ATOM   2332  HN  LEU   149      52.610  73.462  70.929  1.00  0.00      1S   H  
ATOM   2333  HA  LEU   149      51.436  74.425  68.523  1.00  1.00      1S   H  
ATOM   2334  HB1 LEU   149      50.503  72.483  69.727  1.00  1.00      1S   H  
ATOM   2335  HB2 LEU   149      49.488  73.666  68.870  1.00  1.00      1S   H  
ATOM   2336  HG  LEU   149      48.274  72.924  70.639  1.00  1.00      1S   H  
ATOM   2337 HD11 LEU   149      50.391  73.523  72.768  1.00  0.00      1S   H  
ATOM   2338 HD12 LEU   149      49.997  71.910  72.073  1.00  0.00      1S   H  
ATOM   2339 HD13 LEU   149      48.754  72.828  72.994  1.00  0.00      1S   H  
ATOM   2340 HD21 LEU   149      48.068  75.380  70.279  1.00  0.00      1S   H  
ATOM   2341 HD22 LEU   149      49.152  75.668  71.689  1.00  0.00      1S   H  
ATOM   2342 HD23 LEU   149      47.588  74.829  71.927  1.00  0.00      1S   H  
ATOM   2343  N   PRO   150      51.708  76.635  70.879  1.00  1.00      1S   N  
ATOM   2344  CA  PRO   150      51.741  78.088  70.923  1.00  1.00      1S   C  
ATOM   2345  C   PRO   150      52.549  78.711  69.809  1.00  1.00      1S   C  
ATOM   2346  O   PRO   150      52.148  79.777  69.349  1.00  1.00      1S   O  
ATOM   2347  CB  PRO   150      52.362  78.428  72.283  1.00  1.00      1S   C  
ATOM   2348  CG  PRO   150      51.925  77.267  73.174  1.00  1.00      1S   C  
ATOM   2349  CD  PRO   150      51.933  76.074  72.215  1.00  1.00      1S   C  
ATOM   2350  HA  PRO   150      50.722  78.443  70.840  1.00  1.00      1S   H  
ATOM   2351  HB1 PRO   150      52.011  79.406  72.669  1.00  1.00      1S   H  
ATOM   2352  HB2 PRO   150      53.474  78.430  72.226  1.00  1.00      1S   H  
ATOM   2353  HG1 PRO   150      52.607  77.125  74.034  1.00  1.00      1S   H  
ATOM   2354  HG2 PRO   150      50.890  77.440  73.542  1.00  1.00      1S   H  
ATOM   2355  HD1 PRO   150      52.914  75.571  72.229  1.00  1.00      1S   H  
ATOM   2356  HD2 PRO   150      51.142  75.351  72.486  1.00  1.00      1S   H  
ATOM   2357  N   VAL   151      53.665  78.090  69.339  1.00  1.00      1S   N  
ATOM   2358  CA  VAL   151      54.403  78.634  68.211  1.00  1.00      1S   C  
ATOM   2359  C   VAL   151      53.697  78.342  66.898  1.00  1.00      1S   C  
ATOM   2360  O   VAL   151      53.873  79.096  65.946  1.00  1.00      1S   O  
ATOM   2361  CB  VAL   151      55.889  78.285  68.120  1.00  1.00      1S   C  
ATOM   2362  CG1 VAL   151      56.631  78.837  69.355  1.00  1.00      1S   C  
ATOM   2363  CG2 VAL   151      56.142  76.783  67.941  1.00  1.00      1S   C  
ATOM   2364  HN  VAL   151      54.027  77.259  69.757  1.00  0.00      1S   H  
ATOM   2365  HA  VAL   151      54.391  79.710  68.320  1.00  1.00      1S   H  
ATOM   2366  HB  VAL   151      56.313  78.798  67.225  1.00  1.00      1S   H  
ATOM   2367 HG11 VAL   151      56.250  78.372  70.288  1.00  0.00      1S   H  
ATOM   2368 HG12 VAL   151      56.507  79.938  69.428  1.00  0.00      1S   H  
ATOM   2369 HG13 VAL   151      57.715  78.612  69.272  1.00  0.00      1S   H  
ATOM   2370 HG21 VAL   151      55.552  76.368  67.100  1.00  0.00      1S   H  
ATOM   2371 HG22 VAL   151      55.885  76.243  68.873  1.00  0.00      1S   H  
ATOM   2372 HG23 VAL   151      57.217  76.612  67.725  1.00  0.00      1S   H  
ATOM   2373  N   MET   152      52.834  77.289  66.818  1.00  1.00      1S   N  
ATOM   2374  CA  MET   152      51.944  77.067  65.684  1.00  1.00      1S   C  
ATOM   2375  C   MET   152      50.930  78.182  65.572  1.00  1.00      1S   C  
ATOM   2376  O   MET   152      50.623  78.626  64.472  1.00  1.00      1S   O  
ATOM   2377  CB  MET   152      51.115  75.754  65.753  1.00  1.00      1S   C  
ATOM   2378  CG  MET   152      51.902  74.482  65.410  1.00  1.00      1S   C  
ATOM   2379  SD  MET   152      50.922  72.951  65.484  1.00  1.00      1S   S  
ATOM   2380  CE  MET   152      51.936  71.963  64.342  1.00  1.00      1S   C  
ATOM   2381  HN  MET   152      52.750  76.637  67.569  1.00  0.00      1S   H  
ATOM   2382  HA  MET   152      52.540  77.066  64.782  1.00  1.00      1S   H  
ATOM   2383  HB1 MET   152      50.279  75.801  65.015  1.00  1.00      1S   H  
ATOM   2384  HB2 MET   152      50.664  75.649  66.760  1.00  1.00      1S   H  
ATOM   2385  HG1 MET   152      52.758  74.399  66.110  1.00  1.00      1S   H  
ATOM   2386  HG2 MET   152      52.311  74.612  64.383  1.00  1.00      1S   H  
ATOM   2387  HE1 MET   152      52.980  71.869  64.705  1.00  1.00      1S   H  
ATOM   2388  HE2 MET   152      51.970  72.428  63.333  1.00  1.00      1S   H  
ATOM   2389  HE3 MET   152      51.524  70.937  64.229  1.00  1.00      1S   H  
ATOM   2390  N   PHE   153      50.389  78.658  66.715  1.00  1.00      1S   N  
ATOM   2391  CA  PHE   153      49.407  79.718  66.788  1.00  1.00      1S   C  
ATOM   2392  C   PHE   153      50.042  81.049  66.425  1.00  1.00      1S   C  
ATOM   2393  O   PHE   153      49.522  81.778  65.581  1.00  1.00      1S   O  
ATOM   2394  CB  PHE   153      48.787  79.742  68.217  1.00  1.00      1S   C  
ATOM   2395  CG  PHE   153      47.850  80.896  68.478  1.00  1.00      1S   C  
ATOM   2396  CD1 PHE   153      46.495  80.840  68.109  1.00  1.00      1S   C  
ATOM   2397  CD2 PHE   153      48.333  82.051  69.119  1.00  1.00      1S   C  
ATOM   2398  CE1 PHE   153      45.640  81.918  68.381  1.00  1.00      1S   C  
ATOM   2399  CE2 PHE   153      47.485  83.131  69.383  1.00  1.00      1S   C  
ATOM   2400  CZ  PHE   153      46.136  83.064  69.017  1.00  1.00      1S   C  
ATOM   2401  HN  PHE   153      50.651  78.265  67.594  1.00  0.00      1S   H  
ATOM   2402  HA  PHE   153      48.630  79.508  66.066  1.00  1.00      1S   H  
ATOM   2403  HB1 PHE   153      49.596  79.778  68.975  1.00  1.00      1S   H  
ATOM   2404  HB2 PHE   153      48.219  78.799  68.377  1.00  1.00      1S   H  
ATOM   2405  HD1 PHE   153      46.106  79.959  67.621  1.00  1.00      1S   H  
ATOM   2406  HD2 PHE   153      49.372  82.105  69.408  1.00  1.00      1S   H  
ATOM   2407  HE1 PHE   153      44.598  81.865  68.102  1.00  1.00      1S   H  
ATOM   2408  HE2 PHE   153      47.871  84.013  69.873  1.00  1.00      1S   H  
ATOM   2409  HZ  PHE   153      45.478  83.894  69.227  1.00  1.00      1S   H  
ATOM   2410  N   MET   154      51.187  81.384  67.061  1.00  1.00      1S   N  
ATOM   2411  CA  MET   154      51.851  82.660  66.923  1.00  1.00      1S   C  
ATOM   2412  C   MET   154      52.541  82.844  65.593  1.00  1.00      1S   C  
ATOM   2413  O   MET   154      52.684  83.974  65.145  1.00  1.00      1S   O  
ATOM   2414  CB  MET   154      52.897  82.896  68.037  1.00  1.00      1S   C  
ATOM   2415  CG  MET   154      52.269  83.259  69.394  1.00  1.00      1S   C  
ATOM   2416  SD  MET   154      53.508  83.768  70.627  1.00  1.00      1S   S  
ATOM   2417  CE  MET   154      52.341  84.367  71.884  1.00  1.00      1S   C  
ATOM   2418  HN  MET   154      51.591  80.767  67.735  1.00  0.00      1S   H  
ATOM   2419  HA  MET   154      51.098  83.434  66.998  1.00  1.00      1S   H  
ATOM   2420  HB1 MET   154      53.563  83.744  67.757  1.00  1.00      1S   H  
ATOM   2421  HB2 MET   154      53.528  81.988  68.148  1.00  1.00      1S   H  
ATOM   2422  HG1 MET   154      51.685  82.392  69.771  1.00  1.00      1S   H  
ATOM   2423  HG2 MET   154      51.552  84.094  69.226  1.00  1.00      1S   H  
ATOM   2424  HE1 MET   154      51.671  83.550  72.229  1.00  1.00      1S   H  
ATOM   2425  HE2 MET   154      51.707  85.188  71.485  1.00  1.00      1S   H  
ATOM   2426  HE3 MET   154      52.885  84.759  72.770  1.00  1.00      1S   H  
ATOM   2427  N   ALA   155      52.989  81.771  64.908  1.00  1.00      1S   N  
ATOM   2428  CA  ALA   155      53.678  81.898  63.639  1.00  1.00      1S   C  
ATOM   2429  C   ALA   155      52.762  82.414  62.547  1.00  1.00      1S   C  
ATOM   2430  O   ALA   155      51.707  81.837  62.305  1.00  1.00      1S   O  
ATOM   2431  CB  ALA   155      54.241  80.541  63.181  1.00  1.00      1S   C  
ATOM   2432  HN  ALA   155      52.892  80.842  65.263  1.00  0.00      1S   H  
ATOM   2433  HA  ALA   155      54.499  82.587  63.768  1.00  1.00      1S   H  
ATOM   2434  HB1 ALA   155      53.431  79.782  63.142  1.00  1.00      1S   H  
ATOM   2435  HB2 ALA   155      55.005  80.184  63.904  1.00  1.00      1S   H  
ATOM   2436  HB3 ALA   155      54.715  80.610  62.180  1.00  1.00      1S   H  
ATOM   2437  N   THR   156      53.134  83.522  61.857  1.00  1.00      1S   N  
ATOM   2438  CA  THR   156      52.387  83.964  60.696  1.00  1.00      1S   C  
ATOM   2439  C   THR   156      53.304  84.681  59.735  1.00  1.00      1S   C  
ATOM   2440  O   THR   156      54.394  85.132  60.089  1.00  1.00      1S   O  
ATOM   2441  CB  THR   156      51.131  84.794  61.008  1.00  1.00      1S   C  
ATOM   2442  CG2 THR   156      51.401  86.308  61.152  1.00  1.00      1S   C  
ATOM   2443  OG1 THR   156      50.145  84.606  59.999  1.00  1.00      1S   O  
ATOM   2444  HN  THR   156      53.972  84.024  62.072  1.00  0.00      1S   H  
ATOM   2445  HA  THR   156      52.074  83.064  60.181  1.00  1.00      1S   H  
ATOM   2446  HB  THR   156      50.699  84.420  61.964  1.00  1.00      1S   H  
ATOM   2447  HG1 THR   156      49.394  85.144  60.263  1.00  1.00      1S   H  
ATOM   2448 HG21 THR   156      51.629  86.771  60.170  1.00  0.00      1S   H  
ATOM   2449 HG22 THR   156      52.255  86.493  61.828  1.00  0.00      1S   H  
ATOM   2450 HG23 THR   156      50.505  86.817  61.567  1.00  0.00      1S   H  
ATOM   2451  N   THR   157      52.839  84.786  58.469  1.00  1.00      1S   N  
ATOM   2452  CA  THR   157      53.518  85.423  57.362  1.00  1.00      1S   C  
ATOM   2453  C   THR   157      53.188  86.898  57.391  1.00  1.00      1S   C  
ATOM   2454  O   THR   157      52.043  87.275  57.636  1.00  1.00      1S   O  
ATOM   2455  CB  THR   157      53.085  84.833  56.027  1.00  1.00      1S   C  
ATOM   2456  CG2 THR   157      53.875  85.399  54.833  1.00  1.00      1S   C  
ATOM   2457  OG1 THR   157      53.273  83.426  56.037  1.00  1.00      1S   O  
ATOM   2458  HN  THR   157      51.947  84.404  58.240  1.00  0.00      1S   H  
ATOM   2459  HA  THR   157      54.578  85.286  57.500  1.00  1.00      1S   H  
ATOM   2460  HB  THR   157      51.999  85.021  55.871  1.00  1.00      1S   H  
ATOM   2461  HG1 THR   157      54.222  83.286  56.000  1.00  1.00      1S   H  
ATOM   2462 HG21 THR   157      54.960  85.189  54.947  1.00  0.00      1S   H  
ATOM   2463 HG22 THR   157      53.732  86.495  54.739  1.00  0.00      1S   H  
ATOM   2464 HG23 THR   157      53.525  84.928  53.889  1.00  0.00      1S   H  
ATOM   2465  N   LYS   158      54.203  87.768  57.169  1.00  1.00      1S   N  
ATOM   2466  CA  LYS   158      54.059  89.199  57.305  1.00  1.00      1S   C  
ATOM   2467  C   LYS   158      54.803  89.867  56.188  1.00  1.00      1S   C  
ATOM   2468  O   LYS   158      55.960  89.545  55.935  1.00  1.00      1S   O  
ATOM   2469  CB  LYS   158      54.698  89.726  58.612  1.00  1.00      1S   C  
ATOM   2470  CG  LYS   158      54.159  89.039  59.871  1.00  1.00      1S   C  
ATOM   2471  CD  LYS   158      54.842  89.547  61.145  1.00  1.00      1S   C  
ATOM   2472  CE  LYS   158      54.477  88.722  62.376  1.00  1.00      1S   C  
ATOM   2473  NZ  LYS   158      54.992  87.344  62.250  1.00  1.00      1S   N1+
ATOM   2474  HN  LYS   158      55.123  87.445  56.950  1.00  0.00      1S   H  
ATOM   2475  HA  LYS   158      53.016  89.481  57.252  1.00  1.00      1S   H  
ATOM   2476  HB1 LYS   158      54.528  90.822  58.699  1.00  1.00      1S   H  
ATOM   2477  HB2 LYS   158      55.798  89.549  58.587  1.00  1.00      1S   H  
ATOM   2478  HG1 LYS   158      54.341  87.945  59.780  1.00  1.00      1S   H  
ATOM   2479  HG2 LYS   158      53.061  89.196  59.946  1.00  1.00      1S   H  
ATOM   2480  HD1 LYS   158      54.542  90.605  61.314  1.00  1.00      1S   H  
ATOM   2481  HD2 LYS   158      55.946  89.527  61.005  1.00  1.00      1S   H  
ATOM   2482  HE1 LYS   158      53.373  88.663  62.487  1.00  1.00      1S   H  
ATOM   2483  HE2 LYS   158      54.919  89.165  63.294  1.00  1.00      1S   H  
ATOM   2484  HZ1 LYS   158      56.016  87.370  62.049  1.00  1.00      1S   H  
ATOM   2485  HZ2 LYS   158      54.509  86.840  61.479  1.00  1.00      1S   H  
ATOM   2486  HZ3 LYS   158      54.833  86.835  63.146  1.00  1.00      1S   H  
ATOM   2487  N   TYR   159      54.174  90.863  55.521  1.00  1.00      1S   N  
ATOM   2488  CA  TYR   159      54.850  91.743  54.590  1.00  1.00      1S   C  
ATOM   2489  C   TYR   159      55.774  92.655  55.375  1.00  1.00      1S   C  
ATOM   2490  O   TYR   159      55.390  93.218  56.400  1.00  1.00      1S   O  
ATOM   2491  CB  TYR   159      53.834  92.570  53.752  1.00  1.00      1S   C  
ATOM   2492  CG  TYR   159      54.494  93.485  52.746  1.00  1.00      1S   C  
ATOM   2493  CD1 TYR   159      54.708  93.071  51.421  1.00  1.00      1S   C  
ATOM   2494  CD2 TYR   159      54.904  94.775  53.131  1.00  1.00      1S   C  
ATOM   2495  CE1 TYR   159      55.300  93.938  50.493  1.00  1.00      1S   C  
ATOM   2496  CE2 TYR   159      55.523  95.632  52.216  1.00  1.00      1S   C  
ATOM   2497  CZ  TYR   159      55.701  95.220  50.890  1.00  1.00      1S   C  
ATOM   2498  OH  TYR   159      56.281  96.099  49.952  1.00  1.00      1S   O  
ATOM   2499  HN  TYR   159      53.216  91.076  55.691  1.00  0.00      1S   H  
ATOM   2500  HA  TYR   159      55.446  91.135  53.923  1.00  1.00      1S   H  
ATOM   2501  HB1 TYR   159      53.199  93.188  54.423  1.00  1.00      1S   H  
ATOM   2502  HB2 TYR   159      53.169  91.874  53.196  1.00  1.00      1S   H  
ATOM   2503  HD1 TYR   159      54.403  92.083  51.109  1.00  1.00      1S   H  
ATOM   2504  HD2 TYR   159      54.750  95.105  54.149  1.00  1.00      1S   H  
ATOM   2505  HE1 TYR   159      55.447  93.616  49.472  1.00  1.00      1S   H  
ATOM   2506  HE2 TYR   159      55.839  96.615  52.533  1.00  1.00      1S   H  
ATOM   2507  HH  TYR   159      56.806  96.742  50.440  1.00  1.00      1S   H  
ATOM   2508  N   ARG   160      57.028  92.790  54.894  1.00  1.00      1S   N  
ATOM   2509  CA  ARG   160      58.061  93.543  55.553  1.00  1.00      1S   C  
ATOM   2510  C   ARG   160      58.945  94.063  54.456  1.00  1.00      1S   C  
ATOM   2511  O   ARG   160      59.497  93.277  53.689  1.00  1.00      1S   O  
ATOM   2512  CB  ARG   160      58.845  92.626  56.526  1.00  1.00      1S   C  
ATOM   2513  CG  ARG   160      60.042  93.241  57.287  1.00  1.00      1S   C  
ATOM   2514  CD  ARG   160      61.395  93.245  56.547  1.00  1.00      1S   C  
ATOM   2515  NE  ARG   160      61.731  91.843  56.128  1.00  1.00      1S   N  
ATOM   2516  CZ  ARG   160      62.116  91.489  54.870  1.00  1.00      1S   C  
ATOM   2517  NH1 ARG   160      62.551  92.396  53.960  1.00  1.00      1S   N1+
ATOM   2518  NH2 ARG   160      62.058  90.181  54.509  1.00  1.00      1S   N  
ATOM   2519  HN  ARG   160      57.312  92.319  54.058  1.00  0.00      1S   H  
ATOM   2520  HA  ARG   160      57.624  94.381  56.079  1.00  1.00      1S   H  
ATOM   2521  HB1 ARG   160      59.165  91.709  55.988  1.00  1.00      1S   H  
ATOM   2522  HB2 ARG   160      58.114  92.291  57.299  1.00  1.00      1S   H  
ATOM   2523  HG1 ARG   160      60.180  92.646  58.219  1.00  1.00      1S   H  
ATOM   2524  HG2 ARG   160      59.782  94.277  57.592  1.00  1.00      1S   H  
ATOM   2525  HD1 ARG   160      62.203  93.610  57.216  1.00  1.00      1S   H  
ATOM   2526  HD2 ARG   160      61.337  93.899  55.657  1.00  1.00      1S   H  
ATOM   2527  HE  ARG   160      61.415  91.102  56.732  1.00  1.00      1S   H  
ATOM   2528 HH11 ARG   160      62.717  93.340  54.246  1.00  0.00      1S   H  
ATOM   2529 HH12 ARG   160      62.797  92.093  53.041  1.00  0.00      1S   H  
ATOM   2530 HH21 ARG   160      62.219  89.925  53.556  1.00  0.00      1S   H  
ATOM   2531 HH22 ARG   160      61.750  89.496  55.177  1.00  0.00      1S   H  
ATOM   2532  N   GLN   161      59.088  95.413  54.370  1.00  1.00      1S   N  
ATOM   2533  CA  GLN   161      59.873  96.148  53.391  1.00  1.00      1S   C  
ATOM   2534  C   GLN   161      59.396  95.944  51.969  1.00  1.00      1S   C  
ATOM   2535  O   GLN   161      58.662  96.781  51.445  1.00  1.00      1S   O  
ATOM   2536  CB  GLN   161      61.406  95.954  53.522  1.00  1.00      1S   C  
ATOM   2537  CG  GLN   161      61.959  96.523  54.849  1.00  1.00      1S   C  
ATOM   2538  CD  GLN   161      63.374  96.002  55.131  1.00  1.00      1S   C  
ATOM   2539  NE2 GLN   161      64.206  96.837  55.817  1.00  1.00      1S   N  
ATOM   2540  OE1 GLN   161      63.721  94.871  54.778  1.00  1.00      1S   O  
ATOM   2541  HN  GLN   161      58.628  95.994  55.036  1.00  0.00      1S   H  
ATOM   2542  HA  GLN   161      59.683  97.188  53.611  1.00  1.00      1S   H  
ATOM   2543  HB1 GLN   161      61.927  96.470  52.685  1.00  1.00      1S   H  
ATOM   2544  HB2 GLN   161      61.624  94.869  53.442  1.00  1.00      1S   H  
ATOM   2545  HG1 GLN   161      61.307  96.213  55.692  1.00  1.00      1S   H  
ATOM   2546  HG2 GLN   161      61.959  97.632  54.798  1.00  1.00      1S   H  
ATOM   2547 HE21 GLN   161      65.125  96.524  56.051  1.00  0.00      1S   H  
ATOM   2548 HE22 GLN   161      63.894  97.747  56.087  1.00  0.00      1S   H  
ATOM   2549  N   GLY   162      59.807  94.830  51.317  1.00  1.00      1S   N  
ATOM   2550  CA  GLY   162      59.405  94.507  49.970  1.00  1.00      1S   C  
ATOM   2551  C   GLY   162      59.349  93.023  49.759  1.00  1.00      1S   C  
ATOM   2552  O   GLY   162      59.322  92.572  48.615  1.00  1.00      1S   O  
ATOM   2553  HN  GLY   162      60.396  94.165  51.770  1.00  0.00      1S   H  
ATOM   2554  HA1 GLY   162      60.147  94.917  49.302  1.00  1.00      1S   H  
ATOM   2555  HA2 GLY   162      58.412  94.884  49.793  1.00  1.00      1S   H  
ATOM   2556  N   SER   163      59.316  92.217  50.847  1.00  1.00      1S   N  
ATOM   2557  CA  SER   163      59.168  90.786  50.720  1.00  1.00      1S   C  
ATOM   2558  C   SER   163      58.353  90.285  51.892  1.00  1.00      1S   C  
ATOM   2559  O   SER   163      57.796  91.088  52.637  1.00  1.00      1S   O  
ATOM   2560  CB  SER   163      60.519  90.046  50.520  1.00  1.00      1S   C  
ATOM   2561  OG  SER   163      61.362  90.047  51.663  1.00  1.00      1S   O  
ATOM   2562  HN  SER   163      59.341  92.573  51.780  1.00  0.00      1S   H  
ATOM   2563  HA  SER   163      58.566  90.589  49.844  1.00  1.00      1S   H  
ATOM   2564  HB1 SER   163      61.072  90.529  49.685  1.00  1.00      1S   H  
ATOM   2565  HB2 SER   163      60.322  89.002  50.226  1.00  1.00      1S   H  
ATOM   2566  HG1 SER   163      62.053  89.400  51.477  1.00  0.00      1S   H  
ATOM   2567  N   ILE   164      58.209  88.946  52.053  1.00  1.00      1S   N  
ATOM   2568  CA  ILE   164      57.337  88.361  53.054  1.00  1.00      1S   C  
ATOM   2569  C   ILE   164      58.160  87.480  53.966  1.00  1.00      1S   C  
ATOM   2570  O   ILE   164      58.806  86.533  53.529  1.00  1.00      1S   O  
ATOM   2571  CB  ILE   164      56.128  87.613  52.473  1.00  1.00      1S   C  
ATOM   2572  CG1 ILE   164      56.479  86.695  51.275  1.00  1.00      1S   C  
ATOM   2573  CG2 ILE   164      55.071  88.670  52.083  1.00  1.00      1S   C  
ATOM   2574  CD  ILE   164      55.289  85.903  50.717  1.00  1.00      1S   C  
ATOM   2575  HN  ILE   164      58.679  88.291  51.463  1.00  0.00      1S   H  
ATOM   2576  HA  ILE   164      56.941  89.146  53.681  1.00  1.00      1S   H  
ATOM   2577  HB  ILE   164      55.676  86.978  53.269  1.00  1.00      1S   H  
ATOM   2578 HG11 ILE   164      57.259  85.971  51.594  1.00  0.00      1S   H  
ATOM   2579 HG12 ILE   164      56.900  87.310  50.450  1.00  0.00      1S   H  
ATOM   2580 HG21 ILE   164      55.477  89.362  51.316  1.00  0.00      1S   H  
ATOM   2581 HG22 ILE   164      54.773  89.258  52.974  1.00  0.00      1S   H  
ATOM   2582 HG23 ILE   164      54.159  88.188  51.676  1.00  0.00      1S   H  
ATOM   2583  HD1 ILE   164      54.556  86.576  50.226  1.00  1.00      1S   H  
ATOM   2584  HD2 ILE   164      54.778  85.347  51.532  1.00  1.00      1S   H  
ATOM   2585  HD3 ILE   164      55.642  85.169  49.961  1.00  1.00      1S   H  
ATOM   2586  N   ASP   165      58.153  87.792  55.284  1.00  1.00      1S   N  
ATOM   2587  CA  ASP   165      58.817  87.018  56.311  1.00  1.00      1S   C  
ATOM   2588  C   ASP   165      57.873  85.978  56.846  1.00  1.00      1S   C  
ATOM   2589  O   ASP   165      56.659  86.143  56.796  1.00  1.00      1S   O  
ATOM   2590  CB  ASP   165      59.223  87.867  57.546  1.00  1.00      1S   C  
ATOM   2591  CG  ASP   165      60.369  88.810  57.215  1.00  1.00      1S   C  
ATOM   2592  OD1 ASP   165      61.293  88.391  56.470  1.00  1.00      1S   O  
ATOM   2593  OD2 ASP   165      60.352  89.957  57.731  1.00  1.00      1S   O1-
ATOM   2594  HN  ASP   165      57.647  88.587  55.615  1.00  0.00      1S   H  
ATOM   2595  HA  ASP   165      59.680  86.518  55.890  1.00  1.00      1S   H  
ATOM   2596  HB1 ASP   165      59.570  87.213  58.376  1.00  1.00      1S   H  
ATOM   2597  HB2 ASP   165      58.351  88.458  57.903  1.00  1.00      1S   H  
ATOM   2598  N   CYS   166      58.445  84.892  57.410  1.00  1.00      1S   N  
ATOM   2599  CA  CYS   166      57.752  83.912  58.211  1.00  1.00      1S   C  
ATOM   2600  C   CYS   166      58.327  84.061  59.600  1.00  1.00      1S   C  
ATOM   2601  O   CYS   166      59.506  83.781  59.805  1.00  1.00      1S   O  
ATOM   2602  CB  CYS   166      58.014  82.478  57.674  1.00  1.00      1S   C  
ATOM   2603  SG  CYS   166      57.474  81.129  58.765  1.00  1.00      1S   S  
ATOM   2604  HN  CYS   166      59.433  84.762  57.360  1.00  0.00      1S   H  
ATOM   2605  HA  CYS   166      56.691  84.122  58.239  1.00  1.00      1S   H  
ATOM   2606  HB1 CYS   166      59.101  82.363  57.473  1.00  1.00      1S   H  
ATOM   2607  HB2 CYS   166      57.489  82.382  56.702  1.00  1.00      1S   H  
ATOM   2608  N   THR   167      57.516  84.524  60.584  1.00  1.00      1S   N  
ATOM   2609  CA  THR   167      58.021  84.841  61.911  1.00  1.00      1S   C  
ATOM   2610  C   THR   167      56.953  84.579  62.948  1.00  1.00      1S   C  
ATOM   2611  O   THR   167      55.769  84.479  62.638  1.00  1.00      1S   O  
ATOM   2612  CB  THR   167      58.502  86.294  62.061  1.00  1.00      1S   C  
ATOM   2613  CG2 THR   167      59.953  86.440  61.572  1.00  1.00      1S   C  
ATOM   2614  OG1 THR   167      57.700  87.207  61.322  1.00  1.00      1S   O  
ATOM   2615  HN  THR   167      56.549  84.719  60.425  1.00  0.00      1S   H  
ATOM   2616  HA  THR   167      58.836  84.169  62.147  1.00  1.00      1S   H  
ATOM   2617  HB  THR   167      58.485  86.613  63.127  1.00  1.00      1S   H  
ATOM   2618  HG1 THR   167      58.202  87.405  60.526  1.00  1.00      1S   H  
ATOM   2619 HG21 THR   167      60.039  86.182  60.496  1.00  0.00      1S   H  
ATOM   2620 HG22 THR   167      60.623  85.771  62.152  1.00  0.00      1S   H  
ATOM   2621 HG23 THR   167      60.299  87.487  61.707  1.00  0.00      1S   H  
ATOM   2622  N   LEU   168      57.368  84.505  64.241  1.00  1.00      1S   N  
ATOM   2623  CA  LEU   168      56.494  84.528  65.401  1.00  1.00      1S   C  
ATOM   2624  C   LEU   168      55.824  85.882  65.520  1.00  1.00      1S   C  
ATOM   2625  O   LEU   168      56.290  86.875  64.963  1.00  1.00      1S   O  
ATOM   2626  CB  LEU   168      57.261  84.264  66.724  1.00  1.00      1S   C  
ATOM   2627  CG  LEU   168      57.825  82.832  66.888  1.00  1.00      1S   C  
ATOM   2628  CD1 LEU   168      58.700  82.716  68.151  1.00  1.00      1S   C  
ATOM   2629  CD2 LEU   168      56.714  81.770  66.936  1.00  1.00      1S   C  
ATOM   2630  HN  LEU   168      58.340  84.493  64.459  1.00  0.00      1S   H  
ATOM   2631  HA  LEU   168      55.723  83.785  65.264  1.00  1.00      1S   H  
ATOM   2632  HB1 LEU   168      56.599  84.462  67.597  1.00  1.00      1S   H  
ATOM   2633  HB2 LEU   168      58.112  84.980  66.780  1.00  1.00      1S   H  
ATOM   2634  HG  LEU   168      58.475  82.612  66.011  1.00  1.00      1S   H  
ATOM   2635 HD11 LEU   168      58.094  82.934  69.055  1.00  0.00      1S   H  
ATOM   2636 HD12 LEU   168      59.547  83.431  68.107  1.00  0.00      1S   H  
ATOM   2637 HD13 LEU   168      59.111  81.689  68.247  1.00  0.00      1S   H  
ATOM   2638 HD21 LEU   168      56.115  81.765  66.003  1.00  0.00      1S   H  
ATOM   2639 HD22 LEU   168      56.038  81.959  67.797  1.00  0.00      1S   H  
ATOM   2640 HD23 LEU   168      57.171  80.766  67.061  1.00  0.00      1S   H  
ATOM   2641  N   THR   169      54.673  85.927  66.228  1.00  1.00      1S   N  
ATOM   2642  CA  THR   169      53.836  87.105  66.314  1.00  1.00      1S   C  
ATOM   2643  C   THR   169      53.383  87.135  67.736  1.00  1.00      1S   C  
ATOM   2644  O   THR   169      52.303  86.663  68.089  1.00  1.00      1S   O  
ATOM   2645  CB  THR   169      52.616  87.094  65.399  1.00  1.00      1S   C  
ATOM   2646  CG2 THR   169      52.115  88.531  65.159  1.00  1.00      1S   C  
ATOM   2647  OG1 THR   169      52.952  86.511  64.155  1.00  1.00      1S   O  
ATOM   2648  HN  THR   169      54.327  85.122  66.702  1.00  0.00      1S   H  
ATOM   2649  HA  THR   169      54.434  87.986  66.123  1.00  1.00      1S   H  
ATOM   2650  HB  THR   169      51.786  86.474  65.802  1.00  1.00      1S   H  
ATOM   2651  HG1 THR   169      52.989  85.562  64.329  1.00  1.00      1S   H  
ATOM   2652 HG21 THR   169      52.924  89.163  64.737  1.00  0.00      1S   H  
ATOM   2653 HG22 THR   169      51.770  88.991  66.108  1.00  0.00      1S   H  
ATOM   2654 HG23 THR   169      51.266  88.524  64.441  1.00  0.00      1S   H  
ATOM   2655  N   PHE   170      54.247  87.685  68.604  1.00  1.00      1S   N  
ATOM   2656  CA  PHE   170      54.042  87.734  70.026  1.00  1.00      1S   C  
ATOM   2657  C   PHE   170      52.935  88.709  70.343  1.00  1.00      1S   C  
ATOM   2658  O   PHE   170      52.638  89.608  69.556  1.00  1.00      1S   O  
ATOM   2659  CB  PHE   170      55.322  88.202  70.766  1.00  1.00      1S   C  
ATOM   2660  CG  PHE   170      56.534  87.457  70.267  1.00  1.00      1S   C  
ATOM   2661  CD1 PHE   170      56.874  86.201  70.796  1.00  1.00      1S   C  
ATOM   2662  CD2 PHE   170      57.334  88.007  69.247  1.00  1.00      1S   C  
ATOM   2663  CE1 PHE   170      57.998  85.514  70.323  1.00  1.00      1S   C  
ATOM   2664  CE2 PHE   170      58.448  87.313  68.761  1.00  1.00      1S   C  
ATOM   2665  CZ  PHE   170      58.787  86.072  69.309  1.00  1.00      1S   C  
ATOM   2666  HN  PHE   170      55.129  88.033  68.298  1.00  0.00      1S   H  
ATOM   2667  HA  PHE   170      53.759  86.747  70.365  1.00  1.00      1S   H  
ATOM   2668  HB1 PHE   170      55.227  88.038  71.859  1.00  1.00      1S   H  
ATOM   2669  HB2 PHE   170      55.501  89.282  70.582  1.00  1.00      1S   H  
ATOM   2670  HD1 PHE   170      56.270  85.765  71.578  1.00  1.00      1S   H  
ATOM   2671  HD2 PHE   170      57.089  88.973  68.833  1.00  1.00      1S   H  
ATOM   2672  HE1 PHE   170      58.265  84.560  70.749  1.00  1.00      1S   H  
ATOM   2673  HE2 PHE   170      59.061  87.749  67.985  1.00  1.00      1S   H  
ATOM   2674  HZ  PHE   170      59.664  85.550  68.955  1.00  1.00      1S   H  
ATOM   2675  N   SER   171      52.314  88.562  71.537  1.00  1.00      1S   N  
ATOM   2676  CA  SER   171      51.386  89.526  72.097  1.00  1.00      1S   C  
ATOM   2677  C   SER   171      52.116  90.833  72.326  1.00  1.00      1S   C  
ATOM   2678  O   SER   171      53.337  90.839  72.418  1.00  1.00      1S   O  
ATOM   2679  CB  SER   171      50.832  89.050  73.462  1.00  1.00      1S   C  
ATOM   2680  OG  SER   171      50.283  87.742  73.353  1.00  1.00      1S   O  
ATOM   2681  HN  SER   171      52.494  87.773  72.117  1.00  0.00      1S   H  
ATOM   2682  HA  SER   171      50.580  89.676  71.392  1.00  1.00      1S   H  
ATOM   2683  HB1 SER   171      50.043  89.743  73.826  1.00  1.00      1S   H  
ATOM   2684  HB2 SER   171      51.651  89.013  74.214  1.00  1.00      1S   H  
ATOM   2685  HG1 SER   171      50.023  87.481  74.241  1.00  0.00      1S   H  
ATOM   2686  N   HSD   172      51.409  91.981  72.401  1.00  1.00      1S   N  
ATOM   2687  CA  HSD   172      52.053  93.277  72.530  1.00  1.00      1S   C  
ATOM   2688  C   HSD   172      52.662  93.494  73.910  1.00  1.00      1S   C  
ATOM   2689  O   HSD   172      52.363  92.777  74.858  1.00  1.00      1S   O  
ATOM   2690  CB  HSD   172      51.066  94.429  72.227  1.00  1.00      1S   C  
ATOM   2691  CG  HSD   172      50.596  94.447  70.801  1.00  1.00      1S   C  
ATOM   2692  CD2 HSD   172      49.341  94.429  70.285  1.00  1.00      1S   C  
ATOM   2693  ND1 HSD   172      51.442  94.532  69.707  1.00  1.00      1S   N  
ATOM   2694  CE1 HSD   172      50.658  94.558  68.608  1.00  1.00      1S   C  
ATOM   2695  NE2 HSD   172      49.371  94.498  68.906  1.00  1.00      1S   N  
ATOM   2696  HN  HSD   172      50.417  91.993  72.308  1.00  0.00      1S   H  
ATOM   2697  HA  HSD   172      52.856  93.323  71.810  1.00  1.00      1S   H  
ATOM   2698  HB1 HSD   172      51.538  95.415  72.423  1.00  1.00      1S   H  
ATOM   2699  HB2 HSD   172      50.178  94.333  72.890  1.00  1.00      1S   H  
ATOM   2700  HD1 HSD   172      52.442  94.569  69.741  1.00  0.00      1S   H  
ATOM   2701  HD2 HSD   172      48.383  94.381  70.800  1.00  1.00      1S   H  
ATOM   2702  HE1 HSD   172      51.058  94.625  67.595  1.00  1.00      1S   H  
ATOM   2703  N   PRO   173      53.516  94.528  74.004  1.00  1.00      1S   N  
ATOM   2704  CA  PRO   173      54.939  94.331  74.295  1.00  1.00      1S   C  
ATOM   2705  C   PRO   173      55.619  93.150  73.655  1.00  1.00      1S   C  
ATOM   2706  O   PRO   173      56.110  92.282  74.373  1.00  1.00      1S   O  
ATOM   2707  CB  PRO   173      55.033  94.334  75.819  1.00  1.00      1S   C  
ATOM   2708  CG  PRO   173      54.042  95.437  76.202  1.00  1.00      1S   C  
ATOM   2709  CD  PRO   173      53.077  95.520  75.002  1.00  1.00      1S   C  
ATOM   2710  HA  PRO   173      55.455  95.207  73.928  1.00  1.00      1S   H  
ATOM   2711  HB1 PRO   173      56.059  94.564  76.175  1.00  1.00      1S   H  
ATOM   2712  HB2 PRO   173      54.698  93.363  76.244  1.00  1.00      1S   H  
ATOM   2713  HG1 PRO   173      53.509  95.186  77.141  1.00  1.00      1S   H  
ATOM   2714  HG2 PRO   173      54.570  96.407  76.322  1.00  1.00      1S   H  
ATOM   2715  HD1 PRO   173      52.024  95.374  75.335  1.00  1.00      1S   H  
ATOM   2716  HD2 PRO   173      53.160  96.523  74.530  1.00  1.00      1S   H  
ATOM   2717  N   THR   174      55.673  93.127  72.303  1.00  1.00      1S   N  
ATOM   2718  CA  THR   174      56.179  92.040  71.484  1.00  1.00      1S   C  
ATOM   2719  C   THR   174      57.568  91.612  71.891  1.00  1.00      1S   C  
ATOM   2720  O   THR   174      57.814  90.434  72.118  1.00  1.00      1S   O  
ATOM   2721  CB  THR   174      56.138  92.364  69.993  1.00  1.00      1S   C  
ATOM   2722  CG2 THR   174      54.674  92.562  69.553  1.00  1.00      1S   C  
ATOM   2723  OG1 THR   174      56.859  93.555  69.687  1.00  1.00      1S   O  
ATOM   2724  HN  THR   174      55.289  93.882  71.778  1.00  0.00      1S   H  
ATOM   2725  HA  THR   174      55.540  91.191  71.657  1.00  1.00      1S   H  
ATOM   2726  HB  THR   174      56.571  91.518  69.412  1.00  1.00      1S   H  
ATOM   2727  HG1 THR   174      57.175  93.451  68.786  1.00  1.00      1S   H  
ATOM   2728 HG21 THR   174      54.244  93.480  70.005  1.00  0.00      1S   H  
ATOM   2729 HG22 THR   174      54.054  91.695  69.862  1.00  0.00      1S   H  
ATOM   2730 HG23 THR   174      54.614  92.659  68.448  1.00  0.00      1S   H  
ATOM   2731  N   TRP   175      58.464  92.606  72.044  1.00  1.00      1S   N  
ATOM   2732  CA  TRP   175      59.838  92.537  72.485  1.00  1.00      1S   C  
ATOM   2733  C   TRP   175      60.015  91.881  73.839  1.00  1.00      1S   C  
ATOM   2734  O   TRP   175      60.959  91.119  74.037  1.00  1.00      1S   O  
ATOM   2735  CB  TRP   175      60.460  93.967  72.506  1.00  1.00      1S   C  
ATOM   2736  CG  TRP   175      59.480  95.100  72.819  1.00  1.00      1S   C  
ATOM   2737  CD1 TRP   175      58.702  95.781  71.925  1.00  1.00      1S   C  
ATOM   2738  CD2 TRP   175      59.139  95.619  74.126  1.00  1.00      1S   C  
ATOM   2739  CE2 TRP   175      58.130  96.591  73.925  1.00  1.00      1S   C  
ATOM   2740  CE3 TRP   175      59.606  95.327  75.401  1.00  1.00      1S   C  
ATOM   2741  NE1 TRP   175      57.882  96.672  72.576  1.00  1.00      1S   N  
ATOM   2742  CZ2 TRP   175      57.572  97.275  75.003  1.00  1.00      1S   C  
ATOM   2743  CZ3 TRP   175      59.039  96.014  76.488  1.00  1.00      1S   C  
ATOM   2744  CH2 TRP   175      58.034  96.972  76.290  1.00  1.00      1S   C  
ATOM   2745  HN  TRP   175      58.168  93.534  71.830  1.00  0.00      1S   H  
ATOM   2746  HA  TRP   175      60.375  91.932  71.768  1.00  1.00      1S   H  
ATOM   2747  HB1 TRP   175      60.832  94.166  71.475  1.00  1.00      1S   H  
ATOM   2748  HB2 TRP   175      61.338  94.009  73.184  1.00  1.00      1S   H  
ATOM   2749  HD1 TRP   175      58.713  95.623  70.855  1.00  1.00      1S   H  
ATOM   2750  HE1 TRP   175      57.250  97.281  72.151  1.00  1.00      1S   H  
ATOM   2751  HE3 TRP   175      60.381  94.596  75.577  1.00  1.00      1S   H  
ATOM   2752  HZ2 TRP   175      56.800  98.017  74.864  1.00  1.00      1S   H  
ATOM   2753  HZ3 TRP   175      59.379  95.801  77.490  1.00  1.00      1S   H  
ATOM   2754  HH2 TRP   175      57.612  97.487  77.142  1.00  1.00      1S   H  
ATOM   2755  N   TYR   176      59.101  92.145  74.802  1.00  1.00      1S   N  
ATOM   2756  CA  TYR   176      59.132  91.576  76.133  1.00  1.00      1S   C  
ATOM   2757  C   TYR   176      58.815  90.097  76.077  1.00  1.00      1S   C  
ATOM   2758  O   TYR   176      59.566  89.295  76.625  1.00  1.00      1S   O  
ATOM   2759  CB  TYR   176      58.165  92.331  77.097  1.00  1.00      1S   C  
ATOM   2760  CG  TYR   176      57.962  91.643  78.427  1.00  1.00      1S   C  
ATOM   2761  CD1 TYR   176      58.896  91.767  79.468  1.00  1.00      1S   C  
ATOM   2762  CD2 TYR   176      56.843  90.810  78.608  1.00  1.00      1S   C  
ATOM   2763  CE1 TYR   176      58.714  91.068  80.670  1.00  1.00      1S   C  
ATOM   2764  CE2 TYR   176      56.666  90.102  79.800  1.00  1.00      1S   C  
ATOM   2765  CZ  TYR   176      57.600  90.232  80.834  1.00  1.00      1S   C  
ATOM   2766  OH  TYR   176      57.421  89.517  82.036  1.00  1.00      1S   O  
ATOM   2767  HN  TYR   176      58.338  92.762  74.621  1.00  0.00      1S   H  
ATOM   2768  HA  TYR   176      60.140  91.677  76.513  1.00  1.00      1S   H  
ATOM   2769  HB1 TYR   176      57.171  92.443  76.618  1.00  1.00      1S   H  
ATOM   2770  HB2 TYR   176      58.566  93.346  77.296  1.00  1.00      1S   H  
ATOM   2771  HD1 TYR   176      59.765  92.396  79.340  1.00  1.00      1S   H  
ATOM   2772  HD2 TYR   176      56.127  90.696  77.807  1.00  1.00      1S   H  
ATOM   2773  HE1 TYR   176      59.438  91.169  81.465  1.00  1.00      1S   H  
ATOM   2774  HE2 TYR   176      55.808  89.456  79.913  1.00  1.00      1S   H  
ATOM   2775  HH  TYR   176      56.617  88.999  81.953  1.00  1.00      1S   H  
ATOM   2776  N   TRP   177      57.700  89.700  75.419  1.00  1.00      1S   N  
ATOM   2777  CA  TRP   177      57.249  88.319  75.395  1.00  1.00      1S   C  
ATOM   2778  C   TRP   177      58.160  87.462  74.548  1.00  1.00      1S   C  
ATOM   2779  O   TRP   177      58.313  86.267  74.789  1.00  1.00      1S   O  
ATOM   2780  CB  TRP   177      55.801  88.187  74.872  1.00  1.00      1S   C  
ATOM   2781  CG  TRP   177      54.783  88.918  75.728  1.00  1.00      1S   C  
ATOM   2782  CD1 TRP   177      54.172  90.099  75.444  1.00  1.00      1S   C  
ATOM   2783  CD2 TRP   177      54.299  88.520  77.031  1.00  1.00      1S   C  
ATOM   2784  CE2 TRP   177      53.399  89.528  77.451  1.00  1.00      1S   C  
ATOM   2785  CE3 TRP   177      54.567  87.419  77.833  1.00  1.00      1S   C  
ATOM   2786  NE1 TRP   177      53.339  90.477  76.464  1.00  1.00      1S   N  
ATOM   2787  CZ2 TRP   177      52.757  89.446  78.683  1.00  1.00      1S   C  
ATOM   2788  CZ3 TRP   177      53.916  87.337  79.077  1.00  1.00      1S   C  
ATOM   2789  CH2 TRP   177      53.025  88.338  79.494  1.00  1.00      1S   C  
ATOM   2790  HN  TRP   177      57.112  90.360  74.955  1.00  0.00      1S   H  
ATOM   2791  HA  TRP   177      57.285  87.941  76.407  1.00  1.00      1S   H  
ATOM   2792  HB1 TRP   177      55.511  87.115  74.826  1.00  1.00      1S   H  
ATOM   2793  HB2 TRP   177      55.754  88.609  73.844  1.00  1.00      1S   H  
ATOM   2794  HD1 TRP   177      54.336  90.665  74.546  1.00  1.00      1S   H  
ATOM   2795  HE1 TRP   177      52.792  91.287  76.467  1.00  1.00      1S   H  
ATOM   2796  HE3 TRP   177      55.251  86.640  77.532  1.00  1.00      1S   H  
ATOM   2797  HZ2 TRP   177      52.071  90.211  79.014  1.00  1.00      1S   H  
ATOM   2798  HZ3 TRP   177      54.107  86.493  79.723  1.00  1.00      1S   H  
ATOM   2799  HH2 TRP   177      52.539  88.254  80.456  1.00  1.00      1S   H  
ATOM   2800  N   GLU   178      58.823  88.094  73.560  1.00  1.00      1S   N  
ATOM   2801  CA  GLU   178      59.845  87.526  72.725  1.00  1.00      1S   C  
ATOM   2802  C   GLU   178      61.083  87.166  73.509  1.00  1.00      1S   C  
ATOM   2803  O   GLU   178      61.571  86.044  73.409  1.00  1.00      1S   O  
ATOM   2804  CB  GLU   178      60.196  88.535  71.612  1.00  1.00      1S   C  
ATOM   2805  CG  GLU   178      61.333  88.083  70.696  1.00  1.00      1S   C  
ATOM   2806  CD  GLU   178      61.539  88.996  69.489  1.00  1.00      1S   C  
ATOM   2807  OE1 GLU   178      60.795  90.003  69.341  1.00  1.00      1S   O  
ATOM   2808  OE2 GLU   178      62.468  88.687  68.698  1.00  1.00      1S   O1-
ATOM   2809  HN  GLU   178      58.621  89.051  73.359  1.00  0.00      1S   H  
ATOM   2810  HA  GLU   178      59.458  86.619  72.287  1.00  1.00      1S   H  
ATOM   2811  HB1 GLU   178      60.466  89.513  72.065  1.00  1.00      1S   H  
ATOM   2812  HB2 GLU   178      59.280  88.694  71.004  1.00  1.00      1S   H  
ATOM   2813  HG1 GLU   178      61.145  87.050  70.336  1.00  1.00      1S   H  
ATOM   2814  HG2 GLU   178      62.264  88.088  71.300  1.00  1.00      1S   H  
ATOM   2815  N   ASN   179      61.618  88.103  74.325  1.00  1.00      1S   N  
ATOM   2816  CA  ASN   179      62.830  87.875  75.086  1.00  1.00      1S   C  
ATOM   2817  C   ASN   179      62.569  86.990  76.282  1.00  1.00      1S   C  
ATOM   2818  O   ASN   179      63.458  86.254  76.699  1.00  1.00      1S   O  
ATOM   2819  CB  ASN   179      63.520  89.199  75.501  1.00  1.00      1S   C  
ATOM   2820  CG  ASN   179      64.350  89.734  74.322  1.00  1.00      1S   C  
ATOM   2821  ND2 ASN   179      65.101  90.845  74.582  1.00  1.00      1S   N  
ATOM   2822  OD1 ASN   179      64.366  89.176  73.220  1.00  1.00      1S   O  
ATOM   2823  HN  ASN   179      61.212  89.011  74.409  1.00  0.00      1S   H  
ATOM   2824  HA  ASN   179      63.510  87.303  74.469  1.00  1.00      1S   H  
ATOM   2825  HB1 ASN   179      64.207  89.032  76.359  1.00  1.00      1S   H  
ATOM   2826  HB2 ASN   179      62.756  89.949  75.794  1.00  1.00      1S   H  
ATOM   2827 HD21 ASN   179      65.756  91.159  73.899  1.00  0.00      1S   H  
ATOM   2828 HD22 ASN   179      65.041  91.294  75.475  1.00  0.00      1S   H  
ATOM   2829  N   LEU   180      61.323  86.976  76.809  1.00  1.00      1S   N  
ATOM   2830  CA  LEU   180      60.845  86.015  77.782  1.00  1.00      1S   C  
ATOM   2831  C   LEU   180      60.918  84.617  77.209  1.00  1.00      1S   C  
ATOM   2832  O   LEU   180      61.499  83.732  77.831  1.00  1.00      1S   O  
ATOM   2833  CB  LEU   180      59.404  86.377  78.228  1.00  1.00      1S   C  
ATOM   2834  CG  LEU   180      58.778  85.549  79.379  1.00  1.00      1S   C  
ATOM   2835  CD1 LEU   180      57.745  86.406  80.135  1.00  1.00      1S   C  
ATOM   2836  CD2 LEU   180      58.110  84.244  78.904  1.00  1.00      1S   C  
ATOM   2837  HN  LEU   180      60.638  87.638  76.504  1.00  0.00      1S   H  
ATOM   2838  HA  LEU   180      61.502  86.063  78.640  1.00  1.00      1S   H  
ATOM   2839  HB1 LEU   180      58.719  86.356  77.356  1.00  1.00      1S   H  
ATOM   2840  HB2 LEU   180      59.448  87.435  78.577  1.00  1.00      1S   H  
ATOM   2841  HG  LEU   180      59.585  85.290  80.102  1.00  1.00      1S   H  
ATOM   2842 HD11 LEU   180      56.929  86.717  79.449  1.00  0.00      1S   H  
ATOM   2843 HD12 LEU   180      58.229  87.317  80.545  1.00  0.00      1S   H  
ATOM   2844 HD13 LEU   180      57.303  85.831  80.976  1.00  0.00      1S   H  
ATOM   2845 HD21 LEU   180      58.857  83.531  78.504  1.00  0.00      1S   H  
ATOM   2846 HD22 LEU   180      57.367  84.462  78.107  1.00  0.00      1S   H  
ATOM   2847 HD23 LEU   180      57.585  83.753  79.750  1.00  0.00      1S   H  
ATOM   2848  N   LEU   181      60.375  84.397  75.985  1.00  1.00      1S   N  
ATOM   2849  CA  LEU   181      60.361  83.108  75.320  1.00  1.00      1S   C  
ATOM   2850  C   LEU   181      61.761  82.615  75.002  1.00  1.00      1S   C  
ATOM   2851  O   LEU   181      62.042  81.434  75.167  1.00  1.00      1S   O  
ATOM   2852  CB  LEU   181      59.492  83.135  74.033  1.00  1.00      1S   C  
ATOM   2853  CG  LEU   181      59.196  81.757  73.383  1.00  1.00      1S   C  
ATOM   2854  CD1 LEU   181      58.381  80.822  74.298  1.00  1.00      1S   C  
ATOM   2855  CD2 LEU   181      58.472  81.928  72.035  1.00  1.00      1S   C  
ATOM   2856  HN  LEU   181      59.914  85.133  75.491  1.00  0.00      1S   H  
ATOM   2857  HA  LEU   181      59.920  82.413  76.019  1.00  1.00      1S   H  
ATOM   2858  HB1 LEU   181      59.977  83.794  73.281  1.00  1.00      1S   H  
ATOM   2859  HB2 LEU   181      58.514  83.600  74.291  1.00  1.00      1S   H  
ATOM   2860  HG  LEU   181      60.170  81.260  73.171  1.00  1.00      1S   H  
ATOM   2861 HD11 LEU   181      57.397  81.280  74.533  1.00  0.00      1S   H  
ATOM   2862 HD12 LEU   181      58.918  80.622  75.248  1.00  0.00      1S   H  
ATOM   2863 HD13 LEU   181      58.203  79.851  73.788  1.00  0.00      1S   H  
ATOM   2864 HD21 LEU   181      59.089  82.536  71.341  1.00  0.00      1S   H  
ATOM   2865 HD22 LEU   181      57.495  82.436  72.183  1.00  0.00      1S   H  
ATOM   2866 HD23 LEU   181      58.286  80.939  71.566  1.00  0.00      1S   H  
ATOM   2867  N   LYS   182      62.690  83.512  74.590  1.00  1.00      1S   N  
ATOM   2868  CA  LYS   182      64.078  83.180  74.320  1.00  1.00      1S   C  
ATOM   2869  C   LYS   182      64.828  82.730  75.552  1.00  1.00      1S   C  
ATOM   2870  O   LYS   182      65.564  81.747  75.505  1.00  1.00      1S   O  
ATOM   2871  CB  LYS   182      64.856  84.365  73.723  1.00  1.00      1S   C  
ATOM   2872  CG  LYS   182      64.447  84.669  72.278  1.00  1.00      1S   C  
ATOM   2873  CD  LYS   182      65.074  85.979  71.803  1.00  1.00      1S   C  
ATOM   2874  CE  LYS   182      64.443  86.525  70.523  1.00  1.00      1S   C  
ATOM   2875  NZ  LYS   182      64.668  87.987  70.406  1.00  1.00      1S   N1+
ATOM   2876  HN  LYS   182      62.440  84.467  74.438  1.00  0.00      1S   H  
ATOM   2877  HA  LYS   182      64.091  82.371  73.605  1.00  1.00      1S   H  
ATOM   2878  HB1 LYS   182      65.951  84.160  73.723  1.00  1.00      1S   H  
ATOM   2879  HB2 LYS   182      64.677  85.265  74.353  1.00  1.00      1S   H  
ATOM   2880  HG1 LYS   182      63.341  84.759  72.225  1.00  1.00      1S   H  
ATOM   2881  HG2 LYS   182      64.753  83.835  71.610  1.00  1.00      1S   H  
ATOM   2882  HD1 LYS   182      66.165  85.829  71.657  1.00  1.00      1S   H  
ATOM   2883  HD2 LYS   182      64.934  86.719  72.625  1.00  1.00      1S   H  
ATOM   2884  HE1 LYS   182      63.348  86.355  70.563  1.00  1.00      1S   H  
ATOM   2885  HE2 LYS   182      64.845  86.032  69.616  1.00  1.00      1S   H  
ATOM   2886  HZ1 LYS   182      65.657  88.187  70.164  1.00  1.00      1S   H  
ATOM   2887  HZ2 LYS   182      64.434  88.441  71.317  1.00  1.00      1S   H  
ATOM   2888  HZ3 LYS   182      64.033  88.369  69.668  1.00  1.00      1S   H  
ATOM   2889  N   ILE   183      64.647  83.431  76.697  1.00  1.00      1S   N  
ATOM   2890  CA  ILE   183      65.263  83.088  77.967  1.00  1.00      1S   C  
ATOM   2891  C   ILE   183      64.717  81.764  78.460  1.00  1.00      1S   C  
ATOM   2892  O   ILE   183      65.461  80.948  78.996  1.00  1.00      1S   O  
ATOM   2893  CB  ILE   183      65.097  84.211  78.993  1.00  1.00      1S   C  
ATOM   2894  CG1 ILE   183      65.971  85.417  78.563  1.00  1.00      1S   C  
ATOM   2895  CG2 ILE   183      65.477  83.747  80.420  1.00  1.00      1S   C  
ATOM   2896  CD  ILE   183      65.671  86.714  79.323  1.00  1.00      1S   C  
ATOM   2897  HN  ILE   183      64.066  84.243  76.712  1.00  0.00      1S   H  
ATOM   2898  HA  ILE   183      66.321  82.950  77.792  1.00  1.00      1S   H  
ATOM   2899  HB  ILE   183      64.031  84.531  79.001  1.00  1.00      1S   H  
ATOM   2900 HG11 ILE   183      65.826  85.617  77.479  1.00  0.00      1S   H  
ATOM   2901 HG12 ILE   183      67.041  85.149  78.707  1.00  0.00      1S   H  
ATOM   2902 HG21 ILE   183      66.525  83.382  80.440  1.00  0.00      1S   H  
ATOM   2903 HG22 ILE   183      64.807  82.937  80.774  1.00  0.00      1S   H  
ATOM   2904 HG23 ILE   183      65.383  84.587  81.139  1.00  0.00      1S   H  
ATOM   2905  HD1 ILE   183      65.841  86.588  80.412  1.00  1.00      1S   H  
ATOM   2906  HD2 ILE   183      64.614  87.018  79.161  1.00  1.00      1S   H  
ATOM   2907  HD3 ILE   183      66.331  87.531  78.961  1.00  1.00      1S   H  
ATOM   2908  N   CYS   184      63.412  81.489  78.237  1.00  1.00      1S   N  
ATOM   2909  CA  CYS   184      62.792  80.231  78.587  1.00  1.00      1S   C  
ATOM   2910  C   CYS   184      63.326  79.073  77.767  1.00  1.00      1S   C  
ATOM   2911  O   CYS   184      63.583  78.016  78.334  1.00  1.00      1S   O  
ATOM   2912  CB  CYS   184      61.249  80.281  78.485  1.00  1.00      1S   C  
ATOM   2913  SG  CYS   184      60.538  81.384  79.749  1.00  1.00      1S   S  
ATOM   2914  HN  CYS   184      62.810  82.167  77.817  1.00  0.00      1S   H  
ATOM   2915  HA  CYS   184      63.049  80.023  79.618  1.00  1.00      1S   H  
ATOM   2916  HB1 CYS   184      60.834  79.261  78.632  1.00  1.00      1S   H  
ATOM   2917  HB2 CYS   184      60.957  80.621  77.469  1.00  1.00      1S   H  
ATOM   2918  HG1 CYS   184      61.081  82.490  79.259  1.00  0.00      1S   H  
ATOM   2919  N   VAL   185      63.552  79.220  76.432  1.00  1.00      1S   N  
ATOM   2920  CA  VAL   185      64.108  78.133  75.632  1.00  1.00      1S   C  
ATOM   2921  C   VAL   185      65.579  77.906  75.929  1.00  1.00      1S   C  
ATOM   2922  O   VAL   185      66.084  76.802  75.765  1.00  1.00      1S   O  
ATOM   2923  CB  VAL   185      63.893  78.205  74.117  1.00  1.00      1S   C  
ATOM   2924  CG1 VAL   185      62.393  78.358  73.804  1.00  1.00      1S   C  
ATOM   2925  CG2 VAL   185      64.706  79.319  73.431  1.00  1.00      1S   C  
ATOM   2926  HN  VAL   185      63.333  80.066  75.948  1.00  0.00      1S   H  
ATOM   2927  HA  VAL   185      63.593  77.234  75.944  1.00  1.00      1S   H  
ATOM   2928  HB  VAL   185      64.221  77.232  73.678  1.00  1.00      1S   H  
ATOM   2929 HG11 VAL   185      62.024  79.363  74.078  1.00  0.00      1S   H  
ATOM   2930 HG12 VAL   185      61.792  77.609  74.354  1.00  0.00      1S   H  
ATOM   2931 HG13 VAL   185      62.229  78.217  72.715  1.00  0.00      1S   H  
ATOM   2932 HG21 VAL   185      65.797  79.181  73.577  1.00  0.00      1S   H  
ATOM   2933 HG22 VAL   185      64.406  80.306  73.830  1.00  0.00      1S   H  
ATOM   2934 HG23 VAL   185      64.502  79.310  72.338  1.00  0.00      1S   H  
ATOM   2935  N   PHE   186      66.308  78.934  76.413  1.00  1.00      1S   N  
ATOM   2936  CA  PHE   186      67.671  78.803  76.881  1.00  1.00      1S   C  
ATOM   2937  C   PHE   186      67.722  77.997  78.164  1.00  1.00      1S   C  
ATOM   2938  O   PHE   186      68.517  77.069  78.273  1.00  1.00      1S   O  
ATOM   2939  CB  PHE   186      68.293  80.214  77.064  1.00  1.00      1S   C  
ATOM   2940  CG  PHE   186      69.567  80.273  77.875  1.00  1.00      1S   C  
ATOM   2941  CD1 PHE   186      70.735  79.609  77.463  1.00  1.00      1S   C  
ATOM   2942  CD2 PHE   186      69.579  80.989  79.085  1.00  1.00      1S   C  
ATOM   2943  CE1 PHE   186      71.894  79.660  78.251  1.00  1.00      1S   C  
ATOM   2944  CE2 PHE   186      70.732  81.038  79.875  1.00  1.00      1S   C  
ATOM   2945  CZ  PHE   186      71.892  80.374  79.456  1.00  1.00      1S   C  
ATOM   2946  HN  PHE   186      65.917  79.850  76.478  1.00  0.00      1S   H  
ATOM   2947  HA  PHE   186      68.239  78.265  76.134  1.00  1.00      1S   H  
ATOM   2948  HB1 PHE   186      67.546  80.880  77.546  1.00  1.00      1S   H  
ATOM   2949  HB2 PHE   186      68.512  80.628  76.058  1.00  1.00      1S   H  
ATOM   2950  HD1 PHE   186      70.742  79.050  76.539  1.00  1.00      1S   H  
ATOM   2951  HD2 PHE   186      68.685  81.499  79.414  1.00  1.00      1S   H  
ATOM   2952  HE1 PHE   186      72.789  79.148  77.930  1.00  1.00      1S   H  
ATOM   2953  HE2 PHE   186      70.726  81.587  80.805  1.00  1.00      1S   H  
ATOM   2954  HZ  PHE   186      72.783  80.413  80.065  1.00  1.00      1S   H  
ATOM   2955  N   ILE   187      66.881  78.340  79.166  1.00  1.00      1S   N  
ATOM   2956  CA  ILE   187      66.899  77.722  80.477  1.00  1.00      1S   C  
ATOM   2957  C   ILE   187      66.378  76.313  80.381  1.00  1.00      1S   C  
ATOM   2958  O   ILE   187      67.079  75.373  80.744  1.00  1.00      1S   O  
ATOM   2959  CB  ILE   187      66.142  78.541  81.518  1.00  1.00      1S   C  
ATOM   2960  CG1 ILE   187      66.915  79.862  81.762  1.00  1.00      1S   C  
ATOM   2961  CG2 ILE   187      65.957  77.754  82.839  1.00  1.00      1S   C  
ATOM   2962  CD  ILE   187      66.161  80.870  82.632  1.00  1.00      1S   C  
ATOM   2963  HN  ILE   187      66.233  79.092  79.054  1.00  0.00      1S   H  
ATOM   2964  HA  ILE   187      67.931  77.664  80.789  1.00  1.00      1S   H  
ATOM   2965  HB  ILE   187      65.134  78.792  81.115  1.00  1.00      1S   H  
ATOM   2966 HG11 ILE   187      67.133  80.347  80.787  1.00  0.00      1S   H  
ATOM   2967 HG12 ILE   187      67.893  79.624  82.237  1.00  0.00      1S   H  
ATOM   2968 HG21 ILE   187      66.944  77.466  83.258  1.00  0.00      1S   H  
ATOM   2969 HG22 ILE   187      65.349  76.838  82.690  1.00  0.00      1S   H  
ATOM   2970 HG23 ILE   187      65.426  78.377  83.588  1.00  0.00      1S   H  
ATOM   2971  HD1 ILE   187      66.061  80.500  83.674  1.00  1.00      1S   H  
ATOM   2972  HD2 ILE   187      65.146  81.050  82.218  1.00  1.00      1S   H  
ATOM   2973  HD3 ILE   187      66.708  81.837  82.657  1.00  1.00      1S   H  
ATOM   2974  N   PHE   188      65.145  76.123  79.858  1.00  1.00      1S   N  
ATOM   2975  CA  PHE   188      64.577  74.812  79.650  1.00  1.00      1S   C  
ATOM   2976  C   PHE   188      65.332  74.096  78.562  1.00  1.00      1S   C  
ATOM   2977  O   PHE   188      66.112  73.220  78.874  1.00  1.00      1S   O  
ATOM   2978  CB  PHE   188      63.060  74.812  79.342  1.00  1.00      1S   C  
ATOM   2979  CG  PHE   188      62.297  75.333  80.536  1.00  1.00      1S   C  
ATOM   2980  CD1 PHE   188      62.267  74.608  81.742  1.00  1.00      1S   C  
ATOM   2981  CD2 PHE   188      61.611  76.558  80.468  1.00  1.00      1S   C  
ATOM   2982  CE1 PHE   188      61.586  75.109  82.860  1.00  1.00      1S   C  
ATOM   2983  CE2 PHE   188      60.938  77.067  81.585  1.00  1.00      1S   C  
ATOM   2984  CZ  PHE   188      60.927  76.343  82.783  1.00  1.00      1S   C  
ATOM   2985  HN  PHE   188      64.574  76.891  79.574  1.00  0.00      1S   H  
ATOM   2986  HA  PHE   188      64.740  74.244  80.558  1.00  1.00      1S   H  
ATOM   2987  HB1 PHE   188      62.701  73.779  79.143  1.00  1.00      1S   H  
ATOM   2988  HB2 PHE   188      62.840  75.449  78.459  1.00  1.00      1S   H  
ATOM   2989  HD1 PHE   188      62.776  73.658  81.814  1.00  1.00      1S   H  
ATOM   2990  HD2 PHE   188      61.603  77.118  79.547  1.00  1.00      1S   H  
ATOM   2991  HE1 PHE   188      61.571  74.546  83.782  1.00  1.00      1S   H  
ATOM   2992  HE2 PHE   188      60.428  78.017  81.521  1.00  1.00      1S   H  
ATOM   2993  HZ  PHE   188      60.407  76.733  83.646  1.00  1.00      1S   H  
ATOM   2994  N   ALA   189      65.181  74.421  77.265  1.00  1.00      1S   N  
ATOM   2995  CA  ALA   189      65.771  73.608  76.213  1.00  1.00      1S   C  
ATOM   2996  C   ALA   189      67.291  73.660  76.036  1.00  1.00      1S   C  
ATOM   2997  O   ALA   189      67.796  73.090  75.070  1.00  1.00      1S   O  
ATOM   2998  CB  ALA   189      65.093  73.871  74.855  1.00  1.00      1S   C  
ATOM   2999  HN  ALA   189      64.586  75.163  76.969  1.00  0.00      1S   H  
ATOM   3000  HA  ALA   189      65.540  72.581  76.459  1.00  1.00      1S   H  
ATOM   3001  HB1 ALA   189      65.266  74.908  74.505  1.00  1.00      1S   H  
ATOM   3002  HB2 ALA   189      64.000  73.716  74.956  1.00  1.00      1S   H  
ATOM   3003  HB3 ALA   189      65.461  73.168  74.078  1.00  1.00      1S   H  
ATOM   3004  N   PHE   190      68.075  74.262  76.971  1.00  1.00      1S   N  
ATOM   3005  CA  PHE   190      69.491  73.957  77.060  1.00  1.00      1S   C  
ATOM   3006  C   PHE   190      69.899  73.725  78.504  1.00  1.00      1S   C  
ATOM   3007  O   PHE   190      70.254  72.600  78.845  1.00  1.00      1S   O  
ATOM   3008  CB  PHE   190      70.409  74.993  76.347  1.00  1.00      1S   C  
ATOM   3009  CG  PHE   190      71.831  74.487  76.231  1.00  1.00      1S   C  
ATOM   3010  CD1 PHE   190      72.159  73.440  75.348  1.00  1.00      1S   C  
ATOM   3011  CD2 PHE   190      72.841  75.034  77.039  1.00  1.00      1S   C  
ATOM   3012  CE1 PHE   190      73.463  72.929  75.303  1.00  1.00      1S   C  
ATOM   3013  CE2 PHE   190      74.142  74.519  77.004  1.00  1.00      1S   C  
ATOM   3014  CZ  PHE   190      74.446  73.451  76.152  1.00  1.00      1S   C  
ATOM   3015  HN  PHE   190      67.690  74.818  77.704  1.00  0.00      1S   H  
ATOM   3016  HA  PHE   190      69.651  73.003  76.574  1.00  1.00      1S   H  
ATOM   3017  HB1 PHE   190      70.403  75.970  76.872  1.00  1.00      1S   H  
ATOM   3018  HB2 PHE   190      70.036  75.150  75.312  1.00  1.00      1S   H  
ATOM   3019  HD1 PHE   190      71.397  73.012  74.715  1.00  1.00      1S   H  
ATOM   3020  HD2 PHE   190      72.604  75.844  77.712  1.00  1.00      1S   H  
ATOM   3021  HE1 PHE   190      73.706  72.120  74.630  1.00  1.00      1S   H  
ATOM   3022  HE2 PHE   190      74.907  74.937  77.642  1.00  1.00      1S   H  
ATOM   3023  HZ  PHE   190      75.448  73.046  76.132  1.00  1.00      1S   H  
ATOM   3024  N   ILE   191      69.903  74.763  79.383  1.00  1.00      1S   N  
ATOM   3025  CA  ILE   191      70.713  74.770  80.598  1.00  1.00      1S   C  
ATOM   3026  C   ILE   191      70.316  73.737  81.638  1.00  1.00      1S   C  
ATOM   3027  O   ILE   191      71.181  73.137  82.272  1.00  1.00      1S   O  
ATOM   3028  CB  ILE   191      70.908  76.176  81.197  1.00  1.00      1S   C  
ATOM   3029  CG1 ILE   191      72.376  76.421  81.631  1.00  1.00      1S   C  
ATOM   3030  CG2 ILE   191      69.971  76.480  82.389  1.00  1.00      1S   C  
ATOM   3031  CD  ILE   191      73.375  76.530  80.475  1.00  1.00      1S   C  
ATOM   3032  HN  ILE   191      69.482  75.637  79.145  1.00  0.00      1S   H  
ATOM   3033  HA  ILE   191      71.687  74.459  80.257  1.00  1.00      1S   H  
ATOM   3034  HB  ILE   191      70.677  76.918  80.397  1.00  1.00      1S   H  
ATOM   3035 HG11 ILE   191      72.692  75.610  82.323  1.00  0.00      1S   H  
ATOM   3036 HG12 ILE   191      72.410  77.377  82.200  1.00  0.00      1S   H  
ATOM   3037 HG21 ILE   191      70.276  75.891  83.279  1.00  0.00      1S   H  
ATOM   3038 HG22 ILE   191      68.918  76.244  82.149  1.00  0.00      1S   H  
ATOM   3039 HG23 ILE   191      70.036  77.556  82.657  1.00  0.00      1S   H  
ATOM   3040  HD1 ILE   191      73.076  77.345  79.782  1.00  1.00      1S   H  
ATOM   3041  HD2 ILE   191      73.432  75.580  79.904  1.00  1.00      1S   H  
ATOM   3042  HD3 ILE   191      74.390  76.756  80.867  1.00  1.00      1S   H  
ATOM   3043  N   MET   192      69.001  73.488  81.826  1.00  1.00      1S   N  
ATOM   3044  CA  MET   192      68.491  72.582  82.833  1.00  1.00      1S   C  
ATOM   3045  C   MET   192      68.668  71.129  82.429  1.00  1.00      1S   C  
ATOM   3046  O   MET   192      69.200  70.385  83.251  1.00  1.00      1S   O  
ATOM   3047  CB  MET   192      67.043  72.930  83.260  1.00  1.00      1S   C  
ATOM   3048  CG  MET   192      66.954  74.192  84.141  1.00  1.00      1S   C  
ATOM   3049  SD  MET   192      67.571  73.961  85.842  1.00  1.00      1S   S  
ATOM   3050  CE  MET   192      69.183  74.789  85.692  1.00  1.00      1S   C  
ATOM   3051  HN  MET   192      68.309  73.964  81.284  1.00  0.00      1S   H  
ATOM   3052  HA  MET   192      69.104  72.704  83.713  1.00  1.00      1S   H  
ATOM   3053  HB1 MET   192      66.591  72.081  83.818  1.00  1.00      1S   H  
ATOM   3054  HB2 MET   192      66.426  73.112  82.354  1.00  1.00      1S   H  
ATOM   3055  HG1 MET   192      65.881  74.483  84.189  1.00  1.00      1S   H  
ATOM   3056  HG2 MET   192      67.490  75.027  83.640  1.00  1.00      1S   H  
ATOM   3057  HE1 MET   192      69.056  75.856  85.410  1.00  1.00      1S   H  
ATOM   3058  HE2 MET   192      69.822  74.304  84.924  1.00  1.00      1S   H  
ATOM   3059  HE3 MET   192      69.732  74.754  86.657  1.00  1.00      1S   H  
ATOM   3060  N   PRO   193      68.336  70.642  81.234  1.00  1.00      1S   N  
ATOM   3061  CA  PRO   193      68.670  69.315  80.775  1.00  1.00      1S   C  
ATOM   3062  C   PRO   193      70.141  69.064  80.690  1.00  1.00      1S   C  
ATOM   3063  O   PRO   193      70.513  67.948  81.016  1.00  1.00      1S   O  
ATOM   3064  CB  PRO   193      68.067  69.213  79.374  1.00  1.00      1S   C  
ATOM   3065  CG  PRO   193      66.854  70.128  79.436  1.00  1.00      1S   C  
ATOM   3066  CD  PRO   193      67.359  71.238  80.353  1.00  1.00      1S   C  
ATOM   3067  HA  PRO   193      68.240  68.605  81.468  1.00  1.00      1S   H  
ATOM   3068  HB1 PRO   193      67.805  68.173  79.095  1.00  1.00      1S   H  
ATOM   3069  HB2 PRO   193      68.767  69.635  78.616  1.00  1.00      1S   H  
ATOM   3070  HG1 PRO   193      66.555  70.513  78.440  1.00  1.00      1S   H  
ATOM   3071  HG2 PRO   193      65.997  69.602  79.910  1.00  1.00      1S   H  
ATOM   3072  HD1 PRO   193      67.900  72.006  79.763  1.00  1.00      1S   H  
ATOM   3073  HD2 PRO   193      66.509  71.686  80.905  1.00  1.00      1S   H  
ATOM   3074  N   VAL   194      71.009  70.029  80.278  1.00  1.00      1S   N  
ATOM   3075  CA  VAL   194      72.431  69.733  80.205  1.00  1.00      1S   C  
ATOM   3076  C   VAL   194      73.043  69.646  81.578  1.00  1.00      1S   C  
ATOM   3077  O   VAL   194      74.033  68.948  81.742  1.00  1.00      1S   O  
ATOM   3078  CB  VAL   194      73.300  70.577  79.277  1.00  1.00      1S   C  
ATOM   3079  CG1 VAL   194      72.732  70.485  77.847  1.00  1.00      1S   C  
ATOM   3080  CG2 VAL   194      73.483  72.027  79.765  1.00  1.00      1S   C  
ATOM   3081  HN  VAL   194      70.715  70.938  79.984  1.00  0.00      1S   H  
ATOM   3082  HA  VAL   194      72.509  68.741  79.783  1.00  1.00      1S   H  
ATOM   3083  HB  VAL   194      74.317  70.114  79.243  1.00  1.00      1S   H  
ATOM   3084 HG11 VAL   194      71.763  71.013  77.761  1.00  0.00      1S   H  
ATOM   3085 HG12 VAL   194      72.585  69.424  77.554  1.00  0.00      1S   H  
ATOM   3086 HG13 VAL   194      73.446  70.945  77.133  1.00  0.00      1S   H  
ATOM   3087 HG21 VAL   194      73.990  72.058  80.752  1.00  0.00      1S   H  
ATOM   3088 HG22 VAL   194      72.506  72.536  79.850  1.00  0.00      1S   H  
ATOM   3089 HG23 VAL   194      74.112  72.588  79.042  1.00  0.00      1S   H  
ATOM   3090  N   LEU   195      72.441  70.283  82.612  1.00  1.00      1S   N  
ATOM   3091  CA  LEU   195      72.809  70.096  84.002  1.00  1.00      1S   C  
ATOM   3092  C   LEU   195      72.476  68.680  84.437  1.00  1.00      1S   C  
ATOM   3093  O   LEU   195      73.333  67.981  84.974  1.00  1.00      1S   O  
ATOM   3094  CB  LEU   195      72.097  71.143  84.899  1.00  1.00      1S   C  
ATOM   3095  CG  LEU   195      72.567  71.285  86.371  1.00  1.00      1S   C  
ATOM   3096  CD1 LEU   195      72.000  72.591  86.958  1.00  1.00      1S   C  
ATOM   3097  CD2 LEU   195      72.180  70.111  87.291  1.00  1.00      1S   C  
ATOM   3098  HN  LEU   195      71.670  70.898  82.454  1.00  0.00      1S   H  
ATOM   3099  HA  LEU   195      73.879  70.237  84.081  1.00  1.00      1S   H  
ATOM   3100  HB1 LEU   195      71.001  70.972  84.888  1.00  1.00      1S   H  
ATOM   3101  HB2 LEU   195      72.272  72.132  84.417  1.00  1.00      1S   H  
ATOM   3102  HG  LEU   195      73.678  71.373  86.372  1.00  1.00      1S   H  
ATOM   3103 HD11 LEU   195      70.890  72.559  86.950  1.00  0.00      1S   H  
ATOM   3104 HD12 LEU   195      72.334  73.465  86.359  1.00  0.00      1S   H  
ATOM   3105 HD13 LEU   195      72.342  72.727  88.005  1.00  0.00      1S   H  
ATOM   3106 HD21 LEU   195      72.747  69.194  87.038  1.00  0.00      1S   H  
ATOM   3107 HD22 LEU   195      71.093  69.898  87.206  1.00  0.00      1S   H  
ATOM   3108 HD23 LEU   195      72.408  70.363  88.348  1.00  0.00      1S   H  
ATOM   3109  N   ILE   196      71.227  68.215  84.179  1.00  1.00      1S   N  
ATOM   3110  CA  ILE   196      70.732  66.894  84.543  1.00  1.00      1S   C  
ATOM   3111  C   ILE   196      71.536  65.809  83.842  1.00  1.00      1S   C  
ATOM   3112  O   ILE   196      71.945  64.831  84.462  1.00  1.00      1S   O  
ATOM   3113  CB  ILE   196      69.235  66.751  84.259  1.00  1.00      1S   C  
ATOM   3114  CG1 ILE   196      68.422  67.758  85.115  1.00  1.00      1S   C  
ATOM   3115  CG2 ILE   196      68.751  65.305  84.532  1.00  1.00      1S   C  
ATOM   3116  CD  ILE   196      66.995  67.986  84.603  1.00  1.00      1S   C  
ATOM   3117  HN  ILE   196      70.557  68.804  83.730  1.00  0.00      1S   H  
ATOM   3118  HA  ILE   196      70.882  66.779  85.606  1.00  1.00      1S   H  
ATOM   3119  HB  ILE   196      69.057  66.990  83.186  1.00  1.00      1S   H  
ATOM   3120 HG11 ILE   196      68.933  68.743  85.138  1.00  0.00      1S   H  
ATOM   3121 HG12 ILE   196      68.383  67.385  86.162  1.00  0.00      1S   H  
ATOM   3122 HG21 ILE   196      68.952  65.024  85.587  1.00  0.00      1S   H  
ATOM   3123 HG22 ILE   196      69.250  64.574  83.864  1.00  0.00      1S   H  
ATOM   3124 HG23 ILE   196      67.659  65.226  84.351  1.00  0.00      1S   H  
ATOM   3125  HD1 ILE   196      66.418  67.038  84.590  1.00  1.00      1S   H  
ATOM   3126  HD2 ILE   196      67.018  68.400  83.572  1.00  1.00      1S   H  
ATOM   3127  HD3 ILE   196      66.464  68.709  85.258  1.00  1.00      1S   H  
ATOM   3128  N   ILE   197      71.826  65.991  82.532  1.00  1.00      1S   N  
ATOM   3129  CA  ILE   197      72.661  65.129  81.718  1.00  1.00      1S   C  
ATOM   3130  C   ILE   197      74.072  65.092  82.266  1.00  1.00      1S   C  
ATOM   3131  O   ILE   197      74.644  64.013  82.343  1.00  1.00      1S   O  
ATOM   3132  CB  ILE   197      72.642  65.542  80.241  1.00  1.00      1S   C  
ATOM   3133  CG1 ILE   197      71.243  65.261  79.637  1.00  1.00      1S   C  
ATOM   3134  CG2 ILE   197      73.732  64.821  79.411  1.00  1.00      1S   C  
ATOM   3135  CD  ILE   197      70.981  65.975  78.305  1.00  1.00      1S   C  
ATOM   3136  HN  ILE   197      71.450  66.780  82.046  1.00  0.00      1S   H  
ATOM   3137  HA  ILE   197      72.262  64.127  81.794  1.00  1.00      1S   H  
ATOM   3138  HB  ILE   197      72.834  66.637  80.187  1.00  1.00      1S   H  
ATOM   3139 HG11 ILE   197      70.454  65.573  80.354  1.00  0.00      1S   H  
ATOM   3140 HG12 ILE   197      71.133  64.164  79.493  1.00  0.00      1S   H  
ATOM   3141 HG21 ILE   197      73.591  63.721  79.464  1.00  0.00      1S   H  
ATOM   3142 HG22 ILE   197      74.752  65.073  79.766  1.00  0.00      1S   H  
ATOM   3143 HG23 ILE   197      73.669  65.130  78.347  1.00  0.00      1S   H  
ATOM   3144  HD1 ILE   197      71.705  65.653  77.529  1.00  1.00      1S   H  
ATOM   3145  HD2 ILE   197      71.064  67.075  78.436  1.00  1.00      1S   H  
ATOM   3146  HD3 ILE   197      69.957  65.746  77.941  1.00  1.00      1S   H  
ATOM   3147  N   THR   198      74.655  66.242  82.696  1.00  1.00      1S   N  
ATOM   3148  CA  THR   198      76.003  66.329  83.249  1.00  1.00      1S   C  
ATOM   3149  C   THR   198      76.142  65.511  84.515  1.00  1.00      1S   C  
ATOM   3150  O   THR   198      77.127  64.790  84.663  1.00  1.00      1S   O  
ATOM   3151  CB  THR   198      76.476  67.763  83.502  1.00  1.00      1S   C  
ATOM   3152  CG2 THR   198      77.853  67.830  84.195  1.00  1.00      1S   C  
ATOM   3153  OG1 THR   198      76.611  68.448  82.265  1.00  1.00      1S   O  
ATOM   3154  HN  THR   198      74.166  67.110  82.632  1.00  0.00      1S   H  
ATOM   3155  HA  THR   198      76.667  65.886  82.519  1.00  1.00      1S   H  
ATOM   3156  HB  THR   198      75.734  68.308  84.126  1.00  1.00      1S   H  
ATOM   3157  HG1 THR   198      75.715  68.671  81.986  1.00  1.00      1S   H  
ATOM   3158 HG21 THR   198      78.602  67.240  83.626  1.00  0.00      1S   H  
ATOM   3159 HG22 THR   198      77.802  67.445  85.234  1.00  0.00      1S   H  
ATOM   3160 HG23 THR   198      78.202  68.884  84.244  1.00  0.00      1S   H  
ATOM   3161  N   VAL   199      75.162  65.567  85.454  1.00  1.00      1S   N  
ATOM   3162  CA  VAL   199      75.238  64.795  86.684  1.00  1.00      1S   C  
ATOM   3163  C   VAL   199      75.075  63.310  86.422  1.00  1.00      1S   C  
ATOM   3164  O   VAL   199      75.765  62.503  87.039  1.00  1.00      1S   O  
ATOM   3165  CB  VAL   199      74.332  65.270  87.822  1.00  1.00      1S   C  
ATOM   3166  CG1 VAL   199      74.792  66.675  88.260  1.00  1.00      1S   C  
ATOM   3167  CG2 VAL   199      72.839  65.277  87.448  1.00  1.00      1S   C  
ATOM   3168  HN  VAL   199      74.361  66.155  85.345  1.00  0.00      1S   H  
ATOM   3169  HA  VAL   199      76.246  64.917  87.057  1.00  1.00      1S   H  
ATOM   3170  HB  VAL   199      74.464  64.589  88.696  1.00  1.00      1S   H  
ATOM   3171 HG11 VAL   199      74.693  67.400  87.426  1.00  0.00      1S   H  
ATOM   3172 HG12 VAL   199      75.852  66.651  88.591  1.00  0.00      1S   H  
ATOM   3173 HG13 VAL   199      74.168  67.031  89.107  1.00  0.00      1S   H  
ATOM   3174 HG21 VAL   199      72.487  64.266  87.157  1.00  0.00      1S   H  
ATOM   3175 HG22 VAL   199      72.659  65.982  86.613  1.00  0.00      1S   H  
ATOM   3176 HG23 VAL   199      72.235  65.616  88.317  1.00  0.00      1S   H  
ATOM   3177  N   CYS   200      74.210  62.909  85.459  1.00  1.00      1S   N  
ATOM   3178  CA  CYS   200      74.025  61.521  85.074  1.00  1.00      1S   C  
ATOM   3179  C   CYS   200      75.265  60.956  84.412  1.00  1.00      1S   C  
ATOM   3180  O   CYS   200      75.693  59.857  84.747  1.00  1.00      1S   O  
ATOM   3181  CB  CYS   200      72.816  61.338  84.127  1.00  1.00      1S   C  
ATOM   3182  SG  CYS   200      71.258  61.746  84.967  1.00  1.00      1S   S  
ATOM   3183  HN  CYS   200      73.646  63.571  84.969  1.00  0.00      1S   H  
ATOM   3184  HA  CYS   200      73.850  60.949  85.975  1.00  1.00      1S   H  
ATOM   3185  HB1 CYS   200      72.767  60.282  83.784  1.00  1.00      1S   H  
ATOM   3186  HB2 CYS   200      72.944  61.980  83.229  1.00  1.00      1S   H  
ATOM   3187  HG1 CYS   200      71.528  63.037  85.104  1.00  0.00      1S   H  
ATOM   3188  N   TYR   201      75.883  61.727  83.486  1.00  1.00      1S   N  
ATOM   3189  CA  TYR   201      77.105  61.447  82.752  1.00  1.00      1S   C  
ATOM   3190  C   TYR   201      78.266  61.242  83.698  1.00  1.00      1S   C  
ATOM   3191  O   TYR   201      79.016  60.279  83.558  1.00  1.00      1S   O  
ATOM   3192  CB  TYR   201      77.357  62.635  81.772  1.00  1.00      1S   C  
ATOM   3193  CG  TYR   201      78.491  62.520  80.779  1.00  1.00      1S   C  
ATOM   3194  CD1 TYR   201      79.837  62.546  81.187  1.00  1.00      1S   C  
ATOM   3195  CD2 TYR   201      78.209  62.542  79.399  1.00  1.00      1S   C  
ATOM   3196  CE1 TYR   201      80.872  62.568  80.245  1.00  1.00      1S   C  
ATOM   3197  CE2 TYR   201      79.240  62.570  78.452  1.00  1.00      1S   C  
ATOM   3198  CZ  TYR   201      80.575  62.587  78.877  1.00  1.00      1S   C  
ATOM   3199  OH  TYR   201      81.619  62.658  77.931  1.00  1.00      1S   O  
ATOM   3200  HN  TYR   201      75.475  62.608  83.246  1.00  0.00      1S   H  
ATOM   3201  HA  TYR   201      76.962  60.535  82.193  1.00  1.00      1S   H  
ATOM   3202  HB1 TYR   201      77.515  63.570  82.347  1.00  1.00      1S   H  
ATOM   3203  HB2 TYR   201      76.424  62.765  81.179  1.00  1.00      1S   H  
ATOM   3204  HD1 TYR   201      80.089  62.586  82.236  1.00  1.00      1S   H  
ATOM   3205  HD2 TYR   201      77.182  62.554  79.063  1.00  1.00      1S   H  
ATOM   3206  HE1 TYR   201      81.899  62.597  80.580  1.00  1.00      1S   H  
ATOM   3207  HE2 TYR   201      79.000  62.593  77.399  1.00  1.00      1S   H  
ATOM   3208  HH  TYR   201      81.225  62.758  77.063  1.00  1.00      1S   H  
ATOM   3209  N   GLY   202      78.421  62.142  84.699  1.00  1.00      1S   N  
ATOM   3210  CA  GLY   202      79.462  62.088  85.704  1.00  1.00      1S   C  
ATOM   3211  C   GLY   202      79.375  60.855  86.564  1.00  1.00      1S   C  
ATOM   3212  O   GLY   202      80.385  60.210  86.838  1.00  1.00      1S   O  
ATOM   3213  HN  GLY   202      77.808  62.929  84.766  1.00  0.00      1S   H  
ATOM   3214  HA1 GLY   202      79.325  62.948  86.342  1.00  1.00      1S   H  
ATOM   3215  HA2 GLY   202      80.415  62.088  85.195  1.00  1.00      1S   H  
ATOM   3216  N   LEU   203      78.147  60.485  86.995  1.00  1.00      1S   N  
ATOM   3217  CA  LEU   203      77.901  59.307  87.800  1.00  1.00      1S   C  
ATOM   3218  C   LEU   203      78.085  58.031  87.009  1.00  1.00      1S   C  
ATOM   3219  O   LEU   203      78.485  57.012  87.566  1.00  1.00      1S   O  
ATOM   3220  CB  LEU   203      76.482  59.307  88.412  1.00  1.00      1S   C  
ATOM   3221  CG  LEU   203      76.270  60.349  89.537  1.00  1.00      1S   C  
ATOM   3222  CD1 LEU   203      74.793  60.384  89.972  1.00  1.00      1S   C  
ATOM   3223  CD2 LEU   203      77.178  60.101  90.758  1.00  1.00      1S   C  
ATOM   3224  HN  LEU   203      77.342  61.035  86.781  1.00  0.00      1S   H  
ATOM   3225  HA  LEU   203      78.634  59.289  88.592  1.00  1.00      1S   H  
ATOM   3226  HB1 LEU   203      76.261  58.307  88.844  1.00  1.00      1S   H  
ATOM   3227  HB2 LEU   203      75.743  59.500  87.602  1.00  1.00      1S   H  
ATOM   3228  HG  LEU   203      76.523  61.355  89.132  1.00  1.00      1S   H  
ATOM   3229 HD11 LEU   203      74.492  59.396  90.380  1.00  0.00      1S   H  
ATOM   3230 HD12 LEU   203      74.139  60.626  89.107  1.00  0.00      1S   H  
ATOM   3231 HD13 LEU   203      74.640  61.151  90.760  1.00  0.00      1S   H  
ATOM   3232 HD21 LEU   203      78.250  60.163  90.481  1.00  0.00      1S   H  
ATOM   3233 HD22 LEU   203      76.977  59.097  91.188  1.00  0.00      1S   H  
ATOM   3234 HD23 LEU   203      76.981  60.865  91.540  1.00  0.00      1S   H  
ATOM   3235  N   MET   204      77.829  58.064  85.682  1.00  1.00      1S   N  
ATOM   3236  CA  MET   204      78.065  56.951  84.793  1.00  1.00      1S   C  
ATOM   3237  C   MET   204      79.536  56.678  84.606  1.00  1.00      1S   C  
ATOM   3238  O   MET   204      79.945  55.526  84.696  1.00  1.00      1S   O  
ATOM   3239  CB  MET   204      77.422  57.154  83.407  1.00  1.00      1S   C  
ATOM   3240  CG  MET   204      75.919  56.850  83.413  1.00  1.00      1S   C  
ATOM   3241  SD  MET   204      75.204  56.923  81.753  1.00  1.00      1S   S  
ATOM   3242  CE  MET   204      74.501  58.591  81.797  1.00  1.00      1S   C  
ATOM   3243  HN  MET   204      77.455  58.884  85.252  1.00  0.00      1S   H  
ATOM   3244  HA  MET   204      77.632  56.067  85.242  1.00  1.00      1S   H  
ATOM   3245  HB1 MET   204      77.889  56.465  82.665  1.00  1.00      1S   H  
ATOM   3246  HB2 MET   204      77.594  58.195  83.061  1.00  1.00      1S   H  
ATOM   3247  HG1 MET   204      75.385  57.534  84.104  1.00  1.00      1S   H  
ATOM   3248  HG2 MET   204      75.785  55.825  83.819  1.00  1.00      1S   H  
ATOM   3249  HE1 MET   204      75.296  59.351  81.921  1.00  1.00      1S   H  
ATOM   3250  HE2 MET   204      73.786  58.697  82.640  1.00  1.00      1S   H  
ATOM   3251  HE3 MET   204      73.957  58.818  80.856  1.00  1.00      1S   H  
ATOM   3252  N   ILE   205      80.380  57.711  84.355  1.00  1.00      1S   N  
ATOM   3253  CA  ILE   205      81.804  57.514  84.126  1.00  1.00      1S   C  
ATOM   3254  C   ILE   205      82.508  57.100  85.407  1.00  1.00      1S   C  
ATOM   3255  O   ILE   205      83.444  56.301  85.378  1.00  1.00      1S   O  
ATOM   3256  CB  ILE   205      82.475  58.685  83.401  1.00  1.00      1S   C  
ATOM   3257  CG1 ILE   205      83.921  58.382  82.935  1.00  1.00      1S   C  
ATOM   3258  CG2 ILE   205      82.443  59.977  84.242  1.00  1.00      1S   C  
ATOM   3259  CD  ILE   205      84.075  57.151  82.037  1.00  1.00      1S   C  
ATOM   3260  HN  ILE   205      80.047  58.650  84.279  1.00  0.00      1S   H  
ATOM   3261  HA  ILE   205      81.874  56.668  83.459  1.00  1.00      1S   H  
ATOM   3262  HB  ILE   205      81.878  58.880  82.478  1.00  1.00      1S   H  
ATOM   3263 HG11 ILE   205      84.562  58.264  83.830  1.00  0.00      1S   H  
ATOM   3264 HG12 ILE   205      84.294  59.271  82.377  1.00  0.00      1S   H  
ATOM   3265 HG21 ILE   205      83.011  59.855  85.187  1.00  0.00      1S   H  
ATOM   3266 HG22 ILE   205      81.400  60.257  84.481  1.00  0.00      1S   H  
ATOM   3267 HG23 ILE   205      82.901  60.811  83.668  1.00  0.00      1S   H  
ATOM   3268  HD1 ILE   205      83.363  57.198  81.186  1.00  1.00      1S   H  
ATOM   3269  HD2 ILE   205      83.888  56.217  82.608  1.00  1.00      1S   H  
ATOM   3270  HD3 ILE   205      85.108  57.103  81.630  1.00  1.00      1S   H  
ATOM   3271  N   LEU   206      82.011  57.576  86.576  1.00  1.00      1S   N  
ATOM   3272  CA  LEU   206      82.384  57.115  87.898  1.00  1.00      1S   C  
ATOM   3273  C   LEU   206      82.130  55.630  88.049  1.00  1.00      1S   C  
ATOM   3274  O   LEU   206      83.057  54.880  88.340  1.00  1.00      1S   O  
ATOM   3275  CB  LEU   206      81.615  57.910  88.980  1.00  1.00      1S   C  
ATOM   3276  CG  LEU   206      81.820  57.479  90.451  1.00  1.00      1S   C  
ATOM   3277  CD1 LEU   206      83.288  57.570  90.907  1.00  1.00      1S   C  
ATOM   3278  CD2 LEU   206      80.906  58.312  91.370  1.00  1.00      1S   C  
ATOM   3279  HN  LEU   206      81.293  58.270  86.567  1.00  0.00      1S   H  
ATOM   3280  HA  LEU   206      83.443  57.284  88.021  1.00  1.00      1S   H  
ATOM   3281  HB1 LEU   206      80.529  57.855  88.756  1.00  1.00      1S   H  
ATOM   3282  HB2 LEU   206      81.908  58.980  88.890  1.00  1.00      1S   H  
ATOM   3283  HG  LEU   206      81.499  56.416  90.552  1.00  1.00      1S   H  
ATOM   3284 HD11 LEU   206      83.651  58.616  90.827  1.00  0.00      1S   H  
ATOM   3285 HD12 LEU   206      83.937  56.916  90.288  1.00  0.00      1S   H  
ATOM   3286 HD13 LEU   206      83.378  57.245  91.965  1.00  0.00      1S   H  
ATOM   3287 HD21 LEU   206      79.844  58.192  91.066  1.00  0.00      1S   H  
ATOM   3288 HD22 LEU   206      81.173  59.388  91.302  1.00  0.00      1S   H  
ATOM   3289 HD23 LEU   206      81.012  57.984  92.425  1.00  0.00      1S   H  
ATOM   3290  N   ARG   207      80.877  55.173  87.806  1.00  1.00      1S   N  
ATOM   3291  CA  ARG   207      80.455  53.787  87.868  1.00  1.00      1S   C  
ATOM   3292  C   ARG   207      81.274  52.877  86.981  1.00  1.00      1S   C  
ATOM   3293  O   ARG   207      81.757  51.845  87.438  1.00  1.00      1S   O  
ATOM   3294  CB  ARG   207      78.963  53.666  87.478  1.00  1.00      1S   C  
ATOM   3295  CG  ARG   207      78.398  52.239  87.387  1.00  1.00      1S   C  
ATOM   3296  CD  ARG   207      78.556  51.437  88.683  1.00  1.00      1S   C  
ATOM   3297  NE  ARG   207      77.743  50.194  88.531  1.00  1.00      1S   N  
ATOM   3298  CZ  ARG   207      77.022  49.647  89.547  1.00  1.00      1S   C  
ATOM   3299  NH1 ARG   207      77.264  49.954  90.846  1.00  1.00      1S   N1+
ATOM   3300  NH2 ARG   207      76.010  48.797  89.240  1.00  1.00      1S   N  
ATOM   3301  HN  ARG   207      80.147  55.816  87.580  1.00  0.00      1S   H  
ATOM   3302  HA  ARG   207      80.588  53.460  88.890  1.00  1.00      1S   H  
ATOM   3303  HB1 ARG   207      78.797  54.165  86.499  1.00  1.00      1S   H  
ATOM   3304  HB2 ARG   207      78.369  54.227  88.234  1.00  1.00      1S   H  
ATOM   3305  HG1 ARG   207      78.877  51.692  86.545  1.00  1.00      1S   H  
ATOM   3306  HG2 ARG   207      77.316  52.334  87.141  1.00  1.00      1S   H  
ATOM   3307  HD1 ARG   207      78.181  52.034  89.542  1.00  1.00      1S   H  
ATOM   3308  HD2 ARG   207      79.614  51.148  88.853  1.00  1.00      1S   H  
ATOM   3309  HE  ARG   207      77.500  49.914  87.602  1.00  1.00      1S   H  
ATOM   3310 HH11 ARG   207      76.675  49.579  91.559  1.00  0.00      1S   H  
ATOM   3311 HH12 ARG   207      78.030  50.548  91.079  1.00  0.00      1S   H  
ATOM   3312 HH21 ARG   207      75.759  48.679  88.279  1.00  0.00      1S   H  
ATOM   3313 HH22 ARG   207      75.406  48.466  89.962  1.00  0.00      1S   H  
ATOM   3314  N   LEU   208      81.469  53.263  85.700  1.00  1.00      1S   N  
ATOM   3315  CA  LEU   208      82.229  52.546  84.695  1.00  1.00      1S   C  
ATOM   3316  C   LEU   208      83.657  52.275  85.120  1.00  1.00      1S   C  
ATOM   3317  O   LEU   208      84.197  51.208  84.833  1.00  1.00      1S   O  
ATOM   3318  CB  LEU   208      82.235  53.342  83.364  1.00  1.00      1S   C  
ATOM   3319  CG  LEU   208      80.908  53.235  82.572  1.00  1.00      1S   C  
ATOM   3320  CD1 LEU   208      80.724  54.414  81.596  1.00  1.00      1S   C  
ATOM   3321  CD2 LEU   208      80.809  51.898  81.815  1.00  1.00      1S   C  
ATOM   3322  HN  LEU   208      81.049  54.109  85.372  1.00  0.00      1S   H  
ATOM   3323  HA  LEU   208      81.751  51.589  84.545  1.00  1.00      1S   H  
ATOM   3324  HB1 LEU   208      83.055  52.997  82.698  1.00  1.00      1S   H  
ATOM   3325  HB2 LEU   208      82.424  54.410  83.605  1.00  1.00      1S   H  
ATOM   3326  HG  LEU   208      80.065  53.279  83.300  1.00  1.00      1S   H  
ATOM   3327 HD11 LEU   208      81.549  54.437  80.855  1.00  0.00      1S   H  
ATOM   3328 HD12 LEU   208      80.713  55.377  82.146  1.00  0.00      1S   H  
ATOM   3329 HD13 LEU   208      79.761  54.314  81.053  1.00  0.00      1S   H  
ATOM   3330 HD21 LEU   208      80.883  51.040  82.514  1.00  0.00      1S   H  
ATOM   3331 HD22 LEU   208      81.633  51.823  81.073  1.00  0.00      1S   H  
ATOM   3332 HD23 LEU   208      79.842  51.832  81.273  1.00  0.00      1S   H  
ATOM   3333  N   LYS   209      84.289  53.225  85.847  1.00  1.00      1S   N  
ATOM   3334  CA  LYS   209      85.619  53.054  86.386  1.00  1.00      1S   C  
ATOM   3335  C   LYS   209      85.624  52.254  87.669  1.00  1.00      1S   C  
ATOM   3336  O   LYS   209      86.597  51.562  87.947  1.00  1.00      1S   O  
ATOM   3337  CB  LYS   209      86.311  54.409  86.652  1.00  1.00      1S   C  
ATOM   3338  CG  LYS   209      86.777  55.088  85.351  1.00  1.00      1S   C  
ATOM   3339  CD  LYS   209      87.623  56.355  85.577  1.00  1.00      1S   C  
ATOM   3340  CE  LYS   209      86.845  57.679  85.559  1.00  1.00      1S   C  
ATOM   3341  NZ  LYS   209      85.742  57.695  86.544  1.00  1.00      1S   N1+
ATOM   3342  HN  LYS   209      83.842  54.091  86.060  1.00  0.00      1S   H  
ATOM   3343  HA  LYS   209      86.216  52.510  85.667  1.00  1.00      1S   H  
ATOM   3344  HB1 LYS   209      87.218  54.254  87.280  1.00  1.00      1S   H  
ATOM   3345  HB2 LYS   209      85.617  55.072  87.211  1.00  1.00      1S   H  
ATOM   3346  HG1 LYS   209      85.913  55.312  84.690  1.00  1.00      1S   H  
ATOM   3347  HG2 LYS   209      87.421  54.350  84.818  1.00  1.00      1S   H  
ATOM   3348  HD1 LYS   209      88.371  56.413  84.753  1.00  1.00      1S   H  
ATOM   3349  HD2 LYS   209      88.188  56.255  86.529  1.00  1.00      1S   H  
ATOM   3350  HE1 LYS   209      86.410  57.840  84.553  1.00  1.00      1S   H  
ATOM   3351  HE2 LYS   209      87.523  58.526  85.796  1.00  1.00      1S   H  
ATOM   3352  HZ1 LYS   209      86.101  57.419  87.479  1.00  1.00      1S   H  
ATOM   3353  HZ2 LYS   209      85.009  57.015  86.241  1.00  1.00      1S   H  
ATOM   3354  HZ3 LYS   209      85.324  58.646  86.594  1.00  1.00      1S   H  
ATOM   3355  N   SER   210      84.559  52.324  88.496  1.00  1.00      1S   N  
ATOM   3356  CA  SER   210      84.551  51.726  89.816  1.00  1.00      1S   C  
ATOM   3357  C   SER   210      84.165  50.264  89.816  1.00  1.00      1S   C  
ATOM   3358  O   SER   210      84.516  49.560  90.762  1.00  1.00      1S   O  
ATOM   3359  CB  SER   210      83.630  52.490  90.795  1.00  1.00      1S   C  
ATOM   3360  OG  SER   210      84.161  53.787  91.046  1.00  1.00      1S   O  
ATOM   3361  HN  SER   210      83.759  52.875  88.265  1.00  0.00      1S   H  
ATOM   3362  HA  SER   210      85.555  51.778  90.218  1.00  1.00      1S   H  
ATOM   3363  HB1 SER   210      83.561  51.956  91.768  1.00  1.00      1S   H  
ATOM   3364  HB2 SER   210      82.611  52.591  90.364  1.00  1.00      1S   H  
ATOM   3365  HG1 SER   210      83.603  54.188  91.716  1.00  0.00      1S   H  
ATOM   3366  N   VAL   211      83.451  49.757  88.777  1.00  1.00      1S   N  
ATOM   3367  CA  VAL   211      83.076  48.354  88.707  1.00  1.00      1S   C  
ATOM   3368  C   VAL   211      83.720  47.745  87.482  1.00  1.00      1S   C  
ATOM   3369  O   VAL   211      83.542  48.209  86.356  1.00  1.00      1S   O  
ATOM   3370  CB  VAL   211      81.572  48.071  88.802  1.00  1.00      1S   C  
ATOM   3371  CG1 VAL   211      81.026  48.747  90.078  1.00  1.00      1S   C  
ATOM   3372  CG2 VAL   211      80.770  48.514  87.563  1.00  1.00      1S   C  
ATOM   3373  HN  VAL   211      83.162  50.328  88.010  1.00  0.00      1S   H  
ATOM   3374  HA  VAL   211      83.506  47.837  89.554  1.00  1.00      1S   H  
ATOM   3375  HB  VAL   211      81.429  46.971  88.918  1.00  1.00      1S   H  
ATOM   3376 HG11 VAL   211      81.075  49.853  89.986  1.00  0.00      1S   H  
ATOM   3377 HG12 VAL   211      81.616  48.440  90.966  1.00  0.00      1S   H  
ATOM   3378 HG13 VAL   211      79.965  48.460  90.238  1.00  0.00      1S   H  
ATOM   3379 HG21 VAL   211      81.071  47.947  86.660  1.00  0.00      1S   H  
ATOM   3380 HG22 VAL   211      80.899  49.596  87.370  1.00  0.00      1S   H  
ATOM   3381 HG23 VAL   211      79.690  48.319  87.739  1.00  0.00      1S   H  
ATOM   3382  N   ARG   212      84.538  46.684  87.692  1.00  1.00      1S   N  
ATOM   3383  CA  ARG   212      85.325  46.053  86.650  1.00  1.00      1S   C  
ATOM   3384  C   ARG   212      84.558  44.923  86.008  1.00  1.00      1S   C  
ATOM   3385  O   ARG   212      84.968  44.400  84.973  1.00  1.00      1S   O  
ATOM   3386  CB  ARG   212      86.708  45.586  87.175  1.00  1.00      1S   C  
ATOM   3387  CG  ARG   212      87.531  46.744  87.786  1.00  1.00      1S   C  
ATOM   3388  CD  ARG   212      87.901  47.854  86.783  1.00  1.00      1S   C  
ATOM   3389  NE  ARG   212      88.094  49.148  87.513  1.00  1.00      1S   N  
ATOM   3390  CZ  ARG   212      89.265  49.578  88.062  1.00  1.00      1S   C  
ATOM   3391  NH1 ARG   212      90.399  48.838  88.004  1.00  1.00      1S   N1+
ATOM   3392  NH2 ARG   212      89.285  50.789  88.681  1.00  1.00      1S   N  
ATOM   3393  HN  ARG   212      84.691  46.330  88.612  1.00  0.00      1S   H  
ATOM   3394  HA  ARG   212      85.491  46.774  85.864  1.00  1.00      1S   H  
ATOM   3395  HB1 ARG   212      87.294  45.131  86.347  1.00  1.00      1S   H  
ATOM   3396  HB2 ARG   212      86.560  44.810  87.958  1.00  1.00      1S   H  
ATOM   3397  HG1 ARG   212      88.470  46.336  88.221  1.00  1.00      1S   H  
ATOM   3398  HG2 ARG   212      86.942  47.173  88.626  1.00  1.00      1S   H  
ATOM   3399  HD1 ARG   212      87.075  48.041  86.069  1.00  1.00      1S   H  
ATOM   3400  HD2 ARG   212      88.811  47.596  86.200  1.00  1.00      1S   H  
ATOM   3401  HE  ARG   212      87.308  49.766  87.587  1.00  1.00      1S   H  
ATOM   3402 HH11 ARG   212      90.386  47.951  87.550  1.00  0.00      1S   H  
ATOM   3403 HH12 ARG   212      91.239  49.188  88.415  1.00  0.00      1S   H  
ATOM   3404 HH21 ARG   212      88.444  51.333  88.703  1.00  0.00      1S   H  
ATOM   3405 HH22 ARG   212      90.126  51.134  89.093  1.00  0.00      1S   H  
ATOM   3406  N   MET   213      83.386  44.580  86.587  1.00  1.00      1S   N  
ATOM   3407  CA  MET   213      82.346  43.817  85.945  1.00  1.00      1S   C  
ATOM   3408  C   MET   213      81.071  44.548  86.283  1.00  1.00      1S   C  
ATOM   3409  O   MET   213      80.819  44.860  87.444  1.00  1.00      1S   O  
ATOM   3410  CB  MET   213      82.234  42.366  86.475  1.00  1.00      1S   C  
ATOM   3411  CG  MET   213      83.339  41.431  85.947  1.00  1.00      1S   C  
ATOM   3412  SD  MET   213      83.093  40.901  84.224  1.00  1.00      1S   S  
ATOM   3413  CE  MET   213      81.943  39.542  84.559  1.00  1.00      1S   C  
ATOM   3414  HN  MET   213      83.125  44.972  87.466  1.00  0.00      1S   H  
ATOM   3415  HA  MET   213      82.480  43.828  84.872  1.00  1.00      1S   H  
ATOM   3416  HB1 MET   213      81.248  41.932  86.196  1.00  1.00      1S   H  
ATOM   3417  HB2 MET   213      82.290  42.388  87.586  1.00  1.00      1S   H  
ATOM   3418  HG1 MET   213      83.379  40.533  86.601  1.00  1.00      1S   H  
ATOM   3419  HG2 MET   213      84.317  41.949  86.050  1.00  1.00      1S   H  
ATOM   3420  HE1 MET   213      81.031  39.904  85.076  1.00  1.00      1S   H  
ATOM   3421  HE2 MET   213      82.415  38.767  85.199  1.00  1.00      1S   H  
ATOM   3422  HE3 MET   213      81.630  39.055  83.614  1.00  1.00      1S   H  
ATOM   3423  N   LEU   214      80.240  44.839  85.257  1.00  1.00      1S   N  
ATOM   3424  CA  LEU   214      78.920  45.415  85.394  1.00  1.00      1S   C  
ATOM   3425  C   LEU   214      77.915  44.307  85.593  1.00  1.00      1S   C  
ATOM   3426  O   LEU   214      76.978  44.457  86.376  1.00  1.00      1S   O  
ATOM   3427  CB  LEU   214      78.488  46.192  84.123  1.00  1.00      1S   C  
ATOM   3428  CG  LEU   214      79.151  47.579  83.956  1.00  1.00      1S   C  
ATOM   3429  CD1 LEU   214      79.138  48.003  82.479  1.00  1.00      1S   C  
ATOM   3430  CD2 LEU   214      78.467  48.655  84.821  1.00  1.00      1S   C  
ATOM   3431  HN  LEU   214      80.522  44.662  84.312  1.00  0.00      1S   H  
ATOM   3432  HA  LEU   214      78.893  46.064  86.258  1.00  1.00      1S   H  
ATOM   3433  HB1 LEU   214      77.387  46.352  84.118  1.00  1.00      1S   H  
ATOM   3434  HB2 LEU   214      78.740  45.569  83.236  1.00  1.00      1S   H  
ATOM   3435  HG  LEU   214      80.216  47.496  84.271  1.00  1.00      1S   H  
ATOM   3436 HD11 LEU   214      78.093  48.100  82.117  1.00  0.00      1S   H  
ATOM   3437 HD12 LEU   214      79.657  47.239  81.862  1.00  0.00      1S   H  
ATOM   3438 HD13 LEU   214      79.651  48.978  82.349  1.00  0.00      1S   H  
ATOM   3439 HD21 LEU   214      78.475  48.368  85.891  1.00  0.00      1S   H  
ATOM   3440 HD22 LEU   214      77.411  48.785  84.503  1.00  0.00      1S   H  
ATOM   3441 HD23 LEU   214      78.989  49.629  84.708  1.00  0.00      1S   H  
ATOM   3442  N   SER   215      78.075  43.176  84.863  1.00  1.00      1S   N  
ATOM   3443  CA  SER   215      77.110  42.102  84.888  1.00  1.00      1S   C  
ATOM   3444  C   SER   215      77.818  40.830  84.484  1.00  1.00      1S   C  
ATOM   3445  O   SER   215      78.981  40.864  84.087  1.00  1.00      1S   O  
ATOM   3446  CB  SER   215      75.903  42.385  83.955  1.00  1.00      1S   C  
ATOM   3447  OG  SER   215      74.793  41.539  84.239  1.00  1.00      1S   O  
ATOM   3448  HN  SER   215      78.866  43.039  84.270  1.00  0.00      1S   H  
ATOM   3449  HA  SER   215      76.773  41.979  85.910  1.00  1.00      1S   H  
ATOM   3450  HB1 SER   215      76.200  42.271  82.890  1.00  1.00      1S   H  
ATOM   3451  HB2 SER   215      75.571  43.434  84.108  1.00  1.00      1S   H  
ATOM   3452  HG1 SER   215      74.271  41.996  84.903  1.00  0.00      1S   H  
ATOM   3453  N   GLY   216      77.124  39.670  84.618  1.00  1.00      1S   N  
ATOM   3454  CA  GLY   216      77.720  38.352  84.694  1.00  1.00      1S   C  
ATOM   3455  C   GLY   216      78.032  37.672  83.388  1.00  1.00      1S   C  
ATOM   3456  O   GLY   216      77.596  36.545  83.159  1.00  1.00      1S   O  
ATOM   3457  HN  GLY   216      76.151  39.706  84.840  1.00  0.00      1S   H  
ATOM   3458  HA1 GLY   216      76.999  37.733  85.208  1.00  1.00      1S   H  
ATOM   3459  HA2 GLY   216      78.646  38.437  85.247  1.00  1.00      1S   H  
ATOM   3460  N   SER   217      78.850  38.332  82.541  1.00  1.00      1S   N  
ATOM   3461  CA  SER   217      79.831  37.705  81.681  1.00  1.00      1S   C  
ATOM   3462  C   SER   217      80.596  38.865  81.111  1.00  1.00      1S   C  
ATOM   3463  O   SER   217      80.095  39.988  81.107  1.00  1.00      1S   O  
ATOM   3464  CB  SER   217      79.355  36.736  80.550  1.00  1.00      1S   C  
ATOM   3465  OG  SER   217      78.780  37.387  79.422  1.00  1.00      1S   O  
ATOM   3466  HN  SER   217      78.998  39.313  82.663  1.00  0.00      1S   H  
ATOM   3467  HA  SER   217      80.495  37.157  82.334  1.00  1.00      1S   H  
ATOM   3468  HB1 SER   217      78.616  36.017  80.959  1.00  1.00      1S   H  
ATOM   3469  HB2 SER   217      80.231  36.153  80.192  1.00  1.00      1S   H  
ATOM   3470  HG1 SER   217      78.683  36.713  78.744  1.00  0.00      1S   H  
ATOM   3471  N   LYS   218      81.831  38.637  80.604  1.00  1.00      1S   N  
ATOM   3472  CA  LYS   218      82.632  39.705  80.041  1.00  1.00      1S   C  
ATOM   3473  C   LYS   218      82.059  40.211  78.739  1.00  1.00      1S   C  
ATOM   3474  O   LYS   218      82.247  41.375  78.404  1.00  1.00      1S   O  
ATOM   3475  CB  LYS   218      84.130  39.339  79.877  1.00  1.00      1S   C  
ATOM   3476  CG  LYS   218      85.029  40.156  80.826  1.00  1.00      1S   C  
ATOM   3477  CD  LYS   218      85.210  41.625  80.396  1.00  1.00      1S   C  
ATOM   3478  CE  LYS   218      85.819  42.525  81.483  1.00  1.00      1S   C  
ATOM   3479  NZ  LYS   218      84.780  42.995  82.422  1.00  1.00      1S   N1+
ATOM   3480  HN  LYS   218      82.255  37.735  80.625  1.00  0.00      1S   H  
ATOM   3481  HA  LYS   218      82.581  40.527  80.739  1.00  1.00      1S   H  
ATOM   3482  HB1 LYS   218      84.485  39.492  78.834  1.00  1.00      1S   H  
ATOM   3483  HB2 LYS   218      84.257  38.259  80.112  1.00  1.00      1S   H  
ATOM   3484  HG1 LYS   218      86.034  39.682  80.874  1.00  1.00      1S   H  
ATOM   3485  HG2 LYS   218      84.588  40.111  81.844  1.00  1.00      1S   H  
ATOM   3486  HD1 LYS   218      84.238  42.055  80.070  1.00  1.00      1S   H  
ATOM   3487  HD2 LYS   218      85.883  41.634  79.509  1.00  1.00      1S   H  
ATOM   3488  HE1 LYS   218      86.275  43.428  81.023  1.00  1.00      1S   H  
ATOM   3489  HE2 LYS   218      86.591  41.978  82.064  1.00  1.00      1S   H  
ATOM   3490  HZ1 LYS   218      84.300  42.181  82.855  1.00  1.00      1S   H  
ATOM   3491  HZ2 LYS   218      84.074  43.562  81.896  1.00  1.00      1S   H  
ATOM   3492  HZ3 LYS   218      85.196  43.584  83.174  1.00  1.00      1S   H  
ATOM   3493  N   GLU   219      81.308  39.367  77.995  1.00  1.00      1S   N  
ATOM   3494  CA  GLU   219      80.714  39.749  76.734  1.00  1.00      1S   C  
ATOM   3495  C   GLU   219      79.461  40.570  76.941  1.00  1.00      1S   C  
ATOM   3496  O   GLU   219      79.230  41.533  76.215  1.00  1.00      1S   O  
ATOM   3497  CB  GLU   219      80.436  38.537  75.814  1.00  1.00      1S   C  
ATOM   3498  CG  GLU   219      81.637  37.576  75.649  1.00  1.00      1S   C  
ATOM   3499  CD  GLU   219      82.960  38.325  75.490  1.00  1.00      1S   C  
ATOM   3500  OE1 GLU   219      83.895  38.030  76.285  1.00  1.00      1S   O  
ATOM   3501  OE2 GLU   219      83.055  39.207  74.598  1.00  1.00      1S   O1-
ATOM   3502  HN  GLU   219      81.162  38.422  78.275  1.00  0.00      1S   H  
ATOM   3503  HA  GLU   219      81.420  40.387  76.221  1.00  1.00      1S   H  
ATOM   3504  HB1 GLU   219      80.153  38.917  74.807  1.00  1.00      1S   H  
ATOM   3505  HB2 GLU   219      79.580  37.946  76.209  1.00  1.00      1S   H  
ATOM   3506  HG1 GLU   219      81.479  36.934  74.757  1.00  1.00      1S   H  
ATOM   3507  HG2 GLU   219      81.708  36.917  76.542  1.00  1.00      1S   H  
ATOM   3508  N   LYS   220      78.648  40.250  77.978  1.00  1.00      1S   N  
ATOM   3509  CA  LYS   220      77.514  41.056  78.403  1.00  1.00      1S   C  
ATOM   3510  C   LYS   220      77.972  42.421  78.866  1.00  1.00      1S   C  
ATOM   3511  O   LYS   220      77.415  43.438  78.460  1.00  1.00      1S   O  
ATOM   3512  CB  LYS   220      76.761  40.425  79.597  1.00  1.00      1S   C  
ATOM   3513  CG  LYS   220      75.989  39.140  79.264  1.00  1.00      1S   C  
ATOM   3514  CD  LYS   220      75.584  38.405  80.551  1.00  1.00      1S   C  
ATOM   3515  CE  LYS   220      75.103  36.968  80.329  1.00  1.00      1S   C  
ATOM   3516  NZ  LYS   220      74.959  36.267  81.628  1.00  1.00      1S   N1+
ATOM   3517  HN  LYS   220      78.826  39.441  78.536  1.00  0.00      1S   H  
ATOM   3518  HA  LYS   220      76.844  41.182  77.564  1.00  1.00      1S   H  
ATOM   3519  HB1 LYS   220      76.031  41.150  80.022  1.00  1.00      1S   H  
ATOM   3520  HB2 LYS   220      77.505  40.187  80.392  1.00  1.00      1S   H  
ATOM   3521  HG1 LYS   220      76.638  38.472  78.659  1.00  1.00      1S   H  
ATOM   3522  HG2 LYS   220      75.091  39.380  78.656  1.00  1.00      1S   H  
ATOM   3523  HD1 LYS   220      74.807  38.996  81.084  1.00  1.00      1S   H  
ATOM   3524  HD2 LYS   220      76.487  38.372  81.200  1.00  1.00      1S   H  
ATOM   3525  HE1 LYS   220      75.844  36.401  79.726  1.00  1.00      1S   H  
ATOM   3526  HE2 LYS   220      74.120  36.954  79.816  1.00  1.00      1S   H  
ATOM   3527  HZ1 LYS   220      74.271  36.772  82.222  1.00  1.00      1S   H  
ATOM   3528  HZ2 LYS   220      75.882  36.249  82.112  1.00  1.00      1S   H  
ATOM   3529  HZ3 LYS   220      74.633  35.293  81.469  1.00  1.00      1S   H  
ATOM   3530  N   ASP   221      79.030  42.451  79.709  1.00  1.00      1S   N  
ATOM   3531  CA  ASP   221      79.675  43.627  80.251  1.00  1.00      1S   C  
ATOM   3532  C   ASP   221      80.171  44.535  79.139  1.00  1.00      1S   C  
ATOM   3533  O   ASP   221      79.929  45.738  79.179  1.00  1.00      1S   O  
ATOM   3534  CB  ASP   221      80.814  43.164  81.203  1.00  1.00      1S   C  
ATOM   3535  CG  ASP   221      81.731  44.279  81.689  1.00  1.00      1S   C  
ATOM   3536  OD1 ASP   221      81.392  44.947  82.692  1.00  1.00      1S   O  
ATOM   3537  OD2 ASP   221      82.808  44.467  81.059  1.00  1.00      1S   O1-
ATOM   3538  HN  ASP   221      79.441  41.592  80.012  1.00  0.00      1S   H  
ATOM   3539  HA  ASP   221      78.935  44.176  80.816  1.00  1.00      1S   H  
ATOM   3540  HB1 ASP   221      81.434  42.407  80.680  1.00  1.00      1S   H  
ATOM   3541  HB2 ASP   221      80.357  42.668  82.088  1.00  1.00      1S   H  
ATOM   3542  N   ARG   222      80.829  43.966  78.101  1.00  1.00      1S   N  
ATOM   3543  CA  ARG   222      81.279  44.671  76.918  1.00  1.00      1S   C  
ATOM   3544  C   ARG   222      80.142  45.350  76.182  1.00  1.00      1S   C  
ATOM   3545  O   ARG   222      80.297  46.490  75.756  1.00  1.00      1S   O  
ATOM   3546  CB  ARG   222      82.033  43.729  75.945  1.00  1.00      1S   C  
ATOM   3547  CG  ARG   222      83.499  43.477  76.353  1.00  1.00      1S   C  
ATOM   3548  CD  ARG   222      84.087  42.220  75.692  1.00  1.00      1S   C  
ATOM   3549  NE  ARG   222      85.555  42.134  75.998  1.00  1.00      1S   N  
ATOM   3550  CZ  ARG   222      86.316  41.053  75.664  1.00  1.00      1S   C  
ATOM   3551  NH1 ARG   222      85.772  39.951  75.089  1.00  1.00      1S   N1+
ATOM   3552  NH2 ARG   222      87.654  41.067  75.906  1.00  1.00      1S   N  
ATOM   3553  HN  ARG   222      81.041  42.990  78.113  1.00  0.00      1S   H  
ATOM   3554  HA  ARG   222      81.958  45.449  77.239  1.00  1.00      1S   H  
ATOM   3555  HB1 ARG   222      82.045  44.148  74.914  1.00  1.00      1S   H  
ATOM   3556  HB2 ARG   222      81.493  42.758  75.908  1.00  1.00      1S   H  
ATOM   3557  HG1 ARG   222      83.558  43.359  77.457  1.00  1.00      1S   H  
ATOM   3558  HG2 ARG   222      84.095  44.374  76.074  1.00  1.00      1S   H  
ATOM   3559  HD1 ARG   222      83.959  42.259  74.589  1.00  1.00      1S   H  
ATOM   3560  HD2 ARG   222      83.583  41.315  76.096  1.00  1.00      1S   H  
ATOM   3561  HE  ARG   222      86.006  42.924  76.410  1.00  1.00      1S   H  
ATOM   3562 HH11 ARG   222      86.340  39.156  74.889  1.00  0.00      1S   H  
ATOM   3563 HH12 ARG   222      84.775  39.866  74.989  1.00  0.00      1S   H  
ATOM   3564 HH21 ARG   222      88.081  41.870  76.313  1.00  0.00      1S   H  
ATOM   3565 HH22 ARG   222      88.203  40.268  75.666  1.00  0.00      1S   H  
ATOM   3566  N   ASN   223      78.964  44.695  76.040  1.00  1.00      1S   N  
ATOM   3567  CA  ASN   223      77.821  45.262  75.348  1.00  1.00      1S   C  
ATOM   3568  C   ASN   223      77.133  46.358  76.133  1.00  1.00      1S   C  
ATOM   3569  O   ASN   223      76.699  47.341  75.538  1.00  1.00      1S   O  
ATOM   3570  CB  ASN   223      76.807  44.188  74.891  1.00  1.00      1S   C  
ATOM   3571  CG  ASN   223      77.351  43.535  73.614  1.00  1.00      1S   C  
ATOM   3572  ND2 ASN   223      77.968  42.324  73.734  1.00  1.00      1S   N  
ATOM   3573  OD1 ASN   223      77.242  44.122  72.532  1.00  1.00      1S   O  
ATOM   3574  HN  ASN   223      78.841  43.773  76.404  1.00  0.00      1S   H  
ATOM   3575  HA  ASN   223      78.194  45.757  74.465  1.00  1.00      1S   H  
ATOM   3576  HB1 ASN   223      75.833  44.656  74.627  1.00  1.00      1S   H  
ATOM   3577  HB2 ASN   223      76.638  43.438  75.689  1.00  1.00      1S   H  
ATOM   3578 HD21 ASN   223      78.310  41.862  72.922  1.00  0.00      1S   H  
ATOM   3579 HD22 ASN   223      78.123  41.931  74.645  1.00  0.00      1S   H  
ATOM   3580  N   LEU   224      77.056  46.269  77.483  1.00  1.00      1S   N  
ATOM   3581  CA  LEU   224      76.571  47.360  78.314  1.00  1.00      1S   C  
ATOM   3582  C   LEU   224      77.474  48.574  78.190  1.00  1.00      1S   C  
ATOM   3583  O   LEU   224      76.979  49.681  78.004  1.00  1.00      1S   O  
ATOM   3584  CB  LEU   224      76.435  46.989  79.814  1.00  1.00      1S   C  
ATOM   3585  CG  LEU   224      75.065  46.387  80.219  1.00  1.00      1S   C  
ATOM   3586  CD1 LEU   224      74.776  45.008  79.600  1.00  1.00      1S   C  
ATOM   3587  CD2 LEU   224      74.943  46.320  81.753  1.00  1.00      1S   C  
ATOM   3588  HN  LEU   224      77.350  45.446  77.967  1.00  0.00      1S   H  
ATOM   3589  HA  LEU   224      75.597  47.652  77.946  1.00  1.00      1S   H  
ATOM   3590  HB1 LEU   224      76.553  47.908  80.433  1.00  1.00      1S   H  
ATOM   3591  HB2 LEU   224      77.251  46.291  80.099  1.00  1.00      1S   H  
ATOM   3592  HG  LEU   224      74.275  47.088  79.857  1.00  1.00      1S   H  
ATOM   3593 HD11 LEU   224      75.533  44.271  79.942  1.00  0.00      1S   H  
ATOM   3594 HD12 LEU   224      74.794  45.055  78.491  1.00  0.00      1S   H  
ATOM   3595 HD13 LEU   224      73.773  44.650  79.916  1.00  0.00      1S   H  
ATOM   3596 HD21 LEU   224      75.062  47.332  82.196  1.00  0.00      1S   H  
ATOM   3597 HD22 LEU   224      75.729  45.655  82.171  1.00  0.00      1S   H  
ATOM   3598 HD23 LEU   224      73.949  45.921  82.045  1.00  0.00      1S   H  
ATOM   3599  N   ARG   225      78.817  48.389  78.244  1.00  1.00      1S   N  
ATOM   3600  CA  ARG   225      79.799  49.450  78.091  1.00  1.00      1S   C  
ATOM   3601  C   ARG   225      79.735  50.113  76.723  1.00  1.00      1S   C  
ATOM   3602  O   ARG   225      79.890  51.327  76.624  1.00  1.00      1S   O  
ATOM   3603  CB  ARG   225      81.247  48.953  78.340  1.00  1.00      1S   C  
ATOM   3604  CG  ARG   225      81.520  48.573  79.808  1.00  1.00      1S   C  
ATOM   3605  CD  ARG   225      82.939  48.034  80.048  1.00  1.00      1S   C  
ATOM   3606  NE  ARG   225      82.969  47.305  81.359  1.00  1.00      1S   N  
ATOM   3607  CZ  ARG   225      83.226  47.858  82.577  1.00  1.00      1S   C  
ATOM   3608  NH1 ARG   225      83.606  49.151  82.716  1.00  1.00      1S   N1+
ATOM   3609  NH2 ARG   225      83.091  47.076  83.682  1.00  1.00      1S   N  
ATOM   3610  HN  ARG   225      79.196  47.478  78.405  1.00  0.00      1S   H  
ATOM   3611  HA  ARG   225      79.571  50.208  78.829  1.00  1.00      1S   H  
ATOM   3612  HB1 ARG   225      81.975  49.745  78.056  1.00  1.00      1S   H  
ATOM   3613  HB2 ARG   225      81.436  48.063  77.700  1.00  1.00      1S   H  
ATOM   3614  HG1 ARG   225      80.782  47.798  80.101  1.00  1.00      1S   H  
ATOM   3615  HG2 ARG   225      81.352  49.457  80.459  1.00  1.00      1S   H  
ATOM   3616  HD1 ARG   225      83.701  48.842  80.033  1.00  1.00      1S   H  
ATOM   3617  HD2 ARG   225      83.189  47.287  79.263  1.00  1.00      1S   H  
ATOM   3618  HE  ARG   225      82.741  46.325  81.343  1.00  1.00      1S   H  
ATOM   3619 HH11 ARG   225      83.715  49.724  81.909  1.00  0.00      1S   H  
ATOM   3620 HH12 ARG   225      83.789  49.524  83.629  1.00  0.00      1S   H  
ATOM   3621 HH21 ARG   225      83.262  47.457  84.593  1.00  0.00      1S   H  
ATOM   3622 HH22 ARG   225      82.716  46.154  83.572  1.00  0.00      1S   H  
ATOM   3623  N   ARG   226      79.470  49.331  75.646  1.00  1.00      1S   N  
ATOM   3624  CA  ARG   226      79.294  49.793  74.278  1.00  1.00      1S   C  
ATOM   3625  C   ARG   226      78.085  50.693  74.110  1.00  1.00      1S   C  
ATOM   3626  O   ARG   226      78.163  51.726  73.449  1.00  1.00      1S   O  
ATOM   3627  CB  ARG   226      79.065  48.612  73.307  1.00  1.00      1S   C  
ATOM   3628  CG  ARG   226      80.322  47.855  72.851  1.00  1.00      1S   C  
ATOM   3629  CD  ARG   226      79.925  46.464  72.339  1.00  1.00      1S   C  
ATOM   3630  NE  ARG   226      80.894  45.980  71.312  1.00  1.00      1S   N  
ATOM   3631  CZ  ARG   226      80.573  44.962  70.474  1.00  1.00      1S   C  
ATOM   3632  NH1 ARG   226      79.482  44.181  70.697  1.00  1.00      1S   N1+
ATOM   3633  NH2 ARG   226      81.333  44.731  69.368  1.00  1.00      1S   N  
ATOM   3634  HN  ARG   226      79.389  48.342  75.762  1.00  0.00      1S   H  
ATOM   3635  HA  ARG   226      80.175  50.345  73.986  1.00  1.00      1S   H  
ATOM   3636  HB1 ARG   226      78.562  48.954  72.372  1.00  1.00      1S   H  
ATOM   3637  HB2 ARG   226      78.380  47.891  73.801  1.00  1.00      1S   H  
ATOM   3638  HG1 ARG   226      81.047  47.745  73.685  1.00  1.00      1S   H  
ATOM   3639  HG2 ARG   226      80.808  48.454  72.049  1.00  1.00      1S   H  
ATOM   3640  HD1 ARG   226      78.920  46.526  71.864  1.00  1.00      1S   H  
ATOM   3641  HD2 ARG   226      79.896  45.728  73.171  1.00  1.00      1S   H  
ATOM   3642  HE  ARG   226      81.718  46.517  71.128  1.00  1.00      1S   H  
ATOM   3643 HH11 ARG   226      78.881  44.340  71.472  1.00  0.00      1S   H  
ATOM   3644 HH12 ARG   226      79.245  43.492  69.998  1.00  0.00      1S   H  
ATOM   3645 HH21 ARG   226      82.116  45.301  69.163  1.00  0.00      1S   H  
ATOM   3646 HH22 ARG   226      81.007  44.033  68.718  1.00  0.00      1S   H  
ATOM   3647  N   ILE   227      76.924  50.310  74.688  1.00  1.00      1S   N  
ATOM   3648  CA  ILE   227      75.675  51.043  74.563  1.00  1.00      1S   C  
ATOM   3649  C   ILE   227      75.753  52.310  75.386  1.00  1.00      1S   C  
ATOM   3650  O   ILE   227      75.196  53.344  75.020  1.00  1.00      1S   O  
ATOM   3651  CB  ILE   227      74.484  50.168  74.962  1.00  1.00      1S   C  
ATOM   3652  CG1 ILE   227      74.317  49.040  73.910  1.00  1.00      1S   C  
ATOM   3653  CG2 ILE   227      73.180  50.991  75.096  1.00  1.00      1S   C  
ATOM   3654  CD  ILE   227      73.336  47.938  74.325  1.00  1.00      1S   C  
ATOM   3655  HN  ILE   227      76.870  49.459  75.207  1.00  0.00      1S   H  
ATOM   3656  HA  ILE   227      75.555  51.333  73.528  1.00  1.00      1S   H  
ATOM   3657  HB  ILE   227      74.704  49.699  75.948  1.00  1.00      1S   H  
ATOM   3658 HG11 ILE   227      75.301  48.562  73.713  1.00  0.00      1S   H  
ATOM   3659 HG12 ILE   227      73.975  49.494  72.953  1.00  0.00      1S   H  
ATOM   3660 HG21 ILE   227      72.943  51.495  74.136  1.00  0.00      1S   H  
ATOM   3661 HG22 ILE   227      73.265  51.757  75.892  1.00  0.00      1S   H  
ATOM   3662 HG23 ILE   227      72.330  50.331  75.368  1.00  0.00      1S   H  
ATOM   3663  HD1 ILE   227      72.317  48.348  74.484  1.00  1.00      1S   H  
ATOM   3664  HD2 ILE   227      73.678  47.454  75.264  1.00  1.00      1S   H  
ATOM   3665  HD3 ILE   227      73.277  47.163  73.530  1.00  1.00      1S   H  
ATOM   3666  N   THR   228      76.497  52.265  76.512  1.00  1.00      1S   N  
ATOM   3667  CA  THR   228      76.694  53.396  77.388  1.00  1.00      1S   C  
ATOM   3668  C   THR   228      77.599  54.408  76.730  1.00  1.00      1S   C  
ATOM   3669  O   THR   228      77.249  55.583  76.698  1.00  1.00      1S   O  
ATOM   3670  CB  THR   228      77.145  52.987  78.780  1.00  1.00      1S   C  
ATOM   3671  CG2 THR   228      77.097  54.173  79.762  1.00  1.00      1S   C  
ATOM   3672  OG1 THR   228      76.249  52.001  79.276  1.00  1.00      1S   O  
ATOM   3673  HN  THR   228      76.941  51.416  76.792  1.00  0.00      1S   H  
ATOM   3674  HA  THR   228      75.740  53.881  77.495  1.00  1.00      1S   H  
ATOM   3675  HB  THR   228      78.170  52.555  78.753  1.00  1.00      1S   H  
ATOM   3676  HG1 THR   228      76.505  51.171  78.857  1.00  1.00      1S   H  
ATOM   3677 HG21 THR   228      76.067  54.583  79.827  1.00  0.00      1S   H  
ATOM   3678 HG22 THR   228      77.784  54.982  79.446  1.00  0.00      1S   H  
ATOM   3679 HG23 THR   228      77.400  53.836  80.777  1.00  0.00      1S   H  
ATOM   3680  N   ARG   229      78.739  53.987  76.116  1.00  1.00      1S   N  
ATOM   3681  CA  ARG   229      79.617  54.894  75.391  1.00  1.00      1S   C  
ATOM   3682  C   ARG   229      78.947  55.483  74.170  1.00  1.00      1S   C  
ATOM   3683  O   ARG   229      79.242  56.616  73.804  1.00  1.00      1S   O  
ATOM   3684  CB  ARG   229      81.028  54.319  75.059  1.00  1.00      1S   C  
ATOM   3685  CG  ARG   229      81.148  53.299  73.906  1.00  1.00      1S   C  
ATOM   3686  CD  ARG   229      81.347  53.917  72.508  1.00  1.00      1S   C  
ATOM   3687  NE  ARG   229      81.219  52.835  71.470  1.00  1.00      1S   N  
ATOM   3688  CZ  ARG   229      82.036  52.714  70.384  1.00  1.00      1S   C  
ATOM   3689  NH1 ARG   229      83.128  53.503  70.216  1.00  1.00      1S   N1+
ATOM   3690  NH2 ARG   229      81.744  51.788  69.433  1.00  1.00      1S   N  
ATOM   3691  HN  ARG   229      79.026  53.031  76.142  1.00  0.00      1S   H  
ATOM   3692  HA  ARG   229      79.801  55.719  76.062  1.00  1.00      1S   H  
ATOM   3693  HB1 ARG   229      81.396  53.823  75.986  1.00  1.00      1S   H  
ATOM   3694  HB2 ARG   229      81.722  55.162  74.846  1.00  1.00      1S   H  
ATOM   3695  HG1 ARG   229      80.258  52.646  73.928  1.00  1.00      1S   H  
ATOM   3696  HG2 ARG   229      82.036  52.657  74.109  1.00  1.00      1S   H  
ATOM   3697  HD1 ARG   229      82.343  54.407  72.457  1.00  1.00      1S   H  
ATOM   3698  HD2 ARG   229      80.567  54.670  72.282  1.00  1.00      1S   H  
ATOM   3699  HE  ARG   229      80.429  52.226  71.527  1.00  1.00      1S   H  
ATOM   3700 HH11 ARG   229      83.360  54.183  70.907  1.00  0.00      1S   H  
ATOM   3701 HH12 ARG   229      83.697  53.395  69.402  1.00  0.00      1S   H  
ATOM   3702 HH21 ARG   229      80.887  51.273  69.493  1.00  0.00      1S   H  
ATOM   3703 HH22 ARG   229      82.298  51.733  68.604  1.00  0.00      1S   H  
ATOM   3704  N   MET   230      77.989  54.753  73.538  1.00  1.00      1S   N  
ATOM   3705  CA  MET   230      77.173  55.265  72.457  1.00  1.00      1S   C  
ATOM   3706  C   MET   230      76.360  56.454  72.908  1.00  1.00      1S   C  
ATOM   3707  O   MET   230      76.455  57.514  72.300  1.00  1.00      1S   O  
ATOM   3708  CB  MET   230      76.225  54.208  71.831  1.00  1.00      1S   C  
ATOM   3709  CG  MET   230      75.272  54.778  70.753  1.00  1.00      1S   C  
ATOM   3710  SD  MET   230      74.235  53.568  69.879  1.00  1.00      1S   S  
ATOM   3711  CE  MET   230      73.259  52.963  71.289  1.00  1.00      1S   C  
ATOM   3712  HN  MET   230      77.797  53.812  73.812  1.00  0.00      1S   H  
ATOM   3713  HA  MET   230      77.850  55.606  71.688  1.00  1.00      1S   H  
ATOM   3714  HB1 MET   230      75.621  53.738  72.632  1.00  1.00      1S   H  
ATOM   3715  HB2 MET   230      76.850  53.410  71.373  1.00  1.00      1S   H  
ATOM   3716  HG1 MET   230      75.893  55.321  70.008  1.00  1.00      1S   H  
ATOM   3717  HG2 MET   230      74.603  55.530  71.223  1.00  1.00      1S   H  
ATOM   3718  HE1 MET   230      72.823  53.806  71.867  1.00  1.00      1S   H  
ATOM   3719  HE2 MET   230      73.882  52.356  71.980  1.00  1.00      1S   H  
ATOM   3720  HE3 MET   230      72.422  52.320  70.939  1.00  1.00      1S   H  
ATOM   3721  N   VAL   231      75.566  56.328  74.001  1.00  1.00      1S   N  
ATOM   3722  CA  VAL   231      74.701  57.395  74.480  1.00  1.00      1S   C  
ATOM   3723  C   VAL   231      75.509  58.589  74.949  1.00  1.00      1S   C  
ATOM   3724  O   VAL   231      75.108  59.725  74.713  1.00  1.00      1S   O  
ATOM   3725  CB  VAL   231      73.727  56.924  75.554  1.00  1.00      1S   C  
ATOM   3726  CG1 VAL   231      72.930  58.097  76.174  1.00  1.00      1S   C  
ATOM   3727  CG2 VAL   231      72.756  55.911  74.908  1.00  1.00      1S   C  
ATOM   3728  HN  VAL   231      75.521  55.469  74.509  1.00  0.00      1S   H  
ATOM   3729  HA  VAL   231      74.113  57.728  73.637  1.00  1.00      1S   H  
ATOM   3730  HB  VAL   231      74.295  56.413  76.363  1.00  1.00      1S   H  
ATOM   3731 HG11 VAL   231      72.477  58.723  75.379  1.00  0.00      1S   H  
ATOM   3732 HG12 VAL   231      73.583  58.735  76.806  1.00  0.00      1S   H  
ATOM   3733 HG13 VAL   231      72.113  57.707  76.818  1.00  0.00      1S   H  
ATOM   3734 HG21 VAL   231      73.295  55.025  74.517  1.00  0.00      1S   H  
ATOM   3735 HG22 VAL   231      72.203  56.388  74.072  1.00  0.00      1S   H  
ATOM   3736 HG23 VAL   231      72.015  55.565  75.658  1.00  0.00      1S   H  
ATOM   3737  N   LEU   232      76.694  58.358  75.565  1.00  1.00      1S   N  
ATOM   3738  CA  LEU   232      77.610  59.397  75.993  1.00  1.00      1S   C  
ATOM   3739  C   LEU   232      78.162  60.202  74.821  1.00  1.00      1S   C  
ATOM   3740  O   LEU   232      78.293  61.420  74.922  1.00  1.00      1S   O  
ATOM   3741  CB  LEU   232      78.776  58.823  76.838  1.00  1.00      1S   C  
ATOM   3742  CG  LEU   232      78.335  58.192  78.188  1.00  1.00      1S   C  
ATOM   3743  CD1 LEU   232      79.444  57.305  78.783  1.00  1.00      1S   C  
ATOM   3744  CD2 LEU   232      77.879  59.224  79.233  1.00  1.00      1S   C  
ATOM   3745  HN  LEU   232      76.993  57.425  75.757  1.00  0.00      1S   H  
ATOM   3746  HA  LEU   232      77.052  60.078  76.618  1.00  1.00      1S   H  
ATOM   3747  HB1 LEU   232      79.516  59.623  77.059  1.00  1.00      1S   H  
ATOM   3748  HB2 LEU   232      79.289  58.042  76.235  1.00  1.00      1S   H  
ATOM   3749  HG  LEU   232      77.457  57.537  77.993  1.00  1.00      1S   H  
ATOM   3750 HD11 LEU   232      80.354  57.909  78.983  1.00  0.00      1S   H  
ATOM   3751 HD12 LEU   232      79.706  56.487  78.081  1.00  0.00      1S   H  
ATOM   3752 HD13 LEU   232      79.102  56.852  79.737  1.00  0.00      1S   H  
ATOM   3753 HD21 LEU   232      77.043  59.843  78.847  1.00  0.00      1S   H  
ATOM   3754 HD22 LEU   232      78.729  59.885  79.501  1.00  0.00      1S   H  
ATOM   3755 HD23 LEU   232      77.536  58.709  80.156  1.00  0.00      1S   H  
ATOM   3756  N   VAL   233      78.462  59.553  73.666  1.00  1.00      1S   N  
ATOM   3757  CA  VAL   233      78.920  60.216  72.454  1.00  1.00      1S   C  
ATOM   3758  C   VAL   233      77.787  60.975  71.789  1.00  1.00      1S   C  
ATOM   3759  O   VAL   233      77.999  62.088  71.315  1.00  1.00      1S   O  
ATOM   3760  CB  VAL   233      79.594  59.253  71.471  1.00  1.00      1S   C  
ATOM   3761  CG1 VAL   233      79.844  59.893  70.085  1.00  1.00      1S   C  
ATOM   3762  CG2 VAL   233      80.943  58.809  72.076  1.00  1.00      1S   C  
ATOM   3763  HN  VAL   233      78.378  58.560  73.602  1.00  0.00      1S   H  
ATOM   3764  HA  VAL   233      79.658  60.952  72.743  1.00  1.00      1S   H  
ATOM   3765  HB  VAL   233      78.950  58.356  71.334  1.00  1.00      1S   H  
ATOM   3766 HG11 VAL   233      80.386  60.856  70.193  1.00  0.00      1S   H  
ATOM   3767 HG12 VAL   233      78.891  60.073  69.546  1.00  0.00      1S   H  
ATOM   3768 HG13 VAL   233      80.463  59.212  69.463  1.00  0.00      1S   H  
ATOM   3769 HG21 VAL   233      80.808  58.332  73.067  1.00  0.00      1S   H  
ATOM   3770 HG22 VAL   233      81.612  59.687  72.201  1.00  0.00      1S   H  
ATOM   3771 HG23 VAL   233      81.441  58.083  71.400  1.00  0.00      1S   H  
ATOM   3772  N   VAL   234      76.547  60.423  71.754  1.00  1.00      1S   N  
ATOM   3773  CA  VAL   234      75.398  61.075  71.143  1.00  1.00      1S   C  
ATOM   3774  C   VAL   234      75.038  62.345  71.903  1.00  1.00      1S   C  
ATOM   3775  O   VAL   234      74.839  63.383  71.273  1.00  1.00      1S   O  
ATOM   3776  CB  VAL   234      74.184  60.154  70.987  1.00  1.00      1S   C  
ATOM   3777  CG1 VAL   234      72.985  60.902  70.362  1.00  1.00      1S   C  
ATOM   3778  CG2 VAL   234      74.550  58.966  70.069  1.00  1.00      1S   C  
ATOM   3779  HN  VAL   234      76.380  59.513  72.132  1.00  0.00      1S   H  
ATOM   3780  HA  VAL   234      75.699  61.376  70.149  1.00  1.00      1S   H  
ATOM   3781  HB  VAL   234      73.892  59.763  71.987  1.00  1.00      1S   H  
ATOM   3782 HG11 VAL   234      73.255  61.285  69.355  1.00  0.00      1S   H  
ATOM   3783 HG12 VAL   234      72.659  61.757  70.987  1.00  0.00      1S   H  
ATOM   3784 HG13 VAL   234      72.123  60.210  70.251  1.00  0.00      1S   H  
ATOM   3785 HG21 VAL   234      75.486  58.468  70.378  1.00  0.00      1S   H  
ATOM   3786 HG22 VAL   234      74.678  59.317  69.023  1.00  0.00      1S   H  
ATOM   3787 HG23 VAL   234      73.733  58.213  70.086  1.00  0.00      1S   H  
ATOM   3788  N   VAL   235      74.998  62.322  73.268  1.00  1.00      1S   N  
ATOM   3789  CA  VAL   235      74.742  63.519  74.068  1.00  1.00      1S   C  
ATOM   3790  C   VAL   235      75.834  64.550  73.892  1.00  1.00      1S   C  
ATOM   3791  O   VAL   235      75.543  65.742  73.828  1.00  1.00      1S   O  
ATOM   3792  CB  VAL   235      74.502  63.329  75.576  1.00  1.00      1S   C  
ATOM   3793  CG1 VAL   235      73.243  62.481  75.818  1.00  1.00      1S   C  
ATOM   3794  CG2 VAL   235      75.700  62.725  76.330  1.00  1.00      1S   C  
ATOM   3795  HN  VAL   235      75.144  61.476  73.780  1.00  0.00      1S   H  
ATOM   3796  HA  VAL   235      73.836  63.955  73.669  1.00  1.00      1S   H  
ATOM   3797  HB  VAL   235      74.300  64.331  76.027  1.00  1.00      1S   H  
ATOM   3798 HG11 VAL   235      73.329  61.482  75.343  1.00  0.00      1S   H  
ATOM   3799 HG12 VAL   235      72.351  63.001  75.422  1.00  0.00      1S   H  
ATOM   3800 HG13 VAL   235      73.099  62.339  76.909  1.00  0.00      1S   H  
ATOM   3801 HG21 VAL   235      76.596  63.375  76.272  1.00  0.00      1S   H  
ATOM   3802 HG22 VAL   235      75.945  61.731  75.915  1.00  0.00      1S   H  
ATOM   3803 HG23 VAL   235      75.441  62.599  77.404  1.00  0.00      1S   H  
ATOM   3804  N   ALA   236      77.113  64.113  73.781  1.00  1.00      1S   N  
ATOM   3805  CA  ALA   236      78.257  64.983  73.632  1.00  1.00      1S   C  
ATOM   3806  C   ALA   236      78.219  65.730  72.320  1.00  1.00      1S   C  
ATOM   3807  O   ALA   236      78.386  66.945  72.302  1.00  1.00      1S   O  
ATOM   3808  CB  ALA   236      79.584  64.211  73.744  1.00  1.00      1S   C  
ATOM   3809  HN  ALA   236      77.326  63.140  73.843  1.00  0.00      1S   H  
ATOM   3810  HA  ALA   236      78.219  65.708  74.432  1.00  1.00      1S   H  
ATOM   3811  HB1 ALA   236      79.649  63.417  72.971  1.00  1.00      1S   H  
ATOM   3812  HB2 ALA   236      79.652  63.729  74.743  1.00  1.00      1S   H  
ATOM   3813  HB3 ALA   236      80.452  64.895  73.632  1.00  1.00      1S   H  
ATOM   3814  N   VAL   237      77.952  65.031  71.191  1.00  1.00      1S   N  
ATOM   3815  CA  VAL   237      77.854  65.630  69.871  1.00  1.00      1S   C  
ATOM   3816  C   VAL   237      76.674  66.579  69.803  1.00  1.00      1S   C  
ATOM   3817  O   VAL   237      76.793  67.653  69.219  1.00  1.00      1S   O  
ATOM   3818  CB  VAL   237      77.808  64.586  68.755  1.00  1.00      1S   C  
ATOM   3819  CG1 VAL   237      77.556  65.226  67.371  1.00  1.00      1S   C  
ATOM   3820  CG2 VAL   237      79.162  63.845  68.732  1.00  1.00      1S   C  
ATOM   3821  HN  VAL   237      77.821  64.040  71.223  1.00  0.00      1S   H  
ATOM   3822  HA  VAL   237      78.744  66.226  69.725  1.00  1.00      1S   H  
ATOM   3823  HB  VAL   237      76.996  63.854  68.965  1.00  1.00      1S   H  
ATOM   3824 HG11 VAL   237      78.345  65.972  67.142  1.00  0.00      1S   H  
ATOM   3825 HG12 VAL   237      76.569  65.727  67.325  1.00  0.00      1S   H  
ATOM   3826 HG13 VAL   237      77.576  64.442  66.584  1.00  0.00      1S   H  
ATOM   3827 HG21 VAL   237      79.375  63.347  69.698  1.00  0.00      1S   H  
ATOM   3828 HG22 VAL   237      79.984  64.562  68.520  1.00  0.00      1S   H  
ATOM   3829 HG23 VAL   237      79.161  63.072  67.934  1.00  0.00      1S   H  
ATOM   3830  N   PHE   238      75.528  66.240  70.451  1.00  1.00      1S   N  
ATOM   3831  CA  PHE   238      74.365  67.104  70.558  1.00  1.00      1S   C  
ATOM   3832  C   PHE   238      74.727  68.433  71.195  1.00  1.00      1S   C  
ATOM   3833  O   PHE   238      74.477  69.481  70.608  1.00  1.00      1S   O  
ATOM   3834  CB  PHE   238      73.201  66.419  71.338  1.00  1.00      1S   C  
ATOM   3835  CG  PHE   238      71.918  67.228  71.335  1.00  1.00      1S   C  
ATOM   3836  CD1 PHE   238      70.920  66.982  70.377  1.00  1.00      1S   C  
ATOM   3837  CD2 PHE   238      71.707  68.252  72.278  1.00  1.00      1S   C  
ATOM   3838  CE1 PHE   238      69.764  67.770  70.329  1.00  1.00      1S   C  
ATOM   3839  CE2 PHE   238      70.552  69.043  72.229  1.00  1.00      1S   C  
ATOM   3840  CZ  PHE   238      69.579  68.803  71.254  1.00  1.00      1S   C  
ATOM   3841  HN  PHE   238      75.443  65.356  70.907  1.00  0.00      1S   H  
ATOM   3842  HA  PHE   238      74.033  67.302  69.547  1.00  1.00      1S   H  
ATOM   3843  HB1 PHE   238      73.491  66.229  72.391  1.00  1.00      1S   H  
ATOM   3844  HB2 PHE   238      72.984  65.438  70.861  1.00  1.00      1S   H  
ATOM   3845  HD1 PHE   238      71.048  66.183  69.664  1.00  1.00      1S   H  
ATOM   3846  HD2 PHE   238      72.454  68.450  73.031  1.00  1.00      1S   H  
ATOM   3847  HE1 PHE   238      69.034  67.602  69.553  1.00  1.00      1S   H  
ATOM   3848  HE2 PHE   238      70.417  69.847  72.938  1.00  1.00      1S   H  
ATOM   3849  HZ  PHE   238      68.692  69.418  71.210  1.00  1.00      1S   H  
ATOM   3850  N   ILE   239      75.347  68.434  72.400  1.00  1.00      1S   N  
ATOM   3851  CA  ILE   239      75.656  69.667  73.101  1.00  1.00      1S   C  
ATOM   3852  C   ILE   239      76.726  70.481  72.399  1.00  1.00      1S   C  
ATOM   3853  O   ILE   239      76.676  71.703  72.440  1.00  1.00      1S   O  
ATOM   3854  CB  ILE   239      75.968  69.500  74.588  1.00  1.00      1S   C  
ATOM   3855  CG1 ILE   239      77.236  68.659  74.868  1.00  1.00      1S   C  
ATOM   3856  CG2 ILE   239      74.710  68.908  75.265  1.00  1.00      1S   C  
ATOM   3857  CD  ILE   239      77.616  68.584  76.351  1.00  1.00      1S   C  
ATOM   3858  HN  ILE   239      75.572  67.585  72.877  1.00  0.00      1S   H  
ATOM   3859  HA  ILE   239      74.757  70.268  73.062  1.00  1.00      1S   H  
ATOM   3860  HB  ILE   239      76.131  70.513  75.027  1.00  1.00      1S   H  
ATOM   3861 HG11 ILE   239      78.097  69.091  74.314  1.00  0.00      1S   H  
ATOM   3862 HG12 ILE   239      77.072  67.629  74.489  1.00  0.00      1S   H  
ATOM   3863 HG21 ILE   239      74.542  67.861  74.940  1.00  0.00      1S   H  
ATOM   3864 HG22 ILE   239      73.812  69.508  75.008  1.00  0.00      1S   H  
ATOM   3865 HG23 ILE   239      74.825  68.915  76.369  1.00  0.00      1S   H  
ATOM   3866  HD1 ILE   239      76.815  68.096  76.944  1.00  1.00      1S   H  
ATOM   3867  HD2 ILE   239      77.790  69.603  76.757  1.00  1.00      1S   H  
ATOM   3868  HD3 ILE   239      78.548  67.991  76.477  1.00  1.00      1S   H  
ATOM   3869  N   VAL   240      77.686  69.839  71.688  1.00  1.00      1S   N  
ATOM   3870  CA  VAL   240      78.725  70.507  70.918  1.00  1.00      1S   C  
ATOM   3871  C   VAL   240      78.139  71.246  69.727  1.00  1.00      1S   C  
ATOM   3872  O   VAL   240      78.617  72.321  69.368  1.00  1.00      1S   O  
ATOM   3873  CB  VAL   240      79.817  69.518  70.497  1.00  1.00      1S   C  
ATOM   3874  CG1 VAL   240      80.756  70.069  69.401  1.00  1.00      1S   C  
ATOM   3875  CG2 VAL   240      80.641  69.160  71.753  1.00  1.00      1S   C  
ATOM   3876  HN  VAL   240      77.725  68.841  71.676  1.00  0.00      1S   H  
ATOM   3877  HA  VAL   240      79.177  71.254  71.556  1.00  1.00      1S   H  
ATOM   3878  HB  VAL   240      79.339  68.591  70.107  1.00  1.00      1S   H  
ATOM   3879 HG11 VAL   240      81.168  71.055  69.702  1.00  0.00      1S   H  
ATOM   3880 HG12 VAL   240      80.224  70.176  68.433  1.00  0.00      1S   H  
ATOM   3881 HG13 VAL   240      81.604  69.367  69.247  1.00  0.00      1S   H  
ATOM   3882 HG21 VAL   240      80.002  68.740  72.554  1.00  0.00      1S   H  
ATOM   3883 HG22 VAL   240      81.145  70.066  72.151  1.00  0.00      1S   H  
ATOM   3884 HG23 VAL   240      81.420  68.410  71.496  1.00  0.00      1S   H  
ATOM   3885  N   CYS   241      77.071  70.705  69.102  1.00  1.00      1S   N  
ATOM   3886  CA  CYS   241      76.438  71.308  67.950  1.00  1.00      1S   C  
ATOM   3887  C   CYS   241      75.450  72.383  68.343  1.00  1.00      1S   C  
ATOM   3888  O   CYS   241      75.429  73.458  67.745  1.00  1.00      1S   O  
ATOM   3889  CB  CYS   241      75.694  70.257  67.098  1.00  1.00      1S   C  
ATOM   3890  SG  CYS   241      76.851  69.061  66.354  1.00  1.00      1S   S  
ATOM   3891  HN  CYS   241      76.688  69.832  69.400  1.00  0.00      1S   H  
ATOM   3892  HA  CYS   241      77.201  71.772  67.339  1.00  1.00      1S   H  
ATOM   3893  HB1 CYS   241      75.132  70.767  66.287  1.00  1.00      1S   H  
ATOM   3894  HB2 CYS   241      74.953  69.724  67.734  1.00  1.00      1S   H  
ATOM   3895  HG1 CYS   241      77.213  68.529  67.514  1.00  0.00      1S   H  
ATOM   3896  N   TRP   242      74.590  72.111  69.351  1.00  1.00      1S   N  
ATOM   3897  CA  TRP   242      73.468  72.964  69.678  1.00  1.00      1S   C  
ATOM   3898  C   TRP   242      73.803  74.028  70.705  1.00  1.00      1S   C  
ATOM   3899  O   TRP   242      73.072  75.013  70.800  1.00  1.00      1S   O  
ATOM   3900  CB  TRP   242      72.225  72.163  70.138  1.00  1.00      1S   C  
ATOM   3901  CG  TRP   242      71.603  71.308  69.036  1.00  1.00      1S   C  
ATOM   3902  CD1 TRP   242      71.773  69.974  68.823  1.00  1.00      1S   C  
ATOM   3903  CD2 TRP   242      70.699  71.765  67.998  1.00  1.00      1S   C  
ATOM   3904  CE2 TRP   242      70.365  70.630  67.222  1.00  1.00      1S   C  
ATOM   3905  CE3 TRP   242      70.171  73.014  67.696  1.00  1.00      1S   C  
ATOM   3906  NE1 TRP   242      71.031  69.552  67.747  1.00  1.00      1S   N  
ATOM   3907  CZ2 TRP   242      69.499  70.732  66.136  1.00  1.00      1S   C  
ATOM   3908  CZ3 TRP   242      69.321  73.123  66.581  1.00  1.00      1S   C  
ATOM   3909  CH2 TRP   242      68.995  71.997  65.810  1.00  1.00      1S   C  
ATOM   3910  HN  TRP   242      74.634  71.245  69.848  1.00  0.00      1S   H  
ATOM   3911  HA  TRP   242      73.174  73.484  68.779  1.00  1.00      1S   H  
ATOM   3912  HB1 TRP   242      71.438  72.861  70.496  1.00  1.00      1S   H  
ATOM   3913  HB2 TRP   242      72.516  71.503  70.985  1.00  1.00      1S   H  
ATOM   3914  HD1 TRP   242      72.371  69.321  69.435  1.00  1.00      1S   H  
ATOM   3915  HE1 TRP   242      70.978  68.631  67.427  1.00  1.00      1S   H  
ATOM   3916  HE3 TRP   242      70.398  73.890  68.283  1.00  1.00      1S   H  
ATOM   3917  HZ2 TRP   242      69.246  69.873  65.533  1.00  1.00      1S   H  
ATOM   3918  HZ3 TRP   242      68.913  74.085  66.311  1.00  1.00      1S   H  
ATOM   3919  HH2 TRP   242      68.349  72.108  64.950  1.00  1.00      1S   H  
ATOM   3920  N   THR   243      74.914  73.909  71.483  1.00  1.00      1S   N  
ATOM   3921  CA  THR   243      75.335  74.986  72.376  1.00  1.00      1S   C  
ATOM   3922  C   THR   243      75.774  76.241  71.641  1.00  1.00      1S   C  
ATOM   3923  O   THR   243      75.345  77.300  72.113  1.00  1.00      1S   O  
ATOM   3924  CB  THR   243      76.282  74.615  73.531  1.00  1.00      1S   C  
ATOM   3925  CG2 THR   243      77.781  74.566  73.183  1.00  1.00      1S   C  
ATOM   3926  OG1 THR   243      76.129  75.527  74.614  1.00  1.00      1S   O  
ATOM   3927  HN  THR   243      75.505  73.105  71.449  1.00  0.00      1S   H  
ATOM   3928  HA  THR   243      74.419  75.261  72.884  1.00  1.00      1S   H  
ATOM   3929  HB  THR   243      75.984  73.612  73.907  1.00  1.00      1S   H  
ATOM   3930  HG1 THR   243      75.300  75.297  75.042  1.00  1.00      1S   H  
ATOM   3931 HG21 THR   243      78.153  75.566  72.878  1.00  0.00      1S   H  
ATOM   3932 HG22 THR   243      77.977  73.839  72.369  1.00  0.00      1S   H  
ATOM   3933 HG23 THR   243      78.363  74.244  74.073  1.00  0.00      1S   H  
ATOM   3934  N   PRO   244      76.529  76.298  70.528  1.00  1.00      1S   N  
ATOM   3935  CA  PRO   244      76.884  77.562  69.912  1.00  1.00      1S   C  
ATOM   3936  C   PRO   244      75.680  78.287  69.366  1.00  1.00      1S   C  
ATOM   3937  O   PRO   244      75.677  79.502  69.512  1.00  1.00      1S   O  
ATOM   3938  CB  PRO   244      77.913  77.226  68.818  1.00  1.00      1S   C  
ATOM   3939  CG  PRO   244      77.767  75.722  68.589  1.00  1.00      1S   C  
ATOM   3940  CD  PRO   244      77.332  75.213  69.959  1.00  1.00      1S   C  
ATOM   3941  HA  PRO   244      77.321  78.196  70.672  1.00  1.00      1S   H  
ATOM   3942  HB1 PRO   244      78.934  77.433  69.208  1.00  1.00      1S   H  
ATOM   3943  HB2 PRO   244      77.767  77.798  67.882  1.00  1.00      1S   H  
ATOM   3944  HG1 PRO   244      76.961  75.534  67.847  1.00  1.00      1S   H  
ATOM   3945  HG2 PRO   244      78.708  75.249  68.244  1.00  1.00      1S   H  
ATOM   3946  HD1 PRO   244      76.765  74.268  69.870  1.00  1.00      1S   H  
ATOM   3947  HD2 PRO   244      78.234  75.063  70.590  1.00  1.00      1S   H  
ATOM   3948  N   ILE   245      74.649  77.605  68.795  1.00  1.00      1S   N  
ATOM   3949  CA  ILE   245      73.429  78.254  68.327  1.00  1.00      1S   C  
ATOM   3950  C   ILE   245      72.603  78.806  69.480  1.00  1.00      1S   C  
ATOM   3951  O   ILE   245      72.117  79.930  69.379  1.00  1.00      1S   O  
ATOM   3952  CB  ILE   245      72.576  77.419  67.356  1.00  1.00      1S   C  
ATOM   3953  CG1 ILE   245      71.263  78.143  66.932  1.00  1.00      1S   C  
ATOM   3954  CG2 ILE   245      72.329  76.003  67.904  1.00  1.00      1S   C  
ATOM   3955  CD  ILE   245      70.299  77.295  66.094  1.00  1.00      1S   C  
ATOM   3956  HN  ILE   245      74.695  76.617  68.666  1.00  0.00      1S   H  
ATOM   3957  HA  ILE   245      73.748  79.114  67.755  1.00  1.00      1S   H  
ATOM   3958  HB  ILE   245      73.180  77.288  66.427  1.00  1.00      1S   H  
ATOM   3959 HG11 ILE   245      71.537  79.058  66.364  1.00  0.00      1S   H  
ATOM   3960 HG12 ILE   245      70.694  78.463  67.832  1.00  0.00      1S   H  
ATOM   3961 HG21 ILE   245      71.658  76.031  68.787  1.00  0.00      1S   H  
ATOM   3962 HG22 ILE   245      73.287  75.522  68.185  1.00  0.00      1S   H  
ATOM   3963 HG23 ILE   245      71.863  75.363  67.126  1.00  0.00      1S   H  
ATOM   3964  HD1 ILE   245      69.845  76.493  66.713  1.00  1.00      1S   H  
ATOM   3965  HD2 ILE   245      70.824  76.822  65.243  1.00  1.00      1S   H  
ATOM   3966  HD3 ILE   245      69.477  77.930  65.698  1.00  1.00      1S   H  
ATOM   3967  N   HSD   246      72.442  78.068  70.611  1.00  1.00      1S   N  
ATOM   3968  CA  HSD   246      71.678  78.515  71.771  1.00  1.00      1S   C  
ATOM   3969  C   HSD   246      72.238  79.783  72.369  1.00  1.00      1S   C  
ATOM   3970  O   HSD   246      71.511  80.749  72.599  1.00  1.00      1S   O  
ATOM   3971  CB  HSD   246      71.612  77.447  72.893  1.00  1.00      1S   C  
ATOM   3972  CG  HSD   246      70.310  76.707  72.917  1.00  1.00      1S   C  
ATOM   3973  CD2 HSD   246      69.984  75.479  72.445  1.00  1.00      1S   C  
ATOM   3974  ND1 HSD   246      69.144  77.206  73.481  1.00  1.00      1S   N  
ATOM   3975  CE1 HSD   246      68.200  76.255  73.326  1.00  1.00      1S   C  
ATOM   3976  NE2 HSD   246      68.660  75.185  72.698  1.00  1.00      1S   N  
ATOM   3977  HN  HSD   246      72.838  77.154  70.684  1.00  0.00      1S   H  
ATOM   3978  HA  HSD   246      70.675  78.736  71.432  1.00  1.00      1S   H  
ATOM   3979  HB1 HSD   246      71.737  77.894  73.903  1.00  1.00      1S   H  
ATOM   3980  HB2 HSD   246      72.442  76.721  72.753  1.00  1.00      1S   H  
ATOM   3981  HD1 HSD   246      69.043  78.101  73.920  1.00  0.00      1S   H  
ATOM   3982  HD2 HSD   246      70.608  74.752  71.928  1.00  1.00      1S   H  
ATOM   3983  HE1 HSD   246      67.177  76.367  73.692  1.00  1.00      1S   H  
ATOM   3984  N   ILE   247      73.568  79.806  72.605  1.00  1.00      1S   N  
ATOM   3985  CA  ILE   247      74.295  80.941  73.137  1.00  1.00      1S   C  
ATOM   3986  C   ILE   247      74.217  82.098  72.156  1.00  1.00      1S   C  
ATOM   3987  O   ILE   247      74.065  83.242  72.577  1.00  1.00      1S   O  
ATOM   3988  CB  ILE   247      75.728  80.545  73.522  1.00  1.00      1S   C  
ATOM   3989  CG1 ILE   247      75.797  79.961  74.963  1.00  1.00      1S   C  
ATOM   3990  CG2 ILE   247      76.725  81.724  73.417  1.00  1.00      1S   C  
ATOM   3991  CD  ILE   247      74.860  78.789  75.285  1.00  1.00      1S   C  
ATOM   3992  HN  ILE   247      74.126  78.997  72.428  1.00  0.00      1S   H  
ATOM   3993  HA  ILE   247      73.786  81.267  74.034  1.00  1.00      1S   H  
ATOM   3994  HB  ILE   247      76.075  79.759  72.814  1.00  1.00      1S   H  
ATOM   3995 HG11 ILE   247      75.592  80.782  75.685  1.00  0.00      1S   H  
ATOM   3996 HG12 ILE   247      76.843  79.623  75.137  1.00  0.00      1S   H  
ATOM   3997 HG21 ILE   247      76.368  82.592  74.011  1.00  0.00      1S   H  
ATOM   3998 HG22 ILE   247      76.866  82.038  72.362  1.00  0.00      1S   H  
ATOM   3999 HG23 ILE   247      77.715  81.414  73.814  1.00  0.00      1S   H  
ATOM   4000  HD1 ILE   247      74.960  77.988  74.524  1.00  1.00      1S   H  
ATOM   4001  HD2 ILE   247      73.802  79.124  75.314  1.00  1.00      1S   H  
ATOM   4002  HD3 ILE   247      75.113  78.361  76.278  1.00  1.00      1S   H  
ATOM   4003  N   TYR   248      74.254  81.822  70.826  1.00  1.00      1S   N  
ATOM   4004  CA  TYR   248      74.154  82.819  69.777  1.00  1.00      1S   C  
ATOM   4005  C   TYR   248      72.847  83.576  69.802  1.00  1.00      1S   C  
ATOM   4006  O   TYR   248      72.855  84.802  69.757  1.00  1.00      1S   O  
ATOM   4007  CB  TYR   248      74.308  82.218  68.355  1.00  1.00      1S   C  
ATOM   4008  CG  TYR   248      75.250  83.036  67.528  1.00  1.00      1S   C  
ATOM   4009  CD1 TYR   248      76.539  82.556  67.242  1.00  1.00      1S   C  
ATOM   4010  CD2 TYR   248      74.856  84.286  67.027  1.00  1.00      1S   C  
ATOM   4011  CE1 TYR   248      77.415  83.303  66.447  1.00  1.00      1S   C  
ATOM   4012  CE2 TYR   248      75.727  85.033  66.231  1.00  1.00      1S   C  
ATOM   4013  CZ  TYR   248      77.003  84.540  65.942  1.00  1.00      1S   C  
ATOM   4014  OH  TYR   248      77.875  85.289  65.140  1.00  1.00      1S   O  
ATOM   4015  HN  TYR   248      74.386  80.886  70.506  1.00  0.00      1S   H  
ATOM   4016  HA  TYR   248      74.954  83.521  69.969  1.00  1.00      1S   H  
ATOM   4017  HB1 TYR   248      73.345  82.129  67.810  1.00  1.00      1S   H  
ATOM   4018  HB2 TYR   248      74.728  81.203  68.415  1.00  1.00      1S   H  
ATOM   4019  HD1 TYR   248      76.855  81.601  67.635  1.00  1.00      1S   H  
ATOM   4020  HD2 TYR   248      73.868  84.668  67.238  1.00  1.00      1S   H  
ATOM   4021  HE1 TYR   248      78.398  82.918  66.219  1.00  1.00      1S   H  
ATOM   4022  HE2 TYR   248      75.405  85.986  65.846  1.00  1.00      1S   H  
ATOM   4023  HH  TYR   248      77.340  85.861  64.580  1.00  1.00      1S   H  
ATOM   4024  N   VAL   249      71.689  82.872  69.873  1.00  1.00      1S   N  
ATOM   4025  CA  VAL   249      70.383  83.510  69.839  1.00  1.00      1S   C  
ATOM   4026  C   VAL   249      70.145  84.330  71.090  1.00  1.00      1S   C  
ATOM   4027  O   VAL   249      69.507  85.378  71.029  1.00  1.00      1S   O  
ATOM   4028  CB  VAL   249      69.207  82.568  69.560  1.00  1.00      1S   C  
ATOM   4029  CG1 VAL   249      69.337  82.032  68.119  1.00  1.00      1S   C  
ATOM   4030  CG2 VAL   249      69.107  81.411  70.574  1.00  1.00      1S   C  
ATOM   4031  HN  VAL   249      71.690  81.874  69.915  1.00  0.00      1S   H  
ATOM   4032  HA  VAL   249      70.405  84.213  69.018  1.00  1.00      1S   H  
ATOM   4033  HB  VAL   249      68.257  83.151  69.611  1.00  1.00      1S   H  
ATOM   4034 HG11 VAL   249      70.280  81.460  67.993  1.00  0.00      1S   H  
ATOM   4035 HG12 VAL   249      69.325  82.872  67.393  1.00  0.00      1S   H  
ATOM   4036 HG13 VAL   249      68.486  81.357  67.887  1.00  0.00      1S   H  
ATOM   4037 HG21 VAL   249      68.983  81.789  71.609  1.00  0.00      1S   H  
ATOM   4038 HG22 VAL   249      70.012  80.774  70.527  1.00  0.00      1S   H  
ATOM   4039 HG23 VAL   249      68.230  80.774  70.330  1.00  0.00      1S   H  
ATOM   4040  N   ILE   250      70.716  83.896  72.240  1.00  1.00      1S   N  
ATOM   4041  CA  ILE   250      70.704  84.616  73.496  1.00  1.00      1S   C  
ATOM   4042  C   ILE   250      71.487  85.909  73.410  1.00  1.00      1S   C  
ATOM   4043  O   ILE   250      70.940  86.956  73.747  1.00  1.00      1S   O  
ATOM   4044  CB  ILE   250      71.153  83.711  74.646  1.00  1.00      1S   C  
ATOM   4045  CG1 ILE   250      69.962  82.833  75.104  1.00  1.00      1S   C  
ATOM   4046  CG2 ILE   250      71.790  84.463  75.837  1.00  1.00      1S   C  
ATOM   4047  CD  ILE   250      68.863  83.578  75.880  1.00  1.00      1S   C  
ATOM   4048  HN  ILE   250      71.196  83.021  72.262  1.00  0.00      1S   H  
ATOM   4049  HA  ILE   250      69.681  84.914  73.670  1.00  1.00      1S   H  
ATOM   4050  HB  ILE   250      71.937  83.024  74.249  1.00  1.00      1S   H  
ATOM   4051 HG11 ILE   250      70.365  82.028  75.758  1.00  0.00      1S   H  
ATOM   4052 HG12 ILE   250      69.511  82.341  74.215  1.00  0.00      1S   H  
ATOM   4053 HG21 ILE   250      71.127  85.278  76.185  1.00  0.00      1S   H  
ATOM   4054 HG22 ILE   250      72.773  84.895  75.555  1.00  0.00      1S   H  
ATOM   4055 HG23 ILE   250      71.957  83.760  76.680  1.00  0.00      1S   H  
ATOM   4056  HD1 ILE   250      68.494  84.462  75.321  1.00  1.00      1S   H  
ATOM   4057  HD2 ILE   250      69.239  83.917  76.868  1.00  1.00      1S   H  
ATOM   4058  HD3 ILE   250      67.997  82.906  76.055  1.00  1.00      1S   H  
ATOM   4059  N   ILE   251      72.762  85.901  72.939  1.00  1.00      1S   N  
ATOM   4060  CA  ILE   251      73.575  87.109  72.882  1.00  1.00      1S   C  
ATOM   4061  C   ILE   251      73.018  88.097  71.878  1.00  1.00      1S   C  
ATOM   4062  O   ILE   251      72.982  89.295  72.130  1.00  1.00      1S   O  
ATOM   4063  CB  ILE   251      75.075  86.881  72.655  1.00  1.00      1S   C  
ATOM   4064  CG1 ILE   251      75.412  86.191  71.308  1.00  1.00      1S   C  
ATOM   4065  CG2 ILE   251      75.617  86.101  73.874  1.00  1.00      1S   C  
ATOM   4066  CD  ILE   251      76.906  85.953  71.064  1.00  1.00      1S   C  
ATOM   4067  HN  ILE   251      73.210  85.054  72.655  1.00  0.00      1S   H  
ATOM   4068  HA  ILE   251      73.486  87.581  73.851  1.00  1.00      1S   H  
ATOM   4069  HB  ILE   251      75.582  87.874  72.653  1.00  1.00      1S   H  
ATOM   4070 HG11 ILE   251      75.026  86.810  70.469  1.00  0.00      1S   H  
ATOM   4071 HG12 ILE   251      74.890  85.214  71.275  1.00  0.00      1S   H  
ATOM   4072 HG21 ILE   251      75.222  85.065  73.888  1.00  0.00      1S   H  
ATOM   4073 HG22 ILE   251      75.320  86.606  74.818  1.00  0.00      1S   H  
ATOM   4074 HG23 ILE   251      76.725  86.053  73.845  1.00  0.00      1S   H  
ATOM   4075  HD1 ILE   251      77.330  85.269  71.829  1.00  1.00      1S   H  
ATOM   4076  HD2 ILE   251      77.463  86.914  71.095  1.00  1.00      1S   H  
ATOM   4077  HD3 ILE   251      77.060  85.489  70.066  1.00  1.00      1S   H  
ATOM   4078  N   LYS   252      72.501  87.606  70.736  1.00  1.00      1S   N  
ATOM   4079  CA  LYS   252      71.959  88.394  69.656  1.00  1.00      1S   C  
ATOM   4080  C   LYS   252      70.618  89.022  69.999  1.00  1.00      1S   C  
ATOM   4081  O   LYS   252      70.124  89.878  69.268  1.00  1.00      1S   O  
ATOM   4082  CB  LYS   252      71.838  87.451  68.443  1.00  1.00      1S   C  
ATOM   4083  CG  LYS   252      71.529  88.074  67.081  1.00  1.00      1S   C  
ATOM   4084  CD  LYS   252      71.543  86.982  66.003  1.00  1.00      1S   C  
ATOM   4085  CE  LYS   252      71.233  87.495  64.600  1.00  1.00      1S   C  
ATOM   4086  NZ  LYS   252      72.333  88.328  64.097  1.00  1.00      1S   N1+
ATOM   4087  HN  LYS   252      72.523  86.623  70.559  1.00  0.00      1S   H  
ATOM   4088  HA  LYS   252      72.658  89.187  69.432  1.00  1.00      1S   H  
ATOM   4089  HB1 LYS   252      71.085  86.662  68.664  1.00  1.00      1S   H  
ATOM   4090  HB2 LYS   252      72.824  86.940  68.332  1.00  1.00      1S   H  
ATOM   4091  HG1 LYS   252      72.287  88.853  66.848  1.00  1.00      1S   H  
ATOM   4092  HG2 LYS   252      70.527  88.554  67.099  1.00  1.00      1S   H  
ATOM   4093  HD1 LYS   252      70.781  86.216  66.272  1.00  1.00      1S   H  
ATOM   4094  HD2 LYS   252      72.535  86.475  66.005  1.00  1.00      1S   H  
ATOM   4095  HE1 LYS   252      70.299  88.094  64.583  1.00  1.00      1S   H  
ATOM   4096  HE2 LYS   252      71.126  86.640  63.910  1.00  1.00      1S   H  
ATOM   4097  HZ1 LYS   252      73.251  87.851  64.221  1.00  1.00      1S   H  
ATOM   4098  HZ2 LYS   252      72.352  89.232  64.623  1.00  1.00      1S   H  
ATOM   4099  HZ3 LYS   252      72.189  88.557  63.093  1.00  1.00      1S   H  
ATOM   4100  N   ALA   253      70.007  88.629  71.142  1.00  1.00      1S   N  
ATOM   4101  CA  ALA   253      68.740  89.157  71.585  1.00  1.00      1S   C  
ATOM   4102  C   ALA   253      68.837  89.911  72.889  1.00  1.00      1S   C  
ATOM   4103  O   ALA   253      67.875  90.582  73.260  1.00  1.00      1S   O  
ATOM   4104  CB  ALA   253      67.737  88.018  71.775  1.00  1.00      1S   C  
ATOM   4105  HN  ALA   253      70.408  87.923  71.722  1.00  0.00      1S   H  
ATOM   4106  HA  ALA   253      68.341  89.842  70.850  1.00  1.00      1S   H  
ATOM   4107  HB1 ALA   253      68.116  87.263  72.497  1.00  1.00      1S   H  
ATOM   4108  HB2 ALA   253      67.573  87.508  70.800  1.00  1.00      1S   H  
ATOM   4109  HB3 ALA   253      66.760  88.402  72.140  1.00  1.00      1S   H  
ATOM   4110  N   LEU   254      69.973  89.821  73.625  1.00  1.00      1S   N  
ATOM   4111  CA  LEU   254      70.097  90.418  74.943  1.00  1.00      1S   C  
ATOM   4112  C   LEU   254      71.250  91.397  75.014  1.00  1.00      1S   C  
ATOM   4113  O   LEU   254      71.303  92.189  75.953  1.00  1.00      1S   O  
ATOM   4114  CB  LEU   254      70.226  89.362  76.074  1.00  1.00      1S   C  
ATOM   4115  CG  LEU   254      68.991  88.434  76.245  1.00  1.00      1S   C  
ATOM   4116  CD1 LEU   254      69.247  87.382  77.337  1.00  1.00      1S   C  
ATOM   4117  CD2 LEU   254      67.684  89.186  76.566  1.00  1.00      1S   C  
ATOM   4118  HN  LEU   254      70.753  89.285  73.311  1.00  0.00      1S   H  
ATOM   4119  HA  LEU   254      69.218  91.010  75.154  1.00  1.00      1S   H  
ATOM   4120  HB1 LEU   254      70.392  89.879  77.044  1.00  1.00      1S   H  
ATOM   4121  HB2 LEU   254      71.116  88.727  75.870  1.00  1.00      1S   H  
ATOM   4122  HG  LEU   254      68.839  87.891  75.284  1.00  1.00      1S   H  
ATOM   4123 HD11 LEU   254      69.386  87.876  78.322  1.00  0.00      1S   H  
ATOM   4124 HD12 LEU   254      70.160  86.800  77.106  1.00  0.00      1S   H  
ATOM   4125 HD13 LEU   254      68.387  86.684  77.409  1.00  0.00      1S   H  
ATOM   4126 HD21 LEU   254      67.434  89.914  75.768  1.00  0.00      1S   H  
ATOM   4127 HD22 LEU   254      67.779  89.731  77.528  1.00  0.00      1S   H  
ATOM   4128 HD23 LEU   254      66.842  88.466  76.652  1.00  0.00      1S   H  
ATOM   4129  N   ILE   255      72.181  91.408  74.024  1.00  1.00      1S   N  
ATOM   4130  CA  ILE   255      73.155  92.478  73.879  1.00  1.00      1S   C  
ATOM   4131  C   ILE   255      73.116  92.957  72.447  1.00  1.00      1S   C  
ATOM   4132  O   ILE   255      72.827  92.201  71.521  1.00  1.00      1S   O  
ATOM   4133  CB  ILE   255      74.595  92.147  74.293  1.00  1.00      1S   C  
ATOM   4134  CG1 ILE   255      75.142  90.851  73.647  1.00  1.00      1S   C  
ATOM   4135  CG2 ILE   255      74.646  92.089  75.835  1.00  1.00      1S   C  
ATOM   4136  CD  ILE   255      76.638  90.616  73.888  1.00  1.00      1S   C  
ATOM   4137  HN  ILE   255      72.179  90.733  73.287  1.00  0.00      1S   H  
ATOM   4138  HA  ILE   255      72.836  93.321  74.476  1.00  1.00      1S   H  
ATOM   4139  HB  ILE   255      75.258  92.987  73.979  1.00  1.00      1S   H  
ATOM   4140 HG11 ILE   255      74.973  90.889  72.549  1.00  0.00      1S   H  
ATOM   4141 HG12 ILE   255      74.575  89.983  74.050  1.00  0.00      1S   H  
ATOM   4142 HG21 ILE   255      74.069  91.218  76.210  1.00  0.00      1S   H  
ATOM   4143 HG22 ILE   255      74.214  93.015  76.270  1.00  0.00      1S   H  
ATOM   4144 HG23 ILE   255      75.694  91.997  76.189  1.00  0.00      1S   H  
ATOM   4145  HD1 ILE   255      76.856  90.520  74.972  1.00  1.00      1S   H  
ATOM   4146  HD2 ILE   255      77.232  91.459  73.477  1.00  1.00      1S   H  
ATOM   4147  HD3 ILE   255      76.964  89.679  73.386  1.00  1.00      1S   H  
ATOM   4148  N   THR   256      73.401  94.269  72.252  1.00  1.00      1S   N  
ATOM   4149  CA  THR   256      73.375  94.959  70.976  1.00  1.00      1S   C  
ATOM   4150  C   THR   256      74.692  94.760  70.245  1.00  1.00      1S   C  
ATOM   4151  O   THR   256      75.456  95.700  70.024  1.00  1.00      1S   O  
ATOM   4152  CB  THR   256      73.091  96.455  71.131  1.00  1.00      1S   C  
ATOM   4153  CG2 THR   256      71.643  96.662  71.623  1.00  1.00      1S   C  
ATOM   4154  OG1 THR   256      73.974  97.060  72.072  1.00  1.00      1S   O  
ATOM   4155  HN  THR   256      73.611  94.862  73.025  1.00  0.00      1S   H  
ATOM   4156  HA  THR   256      72.593  94.526  70.367  1.00  1.00      1S   H  
ATOM   4157  HB  THR   256      73.197  96.976  70.153  1.00  1.00      1S   H  
ATOM   4158  HG1 THR   256      74.839  97.052  71.652  1.00  1.00      1S   H  
ATOM   4159 HG21 THR   256      71.482  96.173  72.606  1.00  0.00      1S   H  
ATOM   4160 HG22 THR   256      70.921  96.241  70.892  1.00  0.00      1S   H  
ATOM   4161 HG23 THR   256      71.433  97.747  71.735  1.00  0.00      1S   H  
ATOM   4162  N   ILE   257      74.969  93.503  69.834  1.00  1.00      1S   N  
ATOM   4163  CA  ILE   257      76.137  93.099  69.085  1.00  1.00      1S   C  
ATOM   4164  C   ILE   257      76.037  93.645  67.663  1.00  1.00      1S   C  
ATOM   4165  O   ILE   257      74.917  93.718  67.147  1.00  1.00      1S   O  
ATOM   4166  CB  ILE   257      76.289  91.571  69.116  1.00  1.00      1S   C  
ATOM   4167  CG1 ILE   257      77.583  91.076  68.424  1.00  1.00      1S   C  
ATOM   4168  CG2 ILE   257      75.012  90.875  68.582  1.00  1.00      1S   C  
ATOM   4169  CD  ILE   257      77.866  89.585  68.630  1.00  1.00      1S   C  
ATOM   4170  HN  ILE   257      74.341  92.760  70.059  1.00  0.00      1S   H  
ATOM   4171  HA  ILE   257      76.989  93.530  69.589  1.00  1.00      1S   H  
ATOM   4172  HB  ILE   257      76.380  91.284  70.191  1.00  1.00      1S   H  
ATOM   4173 HG11 ILE   257      78.441  91.651  68.838  1.00  0.00      1S   H  
ATOM   4174 HG12 ILE   257      77.526  91.285  67.333  1.00  0.00      1S   H  
ATOM   4175 HG21 ILE   257      74.834  91.140  67.520  1.00  0.00      1S   H  
ATOM   4176 HG22 ILE   257      74.119  91.165  69.171  1.00  0.00      1S   H  
ATOM   4177 HG23 ILE   257      75.111  89.773  68.652  1.00  0.00      1S   H  
ATOM   4178  HD1 ILE   257      77.116  88.963  68.097  1.00  1.00      1S   H  
ATOM   4179  HD2 ILE   257      77.837  89.331  69.711  1.00  1.00      1S   H  
ATOM   4180  HD3 ILE   257      78.873  89.329  68.234  1.00  1.00      1S   H  
ATOM   4181  N   PRO   258      77.112  94.054  66.973  1.00  1.00      1S   N  
ATOM   4182  CA  PRO   258      77.038  94.546  65.606  1.00  1.00      1S   C  
ATOM   4183  C   PRO   258      76.524  93.507  64.642  1.00  1.00      1S   C  
ATOM   4184  O   PRO   258      77.106  92.426  64.582  1.00  1.00      1S   O  
ATOM   4185  CB  PRO   258      78.489  94.905  65.252  1.00  1.00      1S   C  
ATOM   4186  CG  PRO   258      79.097  95.332  66.587  1.00  1.00      1S   C  
ATOM   4187  CD  PRO   258      78.399  94.405  67.587  1.00  1.00      1S   C  
ATOM   4188  HA  PRO   258      76.382  95.405  65.583  1.00  1.00      1S   H  
ATOM   4189  HB1 PRO   258      78.547  95.702  64.484  1.00  1.00      1S   H  
ATOM   4190  HB2 PRO   258      79.049  94.011  64.893  1.00  1.00      1S   H  
ATOM   4191  HG1 PRO   258      80.199  95.217  66.603  1.00  1.00      1S   H  
ATOM   4192  HG2 PRO   258      78.827  96.389  66.799  1.00  1.00      1S   H  
ATOM   4193  HD1 PRO   258      78.994  93.477  67.719  1.00  1.00      1S   H  
ATOM   4194  HD2 PRO   258      78.259  94.921  68.561  1.00  1.00      1S   H  
ATOM   4195  N   GLU   259      75.462  93.840  63.866  1.00  1.00      1S   N  
ATOM   4196  CA  GLU   259      74.900  93.016  62.813  1.00  1.00      1S   C  
ATOM   4197  C   GLU   259      75.736  93.112  61.549  1.00  1.00      1S   C  
ATOM   4198  O   GLU   259      75.231  93.322  60.448  1.00  1.00      1S   O  
ATOM   4199  CB  GLU   259      73.433  93.423  62.502  1.00  1.00      1S   C  
ATOM   4200  CG  GLU   259      72.417  93.016  63.590  1.00  1.00      1S   C  
ATOM   4201  CD  GLU   259      72.389  91.500  63.740  1.00  1.00      1S   C  
ATOM   4202  OE1 GLU   259      72.562  91.014  64.890  1.00  1.00      1S   O  
ATOM   4203  OE2 GLU   259      72.200  90.800  62.708  1.00  1.00      1S   O1-
ATOM   4204  HN  GLU   259      74.998  94.711  64.000  1.00  0.00      1S   H  
ATOM   4205  HA  GLU   259      74.923  91.985  63.130  1.00  1.00      1S   H  
ATOM   4206  HB1 GLU   259      73.093  92.958  61.550  1.00  1.00      1S   H  
ATOM   4207  HB2 GLU   259      73.387  94.526  62.373  1.00  1.00      1S   H  
ATOM   4208  HG1 GLU   259      71.402  93.357  63.291  1.00  1.00      1S   H  
ATOM   4209  HG2 GLU   259      72.675  93.484  64.563  1.00  1.00      1S   H  
ATOM   4210  N   THR   260      77.065  92.913  61.699  1.00  1.00      1S   N  
ATOM   4211  CA  THR   260      78.060  92.920  60.652  1.00  1.00      1S   C  
ATOM   4212  C   THR   260      77.956  91.602  59.919  1.00  1.00      1S   C  
ATOM   4213  O   THR   260      77.508  90.608  60.485  1.00  1.00      1S   O  
ATOM   4214  CB  THR   260      79.466  93.096  61.236  1.00  1.00      1S   C  
ATOM   4215  CG2 THR   260      80.532  93.363  60.155  1.00  1.00      1S   C  
ATOM   4216  OG1 THR   260      79.481  94.207  62.122  1.00  1.00      1S   O  
ATOM   4217  HN  THR   260      77.433  92.769  62.615  1.00  0.00      1S   H  
ATOM   4218  HA  THR   260      77.835  93.731  59.973  1.00  1.00      1S   H  
ATOM   4219  HB  THR   260      79.747  92.195  61.825  1.00  1.00      1S   H  
ATOM   4220  HG1 THR   260      80.372  94.252  62.478  1.00  1.00      1S   H  
ATOM   4221 HG21 THR   260      80.278  94.277  59.578  1.00  0.00      1S   H  
ATOM   4222 HG22 THR   260      80.625  92.511  59.454  1.00  0.00      1S   H  
ATOM   4223 HG23 THR   260      81.525  93.514  60.630  1.00  0.00      1S   H  
ATOM   4224  N   THR   261      78.370  91.571  58.630  1.00  1.00      1S   N  
ATOM   4225  CA  THR   261      78.392  90.414  57.748  1.00  1.00      1S   C  
ATOM   4226  C   THR   261      79.098  89.203  58.332  1.00  1.00      1S   C  
ATOM   4227  O   THR   261      78.663  88.076  58.111  1.00  1.00      1S   O  
ATOM   4228  CB  THR   261      79.015  90.741  56.394  1.00  1.00      1S   C  
ATOM   4229  CG2 THR   261      78.015  91.562  55.555  1.00  1.00      1S   C  
ATOM   4230  OG1 THR   261      80.212  91.498  56.553  1.00  1.00      1S   O  
ATOM   4231  HN  THR   261      78.703  92.404  58.196  1.00  0.00      1S   H  
ATOM   4232  HA  THR   261      77.364  90.127  57.586  1.00  1.00      1S   H  
ATOM   4233  HB  THR   261      79.251  89.809  55.831  1.00  1.00      1S   H  
ATOM   4234  HG1 THR   261      80.566  91.626  55.669  1.00  1.00      1S   H  
ATOM   4235 HG21 THR   261      77.758  92.516  56.061  1.00  0.00      1S   H  
ATOM   4236 HG22 THR   261      77.082  90.981  55.395  1.00  0.00      1S   H  
ATOM   4237 HG23 THR   261      78.452  91.796  54.560  1.00  0.00      1S   H  
ATOM   4238  N   PHE   262      80.188  89.409  59.113  1.00  1.00      1S   N  
ATOM   4239  CA  PHE   262      80.932  88.359  59.784  1.00  1.00      1S   C  
ATOM   4240  C   PHE   262      80.100  87.702  60.877  1.00  1.00      1S   C  
ATOM   4241  O   PHE   262      80.181  86.494  61.095  1.00  1.00      1S   O  
ATOM   4242  CB  PHE   262      82.258  88.915  60.378  1.00  1.00      1S   C  
ATOM   4243  CG  PHE   262      83.097  87.830  61.012  1.00  1.00      1S   C  
ATOM   4244  CD1 PHE   262      83.871  86.960  60.225  1.00  1.00      1S   C  
ATOM   4245  CD2 PHE   262      83.062  87.638  62.405  1.00  1.00      1S   C  
ATOM   4246  CE1 PHE   262      84.594  85.917  60.818  1.00  1.00      1S   C  
ATOM   4247  CE2 PHE   262      83.777  86.592  63.000  1.00  1.00      1S   C  
ATOM   4248  CZ  PHE   262      84.544  85.731  62.206  1.00  1.00      1S   C  
ATOM   4249  HN  PHE   262      80.535  90.332  59.254  1.00  0.00      1S   H  
ATOM   4250  HA  PHE   262      81.175  87.612  59.041  1.00  1.00      1S   H  
ATOM   4251  HB1 PHE   262      82.044  89.698  61.136  1.00  1.00      1S   H  
ATOM   4252  HB2 PHE   262      82.859  89.374  59.563  1.00  1.00      1S   H  
ATOM   4253  HD1 PHE   262      83.899  87.087  59.152  1.00  1.00      1S   H  
ATOM   4254  HD2 PHE   262      82.457  88.287  63.020  1.00  1.00      1S   H  
ATOM   4255  HE1 PHE   262      85.184  85.251  60.206  1.00  1.00      1S   H  
ATOM   4256  HE2 PHE   262      83.732  86.446  64.069  1.00  1.00      1S   H  
ATOM   4257  HZ  PHE   262      85.095  84.922  62.663  1.00  1.00      1S   H  
ATOM   4258  N   GLN   263      79.275  88.496  61.588  1.00  1.00      1S   N  
ATOM   4259  CA  GLN   263      78.450  88.038  62.679  1.00  1.00      1S   C  
ATOM   4260  C   GLN   263      77.239  87.298  62.157  1.00  1.00      1S   C  
ATOM   4261  O   GLN   263      76.840  86.287  62.728  1.00  1.00      1S   O  
ATOM   4262  CB  GLN   263      78.051  89.230  63.579  1.00  1.00      1S   C  
ATOM   4263  CG  GLN   263      77.365  88.856  64.907  1.00  1.00      1S   C  
ATOM   4264  CD  GLN   263      75.842  88.970  64.801  1.00  1.00      1S   C  
ATOM   4265  NE2 GLN   263      75.327  90.208  65.049  1.00  1.00      1S   N  
ATOM   4266  OE1 GLN   263      75.135  88.001  64.515  1.00  1.00      1S   O  
ATOM   4267  HN  GLN   263      79.197  89.467  61.378  1.00  0.00      1S   H  
ATOM   4268  HA  GLN   263      79.034  87.346  63.271  1.00  1.00      1S   H  
ATOM   4269  HB1 GLN   263      77.445  89.965  63.009  1.00  1.00      1S   H  
ATOM   4270  HB2 GLN   263      79.001  89.747  63.853  1.00  1.00      1S   H  
ATOM   4271  HG1 GLN   263      77.721  89.550  65.699  1.00  1.00      1S   H  
ATOM   4272  HG2 GLN   263      77.640  87.829  65.213  1.00  1.00      1S   H  
ATOM   4273 HE21 GLN   263      74.341  90.369  65.001  1.00  0.00      1S   H  
ATOM   4274 HE22 GLN   263      75.949  90.976  65.222  1.00  0.00      1S   H  
ATOM   4275  N   THR   264      76.640  87.751  61.030  1.00  1.00      1S   N  
ATOM   4276  CA  THR   264      75.509  87.076  60.420  1.00  1.00      1S   C  
ATOM   4277  C   THR   264      75.920  85.760  59.779  1.00  1.00      1S   C  
ATOM   4278  O   THR   264      75.178  84.786  59.878  1.00  1.00      1S   O  
ATOM   4279  CB  THR   264      74.719  87.932  59.436  1.00  1.00      1S   C  
ATOM   4280  CG2 THR   264      74.076  89.113  60.191  1.00  1.00      1S   C  
ATOM   4281  OG1 THR   264      75.541  88.446  58.397  1.00  1.00      1S   O  
ATOM   4282  HN  THR   264      76.949  88.583  60.570  1.00  0.00      1S   H  
ATOM   4283  HA  THR   264      74.824  86.826  61.219  1.00  1.00      1S   H  
ATOM   4284  HB  THR   264      73.905  87.325  58.975  1.00  1.00      1S   H  
ATOM   4285  HG1 THR   264      74.942  88.843  57.760  1.00  1.00      1S   H  
ATOM   4286 HG21 THR   264      74.849  89.762  60.653  1.00  0.00      1S   H  
ATOM   4287 HG22 THR   264      73.402  88.742  60.991  1.00  0.00      1S   H  
ATOM   4288 HG23 THR   264      73.475  89.735  59.493  1.00  0.00      1S   H  
ATOM   4289  N   VAL   265      77.121  85.671  59.142  1.00  1.00      1S   N  
ATOM   4290  CA  VAL   265      77.608  84.424  58.562  1.00  1.00      1S   C  
ATOM   4291  C   VAL   265      77.982  83.428  59.640  1.00  1.00      1S   C  
ATOM   4292  O   VAL   265      77.761  82.231  59.478  1.00  1.00      1S   O  
ATOM   4293  CB  VAL   265      78.725  84.585  57.524  1.00  1.00      1S   C  
ATOM   4294  CG1 VAL   265      80.060  85.050  58.131  1.00  1.00      1S   C  
ATOM   4295  CG2 VAL   265      78.922  83.270  56.741  1.00  1.00      1S   C  
ATOM   4296  HN  VAL   265      77.708  86.471  59.025  1.00  0.00      1S   H  
ATOM   4297  HA  VAL   265      76.771  83.998  58.026  1.00  1.00      1S   H  
ATOM   4298  HB  VAL   265      78.394  85.364  56.798  1.00  1.00      1S   H  
ATOM   4299 HG11 VAL   265      80.509  84.261  58.769  1.00  0.00      1S   H  
ATOM   4300 HG12 VAL   265      79.898  85.956  58.739  1.00  0.00      1S   H  
ATOM   4301 HG13 VAL   265      80.781  85.296  57.322  1.00  0.00      1S   H  
ATOM   4302 HG21 VAL   265      77.972  82.955  56.261  1.00  0.00      1S   H  
ATOM   4303 HG22 VAL   265      79.272  82.456  57.410  1.00  0.00      1S   H  
ATOM   4304 HG23 VAL   265      79.690  83.414  55.952  1.00  0.00      1S   H  
ATOM   4305  N   SER   266      78.503  83.898  60.799  1.00  1.00      1S   N  
ATOM   4306  CA  SER   266      78.809  83.046  61.931  1.00  1.00      1S   C  
ATOM   4307  C   SER   266      77.542  82.534  62.587  1.00  1.00      1S   C  
ATOM   4308  O   SER   266      77.525  81.415  63.090  1.00  1.00      1S   O  
ATOM   4309  CB  SER   266      79.694  83.755  62.977  1.00  1.00      1S   C  
ATOM   4310  OG  SER   266      80.999  83.980  62.459  1.00  1.00      1S   O  
ATOM   4311  HN  SER   266      78.704  84.868  60.920  1.00  0.00      1S   H  
ATOM   4312  HA  SER   266      79.350  82.184  61.564  1.00  1.00      1S   H  
ATOM   4313  HB1 SER   266      79.788  83.141  63.898  1.00  1.00      1S   H  
ATOM   4314  HB2 SER   266      79.258  84.740  63.236  1.00  1.00      1S   H  
ATOM   4315  HG1 SER   266      80.934  84.762  61.899  1.00  0.00      1S   H  
ATOM   4316  N   TRP   267      76.431  83.311  62.544  1.00  1.00      1S   N  
ATOM   4317  CA  TRP   267      75.126  82.883  63.008  1.00  1.00      1S   C  
ATOM   4318  C   TRP   267      74.575  81.784  62.125  1.00  1.00      1S   C  
ATOM   4319  O   TRP   267      74.114  80.763  62.625  1.00  1.00      1S   O  
ATOM   4320  CB  TRP   267      74.109  84.056  63.056  1.00  1.00      1S   C  
ATOM   4321  CG  TRP   267      72.782  83.749  63.738  1.00  1.00      1S   C  
ATOM   4322  CD1 TRP   267      72.570  83.051  64.890  1.00  1.00      1S   C  
ATOM   4323  CD2 TRP   267      71.481  84.173  63.274  1.00  1.00      1S   C  
ATOM   4324  CE2 TRP   267      70.549  83.743  64.247  1.00  1.00      1S   C  
ATOM   4325  CE3 TRP   267      71.073  84.878  62.146  1.00  1.00      1S   C  
ATOM   4326  NE1 TRP   267      71.236  83.054  65.218  1.00  1.00      1S   N  
ATOM   4327  CZ2 TRP   267      69.193  84.031  64.111  1.00  1.00      1S   C  
ATOM   4328  CZ3 TRP   267      69.706  85.180  62.019  1.00  1.00      1S   C  
ATOM   4329  CH2 TRP   267      68.782  84.763  62.990  1.00  1.00      1S   C  
ATOM   4330  HN  TRP   267      76.467  84.234  62.166  1.00  0.00      1S   H  
ATOM   4331  HA  TRP   267      75.256  82.484  64.005  1.00  1.00      1S   H  
ATOM   4332  HB1 TRP   267      73.923  84.443  62.034  1.00  1.00      1S   H  
ATOM   4333  HB2 TRP   267      74.577  84.882  63.636  1.00  1.00      1S   H  
ATOM   4334  HD1 TRP   267      73.339  82.546  65.455  1.00  1.00      1S   H  
ATOM   4335  HE1 TRP   267      70.838  82.612  65.991  1.00  1.00      1S   H  
ATOM   4336  HE3 TRP   267      71.770  85.222  61.397  1.00  1.00      1S   H  
ATOM   4337  HZ2 TRP   267      68.470  83.713  64.847  1.00  1.00      1S   H  
ATOM   4338  HZ3 TRP   267      69.362  85.748  61.168  1.00  1.00      1S   H  
ATOM   4339  HH2 TRP   267      67.736  85.010  62.871  1.00  1.00      1S   H  
ATOM   4340  N   HSD   268      74.647  81.963  60.783  1.00  1.00      1S   N  
ATOM   4341  CA  HSD   268      74.200  81.003  59.793  1.00  1.00      1S   C  
ATOM   4342  C   HSD   268      74.961  79.696  59.875  1.00  1.00      1S   C  
ATOM   4343  O   HSD   268      74.382  78.625  59.716  1.00  1.00      1S   O  
ATOM   4344  CB  HSD   268      74.353  81.543  58.352  1.00  1.00      1S   C  
ATOM   4345  CG  HSD   268      73.551  82.777  58.042  1.00  1.00      1S   C  
ATOM   4346  CD2 HSD   268      73.792  83.749  57.124  1.00  1.00      1S   C  
ATOM   4347  ND1 HSD   268      72.327  83.103  58.606  1.00  1.00      1S   N  
ATOM   4348  CE1 HSD   268      71.912  84.240  58.008  1.00  1.00      1S   C  
ATOM   4349  NE2 HSD   268      72.767  84.674  57.098  1.00  1.00      1S   N  
ATOM   4350  HN  HSD   268      75.009  82.816  60.409  1.00  0.00      1S   H  
ATOM   4351  HA  HSD   268      73.157  80.791  59.986  1.00  1.00      1S   H  
ATOM   4352  HB1 HSD   268      74.035  80.759  57.631  1.00  1.00      1S   H  
ATOM   4353  HB2 HSD   268      75.422  81.779  58.153  1.00  1.00      1S   H  
ATOM   4354  HD1 HSD   268      71.858  82.585  59.325  1.00  0.00      1S   H  
ATOM   4355  HD2 HSD   268      74.632  83.858  56.441  1.00  1.00      1S   H  
ATOM   4356  HE1 HSD   268      70.970  84.733  58.257  1.00  1.00      1S   H  
ATOM   4357  N   PHE   269      76.281  79.770  60.159  1.00  1.00      1S   N  
ATOM   4358  CA  PHE   269      77.168  78.646  60.368  1.00  1.00      1S   C  
ATOM   4359  C   PHE   269      76.781  77.863  61.613  1.00  1.00      1S   C  
ATOM   4360  O   PHE   269      76.792  76.635  61.592  1.00  1.00      1S   O  
ATOM   4361  CB  PHE   269      78.635  79.158  60.446  1.00  1.00      1S   C  
ATOM   4362  CG  PHE   269      79.648  78.088  60.764  1.00  1.00      1S   C  
ATOM   4363  CD1 PHE   269      80.127  77.217  59.771  1.00  1.00      1S   C  
ATOM   4364  CD2 PHE   269      80.122  77.950  62.081  1.00  1.00      1S   C  
ATOM   4365  CE1 PHE   269      81.067  76.228  60.089  1.00  1.00      1S   C  
ATOM   4366  CE2 PHE   269      81.056  76.959  62.402  1.00  1.00      1S   C  
ATOM   4367  CZ  PHE   269      81.531  76.099  61.404  1.00  1.00      1S   C  
ATOM   4368  HN  PHE   269      76.723  80.662  60.231  1.00  0.00      1S   H  
ATOM   4369  HA  PHE   269      77.068  77.985  59.517  1.00  1.00      1S   H  
ATOM   4370  HB1 PHE   269      78.713  79.952  61.218  1.00  1.00      1S   H  
ATOM   4371  HB2 PHE   269      78.913  79.609  59.469  1.00  1.00      1S   H  
ATOM   4372  HD1 PHE   269      79.770  77.311  58.756  1.00  1.00      1S   H  
ATOM   4373  HD2 PHE   269      79.755  78.610  62.853  1.00  1.00      1S   H  
ATOM   4374  HE1 PHE   269      81.434  75.564  59.320  1.00  1.00      1S   H  
ATOM   4375  HE2 PHE   269      81.410  76.861  63.417  1.00  1.00      1S   H  
ATOM   4376  HZ  PHE   269      82.256  75.336  61.650  1.00  1.00      1S   H  
ATOM   4377  N   CYS   270      76.415  78.547  62.723  1.00  1.00      1S   N  
ATOM   4378  CA  CYS   270      75.998  77.905  63.958  1.00  1.00      1S   C  
ATOM   4379  C   CYS   270      74.666  77.204  63.807  1.00  1.00      1S   C  
ATOM   4380  O   CYS   270      74.463  76.124  64.358  1.00  1.00      1S   O  
ATOM   4381  CB  CYS   270      75.896  78.907  65.132  1.00  1.00      1S   C  
ATOM   4382  SG  CYS   270      77.538  79.510  65.629  1.00  1.00      1S   S  
ATOM   4383  HN  CYS   270      76.431  79.545  62.738  1.00  0.00      1S   H  
ATOM   4384  HA  CYS   270      76.733  77.151  64.205  1.00  1.00      1S   H  
ATOM   4385  HB1 CYS   270      75.423  78.408  66.005  1.00  1.00      1S   H  
ATOM   4386  HB2 CYS   270      75.245  79.758  64.837  1.00  1.00      1S   H  
ATOM   4387  HG1 CYS   270      77.771  80.167  64.502  1.00  0.00      1S   H  
ATOM   4388  N   ILE   271      73.738  77.795  63.019  1.00  1.00      1S   N  
ATOM   4389  CA  ILE   271      72.445  77.233  62.679  1.00  1.00      1S   C  
ATOM   4390  C   ILE   271      72.629  75.966  61.872  1.00  1.00      1S   C  
ATOM   4391  O   ILE   271      72.035  74.932  62.177  1.00  1.00      1S   O  
ATOM   4392  CB  ILE   271      71.590  78.267  61.946  1.00  1.00      1S   C  
ATOM   4393  CG1 ILE   271      71.152  79.377  62.933  1.00  1.00      1S   C  
ATOM   4394  CG2 ILE   271      70.358  77.622  61.285  1.00  1.00      1S   C  
ATOM   4395  CD  ILE   271      70.597  80.627  62.242  1.00  1.00      1S   C  
ATOM   4396  HN  ILE   271      73.923  78.690  62.615  1.00  0.00      1S   H  
ATOM   4397  HA  ILE   271      71.954  76.956  63.596  1.00  1.00      1S   H  
ATOM   4398  HB  ILE   271      72.208  78.734  61.146  1.00  1.00      1S   H  
ATOM   4399 HG11 ILE   271      72.014  79.684  63.563  1.00  0.00      1S   H  
ATOM   4400 HG12 ILE   271      70.377  78.960  63.612  1.00  0.00      1S   H  
ATOM   4401 HG21 ILE   271      69.729  77.117  62.049  1.00  0.00      1S   H  
ATOM   4402 HG22 ILE   271      70.659  76.877  60.520  1.00  0.00      1S   H  
ATOM   4403 HG23 ILE   271      69.740  78.386  60.769  1.00  0.00      1S   H  
ATOM   4404  HD1 ILE   271      69.712  80.382  61.620  1.00  1.00      1S   H  
ATOM   4405  HD2 ILE   271      71.373  81.086  61.594  1.00  1.00      1S   H  
ATOM   4406  HD3 ILE   271      70.287  81.374  63.003  1.00  1.00      1S   H  
ATOM   4407  N   ALA   272      73.512  76.021  60.849  1.00  1.00      1S   N  
ATOM   4408  CA  ALA   272      73.894  74.909  60.013  1.00  1.00      1S   C  
ATOM   4409  C   ALA   272      74.510  73.777  60.806  1.00  1.00      1S   C  
ATOM   4410  O   ALA   272      74.262  72.618  60.497  1.00  1.00      1S   O  
ATOM   4411  CB  ALA   272      74.881  75.367  58.923  1.00  1.00      1S   C  
ATOM   4412  HN  ALA   272      73.954  76.886  60.614  1.00  0.00      1S   H  
ATOM   4413  HA  ALA   272      72.998  74.532  59.540  1.00  1.00      1S   H  
ATOM   4414  HB1 ALA   272      75.782  75.832  59.374  1.00  1.00      1S   H  
ATOM   4415  HB2 ALA   272      74.393  76.123  58.271  1.00  1.00      1S   H  
ATOM   4416  HB3 ALA   272      75.205  74.518  58.288  1.00  1.00      1S   H  
ATOM   4417  N   LEU   273      75.288  74.087  61.873  1.00  1.00      1S   N  
ATOM   4418  CA  LEU   273      75.920  73.123  62.751  1.00  1.00      1S   C  
ATOM   4419  C   LEU   273      74.900  72.365  63.578  1.00  1.00      1S   C  
ATOM   4420  O   LEU   273      75.042  71.161  63.787  1.00  1.00      1S   O  
ATOM   4421  CB  LEU   273      76.953  73.816  63.673  1.00  1.00      1S   C  
ATOM   4422  CG  LEU   273      77.873  72.884  64.496  1.00  1.00      1S   C  
ATOM   4423  CD1 LEU   273      78.732  71.950  63.622  1.00  1.00      1S   C  
ATOM   4424  CD2 LEU   273      78.772  73.720  65.424  1.00  1.00      1S   C  
ATOM   4425  HN  LEU   273      75.480  75.042  62.093  1.00  0.00      1S   H  
ATOM   4426  HA  LEU   273      76.431  72.413  62.118  1.00  1.00      1S   H  
ATOM   4427  HB1 LEU   273      76.420  74.494  64.374  1.00  1.00      1S   H  
ATOM   4428  HB2 LEU   273      77.605  74.453  63.035  1.00  1.00      1S   H  
ATOM   4429  HG  LEU   273      77.228  72.245  65.141  1.00  1.00      1S   H  
ATOM   4430 HD11 LEU   273      79.396  72.547  62.961  1.00  0.00      1S   H  
ATOM   4431 HD12 LEU   273      78.097  71.293  62.994  1.00  0.00      1S   H  
ATOM   4432 HD13 LEU   273      79.366  71.304  64.266  1.00  0.00      1S   H  
ATOM   4433 HD21 LEU   273      78.148  74.351  66.090  1.00  0.00      1S   H  
ATOM   4434 HD22 LEU   273      79.430  74.384  64.823  1.00  0.00      1S   H  
ATOM   4435 HD23 LEU   273      79.408  73.061  66.051  1.00  0.00      1S   H  
ATOM   4436  N   GLY   274      73.813  73.046  64.020  1.00  1.00      1S   N  
ATOM   4437  CA  GLY   274      72.675  72.434  64.679  1.00  1.00      1S   C  
ATOM   4438  C   GLY   274      72.014  71.381  63.824  1.00  1.00      1S   C  
ATOM   4439  O   GLY   274      71.862  70.240  64.248  1.00  1.00      1S   O  
ATOM   4440  HN  GLY   274      73.743  74.032  63.878  1.00  0.00      1S   H  
ATOM   4441  HA1 GLY   274      71.954  73.218  64.856  1.00  1.00      1S   H  
ATOM   4442  HA2 GLY   274      73.024  71.966  65.589  1.00  1.00      1S   H  
ATOM   4443  N   TYR   275      71.630  71.727  62.574  1.00  1.00      1S   N  
ATOM   4444  CA  TYR   275      70.984  70.803  61.656  1.00  1.00      1S   C  
ATOM   4445  C   TYR   275      71.907  69.694  61.192  1.00  1.00      1S   C  
ATOM   4446  O   TYR   275      71.452  68.602  60.857  1.00  1.00      1S   O  
ATOM   4447  CB  TYR   275      70.431  71.514  60.399  1.00  1.00      1S   C  
ATOM   4448  CG  TYR   275      69.369  72.517  60.776  1.00  1.00      1S   C  
ATOM   4449  CD1 TYR   275      68.242  72.141  61.535  1.00  1.00      1S   C  
ATOM   4450  CD2 TYR   275      69.478  73.848  60.341  1.00  1.00      1S   C  
ATOM   4451  CE1 TYR   275      67.285  73.093  61.911  1.00  1.00      1S   C  
ATOM   4452  CE2 TYR   275      68.510  74.791  60.698  1.00  1.00      1S   C  
ATOM   4453  CZ  TYR   275      67.437  74.427  61.510  1.00  1.00      1S   C  
ATOM   4454  OH  TYR   275      66.545  75.435  61.920  1.00  1.00      1S   O  
ATOM   4455  HN  TYR   275      71.745  72.661  62.241  1.00  0.00      1S   H  
ATOM   4456  HA  TYR   275      70.172  70.329  62.190  1.00  1.00      1S   H  
ATOM   4457  HB1 TYR   275      69.962  70.781  59.708  1.00  1.00      1S   H  
ATOM   4458  HB2 TYR   275      71.253  72.039  59.865  1.00  1.00      1S   H  
ATOM   4459  HD1 TYR   275      68.113  71.116  61.849  1.00  1.00      1S   H  
ATOM   4460  HD2 TYR   275      70.320  74.152  59.737  1.00  1.00      1S   H  
ATOM   4461  HE1 TYR   275      66.445  72.795  62.521  1.00  1.00      1S   H  
ATOM   4462  HE2 TYR   275      68.597  75.811  60.366  1.00  1.00      1S   H  
ATOM   4463  HH  TYR   275      65.840  75.024  62.441  1.00  1.00      1S   H  
ATOM   4464  N   THR   276      73.240  69.937  61.203  1.00  1.00      1S   N  
ATOM   4465  CA  THR   276      74.267  68.947  60.929  1.00  1.00      1S   C  
ATOM   4466  C   THR   276      74.277  67.854  61.981  1.00  1.00      1S   C  
ATOM   4467  O   THR   276      74.604  66.715  61.664  1.00  1.00      1S   O  
ATOM   4468  CB  THR   276      75.653  69.570  60.774  1.00  1.00      1S   C  
ATOM   4469  CG2 THR   276      76.758  68.521  60.540  1.00  1.00      1S   C  
ATOM   4470  OG1 THR   276      75.663  70.440  59.651  1.00  1.00      1S   O  
ATOM   4471  HN  THR   276      73.575  70.853  61.415  1.00  0.00      1S   H  
ATOM   4472  HA  THR   276      74.007  68.474  59.991  1.00  1.00      1S   H  
ATOM   4473  HB  THR   276      75.911  70.165  61.675  1.00  1.00      1S   H  
ATOM   4474  HG1 THR   276      75.161  71.221  59.909  1.00  1.00      1S   H  
ATOM   4475 HG21 THR   276      76.487  67.852  59.696  1.00  0.00      1S   H  
ATOM   4476 HG22 THR   276      76.920  67.907  61.449  1.00  0.00      1S   H  
ATOM   4477 HG23 THR   276      77.718  69.025  60.298  1.00  0.00      1S   H  
ATOM   4478  N   ASN   277      73.856  68.122  63.246  1.00  1.00      1S   N  
ATOM   4479  CA  ASN   277      73.661  67.077  64.243  1.00  1.00      1S   C  
ATOM   4480  C   ASN   277      72.623  66.059  63.792  1.00  1.00      1S   C  
ATOM   4481  O   ASN   277      72.811  64.860  63.983  1.00  1.00      1S   O  
ATOM   4482  CB  ASN   277      73.278  67.644  65.642  1.00  1.00      1S   C  
ATOM   4483  CG  ASN   277      73.049  66.571  66.722  1.00  1.00      1S   C  
ATOM   4484  ND2 ASN   277      73.921  65.524  66.764  1.00  1.00      1S   N  
ATOM   4485  OD1 ASN   277      72.085  66.671  67.484  1.00  1.00      1S   O  
ATOM   4486  HN  ASN   277      73.617  69.049  63.531  1.00  0.00      1S   H  
ATOM   4487  HA  ASN   277      74.608  66.563  64.335  1.00  1.00      1S   H  
ATOM   4488  HB1 ASN   277      72.344  68.237  65.557  1.00  1.00      1S   H  
ATOM   4489  HB2 ASN   277      74.080  68.322  65.988  1.00  1.00      1S   H  
ATOM   4490 HD21 ASN   277      73.720  64.745  67.357  1.00  0.00      1S   H  
ATOM   4491 HD22 ASN   277      74.668  65.470  66.103  1.00  0.00      1S   H  
ATOM   4492  N   SER   278      71.527  66.510  63.141  1.00  1.00      1S   N  
ATOM   4493  CA  SER   278      70.479  65.647  62.627  1.00  1.00      1S   C  
ATOM   4494  C   SER   278      70.934  64.741  61.491  1.00  1.00      1S   C  
ATOM   4495  O   SER   278      70.269  63.757  61.177  1.00  1.00      1S   O  
ATOM   4496  CB  SER   278      69.254  66.460  62.149  1.00  1.00      1S   C  
ATOM   4497  OG  SER   278      68.787  67.314  63.187  1.00  1.00      1S   O  
ATOM   4498  HN  SER   278      71.373  67.486  63.005  1.00  0.00      1S   H  
ATOM   4499  HA  SER   278      70.168  65.010  63.444  1.00  1.00      1S   H  
ATOM   4500  HB1 SER   278      68.427  65.781  61.852  1.00  1.00      1S   H  
ATOM   4501  HB2 SER   278      69.522  67.088  61.274  1.00  1.00      1S   H  
ATOM   4502  HG1 SER   278      68.408  66.732  63.860  1.00  0.00      1S   H  
ATOM   4503  N   CYS   279      72.101  65.037  60.874  1.00  1.00      1S   N  
ATOM   4504  CA  CYS   279      72.784  64.191  59.918  1.00  1.00      1S   C  
ATOM   4505  C   CYS   279      73.734  63.255  60.643  1.00  1.00      1S   C  
ATOM   4506  O   CYS   279      73.832  62.079  60.298  1.00  1.00      1S   O  
ATOM   4507  CB  CYS   279      73.544  65.082  58.890  1.00  1.00      1S   C  
ATOM   4508  SG  CYS   279      74.853  64.294  57.891  1.00  1.00      1S   S  
ATOM   4509  HN  CYS   279      72.589  65.873  61.115  1.00  0.00      1S   H  
ATOM   4510  HA  CYS   279      72.064  63.581  59.394  1.00  1.00      1S   H  
ATOM   4511  HB1 CYS   279      73.992  65.937  59.435  1.00  1.00      1S   H  
ATOM   4512  HB2 CYS   279      72.776  65.510  58.209  1.00  1.00      1S   H  
ATOM   4513  HG1 CYS   279      75.562  63.895  58.938  1.00  0.00      1S   H  
ATOM   4514  N   LEU   280      74.475  63.765  61.653  1.00  1.00      1S   N  
ATOM   4515  CA  LEU   280      75.505  63.037  62.363  1.00  1.00      1S   C  
ATOM   4516  C   LEU   280      74.975  61.870  63.152  1.00  1.00      1S   C  
ATOM   4517  O   LEU   280      75.600  60.816  63.141  1.00  1.00      1S   O  
ATOM   4518  CB  LEU   280      76.306  63.943  63.329  1.00  1.00      1S   C  
ATOM   4519  CG  LEU   280      77.289  64.903  62.619  1.00  1.00      1S   C  
ATOM   4520  CD1 LEU   280      77.841  65.946  63.608  1.00  1.00      1S   C  
ATOM   4521  CD2 LEU   280      78.446  64.155  61.928  1.00  1.00      1S   C  
ATOM   4522  HN  LEU   280      74.380  64.724  61.915  1.00  0.00      1S   H  
ATOM   4523  HA  LEU   280      76.173  62.623  61.621  1.00  1.00      1S   H  
ATOM   4524  HB1 LEU   280      76.903  63.326  64.037  1.00  1.00      1S   H  
ATOM   4525  HB2 LEU   280      75.586  64.540  63.929  1.00  1.00      1S   H  
ATOM   4526  HG  LEU   280      76.729  65.453  61.830  1.00  1.00      1S   H  
ATOM   4527 HD11 LEU   280      78.402  65.441  64.422  1.00  0.00      1S   H  
ATOM   4528 HD12 LEU   280      77.012  66.533  64.057  1.00  0.00      1S   H  
ATOM   4529 HD13 LEU   280      78.528  66.645  63.086  1.00  0.00      1S   H  
ATOM   4530 HD21 LEU   280      78.068  63.450  61.159  1.00  0.00      1S   H  
ATOM   4531 HD22 LEU   280      79.033  63.582  62.676  1.00  0.00      1S   H  
ATOM   4532 HD23 LEU   280      79.123  64.879  61.427  1.00  0.00      1S   H  
ATOM   4533  N   ASN   281      73.816  62.019  63.835  1.00  1.00      1S   N  
ATOM   4534  CA  ASN   281      73.191  60.995  64.658  1.00  1.00      1S   C  
ATOM   4535  C   ASN   281      73.080  59.617  64.007  1.00  1.00      1S   C  
ATOM   4536  O   ASN   281      73.531  58.672  64.661  1.00  1.00      1S   O  
ATOM   4537  CB  ASN   281      71.803  61.446  65.194  1.00  1.00      1S   C  
ATOM   4538  CG  ASN   281      71.944  62.529  66.272  1.00  1.00      1S   C  
ATOM   4539  ND2 ASN   281      70.859  63.345  66.442  1.00  1.00      1S   N  
ATOM   4540  OD1 ASN   281      72.966  62.636  66.955  1.00  1.00      1S   O  
ATOM   4541  HN  ASN   281      73.335  62.894  63.817  1.00  0.00      1S   H  
ATOM   4542  HA  ASN   281      73.852  60.853  65.502  1.00  1.00      1S   H  
ATOM   4543  HB1 ASN   281      71.275  60.586  65.650  1.00  1.00      1S   H  
ATOM   4544  HB2 ASN   281      71.186  61.832  64.357  1.00  1.00      1S   H  
ATOM   4545 HD21 ASN   281      70.042  63.220  65.865  1.00  0.00      1S   H  
ATOM   4546 HD22 ASN   281      70.882  64.064  67.126  1.00  0.00      1S   H  
ATOM   4547  N   PRO   282      72.574  59.366  62.795  1.00  1.00      1S   N  
ATOM   4548  CA  PRO   282      72.515  58.024  62.229  1.00  1.00      1S   C  
ATOM   4549  C   PRO   282      73.877  57.473  61.871  1.00  1.00      1S   C  
ATOM   4550  O   PRO   282      74.029  56.252  61.902  1.00  1.00      1S   O  
ATOM   4551  CB  PRO   282      71.613  58.147  60.988  1.00  1.00      1S   C  
ATOM   4552  CG  PRO   282      71.536  59.648  60.691  1.00  1.00      1S   C  
ATOM   4553  CD  PRO   282      71.703  60.281  62.068  1.00  1.00      1S   C  
ATOM   4554  HA  PRO   282      72.086  57.361  62.962  1.00  1.00      1S   H  
ATOM   4555  HB1 PRO   282      70.595  57.783  61.249  1.00  1.00      1S   H  
ATOM   4556  HB2 PRO   282      71.981  57.574  60.113  1.00  1.00      1S   H  
ATOM   4557  HG1 PRO   282      72.387  59.941  60.039  1.00  1.00      1S   H  
ATOM   4558  HG2 PRO   282      70.582  59.939  60.209  1.00  1.00      1S   H  
ATOM   4559  HD1 PRO   282      72.132  61.300  62.000  1.00  1.00      1S   H  
ATOM   4560  HD2 PRO   282      70.734  60.309  62.605  1.00  1.00      1S   H  
ATOM   4561  N   VAL   283      74.882  58.329  61.559  1.00  1.00      1S   N  
ATOM   4562  CA  VAL   283      76.245  57.899  61.299  1.00  1.00      1S   C  
ATOM   4563  C   VAL   283      76.856  57.410  62.595  1.00  1.00      1S   C  
ATOM   4564  O   VAL   283      77.496  56.362  62.626  1.00  1.00      1S   O  
ATOM   4565  CB  VAL   283      77.131  58.986  60.687  1.00  1.00      1S   C  
ATOM   4566  CG1 VAL   283      78.525  58.411  60.345  1.00  1.00      1S   C  
ATOM   4567  CG2 VAL   283      76.460  59.544  59.413  1.00  1.00      1S   C  
ATOM   4568  HN  VAL   283      74.722  59.313  61.512  1.00  0.00      1S   H  
ATOM   4569  HA  VAL   283      76.201  57.066  60.610  1.00  1.00      1S   H  
ATOM   4570  HB  VAL   283      77.258  59.825  61.407  1.00  1.00      1S   H  
ATOM   4571 HG11 VAL   283      78.426  57.557  59.641  1.00  0.00      1S   H  
ATOM   4572 HG12 VAL   283      79.056  58.062  61.254  1.00  0.00      1S   H  
ATOM   4573 HG13 VAL   283      79.149  59.192  59.862  1.00  0.00      1S   H  
ATOM   4574 HG21 VAL   283      75.483  60.016  59.642  1.00  0.00      1S   H  
ATOM   4575 HG22 VAL   283      76.304  58.731  58.673  1.00  0.00      1S   H  
ATOM   4576 HG23 VAL   283      77.114  60.314  58.952  1.00  0.00      1S   H  
ATOM   4577  N   LEU   284      76.618  58.146  63.711  1.00  1.00      1S   N  
ATOM   4578  CA  LEU   284      77.042  57.787  65.046  1.00  1.00      1S   C  
ATOM   4579  C   LEU   284      76.493  56.445  65.449  1.00  1.00      1S   C  
ATOM   4580  O   LEU   284      77.265  55.571  65.817  1.00  1.00      1S   O  
ATOM   4581  CB  LEU   284      76.622  58.815  66.126  1.00  1.00      1S   C  
ATOM   4582  CG  LEU   284      77.300  60.201  66.039  1.00  1.00      1S   C  
ATOM   4583  CD1 LEU   284      76.761  61.109  67.159  1.00  1.00      1S   C  
ATOM   4584  CD2 LEU   284      78.839  60.136  66.085  1.00  1.00      1S   C  
ATOM   4585  HN  LEU   284      76.105  59.001  63.647  1.00  0.00      1S   H  
ATOM   4586  HA  LEU   284      78.118  57.695  65.029  1.00  1.00      1S   H  
ATOM   4587  HB1 LEU   284      76.853  58.410  67.133  1.00  1.00      1S   H  
ATOM   4588  HB2 LEU   284      75.522  58.963  66.082  1.00  1.00      1S   H  
ATOM   4589  HG  LEU   284      77.020  60.664  65.068  1.00  1.00      1S   H  
ATOM   4590 HD11 LEU   284      77.019  60.686  68.153  1.00  0.00      1S   H  
ATOM   4591 HD12 LEU   284      75.656  61.199  67.089  1.00  0.00      1S   H  
ATOM   4592 HD13 LEU   284      77.204  62.123  67.078  1.00  0.00      1S   H  
ATOM   4593 HD21 LEU   284      79.239  59.552  65.231  1.00  0.00      1S   H  
ATOM   4594 HD22 LEU   284      79.179  59.666  67.031  1.00  0.00      1S   H  
ATOM   4595 HD23 LEU   284      79.262  61.162  66.028  1.00  0.00      1S   H  
ATOM   4596  N   TYR   285      75.161  56.221  65.344  1.00  1.00      1S   N  
ATOM   4597  CA  TYR   285      74.518  54.969  65.713  1.00  1.00      1S   C  
ATOM   4598  C   TYR   285      75.133  53.783  64.986  1.00  1.00      1S   C  
ATOM   4599  O   TYR   285      75.403  52.745  65.586  1.00  1.00      1S   O  
ATOM   4600  CB  TYR   285      72.992  54.956  65.409  1.00  1.00      1S   C  
ATOM   4601  CG  TYR   285      72.202  56.113  65.987  1.00  1.00      1S   C  
ATOM   4602  CD1 TYR   285      72.498  56.736  67.217  1.00  1.00      1S   C  
ATOM   4603  CD2 TYR   285      71.089  56.573  65.259  1.00  1.00      1S   C  
ATOM   4604  CE1 TYR   285      71.722  57.811  67.677  1.00  1.00      1S   C  
ATOM   4605  CE2 TYR   285      70.328  57.660  65.700  1.00  1.00      1S   C  
ATOM   4606  CZ  TYR   285      70.642  58.277  66.916  1.00  1.00      1S   C  
ATOM   4607  OH  TYR   285      69.857  59.354  67.381  1.00  1.00      1S   O  
ATOM   4608  HN  TYR   285      74.545  56.940  65.026  1.00  0.00      1S   H  
ATOM   4609  HA  TYR   285      74.676  54.827  66.773  1.00  1.00      1S   H  
ATOM   4610  HB1 TYR   285      72.541  54.029  65.816  1.00  1.00      1S   H  
ATOM   4611  HB2 TYR   285      72.840  54.966  64.306  1.00  1.00      1S   H  
ATOM   4612  HD1 TYR   285      73.327  56.396  67.819  1.00  1.00      1S   H  
ATOM   4613  HD2 TYR   285      70.836  56.091  64.329  1.00  1.00      1S   H  
ATOM   4614  HE1 TYR   285      71.957  58.281  68.620  1.00  1.00      1S   H  
ATOM   4615  HE2 TYR   285      69.492  58.004  65.108  1.00  1.00      1S   H  
ATOM   4616  HH  TYR   285      69.214  59.568  66.700  1.00  1.00      1S   H  
ATOM   4617  N   ALA   286      75.410  53.947  63.671  1.00  1.00      1S   N  
ATOM   4618  CA  ALA   286      75.939  52.911  62.820  1.00  1.00      1S   C  
ATOM   4619  C   ALA   286      77.436  52.687  62.935  1.00  1.00      1S   C  
ATOM   4620  O   ALA   286      77.940  51.772  62.296  1.00  1.00      1S   O  
ATOM   4621  CB  ALA   286      75.609  53.206  61.344  1.00  1.00      1S   C  
ATOM   4622  HN  ALA   286      75.203  54.809  63.211  1.00  0.00      1S   H  
ATOM   4623  HA  ALA   286      75.452  51.983  63.088  1.00  1.00      1S   H  
ATOM   4624  HB1 ALA   286      76.116  54.133  61.001  1.00  1.00      1S   H  
ATOM   4625  HB2 ALA   286      74.512  53.350  61.230  1.00  1.00      1S   H  
ATOM   4626  HB3 ALA   286      75.913  52.363  60.688  1.00  1.00      1S   H  
ATOM   4627  N   PHE   287      78.198  53.472  63.735  1.00  1.00      1S   N  
ATOM   4628  CA  PHE   287      79.614  53.209  63.959  1.00  1.00      1S   C  
ATOM   4629  C   PHE   287      79.889  53.040  65.442  1.00  1.00      1S   C  
ATOM   4630  O   PHE   287      81.015  52.725  65.829  1.00  1.00      1S   O  
ATOM   4631  CB  PHE   287      80.537  54.316  63.371  1.00  1.00      1S   C  
ATOM   4632  CG  PHE   287      80.806  54.089  61.897  1.00  1.00      1S   C  
ATOM   4633  CD1 PHE   287      79.936  54.581  60.907  1.00  1.00      1S   C  
ATOM   4634  CD2 PHE   287      81.967  53.404  61.486  1.00  1.00      1S   C  
ATOM   4635  CE1 PHE   287      80.224  54.414  59.545  1.00  1.00      1S   C  
ATOM   4636  CE2 PHE   287      82.262  53.237  60.126  1.00  1.00      1S   C  
ATOM   4637  CZ  PHE   287      81.392  53.747  59.154  1.00  1.00      1S   C  
ATOM   4638  HN  PHE   287      77.813  54.260  64.213  1.00  0.00      1S   H  
ATOM   4639  HA  PHE   287      79.893  52.261  63.519  1.00  1.00      1S   H  
ATOM   4640  HB1 PHE   287      81.527  54.323  63.878  1.00  1.00      1S   H  
ATOM   4641  HB2 PHE   287      80.073  55.316  63.504  1.00  1.00      1S   H  
ATOM   4642  HD1 PHE   287      79.039  55.104  61.193  1.00  1.00      1S   H  
ATOM   4643  HD2 PHE   287      82.650  53.017  62.228  1.00  1.00      1S   H  
ATOM   4644  HE1 PHE   287      79.548  54.803  58.799  1.00  1.00      1S   H  
ATOM   4645  HE2 PHE   287      83.160  52.716  59.826  1.00  1.00      1S   H  
ATOM   4646  HZ  PHE   287      81.617  53.619  58.105  1.00  1.00      1S   H  
ATOM   4647  N   LEU   288      78.865  53.215  66.311  1.00  1.00      1S   N  
ATOM   4648  CA  LEU   288      78.988  53.077  67.747  1.00  1.00      1S   C  
ATOM   4649  C   LEU   288      78.388  51.763  68.191  1.00  1.00      1S   C  
ATOM   4650  O   LEU   288      78.915  51.123  69.101  1.00  1.00      1S   O  
ATOM   4651  CB  LEU   288      78.315  54.234  68.525  1.00  1.00      1S   C  
ATOM   4652  CG  LEU   288      79.027  55.604  68.367  1.00  1.00      1S   C  
ATOM   4653  CD1 LEU   288      78.127  56.759  68.838  1.00  1.00      1S   C  
ATOM   4654  CD2 LEU   288      80.384  55.671  69.086  1.00  1.00      1S   C  
ATOM   4655  HN  LEU   288      77.961  53.484  65.985  1.00  0.00      1S   H  
ATOM   4656  HA  LEU   288      80.032  53.064  68.013  1.00  1.00      1S   H  
ATOM   4657  HB1 LEU   288      78.281  53.996  69.610  1.00  1.00      1S   H  
ATOM   4658  HB2 LEU   288      77.267  54.335  68.165  1.00  1.00      1S   H  
ATOM   4659  HG  LEU   288      79.221  55.762  67.281  1.00  1.00      1S   H  
ATOM   4660 HD11 LEU   288      78.012  56.745  69.939  1.00  0.00      1S   H  
ATOM   4661 HD12 LEU   288      77.120  56.674  68.379  1.00  0.00      1S   H  
ATOM   4662 HD13 LEU   288      78.571  57.733  68.543  1.00  0.00      1S   H  
ATOM   4663 HD21 LEU   288      81.074  54.894  68.699  1.00  0.00      1S   H  
ATOM   4664 HD22 LEU   288      80.244  55.521  70.177  1.00  0.00      1S   H  
ATOM   4665 HD23 LEU   288      80.853  56.665  68.926  1.00  0.00      1S   H  
ATOM   4666  N   ASP   289      77.271  51.330  67.561  1.00  1.00      1S   N  
ATOM   4667  CA  ASP   289      76.577  50.111  67.912  1.00  1.00      1S   C  
ATOM   4668  C   ASP   289      76.652  49.157  66.744  1.00  1.00      1S   C  
ATOM   4669  O   ASP   289      76.332  49.502  65.606  1.00  1.00      1S   O  
ATOM   4670  CB  ASP   289      75.110  50.420  68.318  1.00  1.00      1S   C  
ATOM   4671  CG  ASP   289      74.250  49.176  68.522  1.00  1.00      1S   C  
ATOM   4672  OD1 ASP   289      73.117  49.159  67.973  1.00  1.00      1S   O  
ATOM   4673  OD2 ASP   289      74.721  48.227  69.199  1.00  1.00      1S   O1-
ATOM   4674  HN  ASP   289      76.854  51.852  66.819  1.00  0.00      1S   H  
ATOM   4675  HA  ASP   289      77.065  49.636  68.753  1.00  1.00      1S   H  
ATOM   4676  HB1 ASP   289      74.637  51.072  67.554  1.00  1.00      1S   H  
ATOM   4677  HB2 ASP   289      75.135  50.974  69.280  1.00  1.00      1S   H  
ATOM   4678  N   GLU   290      77.067  47.896  67.035  1.00  1.00      1S   N  
ATOM   4679  CA  GLU   290      77.206  46.851  66.048  1.00  1.00      1S   C  
ATOM   4680  C   GLU   290      75.859  46.305  65.630  1.00  1.00      1S   C  
ATOM   4681  O   GLU   290      75.713  45.781  64.529  1.00  1.00      1S   O  
ATOM   4682  CB  GLU   290      78.163  45.698  66.478  1.00  1.00      1S   C  
ATOM   4683  CG  GLU   290      77.625  44.651  67.483  1.00  1.00      1S   C  
ATOM   4684  CD  GLU   290      78.404  43.336  67.344  1.00  1.00      1S   C  
ATOM   4685  OE1 GLU   290      79.361  43.100  68.123  1.00  1.00      1S   O  
ATOM   4686  OE2 GLU   290      78.042  42.537  66.444  1.00  1.00      1S   O1-
ATOM   4687  HN  GLU   290      77.314  47.642  67.966  1.00  0.00      1S   H  
ATOM   4688  HA  GLU   290      77.650  47.307  65.174  1.00  1.00      1S   H  
ATOM   4689  HB1 GLU   290      79.086  46.150  66.905  1.00  1.00      1S   H  
ATOM   4690  HB2 GLU   290      78.471  45.175  65.546  1.00  1.00      1S   H  
ATOM   4691  HG1 GLU   290      76.558  44.417  67.290  1.00  1.00      1S   H  
ATOM   4692  HG2 GLU   290      77.711  45.037  68.519  1.00  1.00      1S   H  
ATOM   4693  N   ASN   291      74.822  46.442  66.491  1.00  1.00      1S   N  
ATOM   4694  CA  ASN   291      73.494  45.931  66.235  1.00  1.00      1S   C  
ATOM   4695  C   ASN   291      72.814  46.758  65.171  1.00  1.00      1S   C  
ATOM   4696  O   ASN   291      72.202  46.203  64.264  1.00  1.00      1S   O  
ATOM   4697  CB  ASN   291      72.624  45.865  67.511  1.00  1.00      1S   C  
ATOM   4698  CG  ASN   291      73.264  44.889  68.503  1.00  1.00      1S   C  
ATOM   4699  ND2 ASN   291      74.041  45.432  69.490  1.00  1.00      1S   N  
ATOM   4700  OD1 ASN   291      73.085  43.674  68.388  1.00  1.00      1S   O  
ATOM   4701  HN  ASN   291      74.940  46.902  67.371  1.00  0.00      1S   H  
ATOM   4702  HA  ASN   291      73.603  44.929  65.842  1.00  1.00      1S   H  
ATOM   4703  HB1 ASN   291      71.612  45.486  67.266  1.00  1.00      1S   H  
ATOM   4704  HB2 ASN   291      72.508  46.864  67.973  1.00  1.00      1S   H  
ATOM   4705 HD21 ASN   291      74.184  46.431  69.511  1.00  0.00      1S   H  
ATOM   4706 HD22 ASN   291      74.484  44.843  70.150  1.00  0.00      1S   H  
ATOM   4707  N   PHE   292      72.967  48.103  65.219  1.00  1.00      1S   N  
ATOM   4708  CA  PHE   292      72.592  49.011  64.153  1.00  1.00      1S   C  
ATOM   4709  C   PHE   292      73.368  48.727  62.888  1.00  1.00      1S   C  
ATOM   4710  O   PHE   292      72.777  48.660  61.816  1.00  1.00      1S   O  
ATOM   4711  CB  PHE   292      72.848  50.496  64.529  1.00  1.00      1S   C  
ATOM   4712  CG  PHE   292      71.591  51.178  64.992  1.00  1.00      1S   C  
ATOM   4713  CD1 PHE   292      71.469  51.651  66.309  1.00  1.00      1S   C  
ATOM   4714  CD2 PHE   292      70.549  51.429  64.079  1.00  1.00      1S   C  
ATOM   4715  CE1 PHE   292      70.347  52.394  66.696  1.00  1.00      1S   C  
ATOM   4716  CE2 PHE   292      69.415  52.148  64.472  1.00  1.00      1S   C  
ATOM   4717  CZ  PHE   292      69.321  52.642  65.779  1.00  1.00      1S   C  
ATOM   4718  HN  PHE   292      73.377  48.537  66.021  1.00  0.00      1S   H  
ATOM   4719  HA  PHE   292      71.548  48.839  63.924  1.00  1.00      1S   H  
ATOM   4720  HB1 PHE   292      73.207  51.092  63.662  1.00  1.00      1S   H  
ATOM   4721  HB2 PHE   292      73.620  50.557  65.326  1.00  1.00      1S   H  
ATOM   4722  HD1 PHE   292      72.266  51.481  67.017  1.00  1.00      1S   H  
ATOM   4723  HD2 PHE   292      70.633  51.085  63.058  1.00  1.00      1S   H  
ATOM   4724  HE1 PHE   292      70.279  52.781  67.702  1.00  1.00      1S   H  
ATOM   4725  HE2 PHE   292      68.621  52.335  63.764  1.00  1.00      1S   H  
ATOM   4726  HZ  PHE   292      68.452  53.207  66.082  1.00  1.00      1S   H  
ATOM   4727  N   LYS   293      74.708  48.545  62.977  1.00  1.00      1S   N  
ATOM   4728  CA  LYS   293      75.563  48.359  61.820  1.00  1.00      1S   C  
ATOM   4729  C   LYS   293      75.287  47.070  61.064  1.00  1.00      1S   C  
ATOM   4730  O   LYS   293      75.534  46.999  59.861  1.00  1.00      1S   O  
ATOM   4731  CB  LYS   293      77.061  48.455  62.193  1.00  1.00      1S   C  
ATOM   4732  CG  LYS   293      77.972  48.813  61.005  1.00  1.00      1S   C  
ATOM   4733  CD  LYS   293      79.427  49.087  61.427  1.00  1.00      1S   C  
ATOM   4734  CE  LYS   293      80.262  49.845  60.383  1.00  1.00      1S   C  
ATOM   4735  NZ  LYS   293      79.692  51.186  60.121  1.00  1.00      1S   N1+
ATOM   4736  HN  LYS   293      75.177  48.605  63.856  1.00  0.00      1S   H  
ATOM   4737  HA  LYS   293      75.344  49.179  61.148  1.00  1.00      1S   H  
ATOM   4738  HB1 LYS   293      77.406  47.520  62.682  1.00  1.00      1S   H  
ATOM   4739  HB2 LYS   293      77.164  49.277  62.939  1.00  1.00      1S   H  
ATOM   4740  HG1 LYS   293      77.548  49.728  60.534  1.00  1.00      1S   H  
ATOM   4741  HG2 LYS   293      77.956  48.004  60.244  1.00  1.00      1S   H  
ATOM   4742  HD1 LYS   293      79.921  48.118  61.657  1.00  1.00      1S   H  
ATOM   4743  HD2 LYS   293      79.420  49.684  62.367  1.00  1.00      1S   H  
ATOM   4744  HE1 LYS   293      80.301  49.296  59.420  1.00  1.00      1S   H  
ATOM   4745  HE2 LYS   293      81.295  49.992  60.764  1.00  1.00      1S   H  
ATOM   4746  HZ1 LYS   293      79.123  51.479  60.946  1.00  1.00      1S   H  
ATOM   4747  HZ2 LYS   293      79.083  51.160  59.280  1.00  1.00      1S   H  
ATOM   4748  HZ3 LYS   293      80.457  51.876  59.976  1.00  1.00      1S   H  
ATOM   4749  N   ARG   294      74.727  46.032  61.738  1.00  1.00      1S   N  
ATOM   4750  CA  ARG   294      74.191  44.864  61.068  1.00  1.00      1S   C  
ATOM   4751  C   ARG   294      72.726  44.720  61.410  1.00  1.00      1S   C  
ATOM   4752  O   ARG   294      72.256  43.670  61.847  1.00  1.00      1S   O  
ATOM   4753  CB  ARG   294      74.980  43.551  61.309  1.00  1.00      1S   C  
ATOM   4754  CG  ARG   294      76.284  43.487  60.481  1.00  1.00      1S   C  
ATOM   4755  CD  ARG   294      77.525  44.151  61.103  1.00  1.00      1S   C  
ATOM   4756  NE  ARG   294      78.330  43.119  61.844  1.00  1.00      1S   N  
ATOM   4757  CZ  ARG   294      78.183  42.839  63.163  1.00  1.00      1S   C  
ATOM   4758  NH1 ARG   294      77.275  43.486  63.932  1.00  1.00      1S   N1+
ATOM   4759  NH2 ARG   294      78.969  41.888  63.744  1.00  1.00      1S   N  
ATOM   4760  HN  ARG   294      74.586  46.077  62.726  1.00  0.00      1S   H  
ATOM   4761  HA  ARG   294      74.204  45.031  60.000  1.00  1.00      1S   H  
ATOM   4762  HB1 ARG   294      74.362  42.691  60.961  1.00  1.00      1S   H  
ATOM   4763  HB2 ARG   294      75.175  43.404  62.389  1.00  1.00      1S   H  
ATOM   4764  HG1 ARG   294      76.078  43.993  59.510  1.00  1.00      1S   H  
ATOM   4765  HG2 ARG   294      76.509  42.425  60.240  1.00  1.00      1S   H  
ATOM   4766  HD1 ARG   294      77.265  44.998  61.772  1.00  1.00      1S   H  
ATOM   4767  HD2 ARG   294      78.179  44.536  60.291  1.00  1.00      1S   H  
ATOM   4768  HE  ARG   294      79.017  42.603  61.330  1.00  1.00      1S   H  
ATOM   4769 HH11 ARG   294      76.714  44.216  63.563  1.00  0.00      1S   H  
ATOM   4770 HH12 ARG   294      77.250  43.267  64.918  1.00  0.00      1S   H  
ATOM   4771 HH21 ARG   294      78.869  41.738  64.735  1.00  0.00      1S   H  
ATOM   4772 HH22 ARG   294      79.628  41.379  63.209  1.00  0.00      1S   H  
ATOM   4773  N   CYS   295      71.970  45.807  61.141  1.00  1.00      1S   N  
ATOM   4774  CA  CYS   295      70.548  45.787  60.875  1.00  1.00      1S   C  
ATOM   4775  C   CYS   295      70.245  46.820  59.820  1.00  1.00      1S   C  
ATOM   4776  O   CYS   295      69.175  46.768  59.215  1.00  1.00      1S   O  
ATOM   4777  CB  CYS   295      69.642  46.066  62.097  1.00  1.00      1S   C  
ATOM   4778  SG  CYS   295      69.029  44.524  62.822  1.00  1.00      1S   S  
ATOM   4779  HN  CYS   295      72.420  46.681  60.978  1.00  0.00      1S   H  
ATOM   4780  HA  CYS   295      70.298  44.834  60.429  1.00  1.00      1S   H  
ATOM   4781  HB1 CYS   295      68.751  46.651  61.795  1.00  1.00      1S   H  
ATOM   4782  HB2 CYS   295      70.194  46.676  62.843  1.00  1.00      1S   H  
ATOM   4783  HG1 CYS   295      68.374  44.142  61.734  1.00  0.00      1S   H  
ATOM   4784  N   PHE   296      71.195  47.756  59.564  1.00  1.00      1S   N  
ATOM   4785  CA  PHE   296      71.222  48.724  58.487  1.00  1.00      1S   C  
ATOM   4786  C   PHE   296      70.802  48.048  57.157  1.00  1.00      1S   C  
ATOM   4787  CB  PHE   296      72.672  49.301  58.397  1.00  1.00      1S   C  
ATOM   4788  CG  PHE   296      72.808  50.697  57.829  1.00  1.00      1S   C  
ATOM   4789  CD1 PHE   296      73.031  51.798  58.682  1.00  1.00      1S   C  
ATOM   4790  CD2 PHE   296      72.847  50.906  56.439  1.00  1.00      1S   C  
ATOM   4791  CE1 PHE   296      73.292  53.072  58.158  1.00  1.00      1S   C  
ATOM   4792  CE2 PHE   296      73.100  52.180  55.913  1.00  1.00      1S   C  
ATOM   4793  CZ  PHE   296      73.323  53.263  56.772  1.00  1.00      1S   C  
ATOM   4794  OT1 PHE   296      70.019  48.647  56.392  1.00  1.00      1S   O  
ATOM   4795  OT2 PHE   296      71.206  46.875  56.929  1.00  0.00      1S   O  
ATOM   4796  HN  PHE   296      72.007  47.811  60.138  1.00  0.00      1S   H  
ATOM   4797  HA  PHE   296      70.511  49.500  58.736  1.00  1.00      1S   H  
ATOM   4798  HB1 PHE   296      73.322  48.616  57.812  1.00  1.00      1S   H  
ATOM   4799  HB2 PHE   296      73.088  49.343  59.426  1.00  1.00      1S   H  
ATOM   4800  HD1 PHE   296      73.028  51.655  59.752  1.00  1.00      1S   H  
ATOM   4801  HD2 PHE   296      72.707  50.070  55.770  1.00  1.00      1S   H  
ATOM   4802  HE1 PHE   296      73.463  53.906  58.822  1.00  1.00      1S   H  
ATOM   4803  HE2 PHE   296      73.133  52.325  54.843  1.00  1.00      1S   H  
ATOM   4804  HZ  PHE   296      73.518  54.245  56.365  1.00  1.00      1S   H  
TER   
HETATM 4805  N   LIG     1      65.988  79.582  61.823  1.00  0.00           N  
HETATM 4806  C   LIG     1      63.883  79.300  62.980  1.00  0.00           C  
HETATM 4807  O   LIG     1      63.823  79.236  68.361  1.00  0.00           O  
HETATM 4808  C1  LIG     1      65.191  78.646  62.601  1.00  0.00           C  
HETATM 4809  N1  LIG     1      61.697  80.936  62.778  1.00  0.00           N  
HETATM 4810  O1  LIG     1      61.714  83.773  63.573  1.00  0.00           O  
HETATM 4811  C2  LIG     1      67.197  78.903  61.403  1.00  0.00           C  
HETATM 4812  C3  LIG     1      66.288  80.822  62.565  1.00  0.00           C  
HETATM 4813  C4  LIG     1      67.015  80.623  63.905  1.00  0.00           C  
HETATM 4814  C5  LIG     1      66.115  80.315  65.070  1.00  0.00           C  
HETATM 4815  C6  LIG     1      66.728  79.944  66.271  1.00  0.00           C  
HETATM 4816  C7  LIG     1      65.963  79.598  67.382  1.00  0.00           C  
HETATM 4817  C8  LIG     1      64.577  79.613  67.275  1.00  0.00           C  
HETATM 4818  C9  LIG     1      63.940  79.978  66.088  1.00  0.00           C  
HETATM 4819  C10 LIG     1      64.702  80.363  64.970  1.00  0.00           C  
HETATM 4820  C11 LIG     1      64.045  80.688  63.632  1.00  0.00           C  
HETATM 4821  C12 LIG     1      62.684  81.454  63.743  1.00  0.00           C  
HETATM 4822  C13 LIG     1      62.849  82.917  63.294  1.00  0.00           C  
HETATM 4823  C14 LIG     1      61.355  83.809  64.956  1.00  0.00           C  
HETATM 4824  C15 LIG     1      64.106  83.561  63.782  1.00  0.00           C  
HETATM 4825  C16 LIG     1      65.216  82.896  63.483  1.00  0.00           C  
HETATM 4826  C17 LIG     1      64.985  81.575  62.794  1.00  0.00           C  
HETATM 4827  C18 LIG     1      64.277  81.949  61.486  1.00  0.00           C  
HETATM 4828  C19 LIG     1      62.948  82.670  61.787  1.00  0.00           C  
HETATM 4829  C20 LIG     1      62.882  83.966  60.992  1.00  0.00           C  
HETATM 4830  C21 LIG     1      61.731  81.762  61.558  1.00  0.00           C  
HETATM 4831  C22 LIG     1      61.690  80.973  60.251  1.00  0.00           C  
HETATM 4832  C23 LIG     1      61.588  79.564  60.207  1.00  0.00           C  
HETATM 4833  C24 LIG     1      61.611  78.865  59.001  1.00  0.00           C  
HETATM 4834  C25 LIG     1      61.690  79.559  57.798  1.00  0.00           C  
HETATM 4835  C26 LIG     1      61.722  80.951  57.802  1.00  0.00           C  
HETATM 4836  C27 LIG     1      61.712  81.644  59.014  1.00  0.00           C  
HETATM 4837  H   LIG     1      66.935  81.426  61.922  1.00  0.00           H  
HETATM 4838  H1  LIG     1      63.306  78.630  63.624  1.00  0.00           H  
HETATM 4839  H2  LIG     1      63.342  79.369  62.042  1.00  0.00           H  
HETATM 4840  H3  LIG     1      67.840  79.591  60.851  1.00  0.00           H  
HETATM 4841  H4  LIG     1      64.970  77.767  61.988  1.00  0.00           H  
HETATM 4842  H5  LIG     1      65.731  78.286  63.479  1.00  0.00           H  
HETATM 4843  H6  LIG     1      66.947  78.074  60.739  1.00  0.00           H  
HETATM 4844  H7  LIG     1      67.751  78.498  62.253  1.00  0.00           H  
HETATM 4845  H8  LIG     1      67.784  79.851  63.833  1.00  0.00           H  
HETATM 4846  H9  LIG     1      67.547  81.546  64.147  1.00  0.00           H  
HETATM 4847  H10 LIG     1      67.809  79.903  66.331  1.00  0.00           H  
HETATM 4848  H11 LIG     1      66.449  79.301  68.305  1.00  0.00           H  
HETATM 4849  H12 LIG     1      64.467  79.000  69.050  1.00  0.00           H  
HETATM 4850  H13 LIG     1      62.858  79.928  66.042  1.00  0.00           H  
HETATM 4851  H14 LIG     1      62.257  81.368  64.741  1.00  0.00           H  
HETATM 4852  H15 LIG     1      61.933  79.974  62.541  1.00  0.00           H  
HETATM 4853  H16 LIG     1      62.229  83.991  65.585  1.00  0.00           H  
HETATM 4854  H17 LIG     1      60.871  82.873  65.244  1.00  0.00           H  
HETATM 4855  H18 LIG     1      60.637  84.621  65.103  1.00  0.00           H  
HETATM 4856  H19 LIG     1      64.123  84.530  64.266  1.00  0.00           H  
HETATM 4857  H20 LIG     1      66.200  83.279  63.722  1.00  0.00           H  
HETATM 4858  H21 LIG     1      64.117  81.073  60.857  1.00  0.00           H  
HETATM 4859  H22 LIG     1      64.925  82.608  60.898  1.00  0.00           H  
HETATM 4860  H23 LIG     1      61.869  84.374  60.997  1.00  0.00           H  
HETATM 4861  H24 LIG     1      63.176  83.799  59.954  1.00  0.00           H  
HETATM 4862  H25 LIG     1      63.559  84.719  61.402  1.00  0.00           H  
HETATM 4863  H26 LIG     1      60.828  82.378  61.575  1.00  0.00           H  
HETATM 4864  H27 LIG     1      61.507  78.987  61.119  1.00  0.00           H  
HETATM 4865  H28 LIG     1      61.563  77.782  59.002  1.00  0.00           H  
HETATM 4866  H29 LIG     1      61.713  79.016  56.862  1.00  0.00           H  
HETATM 4867  H30 LIG     1      61.755  81.496  56.865  1.00  0.00           H  
HETATM 4868  H31 LIG     1      61.712  82.724  58.971  1.00  0.00           H  
CONECT 4805 4811 4812 4808
CONECT 4806 4808 4820 4838 4839
CONECT 4807 4849 4817
CONECT 4808 4806 4805 4841 4842
CONECT 4809 4830 4852 4821
CONECT 4810 4823 4822
CONECT 4811 4805 4840 4843 4844
CONECT 4812 4805 4813 4826 4837
CONECT 4813 4812 4845 4846 4814
CONECT 4814 4813 4815 4819
CONECT 4815 4814 4816 4847
CONECT 4816 4815 4817 4848
CONECT 4817 4816 4807 4818
CONECT 4818 4817 4819 4850
CONECT 4819 4814 4818 4820
CONECT 4820 4806 4819 4821 4826
CONECT 4821 4820 4809 4822 4851
CONECT 4822 4821 4810 4824 4828
CONECT 4823 4810 4853 4854 4855
CONECT 4824 4822 4825 4856
CONECT 4825 4824 4826 4857
CONECT 4826 4812 4820 4825 4827
CONECT 4827 4826 4828 4858 4859
CONECT 4828 4822 4827 4829 4830
CONECT 4829 4828 4860 4861 4862
CONECT 4830 4809 4828 4863 4831
CONECT 4831 4830 4832 4836
CONECT 4832 4831 4833 4864
CONECT 4833 4832 4834 4865
CONECT 4834 4833 4835 4866
CONECT 4835 4834 4836 4867
CONECT 4836 4831 4835 4868
CONECT 4837 4812
CONECT 4838 4806
CONECT 4839 4806
CONECT 4840 4811
CONECT 4841 4808
CONECT 4842 4808
CONECT 4843 4811
CONECT 4844 4811
CONECT 4845 4813
CONECT 4846 4813
CONECT 4847 4815
CONECT 4848 4816
CONECT 4849 4807
CONECT 4850 4818
CONECT 4851 4821
CONECT 4852 4809
CONECT 4853 4823
CONECT 4854 4823
CONECT 4855 4823
CONECT 4856 4824
CONECT 4857 4825
CONECT 4858 4827
CONECT 4859 4827
CONECT 4860 4829
CONECT 4861 4829
CONECT 4862 4829
CONECT 4863 4830
CONECT 4864 4832
CONECT 4865 4833
CONECT 4866 4834
CONECT 4867 4835
CONECT 4868 4836
END
